# Supplementary material for: CRISPR-Cas9 enables conditional mutagenesis of challenging loci
Source: Sci Rep. 2016 Sep 1;6:32326. doi: 10.1038/srep32326 (PMC5007477; doi:10.1038/srep32326)
Supplement: Supplementary Dataset [file srep32326-s2.xls]

## Sheet: summary
gene_name	mgi_accession_id	ep_plate	ep_well	cell_line	backbone	nuclease	crispr_l_sequence	crispr_r_sequence	gf_3	gf_4	gr_3	gr_4
9530003J23Rik	MGI:1924647	HEP00994	A01	JM8A3.N1	L3L4_pD223_DTA_spec	Cas9 ZF-D10A (-bsd)	CCAGAGGGGAGCTTAAAGTAGTC	CCCACCCCCAGCCCCCCAACAGG	CATGTAGGAATGAACCTGTTCATTGTGAG	CTAATTAAGCTACATGTAGGAATGAACCTG	GCGCATGAGCGTGAGCGGTAGCTTCG	CTAATTAGCATTGGCCGATGTAAC
2810428I15Rik	MGI:1913712	HEP00994	A02	JM8A3.N1	L3L4_pD223_DTA_spec	Cas9 ZF-D10A (-bsd)	CCACAGTGGTCGATGCGTTGGGT	TTCTTAGGACAGCTTTACAGAGG	GCTCTCCTGCCATCAACGGCCACAGAC	GACAGACAGATGATGAGGAAGAGACACATG	GTACCAGATCCGCTACCGCGTGGAG	CAAGTACCAGATCCGCTACCGCGTGGAG
Aifm2	MGI:1918611	HEP00994	A03	JM8A3.N1	L3L4_pD223_DTA_T_spec	Cas9 ZF-D10A (-bsd)	CCCCGCTGTAGCTTAGGAACAGG	GAGTTAAGTCTTCCAAAGATCGG	CACTTGCTATGCCATCTTGCTCATCTGAG	CTTGCTATGCCATCTTGCTCATCTGAGCTC	CTTAGGCCATGCACAAGTGGCTACTC	CATGCACCTATGACACACAGGCAAGC
Nup43	MGI:1917162	HEP00994	A04	JM8A3.N1	L3L4_pD223_DTA_T_spec	Cas9 ZF-D10A (-bsd)	CCTTGTAAAAGATAGTGTACGGA	ATAGAACAGAAAGATGTAGTAGG	CGCATCCAACGTGTGCTAACTTGAACTG	GCCGCATCCAACGTGTGCTAACTTGAAC	GCCAGAGAGATCCATCTTCAGAACAAG	CAGAGAGATCCATCTTCAGAACAAGTGAAC
Gcc2	MGI:1917547	HEP00994	A05	JM8A3.N1	L3L4_pD223_DTA_T_spec	Cas9 ZF-D10A (-bsd)	CCCTGACTGTCGTTAGTACTAAA	TCTGATCTCCCTAGAAAACTTGG	GTATGTCCGTGTGTATGCTAGACATTCTTC	CTGTCACTATGGCAATCACAGTGTCAC	GAACAGCTCAGTTGTAGAGTCTTCTCGC	CACAGTGGTTCATACTGCAGAGCACTAGTC
Hk1	MGI:96103	HEP00995	A01	JM8A3.N1	L3L4_pD223_DTA_T_spec	Cas9 ZF-D10A (-bsd)	CCCCTAGTTTCACCGGGTGGTGT	CAGCCGCCTCATCCCTCCACCGG	GCGCTGCTTAATGAGCCTCCTCTTG	GAGTCTGGTACTTAGGATTCCAGC	CATGAGATGAGGCTAGACACATCGGC	CATGAGATGAGGCTAGACACATCG
Rdm1	MGI:1913849	HEP00995	A02	JM8A3.N1	L3L4_pD223_DTA_spec	Cas9 ZF-D10A (-bsd)	CCTTAAGTGTACGCATGACAAAC	AGGACTGCCCTCCTGCCCAGAGG	CAGCCATTGGCCTACATGAACCGAG	GAGGCCAGCCATTGGCCTACATGAACCG	CTGGATATCTCAACTGACCTAGAC	CATGACTTAGGTAGGACGGTGATGC
Trappc3	MGI:1351486	HEP00995	A03	JM8A3.N1	L3L4_pD223_DTA_T_spec	Cas9 ZF-D10A (-bsd)	CCTGCAAACGTGGACGGTAGCCC	TTACCTGGTCACAGTCTAAGAGG	CTGACCACTCCTCAGTCCGGTCTC	GCTCTTGGAGTCTTCATCTAAGGACTC	CGTGCGGCATGTACCAAGTACGGC	GTTCACGTGCGGCATGTACCAAGTACGGC
Grm1	MGI:1351338	HEP00995	A04	JM8A3.N1	L3L4_pD223_DTA_spec	Cas9 ZF-D10A (-bsd)	CCCTCTAGCTCAAATACTAGATG	TTTATTATCTCTTTTTGCGCAGG	GTTAGCAATTGTAATACGTGGTCTAGTTG	CAGCAATGGCAACCACAACAATAAGAACAG	GCATTGTGATAATCGCAATGAGTGTGCAG	GTGCCAGTAATTAGTGTCCTGTCCAGCCAG
Mtap7d3	MGI:2445051	HEP00995	A05	JM8A3.N1	L3L4_pD223_DTA_spec	Cas9 ZF-D10A (-bsd)	CCGTTATAAAATCTGATCGGTTC	TCTGTATCATGTTTTCATTTAGG	CAAGAACCACCTCCAGTGGTTCTCAACTAC	GAGGCGGCGCCTGCGCCTTGCCGC	GAACATGGATACAGCGTAAGTTAG	CATGGATACAGCGTAAGTTAGCACGTGTC
Barhl2	MGI:1859314	HEP00995	B01	JM8A3.N1	L4L3_pD223_DTA_spec	Cas9 ZF-D10A (-bsd)	CCTGAGTGCGGCTTGACTTGAGG	ACTGTGGTGCCTCGAGTTTCTGG	GATTAACCAATACGTGGATAGGATG	GATTAACCAATACGTGGATAGGATGAATG	CGGAGACCTCGCGCGACTGAAGCAG	CTGCGGAGACCTCGCGCGACTGAAGC
Flt3	MGI:95559	HEP00996	A01	JM8A3.N1	L4L3_pD223_DTA_spec	Cas9 ZF-D10A (-bsd)	CCTAATCCTACGTGCGTTCATTA	GAGAAGTCAAAACACACACACGG	GGCAGTGTAACGATCTGACTTATC	CTACAGTGTGCCCGTACCAACGTC	GACCAGCAGACCACGGTAGTGTGC	GAAGACCAGCAGACCACGGTAGTG
9430015G10Rik	MGI:2444364	HEP00996	A02	JM8A3.N1	L4L3_pD223_DTA_spec	Cas9 ZF-D10A (-bsd)	CCCTGTGGGGGGACTGTTGTTCT	TAAAGGGCTAAGGCCCAGGGAGG	CTGTGTGGATGATAGGAAATGCAC	GTGGATGATAGGAAATGCACCTAG	CAGGAGGTCTGAGATACTAGGAGC
Shisa6	MGI:2685725	HEP00996	A03	JM8A3.N1	L4L3_pD223_DTA_spec	Cas9 ZF-D10A (-bsd)	CCCACCGTGGCAGCTGCAAGCTC	GCCACTAGAGAAATCACAGATGG	GGGGTGATGGTGTTCCGCAACTTC	CTTGCTTTGCCCCGCCTTGGTCCC	GCACATCTTTCTACTTCTACAGTC	CTACAGTCAGTCCTAAACTTGTCC
Padi4	MGI:1338898	HEP00996	A04	JM8A3.N1	L4L3_pD223_DTA_spec	Cas9 ZF-D10A (-bsd)	CCCCGCCCTCCTTAAACTAGTTT	TGGGTATTTAATCCCGGTGATGG	GCCCCCACTACTTTTTCCTCTCTG	CCTCCGAGACAGACACACCCTCTC	GTCTCTCTCTGTTGTCCAGCCTAG	CTGTTGTCCAGCCTAGCCTCTAGC
Emilin2	MGI:2389136	HEP00996	A05	JM8A3.N1	L3L4_pD223_DTA_spec	Cas9 ZF-D10A (-bsd)	CCTGGCTAATCTACAAGTGGCCC	AACGAGGAAATTTACTTGCAAGG	GTTGAGAGCCACCGGAACTGCATGTGC	GTAAGGAGGACCTTGGCTTGGAATGGAG	GTTCTCCTTCAGGCCTACCACGGTGGACTG	CATCCTGGTGAGTCGGACGACCTTCTC
Vps36	MGI:1917410	HEP00997	A01	JM8A3.N1	L4L3_pD223_DTA_spec	Cas9 ZF-D10A (-bsd)	CCGTATGTATTTCCACAGCACGC	ATTATTCAGTATTTAAACTCAGG	GCAATAAGCACACACACACACACACACAC	GAGCAATAAGCACACACACACACAC	GTTCATTGCATGACTGACCACAGATGTC	CTGCTCTGACACACAGCTGTGGCTCTG
Man1a	MGI:104677	HEP00997	A02	JM8A3.N1	L4L3_pD223_DTA_spec	Cas9 ZF-D10A (-bsd)	CCTGGCTAGCTAGCCTAAGGTGG	GACCCTGCCTCAAAAACTATAGG	GAGGCTGATTGGAGAGGACTGTGAGTCCTG	CTGATTGGAGAGGACTGTGAGTCCTGCCTG	GAGAGGTTATACAGAGTCCTCGAG	GAGGTTATACAGAGTCCTCGAGAG
Rasgef1a	MGI:1917977	HEP00997	A03	JM8A3.N1	L3L4_pD223_DTA_T_spec	Cas9 ZF-D10A (-bsd)	CCGGTCTTTTTGGCGGGGACAGC	ATCTCTGAGCTTGTTGCCACAGG	CAGAGTGTAACCATTCCTAGGCGTTAC	CTCTGGTGTGCGCATAGCTCTGGTG	GAACAGGAGTACGAATAGTCGTATG	CTGTTGAGTAGGCCTTAATTAGATAACTG
Prdm13	MGI:2448528	HEP00997	A04	JM8A3.N1	L3L4_pD223_DTA_T_spec	Cas9 ZF-D10A (-bsd)	CCATGGGGACCAGATTACTACTT	ACCATTCGCTTATGAGCTCTAGG	GCAATTCAGCAGCACGCTCGCTGAC	CTGTGCTTGTGTTCCAACACACTGTGCACG	GTCCTCTGCAGTAGCCAAGTAATAGAACTC	CTGCACACCTCAGTCCTCAGTGTACCTG
Pias4	MGI:2136940	HEP00997	A05	JM8A3.N1	L3L4_pD223_DTA_T_spec	Cas9 ZF-D10A (-bsd)	CCTGAGGCTACGACATAATGACC	CCCCAGTAATCTTTCAACAGAGG	CTTCTTCAACATGCTGGACGAATTGCTG	CTTCAACATGCTGGACGAATTGCTG	GCCTTAACCGCCAGCCCGTCCTAG	GAGAGGCCACAGCTTAATGTCACAAAAC
Urad	MGI:3647519	HEP00998	A01	JM8A3.N1	L3L4_pZero_DTA_kan	Cas9 ZF-D10A (-bsd)	CCTTTGCGCTGCCAGTTCCCCGC	GCGGAAAAGAATCAGTAGCCCGG	GCACACAGACAAGATGGTAATGGCACCAAG	CAAGATGGTAATGGCACCAAGTGTCTGTC	CGAATGCCGGCATTCTGGCATTGC	CACTGGACAGAACAGGATTAGAGGCTACAG
Aox3	MGI:1918974	HEP00998	A02	JM8A3.N1	L3L4_pZero_DTA_kan	Cas9 ZF-D10A (-bsd)	CCCTTTCGGTTGAGCAGGAGGGC	GACTGTGGCAACCAGGAGAAAGG	GTGATTGTGCAACGTGGCCAAGATC	CTGGACGTTCTTGACGATTGTGTATG	GTGTTGATCTTACAGTTAATCTTCCTTAGC	GTGTTGATCTTACAGTTAATCTTCCTTAG
Aen	MGI:1915298	HEP00998	A03	JM8A3.N1	L3L4_pZero_DTA_kan	Cas9 ZF-D10A (-bsd)	CCTTTCCCAGAGACTGGATTAAC	CCCAGGGGCTGCCACTCTGATGG	GAACGGTTGATGCCATCCGGTTAC	GAGGCAAGAGGCTCATTCACAGCTAACAC	GAGAGGAAGTGACCGAACGTGTGACTAAC	GTAGAGCTAACGTGTACCATCTTG
Dguok	MGI:1351602	HEP00998	A04	JM8A3.N1	L3L4_pZero_DTA_kan	Cas9 ZF-D10A (-bsd)	CCCTGCTTGACCCAAGTAGTTAT	TGGAAATCCCAATTCCCCGAAGG	GTCGCTGAAGGAGTGGCAGTGTGTGCCGC	CTTCTGTATGTCTGTGCAAGCGCCTGCCTC	CTAAGTCGCCTCTAACTCAGTCTTGTCTC	CTAGCAAGCAGCTTCAGCTAAGGTAC
Rad52	MGI:101949	HEP00998	A05	JM8A3.N1	L3L4_pZero_DTA_kan	Cas9 ZF-D10A (-bsd)	CCAGTATTGACTAGCATGCATCG	GAACAAACAGAAGAGACCAGTGG	CACAGTTGAGTAGGTATGACAGAG	GTTCAATTCTTAGCAACCACATGGTGGTC	CTACAAGAGCAGTGTGTGTACTGTTAACTG	CTTGGTTCTCTCTGGAGAGGTGCACTAATC
Srcin1	MGI:1933179	HEP00998	B01	JM8A3.N1	L3L4_pZero_DTA_kan	Cas9 ZF-D10A (-bsd)	CCTCAATGCCCGAAGCTTCCCTC	CTTCTTCCCAACCATTCCTTTGG	GATTCAATCTAAGTGAGAATGGCTTGGCCG	CAATCTAAGTGAGAATGGCTTGGCCG	GTTAGACAGCCTAGAGGAAGCGCG	CGGCCGCCTCCACAGCCGCCGCCGGTGC
4930524B15Rik	MGI:1914842	HEP00999	A01	JM8A3.N1	L3L4_pZero_DTA_kan	Cas9 ZF-D10A (-bsd)	CCATCGAGTGTAGCTAACTGCTG	AAGGAAATCACAGACTTCATAGG	GTCCTGAGGCTTGCTTAATATGATGGTG	CAGCCAGGAGTCCTTACCTTCTGGACCATC	CTCAGGTTCTCATGAAGAGTGTATCAGGTC	GAGTGTATCAGGTCCTGATAGGAATCTG
Lmcd1	MGI:1353635	HEP00999	A02	JM8A3.N1	L3L4_pZero_DTA_kan	Cas9 ZF-D10A (-bsd)	CCTACAGAATGGATCGAGGTAGT	GGGGCTTTCTGGTTCTAGAATGG	GCACACTCGGATGACCACACCACAGAATC	CACACTCGGATGACCACACCACAGAATC	GATAATCTGGCCACAGTGATGATGACCTAG	CATGAGGCTGTGGCTCCTTGGATGGC
a	MGI:87853	HEP00999	A03	JM8A3.N1	L3L4_pZero_DTA_kan	Cas9 ZF-D10A (-bsd)	CCCAATGCTGATTAAGCATTCCT	AATTGGTCACTCAGTTCTTTTGG	GATAGCCAGTTGTCTTGTCTCGACCATAC	CAGATAGCCAGTTGTCTTGTCTCG	GATTAAGGCACTCATATCCTTATACAAC	CTGATACAGGAGGTTGACTGTTAGTAC
Bmp2k	MGI:2155456	HEP00999	A04	JM8A3.N1	L3L4_pZero_DTA_kan	Cas9 ZF-D10A (-bsd)	CCAGGTCACCCTTTCCTCGACTG	CCAGTGTGGGTGCAGCAGGTAGG	CAGATCACACAGACACACGTAAGTGC	CTCAGATCACACAGACACACGTAAGTGC	GAGATACAACAGAGCAACAACGCAGAGGAC	CAACGCAGAGGACTCCAAGGAACGTTAG
Irak4	MGI:2182474	HEP00999	A05	JM8A3.N1	L3L4_pZero_DTA_kan	Cas9 ZF-D10A (-bsd)	CCAATGGAGAGTTATGACGCCTA	ACACAGACATAGATGGTGACAGG	GTTGACACCATCGACATACATACG	CGTTGACACCATCGACATACATACGC	GACTTGGAACATGTCAGCCTCTACATG	CATACTGTCTGCTAAGCCTCTATAC
Phf19	MGI:1921266	HEP00999	B01	JM8A3.N1	L3L4_pZero_kan	Cas9 ZF-D10A (-bsd)	CCACGTGTTAGGGGCAGGTACAT	CATTGTCTTTTAATAGCACATGG	CAGATCACACAGACACACGTAAGTGC	CTCAGATCACACAGACACACGTAAGTGC	GAGATACAACAGAGCAACAACGCAGAGGAC	CAACGCAGAGGACTCCAAGGAACGTTAG
Padi4	MGI:1338898	HEP01000	A01	JM8A3.N1	L3L4_pZero_DTA_kan	Cas9 ZF-D10A (-bsd)	CCCCGCCCTCCTTAAACTAGTTT	TGGGTATTTAATCCCGGTGATGG	GCCCCCACTACTTTTTCCTCTCTG	CCTCCGAGACAGACACACCCTCTC	GTCTCTCTCTGTTGTCCAGCCTAG	CTGTTGTCCAGCCTAGCCTCTAGC
Csmd2	MGI:2386401	HEP01000	A02	JM8A3.N1	L3L4_pZero_DTA_kan	Cas9 ZF-D10A (-bsd)	CCAGCGATGGTAGAGTCCAGATC	TTTCCTTAACAGTGCAGATTAGG	CACTGATTACCAACTCTGTATATTGTTCAG	CAGGCAGATCAAGTTCTCAGGAAC	GGAAGCCTTTGGGAAAGATTAGAAG	ATGGTTGCTTTAAGAATCAAGGCTG
Olfr658	MGI:3030492	HEP01000	A03	JM8A3.N1	L3L4_pZero_DTA_kan	Cas9 ZF-D10A (-bsd)	CCTGGCCATCCCATAGATTAGTG	TCGAAAGAGAAGCTATAGTCAGG	CACTGATTACCAACTCTGTATATTGTTCAG	CAGGCAGATCAAGTTCTCAGGAAC	GAGAATCCACATGAAGACCAAGCACAC	GAATCCACATGAAGACCAAGCACAC
Gamt	MGI:1098221	HEP01000	A04	JM8A3.N1	L3L4_pZero_DTA_kan	Cas9 ZF-D10A (-bsd)	CCACAGGTAGAGTACAGTGAGCA	GAGCACTGAGGAGCCACCAGAGG	CTGGTACTTAGAATCTATGAGAGATCTCTC	CTGGTACTTAGAATCTATGAGAGATCTC	CATCTCCAGCACAGCACAGGTCCAG	GTGTGTGTGTGTATGTATACACACACGCG
Anapc7	MGI:1929711	HEP01000	A05	JM8A3.N1	L3L4_pZero_DTA_kan	Cas9 ZF-D10A (-bsd)	CCACCGTCTGACGTGCCTGTGAC	TATTTATTGATTTATTTATTTGG	CTGCACTCCAACGTGCGGCTCCTCAGC	GACTGCACTCCAACGTGCGGCTCCTCAGC	GACTGAGAACCATCATCTAAGACTG	CAATGTCAAGCAGTAAGCAGCACCTAG
Accsl	MGI:3584519	HEP01000	B01	JM8A3.N1	L3L4_pZero_DTA_kan	Cas9 ZF-D10A (-bsd)	CCCACGGTCGCCTCCACCTGCCG	GTGCTTCATTCTATAAAGGCAGG	CAAGCACACTACAGGAGGATTCTTC	CAAGCACACTACAGGAGGATTCTTCAG	CATCCTTCATCCTTGGTACTGCAGTCCAG	CAGATGCTTAAGTCTCCTATCATC
Ovol2	MGI:1338039	HEP01001	A01	JM8A3.N1	L3L4_pZero_DTA_kan	Cas9 ZF-D10A (-bsd)	CCTCACTTGAACCTGTATACCAT	ACAGGAGTAAATTCAGACATTGG	CTAGAATGTTGGAACCGCTCTAACTG	GAGACAAGCCAAGTCCTAAGCTTGGAG	GCCATTATGGTAGCTGACGCTTGCTATC	CAGCCATTATGGTAGCTGACGCTTGCTATC
Triobp	MGI:1349410	HEP01001	A02	JM8A3.N1	L3L4_pZero_DTA_kan	Cas9 ZF-D10A (-bsd)	CCCCCGGGAAAGAGGGTGCTGAC	ACTGCCGGAGCCCGCTGCCCAGG	CAATACTCAGCAACCACATGGTGGC	GTCTACAGAGTGAGTTCCAGGAGAGC	CTGCCAATGTGAACTGCTTAACTC	CTGACTGTGCAGGAATGGTCTCCTTC
Fgr	MGI:95527	HEP01001	A03	JM8A3.N1	L3L4_pZero_DTA_kan	Cas9 ZF-D10A (-bsd)	CCTTGAGCTCCTAAAGCCCCGAA	TGGTGAGAGCAAGGAAACCCTGG	GCAGACAGATCATCTCTCAGGCTCCTCCTG	CGACAGTAGACAGTACTCCTGCTCAGC	GTGTGAACAATTAGTGTCCTCACGTGC	GTCTGAGACAATGTAGTCCTGAGCTGTGTG
Cela2a	MGI:95316	HEP01001	A04	JM8A3.N1	R3R4_pBR_amp	Cas9 ZF-D10A (-bsd)	CCTTGTCAACCCTATATAGCCAC	TCTCTCCCATTTTACAGATGAGG	CATGAGAAGGTTACATCTGTGGCTCGGCTC	GTCATGAGAAGGTTACATCTGTGGCTCGGC	GAGCAGTGGTCGGAAGAAGACCGGAGTGC	GAGCACAGAGCATACAATTGACAGCGATTG
Ccdc148	MGI:3039583	HEP01001	A05	JM8A3.N1	R3R4_pBR_DTA+_Bsd_amp	Cas9 ZF-D10A (-bsd)	CCACGTGGGTTTGCAGCCTATAA	CACGTGGGTCATTTCTGTAGTGG	GCAATGGACAGAATGTCAATGTTC	CATGCATGTGTGCATATGTGCATGC	CGCTCCTTAGTCACCGAGCTAAGGCTAGAG	GAGAGGCTGCGGTACTGAGAACATGATGTG
Acsf2	MGI:2388287	HEP01001	B01	JM8A3.N1	R3R4_pBR_DTA+_Bsd_amp	Cas9 ZF-D10A (-bsd)	CCATGCATTGGTAAAACACGTAA	AGGTTGGCCCAGCATTCATTCGG	CAGGCAAGTACTCTATCTACGGTAGCCAC	GCAAGTACTCTATCTACGGTAGCCACAC	CGCCGGCTGGCCGACCGCGGTGAGAC	CTGCAACATCCGCGAGGTGGCGGCTGGTGC
Pxdn	MGI:1916925	HEP01002	A01	JM8A3.N1	R3R4_pBR_DTA+_Bsd_amp	Cas9 ZF-D10A (-bsd)	CCAGGCGTTCTTTGCTATACCTT	AGGTGCTTTTCCAAACCATTAGG	GAATATGCGTGTTGGCCTACGCTG	GAATATGCGTGTTGGCCTACGCTGCCTAG	GCATGTGAATTCAGCATCATAGTG	GCTGTCATTGATGATAGGCATGCAC
Tnfsf8	MGI:88328	HEP01002	A02	JM8A3.N1	R3R4_pBR_DTA+_Bsd_amp	Cas9 ZF-D10A (-bsd)	CCATGTGCGAAATGGTATCAAGA	GGCTTCCAGCTCAAAATACAAGG	GATTCTCTTGTGCCGACGCCTCGTG	GTAGTCATGTCTTCGCTTCCTAAGC	GATTACAGATGTCTAGTAACAGACACAG	GCAGTGCGGAAGCACAGAAGCGCTCTC
Lad1	MGI:109343	HEP01002	A03	JM8A3.N1	R3R4_pBR_DTA+_Bsd_amp	Cas9 ZF-D10A (-bsd)	CCCACCTAGTGGATAAGATTAGG	CTGCAGAAAGATGCACTTGCCGG	GACCTGGTGACCGGCGAGGATATG	CTGACCTGGTGACCGGCGAGGATATGC	CAGCCACACTGGTGCATAGCAAGATGACTC	GTGTCTCCATGCTGCCAGCAGGTCGGCAGC
Krt1	MGI:96698	HEP01002	A04	JM8A3.N1	R3R4_pBR_DTA+_Bsd_amp	Cas9 ZF-D10A (-bsd)	CCAGCCTCAATAAATTGCTCCGT	AGCAATGGGGAGGCAGACAGAGG	GAAGACTCAGGAAGAGGAGTTGTTCAG	GACTCAGGAAGAGGAGTTGTTCAGGC	GCGTATGAATGAGTTCGTGTTGGTACGTG	GTATGTGTCTTGTGCGTATGAATGAGTTCG
Ppil4	MGI:1914668	HEP01002	A05	JM8A3.N1	R3R4_pBR_amp	Cas9 ZF-D10A (-bsd)	CCCACATTAAAAGTGCAGGGGTT	GGGTGGGGCAGGTGTCTTAGTGG	CTCATCTTCCTGGATATGCCTATGATC	CTGATCTACACACACTAGTATGATC	CAGGTATATCTATGCAAGGATGTAGTTAC	CAGGTATATCTATGCAAGGATGTAG
Mettl15	MGI:1924144	HEP01002	B01	JM8A3.N1	L3L4_pZero_DTA_kan	Cas9 ZF-D10A (-bsd)	CCTGACGATATGTCAATTGTCAA	ATATCATTAATCTTGTATACTGG	CTTACCAAAGGCAATCTTCAGATTCAACAC	GCAATCTTCAGATTCAACACAATCTC	GCTCTGCTCTCATGACTTAATCAC	GCTCTGCTCTCATGACTTAATCACCTC
Trmt10b	MGI:1917184	HEP01003	A01	JM8A3.N1	L3L4_pZero_DTA_kan	Cas9 ZF-D10A (-bsd)	CCGGCGGTAGCGCATGCTCACTC	AATCATGCATTGAGTACCTCAGG	GCAGAAGGACCACTGTGTGCTCAG	GGCGGCAGAAGGACCACTGTGTGC		GCACACTTAGATAACGTAAGGAAC
Pramel7	MGI:2156391	HEP01003	A02	JM8A3.N1	L3L4_pD223_DTA_spec	Cas9 ZF-D10A (-bsd)	CCCTCCCTATGTAGTGAGTGGCC	ATCAGATAGAATTGCTATGCAGG	GAAGACTTCCTCAACATCAAGAATGTG	GAAGACTTCCTCAACATCAAGAATG	CATCCAACCTGGAAGTCCTTGTAAGAG	CTCTCTCCTCTACCATGAACATCACATG
Asl	MGI:88084	HEP01003	A03	JM8A3.N1	L4L3_pD223_DTA_spec	Cas9 ZF-D10A (-bsd)	CCTTAGTTGGATATAGACTCACC	AGGAGCTAGAGTATACAGACCGG	GTTAGAATTCAAGATATTGCCAGGTG	GAATTCAAGATATTGCCAGGTGTCTTGGC	GTGAAGGCTAGTCTTGCCTGCAATGTAGAG	GTTCATACCTGTAAGTCCTTGTTGTAG
Btnl10	MGI:2182073	HEP01003	A04	JM8A3.N1	L3L4_pD223_DTA_spec	Cas9 ZF-D10A (-bsd)	CCAAGAGGGTCGTAGGGATGTTG	GGGATGCAGGGAGATCCACTAGG	GCTCTGGATGGAGCGAAGGATAACGTTAAG	GCGAAGGATAACGTTAAGTTCCTGATCACG	CTGAATGGAGCCAGCTGGCGTTAACGCG	CTTGCTAATCCACTGACTAACCATAACTGC
Eml1	MGI:1915769	HEP01003	A05	JM8A3.N1	L3L4_pD223_DTA_spec	Cas9 ZF-D10A (-bsd)	CCCGTTCGAATGCGTACCCACTG	GGAAACAATCTTTGTACAGATGG	GCAGCTGACGAAGGTGGATCCTGTGCTTAC	GAGAGAGAGTATGGTTGGAGCAAGGACAAG	GCCAGGAGACACATCCGATTAGAACACCTG	GATGAGGAATGCATACTCCATTGTTCTTG
Cldn14	MGI:1860425	HEP01003	B01	JM8A3.N1	L3L4_pD223_DTA_spec	Cas9 ZF-D10A (-bsd)	CCTTAGTTTGGCTGCATAACCAG	AAATCCCCAGGACTCAGATGAGG	GTCAGCCTTGTACCAGTGCCTTCTTG	CTCTGTATAGTCCTCAGGCATATACAGC	CTAGACCAAGGACCTCCAAGGACATC	GCATCTAACTCATGACTGACAAGGTCATG
Rdh1	MGI:1195275	HEP01004	A01	JM8A3.N1	L4L3_pD223_DTA_spec	Cas9 ZF-D10A (-bsd)	CCCTTCATTGGAGGTAAGCAGTC	GAATCACCTTCTCATGTCTATGG	GAGAGAGACAATCAGAGAGGAGCAGATCAG	GAGAGGAGCAGATCAGAGAGGAGCAAC	GATGCTCTTCAGCCTCTACTCGTGCTTAG	GATGCTCTTCAGCCTCTACTCGTGC
Eif3f	MGI:1913335	HEP01004	A02	JM8A3.N1	L3L4_pD223_DTA_spec	Cas9 ZF-D10A (-bsd)	CCTGCTTACACTGGAGTATTTGT	GTGCCTTTAGCATCATCTTCTGG	GCTGACTACCAGCCTAGCGCCAGGCTC	CTGTTATGCTTGCAGAATGGCTGTC	GTTCTAGATTAGATAACAGATAAGCTCTG	GATATCCGACCATTAAGTTGGTGATG
Tph2	MGI:2651811	HEP01004	A03	JM8A3.N1	L4L3_pD223_DTA_spec	Cas9 ZF-D10A (-bsd)	CCCTCGCCTTAATGGCGCTGCAG	AGTGGCGGCAGTGTAACACTAGG	CGAGTCCTCATGTACGGCACCGAG	CTCTCACCGAGTCCTCATGTACGGCACCG	GTAGGAGAGCGATGATTCCTGAGTCGTC	GTGGTGCAGGTCTGCGGAAGTCCTG
Crmp1	MGI:107793	HEP01004	A04	JM8A3.N1	L3L4_pD223_DTA_spec	Cas9 ZF-D10A (-bsd)	CCCTACCACGATAAATATAGATC	GAACAAAAAGAGTTCAAACATGG	GACCTCCATACAGGTGTACACACCATCTAC	CTAGACCTCCATACAGGTGTACACACCATC	CAACCAATGTCACACTGAGATCGGAAGC	CAACCAATGTCACACTGAGATCGGAAGCAG
Aff1	MGI:1100819	HEP01004	A05	JM8A3.N1	L3L4_pD223_DTA_T_spec	Cas9 ZF-D10A (-bsd)	CCAGTAATGGCCAGTTGAAGGTT	AAGGGGTTTTCTGGAAAGAAAGG	GTACCTAGCACTGCAATCAGTTCCACTGGC	CTGTACCTAGCACTGCAATCAGTTCCACTG	CTGCCTTCTAGCCGCCACACTATC	CACTACAGATATGCTCTCCTAAGGCAAG
Wfdc15b	MGI:2445041	HEP01004	B01	JM8A3.N1	L3L4_pD223_DTA_spec	Cas9 ZF-D10A (-bsd)	CCAGGAACGGCTGATGCCCGCCC	GCAATGAGGGATGCCTTTTCTGG	GTCTCATGACCACCGTGGACCAGTCTG	GCTCTTATTGTCTCATGACCACCG	CTTGCAGGATCGCATCTGCAAGGC	GTGACTATCAGATATAAGACCATCCTATAG
Ube2i	MGI:107365	HEP01004	B02	JM8A3.N1	L3L4_pD223_DTA_T_spec	Cas9 ZF-D10A (-bsd)	CCACTCACGTAATCTATGGGAAC	TACAGACTCGAGTTCTCCTGTGG	CAATAACTACATACGACTTCCAGC	GTGTGTGTCCTCCATTCACGAATC	GTGTGTGCACTCACATACTCGTTGGACCTC	GTTCAGTTCTGAAGACAGGTAAGAGCATC
Zfp689	MGI:1918381	HEP01004	B03	JM8A3.N1	L3L4_pZero_DTA_kan	Cas9 ZF-D10A (-bsd)	CCTACAAGGAAACGGCCCGCATG	AGAGAGCTCCTTTTCAGCGATGG	CATAAGACTTCTCACAACCGGCTTAGAGAC	CATTCATAAGACTTCTCACAACCGGCTTAG	CTTCGGCAGGCAGCCAAGAGGATGAC	GCTAATGTCCAGGTGATAGGAGGCCAG
Wfdc15b	MGI:2445041	HEP01004	B04	JM8A3.N1	L3L4_pZero_DTA_kan	Cas9 ZF-D10A (-bsd)	CCAGGAACGGCTGATGCCCGCCC	GCAATGAGGGATGCCTTTTCTGG	GTCTCATGACCACCGTGGACCAGTCTG	GCTCTTATTGTCTCATGACCACCG	CTTGCAGGATCGCATCTGCAAGGC	GTGACTATCAGATATAAGACCATCCTATAG
Slc25a12	MGI:1926080	HEP01004	B05	JM8A3.N1	L3L4_pZero_DTA_kan	Cas9 ZF-D10A (-bsd)	CCAGATATAGGCTGGTCATCATG	CCCCTTTAATCTCAACACCCAGG	GTTCTGTCTGTTCAGGCAACAGGC	GTTCTGTCTGTTCAGGCAACAGGCTTCCTG	GAGGCAGAGGCAGGAGGATCACAAGTTCG	CAGAGGCAGGAGGATCACAAGTTCGAG
Rffl	MGI:1914588	HEP01004	C01	JM8A3.N1	L3L4_pZero_DTA_kan	Cas9 ZF-D10A (-bsd)	CCTCATAGATGGGGTTCAGCCGT	TGACGCTGCTGTCTGAGTTCCGG	CTCGTATCACAGTGGCTGATGGTAGCTC	CGTATCACAGTGGCTGATGGTAGCTC	GAAGAGGCTGCGTGGTGGTTCCTACCTG	CGGTGAAGAGGCTGCGTGGTGGTTC
Pde11a	MGI:3036251	HEP01004	C02	JM8A3.N1	L3L4_pZero_DTA_kan	Cas9 ZF-D10A (-bsd)	CCATAGCAATGGCGTGTCTTGAC	TCCCAAGCAGCTAGTCTAACAGG	GACAGAGGTCTACCGCTAACTGTG	GAGATGACAGAGGTCTACCGCTAACTGTG	GCTGGTTGCCATAGGAGACAATAACATGTC	GCTCAATAAGCACTCAATAAGTAAGCTAG
Frem1	MGI:2670972	HEP01006	A01	JM8A3.N1	L3L4_pZero_DTA_kan	Cas9 ZF-D10A (-bsd)	CCAATCTTGTAATAAGTGTCCAT	TGTGACTTTTGCCACATGAATGG	GAGCTCCACCATTGAGCCACCATGCAC	GCTCCACCATTGAGCCACCATGCAC	CAAGCCAGAAGTTATGCCATCATC	CTTCCTGCCTTGGACTCGTCTTCACTCAC
Fam183b	MGI:1922679	HEP01006	A02	JM8A3.N1	L3L4_pZero_DTA_kan	Cas9 ZF-D10A (-bsd)	CCTCGTGCTCAAAAACCCTATGA	GGATTTCCATCTCATAACTTTGG	CTGAAGCAGCTTCGCAGCATGCAGAAGCGC	CAGCTTCGCAGCATGCAGAAGCGC	GTAGACACTGAGGTTGGTTCCACG	CAGCAAGTAGGAGCAGAGGTGCAAG
Pdcd5	MGI:1913538	HEP01006	A03	JM8A3.N1	R3R4_pBR_DTA+_Bsd_amp	Cas9 ZF-D10A (-bsd)	CCACGCGCAGGGGTAAAACAGCA	TAGTGTCCACGGACCGCTCACGG	GACACAGTTGCCTTAATTATGAATGAAC	CAGTTGCCTTAATTATGAATGAACACATAG	CGGATGAGGTCTCCTGCCTGTGTGGATG	CTGAGGCGCTGTGATTACAGGCCTGC
Wfdc15b	MGI:2445041	HEP01006	A04	JM8A3.N1	R3R4_pBR_amp	Cas9 ZF-D10A (-bsd)	CCAGGAACGGCTGATGCCCGCCC	GCAATGAGGGATGCCTTTTCTGG	GTCTCATGACCACCGTGGACCAGTCTG	GCTCTTATTGTCTCATGACCACCG	CTTGCAGGATCGCATCTGCAAGGC	GTGACTATCAGATATAAGACCATCCTATAG
Taf1	MGI:1336878	HEP01006	A05	JM8A3.N1	R3R4_pBR_amp	Cas9 ZF-D10A (-bsd)	CCATAGGTATCCATGCTCTACCA	TACTTTAAAAAAGTGTAACTAGG	CACACCAGGAAGTCCACCTAGAATTAAG	GTTGTTGGTGATGCCTGCTTATAATCTC	GCACTCCAGAGGCAGAGGCAGGAGGATCTC	CTCCAGAGGCAGAGGCAGGAGGATCTC
Csad	MGI:2180098	HEP01006	B01	JM8A3.N1	R3R4_pBR_DTA+_Bsd_amp	Cas9 ZF-D10A (-bsd)	CCACCCCGAAGAGGCAAAATAAG	ACGTATTCGGCCTCCTTAGAAGG	GTAGTGGTGGTGATTGCACAAGCTTGTG	GAGTCCAGAGATCACGGTCAGGTG	CTACTGCTGAAGACCTGCAGTTAGTTAATC	GTGAGCTATGGAGCGCTCAGTGATGGAGC
Abtb1	MGI:1933148	HEP01006	B02	JM8A3.N1	R3R4_pBR_DTA+_Bsd_amp	Cas9 ZF-D10A (-bsd)	CCCTGACAATACCATATGGCCCA	ACCTTCCTAGGGAAGATTTGTGG	CTGAGCCTCCTCCATGTGACTGAGATGGTG	GCTTGCATGAACACTGGTACTCATTAAGAC	GCACACAAGACGTGCCGCTTACAG	GTGCACACAAGACGTGCCGCTTACAG
C9	MGI:1098282	HEP01006	B03	JM8A3.N1	R3R4_pBR_DTA+_Bsd_amp	Cas9 ZF-D10A (-bsd)	CCTGCATGTTGAACAGCAGACTA	ACTTCACTCCACAACCTAGAAGG	GTTCAGTGACACACTTACACACTTAAGGTC	GTGACACACTTACACACTTAAGGTCATC	CAGCTCCAATTCACCAGGTGAACCGACAAG	CAGACAGCTCCAATTCACCAGGTGAACCG
Angptl2	MGI:1347002	HEP01006	B04	JM8A3.N1	R3R4_pBR_DTA+_Bsd_amp	Cas9 ZF-D10A (-bsd)	CCTAAAAGCCACGCGTAGGGAAC	ATAAGTGGGCCCTAACTACAAGG	GAGCTATAACTTACTACGCTCATGTG	CAAGTGGCTTGCGGTCCAGCTCCAGAG	GTTAACATACATAGTAATGCACAGTCTTG	GTGTTAACTGCCTGGCCTATGAGGAG
Ppp2r5c	MGI:1349475	HEP01011	A01	JM8A3.N1	pAYAC184	Cas9 ZF-D10A (-bsd)	CCAGTTGCTCACAATGTAGATGC	TGTTATTCCTGCTCAGTTCCAGG	CTAATTGACCTGCCTTACGAGCTATTAC	GTGTAACTGCTCACTAGACCGCACTTACAG	CAGCCTTCGATCCTATTCGCCTGC	CGATCCTATTCGCCTGCCAACGTCAAC
Ppp4c	MGI:1891763	HEP01011	A02	JM8A3.N1	pAYAC184	Cas9 ZF-D10A (-bsd)	CCAATGACTTCACCCTGAACAGA	CTCATGAGCCAAGCTACTATAGG	GTGAGGAGGCTCCTAGTCAGGAGGCCTTG	CTCATCTTGGCCTGGTGAGGTGGATGCAC	CTGCTTGCCGAGTATCAGTCACTG	GAGATTAACCTGCTCCGGCCTGTCAGAAC
Rpl27	MGI:98036	HEP01011	A03	JM8A3.N1	pAYAC184	Cas9 ZF-D10A (-bsd)	CCCCTGGGATCGTCTTCCCTCCA	ACCCAGCAGATACAAGACCCTGG	CAGGCATGAATGAGATACATAGGC	GAGTGTCTGAGGACAGCTACAATG	GAGCCGAGCAGGTCTAAGCCTAGAAC	CTCTGGTCTCCTCAGCCTCCAGCAGCGTC
Ramp3	MGI:1860292	HEP01011	A04	JM8A3.N1	pAYAC184	Cas9 ZF-D10A (-bsd)	CCACATAGAGCTGTGAGAACAGT	AAAGGTCTTGGAAACACGGGAGG	CAGACTCACTGCTCCAAGATATTCTCTCTC	CATATGACTGACTTCTCTCAGTGTGATTC	CTAGGCTGCCACTGTGATAATAACCATG	CACTGTCCTAGCATGCTGTACTAGGCTGC
Eif4a3	MGI:1923731	HEP01011	A05	JM8A3.N1	pAYAC184	Cas9 ZF-D10A (-bsd)	CCTGTCTCAAAGGAAAAGAAAAG	AGCTAATGAAAAAGTATCTTGGG	CTATCTGGATCAATATCTTCCATCTGGATC	CTGAACATCCTTCTATCTGGATCAATATC	GCAGACGTGTACAGAGATGCAGAG	CAGTGTCCTCTCAGAACTGTATCAGC
Csmd2	MGI:2386401	HEP01011	B01	JM8A3.N1	pAYAC184	Cas9 ZF-D10A (-bsd)	CCAGCGATGGTAGAGTCCAGATC	AGTCCAGATCATGTTAGCGTGGG	CATCATGCCTGACTGTAAAAGGTAC	GTGTGTTCCTGGTATTGATTTGAGG	GGAAGCCTTTGGGAAAGATTAGAAG	ATGGTTGCTTTAAGAATCAAGGCTG
Xkr8	MGI:2685877	HEP01012	A01	JM8A3.N1	pAYAC184	Cas9 ZF-D10A (-bsd)	CCTGTACTTTATATGCATGCAAT	TCATCTTCCCCTAACTCCCAAGG	GAATCCAAACCAGTAGAGGCCTAG	AAAAGCAGAATCCAAACCAGTAGAG	AAACCCCAGCCCAAATAAATTCTG	GCCCAAATAAATTCTGGGGCTAC
Wnt9b	MGI:1197020	HEP01012	A02	JM8A3.N1	pAYAC184	Cas9 ZF-D10A (-bsd)	CCTCTGCAGATGCTTAGCAGATG	ATAAGGAAGGAGGGGGAGTCAGG	CGATAGCATCTGTCTGTGTTCAATG	TTTGCCCCCTGATTAATGTTTAACG	CCTTTAGGCACTAGAGAGGGTATTC	AGGGTATTCGCTCACCTTGATG
Padi4	MGI:1338898	HEP01012	A03	JM8A3.N1	pAYAC184	Cas9 ZF-D10A (-bsd)	CCCCGCCCTCCTTAAACTAGTTT	TGGGTATTTAATCCCGGTGATGG	AGATAAAATGCAGGTTTTCTCAGCC	CCACTGGCTTCATCATGCCTTG	ACACAGGAAAAGTAGAGCAAAAAGG	CTGTCTCGAAACACAGGAAAAGTAG
Wnt4	MGI:98957	HEP01012	A04	JM8A3.N1	pAYAC184	Cas9 ZF-D10A (-bsd)	CCTTTGCATCTAGCCTTGGGTCC	GGTCTGCAGAACACCTTGTGTGG	CAGGCTCCAGGATAAGCAAGTG	tgttcatctgtgaaatgaggtcaggta	GGAGGATCCCTACTCTAGAGGATAC	aaggcggaggatccctactctagaggat
Slc6a4	MGI:96285	HEP01012	A05	JM8A3.N1	pAYAC184	Cas9 ZF-D10A (-bsd)	CCACAGAAGCATGAAGACTGGGT	GTCATCTCGACTCTTATAAAAGG	CTGCTGAGGAGTTTTACTTGTAAGC	TCTGTTAAGGTCTGCTAAGGACAAG	TCAAACCAGTCTCTCATATCTCACC	TTGGGTTTCAAGTAAAAGACAACCC
Dnajc6	MGI:1919935	HEP01012	B01	JM8A3.N1	pAYAC184	Cas9 ZF-D10A (-bsd)	CCATAATGTTAAGTTCTTTTGAG	GCTCATTGGTATGTTAGCAAAGG	AGGTTCTCTTAAAAGCTTTGGCATC	ACTCAGGTCAGGTTCTCTTAAAAGC	CACCTCATGCGCCTATGAAAAG	CTATGAAAAGGGCCCCAAGGATATC
Flt3	MGI:95559	HEP01012	B02	JM8A3.N1	pAYAC184	Cas9 ZF-D10A (-bsd)	CCTAATCCTACGTGCGTTCATTA	ACACGGATGGATTCTCAGTCAGG	CCTTCCCACTGAACGCTTACAG	cagtgggaaggcagggggtgtggaagag	AAAAGTCCTGAGTAGCTACCTTTGG	AAAAGTCCTGAGTAGCTACCTTTGG
Phf19	MGI:1921266	HEP01012	B03	JM8A3.N1	pAYAC184	Cas9 ZF-D10A (-bsd)	CCACGTGTTAGGGGCAGGTACAT	TAGCACATGGCCCTTTATTGGGG	GTGGTTACAGAAAGATGAATGGGTG	CTAGAAATGTAGCTGCAGTGGTTAC	ACACAGCCTCAACATTAAAATCTGC
Tbx22	MGI:2389465	HEP01013	A01	JM8A3.N1	pAYAC184	Cas9 ZF-D10A (-bsd)	CCAAAGAACAGAGCAGTTTAAGC	GTCCTACCCTGGAGAATGGGTGG	GGTAGTAGTCAGACTCTGAACTAG	GTAGTAGTCAGACTCTGAACTAGATC	GTAATTACATATGCTTGGATTCATGACTG	CTTGGATTCATGACTGTAACACATAAC
Acap1	MGI:2388270	HEP01013	A02	JM8A3.N1	pAYAC184	Cas9 ZF-D10A (-bsd)	CCTGAGCAAACGCAGCATGAGCT	TGCTTCCTTATTTTACATTGAGG	GTTGGAGCAGAGAGGTTAGGATACACTAAG	CAGGCGCCGTGTCCAAGAAGCAGAGGAGGC	CGGAGGTTCTAGACTGATCCAGAACAATGC	CGGAGGTTCTAGACTGATCCAGAACAATG
Rgs4	MGI:108409	HEP01013	A03	JM8A3.N1	pAYAC184	Cas9 ZF-D10A (-bsd)	CCTCTAAGTGGAAGGAGAACTTT	CTTTTCCTTTACTCTCTCATTGG	CAGGCCTAGCTTGTCAGAGCTACCAAGGC	GCAGGCCTAGCTTGTCAGAGCTACCAAG	GAGGCAGGAACGTGAGGAGGACCATG	GTTGCCTTAACTGAACTCATGGAGTG
Sars	MGI:102809	HEP01013	A04	JM8A3.N1	pAYAC184	Cas9 ZF-D10A (-bsd)	CCAGCCTGATAAGAGTACACAGA	CACAGAGAGACCCCGTACCTTGG	GATAAGTATGCTACCACCGAGTTATGC	CAGTTGTGTACCTGTTCTGTATGTCTC	GCCATCTACCATCACCACCAGGTCCACATG	GCAGGTGGATGAGACCAGACTGCAACG
2016-09-04	MGI:1270156	HEP01013	A05	JM8A3.N1	pAYAC184	Cas9 ZF-D10A (-bsd)	CCGAGATGGGTGGTTTTGTTTAC	CTCTTACTATATAGCCCCAGTGG	GCGCTAGGCGCGCCGCGTTGCCGTTCTC	GCGCTAGGCGCGCCGCGTTGCCGTTC	GCGATTCCGTTCCTTCACTACTAGCCG	GCGATTCCGTTCCTTCACTACTAG
Spata7	MGI:2144877	HEP01013	B01	JM8A3.N1	pAYAC184	Cas9 ZF-D10A (-bsd)	CCATTCGCTAGCCAGAGACAGCA	CGCGGCCTGCAGGCTATAGTTGG	CTTCACACACAGTCATTAGTTACTTACCTG	CACACACAGTCATTAGTTACTTACCTGC	CATCATGCCACTCTCACCAATGGACAG	GTGGAACTAGTGGATGTTATGACTC
Rad52	MGI:101949	HEP01013	B02	JM8A3.N1	pAYAC184	Cas9 ZF-D10A (-bsd)	CCAATCAGTTCTTAGAACAGTTG	ATATAGCAACTCAGAGGTTTAGG	CACAGTTGAGTAGGTATGACAGAG	GTTCAATTCTTAGCAACCACATGGTGGTC	CTACAAGAGCAGTGTGTGTACTGTTAACTG	CTTGGTTCTCTCTGGAGAGGTGCACTAATC
Kcnh1	MGI:1341721	HEP01013	B03	JM8A3.N1	pAYAC184	Cas9 ZF-D10A (-bsd)	CCTCACACTTTGGCGTGTGTGAA	TCAGACTTGCTTGAGATTACAGG	CATCTATCTTCCTTAGCATAGGAAG	GTGTGTGTGTGTGTGTGTGTGTGTGATTC	GACTAAGACCACAGAGCAGTATCAAGTAC	GTTGACTAAGACCACAGAGCAGTATCAAG
Wfdc15b	MGI:2445041	HEP01014	A01	JM8A3.N1	pAYAC184	Cas9 ZF-D10A (-bsd)	CCCAGGAACGGCTGATGCCCGCC	GATGCCCGCCCATGCAATGAGGG	GTCTCATGACCACCGTGGACCAGTCTG	GCTCTTATTGTCTCATGACCACCG	CTTGCAGGATCGCATCTGCAAGGC	GTGACTATCAGATATAAGACCATCCTATAG
Barhl2	MGI:1859314	HEP01014	A02	JM8A3.N1	pAYAC184	Cas9 ZF-D10A (-bsd)	CCTGAGTGCGGCTTGACTTGAGG	TGTGGTGCCTCGAGTTTCTGGGG	GATTAACCAATACGTGGATAGGATG	GATTAACCAATACGTGGATAGGATGAATG	CGGAGACCTCGCGCGACTGAAGCAG	CTGCGGAGACCTCGCGCGACTGAAGC
Acot3	MGI:2159619	HEP01014	A03	JM8A3.N1	pAYAC184	Cas9 ZF-D10A (-bsd)	CCATGGGAAGGTTGATTCCTTGG	ATAGGGTGACCAACCATCCCAGG	CATGTCTCCTAAGGCTCCGAGACAGTTC	GTCTCCTAAGGCTCCGAGACAGTTC	CAACCAACATACCGCAAGTGAACAGTAC	CTGATAGGCTACTGCTGAGCGGCTCTTG
Rdh1	MGI:1195275	HEP01014	A04	JM8A3.N1	pAYAC184	Cas9 ZF-D10A (-bsd)	CCCTTCATTGGAGGTAAGCAGTC	GAATCACCTTCTCATGTCTATGG	GAGAGAGACAATCAGAGAGGAGCAGATCAG	GAGAGGAGCAGATCAGAGAGGAGCAAC	GATGCTCTTCAGCCTCTACTCGTGCTTAG	GATGCTCTTCAGCCTCTACTCGTGC
Cndp1	MGI:2451097	HEP01014	A05	JM8A3.N1	pAYAC184	Cas9 ZF-D10A (-bsd)	CCTGGAGTATGTAGGTCAGTCAC	CCCAATTTTATTTGGGGATATGG	CTACAATGTAACGTTATAGCCAAGC	GTCTACAGAATGACTTCCAAGAGAAGCAG	CACTACTCTACATCACAACTAACAGTCTC	CACTACTCTACATCACAACTAACAGTC
Klra2	MGI:101906	HEP01014	B01	JM8A3.N1	pAYAC184	Cas9 ZF-D10A (-bsd)	CCTGTTGCCATTCAATTACTCAT	AGTTCCAAAGAGTAAGCACTAGG	CTCCTCAGAAGCTCTGTGGCTCTCG	CTCCTCAGAAGCTCTGTGGCTCTCGC	CTACATGATAACAGCCAATTGTGCCAGC	CTACATGATAACAGCCAATTGTGC
Anxa8	MGI:1201374	HEP01014	B02	JM8A3.N1	pAYAC184	Cas9 ZF-D10A (-bsd)	CCATTTATAGCTCCCAAGCCCCA	AGCATGACATTAGCCTTGCATGG	CTTCCGAAGGCCTGGAATGTGTCCGC	GCTTCCGAAGGCCTGGAATGTGTCCG	CTAGTTGGAATGTAGGTAGGCAATCCACTG	CTAGTTGGAATGTAGGTAGGCAATCCAC
Map7d1	MGI:2384297	HEP01014	B03	JM8A3.N1	pAYAC184	Cas9 ZF-D10A (-bsd)	CCTCAACAGTGCTCAAACTAGGT	CTACATGGTGGATGTGTCACAGG	GTATGATATGTGTGCATACACTGACATAG	GTGTATGATATGTGTGCATACACTG	CAGGACTTCAGCTATGCACGCATTCAATTC	CACACACAGCATGTACACTTGGTAGAGC
Uxt	MGI:1277988	HEP01015	A01	JM8A3.N1	pAYAC184	Cas9 ZF-D10A (-bsd)	CCAGAGTTGCTTCAAATTCATGA	GCTTGATTCTCTAGAATCCTGGG	CAACTTGTAGTAACATGCTCACTATGTTC	CTTGTAGTAACATGCTCACTATGTTC	GTACAGCCTGGCTTCTAATTCAAGATCCTC	GCCTGGCTTCTAATTCAAGATCCTCCTG
Hibch	MGI:1923792	HEP01015	A02	JM8A3.N1	pAYAC184	Cas9 ZF-D10A (-bsd)	CCCGCCCCTAGTATCACCAACAT	CCAACATCACCGCCATGTGAAGG	CAAGGCGCACACATCATGACTGTGC	GCTGATGAAGTAGTCCTGTGTGAG	CATGTCTACTATCTATACAATGATAGCATC	CTATCTATACAATGATAGCATCTGGAGAC
Nov	MGI:109185	HEP01015	A03	JM8A3.N1	pAYAC184	Cas9 ZF-D10A (-bsd)	CCAGGAAACTCACAGCAGGTCTA	TATAATACTTTATCCTAATGAGG	CTATACCACTATGGTTGGCTATCTAGGC	CACTATGGTTGGCTATCTAGGCCAG	CTACAAGGAGGTACATTGTGCATAAGATAC	GATAATCACCTATGATTCAACACCTAGAAG
Ucp3	MGI:1099787	HEP01015	A04	JM8A3.N1	pAYAC184	Cas9 ZF-D10A (-bsd)	CCAGTCATCACCTGCATAGGCCA	AACACGGCGTCCACTCCTCAGGG	CAGACCGATAATAACCGAGGTGCGC	CAGACCGATAATAACCGAGGTGCG	GATGGAAGACTGAAGGCTTAACAGGAG	CACTGGATATGCTGGATCACATGGAG
Cdk10	MGI:2448549	HEP01015	A05	JM8A3.N1	pAYAC184	Cas9 ZF-D10A (-bsd)	CCATATAAATGTTAGGAGGCTCT	AGGAGTAGTTCTAGGCCGGTTGG	GTCCTCTGTAGTCTACAGCTGCAGC	GCTAAGACAAGAGAATCTTGAGTTCTAG	CAGAGACGCCTGTGGCTGCAACGAG	CAGAGACGCCTGTGGCTGCAACGAGCAC
Kcnc3	MGI:96669	HEP01015	B01	JM8A3.N1	pAYAC184	Cas9 ZF-D10A (-bsd)	CCACGTACAAGAGCTTGTGAACA	TGTGAACACGGATTTCAGCCAGG	CTGCAGAGGAAGGCGAGGAGCCAGCGACCG	CAGAGGAAGGCGAGGAGCCAGCGACCGC	CTCTGTAATCAGACAGACGGAGCTTGTCCG	GTAATCAGACAGACGGAGCTTGTCCG
Prl6a1	MGI:1206579	HEP01015	B02	JM8A3.N1	pAYAC184	Cas9 ZF-D10A (-bsd)	CCTTAATTCAGAAGGGTAACAAT	AGACTCTTGAAATAGTAAGAAGG	AAAGTCAGACCTTTTTCAACACTCC	TACACAGACATATAAGACACACCCC	GGCAAACTCAGAAGCATTTCAAATG	ATGTGTGCAGTTCAGTTCAAAGTG
Nelfcd	MGI:1926424	HEP01015	B03	JM8A3.N1	pAYAC184	Cas9 ZF-D10A (-bsd)	CCGCGGGTCCTCCAAGACGCAAG	ATGACAAACACTAGGTACACAGG	GAGGCTAGCGATCAGTTATTCTAG	CAGAGCTCTTACCTGCTGAGTCATC	CACCGGCAGGACGTAGCCGCGGCTCAGC	CACCGGCAGGACGTAGCCGCGGCTC
H2afy2	MGI:3037658	HEP01018	A01	JM8A3.N1	pAYAC184	Cas9 ZF-D10A (-bsd)	CCAGGAATAATTATATGCATGAG	ATAAGGAGATCAACTCTTGAAGG	CAGGCATGCTTGTGTGTAAGGCTGAAC	CATGCTTGTGTGTAAGGCTGAACAC	GTCCGAGAGAGCTGTGTGGACACTGGACTG	GCTCCGTAGACAATCTGTCTGCTC
Nhsl1	MGI:106390	HEP01018	A02	JM8A3.N1	pAYAC184	Cas9 ZF-D10A (-bsd)	CCCTGACTATATGATCTTATCCT	ATCTTATCCTGATGGGGAACTGG	CTGATACGTGGTCGTGACTGTTGTGACTTC	CTGTGCGCATGTCATAGCATAGGC	GTTCATTAAGAATACTTAAGGCCTGAAGC	GTTCATTAAGAATACTTAAGGCCTGAAG
Ilvbl	MGI:1351911	HEP01018	A03	JM8A3.N1	pAYAC184	Cas9 ZF-D10A (-bsd)	CCTGGGAAAGTAACTCATGTGCA	TTGGTAGGTCCAGCAAAGCAAGG	CAAGCAGCACGATACGCCTGGCTATC	CAAGCAAGCAGCACGATACGCCTGGC	CTCCTTACTCTTGCCGTGTCCACTCGAC	CTCACCTCAGCCTCCGGCTGACACAGCTTG
Gpd1l	MGI:1289257	HEP01018	A04	JM8A3.N1	pAYAC184	Cas9 ZF-D10A (-bsd)	CCAGCAAACCGCTGGCATCCTCC	ATTACAGGCAACCAGTGCTGTGG	GCCTTGAACTCCTAGTCCTACCTCTACCTC	CGGCCTTGAACTCCTAGTCCTACCTC	GTGTGCGTGCACGCTACAGGACCTG	CGGCAACAGGAGTCCATTCCGACAGACAG
Esam	MGI:1916774	HEP01018	A05	JM8A3.N1	pAYAC184	Cas9 ZF-D10A (-bsd)	CCATATAAGAAATATTTGGGGGT	GAGATACCGGCATTTAAGTCAGG	GTGGCTATGCCTTCTGTCCTGCGCAGC	CGTGGCTATGCCTTCTGTCCTGCGCAG	GCAGGTCAGGATAGGAGAGTGGTTAGTG	GAACAGGCTCTGATTAATGGTGAGGTG
Hlx	MGI:96109	HEP01018	B01	JM8A3.N1	pAYAC184	Cas9 ZF-D10A (-bsd)	CCCCTTGCTTTGAGTTGCTACAC	AGACCTTGTGTTTAGACTGCTGG	GTGTGTGTGTGGTGTGATTGTTGGCCTCAG	GAATCCAGATGACTGCTAACTGACCAACAG	CTTGGTTCAATCGGCTCTGGAATG	GCCTTGGTTCAATCGGCTCTGGAATG
Cyp2a4	MGI:88596	HEP01018	B02	JM8A3.N1	pAYAC184	Cas9 ZF-D10A (-bsd)	CCTGACAATACCATATGGCCCAC	GAAGATTTGTGGCAATGCCCTGG	GCTTGTGTATGTCTACCTGCACGTCCTCTC	GCAGACAGACCAGGTTGCCACGAGCATAG	GAGAGAAGCAAGATTGAATGGCTGCCATG	CACTTATGAGTGTTAAGTGAGATCAC
Abtb1	MGI:1933148	HEP01018	B03	JM8A3.N1	pAYAC184	Cas9 ZF-D10A (-bsd)	CCATGCCTGATTTTATACAATGC	AACTCTGTGCATCCCAGTCAAGG	CTGAGCCTCCTCCATGTGACTGAGATGGTG	GCTTGCATGAACACTGGTACTCATTAAGAC	GCACACAAGACGTGCCGCTTACAG	GTGCACACAAGACGTGCCGCTTACAG
Gli2	MGI:95728	HEP01019	A01	JM8A3.N1	pAYAC184	Cas9 ZF-D10A (-bsd)	CCAGAGTTAAAATATAATGCTAT	ATAACTAATGGTCATAGGGTGGG	CTCTCACTGCCAGTATCCGTCTCAGATCCG	CTGCCAGTATCCGTCTCAGATCCGC	GCACTGAGGTCAGTCGGAACACCTCACTTC	GAGTGTCCACTGGCATGGTCACTCGTGAAC
Dcstamp	MGI:1923016	HEP01019	A02	JM8A3.N1	pAYAC184	Cas9 ZF-D10A (-bsd)	CCTTGGGTGGGTGGGGAACAGAC	GAAGCTCCTAAATGTTCATCTGG	GAATAGGAGTAGTGCGCATGTTCGCGCGCG	GCCTCAGAAGTGGCTGCCAAGTGCTCATTC	CATTATGATCGACATGTATCTTGAAGGATC	CTCAAGGAGCTTCGCATGCAGGTATTC
Gli2	MGI:95728	HEP01019	A03	JM8A3.N1	pAYAC184	Cas9 ZF-D10A (-bsd)	CCTTTGATGATTTGCATTAATTA	TTAATTATGTCTTTTCAAAATGG	CTCTCACTGCCAGTATCCGTCTCAGATCCG	CTGCCAGTATCCGTCTCAGATCCGC	GCACTGAGGTCAGTCGGAACACCTCACTTC	GAGTGTCCACTGGCATGGTCACTCGTGAAC
Cend1	MGI:1929898	HEP01019	A04	JM8A3.N1	pAYAC184	Cas9 ZF-D10A (-bsd)	CCTTTGCGCTGCCAGTTCCCCGC	CCCGCTTCTCCCCCACTAAGCGG	CTGATAGGTACACTCAGATCTCACAGCAC	GCCACAGATGCTTCAGGAGGCCAGCATC	CAGCTCACCTGGCACTGGCACTGGAGTTAC	GCTCACCTGGCACTGGCACTGGAGTTAC
Tspan6	MGI:1926264	HEP01019	A05	JM8A3.N1	pAYAC184	Cas9 ZF-D10A (-bsd)	CCCTTGCATGAAAGGCAGACCTA	GGCAGACCTAACAAGACAGCGGG	GTGAGTATATGCTCTCTCTCTCTCTC	GTGAGTATATGCTCTCTCTCTCTCTCTCTC	CAGTCTCCATCCAGGCGCTGTTATAACTC	CATCCAGGCGCTGTTATAACTCAC
Urad	MGI:3647519	HEP01019	B01	JM8A3.N1	pAYAC184	Cas9 ZF-D10A (-bsd)	CCATAGGAAGGAGGCAGGTTCAC	GTATCCTGAAAGAGGAATGTAGG	GCACACAGACAAGATGGTAATGGCACCAAG	CAAGATGGTAATGGCACCAAGTGTCTGTC	CGAATGCCGGCATTCTGGCATTGC	CACTGGACAGAACAGGATTAGAGGCTACAG
Prss22	MGI:1918085	HEP01019	B02	JM8A3.N1	pAYAC184	Cas9 ZF-D10A (-bsd)	CCCCCAAAGCATTCGTTAGACAC	CTTTCATTCCTCAGCAGCGGTGG	CTTCTCCATTCTTCTCACACACCAGTGTG	GCGCACGTGCATGTTCTATCTGTGCTCAC	GCAGCACAATAGCAGGCCTAACCTCCATG	CAGCCTTAGGTCTTAATCTGCCTCAAGCAG
Cpxm1	MGI:1934569	HEP01019	B03	JM8A3.N1	pAYAC184	Cas9 ZF-D10A (-bsd)	CCCACTGGGGAGGTCGAAACGGG	AACGGGTCACGATTGCATTTAGG	GAATTATTGGTGCTTCCTGCATAG	CTCCTCCTTAGAGCTGAGACTTGGCTC	GAGCAACCAAGAGTGATAGCAACGGTAC	CAACCAAGAGTGATAGCAACGGTAC
Uba1	MGI:98890	HEP01023	A01	JM8A3.N1	pAYAC184	Cas9 ZF-D10A (-bsd)	CCAACTGTTCGATTGTTAATAGG	TAATAGGAGCATGGGCCCCTAGG	CACCGGAATTCGGTGTCGCTGCTC	CGGAATTCGGTGTCGCTGCTCATG	CACCTGGATGTAAGGATTCATCTGGCGCAC	GTCACCTGGATGTAAGGATTCATCTGGCGC
Ermn	MGI:1925017	HEP01023	A02	JM8A3.N1	pAYAC184	Cas9 ZF-D10A (-bsd)	CCTTGACTTGCCTCTCTTACTAT	TTTTAAAGACAAATCCTACCAGG	CATTGTCTCCAGCAGCTCTTGTGTGCCTC	CTTCATTGTCTCCAGCAGCTCTTGTGTG	GTTCTGCTTGCTGACATTCAATTATCTGTC	GCATGCTCATCTTATTGGCTTGTGTACATC
Nop58	MGI:1933184	HEP01023	A03	JM8A3.N1	pAYAC184	Cas9 ZF-D10A (-bsd)	CCTGTTAGGCAGCATAATCTCAA	TACACTGTAGAAAATAAAGATGG	CTGTGATCTAGACCTGACAATTACCGGC	GACACTCTTGACCTCCAACAGCAGGCATGC	CACACCATGTCTAGAACTGGATAGGTAAG	CAGACACACCATGTCTAGAACTGGATAG
Sipa1l1	MGI:2443679	HEP01023	A04	JM8A3.N1	pAYAC184	Cas9 ZF-D10A (-bsd)	CCTATGGCTGGCATTTGGCCTAG	TCGCAGTAAGAGTGCAATGAAGG	GCTCAGGCTCCTTCCGAGATTCGCTCAG	GTGAGAATGAACCAACCACCAATTGATCTC	GAAGAATCATCACGGTCTATACTG	CAATAATGCTCTCTAGTAATAGAGATCTGC
Myh11	MGI:102643	HEP01023	A05	JM8A3.N1	pAYAC184	Cas9 ZF-D10A (-bsd)	CCTCCCACGGGGACAGTGGCATT	TGTCATTTGTTTGTACTAGCAGG	CTATCCATCCTCCTGTCTATCCTC	CTCTCCATGGCTTGCTCAGCTTGC	GATGTATACACTAGGAGTCTCTTACTAGC	GATGTATACACTAGGAGTCTCTTACTAG
Npdc1	MGI:1099802	HEP01023	B01	JM8A3.N1	pAYAC184	Cas9 ZF-D10A (-bsd)	CCCAGCCCACGGCCCCTACCCAG	ATACATTGAGCACCCGCCTCTGG	GCTATTGAGCCGCGGTTATCGCTTCG	GCGGTTATCGCTTCGACGAGCGCTC	GCTATTCATCTGTGGTCCACAAGATTATCG	GTGGTCCACAAGATTATCGGAGTTG
Upf1	MGI:107995	HEP01023	B02	JM8A3.N1	pAYAC184	Cas9 ZF-D10A (-bsd)	CCCTCATGTGGCCCTGATGGAGC	CTGATGGAGCTGATTTAGTCAGG	CTCCTGTTGCGATGCGGATCAGGTG	CGCCTTCAATCCTGTATTCGGAGGAC	CTCTGCAGCACGGTCTTCACAGCATACAC	CTGCAGCACGGTCTTCACAGCATACAC
Unc119b	MGI:2147162	HEP01023	B03	JM8A3.N1	pAYAC184	Cas9 ZF-D10A (-bsd)	CCCTGCCCGGCTCGAAGGCGCCC	GGGTGCTGTTGTCACAAGAGTGG	CAATGGAGAAGCTAGAGAATGTAC	CTGATATAGCTGTCTCTTGTGAGGCTATG	GCTCAGCTCAGACACGTACAGATAATCGAG	CACACACACGCTGGTAAGCCTGTCTTAAG
Tbx1	MGI:98493	HEP01024	A01	JM8A3.N1	pAYAC184	Cas9 ZF-D10A (-bsd)	CCCACAAAGGGATCCCCTTTCTA	CCCCACCTGAGCTCAGAGGGGGG	CTGGCCAAGTTCTCTGAATCTCCTGATC	GTTCTTACCTGCGTGCCTCCAGAGCTGGTG	GACTGGAGCCTAGACTATCTGTACTATCTG	GAAGGCTAGAGGAAGGCATCTACTGTAGC
Tyw3	MGI:2445040	HEP01024	A02	JM8A3.N1	pAYAC184	Cas9 ZF-D10A (-bsd)	CCACATGAATCCTCCCGCTGAGG	TTACTTTCCCAGAGATGACCGGG	GTTATGAACTTAAGCCTTCATAATAGTGAG	CAGAGATGAAGCCTCTTGAGAGCTTGC	GCACAGAGGCAGATACGATCAGACCAGTG	CAGATGCTCTGGTGAAGTCTGAGGCTCAGC
Tpm3	MGI:1890149	HEP01024	A03	JM8A3.N1	pAYAC184	Cas9 ZF-D10A (-bsd)	CCTTGCAAATACCAGGCACCTGT	TATTGTTAAATCCCATTCCCTGG	CACTGGTCGAGCTTAAGGCCGCGCCAC	CACTGGTCGAGCTTAAGGCCGCGC	CTGGTCACTCGGACAAGACTCCAATCAGC	CAGGACTCCTTCTTATGTACACCAACAAC
Taf9b	MGI:3039562	HEP01024	A04	JM8A3.N1	pAYAC184	Cas9 ZF-D10A (-bsd)	CCATCTACAGGAATTTGGCTTTC	AAAAAAACCTAAGATGAGCCAGG	GAGTGACAAGTGAGCATAGTCTAGCCTAG	GAGTGACAAGTGAGCATAGTCTAGC	GTGCAGTAGTACACACCTGTCTAGTGCAGC	CAGTAGTACACACCTGTCTAGTGCAGC
Grp	MGI:95833	HEP01024	A05	JM8A3.N1	pAYAC184	Cas9 ZF-D10A (-bsd)	CCAGTTGCATTCCAATATTCAAA	CAACTGACTTACTGGTATGTAGG	GAGCGCGGCTCGCTATAGAGAGACG	CTGTAGTAGTGCACCGAGCAGGAC	GCCACAACGTCTATCAACACGGTG	GTACCTACTCTGCAGCTCGGCTGTGTGCAG
Ip6k1	MGI:1351633	HEP01024	B01	JM8A3.N1	pAYAC184	Cas9 ZF-D10A (-bsd)	CCTGGCTAGCCTACTCTGCTTCT	TGTGTCCCAGGCAGCCTCACAGG	GTGGTGGACCTGCTGGCCACTCGTTCCTG	GTGGTGGACCTGCTGGCCACTCGTTCCTGC	GAGCTGGAGTAGAAGCGGTAGGAGGCCTGC	GAGCTGGAGTAGAAGCGGTAGGAGGCCTG
Lin7b	MGI:1330858	HEP01024	B02	JM8A3.N1	pAYAC184	Cas9 ZF-D10A (-bsd)	CCTTCAACCTCCAAGCCAAATAT	ACTGGGCTGCTATCCTAGCTAGG	GCGACGTAGTCACCGGAGTGAGAG	CGGAGTCGAGACAAGGATGAGCGGC	GTTCATGGCCTTGAAGTGGATCACATGC	GCTTCATAAGATAAGCAGAACACGGCTCTG
Gtf2ird2	MGI:2149780	HEP01024	B03	JM8A3.N1	pAYAC184	Cas9 ZF-D10A (-bsd)	CCTGGTTTCACTGGGCCTGTATG	GTACATGAGCACATGGCTCACGG	GTTAAGAGCTTGTACTGCAGGCCGGACATG	CGCGCCACCTGACGTACCTGCGCTG	GCCTGTGCTGCCATACTTGGCTCAGGCCAG	CTGGTGCATGCCAGTTGAGTGATCTACTTC
Rab6b	MGI:107283	HEP01025	A01	JM8A3.N1	pAYAC184	Cas9 ZF-D10A (-bsd)	CCTGTGACAGATTCGACTGCATA	GCTTGGGGCACGGGCCCCCCGGG	GTGTCTACTCGGTTGAGATTACATCCTGCG	CACCTCATGTGTCTACTCGGTTGAGATTAC	GCTCTCCTCGTGTACGGAGCCTGAG	GTGCTACATGCGTGTGCTATGCGTGGTATG
Hpse2	MGI:2685814	HEP01025	A02	JM8A3.N1	pAYAC184	Cas9 ZF-D10A (-bsd)	CCTTGATGAGTTCTATTGTTTGA	TTGATAAAGAATTTCTGTTTAGG	CAGATGTAGCTGTTGCTTGTGAGAC	GTACTCACTGATAAGTGGATACTAGC	CACACTAACTTACATGCACTCGTGTCTGC	GTCATTGCTTATATCCTGGTATAACACAG
B4galt2	MGI:1858493	HEP01025	A03	JM8A3.N1	pAYAC184	Cas9 ZF-D10A (-bsd)	CCTCTACGAACCAGGCCAGGGGT	AGGAGTCACCTTTAGAGGTCAGG	GCACTCACCTCTTGCTGCCTGTTGACTCTG	CATTAAGGAATGCCTTCTGAGGACTTATTC	CACTGATAGCCTTAAGGCGGAGGC	CTCACTGATAGCCTTAAGGCGGAGGCCTTG
Sema4c	MGI:109252	HEP01025	A04	JM8A3.N1	pAYAC184	Cas9 ZF-D10A (-bsd)	CCAGGCACTGACCCGCTGGACTT	TCCTCCAGACGCCTGTGCGGGGG	GCTGTAACCTGACCAGCAGTATGCAATG	GACACTGCACACCTGACAGTTAATCCTCAG	GACCACTCGACGTCCGTAGTTGAC	GTTGACCACTCGACGTCCGTAGTTG
Tmed6	MGI:1913519	HEP01025	A05	JM8A3.N1	pAYAC184	Cas9 ZF-D10A (-bsd)	CCAGCACTGTGAGAGCCAAAAGG	GAAACTCACATGTAGTCAGCTGG	GTGTAGAGGTAGCATGTACGCATGTAGGAG	GAGGTAGCATGTACGCATGTAGGAG	GAGACACTGACTTAGGACGGTCATTCCAAG	CAGCAGCTCGGAGACTGACTTCTTGGCTC
Txn1	MGI:98874	HEP01025	B01	JM8A3.N1	pAYAC184	Cas9 ZF-D10A (-bsd)	CCACGATGCCACCTAGTCTACTA	TATTTCCAGTGATCATCTGGGGG	GCCAACTTCCTGATTACTCAAGACTAACAC	GCTTCTCTGAGTCTATCTCAGAGTGGCTG	CTATAAGCAGAACTCTTGACTGTGCTTC	GAATGCTAATGCAGTGGCTATTCACTG
Pla2g2d	MGI:1341796	HEP01025	B02	JM8A3.N1	pAYAC184	Cas9 ZF-D10A (-bsd)	CCTCCCACTCTGGTGTCTAGTCT	GTCTAGTCTCCTGGACCAGCTGG	CATTCTAGTGGAATCTTCTCTCGGACACAC	GCTAGCCTAGATCTTATATAGATGACACTG	CATCAGTATATCTTAGTCCTACGCCTGGAC	GTATATCTTAGTCCTACGCCTGGACTTG
Gm7271	MGI:3647743	HEP01025	B03	JM8A3.N1	pAYAC184	Cas9 ZF-D10A (-bsd)	CCAGAAGGATTCCATTGAAAACC	TACAGACTTATAGTTGAAAGGGG	GCTCCATGCGGATGAGACGTTGCCGATGAG	GTGCATTCGTGGATTATCGCCTTCTC	CAAGGCACACGTCACAACTGTCTGCTAGC	GCAGTGTTCTGCAAGGCACACGTCACAAC
Fam208b	MGI:2145274	HEP01026	A01	JM8A3.N1	pAYAC184	Cas9 ZF-D10A (-bsd)	CCAATGATATGTCAGTATGTGGA	GCAAAGGAGGTCAACTAGGAAGG	CATCCTACCATCATTATGACATAAGAATAG	CACCAGATGGCACTGGTACTATGC	CATATAAGTTATATAATTGGCTCTGCGGAC	GTTACTAAGTGGTGAAGACGGAGACTTGGC
Anxa7	MGI:88031	HEP01026	A02	JM8A3.N1	pAYAC184	Cas9 ZF-D10A (-bsd)	CCATCCCTCAAGTGTGGCGCCAT	CCCTCAGCACGATGAGTTCCAGG	CTAAGGCAGTAGTTGCTAATTCAAGGC	CAGCTGTCCTTAATTAACTCTAGTTCCAG	CTGGTCATTGGAACGGTTAGACACAACATC	CTGGTCATTGGAACGGTTAGACACAAC
Cbln1	MGI:88281	HEP01026	A03	JM8A3.N1	pAYAC184	Cas9 ZF-D10A (-bsd)	CCTTGACTGCACTGGCTGTAAGC	GGAGCTACACTTAGAATGGCAGG	CTCGAAGAGAGGTGACAACTGATCAGATGC	CGAAGAGAGGTGACAACTGATCAGATGC	GCACTGTCGGCTCTCCGTAACTAGTAGGTG	CTATAAGGTTCAGGAACGAACTCAAGTCG
Arhgef9	MGI:2442233	HEP01026	A04	JM8A3.N1	pAYAC184	Cas9 ZF-D10A (-bsd)	CCAAACAGAATGGAATAAATGGT	TCTGTCAGGTTTGATTCACGAGG	CTCCATTCCACCTTGTCTTGTCTGTTG	CTCCATTCCACCTTGTCTTGTCTG	CATCTTGGTTATGTCAGCCTACGTGCTATC	CTTGGTTATGTCAGCCTACGTGCTATC
Snx20	MGI:1918857	HEP01026	A05	JM8A3.N1	pAYAC184	Cas9 ZF-D10A (-bsd)	CCAGAAACATATTAACAATTAAA	TTTCAGAATCAGCAGAGAAGGGG	CTGTACACCTTGACTCATCATAAGCTTC	GTTCTGTACACCTTGACTCATCATAAG	CATGGAGGCTGTACGGCATGCCTC	GATGTGTAATGAGGTTGGCAGGTGCCGCTG
Ccdc91	MGI:1914265	HEP01026	B01	JM8A3.N1	pAYAC184	Cas9 ZF-D10A (-bsd)	CCCCCTGTTCAAAGGCGAGGAAG	TTGCTGACAGAGACAGAACTGGG	CTCTCACAAGGATTCATGAAGTATCTGAGC	GACTCTCACAAGGATTCATGAAGTATCTG	CTGGTTAATTCCGGACAACACGAGTC	CAGAACTGGTTAATTCCGGACAACACGAG
Tcf23	MGI:1934960	HEP01026	B02	JM8A3.N1	pAYAC184	Cas9 ZF-D10A (-bsd)	CCTAACAGCTTCACCACATTGTG	TTGTCTCTGGACTACAGTCATGG	GACACTTGACCTAGGCCTTGAGAATGAAG	CATCTTCACATTCTTAGAGAGCCTGTTC	GCATAGAACTCCAGTCAGCAGGTGCTCTTC	CATAGAACTCCAGTCAGCAGGTGCTCTTC
Tbc1d8	MGI:1927225	HEP01026	B03	JM8A3.N1	pAYAC184	Cas9 ZF-D10A (-bsd)	CCCACACTATGTGCAGAAATATT	AGAAAGCCACATCTACCACATGG	CTCGCATTCCGATTCAGTGGTCGCTCTTAC	CGCATTCCGATTCAGTGGTCGCTC	CTACTCCAAGGCGCAGGTGTAACTAC	CTATCTACTCCAAGGCGCAGGTGTAAC
Rbm42	MGI:1915285	HEP01028	A01	JM8A3.N1	pAYAC184	Cas9 ZF-D10A (-bsd)	CCTTCACAAAGCTTGCTTGTCAG	GCAGTGAAGAGCTGGCTAGAAGG	GTCTAGGTTGAGGCCTTGAAGGTG	GAAGCTGAGGCAGCCAAGCTGTGC	CTTCTTACAAGAAGCGTGCTTCCGGTTG	CGGTTGAGGTTCCTAGCAAGGTCTGTAG
Adamts2	MGI:1347356	HEP01028	A02	JM8A3.N1	pAYAC184	Cas9 ZF-D10A (-bsd)	CCTGGTTGGATGCATAGCATATG	AGGCCTCCACTAGTGCTTGCAGG	GTGTTCACACATTGCTCTTAGAGATAGTC	GTTCACACATTGCTCTTAGAGATAGTC	CTCTCTCTCCAGGCCTGCCTTGGCAGCAGC	GTGGAGAAGCCAGTTGGTGCCTGTGCCTC
Pgk1	MGI:97555	HEP01028	A03	JM8A3.N1	pAYAC184	Cas9 ZF-D10A (-bsd)	CCTGTTTCAAAGTGGAAATACAG	AGCTTGTCTTGTATAGCTTCAGG	CAGGAGATGAATGAAGGCAAGCTACATGGC	GAGATGAATGAAGGCAAGCTACATGGC	GAGATCTATAGATCTATAGATCATGAGTG	CGAGAGATCTATAGATCTATAGATCATG
Spic	MGI:1341168	HEP01028	A04	JM8A3.N1	pAYAC184	Cas9 ZF-D10A (-bsd)	CCTTGGAAGTTTCACCGAGGAGA	AGGAGAATGTTGTACTTGTTTGG	GCCTCTCCTGAGTAGTACGTAAGCCTG	GCTGCTCTTCATCCATGCCTGCAGTATCTG	CTATGCTCCATCAAGTACGCCAAGC	CAAGCTTACCAGAGTCACAAGACCAC
Slc30a2	MGI:106637	HEP01028	A05	JM8A3.N1	pAYAC184	Cas9 ZF-D10A (-bsd)	CCTTAGGACAGAATTTCCCCCGA	ATCATCATCATTTAGATCTTAGG	CACCTAGGTACTCAGTCCTGAACCAAGC	GAGGTCATGAAGAATCTAGGAGATGGAG	CAGAACTCCATCGCTGACCGTAATTC	GCCATCTTCCTGTATCCAATGGTACCAAG
Lingo2	MGI:2442298	HEP01028	B01	JM8A3.N1	pAYAC184	Cas9 ZF-D10A (-bsd)	CCAAATAATTCTATATAATCAAT	ATTAACCCATTAGCAGTGACTGG	CTTATCGCCATACAGAACACTGCGTC	GCCTTATCGCCATACAGAACACTGCGTC	GTTAGGTTCCTGGTTAGTAATGGC	GTTCCTGGTTAGTAATGGCCAATC
Faxc	MGI:1923382	HEP01028	B02	JM8A3.N1	pAYAC184	Cas9 ZF-D10A (-bsd)	CCATCAGTTCTAATGAGGGACTC	TGGAGGTTTGGCTAGGCTTATGG	CTCGCCGTCCGCGTCCTTCCGCCGTCG	CTCGCCGTCCGCGTCCTTCCGCCGTCGC	GTCAACAATGCCATCTGAAGGAACGC	CAGGCCTCCAGCACACACATTCCAACACG
Hao1	MGI:96011	HEP01028	B03	JM8A3.N1	pAYAC184	Cas9 ZF-D10A (-bsd)	CCAATCATTTCCAGTCGAGATCC	TCGAGATCCTTTTAATGATATGG	GCCTAATAATACTTCGAGACACTCTTG	CTAGTGTGAGCCTGGAGAATGTACTGCTAC	CTGCAGATAGAAGTATCTAGGAATTCTG	GTCTGCAGATAGAAGTATCTAGGAATTC
Rab6b	MGI:107283	HEP01031	A01	JM8A3.N1	pAYAC184	Cas9 ZF-D10A (-bsd)	CCTGTGACAGATTCGACTGCATA	GCTTGGGGCACGGGCCCCCCGGG	GTGTCTACTCGGTTGAGATTACATCCTGCG	CACCTCATGTGTCTACTCGGTTGAGATTAC	GCTCTCCTCGTGTACGGAGCCTGAG	GTGCTACATGCGTGTGCTATGCGTGGTATG
Hpse2	MGI:2685814	HEP01031	A02	JM8A3.N1	pAYAC184	Cas9 ZF-D10A (-bsd)	CCTTGATGAGTTCTATTGTTTGA	TTGATAAAGAATTTCTGTTTAGG	CAGATGTAGCTGTTGCTTGTGAGAC	GTACTCACTGATAAGTGGATACTAGC	CACACTAACTTACATGCACTCGTGTCTGC	GTCATTGCTTATATCCTGGTATAACACAG
B4galt2	MGI:1858493	HEP01031	A03	JM8A3.N1	pAYAC184	Cas9 ZF-D10A (-bsd)	CCTCTACGAACCAGGCCAGGGGT	AGGAGTCACCTTTAGAGGTCAGG	GCACTCACCTCTTGCTGCCTGTTGACTCTG	CATTAAGGAATGCCTTCTGAGGACTTATTC	CACTGATAGCCTTAAGGCGGAGGC	CTCACTGATAGCCTTAAGGCGGAGGCCTTG
Sema4c	MGI:109252	HEP01031	A04	JM8A3.N1	pAYAC184	Cas9 ZF-D10A (-bsd)	CCAGGCACTGACCCGCTGGACTT	TCCTCCAGACGCCTGTGCGGGGG	GCTGTAACCTGACCAGCAGTATGCAATG	GACACTGCACACCTGACAGTTAATCCTCAG	GACCACTCGACGTCCGTAGTTGAC	GTTGACCACTCGACGTCCGTAGTTG
Tmed6	MGI:1913519	HEP01031	A05	JM8A3.N1	pAYAC184	Cas9 ZF-D10A (-bsd)	CCAGCACTGTGAGAGCCAAAAGG	GAAACTCACATGTAGTCAGCTGG	GTGTAGAGGTAGCATGTACGCATGTAGGAG	GAGGTAGCATGTACGCATGTAGGAG	GAGACACTGACTTAGGACGGTCATTCCAAG	CAGCAGCTCGGAGACTGACTTCTTGGCTC
Txn1	MGI:98874	HEP01031	B01	JM8A3.N1	pAYAC184	Cas9 ZF-D10A (-bsd)	CCACGATGCCACCTAGTCTACTA	TATTTCCAGTGATCATCTGGGGG	GCCAACTTCCTGATTACTCAAGACTAACAC	GCTTCTCTGAGTCTATCTCAGAGTGGCTG	CTATAAGCAGAACTCTTGACTGTGCTTC	GAATGCTAATGCAGTGGCTATTCACTG
Pla2g2d	MGI:1341796	HEP01031	B02	JM8A3.N1	pAYAC184	Cas9 ZF-D10A (-bsd)	CCTCCCACTCTGGTGTCTAGTCT	GTCTAGTCTCCTGGACCAGCTGG	CATTCTAGTGGAATCTTCTCTCGGACACAC	GCTAGCCTAGATCTTATATAGATGACACTG	CATCAGTATATCTTAGTCCTACGCCTGGAC	GTATATCTTAGTCCTACGCCTGGACTTG
Gm7271	MGI:3647743	HEP01031	B03	JM8A3.N1	pAYAC184	Cas9 ZF-D10A (-bsd)	CCAGAAGGATTCCATTGAAAACC	TACAGACTTATAGTTGAAAGGGG	GCTCCATGCGGATGAGACGTTGCCGATGAG	GTGCATTCGTGGATTATCGCCTTCTC	CAAGGCACACGTCACAACTGTCTGCTAGC	GCAGTGTTCTGCAAGGCACACGTCACAAC
Fam208b	MGI:2145274	HEP01033	A01	JM8A3.N1	pAYAC184	Cas9 ZF-D10A (-bsd)	CCAATGATATGTCAGTATGTGGA	GCAAAGGAGGTCAACTAGGAAGG	CATCCTACCATCATTATGACATAAGAATAG	CACCAGATGGCACTGGTACTATGC	CATATAAGTTATATAATTGGCTCTGCGGAC	GTTACTAAGTGGTGAAGACGGAGACTTGGC
Anxa7	MGI:88031	HEP01033	A02	JM8A3.N1	pAYAC184	Cas9 ZF-D10A (-bsd)	CCATCCCTCAAGTGTGGCGCCAT	CCCTCAGCACGATGAGTTCCAGG	CTAAGGCAGTAGTTGCTAATTCAAGGC	CAGCTGTCCTTAATTAACTCTAGTTCCAG	CTGGTCATTGGAACGGTTAGACACAACATC	CTGGTCATTGGAACGGTTAGACACAAC
Cbln1	MGI:88281	HEP01033	A03	JM8A3.N1	pAYAC184	Cas9 ZF-D10A (-bsd)	CCTTGACTGCACTGGCTGTAAGC	GGAGCTACACTTAGAATGGCAGG	CTCGAAGAGAGGTGACAACTGATCAGATGC	CGAAGAGAGGTGACAACTGATCAGATGC	GCACTGTCGGCTCTCCGTAACTAGTAGGTG	CTATAAGGTTCAGGAACGAACTCAAGTCG
Cmtm2b	MGI:2447311	HEP01033	A04	JM8A3.N1	pAYAC184	Cas9 ZF-D10A (-bsd)	CCACAAGGCCATAGGGTGTATCC	TCCCTTTTAAAGCACCTAGCTGG	GAAGGTGAGGCGAGCGTGGTAGCG	CTGCTTACTATGGAACTGTCAATCTGTGC	GAACGCCTGTATCGGTCGGTATGTTAC	CGCCTGTATCGGTCGGTATGTTAC
Arhgef9	MGI:2442233	HEP01033	A05	JM8A3.N1	pAYAC184	Cas9 ZF-D10A (-bsd)	CCAAACAGAATGGAATAAATGGT	TCTGTCAGGTTTGATTCACGAGG	CTCCATTCCACCTTGTCTTGTCTGTTG	CTCCATTCCACCTTGTCTTGTCTG	CATCTTGGTTATGTCAGCCTACGTGCTATC	CTTGGTTATGTCAGCCTACGTGCTATC
Snx20	MGI:1918857	HEP01033	B01	JM8A3.N1	pAYAC184	Cas9 ZF-D10A (-bsd)	CCAGAAACATATTAACAATTAAA	TTTCAGAATCAGCAGAGAAGGGG	CTGTACACCTTGACTCATCATAAGCTTC	GTTCTGTACACCTTGACTCATCATAAG	CATGGAGGCTGTACGGCATGCCTC	GATGTGTAATGAGGTTGGCAGGTGCCGCTG
Tcf23	MGI:1934960	HEP01033	B02	JM8A3.N1	pAYAC184	Cas9 ZF-D10A (-bsd)	CCTAACAGCTTCACCACATTGTG	TTGTCTCTGGACTACAGTCATGG	GACACTTGACCTAGGCCTTGAGAATGAAG	CATCTTCACATTCTTAGAGAGCCTGTTC	GCATAGAACTCCAGTCAGCAGGTGCTCTTC	CATAGAACTCCAGTCAGCAGGTGCTCTTC
Tbc1d8	MGI:1927225	HEP01033	B03	JM8A3.N1	pAYAC184	Cas9 ZF-D10A (-bsd)	CCCACACTATGTGCAGAAATATT	AGAAAGCCACATCTACCACATGG	CTCGCATTCCGATTCAGTGGTCGCTCTTAC	CGCATTCCGATTCAGTGGTCGCTC	CTACTCCAAGGCGCAGGTGTAACTAC	CTATCTACTCCAAGGCGCAGGTGTAAC
Prdm13	MGI:2448528	HEP01032	B04	JM8A3.N1	pAYAC184	Cas9 ZF-D10A (-bsd)	CCATGGGGACCAGATTACTACTT	ACCATTCGCTTATGAGCTCTAGG	GCAATTCAGCAGCACGCTCGCTGAC	CTGTGCTTGTGTTCCAACACACTGTGCACG	GTCCTCTGCAGTAGCCAAGTAATAGAACTC	CTGCACACCTCAGTCCTCAGTGTACCTG
Cyp2a4	MGI:88596	HEP01032	B05	JM8A3.N1	pAYAC184	Cas9 ZF-D10A (-bsd)	CCACTCAGCTCTTTCAGCTGGGC	CTCTAATACAAGATCACTATGGG	GCTTGTGTATGTCTACCTGCACGTCCTCTC	GCAGACAGACCAGGTTGCCACGAGCATAG	GAGAGAAGCAAGATTGAATGGCTGCCATG	CACTTATGAGTGTTAAGTGAGATCAC
Kcp	MGI:2141640	HEP01020	A01	JM8A3.N1	pAYAC184	Cas9 ZF-D10A (-bsd)	CCAGAATGTACTGAACTAGCATT	CCACCGATCAAACATCAGTCTGG	GCAATAGGCCAGACTCCGACTGAG	CATAGCAGGCTTCTTGCAGTTCAG	GTGGCAGGTCACGCGATGCAAGAG	CGACGCGCCAGGCACTGTACGTTG
Prkaca	MGI:97592	HEP01020	A02	JM8A3.N1	pAYAC184	Cas9 ZF-D10A (-bsd)	CCTCCTGAATGCCGTCAACTCAT	TCAACTCATTCAGCTCCTGTGGG	GAAGGTAAGATGACGAGCCGTCAG	CAAGCAGAAGGTAAGATGACGAGCCGTCAG	CATTCTTAGGTCTGCAGACTTGTATCCTC	CTAGGACCTGTTCTATCCAATAGGCCTAC
Bves	MGI:1346013	HEP01020	A03	JM8A3.N1	pAYAC184	Cas9 ZF-D10A (-bsd)	CCTATTATGTGACTATTTCCTGG	GTGATACTCAGATATCACTTGGG	GAGCGGCCGAGCAACTTGCGATGC	CACGGAGCGGCCGAGCAACTTGCGATGC	CATCACCACAACATCATAGCAATAATGGAG	CACCACAACATCATAGCAATAATGGAG
Hs6st1	MGI:1354958	HEP01020	A04	JM8A3.N1	pAYAC184	Cas9 ZF-D10A (-bsd)	CCTGTTCGGTGCAGCGGGTGCTA	GCCCTAGTCCTTGATGGGGCAGG	CAAGAGAGCTGGTAGCTGGTAGATCTGAC	GCACCAGGCATCTTCTTCTAACAAGAAG	CACTGGACTTGCCAGGCAATTCGTGTTGC	GCACTGGACTTGCCAGGCAATTCGTGTTG
Atg7	MGI:1921494	HEP01020	A05	JM8A3.N1	pAYAC184	Cas9 ZF-D10A (-bsd)	CCCAGCTTGTACTATGCTGAAGA	TGCTGAAGATACTTAGACTGTGG	CAGGTCTCAGGAAGCGTGGATCACTCAGC	CAGGAAGCGTGGATCACTCAGCAC	CACAATGATCGCTCAGCTACGCAG	CATGTATGCTCATGGATATACAAGCTCG
Chrna10	MGI:3609260	HEP01020	B01	JM8A3.N1	pAYAC184	Cas9 ZF-D10A (-bsd)	CCTATTCGTTGGTTCATGGTATT	CACGTGCACAGGCGAATGCCTGG	GTCCTTAGCAACTAGATGATATGTTGGTAG	CTCTTATTACATGTGTGTCTCTGAGTGTC	GAGGACACCTTCTTCGGTATCTGGACCTG	CTGCAACTGCTCCGGAGCCACCGATCTCGC
Lsm8	MGI:1923772	HEP01020	B02	JM8A3.N1	pAYAC184	Cas9 ZF-D10A (-bsd)	CCATTTAACCTTAGTCTCTTGGC	GATTCTCTAATCAACCTTGAAGG	CACACACACACACACACGACAGAGAGAC	CACACACACACACACACACGACAGAGAGAC	CGAGAGGCAACCAACTGTTATGGAGAGCGC	GAGAGGCAACCAACTGTTATGGAGAGCGC
Nckipsd	MGI:1931834	HEP01020	B03	JM8A3.N1	pAYAC184	Cas9 ZF-D10A (-bsd)	CCTAGAGTCATTTGAGTTGACCC	AGACAGAGACTCAGCTTATAAGG	GTTGGCCTTGAACTCAGATCCTCTTGCTTC	CAGTACAGATACACAGAGACACACAGAC	CAGTCAGGATGCGCCGCAGTGTAG	CAGGTCTGACAGCCGATGTCGGTGCTGC
Trip11	MGI:1924393	HEP01021	A01	JM8A3.N1	pAYAC184	Cas9 ZF-D10A (-bsd)	CCTGGCATCATGTTTGATAGCAG	AGCAGGAATCCACGTAAAGTTGG	CTACCAACTGAGCTATGCCACCAACTC	CAGTAGCTATAGAAGAATGCATGTC	GCTGCACGCGCTGGACAGTTCCTG	CTGTTCCAGCTGTAAGGCGGAGGTATCG
Adrm1	MGI:1929289	HEP01021	A02	JM8A3.N1	pAYAC184	Cas9 ZF-D10A (-bsd)	CCTGGTCTAGCATGTGTATATGG	GTGTATATGGAGTTTACCTGGGG	GTGAGTCAATACACCTCGCCTGTATATC	GCAGATGGCACCATTGGCACAGGTCCTCAG	GTGCTCTTCTATGACTTCGGCTCTGGCCTG	CTGGTGCTCTTCTATGACTTCGGCTCTGGC
Med7	MGI:1913463	HEP01021	A03	JM8A3.N1	pAYAC184	Cas9 ZF-D10A (-bsd)	CCTGAAACATCACTGAGATACTA	GATACTAATGGAGGGGCAGTAGG	CTCTCCAGGAATCTTCCAGGTCTCCAATG	GTGGCTCTCCAGGAATCTTCCAGGTCTC	CGTTCTCTGTGAACGGCTCTACATTC	CGTTCTCTGTGAACGGCTCTACATTCTG
Fgf4	MGI:95518	HEP01021	A04	JM8A3.N1	pAYAC184	Cas9 ZF-D10A (-bsd)	CCAGGCTGGGTTTCTAGACCAAG	GAGGTACTTACTGATTGGGGCGG	GACCTGTGACCTTGAGCTAGCCGTCAAGTG	CACAGTCACAGGAGCTGCTATGGTCGTTC	CATCAGTAAGCTAACGATGGTTAC	GACCATCTATGACTAACAGACTCCTGTAC
Dmrt3	MGI:2449470	HEP01021	A05	JM8A3.N1	pAYAC184	Cas9 ZF-D10A (-bsd)	CCAAACTGAACAGTTAACAGCAA	CTGAGTGAGAGAAAGGAGCGAGG	CTGCCATATGGCAGATATACCGTGTGTG	GTATCTGCCATATGGCAGATATACCGTGTG	GACGTAATATCGCACATAGTCGAG	GAGACGTAATATCGCACATAGTCGAG
Dlgap1	MGI:1346065	HEP01021	B01	JM8A3.N1	pAYAC184	Cas9 ZF-D10A (-bsd)	CCTACCCGTCCTTCCCTCCACCA	ACCACCATGTGAGAATCCACAGG	GTACCACTGGCTATGTATAGTACGTTGAG	GCACTGTAGCTCATGTGTAGTCTGCAGTAC	GTTCACAGTGCTTGCGCCAAGTACCGTGTG	GTTGGTTCACAGTGCTTGCGCCAAGTACCG
Adssl1	MGI:87947	HEP01021	B02	JM8A3.N1	pAYAC184	Cas9 ZF-D10A (-bsd)	CCTGAGCACGGGCACATCCCATA	GCAAGACGTCTGAAGAGGCCTGG	CACAGTGGAAGGCAGGTTGGCACCTTGC	CTTAGTGTTCAGCAACCTATGGTCATGC	GCAGACACGTGCTATCCTACATCTACGTC	CAGACACGTGCTATCCTACATCTACGTC
Nckipsd	MGI:1931834	HEP01027	A01	JM8A3.N1	pAYAC184	Cas9 ZF-D10A (-bsd)	CCTAGAGTCATTTGAGTTGACCC	AGACAGAGACTCAGCTTATAAGG	GTTGGCCTTGAACTCAGATCCTCTTGCTTC	CAGTACAGATACACAGAGACACACAGAC	CAGTCAGGATGCGCCGCAGTGTAG	CAGGTCTGACAGCCGATGTCGGTGCTGC
Dmrt3	MGI:2449470	HEP01027	A02	JM8A3.N1	pAYAC184	Cas9 ZF-D10A (-bsd)	CCAAACTGAACAGTTAACAGCAA	CTGAGTGAGAGAAAGGAGCGAGG	CTGCCATATGGCAGATATACCGTGTGTG	GTATCTGCCATATGGCAGATATACCGTGTG	GACGTAATATCGCACATAGTCGAG	GAGACGTAATATCGCACATAGTCGAG
Ptger4	MGI:104311	HEP01027	A03	JM8A3.N1	pAYAC184	Cas9 ZF-D10A (-bsd)	CCTCAGAACTTTTGCTTTCGGGG	CTTTCGGGGAAAGAACCTCAGGG	GCTGGCACGTTACCACTGAGTATC	CAGATCTGAATCGTGTATGGACCAGGTC	CGCCGTCTAGTTAACGGCAGGCTC	CTCATATTGGCAGCGATTCAACAGTTC
Itga1	MGI:96599	HEP01027	A04	JM8A3.N1	pAYAC184	Cas9 ZF-D10A (-bsd)	CCTCGGGCCAATAGAATGTGCAG	GTCCTGATCTGTAGAAGAAAAGG	CTAGAGAGACGACTCAGTAGTGAGAGTTGC	GCTAGAGAGACGACTCAGTAGTGAGAGTTG	GACCATGGACTTCGCTGTCAGACGTGAGAG	GTGACCATGGACTTCGCTGTCAGACGTGAG
Prkra	MGI:1344375	HEP01027	A05	JM8A3.N1	pAYAC184	Cas9 ZF-D10A (-bsd)	CCACAAGTACTGACTGCACTCCA	CGTTAACTACCAGATTTAATAGG	GCAATGAGCCAGTTGGAAGGAGGCTCACAG	CAGCAATGAGCCAGTTGGAAGGAGGCTCAC	CAGTCATAGAACACGTGCCTAACACATGAC	CACATGAATCATATATGGTCTAATCCTGAC
Prkcq	MGI:97601	HEP01027	B01	JM8A3.N1	pAYAC184	Cas9 ZF-D10A (-bsd)	CCTCCTTAAGGTATGAGGACATG	ACTCCCTATCACATACTCCTTGG	CTGGCTTCCTTAGCTATGTGCGCGCATTC	CATCTTCTGGCTTCCTTAGCTATGTGCGCG	GTTAGTGACTTAGCATGCTTATTCGGTGC	CTTCTTGTTGGTATCGCTTGAGCATCTTC
8430408G22Rik	MGI:1918730	HEP01027	B02	JM8A3.N1	pAYAC184	Cas9 ZF-D10A (-bsd)	CCCATTATTCTGGCTAGGTCGGG	GTCGGGATGTCCTAAGGCTTTGG	CTGTGTCGCTGAGCCGCGGAGCAC	GCTGTGTCGCTGAGCCGCGGAGCACTG	GCAGTGTTAGCAGACTCAGCAAGCAGGCAG	CTTCTGCAGTGTTAGCAGACTCAGC
Wdr95	MGI:1923042	HEP01027	B03	JM8A3.N1	pAYAC184	Cas9 ZF-D10A (-bsd)	CCAGCGTGTGGGTCCTTGCCTGC	CAATCATTTTCTCACATATCTGG	CTCACTCCACCTTCCTCAACTCTGCTCGC	CTCACTCCACCTTCCTCAACTCTGCTCG	CAGATAGTTCTGTGCTGTTGACAACGCCTC	GAATGAGGTCCTCAGCAAGCAGGCTCGAC
Ccl11	MGI:103576	HEP01034	A01	JM8A3.N1	pAYAC184	Cas9 ZF-D10A (-bsd)	CCTGGCCATATTAGTTCTTTTAG	TTTACTGGGTCATCAAGAGTAGG	GATGCTTATCAGCGACGGAATTGTG	GTATGATGCTTATCAGCGACGGAATTG	CTATACACGAGCTAATAGGTAATGCTTCTG	CTATACACGAGCTAATAGGTAATGC
Hao1	MGI:96011	HEP01034	A02	JM8A3.N1	pAYAC184	Cas9 ZF-D10A (-bsd)	CCAATCATTTCCAGTCGAGATCC	TCGAGATCCTTTTAATGATATGG	GCCTAATAATACTTCGAGACACTCTTG	CTAGTGTGAGCCTGGAGAATGTACTGCTAC	CTGCAGATAGAAGTATCTAGGAATTCTG	GTCTGCAGATAGAAGTATCTAGGAATTC
Prss22	MGI:1918085	HEP01034	A03	JM8A3.N1	pAYAC184	Cas9 ZF-D10A (-bsd)	CCCCATGTATAAACAAGAACCCC	GCTAAAGGGGACCTAGCCAGAGG	CTTCTCCATTCTTCTCACACACCAGTGTG	GCGCACGTGCATGTTCTATCTGTGCTCAC	GCAGCACAATAGCAGGCCTAACCTCCATG	CAGCCTTAGGTCTTAATCTGCCTCAAGCAG
Cpxm1	MGI:1934569	HEP01034	A04	JM8A3.N1	pAYAC184	Cas9 ZF-D10A (-bsd)	CCTACGCCATGGTGGAATTAATG	AATTAATGGGGCTATCCCAAAGG	GAATTATTGGTGCTTCCTGCATAG	CTCCTCCTTAGAGCTGAGACTTGGCTC	GAGCAACCAAGAGTGATAGCAACGGTAC	CAACCAAGAGTGATAGCAACGGTAC
Gm10803	MGI:3641754	HEP01034	A05	JM8A3.N1	pAYAC184	Cas9 ZF-D10A (-bsd)	CCGGGCGTCCACTTGTCTAAGCT	GCTTGTATGCTGCACACTGCTGG	GTTACTAGAGATAGGTACGGCTGC	CTGCATTCTCACAGGTACGTCTTGCCTG	GCTTGGCCACTGGCTTCTCGTACG	GTTCTTGTAGAAGTGGTTAAGAATGTG
Idua	MGI:96418	HEP01034	B01	JM8A3.N1	pAYAC184	Cas9 ZF-D10A (-bsd)	CCATGTAAAGCCTGGCACATCCT	CCTGTATTGAGGGAACATGCTGG	CAGACGGTGTCGGTAGCGATCTGAGAG	GCACCTTCAGACGGTGTCGGTAGCG	CTCTCCTCAGACATTCCTACCTTAACTG	CTGAGCCACATTACAGACACAGAGCCTCG
Grasp	MGI:1860303	HEP01034	B02	JM8A3.N1	pAYAC184	Cas9 ZF-D10A (-bsd)	CCTGAGTGTGGATTTGGACACAC	GTTCTTTTGCAAAACAGGGCAGG	CAACACTGTACCGCGAGAACGCTGTTAGGC	CACAACACTGTACCGCGAGAACGCTGTTAG	CAGGAACCACGTGATCGTGATCCTCGGAC	GTGTGACTACACTGCTGCGGCTCAGC
Ccdc91	MGI:1914265	HEP01035	A01	JM8A3.N1	pAYAC184	Cas9 ZF-D10A (-bsd)	CCCCCTGTTCAAAGGCGAGGAAG	TTGCTGACAGAGACAGAACTGGG	CTCTCACAAGGATTCATGAAGTATCTGAGC	GACTCTCACAAGGATTCATGAAGTATCTG	CTGGTTAATTCCGGACAACACGAGTC	CAGAACTGGTTAATTCCGGACAACACGAG
Ndufs8	MGI:2385079	HEP01035	A02	JM8A3.N1	pAYAC184	Cas9 ZF-D10A (-bsd)	CCAAGCGAGAAAAGGACAATGTC	CTTTTATCTTAGTACTCCAGAGG	CTCTCCATACCTCTGGAAGTTGGCCTG	GATGTACACCTAGCCAATTGACTTG	GTGGAGTAAGGTGAAGTCTAAGGTCACATG	CACCAAGCTGGCTCACACAGTTGTAAGCAG
Zrsr2	MGI:103287	HEP01036	B02	JM8A3.N1	pAYAC184	Cas9 ZF-D10A (-bsd)	CCTAACTTTAGCCTGTCAGCTAG	CTAGGGATTTAGTTTGTAAGAGG	GCTGCGATCATCAGTGCCATCCAGGCTC	CTCACACAGCTGCGATCATCAGTGCCATC	GACCAGTAGTATGTGATGTCACGTAGATAC	GCTGTAGAACGGACAGTTGGCTCG
Plcg1	MGI:97615	HEP01036	B03	JM8A3.N1	pAYAC184	Cas9 ZF-D10A (-bsd)	CCATGGGATGTGTAGAGGAGTGA	GTTTCCCCAGTGTCCTACATAGG	GACCTCTAAGCAGCTGTCTGAACGGTG	GTGTCCTTCTTACAGCTGCTCATTATG	CTGTGCTGCTGCTGGCCTAGACAGGATGAC	GTACTCAGTGAGCAGGCGCTCAGCAATGTG
Guk1	MGI:95871	HEP01037	A01	JM8A3.N1	pAYAC184	Cas9 ZF-D10A (-bsd)	CCACATAAGGAAACAGCAAACGG	TCAATGACAGTGTCTGAATGTGG	CGCGCCGCTGTGACGTAGTCCTGC	GCGCGCCGCTGTGACGTAGTCCTG	CTCAACTCAGTCTGGAAGATATGTGTC	GACTGGTGAGGCTGCAGACTAATAC
Chodl	MGI:2179069	HEP01037	A02	JM8A3.N1	pAYAC184	Cas9 ZF-D10A (-bsd)	CCACAGCTTGCCCTGTTAATGTA	CTAGCAGTAGGCTGAGTAAAGGG	GATTAATTCTAGCTGTTATTGGCTGAGCAG	CACAGATGTGTGGAGAACATCTGTTGCATC	CAGCGGAATCGTTGGTATAATAAC	GAGCAGCGGAATCGTTGGTATAATAAC
Tmed2	MGI:1929269	HEP01037	A03	JM8A3.N1	pAYAC184	Cas9 ZF-D10A (-bsd)	CCAGGCCTGACATTTTAATGTGA	ATGAATGCTGAATAGTACAAAGG	CTGCCAGGACGGCACTGAGCCAATAGGCG	CAGGACGGCACTGAGCCAATAGGCGGC	GACATCAGTGGCTGCCTATCACTGCAAG	CTGCTTGAGAAGTGCAGACTTCCAGTG
Ercc4	MGI:1354163	HEP01037	A04	JM8A3.N1	pAYAC184	Cas9 ZF-D10A (-bsd)	CCAAACTGGCAGTATCTGGTTAT	TAAACGAATGTTTCATAATTAGG	GTCCTTATGGTCGGATAGAGCATTC	GATTCTTCTCTTCTAGTTGGATCCATATGC	GCAGCACGTGCGGTCATCGCTTGCAC	CACGTGCGGTCATCGCTTGCACAG
Gm5460	MGI:3643519	HEP01037	A05	JM8A3.N1	pAYAC184	Cas9 ZF-D10A (-bsd)	CCTCCAAATAATTGAGTCTCCCT	TAGCCACTGCGTGCTCTAACTGG	CTTCTGAGATGACCGGAAGCTGCATGTG	GTAGGTCTGAGGTACTTGTCCGGAACAAG	CATTGCATACATGATTGTACATTAGGATGC	GATCCTCTGTGGCCATGCAGTCCATCTCAG
Scn2b	MGI:106921	HEP01037	B01	JM8A3.N1	pAYAC184	Cas9 ZF-D10A (-bsd)	CCTCGTTTCTATCACTAGCCACT	CTGTAGGCTGCTGCTCCATGGGG	GAGACCTCGTACTAGGCAGGTATG	CACCAGAGTAGCTGCTACCGAGGCAGGCAC	GCACAGCTGACCTCCACTGGATCGATAG	CAGCTGACCTCCACTGGATCGATAGCTGC
Tram1	MGI:1919515	HEP01037	B02	JM8A3.N1	pAYAC184	Cas9 ZF-D10A (-bsd)	CCTAAAGGTTGACTGCTATACTT	AGAAGCTGGAGCGATCAGGGAGG	GCAGAGCAGCTCGTGCAGGTCACTTATTC	GAATTCTAGCTCTGAAGACCACTGCTCAC	CGTTCCTCTCTCTGGCATGCGCCAGAGTAC	GCCTCTTCAGTACTGGCACTGTGGTTACTC
Alg10b	MGI:2146159	HEP01038	A01	JM8A3.N1	pAYAC184	Cas9 ZF-D10A (-bsd)	CCTAAAAGCTCTGAATAGTAGGA	GTGAGAGTCTTTTCAGCGTTTGG	GTGGTAGTGGTTGGTATTCCACTGGTATTC	CTGCAGCTCAGTATAGGAGAGAGTAGTG	CACAGCAAGTGGAAGGACAGTCCTCGTCTC	GCAAGTGGAAGGACAGTCCTCGTCTCCAG
Bloc1s6	MGI:1927580	HEP01038	A02	JM8A3.N1	pAYAC184	Cas9 ZF-D10A (-bsd)	CCTGGAACATTGAGTCATCGAAC	GGTCCTGTAAATGGGAATCATGG	GTCAACCTCTGCTGAGAGTGTTGAGCTGC	CTCTGCTGAGAGTGTTGAGCTGCTAATCTG	CTTATGAGTGTAAGCCACTGGACGGTC	CATTGTTGCACAGCATTAGGAATGGATAG
Defb13	MGI:2179203	HEP01038	A03	JM8A3.N1	pAYAC184	Cas9 ZF-D10A (-bsd)	CCCCACCATACATTGTGAGAAAT	TTAGGTTGACTTCCATATACTGG	GATTGCTGTGTGCGAGACATGCAGGCTCG	CTGGTGCAAGCTGAACTTCTTCTGCTGTC	GCATTGAACTTACTAGGCATCAAC	CGGCATTGAACTTACTAGGCATCAACAG
Gca	MGI:1918521	HEP01038	A04	JM8A3.N1	pAYAC184	Cas9 ZF-D10A (-bsd)	CCCTCTAAAATTTCATCGTTTGT	GTATAATATGTATAACAATTTGG	CTACTCCCCTGCCGACGACTCCATGTGGAC	CTCAGGGTTGCATCCTCTTGGCAGGATG	CTGGATATCTGCCGTGTACAACATGTGC	GTACAACATGTGCATCACTTAGAGAACATG
Spink2	MGI:1917232	HEP01038	A05	JM8A3.N1	pAYAC184	Cas9 ZF-D10A (-bsd)	CCTCTAGTAATCAAAATTCAAGG	AGCTGTGAACGTGTGTGACCTGG	GTACACTTCAGAGCTCTTGCTCGTTGGTG	GTAGGCAGAATACACAGCCATGCATG	GTCAGCTACAGCATGAGACCTTACTCTGC	CAGCTACAGCATGAGACCTTACTCTGC
Lrif1	MGI:2445214	HEP01038	B01	JM8A3.N1	pAYAC184	Cas9 ZF-D10A (-bsd)	CCAAATTTGCAGATATCTCACGT	CAGAGATAAAAATATATTCCTGG	GTACCACAGGTAGCATAATAGCTCTAACG	CATTAACAGTAACTAGTGAGCTGTTAAC	CTGTGTGGCTTGTGCAGTCCACTAGCTCAC	GTTGCTGTGTGGCTTGTGCAGTCCACTAGC
Rpl22l1	MGI:1915278	HEP01038	B02	JM8A3.N1	pAYAC184	Cas9 ZF-D10A (-bsd)	CCTGTTAGAGCCAACAGTTGGGT	AGTTGGGTACCACTAAAAAAGGG	GTGGCTATGCTCGTCCTTAAGCCG	GACGCTGTGGCTATGCTCGTCCTTAAGCCG	CTGGCTAATGCAGTGTCTAGTCATCGGATG	CAGGAATCCTTCAATCCTCTGGTATGGCCG
Pdcd5	MGI:1913538	HEP01041	A01	JM8A3.N1	pAYAC184	Cas9 ZF-D10A (-bsd)	CCACGCGCAGGGGTAAAACAGCA	GACCGCTCACGGGGAGGCCTTGG	GACACAGTTGCCTTAATTATGAATGAAC	CAGTTGCCTTAATTATGAATGAACACATAG	CGGATGAGGTCTCCTGCCTGTGTGGATG	CTGAGGCGCTGTGATTACAGGCCTGC
Rsph4a	MGI:3027894	HEP01041	A02	JM8A3.N1	pAYAC184	Cas9 ZF-D10A (-bsd)	CCAACAAGATGCTACTAATGAAC	AACACTGGCATCTCAAGGGCAGG	CAAGAGGAACCAAGACCAATGTGTGGAC	CTCAAGAGGAACCAAGACCAATGTGTGGAC	GAAGCATTGTGAGTTATAGCAATCAATAC	CAGTCAAGGATTCTGTCTGCACACAACG
Gm766	MGI:2685612	HEP01041	A03	JM8A3.N1	pAYAC184	Cas9 ZF-D10A (-bsd)	CCCAGGTTACAAGACAGCAGAGT	TGATCTCAGCCCGGCCGAGGTGG	GCTTCCTACATGCTACGTAGCTGCAC	CATTCCTGGCTTCCTACATGCTACGTAG	GCTGTACTGGAGTCCGATCTTATCGAAG	GCTGTACTGGAGTCCGATCTTATCG
Clec4a4	MGI:3624119	HEP01041	A04	JM8A3.N1	pAYAC184	Cas9 ZF-D10A (-bsd)	CCGCTTAAGTGGAACCAAACAAC	AGAAATGCAACACACCAGGCTGG	GCACTGGAGTGGACGTAGCACAGAGACAAG	CAGGTCTGTACAGGCTCTGTGATTGTCG	CATGGTATTGGTACAGAGGCAGGCAG	CAACGAATGGTGCTGGCTCAACTGGTGATC
Cyp2a4	MGI:88596	HEP01041	A05	JM8A3.N1	pAYAC184	Cas9 ZF-D10A (-bsd)	CCACTCAGCTCTTTCAGCTGGGC	CTCTAATACAAGATCACTATGGG	GCTTGTGTATGTCTACCTGCACGTCCTCTC	GCAGACAGACCAGGTTGCCACGAGCATAG	GAGAGAAGCAAGATTGAATGGCTGCCATG	CACTTATGAGTGTTAAGTGAGATCAC
Adprhl2	MGI:2140364	HEP01041	B01	JM8A3.N1	pAYAC184	Cas9 ZF-D10A (-bsd)	CCTTTTCTGGGGATACTGATCGT	CAGCTAGGGACCCTACAAAGAGG	GCAGCTGCGCGGTTGCCTGGCTAAGCTG	CAGCTGCGCGGTTGCCTGGCTAAGCTGAG	CATCTGATACGACATTAGGTTCTC	GCAGTCATCTGTGGAGATCCGTGAGAGGAC
Rufy4	MGI:3588214	HEP01041	B02	JM8A3.N1	pAYAC184	Cas9 ZF-D10A (-bsd)	CCAAGTTGAGCAGGGCCTCCTGT	AGAGGTGGAAGCAGTGTGCAAGG	GAGAGCGACGCCGTGACTAGTGAG	CAAGAGAGCGACGCCGTGACTAGTGAG	CTGTAGTATGCTTGTAGATCCTGCTTACTG	GTAGTATGCTTGTAGATCCTGCTTACTGC
Rbm39	MGI:2157953	HEP01041	B03	JM8A3.N1	pAYAC184	Cas9 ZF-D10A (-bsd)	CCTAGCTAGTTTTCTAATACTAA	CAAAGACCAATAAGTGAACTTGG	GAAGATTCCGAGGCCGCTACAGAAG	GATAGAAGATTCCGAGGCCGCTACAGAAG	CAGTTCGTTCAGTAACGTGACCAAC	CATCAGTTCGTTCAGTAACGTGAC
Lgals2	MGI:895068	HEP01042	A01	JM8A3.N1	pAYAC184	Cas9 ZF-D10A (-bsd)	CCCTAAAGGCTGTGGTTCTGGTG	TTCTGGTGGGGGCTTGCTGGAGG	CAGGAAGCAGAGATCCAACAGCTGGCGC	GTCATGGAGGCTGGTCAAGAACTCAG	CTCAGCTAGCGATTAGGCCGGCCACGTG	GTTATCTCAGCTAGCGATTAGGCCGGC
Rasgef1a	MGI:1917977	HEP01042	A02	JM8A3.N1	pAYAC184	Cas9 ZF-D10A (-bsd)	CCACAGGGTCTGTATTTATCGGG	TACCAGTGCTGATGCCACTAAGG	CAGAGTGTAACCATTCCTAGGCGTTAC	CTCTGGTGTGCGCATAGCTCTGGTG	GAACAGGAGTACGAATAGTCGTATG	CTGTTGAGTAGGCCTTAATTAGATAACTG
Cdk1	MGI:88351	HEP01042	A03	JM8A3.N1	pAYAC184	Cas9 ZF-D10A (-bsd)	CCACCAGACAACGTCCTCAATGA	ATAGCTTATCTACCTCAGCCTGG	GAGTTGCTGCGTCCGCGCAGTCCG	CTGGAGTTGCTGCGTCCGCGCAGTCCG	CAAGGCCAGACCTGAGCAATGGAGTTATGC	CAACCGGAGTGGAGTAACGAGCCGAG
Scd1	MGI:98239	HEP01042	A04	JM8A3.N1	pAYAC184	Cas9 ZF-D10A (-bsd)	CCTCCTCCTTAATCATGGTAAGC	AGGCACCATCCTGCTTTATGTGG	GTAACTCAGCGTGTGCTGTCAAGAACG	CAGCGTGTGCTGTCAAGAACGCAGCAGC	GCTCAGAGCGCGTGTTCAATTAAC	CATATGCTGTCTACTCCGACACACACCGAG
F11	MGI:99481	HEP01042	A05	JM8A3.N1	pAYAC184	Cas9 ZF-D10A (-bsd)	CCACAAGCGTGAAAATGTAATGC	ATGCCTTTTGAAGTTAGATAGGG	GATGGCTCAGTAGTTAAGAGCACTTAG	GATGGCTCAGTAGTTAAGAGCACTTAGTG	CTGCCATGGCCACTCACCGTGAACAGACGC	CATGGCCACTCACCGTGAACAGACGCAGC
Itpr1	MGI:96623	HEP01042	B01	JM8A3.N1	pAYAC184	Cas9 ZF-D10A (-bsd)	CCATATTAATTGGCATGTAAGAG	TGTGTGACCACAGCAGGTCTCGG	CTCTTATAACTTATTGTTGTCCTCTACGTG	CTTATTGTTGTCCTCTACGTGTCAGCCGC	CAAGATGAAGGTCAACTCTGATATAGTCAC	CACACAGTAAGCAGCCACTAGATGTCATTC
Slc16a7	MGI:1330284	HEP01042	B02	JM8A3.N1	pAYAC184	Cas9 ZF-D10A (-bsd)	CCTACTAAATCAATGATATTGAC	AGCCCAAGATCTTAAATTTTGGG	CTCTGATGATTAAGGATGCTGAAC	GTCGAATTGCTCTGGCTAGGACTTCAAG	GTTGCTGATTCGAGTGAGACACGGC	CGAGTGAGACACGGCTTAACCTAG
Tspan18	MGI:1917186	HEP01042	B03	JM8A3.N1	pAYAC184	Cas9 ZF-D10A (-bsd)	CCAGCCTGAATCCAACTCATTTC	CTCACTTCTTTGGTTCTTAGAGG	GTCAAGTATCTATATGCCAGGCGCAGGATG	GTGGTCAAGTATCTATATGCCAGGCGCAG	GTGATGTATCACAGTTGGATCTCTGACAG	CTGTGGCTACATCGAGGCAAGGCTATGTG
Cthrc1	MGI:1915838	HEP01043	A01	JM8A3.N1	pAYAC184	Cas9 ZF-D10A (-bsd)	CCAGTCTTGTAAAGTAACTTTAA	TGTAGCTTCAGAGCTAAAAGTGG	GCCTGCTGTGCCACGTGCTTGAGAAGAC	GCTGTGCCACGTGCTTGAGAAGACTCCTG	CAATGATGATGCGAGACACGGAATTC	CATGTGAAGATTAGAGGACAGCTGATTAC
Carhsp1	MGI:1196368	HEP01043	A02	JM8A3.N1	pAYAC184	Cas9 ZF-D10A (-bsd)	CCAGGCACAACTGTCCTCATCTT	CTTGTTCCTACCATCTGTGGTGG	GAGACTCGCGGCTAGAGGAAGGCG	CTGGAGACTCGCGGCTAGAGGAAGGCG	GAAGCAAGCAGAGGCTATACTAAGCACCGC	GCAAGCAGAGGCTATACTAAGCACCGCAAG
Tagln2	MGI:1312985	HEP01043	A03	JM8A3.N1	pAYAC184	Cas9 ZF-D10A (-bsd)	CCTTAATGCAGATTGTGTGATGT	ACTTTACTCCTCAGCGACTTGGG	CTAGTCACTGAGGCCAACTACGCACTG	GTAGGCTTGAGTGAGCTTGGTATAGAGTTG	CACAACTCGGACTCGCGCCATCTAG	CGCGCGGAGATGAACTTCCGGTGC
Prepl	MGI:2441932	HEP01043	A04	JM8A3.N1	pAYAC184	Cas9 ZF-D10A (-bsd)	CCTGTTTTTAAATAGCTAAGAAC	TGAAGTACAGAAAACAAAGATGG	CTTGGTGATTAGGTGTCATTGACCTAAC	CAGTATCTGCACGATTCAGAGAAG	GCATCTGAAGCCGATTCCTACTGAGCTG	CTGATACGTGTAATCCTACAGCAGAGAGCG
Prdm13	MGI:2448528	HEP01043	A05	JM8A3.N1	pAYAC184	Cas9 ZF-D10A (-bsd)	CCATGGGGACCAGATTACTACTT	ACCATTCGCTTATGAGCTCTAGG	GCAATTCAGCAGCACGCTCGCTGAC	CTGTGCTTGTGTTCCAACACACTGTGCACG	GTCCTCTGCAGTAGCCAAGTAATAGAACTC	CTGCACACCTCAGTCCTCAGTGTACCTG
BC024978	MGI:3041247	HEP01043	B01	JM8A3.N1	pAYAC184	Cas9 ZF-D10A (-bsd)	CCCCTTACTGTAGTAGACTACAG	GACTGCCTGAGTCCTAAACTCGG	GCTGACATCACAAGTCCACTTACCGACCAC	CAGTGATAGAATGTCTGTAGGTACGGAAG	GTCTGAGTTACTACCAAGAGCCTTCTAGGC	GTCTGAGTTACTACCAAGAGCCTTCTAG
Actn3	MGI:99678	HEP01043	B02	JM8A3.N1	pAYAC184	Cas9 ZF-D10A (-bsd)	CCAATGTTATTCTGGATAATCAG	AGAGTGAATCCCTTCCATAGAGG	CTAGCAGCGAACTGACGTCTCCTGC	CAGAGCCTGGCTGTAATCTAGAGTGCAGC	GCCTCATGACGTCGCAAGAGCGCACG	CATGACGTCGCAAGAGCGCACGCAC
Samt4	MGI:1922435	HEP01043	B03	JM8A3.N1	pAYAC184	Cas9 ZF-D10A (-bsd)	CCTGTCATGACATGGATGCTTCA	TGGGGCTTCCATTTTCTTAAGGG	GATTCTTAATCTTGCTCTCAGAATTCTAC	CTCTCAGAATTCTACCACAATGTCAGC	CATATCTGTATATTGACTGCCATGTGTC	GTACTAATAGGTACATCTACATAGACG
Scgb2b24	MGI:2655741	HEP01043	B04	JM8A3.N1	pAYAC184	Cas9 ZF-D10A (-bsd)	CCATTGACATGTGCTAGGGTGGG	TGTCACCTGATACATATTAGTGG	GTCTCAGAGGTGTAGAAGACCTCATG	CTCAGAGGTGTAGAAGACCTCATG	GCTTATAGATGAGAGATAGAGACTCAATAC	CTTATAGATGAGAGATAGAGACTCAATAC
Fam214a	MGI:2387648	HEP01043	B05	JM8A3.N1	pAYAC184	Cas9 ZF-D10A (-bsd)	CCTCTTGAAAGTCAACACAAGGT	ACATGGTTTAAAATCCAGTGTGG	GTGCATTGTGCATGAGATAGAGTGGACGTG	GAAGTGCATTCGTTAGGAAGCCAACCAC	CAGATGCAGCAGCGACGCGTCTAGATC	CGTCATGCGGCTCGGCAGCCAGGC
Fbln1	MGI:95487	HEP01043	C01	JM8A3.N1	pAYAC184	Cas9 ZF-D10A (-bsd)	CCCTATTGCCCAAGAGCCCCATG	TCTCCTCCTCAGGTAAACTGAGG	CGTGTTGAACTTCTAGCGAGTCTTGC	GCCGAGGAACCTTCCTTCTGGTCACTC	CTCTCAGATGTTACCTTCGCAGGAGAC	CACACTGTATCTATAGTCTTCTAGAAG
Dmrt3	MGI:2449470	HEP01044	A02	JM8A3.N1	pAYAC184	Cas9 ZF-D10A (-bsd)	CCAAACTGAACAGTTAACAGCAA	CTGAGTGAGAGAAAGGAGCGAGG	CTGCCATATGGCAGATATACCGTGTGTG	GTATCTGCCATATGGCAGATATACCGTGTG	GACGTAATATCGCACATAGTCGAG	GAGACGTAATATCGCACATAGTCGAG
Ptger4	MGI:104311	HEP01044	A03	JM8A3.N1	pAYAC184	Cas9 ZF-D10A (-bsd)	CCTCAGAACTTTTGCTTTCGGGG	CTTTCGGGGAAAGAACCTCAGGG	GCTGGCACGTTACCACTGAGTATC	CAGATCTGAATCGTGTATGGACCAGGTC	CGCCGTCTAGTTAACGGCAGGCTC	CTCATATTGGCAGCGATTCAACAGTTC
Itga1	MGI:96599	HEP01044	A04	JM8A3.N1	pAYAC184	Cas9 ZF-D10A (-bsd)	CCTCGGGCCAATAGAATGTGCAG	GTCCTGATCTGTAGAAGAAAAGG	CTAGAGAGACGACTCAGTAGTGAGAGTTGC	GCTAGAGAGACGACTCAGTAGTGAGAGTTG	GACCATGGACTTCGCTGTCAGACGTGAGAG	GTGACCATGGACTTCGCTGTCAGACGTGAG
Prkra	MGI:1344375	HEP01044	A05	JM8A3.N1	pAYAC184	Cas9 ZF-D10A (-bsd)	CCACAAGTACTGACTGCACTCCA	CGTTAACTACCAGATTTAATAGG	GCAATGAGCCAGTTGGAAGGAGGCTCACAG	CAGCAATGAGCCAGTTGGAAGGAGGCTCAC	CAGTCATAGAACACGTGCCTAACACATGAC	CACATGAATCATATATGGTCTAATCCTGAC
Hpse2	MGI:2685814	HEP01044	B01	JM8A3.N1	pAYAC184	Cas9 ZF-D10A (-bsd)	CCTTGATGAGTTCTATTGTTTGA	TTGATAAAGAATTTCTGTTTAGG	CAGATGTAGCTGTTGCTTGTGAGAC	GTACTCACTGATAAGTGGATACTAGC	CACACTAACTTACATGCACTCGTGTCTGC	GTCATTGCTTATATCCTGGTATAACACAG
Esam	MGI:1916774	HEP01046	A01	JM8A3.N1	pAYAC184	Cas9 ZF-D10A (-bsd)	CCATATAAGAAATATTTGGGGGT	GAGATACCGGCATTTAAGTCAGG	GTGGCTATGCCTTCTGTCCTGCGCAGC	CGTGGCTATGCCTTCTGTCCTGCGCAG	GCAGGTCAGGATAGGAGAGTGGTTAGTG	GAACAGGCTCTGATTAATGGTGAGGTG
Hlx	MGI:96109	HEP01046	A02	JM8A3.N1	pAYAC184	Cas9 ZF-D10A (-bsd)	CCCCTTGCTTTGAGTTGCTACAC	AGACCTTGTGTTTAGACTGCTGG	GTGTGTGTGTGGTGTGATTGTTGGCCTCAG	GAATCCAGATGACTGCTAACTGACCAACAG	CTTGGTTCAATCGGCTCTGGAATG	GCCTTGGTTCAATCGGCTCTGGAATG
Gli2	MGI:95728	HEP01046	A03	JM8A3.N1	pAYAC184	Cas9 ZF-D10A (-bsd)	CCATGCCTGATTTTATACAATGC	AACTCTGTGCATCCCAGTCAAGG	CTCTCACTGCCAGTATCCGTCTCAGATCCG	CTGCCAGTATCCGTCTCAGATCCGC	GCACTGAGGTCAGTCGGAACACCTCACTTC	GAGTGTCCACTGGCATGGTCACTCGTGAAC
Dcstamp	MGI:1923016	HEP01046	A04	JM8A3.N1	pAYAC184	Cas9 ZF-D10A (-bsd)	CCAGAGTTAAAATATAATGCTAT	ATAACTAATGGTCATAGGGTGGG	GAATAGGAGTAGTGCGCATGTTCGCGCGCG	GCCTCAGAAGTGGCTGCCAAGTGCTCATTC	CATTATGATCGACATGTATCTTGAAGGATC	CTCAAGGAGCTTCGCATGCAGGTATTC
Cend1	MGI:1929898	HEP01047	A01	JM8A3.N1	pAYAC184	Cas9 ZF-D10A (-bsd)	CCTTGGGTGGGTGGGGAACAGAC	GAAGCTCCTAAATGTTCATCTGG	CTGATAGGTACACTCAGATCTCACAGCAC	GCCACAGATGCTTCAGGAGGCCAGCATC	CAGCTCACCTGGCACTGGCACTGGAGTTAC	GCTCACCTGGCACTGGCACTGGAGTTAC
Urad	MGI:3647519	HEP01047	A02	JM8A3.N1	pAYAC184	Cas9 ZF-D10A (-bsd)	CCTTTGCGCTGCCAGTTCCCCGC	CCCGCTTCTCCCCCACTAAGCGG	GCACACAGACAAGATGGTAATGGCACCAAG	CAAGATGGTAATGGCACCAAGTGTCTGTC	CGAATGCCGGCATTCTGGCATTGC	CACTGGACAGAACAGGATTAGAGGCTACAG
Rnf150	MGI:2443860	HEP01047	A03	JM8A3.N1	pAYAC184	Cas9 ZF-D10A (-bsd)	CCCTTGCATGAAAGGCAGACCTA	GGCAGACCTAACAAGACAGCGGG	GCCAGCAGTGCCAGGCTCCTCAGATTCATC	CAGCAGTGCCAGGCTCCTCAGATTCATC	CTGGATTAGGTGCAGCATTGCATGTCAATC	CAATCAGACTCTGTGATAATAAGCCAGCAG
Pkp2	MGI:1914701	HEP01047	A04	JM8A3.N1	pAYAC184	Cas9 ZF-D10A (-bsd)	CCATAGGAAGGAGGCAGGTTCAC	GTATCCTGAAAGAGGAATGTAGG	CAGTACACCATCGAAGGAATGCAC	CTAGCCAGTACACCATCGAAGGAATGCAC	GCTCTCCTTCAATCCATAGTGTAGGCAAG	CTGTAGAGGAATGTAGGAATCGAATGAGTC
Ofcc1	MGI:2658851	HEP01047	A05	JM8A3.N1	pAYAC184	Cas9 ZF-D10A (-bsd)	CCATAGGCAGTGATGGAATCGAT	CCCCCTCAACCAGAGAATAGAGG	GCTGGAACGTCATCTGTCAGGCGAG	CGAGCTGGAACGTCATCTGTCAGGCGAG	CAACTGCCTCTATGCGAGATGCTAC	CTCAGATTACCAGGTGTGCCAACAGTCAGC
Vps4b	MGI:1100499	HEP01047	B01	JM8A3.N1	pAYAC184	Cas9 ZF-D10A (-bsd)	CCTGAGATGACAGTATGTAAGTG	TAAAACTTAATGACTGAAATAGG	CACGAACACCAACCTGCAGGTACCGCGGTC	CACCAACCTGCAGGTACCGCGGTC	CTAATGTCAGAACTCAGTGCTCTAC	GTGCGTGCGTGCGTGCGTGCGTGCGTGTG
Mpl	MGI:97076	HEP01047	B02	JM8A3.N1	pAYAC184	Cas9 ZF-D10A (-bsd)	CCAGATTAAGTCCCATGAAGCCA	CATCCCCAACAGAAACGAAGAGG	GCCTAGAGCTACCGACACTTAGAC	GAGCCTAGAGCTACCGACACTTAG	GTGAACGGCACCTTGCGCTGTGGTC	GTAGCTGTGAACGGCACCTTGCGC
Erlin1	MGI:2387613	HEP01047	B03	JM8A3.N1	pAYAC184	Cas9 ZF-D10A (-bsd)	CCTGCTAATACCATTAGCCAGAA	GCCAGAAGGCAGTCTTGGCAAGG	GCCTCCTTGTGTTGCTCTCAGCAAGTGTTC	CAGCAGCGTCAACAGTCAGATTAAC	GACTCCAGCTCTAAGAACTTCCTCGGTAC	CTCATCCTTATCAGTCCTCACTTGATAC
Rbm42	MGI:1915285	HEP01048	A01	JM8A3.N1	pAYAC184	Cas9 ZF-D10A (-bsd)	CCTTCACAAAGCTTGCTTGTCAG	GCAGTGAAGAGCTGGCTAGAAGG	GTCTAGGTTGAGGCCTTGAAGGTG	GAAGCTGAGGCAGCCAAGCTGTGC	CTTCTTACAAGAAGCGTGCTTCCGGTTG	CGGTTGAGGTTCCTAGCAAGGTCTGTAG
Pgk1	MGI:97555	HEP01048	A02	JM8A3.N1	pAYAC184	Cas9 ZF-D10A (-bsd)	CCTGTTTCAAAGTGGAAATACAG	AGCTTGTCTTGTATAGCTTCAGG	CAGGAGATGAATGAAGGCAAGCTACATGGC	GAGATGAATGAAGGCAAGCTACATGGC	GAGATCTATAGATCTATAGATCATGAGTG	CGAGAGATCTATAGATCTATAGATCATG
Spic	MGI:1341168	HEP01048	A03	JM8A3.N1	pAYAC184	Cas9 ZF-D10A (-bsd)	CCTTGGAAGTTTCACCGAGGAGA	AGGAGAATGTTGTACTTGTTTGG	GCCTCTCCTGAGTAGTACGTAAGCCTG	GCTGCTCTTCATCCATGCCTGCAGTATCTG	CTATGCTCCATCAAGTACGCCAAGC	CAAGCTTACCAGAGTCACAAGACCAC
Slc30a2	MGI:106637	HEP01048	A04	JM8A3.N1	pAYAC184	Cas9 ZF-D10A (-bsd)	CCTTAGGACAGAATTTCCCCCGA	ATCATCATCATTTAGATCTTAGG	CACCTAGGTACTCAGTCCTGAACCAAGC	GAGGTCATGAAGAATCTAGGAGATGGAG	CAGAACTCCATCGCTGACCGTAATTC	GCCATCTTCCTGTATCCAATGGTACCAAG
Lingo2	MGI:2442298	HEP01048	A05	JM8A3.N1	pAYAC184	Cas9 ZF-D10A (-bsd)	CCAAATAATTCTATATAATCAAT	ATTAACCCATTAGCAGTGACTGG	CTTATCGCCATACAGAACACTGCGTC	GCCTTATCGCCATACAGAACACTGCGTC	GTTAGGTTCCTGGTTAGTAATGGC	GTTCCTGGTTAGTAATGGCCAATC
Faxc	MGI:1923382	HEP01048	B01	JM8A3.N1	pAYAC184	Cas9 ZF-D10A (-bsd)	CCATCAGTTCTAATGAGGGACTC	TGGAGGTTTGGCTAGGCTTATGG	CTCGCCGTCCGCGTCCTTCCGCCGTCG	CTCGCCGTCCGCGTCCTTCCGCCGTCGC	GTCAACAATGCCATCTGAAGGAACGC	CAGGCCTCCAGCACACACATTCCAACACG
Cyp2a4	MGI:88596	HEP01048	B02	JM8A3.N1	pAYAC184	Cas9 ZF-D10A (-bsd)	CCACTCAGCTCTTTCAGCTGGGC	CTCTAATACAAGATCACTATGGG	GCTTGTGTATGTCTACCTGCACGTCCTCTC	GCAGACAGACCAGGTTGCCACGAGCATAG	GAGAGAAGCAAGATTGAATGGCTGCCATG	CACTTATGAGTGTTAAGTGAGATCAC
Adrm1	MGI:1929289	HEP01049	A01	JM8A3.N1	pAYAC184	Cas9 ZF-D10A (-bsd)	CCTGGTCTAGCATGTGTATATGG	GTGTATATGGAGTTTACCTGGGG	GTGAGTCAATACACCTCGCCTGTATATC	GCAGATGGCACCATTGGCACAGGTCCTCAG	GTGCTCTTCTATGACTTCGGCTCTGGCCTG	CTGGTGCTCTTCTATGACTTCGGCTCTGGC
Snx20	MGI:1918857	HEP01049	A02	JM8A3.N1	pAYAC184	Cas9 ZF-D10A (-bsd)	CCAGAAACATATTAACAATTAAA	TTTCAGAATCAGCAGAGAAGGGG	CTGTACACCTTGACTCATCATAAGCTTC	GTTCTGTACACCTTGACTCATCATAAG	CATGGAGGCTGTACGGCATGCCTC	GATGTGTAATGAGGTTGGCAGGTGCCGCTG
Myh11	MGI:102643	HEP01049	A03	JM8A3.N1	pAYAC184	Cas9 ZF-D10A (-bsd)	CCTCCCACGGGGACAGTGGCATT	TGTCATTTGTTTGTACTAGCAGG	CTATCCATCCTCCTGTCTATCCTC	CTCTCCATGGCTTGCTCAGCTTGC	GATGTATACACTAGGAGTCTCTTACTAGC	GATGTATACACTAGGAGTCTCTTACTAG
Adamts2	MGI:1347356	HEP01049	A05	JM8A3.N1	pAYAC184	Cas9 ZF-D10A (-bsd)	CCTGGTTGGATGCATAGCATATG	AGGCCTCCACTAGTGCTTGCAGG	GTGTTCACACATTGCTCTTAGAGATAGTC	GTTCACACATTGCTCTTAGAGATAGTC	CTCTCTCTCCAGGCCTGCCTTGGCAGCAGC	GTGGAGAAGCCAGTTGGTGCCTGTGCCTC
Anxa7	MGI:88031	HEP01049	B01	JM8A3.N1	pAYAC184	Cas9 ZF-D10A (-bsd)	CCATCCCTCAAGTGTGGCGCCAT	CCCTCAGCACGATGAGTTCCAGG	CTAAGGCAGTAGTTGCTAATTCAAGGC	CAGCTGTCCTTAATTAACTCTAGTTCCAG	CTGGTCATTGGAACGGTTAGACACAACATC	CTGGTCATTGGAACGGTTAGACACAAC
Cbln1	MGI:88281	HEP01049	B02	JM8A3.N1	pAYAC184	Cas9 ZF-D10A (-bsd)	CCTTGACTGCACTGGCTGTAAGC	GGAGCTACACTTAGAATGGCAGG	CTCGAAGAGAGGTGACAACTGATCAGATGC	CGAAGAGAGGTGACAACTGATCAGATGC	GCACTGTCGGCTCTCCGTAACTAGTAGGTG	CTATAAGGTTCAGGAACGAACTCAAGTCG
Tbc1d8	MGI:1927225	HEP01050	A01	JM8A3.N1	pAYAC184	Cas9 ZF-D10A (-bsd)	CCCACACTATGTGCAGAAATATT	AGAAAGCCACATCTACCACATGG	CTCGCATTCCGATTCAGTGGTCGCTCTTAC	CGCATTCCGATTCAGTGGTCGCTC	CTACTCCAAGGCGCAGGTGTAACTAC	CTATCTACTCCAAGGCGCAGGTGTAAC
Ccl11	MGI:103576	HEP01050	A02	JM8A3.N1	pAYAC184	Cas9 ZF-D10A (-bsd)	CCTGGCCATATTAGTTCTTTTAG	TTTACTGGGTCATCAAGAGTAGG	GATGCTTATCAGCGACGGAATTGTG	GTATGATGCTTATCAGCGACGGAATTG	CTATACACGAGCTAATAGGTAATGCTTCTG	CTATACACGAGCTAATAGGTAATGC
Hao1	MGI:96011	HEP01050	A03	JM8A3.N1	pAYAC184	Cas9 ZF-D10A (-bsd)	CCAATCATTTCCAGTCGAGATCC	TCGAGATCCTTTTAATGATATGG	GCCTAATAATACTTCGAGACACTCTTG	CTAGTGTGAGCCTGGAGAATGTACTGCTAC	CTGCAGATAGAAGTATCTAGGAATTCTG	GTCTGCAGATAGAAGTATCTAGGAATTC
Cpxm1	MGI:1934569	HEP01050	A04	JM8A3.N1	pAYAC184	Cas9 ZF-D10A (-bsd)	CCTACGCCATGGTGGAATTAATG	AATTAATGGGGCTATCCCAAAGG	GAATTATTGGTGCTTCCTGCATAG	CTCCTCCTTAGAGCTGAGACTTGGCTC	GAGCAACCAAGAGTGATAGCAACGGTAC	CAACCAAGAGTGATAGCAACGGTAC
Gm10803	MGI:3641754	HEP01050	A05	JM8A3.N1	pAYAC184	Cas9 ZF-D10A (-bsd)	CCGGGCGTCCACTTGTCTAAGCT	GCTTGTATGCTGCACACTGCTGG	GTTACTAGAGATAGGTACGGCTGC	CTGCATTCTCACAGGTACGTCTTGCCTG	GCTTGGCCACTGGCTTCTCGTACG	GTTCTTGTAGAAGTGGTTAAGAATGTG
Grasp	MGI:1860303	HEP01050	B01	JM8A3.N1	pAYAC184	Cas9 ZF-D10A (-bsd)	CCTGAGTGTGGATTTGGACACAC	GTTCTTTTGCAAAACAGGGCAGG	CAACACTGTACCGCGAGAACGCTGTTAGGC	CACAACACTGTACCGCGAGAACGCTGTTAG	CAGGAACCACGTGATCGTGATCCTCGGAC	GTGTGACTACACTGCTGCGGCTCAGC
Sipa1l1	MGI:2443679	HEP01051	A01	JM8A3.N1	pAYAC184	Cas9 ZF-D10A (-bsd)	CCTATGGCTGGCATTTGGCCTAG	TCGCAGTAAGAGTGCAATGAAGG	GCTCAGGCTCCTTCCGAGATTCGCTCAG	GTGAGAATGAACCAACCACCAATTGATCTC	GAAGAATCATCACGGTCTATACTG	CAATAATGCTCTCTAGTAATAGAGATCTGC
Fam208b	MGI:2145274	HEP01051	A02	JM8A3.N1	pAYAC184	Cas9 ZF-D10A (-bsd)	CCAATGATATGTCAGTATGTGGA	GCAAAGGAGGTCAACTAGGAAGG	CATCCTACCATCATTATGACATAAGAATAG	CACCAGATGGCACTGGTACTATGC	CATATAAGTTATATAATTGGCTCTGCGGAC	GTTACTAAGTGGTGAAGACGGAGACTTGGC
Zrsr2	MGI:103287	HEP01051	A03	JM8A3.N1	pAYAC184	Cas9 ZF-D10A (-bsd)	CCTAACTTTAGCCTGTCAGCTAG	CTAGGGATTTAGTTTGTAAGAGG	GCTGCGATCATCAGTGCCATCCAGGCTC	CTCACACAGCTGCGATCATCAGTGCCATC	GACCAGTAGTATGTGATGTCACGTAGATAC	GCTGTAGAACGGACAGTTGGCTCG
Plcg1	MGI:97615	HEP01051	A04	JM8A3.N1	pAYAC184	Cas9 ZF-D10A (-bsd)	CCATGGGATGTGTAGAGGAGTGA	GTTTCCCCAGTGTCCTACATAGG	GACCTCTAAGCAGCTGTCTGAACGGTG	GTGTCCTTCTTACAGCTGCTCATTATG	CTGTGCTGCTGCTGGCCTAGACAGGATGAC	GTACTCAGTGAGCAGGCGCTCAGCAATGTG
Pdcd5	MGI:1913538	HEP01051	A05	JM8A3.N1	pAYAC184	Cas9 ZF-D10A (-bsd)	CCACGCGCAGGGGTAAAACAGCA	GACCGCTCACGGGGAGGCCTTGG	GACACAGTTGCCTTAATTATGAATGAAC	CAGTTGCCTTAATTATGAATGAACACATAG	CGGATGAGGTCTCCTGCCTGTGTGGATG	CTGAGGCGCTGTGATTACAGGCCTGC
Gm766	MGI:2685612	HEP01051	B01	JM8A3.N1	pAYAC184	Cas9 ZF-D10A (-bsd)	CCCAGGTTACAAGACAGCAGAGT	TGATCTCAGCCCGGCCGAGGTGG	GCTTCCTACATGCTACGTAGCTGCAC	CATTCCTGGCTTCCTACATGCTACGTAG	GCTGTACTGGAGTCCGATCTTATCGAAG	GCTGTACTGGAGTCCGATCTTATCG
Adprhl2	MGI:2140364	HEP01051	B02	JM8A3.N1	pAYAC184	Cas9 ZF-D10A (-bsd)	CCTTTTCTGGGGATACTGATCGT	CAGCTAGGGACCCTACAAAGAGG	GCAGCTGCGCGGTTGCCTGGCTAAGCTG	CAGCTGCGCGGTTGCCTGGCTAAGCTGAG	CATCTGATACGACATTAGGTTCTC	GCAGTCATCTGTGGAGATCCGTGAGAGGAC
Rufy4	MGI:3588214	HEP01051	B03	JM8A3.N1	pAYAC184	Cas9 ZF-D10A (-bsd)	CCAAGTTGAGCAGGGCCTCCTGT	AGAGGTGGAAGCAGTGTGCAAGG	GAGAGCGACGCCGTGACTAGTGAG	CAAGAGAGCGACGCCGTGACTAGTGAG	CTGTAGTATGCTTGTAGATCCTGCTTACTG	GTAGTATGCTTGTAGATCCTGCTTACTGC
Cdk1	MGI:88351	HEP01052	A01	JM8A3.N1	pAYAC184	Cas9 ZF-D10A (-bsd)	CCACCAGACAACGTCCTCAATGA	ATAGCTTATCTACCTCAGCCTGG	GAGTTGCTGCGTCCGCGCAGTCCG	CTGGAGTTGCTGCGTCCGCGCAGTCCG	CAAGGCCAGACCTGAGCAATGGAGTTATGC	CAACCGGAGTGGAGTAACGAGCCGAG
Scd1	MGI:98239	HEP01052	A02	JM8A3.N1	pAYAC184	Cas9 ZF-D10A (-bsd)	CCTCCTCCTTAATCATGGTAAGC	AGGCACCATCCTGCTTTATGTGG	GTAACTCAGCGTGTGCTGTCAAGAACG	CAGCGTGTGCTGTCAAGAACGCAGCAGC	GCTCAGAGCGCGTGTTCAATTAAC	CATATGCTGTCTACTCCGACACACACCGAG
F11	MGI:99481	HEP01052	A03	JM8A3.N1	pAYAC184	Cas9 ZF-D10A (-bsd)	CCACAAGCGTGAAAATGTAATGC	ATGCCTTTTGAAGTTAGATAGGG	GATGGCTCAGTAGTTAAGAGCACTTAG	GATGGCTCAGTAGTTAAGAGCACTTAGTG	CTGCCATGGCCACTCACCGTGAACAGACGC	CATGGCCACTCACCGTGAACAGACGCAGC
Slc16a7	MGI:1330284	HEP01052	A04	JM8A3.N1	pAYAC184	Cas9 ZF-D10A (-bsd)	CCTACTAAATCAATGATATTGAC	AGCCCAAGATCTTAAATTTTGGG	CTCTGATGATTAAGGATGCTGAAC	GTCGAATTGCTCTGGCTAGGACTTCAAG	GTTGCTGATTCGAGTGAGACACGGC	CGAGTGAGACACGGCTTAACCTAG
Tspan18	MGI:1917186	HEP01052	A05	JM8A3.N1	pAYAC184	Cas9 ZF-D10A (-bsd)	CCAGCCTGAATCCAACTCATTTC	CTCACTTCTTTGGTTCTTAGAGG	GTCAAGTATCTATATGCCAGGCGCAGGATG	GTGGTCAAGTATCTATATGCCAGGCGCAG	GTGATGTATCACAGTTGGATCTCTGACAG	CTGTGGCTACATCGAGGCAAGGCTATGTG
Fbln1	MGI:95487	HEP01052	B01	JM8A3.N1	pAYAC184	Cas9 ZF-D10A (-bsd)	CCCTATTGCCCAAGAGCCCCATG	TCTCCTCCTCAGGTAAACTGAGG	CGTGTTGAACTTCTAGCGAGTCTTGC	GCCGAGGAACCTTCCTTCTGGTCACTC	CTCTCAGATGTTACCTTCGCAGGAGAC	CACACTGTATCTATAGTCTTCTAGAAG
Prkcq	MGI:97601	HEP01052	B02	JM8A3.N1	pAYAC184	Cas9 ZF-D10A (-bsd)	CCTCCTTAAGGTATGAGGACATG	ACTCCCTATCACATACTCCTTGG	CTGGCTTCCTTAGCTATGTGCGCGCATTC	CATCTTCTGGCTTCCTTAGCTATGTGCGCG	GTTAGTGACTTAGCATGCTTATTCGGTGC	CTTCTTGTTGGTATCGCTTGAGCATCTTC
Bves	MGI:1346013	HEP01052	B03	JM8A3.N1	pAYAC184	Cas9 ZF-D10A (-bsd)	CCTATTATGTGACTATTTCCTGG	GTGATACTCAGATATCACTTGGG	GAGCGGCCGAGCAACTTGCGATGC	CACGGAGCGGCCGAGCAACTTGCGATGC	CATCACCACAACATCATAGCAATAATGGAG	CACCACAACATCATAGCAATAATGGAG
Rnf150	MGI:2443860	HEP01053	A01	JM8A3.N1	pAYAC184	Cas9 ZF-D10A (-bsd)	CCCTTGCATGAAAGGCAGACCTA	GGCAGACCTAACAAGACAGCGGG	GCCAGCAGTGCCAGGCTCCTCAGATTCATC	CAGCAGTGCCAGGCTCCTCAGATTCATC	CTGGATTAGGTGCAGCATTGCATGTCAATC	CAATCAGACTCTGTGATAATAAGCCAGCAG
Atg7	MGI:1921494	HEP01053	A02	JM8A3.N1	pAYAC184	Cas9 ZF-D10A (-bsd)	CCCAGCTTGTACTATGCTGAAGA	TGCTGAAGATACTTAGACTGTGG	CAGGTCTCAGGAAGCGTGGATCACTCAGC	CAGGAAGCGTGGATCACTCAGCAC	CACAATGATCGCTCAGCTACGCAG	CATGTATGCTCATGGATATACAAGCTCG
Uba1	MGI:98890	HEP01053	A03	JM8A3.N1	pAYAC184	Cas9 ZF-D10A (-bsd)	CCAACTGTTCGATTGTTAATAGG	TAATAGGAGCATGGGCCCCTAGG	CACCGGAATTCGGTGTCGCTGCTC	CGGAATTCGGTGTCGCTGCTCATG	CACCTGGATGTAAGGATTCATCTGGCGCAC	GTCACCTGGATGTAAGGATTCATCTGGCGC
Npdc1	MGI:1099802	HEP01053	A04	JM8A3.N1	pAYAC184	Cas9 ZF-D10A (-bsd)	CCCAGCCCACGGCCCCTACCCAG	ATACATTGAGCACCCGCCTCTGG	GCTATTGAGCCGCGGTTATCGCTTCG	GCGGTTATCGCTTCGACGAGCGCTC	GCTATTCATCTGTGGTCCACAAGATTATCG	GTGGTCCACAAGATTATCGGAGTTG
Tbx1	MGI:98493	HEP01053	A05	JM8A3.N1	pAYAC184	Cas9 ZF-D10A (-bsd)	CCCACAAAGGGATCCCCTTTCTA	CCCCACCTGAGCTCAGAGGGGGG	CTGGCCAAGTTCTCTGAATCTCCTGATC	GTTCTTACCTGCGTGCCTCCAGAGCTGGTG	GACTGGAGCCTAGACTATCTGTACTATCTG	GAAGGCTAGAGGAAGGCATCTACTGTAGC
Idua	MGI:96418	HEP01053	B01	JM8A3.N1	pAYAC184	Cas9 ZF-D10A (-bsd)	CCATGTAAAGCCTGGCACATCCT	CCTGTATTGAGGGAACATGCTGG	CAGACGGTGTCGGTAGCGATCTGAGAG	GCACCTTCAGACGGTGTCGGTAGCG	CTCTCCTCAGACATTCCTACCTTAACTG	CTGAGCCACATTACAGACACAGAGCCTCG
Tram1	MGI:1919515	HEP01053	B02	JM8A3.N1	pAYAC184	Cas9 ZF-D10A (-bsd)	CCTAAAGGTTGACTGCTATACTT	AGAAGCTGGAGCGATCAGGGAGG	GCAGAGCAGCTCGTGCAGGTCACTTATTC	GAATTCTAGCTCTGAAGACCACTGCTCAC	CGTTCCTCTCTCTGGCATGCGCCAGAGTAC	GCCTCTTCAGTACTGGCACTGTGGTTACTC
Spink2	MGI:1917232	HEP01053	B03	JM8A3.N1	pAYAC184	Cas9 ZF-D10A (-bsd)	CCTCTAGTAATCAAAATTCAAGG	AGCTGTGAACGTGTGTGACCTGG	GTACACTTCAGAGCTCTTGCTCGTTGGTG	GTAGGCAGAATACACAGCCATGCATG	GTCAGCTACAGCATGAGACCTTACTCTGC	CAGCTACAGCATGAGACCTTACTCTGC
