# Supplementary material for: CRISPR-Cas9 enables conditional mutagenesis of challenging loci
Source: Sci Rep. 2016 Sep 1;6:32326. doi: 10.1038/srep32326 (PMC5007477; doi:10.1038/srep32326)
Supplement: Supplementary File 3 [file srep32326-s3.zip]

Archive with 326 entries (325 files):
- gb/
- gb/HEP00994_A01_vector.gb
- gb/HEP00994_A02_vector.gb
- gb/HEP00994_A03_vector.gb
- gb/HEP00994_A04_vector.gb
- gb/HEP00994_A05_vector.gb
- gb/HEP00995_A01_vector.gb
- gb/HEP00995_A02_vector.gb
- gb/HEP00995_A03_vector.gb
- gb/HEP00995_A04_vector.gb
- gb/HEP00995_A05_vector.gb
- gb/HEP00995_B01_vector.gb
- gb/HEP00996_A01_vector.gb
- gb/HEP00996_A02_vector.gb
- gb/HEP00996_A03_vector.gb
- gb/HEP00996_A04_vector.gb
- gb/HEP00996_A05_vector.gb
- gb/HEP00997_A01_vector.gb
- gb/HEP00997_A02_vector.gb
- gb/HEP00997_A03_vector.gb
- gb/HEP00997_A04_vector.gb
- gb/HEP00997_A05_vector.gb
- gb/HEP00998_A01_vector.gb
- gb/HEP00998_A02_vector.gb
- gb/HEP00998_A03_vector.gb
- gb/HEP00998_A04_vector.gb
- gb/HEP00998_A05_vector.gb
- gb/HEP00998_B01_vector.gb
- gb/HEP00999_A01_vector.gb
- gb/HEP00999_A02_vector.gb
- gb/HEP00999_A03_vector.gb
- gb/HEP00999_A04_vector.gb
- gb/HEP00999_A05_vector.gb
- gb/HEP00999_B01_vector.gb
- gb/HEP01000_A01_vector.gb
- gb/HEP01000_A02_vector.gb
- gb/HEP01000_A03_vector.gb
- gb/HEP01000_A04_vector.gb
- gb/HEP01000_A05_vector.gb
- gb/HEP01000_B01_vector.gb
- gb/HEP01001_A01_vector.gb
- gb/HEP01001_A02_vector.gb
- gb/HEP01001_A03_vector.gb
- gb/HEP01001_A04_vector.gb
- gb/HEP01001_A05_vector.gb
- gb/HEP01001_B01_vector.gb
- gb/HEP01002_A01_vector.gb
- gb/HEP01002_A02_vector.gb
- gb/HEP01002_A03_vector.gb
- gb/HEP01002_A04_vector.gb
- gb/HEP01002_A05_vector.gb
- gb/HEP01002_B01_vector.gb
- gb/HEP01003_A01_vector.gb
- gb/HEP01003_A02_vector.gb
- gb/HEP01003_A03_vector.gb
- gb/HEP01003_A04_vector.gb
- gb/HEP01003_A05_vector.gb
- gb/HEP01003_B01_vector.gb
- gb/HEP01004_A01_vector.gb
- gb/HEP01004_A02_vector.gb
- gb/HEP01004_A03_vector.gb
- gb/HEP01004_A04_vector.gb
- gb/HEP01004_A05_vector.gb
- gb/HEP01004_B01_vector.gb
- gb/HEP01004_B02_vector.gb
- gb/HEP01004_B03_vector.gb
- gb/HEP01004_B04_vector.gb
- gb/HEP01004_B05_vector.gb
- gb/HEP01004_C01_vector.gb
- gb/HEP01004_C02_vector.gb
- gb/HEP01006_A01_vector.gb
- gb/HEP01006_A02_vector.gb
- gb/HEP01006_A03_vector.gb
- gb/HEP01006_A04_vector.gb
- gb/HEP01006_A05_vector.gb
- gb/HEP01006_B01_vector.gb
- gb/HEP01006_B02_vector.gb
- gb/HEP01006_B03_vector.gb
- gb/HEP01006_B04_vector.gb
- gb/HEP01011_A01_vector.gb
- gb/HEP01011_A02_vector.gb
- gb/HEP01011_A03_vector.gb
- gb/HEP01011_A04_vector.gb
- gb/HEP01011_A05_vector.gb
- gb/HEP01011_B01_vector.gb
- gb/HEP01012_A01_vector.gb
- gb/HEP01012_A02_vector.gb
- gb/HEP01012_A03_vector.gb
- gb/HEP01012_A04_vector.gb
- gb/HEP01012_A05_vector.gb
- gb/HEP01012_B01_vector.gb
- gb/HEP01012_B02_vector.gb
- gb/HEP01012_B03_vector.gb
- gb/HEP01013_A01_vector.gb
- gb/HEP01013_A02_vector.gb
- gb/HEP01013_A03_vector.gb
- gb/HEP01013_A04_vector.gb
- gb/HEP01013_A05_vector.gb
- gb/HEP01013_B01_vector.gb
- gb/HEP01013_B02_vector.gb
- gb/HEP01013_B03_vector.gb
- gb/HEP01014_A01_vector.gb
- gb/HEP01014_A02_vector.gb
- gb/HEP01014_A03_vector.gb
- gb/HEP01014_A04_vector.gb
- gb/HEP01014_A05_vector.gb
- gb/HEP01014_B01_vector.gb
- gb/HEP01014_B02_vector.gb
- gb/HEP01014_B03_vector.gb
- gb/HEP01015_A01_vector.gb
- gb/HEP01015_A02_vector.gb
- gb/HEP01015_A03_vector.gb
- gb/HEP01015_A04_vector.gb
- gb/HEP01015_A05_vector.gb
- gb/HEP01015_B01_vector.gb
- gb/HEP01015_B02_vector.gb
- gb/HEP01015_B03_vector.gb
- gb/HEP01018_A01_vector.gb
- gb/HEP01018_A02_vector.gb
- gb/HEP01018_A03_vector.gb
- gb/HEP01018_A04_vector.gb
- gb/HEP01018_A05_vector.gb
- gb/HEP01018_B01_vector.gb
- gb/HEP01018_B02_vector.gb
- gb/HEP01018_B03_vector.gb
- gb/HEP01019_A01_vector.gb
- gb/HEP01019_A02_vector.gb
- gb/HEP01019_A03_vector.gb
- gb/HEP01019_A04_vector.gb
- gb/HEP01019_A05_vector.gb
- gb/HEP01019_B01_vector.gb
- gb/HEP01019_B02_vector.gb
- gb/HEP01019_B03_vector.gb
- gb/HEP01020_A01_vector.gb
- gb/HEP01020_A02_vector.gb
- gb/HEP01020_A03_vector.gb
- gb/HEP01020_A04_vector.gb
- gb/HEP01020_A05_vector.gb
- gb/HEP01020_B01_vector.gb
- gb/HEP01020_B02_vector.gb
- gb/HEP01020_B03_vector.gb
- gb/HEP01021_A01_vector.gb
- gb/HEP01021_A02_vector.gb
- gb/HEP01021_A03_vector.gb
- gb/HEP01021_A04_vector.gb
- gb/HEP01021_A05_vector.gb
- gb/HEP01021_B01_vector.gb
- gb/HEP01021_B02_vector.gb
- gb/HEP01023_A01_vector.gb
- gb/HEP01023_A02_vector.gb
- gb/HEP01023_A03_vector.gb
- gb/HEP01023_A04_vector.gb
- gb/HEP01023_A05_vector.gb
- gb/HEP01023_B01_vector.gb
- gb/HEP01023_B02_vector.gb
- gb/HEP01023_B03_vector.gb
- gb/HEP01024_A01_vector.gb
- gb/HEP01024_A02_vector.gb
- gb/HEP01024_A03_vector.gb
- gb/HEP01024_A04_vector.gb
- gb/HEP01024_A05_vector.gb
- gb/HEP01024_B01_vector.gb
- gb/HEP01024_B02_vector.gb
- gb/HEP01024_B03_vector.gb
- gb/HEP01025_A01_vector.gb
- gb/HEP01025_A02_vector.gb
- gb/HEP01025_A03_vector.gb
- gb/HEP01025_A04_vector.gb
- gb/HEP01025_A05_vector.gb
- gb/HEP01025_B01_vector.gb
- gb/HEP01025_B02_vector.gb
- gb/HEP01025_B03_vector.gb
- gb/HEP01026_A01_vector.gb
- gb/HEP01026_A02_vector.gb
- gb/HEP01026_A03_vector.gb
- gb/HEP01026_A04_vector.gb
- gb/HEP01026_A05_vector.gb
- gb/HEP01026_B01_vector.gb
- gb/HEP01026_B02_vector.gb
- gb/HEP01026_B03_vector.gb
- gb/HEP01027_A01_vector.gb
- gb/HEP01027_A02_vector.gb
- gb/HEP01027_A03_vector.gb
- gb/HEP01027_A04_vector.gb
- gb/HEP01027_A05_vector.gb
- gb/HEP01027_B01_vector.gb
- gb/HEP01027_B02_vector.gb
- gb/HEP01027_B03_vector.gb
- gb/HEP01028_A01_vector.gb
- gb/HEP01028_A02_vector.gb
- gb/HEP01028_A03_vector.gb
- gb/HEP01028_A04_vector.gb
- gb/HEP01028_A05_vector.gb
- gb/HEP01028_B01_vector.gb
- gb/HEP01028_B02_vector.gb
- gb/HEP01028_B03_vector.gb
- gb/HEP01031_A01_vector.gb
- gb/HEP01031_A02_vector.gb
- gb/HEP01031_A03_vector.gb
- gb/HEP01031_A04_vector.gb
- gb/HEP01031_A05_vector.gb
- gb/HEP01031_B01_vector.gb
- gb/HEP01031_B02_vector.gb
- gb/HEP01031_B03_vector.gb
- gb/HEP01032_B04_vector.gb
- gb/HEP01032_B05_vector.gb
- gb/HEP01033_A01_vector.gb
- gb/HEP01033_A02_vector.gb
- gb/HEP01033_A03_vector.gb
- gb/HEP01033_A04_vector.gb
- gb/HEP01033_A05_vector.gb
- gb/HEP01033_B01_vector.gb
- gb/HEP01033_B02_vector.gb
- gb/HEP01033_B03_vector.gb
- gb/HEP01034_A01_vector.gb
- gb/HEP01034_A02_vector.gb
- gb/HEP01034_A03_vector.gb
- gb/HEP01034_A04_vector.gb
- gb/HEP01034_A05_vector.gb
- gb/HEP01034_B01_vector.gb
- gb/HEP01034_B02_vector.gb
- gb/HEP01035_A01_vector.gb
- gb/HEP01035_A02_vector.gb
- gb/HEP01036_B02_vector.gb
- gb/HEP01036_B03_vector.gb
- gb/HEP01037_A01_vector.gb
- gb/HEP01037_A02_vector.gb
- gb/HEP01037_A03_vector.gb
- gb/HEP01037_A04_vector.gb
- gb/HEP01037_A05_vector.gb
- gb/HEP01037_B01_vector.gb
- gb/HEP01037_B02_vector.gb
- gb/HEP01038_A01_vector.gb
- gb/HEP01038_A02_vector.gb
- gb/HEP01038_A03_vector.gb
- gb/HEP01038_A04_vector.gb
- gb/HEP01038_A05_vector.gb
- gb/HEP01038_B01_vector.gb
- gb/HEP01038_B02_vector.gb
- gb/HEP01041_A01_vector.gb
- gb/HEP01041_A02_vector.gb
- gb/HEP01041_A03_vector.gb
- gb/HEP01041_A04_vector.gb
- gb/HEP01041_A05_vector.gb
- gb/HEP01041_B01_vector.gb
- gb/HEP01041_B02_vector.gb
- gb/HEP01041_B03_vector.gb
- gb/HEP01042_A01_vector.gb
- gb/HEP01042_A02_vector.gb
- gb/HEP01042_A03_vector.gb
- gb/HEP01042_A04_vector.gb
- gb/HEP01042_A05_vector.gb
- gb/HEP01042_B01_vector.gb
- gb/HEP01042_B02_vector.gb
- gb/HEP01042_B03_vector.gb
- gb/HEP01043_A01_vector.gb
- gb/HEP01043_A02_vector.gb
- gb/HEP01043_A03_vector.gb
- gb/HEP01043_A04_vector.gb
- gb/HEP01043_A05_vector.gb
- gb/HEP01043_B01_vector.gb
- gb/HEP01043_B02_vector.gb
- gb/HEP01043_B03_vector.gb
- gb/HEP01043_B04_vector.gb
- gb/HEP01043_B05_vector.gb
- gb/HEP01043_C01_vector.gb
- gb/HEP01044_A02_vector.gb
- gb/HEP01044_A03_vector.gb
- gb/HEP01044_A04_vector.gb
- gb/HEP01044_A05_vector.gb
- gb/HEP01044_B01_vector.gb
- gb/HEP01046_A01_vector.gb
- gb/HEP01046_A02_vector.gb
- gb/HEP01046_A03_vector.gb
- gb/HEP01046_A04_vector.gb
- gb/HEP01047_A01_vector.gb
- gb/HEP01047_A02_vector.gb
- gb/HEP01047_A03_vector.gb
- gb/HEP01047_A04_vector.gb
- gb/HEP01047_A05_vector.gb
- gb/HEP01047_B01_vector.gb
- gb/HEP01047_B02_vector.gb
- gb/HEP01047_B03_vector.gb
- gb/HEP01048_A01_vector.gb
- gb/HEP01048_A02_vector.gb
- gb/HEP01048_A03_vector.gb
- gb/HEP01048_A04_vector.gb
- gb/HEP01048_A05_vector.gb
- gb/HEP01048_B01_vector.gb
- gb/HEP01048_B02_vector.gb
- gb/HEP01049_A01_vector.gb
- gb/HEP01049_A02_vector.gb
- gb/HEP01049_A03_vector.gb
- gb/HEP01049_A05_vector.gb
- gb/HEP01049_B01_vector.gb
- gb/HEP01049_B02_vector.gb
- gb/HEP01050_A01_vector.gb
- gb/HEP01050_A02_vector.gb
- gb/HEP01050_A03_vector.gb
- gb/HEP01050_A04_vector.gb
[truncated: 26 more entries]
