# Supplementary material for: CRISPR-Cas9 enables conditional mutagenesis of challenging loci
Source: Sci Rep. 2016 Sep 1;6:32326. doi: 10.1038/srep32326 (PMC5007477; doi:10.1038/srep32326)
Supplement: Supplementary File 3 [file srep32326-s3.zip › gb/HEP00994_A01_vector.gb]

LOCUS       106188#L1L2_Bact_P#L3L4_pD223_DTA_spec        23477 bp    dna     circular UNK 
ACCESSION   unknown
SOURCE      Mus musculus
  ORGANISM  Mus musculus
            Eukaryota; Metazoa; Chordata; Craniata; Vertebrata; Euteleostomi;
            Mammalia; Eutheria; Euarchontoglires; Glires; Rodentia;
            Sciurognathi; Muroidea; Muridae; Murinae; Mus.
COMMENT     cassette: L1L2_Bact_P
COMMENT     design_id: 106188
COMMENT     backbone: L3L4_pD223_DTA_spec
COMMENT     transcript_id: ENSMUST00000020392
FEATURES             Location/Qualifiers
     misc_feature    29..49
                     /note="B4 Gateway"
                     /label="B4 Gateway"
     misc_feature    complement(125..378)
                     /note="BGH pA"
                     /label="BGH pA"
     CDS             complement(503..1159)
                     /note="DTA"
                     /label="DTA"
     promoter        complement(1173..1685)
                     /note="PGK promoter"
                     /label="PGK promoter"
     promoter        1686..1836
                     /note="spectinomycin promoter"
                     /label="spectinomycin promoter"
     CDS             1837..2847
                     /note="SpecR"
                     /label="SpecR"
     misc_feature    2995..3587
                     /note="pUC ori"
                     /label="pUC ori"
     misc_feature    3858..3885
                     /note="rrnB T2"
                     /label="rrnB T2"
     misc_feature    4017..4060
                     /note="rrnB T1"
                     /label="rrnB T1"
     misc_feature    4156..4176
                     /note="B3 Gateway"
                     /label="B3 Gateway"
     misc_feature    4182..4189
                     /note="AsiSI"
                     /label="AsiSI"
     misc_feature    1..4214
                     /note="Synthetic Backbone"
                     /label="Synthetic Backbone"
     exon            9372..9639
                     /db_xref="ENSEMBL:ENSMUSE00000867932"
                     /rank="1"
                     /note="ENSMUSE00000867932"
                     /label="ENSMUSE00000867932"
     misc_feature    4215..9840
                     /note="5 arm"
                     /label="5 arm"
     misc_feature    9868..9892
                     /note="B1 Gateway"
                     /label="B1 Gateway"
     misc_feature    9905..9952
                     /note="Frt"
                     /label="Frt"
     intron          9953..10827
                     /note="mouse En2 intron"
                     /label="mouse En2 intron"
     misc_feature    10825..10827
                     /note="Splice Acceptor"
                     /label="Splice Acceptor"
     exon            10828..11000
                     /note="mouse En2 exon"
                     /label="mouse En2 exon"
     misc_feature    11012..11605
                     /note="ECMV IRES"
                     /label="ECMV IRES"
     gene            11606..14666
                     /gene="lacZ"
                     /note="lacZ"
                     /label="lacZ"
     misc_feature    14705..14948
                     /note="SV40 polyadenylation site"
                     /label="SV40 polyadenylation site"
     misc_feature    14952..14985
                     /note="loxP"
                     /label="loxP"
     promoter        15012..15531
                     /note="human beta actin promoter"
                     /label="human beta actin promoter"
     gene            15557..16351
                     /gene="NeoR"
                     /note="NeoR"
                     /label="NeoR"
     misc_feature    16551..16792
                     /note="SV40 polyadenylation site"
                     /label="SV40 polyadenylation site"
     misc_feature    16809..16856
                     /note="Frt"
                     /label="Frt"
     misc_feature    16863..16896
                     /note="loxP"
                     /label="loxP"
     misc_feature    10842..10919
                     /note="FCHK std_gpr"
                     /label="FCHK std_gpr"
     misc_feature    16912..16932
                     /note="B2 Gateway"
                     /label="B2 Gateway"
     misc_feature    9841..16962
                     /note="Synthetic Cassette"
                     /label="Synthetic Cassette"
     exon            19435..19513
                     /db_xref="ENSEMBL:ENSMUSE00000233399"
                     /type="targeted"
                     /rank="3"
                     /note="target exon 1 ENSMUSE00000233399"
     exon            17316..17480
                     /db_xref="ENSEMBL:ENSMUSE00000101489"
                     /type="targeted"
                     /rank="2"
                     /note="target exon 2 ENSMUSE00000101489"
     misc_feature    16963..19686
                     /note="Critical Region"
                     /label="Critical Region"
     misc_feature    19710..19743
                     /note="Downstream LoxP"
                     /label="Downstream LoxP"
     misc_feature    19687..19766
                     /note="synthetic loxP region"
                     /label="synthetic loxP region"
     exon            20627..21347
                     /db_xref="ENSEMBL:ENSMUSE00000377281"
                     /rank="4"
                     /note="ENSMUSE00000377281"
                     /label="ENSMUSE00000377281"
     misc_feature    19767..23477
                     /note="3 arm"
                     /label="3 arm"
ORIGIN      
        1 ccactggccg tcgttttaca ttaattaaca acttttctat acaaagttga cagatatctg
       61 tttaaactcg gccgctctag cctcgaggct agaactagtg gatctcgagc cccagctggt
      121 tctttccgcc tcagaagcca tagagcccac cgcatcccca gcatgcctgc tattgtcttc
      181 ccaatcctcc cccttgctgt cctgccccac cccacccccc agaatagaat gacacctact
      241 cagacaatgc gatgcaattt cctcatttta ttaggaaagg acagtgggag tggcaccttc
      301 cagggtcaag gaaggcacgg gggaggggca aacaacagat ggctggcaac tagaaggcac
      361 agtcgaggct gatcagcgag ctctaggatc tgcattccac cactgctccc attcatcagt
      421 tccataggtt ggaatctaaa atacacaaac aattagaatc agtagtttaa cacattatac
      481 acttaaaaat tttatattta ccttagagct ttaaatctct gtaggtagtt tgtccaatta
      541 tgtcacacca cagaagtaag gttccttcac aaagagatcg cctgacacga tttcctgcac
      601 aggcttgagc catatactca tacatcgcat cttggccacg ttttccacgg gtttcaaaat
      661 taatctcaag ttctacgctt aacgctttcg cctgttccca gttattaata tattcaacgc
      721 tagaactccc ctcagcgaag ggaaggctga gcactacacg cgaagcacca tcaccgaacc
      781 ttttgataaa ctcttccgtt ccgacttgct ccatcaacgg ttcagtgaga cttaaaccta
      841 actctttctt aatagtttcg gcattatcca cttttagtgc gagaaccttc gtcagtcctg
      901 gatacgtcac tttgaccacg cctccagctt ttccagagag cgggttttca ttatctacag
      961 agtatcccgc agcgtcgtat ttattgtcgg tactataaaa ccctttccaa tcatcgtcat
     1021 aatttccttg tgtaccagat tttggctttt gtataccttt ttgaatggaa tctacataac
     1081 caggtttagt cccgtggtac gaagaaaagt tttccatcac aaaagattta gaagaatcaa
     1141 caacatcatc aggatccatg gcgaggacct gcaggtcgaa aggcccggag atgaggaaga
     1201 ggagaacagc gcggcagacg tgcgcttttg aagcgtgcag aatgccgggc ctccggagga
     1261 ccttcgggcg cccgccccgc ccctgagccc gcccctgagc ccgcccccgg acccacccct
     1321 tcccagcctc tgagcccaga aagcgaagga gcaaagctgc tattggccgc tgccccaaag
     1381 gcctacccgc ttccattgct cagcggtgct gtccatctgc acgagactag tgagacgtgc
     1441 tacttccatt tgtcacgtcc tgcacgacgc gagctgcggg gcggggggga acttcctgac
     1501 taggggagga gtagaaggtg gcgcgaaggg gccaccaaag aacggagccg gttggcgcct
     1561 accggtggat gtggaatgtg tgcgaggcca gaggccactt gtgtagcgcc aagtgcccag
     1621 cggggctgct aaagcgcatg ctccagactg ccttgggaaa agcgcctccc ctacccggta
     1681 gaattcgata aacagctcta gaccagccag gacagaaatg cctcgacttc gctgctaccc
     1741 aaggttgccg ggtgacgcac accgtggaaa cggatgaagg cacgaaccca gtggacataa
     1801 gcctgttcgg ttcgtaagct gtaatgcaag tagcgtatgc gctcacgcaa ctggtccaga
     1861 accttgaccg aacgcagcgg tggtaacggc gcagtggcgg ttttcatggc ttgttatgac
     1921 tgtttttttg gggtacagtc tatgcctcgg gcatccaagc agcaagcgcg ttacgccgtg
     1981 ggtcgatgtt tgatgttatg gagcagcaac gatgttacgc agcagggcag tcgccctaaa
     2041 acaaagttaa acattatgag ggaagcggtg atcgccgaag tatcgactca actatcagag
     2101 gtagttggcg tcatcgagcg ccatctcgaa ccgacgttgc tggccgtaca tttgtacggc
     2161 tccgcagtgg atggcggcct gaagccacac agtgatattg atttgctggt tacggtgacc
     2221 gtaaggcttg atgaaacaac gcggcgagct ttgatcaacg accttttgga aacttcggct
     2281 tcccctggag agagcgagat tctccgcgct gtagaagtca ccattgttgt gcacgacgac
     2341 atcattccgt ggcgttatcc agctaagcgc gaactgcaat ttggagaatg gcagcgcaat
     2401 gacattcttg caggtatctt cgagccagcc acgatcgaca ttgatctggc tatcttgctg
     2461 acaaaagcaa gagaacatag cgttgccttg gtaggtccag cggcggagga actctttgat
     2521 ccggttcctg aacaggatct atttgaggcg ctaaatgaaa ccttaacgct atggaactcg
     2581 ccgcccgact gggctggcga tgagcgaaat gtagtgctta cgttgtcccg catttggtac
     2641 agcgcagtaa ccggcaaaat cgcgccgaag gatgtcgctg ccgactgggc aatggagcgc
     2701 ctgccggccc agtatcagcc cgtcatactt gaagctagac aggcttatct tggacaagaa
     2761 gaagatcgct tggcctcgcg cgcagatcag ttggaagaat ttgtccacta cgtgaaaggc
     2821 gagatcacca aggtagtcgg caaataaccc tcgagccacc catgaccaaa atcccttaac
     2881 gtgagttacg cgtcgttcca ctgagcgtca gaccccgtag aaaagatcaa aggatcttct
     2941 tgagatcctt tttttctgcg cgtaatctgc tgcttgcaaa caaaaaaacc accgctacca
     3001 gcggtggttt gtttgccgga tcaagagcta ccaactcttt ttccgaaggt aactggcttc
     3061 agcagagcgc agataccaaa tactgttctt ctagtgtagc cgtagttagg ccaccacttc
     3121 aagaactctg tagcaccgcc tacatacctc gctctgctaa tcctgttacc agtggctgct
     3181 gccagtggcg ataagtcgtg tcttaccggg ttggactcaa gacgatagtt accggataag
     3241 gcgcagcggt cgggctgaac ggggggttcg tgcacacagc ccagcttgga gcgaacgacc
     3301 tacaccgaac tgagatacct acagcgtgag ctatgagaaa gcgccacgct tcccgaaggg
     3361 agaaaggcgg acaggtatcc ggtaagcggc agggtcggaa caggagagcg cacgagggag
     3421 cttccagggg gaaacgcctg gtatctttat agtcctgtcg ggtttcgcca cctctgactt
     3481 gagcgtcgat ttttgtgatg ctcgtcaggg gggcggagcc tatggaaaaa cgccagcaac
     3541 gcggcctttt tacggttcct ggccttttgc tggccttttg ctcacatgtt ctttcctgcg
     3601 ttatcccctg attctgtgga taaccgtatt accgcctttg agtgagctga taccgctcgc
     3661 cgcagccgaa cgaccgagcg cagcgagtca gtgagcgagg aagcggaaga gcgcccaata
     3721 cgcaaaccgc ctctccccgc gcgttggccg attcattaat gcagctggca cgacaggttt
     3781 cccgactgga aagcgggcag tgagcgcaac gcaattaata cgcgtaccgc tagccaggaa
     3841 gagtttgtag aaacgcaaaa aggccatccg tcaggatggc cttctgctta gtttgatgcc
     3901 tggcagttta tggcgggcgt cctgcccgcc accctccggg ccgttgcttc acaacgttca
     3961 aatccgctcc cggcggattt gtcctactca ggagagcgtt caccgacaaa caacagataa
     4021 aacgaaaggc ccagtcttcc gactgagcct ttcgttttat ttgatgcctg gcagttccct
     4081 actctcgcgt taacgctagc atggatgttt tcccagtcac gacgttgtaa aacgacggcc
     4141 agtcttaaat cgtgccaact ttattataca aagttgcgga cgcgatcgcc ggcggataac
     4201 aatttcacac aggatttact tacagaatgt aaataggaga acacttacag gatcacgaat
     4261 aacctaaaac gtccagggca tccctgcaac atcccaccac atcgtgaagg tccgcgtcac
     4321 agaagctgca tcatggagct tcctctttca gcaaacatac agtatgtagt ataattattt
     4381 agataaagtc ccatcatggg gttaccacct gcctcaatga tttatgttcc ctaatgaaag
     4441 atacaacaca cacagccttt gtattttaat atgccttaag cagcaccata gctgggcaac
     4501 tgcctacccc actgatgctg ttagaatcta cctcccactg ataactctga gttgtactta
     4561 ataatttctg tgttccatct tgtatgctct taactcaaat taagtagccc tctgggacac
     4621 attcttttag cccatagccc agggcgctct ccttgcttct ctaccccata ttggctcccg
     4681 tctctcctcc tcctcttcct cctcctcctc ctcctcctca tcatcatcat catcatcatc
     4741 atcatcatca tcatcatcat cctttttgtc ctcctggttc caaccctgag aaacttaaaa
     4801 cctgcctctg tctgtcctcc ccagctattg actgctagca tctttattta ccaatcagaa
     4861 tggactcggg acaagttccc agaagctatg agctgactca aaatcttgga gccagccctt
     4921 agcattggaa taggttggta atagaattcc taatagaacc tattccaaca ttatactcaa
     4981 gcatcttcca agatcactgg cagttgagag agggcagaag gaaatgatgg ctagaatcca
     5041 tgatgaggct cccagcctct ccctatctct gtcttcttaa gaagtcttgg cagttctata
     5101 tcactgcctg actgttctgt actgttctac tccacccact gccaaggcca ccatgtgtac
     5161 tctctaaccc aagatgatga tcattttctg cctggaggag aatgccacac tacagcagct
     5221 acagatctac atgtgttgga atgcactcta ccaactgagc cacatcccag ctcctcagtc
     5281 atgccttgag tctcaaatcc agagtgttca catcattctc tccaaagagt gattgactca
     5341 ttcttcatct ggggctcaga aggggcagca gcctcttctc cacccccaag aaagaagatg
     5401 gtggcactta aatgacatcc cagaccgact tctaacctgt cctgctgtcc actggctgcc
     5461 tccagattct cttagtgttt tccaggtggt agggcaagat ccatactgct ctgccttgat
     5521 ttccccttct gtgggcgctt ggggatttgt ttccccacat ctgctattcc tgttcttctt
     5581 ctatgggttg catctctggt ggggtttttt tttttttcat tgttattgct tttcctgagt
     5641 atttttgggt gacttggaag ggttagagtg ctgtttccag tgcacttctt cttcttcttt
     5701 tttttttttt aagatttatt tacttattta ttatataagt acactgtggc tgtcttcaga
     5761 ggcaccagaa gagggcatca gatctcatta cagatggtag tgagccacca tgtggttgct
     5821 gggatttgaa ctcaggtcct tcggaagagc agtcagtgct cttaaccact gagctatctc
     5881 tccagcccct agagtacttc ttctaacaag gttccaagta cattctatag actctcataa
     5941 gttttggcaa aactttggcc tttaaagctg ggttccactg tgaggccaca gtcaaatact
     6001 ggacagactc accatcagct cccagcttcc tggcttaaag cccaccatat tcatcataat
     6061 taatcccttt atctttggaa actagataaa ttattaatta tgaacacatt tgtgcactta
     6121 ttttctattg caatacaacg gcattgtctg ggacctataa atatccttaa aacaaaaaga
     6181 caaaaggcat atattctgca aaagtcgagt gaactctctg tccacaaatg tgtgtgcttg
     6241 ctgttttagt ttcaatctat aatttaaatt ataattgaat agtatcactg cctgcaccag
     6301 gagaaacagc ttttgagatt agattcaccc ctggtctcta aagtagtccc tttgaatggc
     6361 tgatagcatc ttggctctag atgataagca aagattttgc ttatcccatc cccaaaaggt
     6421 caagttaatc cttgttcaaa tgtttgtaat aaagaaaata gttttgtcaa cagaatgaac
     6481 aaagatcaca gtgatatgat cttgagcact ggggtaggaa gggcacaaag gcagctagga
     6541 cagtccttta cctggtttct gtcattttga atcccccaaa tccatctcag tacttatttt
     6601 caaaattaat ctggaaaaaa aaaggtggta ttggtcttta ttgtgatgcg caaagaatga
     6661 cttggagcca aaactagtat tctcttatgt tttgggttgt gatcctagcc tttaattgcc
     6721 acatccactc cagcagtgac ccatgtaaca agcccaaaac cctggacgca gtctcaaggc
     6781 aaaaagttca tggaaacgta gtctcctgga accttggcat tcccatagca cgagtgctcc
     6841 aaatttgtcc ctgagataat gtggagggtc ttccatgctt tcttacagta ttttactgga
     6901 taagagttag aaatctcagg gcaagcttag caaagtatat gtcgaatctt cattatagtt
     6961 atgtatggca gactacatta cttattagta gaaagtcccc ccaacacaat cacatagaat
     7021 aatagccagc tactcccata tgcaggaatt taccattatc taggaagaag gaaggttgtg
     7081 gtctaaggag gaaccagagt agatacttaa aactatagat agctgagtta cacccataca
     7141 caagaattta caaaggccta gggggaaggt ggactataca atagactaga attggaactt
     7201 tggcaagggc atgaagccct tgcccctgac ttctaagatt aagctgacca taggcagggc
     7261 tgtttttgat cccagggttt tgttttttgt ttttctttta attttttttt attaaatatt
     7321 ttcttcattt acatttcaaa tgctatccca aaagtcccct atgccctccc cctgccctgc
     7381 tcccttaccc actcactccc acttcttggc cctggcattc ccctgtactg gggcatataa
     7441 agtttgcaaa accaaggggc atctcttccc aatgtggcca actaggccat cttctgctac
     7501 atatgcagct agagacacga gctctggggg tactgattag ttcatattgt tgttccacct
     7561 atagggttgc agacccctcc agctcctcca ttgggggccc tgtgttccat cttatagatg
     7621 actgtgagca tccacttccg tatttgccag gcacttgcat agcctcacag gagacagcta
     7681 tgtcagggtc ctttcaacaa aatcttgctg gcatatgcaa tagtgtctgc gtttggtggc
     7741 tgattatggg atggaccccc tggtggggca gtctctggat ggtccatcct tttgcccttc
     7801 ttgccaactc cttgtccacc tacccagaac ccgatttttt tttttttttt gtggattgag
     7861 ggaggctgac tggggtcggt ccgtggcatt tcatggctcc agcttccaag ttggtattct
     7921 ctagggccaa acagggggca actcccatca ctggagaata gaattaatta taaagttggc
     7981 attttgtatg gctccagagc ttccttccaa ggcaaatccg ggccatgctt atttggggat
     8041 ttctggtggt gttagagaat gtgcacagct ccctgagttg gtgccttctg aaggcaatgc
     8101 tcagcagcat ctgtctgttt gggtcacttg agattttaaa atcccattgc ttcctagcaa
     8161 cccttttatg ctctaacacc gaaatgcatt tggggagagg gagacaaggc tctgtgtggg
     8221 tgatatttgg aaaattgttc acatgagctt tatttctact gaaagatgtt gttttatggg
     8281 tccagatcca aaatggcggc aatagtactt gggcttcttg actttcaggt gtgtcttgaa
     8341 ccatcaagga ggcctctgct ctgatgtgga aggccctcac tcttatttcc tctcactgcc
     8401 ctgatggatg agcatgctga gggtcttcct gaagtcacac tgttgagcac acaagggatc
     8461 caagttcatc actatttccg tctctgcatc agggctgggc tctttctcag gagagatgac
     8521 tattctcgct ctcgctctct ctctcgctct cgctctctct ctccctcata actttcatgt
     8581 gacttggctt cacccagcta caaagatgaa tagagagaac cccaagttgg cccacagcac
     8641 tggtgtacac tactattact cttggtgtga accagaaagc atacagggct ttactctctc
     8701 catttcttaa accaaatgat gactgggata ctgatcttct gttcctttgc ttgtgctagg
     8761 aggtgacata aataagcaac tttaaaaaaa atatctgctg ggcatggtga cacatgtctt
     8821 taataccagc actcaggagg tggagagttc aaggacacct ggtctacata gcagtttcca
     8881 aaccagccat ttgcaccctg acaccctgtc tcagaaaaaa acactaaaaa acaaacaaac
     8941 aaaaaaaaaa aaaactgaag tgctgattta aaacaattca caatttataa catgatcaag
     9001 aaattctaga aaaggaaatc gacaaagcaa gtcatagcat cctaaatact gagagattca
     9061 ttttgtggta agaccgtgta agataatgtt aagcgaaaaa gatgaatgga tgatttaatt
     9121 ttaaaggact gccgatttat agtcacagcc tattttaagc agtgaaacag aaccactttc
     9181 cttctctttg tatggctggc gttcacgatg agacagaatg atcttcttgc cctggaagca
     9241 gggctagctc ccggttcttt gtgagccaag tctttgaaca atatcatttt catcgttctc
     9301 tctagaccag agtatctcaa ttcaaacatt ggggaaagtg cttttgaagt ctgtggatca
     9361 ataagaactt cctgcttcgc atgaagctca aaacgtcgag tccccaaacc gatagaggat
     9421 gaagggagtt gagagatgct taaatactgg ggcctgatcg ctctgggcag ttgctgagga
     9481 ggtttccagg caacatgaag gctcccctaa ctctccttac tctagggctc ctcctgctct
     9541 ccatcaccat ccagggcaag gtctacgacc gatgttcttt ggccagaact ctacaaagtc
     9601 ttggtctagc tggtttccaa ggaatcacgc tggcaaactg tgagtgccct ttgctttaca
     9661 ccttctgaga agtgccgtgc gcagggagga atggtcaatc agagaggggg actaagcact
     9721 aaggcaatgg aagacagtag tttagtcatt tcagaagcac cttaccttgc ttactatcac
     9781 aaaaaatgac ttacattaca aagacgttct cccagggccc cttaaagcta aggctttgac
     9841 aaggcgcata acgataccac gatatcaaca agtttgtaca aaaaagcagg ctggcgccgg
     9901 aaccgaagtt cctattccga agttcctatt ctctagaaag tataggaact tcgaaccctt
     9961 tcccacacca ccctccacac ttgccccaaa cactgccaac tatgtaggag gaaggggttg
    10021 ggactaacag aagaacccgt tgtggggaag ctgttgggag ggtcacttta tgttcttgcc
    10081 caaggtcagt tgggtggcct gcttctgatg aggtggtccc aaggtctggg gtagaaggtg
    10141 agagggacag gccaccaagg tcagcccccc ccccctatcc cataggagcc aggtccctct
    10201 cctggacagg aagactgaag gggagatgcc agagactcag tgaagcctgg ggtaccctat
    10261 tggagtcctt caaggaaaca aacttggcct caccaggcct cagccttggc tcctcctggg
    10321 aactctactg cccttgggat ccccttgtag ttgtgggtta cataggaagg gggacgggat
    10381 tccccttgac tggctagcct actcttttct tcagtcttct ccatctcctc tcacctgtct
    10441 ctcgaccctt tccctaggat agacttggaa aaagataagg ggagaaaaca aatgcaaacg
    10501 aggccagaaa gattttggct gggcattcct tccgctagct tttattggga tcccctagtt
    10561 tgtgataggc cttttagcta catctgccaa tccatctcat tttcacacac acacacacca
    10621 ctttccttct ggtcagtggg cacatgtcca gcctcaagtt tatatcacca cccccaatgc
    10681 ccaacacttg tatggccttg ggcgggtcat cccccccccc acccccagta tctgcaacct
    10741 caagctagct tgggtgcgtt ggttgtggat aagtagctag actccagcaa ccagtaacct
    10801 ctgccctttc tcctccatga caaccaggtc ccaggtcccg aaaaccaaag aagaagaacc
    10861 ctaacaaaga ggacaagcgg cctcgcacag ccttcactgc tgagcagctc cagaggctca
    10921 aggctgagtt tcagaccaac aggtacctga cagagcagcg gcgccagagt ctggcacagg
    10981 agctcggtac ccggaagatc tggactctag agaattccgc ccctctccct cccccccccc
    11041 taacgttact ggccgaagcc gcttggaata aggccggtgt gcgtttgtct atatgttatt
    11101 ttccaccata ttgccgtctt ttggcaatgt gagggcccgg aaacctggcc ctgtcttctt
    11161 gacgagcatt cctaggggtc tttcccctct cgccaaagga atgcaaggtc tgttgaatgt
    11221 cgtgaaggaa gcagttcctc tggaagcttc ttgaagacaa acaacgtctg tagcgaccct
    11281 ttgcaggcag cggaaccccc cacctggcga caggtgcctc tgcggccaaa agccacgtgt
    11341 ataagataca cctgcaaagg cggcacaacc ccagtgccac gttgtgagtt ggatagttgt
    11401 ggaaagagtc aaatggctct cctcaagcgt attcaacaag gggctgaagg atgcccagaa
    11461 ggtaccccat tgtatgggat ctgatctggg gcctcggtgc acatgcttta catgtgttta
    11521 gtcgaggtta aaaaacgtct aggccccccg aaccacgggg acgtggtttt cctttgaaaa
    11581 acacgatgat aagcttgcca caaccatgga agatcccgtc gttttacaac gtcgtgactg
    11641 ggaaaaccct ggcgttaccc aacttaatcg ccttgcagca catccccctt tcgccagctg
    11701 gcgtaatagc gaagaggccc gcaccgatcg cccttcccaa cagttgcgca gcctgaatgg
    11761 cgaatggcgc tttgcctggt ttccggcacc agaagcggtg ccggaaagct ggctggagtg
    11821 cgatcttcct gaggccgata ctgtcgtcgt cccctcaaac tggcagatgc acggttacga
    11881 tgcgcccatc tacaccaacg tgacctatcc cattacggtc aatccgccgt ttgttcccac
    11941 ggagaatccg acgggttgtt actcgctcac atttaatgtt gatgaaagct ggctacagga
    12001 aggccagacg cgaattattt ttgatggcgt taactcggcg tttcatctgt ggtgcaacgg
    12061 gcgctgggtc ggttacggcc aggacagtcg tttgccgtct gaatttgacc tgagcgcatt
    12121 tttacgcgcc ggagaaaacc gcctcgcggt gatggtgctg cgctggagtg acggcagtta
    12181 tctggaagat caggatatgt ggcggatgag cggcattttc cgtgacgtct cgttgctgca
    12241 taaaccgact acacaaatca gcgatttcca tgttgccact cgctttaatg atgatttcag
    12301 ccgcgctgta ctggaggctg aagttcagat gtgcggcgag ttgcgtgact acctacgggt
    12361 aacagtttct ttatggcagg gtgaaacgca ggtcgccagc ggcaccgcgc ctttcggcgg
    12421 tgaaattatc gatgagcgtg gtggttatgc cgatcgcgtc acactacgtc tgaacgtcga
    12481 aaacccgaaa ctgtggagcg ccgaaatccc gaatctctat cgtgcggtgg ttgaactgca
    12541 caccgccgac ggcacgctga ttgaagcaga agcctgcgat gtcggtttcc gcgaggtgcg
    12601 gattgaaaat ggtctgctgc tgctgaacgg caagccgttg ctgattcgag gcgttaaccg
    12661 tcacgagcat catcctctgc atggtcaggt catggatgag cagacgatgg tgcaggatat
    12721 cctgctgatg aagcagaaca actttaacgc cgtgcgctgt tcgcattatc cgaaccatcc
    12781 gctgtggtac acgctgtgcg accgctacgg cctgtatgtg gtggatgaag ccaatattga
    12841 aacccacggc atggtgccaa tgaatcgtct gaccgatgat ccgcgctggc taccggcgat
    12901 gagcgaacgc gtaacgcgaa tggtgcagcg cgatcgtaat cacccgagtg tgatcatctg
    12961 gtcgctgggg aatgaatcag gccacggcgc taatcacgac gcgctgtatc gctggatcaa
    13021 atctgtcgat ccttcccgcc cggtgcagta tgaaggcggc ggagccgaca ccacggccac
    13081 cgatattatt tgcccgatgt acgcgcgcgt ggatgaagac cagcccttcc cggctgtgcc
    13141 gaaatggtcc atcaaaaaat ggctttcgct acctggagag acgcgcccgc tgatcctttg
    13201 cgaatacgcc cacgcgatgg gtaacagtct tggcggtttc gctaaatact ggcaggcgtt
    13261 tcgtcagtat ccccgtttac agggcggctt cgtctgggac tgggtggatc agtcgctgat
    13321 taaatatgat gaaaacggca acccgtggtc ggcttacggc ggtgattttg gcgatacgcc
    13381 gaacgatcgc cagttctgta tgaacggtct ggtctttgcc gaccgcacgc cgcatccagc
    13441 gctgacggaa gcaaaacacc agcagcagtt tttccagttc cgtttatccg ggcaaaccat
    13501 cgaagtgacc agcgaatacc tgttccgtca tagcgataac gagctcctgc actggatggt
    13561 ggcgctggat ggtaagccgc tggcaagcgg tgaagtgcct ctggatgtcg ctccacaagg
    13621 taaacagttg attgaactgc ctgaactacc gcagccggag agcgccgggc aactctggct
    13681 cacagtacgc gtagtgcaac cgaacgcgac cgcatggtca gaagccgggc acatcagcgc
    13741 ctggcagcag tggcgtctgg cggaaaacct cagtgtgacg ctccccgccg cgtcccacgc
    13801 catcccgcat ctgaccacca gcgaaatgga tttttgcatc gagctgggta ataagcgttg
    13861 gcaatttaac cgccagtcag gctttctttc acagatgtgg attggcgata aaaaacaact
    13921 gctgacgccg ctgcgcgatc agttcacccg tgcaccgctg gataacgaca ttggcgtaag
    13981 tgaagcgacc cgcattgacc ctaacgcctg ggtcgaacgc tggaaggcgg cgggccatta
    14041 ccaggccgaa gcagcgttgt tgcagtgcac ggcagataca cttgctgatg cggtgctgat
    14101 tacgaccgct cacgcgtggc agcatcaggg gaaaacctta tttatcagcc ggaaaaccta
    14161 ccggattgat ggtagtggtc aaatggcgat taccgttgat gttgaagtgg cgagcgatac
    14221 accgcatccg gcgcggattg gcctgaactg ccagctggcg caggtagcag agcgggtaaa
    14281 ctggctcgga ttagggccgc aagaaaacta tcccgaccgc cttactgccg cctgttttga
    14341 ccgctgggat ctgccattgt cagacatgta taccccgtac gtcttcccga gcgaaaacgg
    14401 tctgcgctgc gggacgcgcg aattgaatta tggcccacac cagtggcgcg gcgacttcca
    14461 gttcaacatc agccgctaca gtcaacagca actgatggaa accagccatc gccatctgct
    14521 gcacgcggaa gaaggcacat ggctgaatat cgacggtttc catatgggga ttggtggcga
    14581 cgactcctgg agcccgtcag tatcggcgga attccagctg agcgccggtc gctaccatta
    14641 ccagttggtc tggtgtcaaa aataataata accgggcagg ggggatctaa gctctagata
    14701 agtaatgatc ataatcagcc atatcacatc tgtagaggtt ttacttgctt taaaaaacct
    14761 cccacacctc cccctgaacc tgaaacataa aatgaatgca attgttgttg ttaacttgtt
    14821 tattgcagct tataatggtt acaaataaag caatagcatc acaaatttca caaataaagc
    14881 atttttttca ctgcattcta gttgtggttt gtccaaactc atcaatgtat cttatcatgt
    14941 ctggatccgg aataacttcg tatagcatac attatacgaa gttatgttta aacggcgcgc
    15001 cccggaattc gccttctgca ggagcgtaca gaacccaggg ccctggcacc cgtgcagacc
    15061 ctggcccacc ccacctgggc gctcagtgcc caagagatgt ccacacctag gatgtcccgc
    15121 ggtgggtggg gggcccgaga gacgggcagg ccgggggcag gcctggccat gcggggccga
    15181 accgggcact gcccagcgtg ggcgcggggg ccacggcgcg cgcccccagc ccccgggccc
    15241 agcaccccaa ggcggccaac gccaaaactc tccctcctcc tcttcctcaa tctcgctctc
    15301 gctctttttt tttttcgcaa aaggagggga gagggggtaa aaaaatgctg cactgtgcgg
    15361 cgaagccggt gagtgagcgg cgcggggcca atcagcgtgc gccgttccga aagttgcctt
    15421 ttatggctcg agcggccgcg gcggcgccct ataaaaccca gcggcgcgac gcgccaccac
    15481 cgccgagacc gcgtccgccc cgcgagcaca gagcctcgcc tttgccgatc ctctagagtc
    15541 gagatccgcc gccaccatga ttgaacaaga tggattgcac gcaggttctc cggccgcttg
    15601 ggtggagagg ctattcggct atgactgggc acaacagaca atcggctgct ctgatgccgc
    15661 cgtgttccgg ctgtcagcgc aggggcgccc ggttcttttt gtcaagaccg acctgtccgg
    15721 tgccctgaat gaactgcagg acgaggcagc gcggctatcg tggctggcca cgacgggcgt
    15781 tccttgcgca gctgtgctcg acgttgtcac tgaagcggga agggactggc tgctattggg
    15841 cgaagtgccg gggcaggatc tcctgtcatc tcaccttgct cctgccgaga aagtatccat
    15901 catggctgat gcaatgcggc ggctgcatac gcttgatccg gctacctgcc cattcgacca
    15961 ccaagcgaaa catcgcatcg agcgagcacg tactcggatg gaagccggtc ttgtcgatca
    16021 ggatgatctg gacgaagagc atcaggggct cgcgccagcc gaactgttcg ccaggctcaa
    16081 ggcgcgcatg cccgacggcg aggatctcgt cgtgacccat ggcgatgcct gcttgccgaa
    16141 tatcatggtg gaaaatggcc gcttttctgg attcatcgac tgtggccggc tgggtgtggc
    16201 ggaccgctat caggacatag cgttggctac ccgtgatatt gctgaagagc ttggcggcga
    16261 atgggctgac cgcttcctcg tgctttacgg tatcgccgct cccgattcgc agcgcatcgc
    16321 cttctatcgc cttcttgacg agttcttctg agcgggactc tggggttcga aatgaccgac
    16381 caagcgacgc ccaacctgcc atcacgagat ttcgattcca ccgccgcctt ctatgaaagg
    16441 ttgggcttcg gaatcgtttt ccgggacgcc ggctggatga tcctccagcg cggggatctc
    16501 atgctggagt tcttcgccca ccccccggat ctaagctcta gataagtaat gatcataatc
    16561 agccatatca catctgtaga ggttttactt gctttaaaaa acctcccaca cctccccctg
    16621 aacctgaaac ataaaatgaa tgcaattgtt gttgttaact tgtttattgc agcttataat
    16681 ggttacaaat aaagcaatag catcacaaat ttcacaaata aagcattttt ttcactgcat
    16741 tctagttgtg gtttgtccaa actcatcaat gtatcttatc atgtctggat ccgggggtac
    16801 cgcgtcgaga agttcctatt ccgaagttcc tattctctag aaagtatagg aacttcgtcg
    16861 agataacttc gtatagcata cattatacga agttatgtcg agatatctag acccagcttt
    16921 cttgtacaaa gtggttgata tctctatagt cgcagtaggc gggaagagag gccggctcaa
    16981 tgtttcagct gatagacgca cttgctacac aagcctggca acctgagtat gaaccccaga
    17041 acccaggtaa tgatagaagg agagatctga cttcaaagct gtcctctagc ctctttctat
    17101 cacacactac acacacacac acacacacac atacacacac acacacacac acacacgaaa
    17161 gcctagcaaa agacactaaa gtattatgat atgttataag ttaatatatc tctatactta
    17221 caaagcacgt tattaataaa agtacaatca gtacaaaggg tgaacagtgt aattcattta
    17281 atcttactac tattaataaa ataacttctt ttcaggggtc tgtttggcca aatgggagag
    17341 taattttaac acaaacacta caagattcaa ccctgaagac caaagcacca gctatgggat
    17401 ctttcagatc aacagcagat tctggtgtaa tgacggcaaa accccaggat caaggaactt
    17461 ttgtcggata tcctgcaaag gtaaggcggg catatgatac tgtaagatat tgccagactc
    17521 tctggcgagg cttacaagaa agacatttgg tacaaaaggc aacttaactt tgggttcatg
    17581 gcagacctgg aagcaggcca ttttaacctc taagtagtaa ttattgtcct ccaatgattc
    17641 ccccaagtaa gaactgaggg cctggtgaca ctcatgaggg gcctctactt ctttccatga
    17701 aatcctgggt gctgtcctca gtcaagaaaa aaaaaatgaa caaacacttg gtatcagaaa
    17761 aagatggtgt tttaacatac aaatgtttct ggaatgatct atgaatgtct tttaaatggc
    17821 ctaattactc ctattatact ttggtttaga ataacgcatt cataaagaaa tcctcctatt
    17881 ccctgaaggg cagttcaggg ataatttgat tctatgtcct tttatgtcaa atgctcttaa
    17941 aacacagaaa attagatatt agtataataa acatccatgt gactacaaat tttaaatgat
    18001 tcttagtatt tgcctagtgc agttttacag tgaattcaaa acattatgat attttatttc
    18061 taaggtcttt tgtttgtatc tcaaaaaaac aacaaaaaca aacaaacaaa caaacaaaca
    18121 aaaaaccaac cgactctact tgataatgct tgccactcct ggaaaattag attatgggtt
    18181 tagggatatg agaaactgac tttttttcat aagaaaaaca acataccaaa ggtcagaaat
    18241 attaaccctg atgcatatta gaaagaaaga gcgtgaacct gttagctcct gaaatacatg
    18301 tcagctctga cgttaaatat tttaaatgtt aaaatcaaac aagaattaaa tggttaaatg
    18361 ttaaaattac cagaagagaa ttttcgtttt taaatcttct tcatttgctt taaaacatgt
    18421 ggcattatat aataatctgc aactaaaggg ccaagtttct aacagaagta agaaactgta
    18481 gcagctacaa tataagtttc aagtggctta caaacactac tgacttttgg tgtgtatctt
    18541 tctttattta tacacacatt agtcatgtgt gtataaataa aatcatattg tacacgtaca
    18601 aatactttgt gtgtgcttga caaaattcaa ttctaatatg tgtgtgtata tttataattt
    18661 gattctcccc actcaaaatt attgccatat caacaactac aaagcgtgaa tagaattcca
    18721 ctgtacgttt actctgccgt ccaccaactc ggctatcgga gttaagcact aacatcactt
    18781 gcatttttgc ccttttataa attgctgcgg acaagtgtca cgcataggta ttcaagtatt
    18841 cttcatattg tttctttttt aaatttagac ttatttgttt tgtgtgggca gatgttttct
    18901 ctgcaggtat gtgtgtgcac tgcatgcatg cctggtgtcc aaggacgtca gaagaggtct
    18961 gcggatcccc tcccactccc ccaaagcgca gctctggata gctgtgggtt gtgagccacc
    19021 acgtgggcac ttgaagtgag tccccatcct ttgcaagagc aacaagtgct cttagcccgc
    19081 tgctgcctcc tcttgctatt agctctctaa gataaacttt cattgcagaa atcccgagag
    19141 gaacgctatc ggcatgtttt actttagggt gaagtacaaa gagacgcttc cgtattggtt
    19201 agaaattcca gaatttccag cgactttatt atgtgacaaa gtatttgcga cctgatttaa
    19261 aagggggggg ggggcagaat aaagaaaagc gtgcctctga cagtcacagg tatacggact
    19321 atggagatgg tgtcttggtg cgtttgctca atgtaacaga gccaagctga ctaaatctaa
    19381 actggaaatg catttcgcgt gctggctcct tcattcccca cccttctcct ctagctttgc
    19441 tgaagagcaa catctggtct gccgtagttt gtgcaaagag gatcgtgaag gatccacaag
    19501 gaatttattc atggtatgtt ttaactgtta agtgggaaaa tggggccagg taggagttgc
    19561 acacactttt aacccagcac tccggaggca gacacaggca ggtctctgtg agtctgaggc
    19621 caagcctggt ctctagagag ttccaggaca gccagggcta cacagagaaa ccctgttggg
    19681 gggctggaga tggcgcaacg caattaatga taacttcgta tagcatacat tatacgaagt
    19741 tatggtctga gctcgccatc agttcataag agcagacact ggaaggtcag tgttaatcta
    19801 tgaacaaaag gcggttcttg gtctcagcgg aacagtgcgc tccttccatc atgtaagaat
    19861 ctcagaatct cacacttcaa ttcctagagt gattttagga cactctgaga gttcccacgt
    19921 tcaagagctg aggagataac tcagtgagta aacgtgctgg cttcagaagt acgaaagcct
    19981 gagattgctt tcccaagacc cataggaaac agccaggcaa ggaggtgtgt gcttgcagtc
    20041 ccaggggagg tgctggccag acagcatagc caactgggtg agctccaggc ccagcaagag
    20101 agcctgcctc caacacactg acattctcct atgttctctg cacgcatggt gggcatgcac
    20161 aaccacacac acacacacac acactcactt cccacactct actatttcta ctatttgccc
    20221 ataagtaaat gtaatgcatg actcaacact aaattctctg tcctgtgctc tactgagggt
    20281 gtcaggaggc gcaaggctct tgtgcactca ccaagttact gctttctgga tgtacctgta
    20341 gcttgtggtt tgtttttttt tgttttgttt ttttggtttt tcgagacagg gtttctctgt
    20401 agccctggct gtcctggaac tcactttgta gaccaggctg gtctcgaact cagtaatctg
    20461 cctgcctctg cctcctgagt gctgggatta aaagcgtgtg ccaccgtgcc cagcgaagct
    20521 tgtgttttac tgtgtttcta ttatattttg gcccttgaga gcccagaagt gtgcatgttg
    20581 taaagaagat cgatttgaac cataccctgt ttacttttct ttacagggcg ggatggataa
    20641 aacactgtaa aaacaaaaac ctcaaagagt acattcgggg ctgccatctg taactgtctc
    20701 catgttcaga tcattcgact cttcttctga gcacagtaaa cagttaagta aaaagtcacc
    20761 tgctgtcgtc ccccttcaga caaagtggac ttgcacaggg gcaagagctg gaacaaataa
    20821 gagtctttat cctgctttct ctgtgcagcc caggctggcc ttgaactcag agatctgcct
    20881 gctcttaaag gtgtatccca ccactagcac tcctagctga ctagtgtgat tatcatttga
    20941 tgttaagcct gtgttttccg cttgtgaatg aaactgaagt gggagagtat ttctctaact
    21001 ccttgagttt taaatgcttc tctaacattc cattctcctt caacaaaggc actcaggctt
    21061 aatcattaat aatgaactat tcccccaaac acacacacac acacaaaatc atgttaggca
    21121 aaaatcacag ctccggtggt atctgaggcc ttcgtcagtt caaattactc taaaaccttt
    21181 caagctgctc actctgtggg atgagacata gactgcaaaa gtgacttcta aatggcggaa
    21241 accaggagac tcacaatagg cactgttttc ctgtcctgag ctttggcttc agcgtttgcc
    21301 tgaagtgctt catttgtatt gcttcacaaa taaatgcacc ttgcttgtga cagtctgttc
    21361 tgcccttgag tgcatgttcc caggcatctt actgaccacg agggaattcc agaggaagca
    21421 gtgacctgtt ctgtcctgaa tcttcttcaa cttacatcca ggcatttcat ccaaatctga
    21481 gatagataag tttgcattgg taactaacaa cgacagtaaa aattattcat atattaaaag
    21541 tacacatatt accatgagtg aatttgcaat gcacacactg tctgtcacca ttccactcct
    21601 ctagtgtcct cagagaaata atcacatgta agtatatata cgatattttc aatttcctct
    21661 ggatcctcac caaatatcaa tagctagata ctgccgcagg agaagccaat ggtgtgtgat
    21721 ggtgcgtgtt ttcctgttgc ctggataaac accatgtcca aaagcaaact ggggaggaaa
    21781 gggtttctct cagataacag ttcatcattg agagcagtga gggtggggtg gggtggggga
    21841 ggaactaaag cagaacacga gggaggcccc acagaagaaa gctgctctca gctcaagcca
    21901 ggttaccttc ctaacacagc aaaagccacc cacacaggac tgggtcctcc cacacaaatg
    21961 attagtcagg gaaatgtccc cactgacatg gtgaaggtca gtctggtgat ggcaactctt
    22021 cacttgaggg actatcacgg tcagccatca cacacattat cgaatctggc attaaagaga
    22081 tcgatgcaag ctgggccgtg gtggccttta attccagccc ttgggaggca gaggcagagc
    22141 tctgtgagtt ctggggcagc ctggactata tagagtgagt tcaaggacag tcaggtccac
    22201 acagagaacc tctttgagaa aaacaaacca aaccaaacaa atattcaaca gtgatcaaca
    22261 aataaatatg aaacggaaca ttggacaaat tatggtttat tacatgacta gatttttaca
    22321 aacatttgat acaccaaaac tatgctagat tcttataacc atttgatgat atattaaaaa
    22381 ctgttgtttc cttttccctt gtctctgaat attctagata gtcagcgaga actcatgtct
    22441 cacctttaga gagtgtccct ggtctctaca actctctcca gcgcccagca ccatcagcca
    22501 ccccgagtat ttgttagctt tcaagaagtt ctccctgagt ccaatctacg gtggctttaa
    22561 aatcttgatt acatttattt cctggagagg tgcatgtggg ccacagtgtg cgcatgggcc
    22621 gcggtatgca cgtggaggtg agaatgactc ctaggagtcg attctctccg cccatcatgt
    22681 gagcccaggg atcgaactca gctcaccaga tttggcagca aacacctcta cccgcggagt
    22741 cctatgagca gccctgaagc agcttctaag aaagattttg atcctgttac ccctacaggg
    22801 catggtccac tgggagtcgg gggacaatgg ctgggggttt tcttttgcaa gcaaatgaat
    22861 acaagattgt tgaaactctg gggtttttct tgttaagaaa ttggtgctct ggtgatcaga
    22921 gaaggtccta ttgttgaaga caagctttga catccagggt aaactgaggc agggcataga
    22981 gtaggcgatt ttgttgctgg ggggggggag ggtaggtgtc tgacaaagaa ttccttgggg
    23041 gcaacaaaag gaaggttaac agaaaaaaga aaaaaggaaa aagggagaaa gattcacaca
    23101 tacacacaca cacacacaca cacacacaca cacacacact ggatggatgg atggatggat
    23161 ggatggatgg atggatggag caaacttcaa caaactctaa tgagcaagtt ccaatgagca
    23221 agctccaata acttcataca gacagacaga cagacagaca tatatacatt cacacattga
    23281 gtggatggca taaagctcca accacttccc atatatacac atacacacat cttttgtggg
    23341 tggagcaaac tccagtgagc aagctccaac aactttattt tattttttct cctatggctt
    23401 acatacccca gcagaatctt tccggcaatc tagaatttca atgtggttac attttatttt
    23461 ccttctaatg aatgact
//
