# Supplementary material for: CRISPR-Cas9 enables conditional mutagenesis of challenging loci
Source: Sci Rep. 2016 Sep 1;6:32326. doi: 10.1038/srep32326 (PMC5007477; doi:10.1038/srep32326)
Supplement: Supplementary File 3 [file srep32326-s3.zip › gb/HEP00994_A02_vector.gb]

LOCUS       84955#L1L2_Pgk_P#L3L4_pD223_DTA_spec        22040 bp    dna     circular UNK 
ACCESSION   unknown
SOURCE      Mus musculus
  ORGANISM  Mus musculus
            Eukaryota; Metazoa; Chordata; Craniata; Vertebrata; Euteleostomi;
            Mammalia; Eutheria; Euarchontoglires; Glires; Rodentia;
            Sciurognathi; Muroidea; Muridae; Murinae; Mus.
COMMENT     cassette: L1L2_Pgk_P
COMMENT     design_id: 84955
COMMENT     backbone: L3L4_pD223_DTA_spec
COMMENT     transcript_id: ENSMUST00000075175
FEATURES             Location/Qualifiers
     misc_feature    29..49
                     /note="B4 Gateway"
                     /label="B4 Gateway"
     misc_feature    complement(125..378)
                     /note="BGH pA"
                     /label="BGH pA"
     CDS             complement(503..1159)
                     /note="DTA"
                     /label="DTA"
     promoter        complement(1173..1685)
                     /note="PGK promoter"
                     /label="PGK promoter"
     promoter        1686..1836
                     /note="spectinomycin promoter"
                     /label="spectinomycin promoter"
     CDS             1837..2847
                     /note="SpecR"
                     /label="SpecR"
     misc_feature    2995..3587
                     /note="pUC ori"
                     /label="pUC ori"
     misc_feature    3858..3885
                     /note="rrnB T2"
                     /label="rrnB T2"
     misc_feature    4017..4060
                     /note="rrnB T1"
                     /label="rrnB T1"
     misc_feature    4156..4176
                     /note="B3 Gateway"
                     /label="B3 Gateway"
     misc_feature    4182..4189
                     /note="AsiSI"
                     /label="AsiSI"
     misc_feature    1..4214
                     /note="Synthetic Backbone"
                     /label="Synthetic Backbone"
     exon            9882..9964
                     /db_xref="ENSEMBL:ENSMUSE00001283223"
                     /rank="2"
                     /note="ENSMUSE00001283223"
                     /label="ENSMUSE00001283223"
     exon            9709..9799
                     /db_xref="ENSEMBL:ENSMUSE00000763434"
                     /rank="1"
                     /note="ENSMUSE00000763434"
                     /label="ENSMUSE00000763434"
     misc_feature    4215..10179
                     /note="5 arm"
                     /label="5 arm"
     misc_feature    10207..10231
                     /note="B1 Gateway"
                     /label="B1 Gateway"
     misc_feature    10244..10291
                     /note="Frt"
                     /label="Frt"
     intron          10292..11166
                     /note="mouse En2 intron"
                     /label="mouse En2 intron"
     misc_feature    11164..11166
                     /note="Splice Acceptor"
                     /label="Splice Acceptor"
     exon            11167..11168
                     /note="mouse En2 exon"
                     /label="mouse En2 exon"
     misc_feature    11380..11941
                     /note="ECMV IRES"
                     /label="ECMV IRES"
     gene            11952..14998
                     /gene="lacZ"
                     /note="lacZ"
                     /label="lacZ"
     misc_feature    15033..15288
                     /note="SV40 polyadenylation site"
                     /label="SV40 polyadenylation site"
     misc_feature    15292..15325
                     /note="loxP"
                     /label="loxP"
     promoter        15357..15864
                     /note="mouse phosphoglycerate kinase 1 promoter"
     gene            15951..16742
                     /gene="NeoR"
                     /note="NeoR"
                     /label="NeoR"
     misc_feature    16940..17183
                     /note="SV40 polyadenylation site"
                     /label="SV40 polyadenylation site"
     misc_feature    17200..17247
                     /note="Frt"
                     /label="Frt"
     misc_feature    17254..17287
                     /note="loxP"
                     /label="loxP"
     misc_feature    11181..11258
                     /note="FCHK std_gpr"
                     /label="FCHK std_gpr"
     misc_feature    17303..17323
                     /note="B2 Gateway"
                     /label="B2 Gateway"
     misc_feature    10180..17353
                     /note="Synthetic Cassette"
                     /label="Synthetic Cassette"
     exon            17655..17859
                     /db_xref="ENSEMBL:ENSMUSE00001291628"
                     /type="targeted"
                     /rank="3"
                     /note="target exon 1 ENSMUSE00001291628"
     misc_feature    17354..18069
                     /note="Critical Region"
                     /label="Critical Region"
     misc_feature    18093..18126
                     /note="Downstream LoxP"
                     /label="Downstream LoxP"
     misc_feature    18070..18149
                     /note="synthetic loxP region"
                     /label="synthetic loxP region"
     exon            19149..19363
                     /db_xref="ENSEMBL:ENSMUSE00001208123"
                     /rank="5"
                     /note="ENSMUSE00001208123"
                     /label="ENSMUSE00001208123"
     exon            18598..18674
                     /db_xref="ENSEMBL:ENSMUSE00001248188"
                     /rank="4"
                     /note="ENSMUSE00001248188"
                     /label="ENSMUSE00001248188"
     misc_feature    18150..22040
                     /note="3 arm"
                     /label="3 arm"
ORIGIN      
        1 ccactggccg tcgttttaca ttaattaaca acttttctat acaaagttga cagatatctg
       61 tttaaactcg gccgctctag cctcgaggct agaactagtg gatctcgagc cccagctggt
      121 tctttccgcc tcagaagcca tagagcccac cgcatcccca gcatgcctgc tattgtcttc
      181 ccaatcctcc cccttgctgt cctgccccac cccacccccc agaatagaat gacacctact
      241 cagacaatgc gatgcaattt cctcatttta ttaggaaagg acagtgggag tggcaccttc
      301 cagggtcaag gaaggcacgg gggaggggca aacaacagat ggctggcaac tagaaggcac
      361 agtcgaggct gatcagcgag ctctaggatc tgcattccac cactgctccc attcatcagt
      421 tccataggtt ggaatctaaa atacacaaac aattagaatc agtagtttaa cacattatac
      481 acttaaaaat tttatattta ccttagagct ttaaatctct gtaggtagtt tgtccaatta
      541 tgtcacacca cagaagtaag gttccttcac aaagagatcg cctgacacga tttcctgcac
      601 aggcttgagc catatactca tacatcgcat cttggccacg ttttccacgg gtttcaaaat
      661 taatctcaag ttctacgctt aacgctttcg cctgttccca gttattaata tattcaacgc
      721 tagaactccc ctcagcgaag ggaaggctga gcactacacg cgaagcacca tcaccgaacc
      781 ttttgataaa ctcttccgtt ccgacttgct ccatcaacgg ttcagtgaga cttaaaccta
      841 actctttctt aatagtttcg gcattatcca cttttagtgc gagaaccttc gtcagtcctg
      901 gatacgtcac tttgaccacg cctccagctt ttccagagag cgggttttca ttatctacag
      961 agtatcccgc agcgtcgtat ttattgtcgg tactataaaa ccctttccaa tcatcgtcat
     1021 aatttccttg tgtaccagat tttggctttt gtataccttt ttgaatggaa tctacataac
     1081 caggtttagt cccgtggtac gaagaaaagt tttccatcac aaaagattta gaagaatcaa
     1141 caacatcatc aggatccatg gcgaggacct gcaggtcgaa aggcccggag atgaggaaga
     1201 ggagaacagc gcggcagacg tgcgcttttg aagcgtgcag aatgccgggc ctccggagga
     1261 ccttcgggcg cccgccccgc ccctgagccc gcccctgagc ccgcccccgg acccacccct
     1321 tcccagcctc tgagcccaga aagcgaagga gcaaagctgc tattggccgc tgccccaaag
     1381 gcctacccgc ttccattgct cagcggtgct gtccatctgc acgagactag tgagacgtgc
     1441 tacttccatt tgtcacgtcc tgcacgacgc gagctgcggg gcggggggga acttcctgac
     1501 taggggagga gtagaaggtg gcgcgaaggg gccaccaaag aacggagccg gttggcgcct
     1561 accggtggat gtggaatgtg tgcgaggcca gaggccactt gtgtagcgcc aagtgcccag
     1621 cggggctgct aaagcgcatg ctccagactg ccttgggaaa agcgcctccc ctacccggta
     1681 gaattcgata aacagctcta gaccagccag gacagaaatg cctcgacttc gctgctaccc
     1741 aaggttgccg ggtgacgcac accgtggaaa cggatgaagg cacgaaccca gtggacataa
     1801 gcctgttcgg ttcgtaagct gtaatgcaag tagcgtatgc gctcacgcaa ctggtccaga
     1861 accttgaccg aacgcagcgg tggtaacggc gcagtggcgg ttttcatggc ttgttatgac
     1921 tgtttttttg gggtacagtc tatgcctcgg gcatccaagc agcaagcgcg ttacgccgtg
     1981 ggtcgatgtt tgatgttatg gagcagcaac gatgttacgc agcagggcag tcgccctaaa
     2041 acaaagttaa acattatgag ggaagcggtg atcgccgaag tatcgactca actatcagag
     2101 gtagttggcg tcatcgagcg ccatctcgaa ccgacgttgc tggccgtaca tttgtacggc
     2161 tccgcagtgg atggcggcct gaagccacac agtgatattg atttgctggt tacggtgacc
     2221 gtaaggcttg atgaaacaac gcggcgagct ttgatcaacg accttttgga aacttcggct
     2281 tcccctggag agagcgagat tctccgcgct gtagaagtca ccattgttgt gcacgacgac
     2341 atcattccgt ggcgttatcc agctaagcgc gaactgcaat ttggagaatg gcagcgcaat
     2401 gacattcttg caggtatctt cgagccagcc acgatcgaca ttgatctggc tatcttgctg
     2461 acaaaagcaa gagaacatag cgttgccttg gtaggtccag cggcggagga actctttgat
     2521 ccggttcctg aacaggatct atttgaggcg ctaaatgaaa ccttaacgct atggaactcg
     2581 ccgcccgact gggctggcga tgagcgaaat gtagtgctta cgttgtcccg catttggtac
     2641 agcgcagtaa ccggcaaaat cgcgccgaag gatgtcgctg ccgactgggc aatggagcgc
     2701 ctgccggccc agtatcagcc cgtcatactt gaagctagac aggcttatct tggacaagaa
     2761 gaagatcgct tggcctcgcg cgcagatcag ttggaagaat ttgtccacta cgtgaaaggc
     2821 gagatcacca aggtagtcgg caaataaccc tcgagccacc catgaccaaa atcccttaac
     2881 gtgagttacg cgtcgttcca ctgagcgtca gaccccgtag aaaagatcaa aggatcttct
     2941 tgagatcctt tttttctgcg cgtaatctgc tgcttgcaaa caaaaaaacc accgctacca
     3001 gcggtggttt gtttgccgga tcaagagcta ccaactcttt ttccgaaggt aactggcttc
     3061 agcagagcgc agataccaaa tactgttctt ctagtgtagc cgtagttagg ccaccacttc
     3121 aagaactctg tagcaccgcc tacatacctc gctctgctaa tcctgttacc agtggctgct
     3181 gccagtggcg ataagtcgtg tcttaccggg ttggactcaa gacgatagtt accggataag
     3241 gcgcagcggt cgggctgaac ggggggttcg tgcacacagc ccagcttgga gcgaacgacc
     3301 tacaccgaac tgagatacct acagcgtgag ctatgagaaa gcgccacgct tcccgaaggg
     3361 agaaaggcgg acaggtatcc ggtaagcggc agggtcggaa caggagagcg cacgagggag
     3421 cttccagggg gaaacgcctg gtatctttat agtcctgtcg ggtttcgcca cctctgactt
     3481 gagcgtcgat ttttgtgatg ctcgtcaggg gggcggagcc tatggaaaaa cgccagcaac
     3541 gcggcctttt tacggttcct ggccttttgc tggccttttg ctcacatgtt ctttcctgcg
     3601 ttatcccctg attctgtgga taaccgtatt accgcctttg agtgagctga taccgctcgc
     3661 cgcagccgaa cgaccgagcg cagcgagtca gtgagcgagg aagcggaaga gcgcccaata
     3721 cgcaaaccgc ctctccccgc gcgttggccg attcattaat gcagctggca cgacaggttt
     3781 cccgactgga aagcgggcag tgagcgcaac gcaattaata cgcgtaccgc tagccaggaa
     3841 gagtttgtag aaacgcaaaa aggccatccg tcaggatggc cttctgctta gtttgatgcc
     3901 tggcagttta tggcgggcgt cctgcccgcc accctccggg ccgttgcttc acaacgttca
     3961 aatccgctcc cggcggattt gtcctactca ggagagcgtt caccgacaaa caacagataa
     4021 aacgaaaggc ccagtcttcc gactgagcct ttcgttttat ttgatgcctg gcagttccct
     4081 actctcgcgt taacgctagc atggatgttt tcccagtcac gacgttgtaa aacgacggcc
     4141 agtcttaaat cgtgccaact ttattataca aagttgcgga cgcgatcgcc ggcggataac
     4201 aatttcacac aggatatgta ctttctgagt cattaaaagt gtcttcttgg aggtattttc
     4261 tacctggtaa taggtgggga agcagaccag ggccttgctc ggccagcatt agagaagtag
     4321 atgggaataa agacagaccc acaactggac agtgtgcagg gtgaaacctt ggagtaggga
     4381 tagagaacac caaataacag gacctctaaa cccagcatgg ctaacaggta tgaactcaag
     4441 actggtggca tgcacaggac ccgtgggggt ctaagccaga aaagggccac agtgctaaga
     4501 ggggaagaca actcaaccct aattcagaag ctatctccaa ttgacagcca ttcacaaatg
     4561 gaaaattatc ttctccaaca gagtcttact ggatatacca agcacacttt aagggcaggc
     4621 cacaaaatga actcaacagt agttttggag gtgtttgcct catgctgttt ggaccttttg
     4681 gttgcatgtt atggtttcca actttgtttt acaaatgtgt gagcttatgc ctgtgtttct
     4741 catcctattc tggttttgtt ttatttgcct gtttcttttc taattaaaaa agaaaaaatg
     4801 tgtggctttg agtgggtagg gacctgggga gaatctgggg cgtcgtcttg aaggaaatcc
     4861 tgataagtct atactatatg gggaaaaaga gcctactttc aattaaaaaa aaaaaagtca
     4921 ttttcccagt tacctccaca tctgcttttt gcctggtgca ctgggaaata gttaagaaac
     4981 gaagagccac acagccaagc tcataggaaa gttagctctg caaggtctcg tgattgtact
     5041 gcttgtctga aacaggagct cactgcggat gctccacttt gtggaccaca gtggccttga
     5101 acttccagaa atccggggcc tctgtccccc aactgctagg attcatttct ttttttttgt
     5161 ttgtttgttt tttttttgtt tttcgagaca gggtttctct gtgtagccct ggctgtcctg
     5221 gaactcactc tgtagaccag gctggcctcg atctcagaaa ttcacctgcc tctgcctccc
     5281 aagtgctggg attaaagacg tgcgccacca cgcccggcct aggattcatt tctattgcct
     5341 gtgcgcgccg gttaaagctg gcgaacaact cgggtcggtc ctctccctcc accatgatgg
     5401 taacgtgcct ttacccgctg agtcttctca ttggctttgg agaaagcggc ttactctgtt
     5461 ttgttttgtt ttttggtttt tcgagacagg gtttctctgt gtagccctgg ctgtcctggc
     5521 actcactgtg tagaccaggc tggcctcgaa ctcagaaatc cgcctgcctc tgcctcccga
     5581 gtgctgggat taaaggcgtg cgccaccatg ctcggcctag gattcatttc tattgcctgt
     5641 gcgcgccggt taaagctggc gaacaactcg ggtcggtcct ctccctccac cgtgatggtg
     5701 atggtaacgt gcctttaccc gctgagtctt ctcattggct ttggagaaag cggcttactc
     5761 tgaaccccag ccgactggta ggtagcgcgg gctagcctag tactcaccgc ggtccgcctg
     5821 ttgcggtgac agcacaacgc ctcaattaca caaaaacctg tccccgccgc gaaggcagcg
     5881 gagaaggctc ccgcaggagc tgctatcact catgtgttaa gctccacccg gaagcggctc
     5941 cagacagaac gactattctc gccaggaccc aacatggcgc ccggcgaagc ccggggcggg
     6001 acgacatgcg gcgcggattg tgacgtaaac gcgcagcgtg ctcagtgcgc aggcgctctc
     6061 agaggagact agggggtttc cggttccgct gtcctctttc tcttcaacga ggcggccgag
     6121 cgggttggtg ccgtccgcgt cgcggctggg ctgttggcgg ctgggcctgg gcggggacgc
     6181 ggcgggggtc ggcgaggcga ctgtaggggt tcgcgggcgc cgcttcggcg tcgtgcatgt
     6241 tcggtgggac tcggccgcca ggacctgggc gcgcggcggg cacgcggcag tgcagcccgg
     6301 gcgctgcggg cggaagacca agggcactga cctgagctcc agggcgagtt ctgggcctag
     6361 cctgagatac aatgcgcgtt tgggtccagt gttggctgca gagggagttc agggccagcc
     6421 tgtgcttggg ggggggtggt tgtggccccc aaggctggaa agtttgcctg ggttaaactt
     6481 cgtcttaaaa aaaaaaaaag gctaaactgt gcgtggcggt gaactgctct cacctcagca
     6541 cctgagaagc agggcatagt tgagtccagc cggccctatt gagaagaaac ctttgctgtc
     6601 cgatccttca gttggaaggc actcttgctg gggtggcaag ctgttgggta ggatttcccg
     6661 acccaccggg tggtggtgac tggcagagtg ggactgctga gccgtagtcc gcagcaggat
     6721 ttggcttttt ggtagtaaag gtaactaaga aataagcagt cttaggtggt tagtagaagc
     6781 cgacggacct ctgtctttta ctcatgcgtc tccttctgat gtgtagcaga cgccaacatg
     6841 cagatcttcg tgaagaccct gacgggcaag accatcactc ttgaggtcga gcccagtgac
     6901 accatcgaga atgtcaaggc caagatccaa gacaaggaag gtgggctgtg ctgttcaggg
     6961 cgttctccta cgggtgggag cgcttaagga tcttggtctg ctcgtctctt gagtgaatgg
     7021 ggtctaacca gcttctgcag gaaggagttg tggccaacct ggtttctctc gtgcacaggc
     7081 atcccacctg accagcagag gctgatattc gcgggcaaac agctggagga tggccgcacc
     7141 ctgtccgact acaacatcca gaaaggtaag ggctgttttg cttgtctggt attgtaggtg
     7201 ggggctggcg tccgactgct attgcggtcg ttggcatggt tgacttacgt atttactgtg
     7261 ggtatttatt tgtgatggct ctgaggcaaa gggcagaaga ccacttttct agccttgtgt
     7321 gggctgaagg gattgagccc agctcaccag actcacctgg ctgcccctac ttaccaaacc
     7381 tttactttgg ttttgttttt gttgtttgct ttgaggctaa gtgtcaactt agacccaggc
     7441 tgtttggaac tcgtggtagc tcatgttagc ctcaaaccca tcggagccat gctgtcatct
     7501 acttaatccc atgttccaag tccctgtcat attcacacac acgttctgtg catctctgtg
     7561 tagcactgac tattctgttg cttcccatgt gctcagatta aaggtgtgtg ctgtcacatc
     7621 tgcttgcctg ttctctgtgt gggtgtgaga gcctgaaatg tggagcactg ggggttgggg
     7681 gtgccggtgt gtccgcatct ggatgcttgc tgtgctgtct gtggggctgc ctccactgga
     7741 catgtttctt gccctcgttt gacttgtgct ctcaccagac ttgtaaagtt cccaggtgcc
     7801 taccatctca ccaccagtgt ctgtctgcct ctgtagagga gcctctttta gggtgctact
     7861 tggtgtcttt gggcagccca cctcactgtc ctgtatgagc tcctgccttc agctgcctgt
     7921 tctttttccc agagtccacc ttgcacctgg tgctgcgtct gcgcggtggc atcattgagc
     7981 catcccttcg tcagcttgcc cagaagtaca actgtgacaa gatgatctgc cgcaagtgct
     8041 acgcacgcct gcaccctcgt gcagtcaact gccgcaagaa gaagtgcggc cataccaaca
     8101 acctgcgccc caagaagaag gtcaaataaa gctgtggtca tacctggcat gtgaccccgg
     8161 gaccaaataa agtccccttc catccactgg agcagtaatt ggtgtctaga gtgactgttc
     8221 tgttgaggga tcggtgggga ggggatctca ccatgtagcc taggctgccc ttgaaccttg
     8281 gaggctgggg aggcagtaaa gactggtact gggcagcagg gtgaaccagt gggttagaac
     8341 ttgcaagcct tggaaccatg taaaggtgga gcccacacag tgctgctgtg gggaggcagg
     8401 ctgtgcttac agatcttgtc ttggctctga tgtgtggggc cacaatttag ggtctctggg
     8461 ggagcagttc acctgactca gtactctgta cgccagttaa gttgctggac aacctgatag
     8521 agttcaccat caggcatggc accagggact acaggcaaca cactttatat gagtttatga
     8581 ggccgcctca tctacctttg atttttgagt atcaggcaca cttttgcatg agtagctggg
     8641 tactctaggg cgtctaggac catttcaccc atcgtgggga gtcttagaca ggccatgttg
     8701 cttgtaattg acttcaggta tgcagtctgt cttgtcattt ggaaggttcc gtgggttcga
     8761 acctggttgc cagcagcttg caaatccccc atgtatgtgc aaccaacatc tccaaagtaa
     8821 tttagggaag gaagctttca gagtatatcc tacctccccg gtgctgggaa tcccatttca
     8881 aaggtataat ctgaatggat ggtttgtgtg cactatgtga gatgacatca aaaggtttgt
     8941 taggggctgg agaagtggct cagtggttaa gagcactgat tgactgctct tccagaggtc
     9001 ctgagttcaa ttcccagtaa ccacatggtg gctcaaccat ccataattga tctgatgcct
     9061 cttctggtgt gtctgaagac agctacagtg tacttacata taataaatac ttttaaaaaa
     9121 aaaatgcgtg atgggcatgg tggtgcactt taatcccatc actctgtagg cagaggcaag
     9181 cggatttctg agttcaaggc cagcctgctc tacaaaatga gttccaggac agccagggct
     9241 atacagagaa accctgtctg gggggctggg ggtgcattag gtgtcctgca tataggtgtg
     9301 agtggctatg tgggtagtgt cattgggttc agtcctgcaa cagcaactag tactcagcca
     9361 ctgaaaccaa aactggttca actacattcg taagcatcac cggtacagaa atacttgtgg
     9421 ccttaacttc gatttaggcc ctattcgagc cccgcttgtt gcaaggatct ggcggatgta
     9481 cacagccctg gaactaacca tttagttgct ttagaaacta tttagagttc caccaggcgg
     9541 tggtgacaca cgcctttaat cccagcactt gggaggcaga ggcagggaca gccagggcta
     9601 cacagaaaac ctgtctcaaa aaaaaaaaaa aaaaaaaacg aattcaaagg cgcgcgggct
     9661 ggtggtggac ctcccggccg gcagggggcg cagcggccat tccctagtgc cacttgactg
     9721 cgcagtcatg ctcaccgccg ccacagaggt gttggctgct gcagacggtc ccgggtctgc
     9781 ggagtccgcg tgggcctggg tgagcccggt tgcgggtggg acgggcgcgg ggtggcggga
     9841 tgggctcagg actccggctt catggcccca cacccccata gagagacgcc ccgatcgcta
     9901 cactggtgca gaggattcag cagcttcaga atgaacgcgc acaggccttc cgccgtctag
     9961 accagtgagc gggctgggct ggaggagggg gcgggccctg ggagagcttg cctgaggggg
    10021 acctgagggg aggcggctgg aggcgtggct gggaggacct aggttgtgga cttggtcgga
    10081 agaggtgggg agagagccag atctggtcca ggagatgcag gagtgctgct gccgggagca
    10141 gggcgtactt gaaagcgaag tctagaaggg tgggtaaaaa aggcgcataa cgataccacg
    10201 atatcaacaa gtttgtacaa aaaagcaggc tggcgccgga accgaagttc ctattccgaa
    10261 gttcctattc tctagaaagt ataggaactt cgaacccttt cccacaccac cctccacact
    10321 tgccccaaac actgccaact atgtaggagg aaggggttgg gactaacaga agaacccgtt
    10381 gtggggaagc tgttgggagg gtcactttat gttcttgccc aaggtcagtt gggtggcctg
    10441 cttctgatga ggtggtccca aggtctgggg tagaaggtga gagggacagg ccaccaaggt
    10501 cagccccccc cccctatccc ataggagcca ggtccctctc ctggacagga agactgaagg
    10561 ggagatgcca gagactcagt gaagcctggg gtaccctatt ggagtccttc aaggaaacaa
    10621 acttggcctc accaggcctc agccttggct cctcctggga actctactgc ccttgggatc
    10681 cccttgtagt tgtgggttac ataggaaggg ggacgggatt ccccttgact ggctagccta
    10741 ctcttttctt cagtcttctc catctcctct cacctgtctc tcgacccttt ccctaggata
    10801 gacttggaaa aagataaggg gagaaaacaa atgcaaacga ggccagaaag attttggctg
    10861 ggcattcctt ccgctagctt ttattgggat cccctagttt gtgataggcc ttttagctac
    10921 atctgccaat ccatctcatt ttcacacaca cacacaccac tttccttctg gtcagtgggc
    10981 acatgtccag cctcaagttt atatcaccac ccccaatgcc caacacttgt atggccttgg
    11041 gcgggtcatc ccccccccca cccccagtat ctgcaacctc aagctagctt gggtgcgttg
    11101 gttgtggata agtagctaga ctccagcaac cagtaacctc tgccctttct cctccatgac
    11161 aaccaggtcc caggtcccga aaaccaaaga agaagaaccc taacaaagag gacaagcggc
    11221 ctcgcacagc cttcactgct gagcagctcc agaggctcaa ggctgagttt cagaccaaca
    11281 ggtacctgac agagcagcgg cgccagagtc tggcacagga gctcggtacc cggaagatct
    11341 ggactctaga gaattccgcc cctctccctc ccccccccct aacgttactg gccgaagccg
    11401 cttggaataa ggccggtgtg cgtttgtcta tatgttattt tccaccatat tgccgtcttt
    11461 tggcaatgtg agggcccgga aacctggccc tgtcttcttg acgagcattc ctaggggtct
    11521 ttcccctctc gccaaaggaa tgcaaggtct gttgaatgtc gtgaaggaag cagttcctct
    11581 ggaagcttct tgaagacaaa caacgtctgt agcgaccctt tgcaggcagc ggaacccccc
    11641 acctggcgac aggtgcctct gcggccaaaa gccacgtgta taagatacac ctgcaaaggc
    11701 ggcacaaccc cagtgccacg ttgtgagttg gatagttgtg gaaagagtca aatggctctc
    11761 ctcaagcgta ttcaacaagg ggctgaagga tgcccagaag gtaccccatt gtatgggatc
    11821 tgatctgggg cctcggtgca catgctttac atgtgtttag tcgaggttaa aaaaacgtct
    11881 aggccccccg aaccacgggg acgtggtttt cctttgaaaa acacgatgat aagcttgcca
    11941 caaccatgga agatcccgtc gttttacaac gtcgtgactg ggaaaaccct ggcgttaccc
    12001 aacttaatcg ccttgcagca catccccctt tcgccagctg gcgtaatagc gaagaggccc
    12061 gcaccgatcg cccttcccaa cagttgcgca gcctgaatgg cgaatggcgc tttgcctggt
    12121 ttccggcacc agaagcggtg ccggaaagct ggctggagtg cgatcttcct gaggccgata
    12181 ctgtcgtcgt cccctcaaac tggcagatgc acggttacga tgcgcccatc tacaccaacg
    12241 tgacctatcc cattacggtc aatccgccgt ttgttcccac ggagaatccg acgggttgtt
    12301 actcgctcac atttaatgtt gatgaaagct ggctacagga aggccagacg cgaattattt
    12361 ttgatggcgt taactcggcg tttcatctgt ggtgcaacgg gcgctgggtc ggttacggcc
    12421 aggacagtcg tttgccgtct gaatttgacc tgagcgcatt tttacgcgcc ggagaaaacc
    12481 gcctcgcggt gatggtgctg cgctggagtg acggcagtta tctggaagat caggatatgt
    12541 ggcggatgag cggcattttc cgtgacgtct cgttgctgca taaaccgact acacaaatca
    12601 gcgatttcca tgttgccact cgctttaatg atgatttcag ccgcgctgta ctggaggctg
    12661 aagttcagat gtgcggcgag ttgcgtgact acctacgggt aacagtttct ttatggcagg
    12721 gtgaaacgca ggtcgccagc ggcaccgcgc ctttcggcgg tgaaattatc gatgagcgtg
    12781 gtggttatgc cgatcgcgtc acactacgtc tgaacgtcga aaacccgaaa ctgtggagcg
    12841 ccgaaatccc gaatctctat cgtgcggtgg ttgaactgca caccgccgac ggcacgctga
    12901 ttgaagcaga agcctgcgat gtcggtttcc gcgaggtgcg gattgaaaat ggtctgctgc
    12961 tgctgaacgg caagccgttg ctgattcgag gcgttaaccg tcacgagcat catcctctgc
    13021 atggtcaggt catggatgag cagacgatgg tgcaggatat cctgctgatg aagcagaaca
    13081 actttaacgc cgtgcgctgt tcgcattatc cgaaccatcc gctgtggtac acgctgtgcg
    13141 accgctacgg cctgtatgtg gtggatgaag ccaatattga aacccacggc atggtgccaa
    13201 tgaatcgtct gaccgatgat ccgcgctggc taccggcgat gagcgaacgc gtaacgcgaa
    13261 tggtgcagcg cgatcgtaat cacccgagtg tgatcatctg gtcgctgggg aatgaatcag
    13321 gccacggcgc taatcacgac gcgctgtatc gctggatcaa atctgtcgat ccttcccgcc
    13381 cggtgcagta tgaaggcggc ggagccgaca ccacggccac cgatattatt tgcccgatgt
    13441 acgcgcgcgt ggatgaagac cagcccttcc cggctgtgcc gaaatggtcc atcaaaaaat
    13501 ggctttcgct acctggagag acgcgcccgc tgatcctttg cgaatacgcc cacgcgatgg
    13561 gtaacagtct tggcggtttc gctaaatact ggcaggcgtt tcgtcagtat ccccgtttac
    13621 agggcggctt cgtctgggac tgggtggatc agtcgctgat taaatatgat gaaaacggca
    13681 acccgtggtc ggcttacggc ggtgattttg gcgatacgcc gaacgatcgc cagttctgta
    13741 tgaacggtct ggtctttgcc gaccgcacgc cgcatccagc gctgacggaa gcaaaacacc
    13801 agcagcagtt tttccagttc cgtttatccg ggcaaaccat cgaagtgacc agcgaatacc
    13861 tgttccgtca tagcgataac gagctcctgc actggatggt ggcgctggat ggtaagccgc
    13921 tggcaagcgg tgaagtgcct ctggatgtcg ctccacaagg taaacagttg attgaactgc
    13981 ctgaactacc gcagccggag agcgccgggc aactctggct cacagtacgc gtagtgcaac
    14041 cgaacgcgac cgcatggtca gaagccgggc acatcagcgc ctggcagcag tggcgtctgg
    14101 cggaaaacct cagtgtgacg ctccccgccg cgtcccacgc catcccgcat ctgaccacca
    14161 gcgaaatgga tttttgcatc gagctgggta ataagcgttg gcaatttaac cgccagtcag
    14221 gctttctttc acagatgtgg attggcgata aaaaacaact gctgacgccg ctgcgcgatc
    14281 agttcacccg tgcaccgctg gataacgaca ttggcgtaag tgaagcgacc cgcattgacc
    14341 ctaacgcctg ggtcgaacgc tggaaggcgg cgggccatta ccaggccgaa gcagcgttgt
    14401 tgcagtgcac ggcagataca cttgctgatg cggtgctgat tacgaccgct cacgcgtggc
    14461 agcatcaggg gaaaacctta tttatcagcc ggaaaaccta ccggattgat ggtagtggtc
    14521 aaatggcgat taccgttgat gttgaagtgg cgagcgatac accgcatccg gcgcggattg
    14581 gcctgaactg ccagctggcg caggtagcag agcgggtaaa ctggctcgga ttagggccgc
    14641 aagaaaacta tcccgaccgc cttactgccg cctgttttga ccgctgggat ctgccattgt
    14701 cagacatgta taccccgtac gtcttcccga gcgaaaacgg tctgcgctgc gggacgcgcg
    14761 aattgaatta tggcccacac cagtggcgcg gcgacttcca gttcaacatc agccgctaca
    14821 gtcaacagca actgatggaa accagccatc gccatctgct gcacgcggaa gaaggcacat
    14881 ggctgaatat cgacggtttc catatgggga ttggtggcga cgactcctgg agcccgtcag
    14941 tatcggcgga attccagctg agcgccggtc gctaccatta ccagttggtc tggtgtcaaa
    15001 aataataata accgggcagg ggggatctaa gctctagata agtaatgatc ataatcagcc
    15061 atatcacatc tgtagaggtt ttacttgctt taaaaaacct cccacacctc cccctgaacc
    15121 tgaaacataa aatgaatgca attgttgttg ttaacttgtt tattgcagct tataatggtt
    15181 acaaataaag caatagcatc acaaatttca caaataaagc atttttttca ctgcattcta
    15241 gttgtggttt gtccaaactc atcaatgtat cttatcatgt ctggatccgg aataacttcg
    15301 tatagcatac attatacgaa gttatgtttc tagcttggct gcaggtcgtc gaaattctac
    15361 cgggtagggg aggcgctttt cccaaggcag tctggagcat gcgctttagc agccccgctg
    15421 ggcacttggc gctacacaag tggcctctgg cctcgcacac attccacatc caccggtagg
    15481 cgccaaccgg ctccgttctt tggtggcccc ttcgcgccac cttctactcc tcccctagtc
    15541 aggaagttcc cccccgcccc gcagctcgcg tcgtgcagga cgtgacaaat ggaagtagca
    15601 cgtctcacta gtctcgtgca gatggacagc accgctgagc aatggaagcg ggtaggcctt
    15661 tggggcagcg gccaatagca gctttgctcc ttcgctttct gggctcagag gctgggaagg
    15721 ggtgggtccg ggggcgggct caggggcggg ctcaggggcg gggcgggcgc ccgaaggtcc
    15781 tccggaggcc cggcattctg cacgcttcaa aagcgcacgt ctgccgcgct gttctcctct
    15841 tcctcatctc cgggcctttc gacctgcagc ctgttgacaa ttaatcatcg gcatagtata
    15901 tcggcatagt ataatacgac aaggtgagga actaaaccat gggatcggcc attgaacaag
    15961 atggattgca cgcaggttct ccggccgctt gggtggagag gctattcggc tatgactggg
    16021 cacaacagac aatcggctgc tctgatgccg ccgtgttccg gctgtcagcg caggggcgcc
    16081 cggttctttt tgtcaagacc gacctgtccg gtgccctgaa tgaactgcag gacgaggcag
    16141 cgcggctatc gtggctggcc acgacgggcg ttccttgcgc agctgtgctc gacgttgtca
    16201 ctgaagcggg aagggactgg ctgctattgg gcgaagtgcc ggggcaggat ctcctgtcat
    16261 ctcaccttgc tcctgccgag aaagtatcca tcatggctga tgcaatgcgg cggctgcata
    16321 cgcttgatcc ggctacctgc ccattcgacc accaagcgaa acatcgcatc gagcgagcac
    16381 gtactcggat ggaagccggt cttgtcgatc aggatgatct ggacgaagag catcaggggc
    16441 tcgcgccagc cgaactgttc gccaggctca aggcgcgcat gcccgacggc gaggatctcg
    16501 tcgtgaccca tggcgatgcc tgcttgccga atatcatggt ggaaaatggc cgcttttctg
    16561 gattcatcga ctgtggccgg ctgggtgtgg cggaccgcta tcaggacata gcgttggcta
    16621 cccgtgatat tgctgaagag cttggcggcg aatgggctga ccgcttcctc gtgctttacg
    16681 gtatcgccgc tcccgattcg cagcgcatcg ccttctatcg ccttcttgac gagttcttct
    16741 gagcgggact ctggggttcg aaatgaccga ccaagcgacg cccaacctgc catcacgaga
    16801 tttcgattcc accgccgcct tctatgaaag gttgggcttc ggaatcgttt tccgggacgc
    16861 cggctggatg atcctccagc gcggggatct catgctggag ttcttcgccc accccccgga
    16921 tctaagctct agataagtaa tgatcataat cagccatatc acatctgtag aggttttact
    16981 tgctttaaaa aacctcccac acctccccct gaacctgaaa cataaaatga atgcaattgt
    17041 tgttgttaac ttgtttattg cagcttataa tggttacaaa taaagcaata gcatcacaaa
    17101 tttcacaaat aaagcatttt tttcactgca ttctagttgt ggtttgtcca aactcatcaa
    17161 tgtatcttat catgtctgga tccgggggta ccgcgtcgag aagttcctat tccgaagttc
    17221 ctattctcta gaaagtatag gaacttcgtc gagataactt cgtatagcat acattatacg
    17281 aagttatgtc gagatatcta gacccagctt tcttgtacaa agtggttgat atctctatag
    17341 tcgcagtagg cggtgtctat ttgggggagt tgggtagagc tgagggtgta gcttttagta
    17401 gcagggtaga taggtgtaga gcagcatgtg accgtgggcg tggcctggcg ggagcagctg
    17461 tggtgtgacc ctccacaaga tccctcattt ctctgagtgc agagatggtt aagcactagc
    17521 tctgtcctga cagacccagt ctgtggagtt cgggtttgtc tctttcgagt cgggggtatc
    17581 ttccacgtag ctggagcagg gagcgtggtc tgcttgtcag cgtgtcgatt cagcatcctc
    17641 ccggtccact gcagagctca ccgtcagtac ctgctcagtg gtcagcacta tgacttcccg
    17701 agttaccgga gtgtcgtgca cgaggtgacc caggccttcg ccgctgcctc gcgggaggta
    17761 ttggcagtgg aagcagagtt ggcagggcct cgagcgcaac cggtgctcgc ccgccacgtg
    17821 cgcagcctgc aggagctaga acagacgcgc ctggccacgg taagaccacc acccctctcc
    17881 ttttagagtg gggcatggtc cacaacccat tcccagccac cccgacctac tactattttt
    17941 gccaaacacc tctatgcatt tgggccctct cccactcttt cctggctaac tacatttccc
    18001 tcccaaattt ttgcttaatt ataccagccc ctctgtaaag ctgtcctaag aactccagaa
    18061 acccaacgcg agatggcgca acgcaattaa tgataacttc gtatagcata cattatacga
    18121 agttatggtc tgagctcgcc atcagttcat tatcaccgtt ggaacccaca aactacttct
    18181 tccacaaaca tcctcagaca cttgtcatcc ttggtccttg acccagatcc caagacccca
    18241 cctaccctaa ccttatagcc agtggtagca ggggaggagc ttgcccactg taaaccatgt
    18301 agctctttgg tctggaattc ttagtgcaga atcccaaact ctgcagagtt ccatttccat
    18361 cctagaattc gaactccatg tccggccact ggggtggagg ccacacccac catacctgcc
    18421 accattccct ggtttttcca aactgtgacc atattctgta cctccttcca taggagagcc
    18481 ctaaaagcaa gtcatacgct acctcccact caagctctgc tctccttaga gtccactcct
    18541 ggccctcctt ccctctgtgt ggcttttgtc tactgtaact cccatttcct cctccaggtg
    18601 gcactgttgc aggtgatggg gacaccagga gtgtcagaac aggaccctga aaagttgcac
    18661 cagctgaaaa taaagtgagc cctgttggcc ccttggcttg ccaccttaga ttggcacctt
    18721 agattgagtc agcccagcgc agagccagtc agagagggca gacactctga tgcactctgg
    18781 tgctcccaga tgcgtacttc ctaggatgtg catgtatatc acatctctta cagtttccac
    18841 tgctttcagg agtttgaatg tgaccagtca cttgctcccc tgtgaacccc tctaggtcta
    18901 ttgcaggtct ctatgcatag ataggcatgc acaaacatcc cctcccccca ccaccatggc
    18961 ctttcccatg agcctactgt gacccaacga gccacccggc ctcctgggca tgctcccagg
    19021 ctgggcttga ggtttggcag caagcaggag ggcccaaggc ttgccatagc ccccctcccc
    19081 gctagctgtg cagctcagct aattcacccc atctgggttt tatttatagt ttccatccgc
    19141 tcttgtaggg taattaaaac catggaggcg atcggcgagg ttctgcagga actcaggttt
    19201 gatgcggaat ctgccgagtg agggcggctc cccagggacc agaggaagcc gggaaaagag
    19261 gcccatggcg tcgagcccag ccctgaccgc cagctggctg aggtcgtgcc ctgctgggct
    19321 gccctccaat gtgcctcacg caataaagaa ttctccctct gcagctttcc catcagctct
    19381 gtatcttggg atgggtcagc catcttgggg tgagggggga ttctccaggg aaacagggag
    19441 agcaggtgta agatttcaca cccccaagga gttctgggac aggtagtgtt ctagaaaaca
    19501 ggatcgaaat ttataggtgg ggagggggta tgctacccct ccccccaccc caacacatag
    19561 gccccaaaca cactggccat cgggacctga acaactcctt tatttattta aagagactct
    19621 tgggaggccc tgcaataccc caaccctacc cacactgggg tatatccaag tgtgaccatc
    19681 atgtggacca aagctgtggt tgtgggagct cattgtgccc cagcctctgg taggtttctt
    19741 tgttgcccag atggtacaga ggggctccaa ttcaggtgag cctccaggtc tgacccagca
    19801 ggaggatggc ctatccttag agtttagccg gcaggacctg agggcagaaa agaggccaca
    19861 ttaagcctgg acccttcagc aacttgatga tgcagtaaaa cctggggctc tttgcagtag
    19921 gtgaaatgag cactaagaga tccctttgag caacaccgaa ggaggggaaa gggcctcatc
    19981 tagactgctg taggccccac tcacccagac ccccttacct ctcgccgcac cccgtctgcc
    20041 cgagggcagg atcccctcgt cctgtgcttg gaaagaagag tgcggtgttg tggaggctgc
    20101 tcacccgggt ctctctcttc ctctgctcct ttacccccca cgcaagcctc ccccaacttt
    20161 cctacctggt ttcgggtctt gtgtgacttc tgcatccaag cacgccactg gtcgtacagg
    20221 cggaaactaa ggttcgagca gtatgcgtgc ttcttgagcc agccgaggaa ctgcttgagc
    20281 tcgcgccgca ccgggcccga gctgggctcg ccgccccgcg gctcgcacac cccgccgccc
    20341 gggcccgggc gctctaaaga gaatggagcg gcagtgttgg ggcgcggcca gcaggaggcg
    20401 cgcgcgggac ggcggcctcc cataccagac cagcttcggc tggggaaagt tgggaaaggt
    20461 gtcaggtgtg gacccagagt cacccagagg aatggcaatg ccacggcgat ggagacaagc
    20521 aaaggaggga gtcaaatcag tgggaggtaa aaccgagtat tcggtcggaa aggaaatcaa
    20581 tggagactaa gtggggccgg agactctagg gacacggaca aagcaagggg caaactaaga
    20641 caaagaccta gaaagcagag atcttgggac tgtgtacccc cagacactgg gaggagagcc
    20701 cctcccacaa acgtggtagc acagcacttg gtaggctgag gcaggatagc tacgaaatta
    20761 aagccagcga tttaccttcg attacctatg actatccaaa caggatggga agtgaggggt
    20821 gaggggctgg cgagatgact cagtaattgc tcttgtcgcc agccctagtc ccacatggtg
    20881 gaaggagcct actcaacaaa gttctctaac cttcacgtgt gtgttgtggc acgcacgctc
    20941 acgaaggcac acacattata caaaagcaat ttttaaaacg tagttatatt aaaagcataa
    21001 aaaaaaggct ctgggaaagt gaatgacaga aatagagaca gacagacagc acagaacaag
    21061 ggcgggttcc caagataagc ctcagagaat gcacgggtgt gacatggagt gggctggagg
    21121 actgagtggg aagccagccc ttgggtccaa tccccagccg cagccatccc ccagcaggcc
    21181 agcggataag gacatcggcc tcacgccata aataaaagtg gggactcgct gacaggccct
    21241 ggcacaagcc tcggccccca cagcccctgc ttacctccct ccaaccctac ccccggcctc
    21301 ctcagtctct cgggcggacg cagccgcctg ctggctcccg tgcaagaatc gcaggtgctg
    21361 ggcacgagca agggccaaag ctcccaggct ccagcccctc ccagctgtgt tcactcccgc
    21421 caagcccaga acctggagag gcccggatgg gggctggaga gcttcctgga gctggttttg
    21481 accctcttcc tccaggaatc tctcggagcc tcagtttccc cattatttca tcatcattaa
    21541 agtgagcata tgcgtctgcg agagttcagt ttcagtgtag aagtattctg tcttagggac
    21601 cggaggaagc gggtggggga tgggagcctc ctcctctact gcctgcaaat actgaagtgc
    21661 cttggaccga ctgtgctgcc taaacctgac aggtggggaa actgaggcca gacattttat
    21721 gcaatatatt tcatattaga gagtgcagat ccatgggctc ggagagtctt caggacaaag
    21781 gaagtcatct ttaggccctc ccaccttaag aaagggaccc agagaagaga aacttgggtt
    21841 aatgcctggt ttctgagcat tcaagaggct gaggtaggag gattgcaaat attaaggctg
    21901 cctaggttac cttttaaggg ttggaggggt gggccagcag tagagaccct tatgtggtag
    21961 gcacaggcac tgtggtctat aggttgtgtg acaaaaggtt ctgtgggacc atgtgataac
    22021 tggctgtaat agtctctatt
//
