# Supplementary material for: CRISPR-Cas9 enables conditional mutagenesis of challenging loci
Source: Sci Rep. 2016 Sep 1;6:32326. doi: 10.1038/srep32326 (PMC5007477; doi:10.1038/srep32326)
Supplement: Supplementary File 3 [file srep32326-s3.zip › gb/HEP00994_A03_vector.gb]

LOCUS       77998#L1L2_Bact_P#L3L4_pD223_DTA_T_spec        22143 bp    dna     circular UNK 
ACCESSION   unknown
SOURCE      Mus musculus
  ORGANISM  Mus musculus
            Eukaryota; Metazoa; Chordata; Craniata; Vertebrata; Euteleostomi;
            Mammalia; Eutheria; Euarchontoglires; Glires; Rodentia;
            Sciurognathi; Muroidea; Muridae; Murinae; Mus.
COMMENT     cassette: L1L2_Bact_P
COMMENT     design_id: 77998
COMMENT     backbone: L3L4_pD223_DTA_T_spec
COMMENT     transcript_id: ENSMUST00000080099
FEATURES             Location/Qualifiers
     misc_feature    29..49
                     /note="B4 Gateway"
                     /label="B4 Gateway"
     misc_feature    74..111
                     /note="Transcription Terminator"
                     /label="Transcription Terminator"
     misc_feature    complement(185..438)
                     /note="BGH pA"
                     /label="BGH pA"
     CDS             complement(563..1219)
                     /note="DTA"
                     /label="DTA"
     promoter        complement(1233..1745)
                     /note="PGK promoter"
                     /label="PGK promoter"
     promoter        1746..1896
                     /note="spectinomycin promoter"
                     /label="spectinomycin promoter"
     CDS             1897..2907
                     /note="SpecR"
                     /label="SpecR"
     misc_feature    3055..3647
                     /note="pUC ori"
                     /label="pUC ori"
     misc_feature    3918..3945
                     /note="rrnB T2"
                     /label="rrnB T2"
     misc_feature    4077..4120
                     /note="rrnB T1"
                     /label="rrnB T1"
     misc_feature    4216..4236
                     /note="B3 Gateway"
                     /label="B3 Gateway"
     misc_feature    4242..4249
                     /note="AsiSI"
                     /label="AsiSI"
     misc_feature    1..4274
                     /note="Synthetic Backbone"
                     /label="Synthetic Backbone"
     exon            4529..4644
                     /db_xref="ENSEMBL:ENSMUSE00001217583"
                     /rank="3"
                     /note="ENSMUSE00001217583"
                     /label="ENSMUSE00001217583"
     exon            5811..5930
                     /db_xref="ENSEMBL:ENSMUSE00000100495"
                     /rank="4"
                     /note="ENSMUSE00000100495"
                     /label="ENSMUSE00000100495"
     exon            6293..6385
                     /db_xref="ENSEMBL:ENSMUSE00000100492"
                     /rank="5"
                     /note="ENSMUSE00000100492"
                     /label="ENSMUSE00000100492"
     misc_feature    4275..9942
                     /note="5 arm"
                     /label="5 arm"
     misc_feature    9970..9994
                     /note="B1 Gateway"
                     /label="B1 Gateway"
     misc_feature    10007..10054
                     /note="Frt"
                     /label="Frt"
     intron          10055..10929
                     /note="mouse En2 intron"
                     /label="mouse En2 intron"
     misc_feature    10927..10929
                     /note="Splice Acceptor"
                     /label="Splice Acceptor"
     exon            10930..11102
                     /note="mouse En2 exon"
                     /label="mouse En2 exon"
     misc_feature    11114..11707
                     /note="ECMV IRES"
                     /label="ECMV IRES"
     gene            11708..14768
                     /gene="lacZ"
                     /note="lacZ"
                     /label="lacZ"
     misc_feature    14807..15050
                     /note="SV40 polyadenylation site"
                     /label="SV40 polyadenylation site"
     misc_feature    15054..15087
                     /note="loxP"
                     /label="loxP"
     promoter        15114..15633
                     /note="human beta actin promoter"
                     /label="human beta actin promoter"
     gene            15659..16453
                     /gene="NeoR"
                     /note="NeoR"
                     /label="NeoR"
     misc_feature    16653..16894
                     /note="SV40 polyadenylation site"
                     /label="SV40 polyadenylation site"
     misc_feature    16911..16958
                     /note="Frt"
                     /label="Frt"
     misc_feature    16965..16998
                     /note="loxP"
                     /label="loxP"
     misc_feature    10944..11021
                     /note="FCHK std_gpr"
                     /label="FCHK std_gpr"
     misc_feature    17014..17034
                     /note="B2 Gateway"
                     /label="B2 Gateway"
     misc_feature    9943..17064
                     /note="Synthetic Cassette"
                     /label="Synthetic Cassette"
     exon            17536..17644
                     /db_xref="ENSEMBL:ENSMUSE00001232953"
                     /type="targeted"
                     /rank="6"
                     /note="target exon 1 ENSMUSE00001232953"
     misc_feature    17065..17809
                     /note="Critical Region"
                     /label="Critical Region"
     misc_feature    17833..17866
                     /note="Downstream LoxP"
                     /label="Downstream LoxP"
     misc_feature    17810..17889
                     /note="synthetic loxP region"
                     /label="synthetic loxP region"
     exon            19504..19656
                     /db_xref="ENSEMBL:ENSMUSE00000100493"
                     /rank="7"
                     /note="ENSMUSE00000100493"
                     /label="ENSMUSE00000100493"
     exon            20685..20885
                     /db_xref="ENSEMBL:ENSMUSE00000100496"
                     /rank="8"
                     /note="ENSMUSE00000100496"
                     /label="ENSMUSE00000100496"
     misc_feature    17890..22143
                     /note="3 arm"
                     /label="3 arm"
ORIGIN      
        1 ccactggccg tcgttttaca ttaattaaca acttttctat acaaagttga cagatctata
       61 gtgtcaccta aatccaaaaa aaccgggcca acattggccc ggtttttttc cgtttatctg
      121 tttaaactcg gccgctctag cctcgaggct agaactagtg gatctcgagc cccagctggt
      181 tctttccgcc tcagaagcca tagagcccac cgcatcccca gcatgcctgc tattgtcttc
      241 ccaatcctcc cccttgctgt cctgccccac cccacccccc agaatagaat gacacctact
      301 cagacaatgc gatgcaattt cctcatttta ttaggaaagg acagtgggag tggcaccttc
      361 cagggtcaag gaaggcacgg gggaggggca aacaacagat ggctggcaac tagaaggcac
      421 agtcgaggct gatcagcgag ctctaggatc tgcattccac cactgctccc attcatcagt
      481 tccataggtt ggaatctaaa atacacaaac aattagaatc agtagtttaa cacattatac
      541 acttaaaaat tttatattta ccttagagct ttaaatctct gtaggtagtt tgtccaatta
      601 tgtcacacca cagaagtaag gttccttcac aaagagatcg cctgacacga tttcctgcac
      661 aggcttgagc catatactca tacatcgcat cttggccacg ttttccacgg gtttcaaaat
      721 taatctcaag ttctacgctt aacgctttcg cctgttccca gttattaata tattcaacgc
      781 tagaactccc ctcagcgaag ggaaggctga gcactacacg cgaagcacca tcaccgaacc
      841 ttttgataaa ctcttccgtt ccgacttgct ccatcaacgg ttcagtgaga cttaaaccta
      901 actctttctt aatagtttcg gcattatcca cttttagtgc gagaaccttc gtcagtcctg
      961 gatacgtcac tttgaccacg cctccagctt ttccagagag cgggttttca ttatctacag
     1021 agtatcccgc agcgtcgtat ttattgtcgg tactataaaa ccctttccaa tcatcgtcat
     1081 aatttccttg tgtaccagat tttggctttt gtataccttt ttgaatggaa tctacataac
     1141 caggtttagt cccgtggtac gaagaaaagt tttccatcac aaaagattta gaagaatcaa
     1201 caacatcatc aggatccatg gcgaggacct gcaggtcgaa aggcccggag atgaggaaga
     1261 ggagaacagc gcggcagacg tgcgcttttg aagcgtgcag aatgccgggc ctccggagga
     1321 ccttcgggcg cccgccccgc ccctgagccc gcccctgagc ccgcccccgg acccacccct
     1381 tcccagcctc tgagcccaga aagcgaagga gcaaagctgc tattggccgc tgccccaaag
     1441 gcctacccgc ttccattgct cagcggtgct gtccatctgc acgagactag tgagacgtgc
     1501 tacttccatt tgtcacgtcc tgcacgacgc gagctgcggg gcggggggga acttcctgac
     1561 taggggagga gtagaaggtg gcgcgaaggg gccaccaaag aacggagccg gttggcgcct
     1621 accggtggat gtggaatgtg tgcgaggcca gaggccactt gtgtagcgcc aagtgcccag
     1681 cggggctgct aaagcgcatg ctccagactg ccttgggaaa agcgcctccc ctacccggta
     1741 gaattcgata aacagctcta gaccagccag gacagaaatg cctcgacttc gctgctaccc
     1801 aaggttgccg ggtgacgcac accgtggaaa cggatgaagg cacgaaccca gtggacataa
     1861 gcctgttcgg ttcgtaagct gtaatgcaag tagcgtatgc gctcacgcaa ctggtccaga
     1921 accttgaccg aacgcagcgg tggtaacggc gcagtggcgg ttttcatggc ttgttatgac
     1981 tgtttttttg gggtacagtc tatgcctcgg gcatccaagc agcaagcgcg ttacgccgtg
     2041 ggtcgatgtt tgatgttatg gagcagcaac gatgttacgc agcagggcag tcgccctaaa
     2101 acaaagttaa acattatgag ggaagcggtg atcgccgaag tatcgactca actatcagag
     2161 gtagttggcg tcatcgagcg ccatctcgaa ccgacgttgc tggccgtaca tttgtacggc
     2221 tccgcagtgg atggcggcct gaagccacac agtgatattg atttgctggt tacggtgacc
     2281 gtaaggcttg atgaaacaac gcggcgagct ttgatcaacg accttttgga aacttcggct
     2341 tcccctggag agagcgagat tctccgcgct gtagaagtca ccattgttgt gcacgacgac
     2401 atcattccgt ggcgttatcc agctaagcgc gaactgcaat ttggagaatg gcagcgcaat
     2461 gacattcttg caggtatctt cgagccagcc acgatcgaca ttgatctggc tatcttgctg
     2521 acaaaagcaa gagaacatag cgttgccttg gtaggtccag cggcggagga actctttgat
     2581 ccggttcctg aacaggatct atttgaggcg ctaaatgaaa ccttaacgct atggaactcg
     2641 ccgcccgact gggctggcga tgagcgaaat gtagtgctta cgttgtcccg catttggtac
     2701 agcgcagtaa ccggcaaaat cgcgccgaag gatgtcgctg ccgactgggc aatggagcgc
     2761 ctgccggccc agtatcagcc cgtcatactt gaagctagac aggcttatct tggacaagaa
     2821 gaagatcgct tggcctcgcg cgcagatcag ttggaagaat ttgtccacta cgtgaaaggc
     2881 gagatcacca aggtagtcgg caaataaccc tcgagccacc catgaccaaa atcccttaac
     2941 gtgagttacg cgtcgttcca ctgagcgtca gaccccgtag aaaagatcaa aggatcttct
     3001 tgagatcctt tttttctgcg cgtaatctgc tgcttgcaaa caaaaaaacc accgctacca
     3061 gcggtggttt gtttgccgga tcaagagcta ccaactcttt ttccgaaggt aactggcttc
     3121 agcagagcgc agataccaaa tactgttctt ctagtgtagc cgtagttagg ccaccacttc
     3181 aagaactctg tagcaccgcc tacatacctc gctctgctaa tcctgttacc agtggctgct
     3241 gccagtggcg ataagtcgtg tcttaccggg ttggactcaa gacgatagtt accggataag
     3301 gcgcagcggt cgggctgaac ggggggttcg tgcacacagc ccagcttgga gcgaacgacc
     3361 tacaccgaac tgagatacct acagcgtgag ctatgagaaa gcgccacgct tcccgaaggg
     3421 agaaaggcgg acaggtatcc ggtaagcggc agggtcggaa caggagagcg cacgagggag
     3481 cttccagggg gaaacgcctg gtatctttat agtcctgtcg ggtttcgcca cctctgactt
     3541 gagcgtcgat ttttgtgatg ctcgtcaggg gggcggagcc tatggaaaaa cgccagcaac
     3601 gcggcctttt tacggttcct ggccttttgc tggccttttg ctcacatgtt ctttcctgcg
     3661 ttatcccctg attctgtgga taaccgtatt accgcctttg agtgagctga taccgctcgc
     3721 cgcagccgaa cgaccgagcg cagcgagtca gtgagcgagg aagcggaaga gcgcccaata
     3781 cgcaaaccgc ctctccccgc gcgttggccg attcattaat gcagctggca cgacaggttt
     3841 cccgactgga aagcgggcag tgagcgcaac gcaattaata cgcgtaccgc tagccaggaa
     3901 gagtttgtag aaacgcaaaa aggccatccg tcaggatggc cttctgctta gtttgatgcc
     3961 tggcagttta tggcgggcgt cctgcccgcc accctccggg ccgttgcttc acaacgttca
     4021 aatccgctcc cggcggattt gtcctactca ggagagcgtt caccgacaaa caacagataa
     4081 aacgaaaggc ccagtcttcc gactgagcct ttcgttttat ttgatgcctg gcagttccct
     4141 actctcgcgt taacgctagc atggatgttt tcccagtcac gacgttgtaa aacgacggcc
     4201 agtcttaaat cgtgccaact ttattataca aagttgcgga cgcgatcgcc ggcggataac
     4261 aatttcacac aggagtagtt ttctctatat tagggcaagt tgctccaggc atcggattca
     4321 ttccggagag gctcgagccg ctggtcttaa gcatctccca taatgaggcc ttagagtaag
     4381 agcttaggtt cttctgagga ccagacgggc acttcaggac agagtgggca cctgggtata
     4441 cccactggcc tggctgtggc caagagcatc cttgtgggta catggctggg gaaagctgct
     4501 ctgtgacatc ttctgtgctc attcccaggg ttcgccaaaa agacattcat ttcgtactct
     4561 gcgaccttca aggacaactt ccgccagggc aaagtgattg gcatagactt gaagaaccgg
     4621 atggtgttgc tacagggtgg cgaggtgagt gtgtggggtc gatctggtgg gaaggggtcc
     4681 actcagggtc caagaggagc tatccgtagg ctccaagcct gcctcgctgc tccaagtaca
     4741 ttcttcctca tgttggtcac ggcagacaca agatggtgac tggggttgcc tgagtctttc
     4801 ctatatgcca agcgctgtcc tgagatttac agaagtgcct tgtcatgata gaaggaaggt
     4861 tctaaactat ctgaggcagg ggaaggaatt ggggatgtag ctccattagt agagttcttg
     4921 cctactgtgc atgaagccct ggctttggtc ctcagtatgg agcacagtgc atgccatgta
     4981 attccatatt acatgggagc tggaggcagg aggttagaca gtcaaggtca catcctcacc
     5041 tacatagcct ggactacaca agaccctgtc tcaaaaccaa aatgtccagg gctggaggga
     5101 tggctcagcg gttaagagta ctggctgctc ttccagaggt cctgagttca atccccagca
     5161 accacatggt gattcacagc catctgtaat gggatctgat gccctcttct ggtgtgtttg
     5221 aagacagcta cagtgtagtc atatacatag aatcaataag taaatctttt ttttaaaagt
     5281 ccagaagatt ctaaactgga ggtgtgagtc ctgcttattg gcctcccctc cccccactct
     5341 ccccaggcag ctttctgtta ggctccctgc tgtggaggtg gggactctgc atccccatgc
     5401 tggctggcta tccacgccat gtttccttag gtgtttcttg gtacttacat ggcctccatc
     5461 aatgtggtat tttcttgtcc tctcacaggg ccgcctttct ctgcaatgct tcatggccac
     5521 cggtgtcctg aggttggagg tggcagccta gtcacttctc tcaggcttac tcccctattt
     5581 cttcttcttc ttcttctttt ttaattaatt aattaattta ttatatgtaa gtacactgta
     5641 gctgtcttca gacacaccag aagagggagt cagatcttgt tacgaatggt agtgagccac
     5701 catgtggttg ctgggatttg aactcaggac cttctgaaga gcagtcgggt gctcttacct
     5761 cctgagccat ctcaccagcc ccctactctc ctatttctta tccactgcag gccttgccct
     5821 tctcacatct tatcctggcc acaggcagca ccggaccctt ccctggcaag tttaacgagg
     5881 tgtcctgcca gcaggcagcc atccaggcct atgaggacat ggtgaagcag gtgtgtcaca
     5941 ctgggggata tgggacaggg tgggcaggcc agagtgccag gggtcaccac tggggcttgg
     6001 gtcaggagac tgtgggagga catcaatcaa cagccttggg ggaagcacag gtgctacggt
     6061 gagattctcc cagagttccc gtgtgcgttg tgctggtatg tcaccggctt gtctcacctg
     6121 cctccacttt gggtagggat gtctcccatc ccacctgctc tgtgtggctc catgccacca
     6181 gtttccccag tgatcctttg aggtggggag gagcacccac gtatggagag agcccagccc
     6241 tttttcggcc acgaaggcct gtgggtatgt ttcacggtcc cttcttctgc agatccagcg
     6301 ctcacaattc atcgtggtgg tgggaggcgg ctctgcagga gtagagatgg cagcagagat
     6361 taaaaccgag taccctgaga aggaggtgag gctaatgcct tggctatgaa ctctcagcag
     6421 gcacctgctt tgcttgcttg ctttttttgg aaaaaaaaaa agccctatgt attatatatg
     6481 tttgtttgat tgtttagtgg tgtgtgtgtg tgtgtgtgtg tgcgcgcaca cacacacaat
     6541 ctcatgcaag aactattgtg tgagtgcggc agtaggagga tagcccatgg gaatcggttt
     6601 tctccttctg actcatgtac cccagggatc aaactcacgt agtcacgctt cggggcaagc
     6661 ccctttacct gaccagccat ctcaccaccc cagcaacacc aggacattcc tcaggccctg
     6721 ggagactgga gctccgctta cgtaagcaga gtacattttc catcttgtac aaaaagcagt
     6781 tccatgagca atttccccac acagtgaggg agagcctcct gcttatgctc ttggctgagg
     6841 agagccctga aggtggggag aggaaggcca gggagatgtc tcataagccc ggcttcccac
     6901 gtctccttta ggatgacgcc tgggcgtcct ttgatgacct ctttttgttg tgaggcttct
     6961 tggtgtgttt gattggcagc cctcgccctg gacagccatg tcggggtcca tgctcagggc
     7021 actgggagag ctgcccacag cagggaagga ctgattctct tctacccatg gaagggtggc
     7081 aacagcttgc cctgactctt tatgctggag agataggaac caagctggca ccttagagag
     7141 agaagggtct aagcttcttg aatgataagg gttaaatgtg agttgtagtg atgggttctg
     7201 caggccaggg cctcctggta tctcatgtga gccagccttg gcacatgtga gccagccttg
     7261 gctcatgtgg gtcagcctta gatcatgtga gccagcctct tccagccaca gagagcccac
     7321 aaacagcgtt cttctccctc aggagagacg gttggcttcg aaaaggaaaa tcaatccggg
     7381 gtaatttaat tatatgctca ctctctgaca aatggttgga aattatggtg actgatggat
     7441 gtagttaaag tgttcctttt gattcatgag tgttgtgtcg ggggaaaccc gccgactgct
     7501 gcttgttctc agtacttctg tggtgagaag agtggttctc tcccaaccct cagtgtgtgt
     7561 gggggggtgt cccacaatgc agttcagctc caactgcctg gagtcagcac atagccccac
     7621 aaggctgttc gcacctcaga tgatgatgga gtaggtcgtc ccaggcttac cagcactgcc
     7681 gcctgaccca gccgtgaatg gaaagttcct cctagcaggc ttcatagtgg ccagagcggc
     7741 ttatagaccc cagggaggca gcttgcttac cgtttctgtc ttaggatgct attgctgtga
     7801 agagacatat gaccatcaca gctttcactt ttaagagatt tatttatttt tatttgatgt
     7861 gtatgggtgt tttgcctacc tgtatgtctg tgcaccatgt gaatgcaggc cctgtggaag
     7921 ccagaagtgg acctaggatc ccctagaact ggagtcacag acagctgtga gctgccctgt
     7981 gggttgtggg gaatcgaacc caggttctcc atgagaacag caaatgctct taaccgctga
     8041 gccatccggt gagcctctcc agacatgacc atgacaactc ttagaaagga aaacatttag
     8101 ctgaggctgg cttacaggtt cagaggttta gtccgttatc atcgtggcgg gaagcatggc
     8161 agcatccagg cccgcacaga gctggagaag gagctgtgag ttctaccttt ggatctgcag
     8221 gatgagacag tgagacacac ttgacctgcc ttgtgcttct gaaacttcaa gacccaaacc
     8281 cagtgacaca cttcctccaa caatgccaca gtccctatga gtctatgggg ccattttcat
     8341 tcaaactacc gcacttaacc attgccgagt tacctaccac aaaggatgtt ttaaaggaca
     8401 cagatggggc tggagagatg actgtgtggt tgagagctca tcctgctctt gcagaggacc
     8461 caggtttggt tctcagcacc cacatctgag actcacactg ccagtaactc cagcagattc
     8521 ccggggatct gatctgatgc cctcttctgg actcaacagg cactgcactc acatgcacta
     8581 gccacaaaca gacacctata cacataacta aaaattaaga atgcctttta agactgccgg
     8641 gtggtggtgg cgcatgcctt taatcccagc acttgggaag cagaggcagg cggattgctg
     8701 agttcaaggc cagcctggtc tacaaagtga gttccaggac agccaaggct acacagagaa
     8761 accctgtctg gggggggggt aggggggaag ccttttaagg acatcaatga acagccagat
     8821 aaagagggcc caagcacagg gccctctttc tccctgacgt tggggtgtgc catatggaca
     8881 tggttatgca tgttgaggct ctccaggccc tggagggaat ctttgaaggc tttgttgggg
     8941 agccatgatg aaccgtggaa ctcccaactc tagcccccgt ctgcctcctg gagattgggg
     9001 aagggattgg aagctcccat cgtggtttga ctctgaggct gctgtctcat cagaacgaag
     9061 gatgagccca tcactcagga aattccaaga cattcagcag ttttatcatt cagagaatca
     9121 cgaagatctc agaagctctg ggttgggagt tgcagccgat tatcagaatc catggcgttc
     9181 ccagcactgg aagggcttaa gagctctgtg tctgcaaccg gggacagatg gggttattct
     9241 tgccatgcct caggggtaaa gattgaagta gtacatttca actaattatg tataagatct
     9301 atgttgtatt ggtaggcatg gaagagtcct acagaagcca cccacccatc attgtgggat
     9361 tggcatgtgc tgagttacca tgtatgtata tatatagtat atgagtacac tgtagctgtc
     9421 agacacacca gaagagggca ttggattcca ttacagatgg ttgtgagcca ccatgtggtt
     9481 gctgggaatt gaactcagga cctccggaag agcagtcagt gctcttaacc tctgagccat
     9541 ctctcagccc ctctttatca tatttttatt tagagccaag catagtggca caaacctttt
     9601 ttttccagca ctcaggaggc acaggcagga gcatctctgt gagtttgagg ccaatcaggt
     9661 ctacctagct agttccggga cagctagggc tacatagagc agtggctctc aaccttccga
     9721 atgctgtgac cctttaatat agttcctcat gttgtggtga cccccccacc cccaaccata
     9781 aaattatttt cattgctgct tcctaattgt aattttgcta ttatatgact cgtcatgtaa
     9841 atatataata tttctgatgg tctgagttga tccctaaggg ttgtgaccca cagggtgaac
     9901 accactaaca cagagagatc ctgtctcaaa atacaaaata aaaaggcgca taacgatacc
     9961 acgatatcaa caagtttgta caaaaaagca ggctggcgcc ggaaccgaag ttcctattcc
    10021 gaagttccta ttctctagaa agtataggaa cttcgaaccc tttcccacac caccctccac
    10081 acttgcccca aacactgcca actatgtagg aggaaggggt tgggactaac agaagaaccc
    10141 gttgtgggga agctgttggg agggtcactt tatgttcttg cccaaggtca gttgggtggc
    10201 ctgcttctga tgaggtggtc ccaaggtctg gggtagaagg tgagagggac aggccaccaa
    10261 ggtcagcccc ccccccctat cccataggag ccaggtccct ctcctggaca ggaagactga
    10321 aggggagatg ccagagactc agtgaagcct ggggtaccct attggagtcc ttcaaggaaa
    10381 caaacttggc ctcaccaggc ctcagccttg gctcctcctg ggaactctac tgcccttggg
    10441 atccccttgt agttgtgggt tacataggaa gggggacggg attccccttg actggctagc
    10501 ctactctttt cttcagtctt ctccatctcc tctcacctgt ctctcgaccc tttccctagg
    10561 atagacttgg aaaaagataa ggggagaaaa caaatgcaaa cgaggccaga aagattttgg
    10621 ctgggcattc cttccgctag cttttattgg gatcccctag tttgtgatag gccttttagc
    10681 tacatctgcc aatccatctc attttcacac acacacacac cactttcctt ctggtcagtg
    10741 ggcacatgtc cagcctcaag tttatatcac cacccccaat gcccaacact tgtatggcct
    10801 tgggcgggtc atcccccccc ccacccccag tatctgcaac ctcaagctag cttgggtgcg
    10861 ttggttgtgg ataagtagct agactccagc aaccagtaac ctctgccctt tctcctccat
    10921 gacaaccagg tcccaggtcc cgaaaaccaa agaagaagaa ccctaacaaa gaggacaagc
    10981 ggcctcgcac agccttcact gctgagcagc tccagaggct caaggctgag tttcagacca
    11041 acaggtacct gacagagcag cggcgccaga gtctggcaca ggagctcggt acccggaaga
    11101 tctggactct agagaattcc gcccctctcc ctcccccccc cctaacgtta ctggccgaag
    11161 ccgcttggaa taaggccggt gtgcgtttgt ctatatgtta ttttccacca tattgccgtc
    11221 ttttggcaat gtgagggccc ggaaacctgg ccctgtcttc ttgacgagca ttcctagggg
    11281 tctttcccct ctcgccaaag gaatgcaagg tctgttgaat gtcgtgaagg aagcagttcc
    11341 tctggaagct tcttgaagac aaacaacgtc tgtagcgacc ctttgcaggc agcggaaccc
    11401 cccacctggc gacaggtgcc tctgcggcca aaagccacgt gtataagata cacctgcaaa
    11461 ggcggcacaa ccccagtgcc acgttgtgag ttggatagtt gtggaaagag tcaaatggct
    11521 ctcctcaagc gtattcaaca aggggctgaa ggatgcccag aaggtacccc attgtatggg
    11581 atctgatctg gggcctcggt gcacatgctt tacatgtgtt tagtcgaggt taaaaaacgt
    11641 ctaggccccc cgaaccacgg ggacgtggtt ttcctttgaa aaacacgatg ataagcttgc
    11701 cacaaccatg gaagatcccg tcgttttaca acgtcgtgac tgggaaaacc ctggcgttac
    11761 ccaacttaat cgccttgcag cacatccccc tttcgccagc tggcgtaata gcgaagaggc
    11821 ccgcaccgat cgcccttccc aacagttgcg cagcctgaat ggcgaatggc gctttgcctg
    11881 gtttccggca ccagaagcgg tgccggaaag ctggctggag tgcgatcttc ctgaggccga
    11941 tactgtcgtc gtcccctcaa actggcagat gcacggttac gatgcgccca tctacaccaa
    12001 cgtgacctat cccattacgg tcaatccgcc gtttgttccc acggagaatc cgacgggttg
    12061 ttactcgctc acatttaatg ttgatgaaag ctggctacag gaaggccaga cgcgaattat
    12121 ttttgatggc gttaactcgg cgtttcatct gtggtgcaac gggcgctggg tcggttacgg
    12181 ccaggacagt cgtttgccgt ctgaatttga cctgagcgca tttttacgcg ccggagaaaa
    12241 ccgcctcgcg gtgatggtgc tgcgctggag tgacggcagt tatctggaag atcaggatat
    12301 gtggcggatg agcggcattt tccgtgacgt ctcgttgctg cataaaccga ctacacaaat
    12361 cagcgatttc catgttgcca ctcgctttaa tgatgatttc agccgcgctg tactggaggc
    12421 tgaagttcag atgtgcggcg agttgcgtga ctacctacgg gtaacagttt ctttatggca
    12481 gggtgaaacg caggtcgcca gcggcaccgc gcctttcggc ggtgaaatta tcgatgagcg
    12541 tggtggttat gccgatcgcg tcacactacg tctgaacgtc gaaaacccga aactgtggag
    12601 cgccgaaatc ccgaatctct atcgtgcggt ggttgaactg cacaccgccg acggcacgct
    12661 gattgaagca gaagcctgcg atgtcggttt ccgcgaggtg cggattgaaa atggtctgct
    12721 gctgctgaac ggcaagccgt tgctgattcg aggcgttaac cgtcacgagc atcatcctct
    12781 gcatggtcag gtcatggatg agcagacgat ggtgcaggat atcctgctga tgaagcagaa
    12841 caactttaac gccgtgcgct gttcgcatta tccgaaccat ccgctgtggt acacgctgtg
    12901 cgaccgctac ggcctgtatg tggtggatga agccaatatt gaaacccacg gcatggtgcc
    12961 aatgaatcgt ctgaccgatg atccgcgctg gctaccggcg atgagcgaac gcgtaacgcg
    13021 aatggtgcag cgcgatcgta atcacccgag tgtgatcatc tggtcgctgg ggaatgaatc
    13081 aggccacggc gctaatcacg acgcgctgta tcgctggatc aaatctgtcg atccttcccg
    13141 cccggtgcag tatgaaggcg gcggagccga caccacggcc accgatatta tttgcccgat
    13201 gtacgcgcgc gtggatgaag accagccctt cccggctgtg ccgaaatggt ccatcaaaaa
    13261 atggctttcg ctacctggag agacgcgccc gctgatcctt tgcgaatacg cccacgcgat
    13321 gggtaacagt cttggcggtt tcgctaaata ctggcaggcg tttcgtcagt atccccgttt
    13381 acagggcggc ttcgtctggg actgggtgga tcagtcgctg attaaatatg atgaaaacgg
    13441 caacccgtgg tcggcttacg gcggtgattt tggcgatacg ccgaacgatc gccagttctg
    13501 tatgaacggt ctggtctttg ccgaccgcac gccgcatcca gcgctgacgg aagcaaaaca
    13561 ccagcagcag tttttccagt tccgtttatc cgggcaaacc atcgaagtga ccagcgaata
    13621 cctgttccgt catagcgata acgagctcct gcactggatg gtggcgctgg atggtaagcc
    13681 gctggcaagc ggtgaagtgc ctctggatgt cgctccacaa ggtaaacagt tgattgaact
    13741 gcctgaacta ccgcagccgg agagcgccgg gcaactctgg ctcacagtac gcgtagtgca
    13801 accgaacgcg accgcatggt cagaagccgg gcacatcagc gcctggcagc agtggcgtct
    13861 ggcggaaaac ctcagtgtga cgctccccgc cgcgtcccac gccatcccgc atctgaccac
    13921 cagcgaaatg gatttttgca tcgagctggg taataagcgt tggcaattta accgccagtc
    13981 aggctttctt tcacagatgt ggattggcga taaaaaacaa ctgctgacgc cgctgcgcga
    14041 tcagttcacc cgtgcaccgc tggataacga cattggcgta agtgaagcga cccgcattga
    14101 ccctaacgcc tgggtcgaac gctggaaggc ggcgggccat taccaggccg aagcagcgtt
    14161 gttgcagtgc acggcagata cacttgctga tgcggtgctg attacgaccg ctcacgcgtg
    14221 gcagcatcag gggaaaacct tatttatcag ccggaaaacc taccggattg atggtagtgg
    14281 tcaaatggcg attaccgttg atgttgaagt ggcgagcgat acaccgcatc cggcgcggat
    14341 tggcctgaac tgccagctgg cgcaggtagc agagcgggta aactggctcg gattagggcc
    14401 gcaagaaaac tatcccgacc gccttactgc cgcctgtttt gaccgctggg atctgccatt
    14461 gtcagacatg tataccccgt acgtcttccc gagcgaaaac ggtctgcgct gcgggacgcg
    14521 cgaattgaat tatggcccac accagtggcg cggcgacttc cagttcaaca tcagccgcta
    14581 cagtcaacag caactgatgg aaaccagcca tcgccatctg ctgcacgcgg aagaaggcac
    14641 atggctgaat atcgacggtt tccatatggg gattggtggc gacgactcct ggagcccgtc
    14701 agtatcggcg gaattccagc tgagcgccgg tcgctaccat taccagttgg tctggtgtca
    14761 aaaataataa taaccgggca ggggggatct aagctctaga taagtaatga tcataatcag
    14821 ccatatcaca tctgtagagg ttttacttgc tttaaaaaac ctcccacacc tccccctgaa
    14881 cctgaaacat aaaatgaatg caattgttgt tgttaacttg tttattgcag cttataatgg
    14941 ttacaaataa agcaatagca tcacaaattt cacaaataaa gcattttttt cactgcattc
    15001 tagttgtggt ttgtccaaac tcatcaatgt atcttatcat gtctggatcc ggaataactt
    15061 cgtatagcat acattatacg aagttatgtt taaacggcgc gccccggaat tcgccttctg
    15121 caggagcgta cagaacccag ggccctggca cccgtgcaga ccctggccca ccccacctgg
    15181 gcgctcagtg cccaagagat gtccacacct aggatgtccc gcggtgggtg gggggcccga
    15241 gagacgggca ggccgggggc aggcctggcc atgcggggcc gaaccgggca ctgcccagcg
    15301 tgggcgcggg ggccacggcg cgcgccccca gcccccgggc ccagcacccc aaggcggcca
    15361 acgccaaaac tctccctcct cctcttcctc aatctcgctc tcgctctttt tttttttcgc
    15421 aaaaggaggg gagagggggt aaaaaaatgc tgcactgtgc ggcgaagccg gtgagtgagc
    15481 ggcgcggggc caatcagcgt gcgccgttcc gaaagttgcc ttttatggct cgagcggccg
    15541 cggcggcgcc ctataaaacc cagcggcgcg acgcgccacc accgccgaga ccgcgtccgc
    15601 cccgcgagca cagagcctcg cctttgccga tcctctagag tcgagatccg ccgccaccat
    15661 gattgaacaa gatggattgc acgcaggttc tccggccgct tgggtggaga ggctattcgg
    15721 ctatgactgg gcacaacaga caatcggctg ctctgatgcc gccgtgttcc ggctgtcagc
    15781 gcaggggcgc ccggttcttt ttgtcaagac cgacctgtcc ggtgccctga atgaactgca
    15841 ggacgaggca gcgcggctat cgtggctggc cacgacgggc gttccttgcg cagctgtgct
    15901 cgacgttgtc actgaagcgg gaagggactg gctgctattg ggcgaagtgc cggggcagga
    15961 tctcctgtca tctcaccttg ctcctgccga gaaagtatcc atcatggctg atgcaatgcg
    16021 gcggctgcat acgcttgatc cggctacctg cccattcgac caccaagcga aacatcgcat
    16081 cgagcgagca cgtactcgga tggaagccgg tcttgtcgat caggatgatc tggacgaaga
    16141 gcatcagggg ctcgcgccag ccgaactgtt cgccaggctc aaggcgcgca tgcccgacgg
    16201 cgaggatctc gtcgtgaccc atggcgatgc ctgcttgccg aatatcatgg tggaaaatgg
    16261 ccgcttttct ggattcatcg actgtggccg gctgggtgtg gcggaccgct atcaggacat
    16321 agcgttggct acccgtgata ttgctgaaga gcttggcggc gaatgggctg accgcttcct
    16381 cgtgctttac ggtatcgccg ctcccgattc gcagcgcatc gccttctatc gccttcttga
    16441 cgagttcttc tgagcgggac tctggggttc gaaatgaccg accaagcgac gcccaacctg
    16501 ccatcacgag atttcgattc caccgccgcc ttctatgaaa ggttgggctt cggaatcgtt
    16561 ttccgggacg ccggctggat gatcctccag cgcggggatc tcatgctgga gttcttcgcc
    16621 caccccccgg atctaagctc tagataagta atgatcataa tcagccatat cacatctgta
    16681 gaggttttac ttgctttaaa aaacctccca cacctccccc tgaacctgaa acataaaatg
    16741 aatgcaattg ttgttgttaa cttgtttatt gcagcttata atggttacaa ataaagcaat
    16801 agcatcacaa atttcacaaa taaagcattt ttttcactgc attctagttg tggtttgtcc
    16861 aaactcatca atgtatctta tcatgtctgg atccgggggt accgcgtcga gaagttccta
    16921 ttccgaagtt cctattctct agaaagtata ggaacttcgt cgagataact tcgtatagca
    16981 tacattatac gaagttatgt cgagatatct agacccagct ttcttgtaca aagtggttga
    17041 tatctctata gtcgcagtag gcggatgcag atctctgagt ttgaggatag cctggtctac
    17101 agagcttcag gacagtcggg gctacacaga gaaaccctgt cttgaaaaac ctagatagat
    17161 aaatagatag atagatagat agatagatag gtagatagac aaacaaacaa ataaataagt
    17221 agaacttgtg ttagtgttgc tatcagcctg gtattcacat tggaatgcca gcagcttata
    17281 tagtgattat acagttttgt atcctgaagg aattgtctgt ttgccttagg tgaggcattg
    17341 tacagagaca cgtgggtctc tggtttaggg gcaccgagtt ctgagtactg agatgtgggc
    17401 tgcggccctg aaccctgcag agatcatagc tgatgctctg tctcctcagt attagatggg
    17461 aagtcggaga gaggactcgg aggcttcccg ctcaagccct gtgggtttgt ttgtttgttt
    17521 gtttgtctgt cccaggtcac tcttatccac tccagagtac ccctggccga caaggaactc
    17581 ctgccctgtg tgcggcagga agtgaaggag atcctcctcc ggaagggtgt gcagctgctg
    17641 ctgagtacgt gagaggtcac ccgtcctgcc cagccaaccc cagccccttt cctcaagtgc
    17701 tgatgtactg cccagagccc cagccatggc cgaccggccg gctgggctcc ctccttccca
    17761 ctgtatctgg gagcagcagg acgactcagg catcagagct ggcttgagcg agatggcgca
    17821 acgcaattaa tgataacttc gtatagcata cattatacga agttatggtc tgagctcgcc
    17881 atcagttcag ctatttactg aatgagttaa gtcttccaaa gatcggccct tgttttcatt
    17941 tttgatgtct cagtggaaga gggaacagac ttgtaatctg aggcattaca tgtgtctgtc
    18001 tcttccttcc ttccttcctt ccttccttcc ttccttcctt ccttccttcc ttccttcctt
    18061 ccttcctttt ttttctttct ttccctcttc ctttcagttt tttgagacag ggtttctctg
    18121 tgtagccctg gctgtcctgg aactcacttt gtagaccagg ctggcctcaa actcagagat
    18181 ctgcctgcct ctgccctcct gagtactggg actaaaggtg tgtgccatca ccaccctgat
    18241 ttttgggtgt ggctttttgt ccagagcagg aagggacaga gcttcccagc atttggagtg
    18301 ggatggcacc tgggtgttgc cttcctgttc tcttagaagg ctgtgaggtg gttgccgtgg
    18361 aaacccctct cagctatcac agcctccgtt gttaactggt catggaggat aggaagcact
    18421 ttacttccag acaggtttcc tcattttctc ttctgtttgc catccatcca tccatccatc
    18481 catccatctc tgagtctcac atagcatcca tccatctatc catctatcta ccgctgagtt
    18541 tcacctagca tccatccatc catccatcta ttcgttcttt aaaatttatt ttatgtgtgt
    18601 gtatgttttt taaagagaat tttattttat tttattttat ttttaagatt agctgtcttc
    18661 agacacacca gaagagggcg tcagatctca ttacagatgg ttgtgagcca ccatgtggtt
    18721 gctgggattt gaactcagga cctctgaaag aacagcagtg ctcttaaccg ctgagccatc
    18781 tctccagccc ctgtgtgaat gttttgtctg tgtacctaga gtgtacccag agcctatgga
    18841 ggccagagga aggaatcaga tccccttgaa ctggagttga gttacagatg gtttttatct
    18901 tctgtttgga tggtgggagt caaacctgga tcccctggaa gagtaccagt gttcttaacc
    18961 actgagccct cttcccagcc cttccgtata tatgaatatt ttattttgag aaagagtata
    19021 tcatgtatgt agttcaggct ggccttgtgg ccttaaactg tatagccaag aagaactttg
    19081 agcatctcat cttcctgtct ctgtttccag agtactggca tacactctgc ttagttgatg
    19141 tggcattggg tatagacaca gggctttctg catgctctac aagcctcctg ccaacggagt
    19201 cctttctctg ctttctggtg gatgctgtac ggagaggcct tctgcttagg atgtgcgagc
    19261 tgccattccg agaaggaagg ggccttccac tgagtcctgt ttcctagaac tcgggaagct
    19321 tggcttggct tccccctcgc agcttcctgg aacttccctc cagatggacc ccttggggac
    19381 agacgtccag atcctgctgc tcaggagagt ggacggaggg agtcatgagg gacgactttt
    19441 cccttggtcc accacggggt gtgctgtcct ctgtcagctt cctgtcacgg aaccctccca
    19501 caggtgagcg ggtgagcaac ctggaggaac tgcctcgcaa tgagtatcgg gagtacatca
    19561 aggtggagac agacaagggc acggaggtgg ccaccaacat ggtgattgtg tgcaatggga
    19621 tcaagatcaa cagctctgcc taccgcagtg catttggtga gtgagtggcc cagaggttgt
    19681 tgctccctaa gctgccctgg catttgcaga cacaccatag tccttgccac ctgaaccagc
    19741 actccgtgtc tcctcctttt atcccagaag ttcattagac cttgaacttt aaattcaggt
    19801 gagccaagcc cagctgttcc tccccccttc tctcacccac accccccttg gaggccagaa
    19861 tcctcccctt ccaggtgagt gcttccccct agtggcgaga gataggaaca ggcttcagag
    19921 aggtgagaat ggcctctttt cttgatgctt tcattgagga agcccaggaa gtcccaggtc
    19981 aggcttttct ccatccacag gtacgctgct ctctccaaat ccagatccaa gcatcgggcc
    20041 acttcattct gaacctccct ttgggggagt cggaacctta atatggcctc atctctcaaa
    20101 gttcagtagt tagacagtgg accgatgcat gtttaagcat ctacatagga gagtaagact
    20161 caggggccaa gctccatggt tactctgcat ctccaggtac ctgtcatttt tccactgtcg
    20221 agcatccttc cctgaccagt ctcagccaga tccaacagga agttagtttt caatccagaa
    20281 ggaagccagt ccacaggggt agtgggcaga aatcccaggg tttaatgtct cattatccta
    20341 atgtatttcc aaagataagt tcttttcaac ccctataagg gaagctgttt gtcgtttaga
    20401 aaaggcctgt gtgtattctg aaattcccat ggatgttcca aagacagtta gagacttggg
    20461 aagccggggg acttgtagtg agctccctgg ctttccagtg atctgcctct gttcttgtgg
    20521 gttaggcttg cttcggcagg cagggtcttg ggtggggact tcaggctgga tgacggcagg
    20581 tgggggtgcc atttcttagc acatacctcc aaagtgactg aacccacacc ctgtactcat
    20641 gcaattccgg aggcgactta acgtggtgtc atcttgccca gcagagagta ggctggctag
    20701 caatggtgct ctgaaagtga acgagttcct ccaggtggaa ggttacagca atatttatgc
    20761 cattggtgac tgtgccgata ccaaggagcc caagatggcc taccacgctg gcctgcatgc
    20821 caatgttgcc gtggccaaca tcgtcaactc catgaagcag aggccactca aagcttacaa
    20881 gccaggtgag gaaagcctgt ttatgtttgt tggtttggga ttagacatgc gaaaggcttt
    20941 ggggccttac tctcctagta gatgcttaaa catgcatcag tccactagct taactaccca
    21001 actttaagag atgaggcctg ggctggaggg atatctcagc agttaagagc actcttccaa
    21061 atgtcctgag ttcaattccc aggaaccaca tggtggctca cagccatcta taatgggatc
    21121 tgatgccttc ttctaagaac agctatagtg tactcacata aatataacaa atcttttaaa
    21181 aaaataaaaa aaagagagat gaggccatat taaggtcccg actgccccaa gggagggtca
    21241 gaacgaagtg gcccagtgct ataacatgaa ttaccaccag actgcaggtc tccgcacaaa
    21301 gcctctttaa aaccaaacat gcttttggct gtagctccct ggtagaattc ttgcctggca
    21361 cactgaagcc ccgggtttca ctgacagtat tgctaacaaa agaggctggg ggagatggct
    21421 cagtcagtaa agtacttaaa aagcaggggc ctagtttgat gcctagaaca cgtgttaaga
    21481 aaaagacaaa aaactgggcc ttgtggtcag gaaacaaaaa aaaatccagc tttaaaaaaa
    21541 aatgtgaatg tcacctgaag aatgatagcc caggttgtct cctgatctgc accacacaag
    21601 cacacacacc aaacatctga tttgctttct taaagggtat gcatggttgg tgtacacaca
    21661 cacacacaca cacacacaca cacacacaca cacacacgac ttgctttcct aaaaggtatt
    21721 atgcatggct gcctgctgga gtctcaaaca tcaggcctgc atccctcaag cactcaagca
    21781 tcgtcttgct gtgtgtgtct gcctcccagg tgcgctgaca ttcctcctgt ccatgggcag
    21841 aaatgatggc gtgggtcaga tcagtggctt ctacgtaggc cgcctcatgg tgcggctggc
    21901 caagagcagg gaccttctca tctccacaag ctggaaaacc atgcggcagt ctccaccgtg
    21961 acagggaggc tgcgtgggag tcgaggtacc gctcggaggg gtgacagact gcttgacaaa
    22021 ggacaccctt ctgacaggtg ccaagggcgg agctctttgt ctggatcgtg gtgtcagtca
    22081 tgtgctggct ggaaatacat tttgagtaaa gccagaaatg agagacagag agtaaagggt
    22141 ggg
//
