# Supplementary material for: CRISPR-Cas9 enables conditional mutagenesis of challenging loci
Source: Sci Rep. 2016 Sep 1;6:32326. doi: 10.1038/srep32326 (PMC5007477; doi:10.1038/srep32326)
Supplement: Supplementary File 3 [file srep32326-s3.zip › gb/HEP00994_A04_vector.gb]

LOCUS       80340#L1L2_Bact_P#L3L4_pD223_DTA_T_spec        21789 bp    dna     circular UNK 
ACCESSION   unknown
SOURCE      Mus musculus
  ORGANISM  Mus musculus
            Eukaryota; Metazoa; Chordata; Craniata; Vertebrata; Euteleostomi;
            Mammalia; Eutheria; Euarchontoglires; Glires; Rodentia;
            Sciurognathi; Muroidea; Muridae; Murinae; Mus.
COMMENT     cassette: L1L2_Bact_P
COMMENT     design_id: 80340
COMMENT     backbone: L3L4_pD223_DTA_T_spec
COMMENT     transcript_id: ENSMUST00000040135
FEATURES             Location/Qualifiers
     misc_feature    29..49
                     /note="B4 Gateway"
                     /label="B4 Gateway"
     misc_feature    74..111
                     /note="Transcription Terminator"
                     /label="Transcription Terminator"
     misc_feature    complement(185..438)
                     /note="BGH pA"
                     /label="BGH pA"
     CDS             complement(563..1219)
                     /note="DTA"
                     /label="DTA"
     promoter        complement(1233..1745)
                     /note="PGK promoter"
                     /label="PGK promoter"
     promoter        1746..1896
                     /note="spectinomycin promoter"
                     /label="spectinomycin promoter"
     CDS             1897..2907
                     /note="SpecR"
                     /label="SpecR"
     misc_feature    3055..3647
                     /note="pUC ori"
                     /label="pUC ori"
     misc_feature    3918..3945
                     /note="rrnB T2"
                     /label="rrnB T2"
     misc_feature    4077..4120
                     /note="rrnB T1"
                     /label="rrnB T1"
     misc_feature    4216..4236
                     /note="B3 Gateway"
                     /label="B3 Gateway"
     misc_feature    4242..4249
                     /note="AsiSI"
                     /label="AsiSI"
     misc_feature    1..4274
                     /note="Synthetic Backbone"
                     /label="Synthetic Backbone"
     exon            6765..6943
                     /db_xref="ENSEMBL:ENSMUSE00000867165"
                     /rank="1"
                     /note="ENSMUSE00000867165"
                     /label="ENSMUSE00000867165"
     exon            7264..7386
                     /db_xref="ENSEMBL:ENSMUSE00001299532"
                     /rank="2"
                     /note="ENSMUSE00001299532"
                     /label="ENSMUSE00001299532"
     exon            8815..8892
                     /db_xref="ENSEMBL:ENSMUSE00001276341"
                     /rank="3"
                     /note="ENSMUSE00001276341"
                     /label="ENSMUSE00001276341"
     misc_feature    4275..9714
                     /note="5 arm"
                     /label="5 arm"
     misc_feature    9742..9766
                     /note="B1 Gateway"
                     /label="B1 Gateway"
     misc_feature    9779..9826
                     /note="Frt"
                     /label="Frt"
     intron          9827..10701
                     /note="mouse En2 intron"
                     /label="mouse En2 intron"
     misc_feature    10699..10701
                     /note="Splice Acceptor"
                     /label="Splice Acceptor"
     exon            10702..10874
                     /note="mouse En2 exon"
                     /label="mouse En2 exon"
     misc_feature    10886..11479
                     /note="ECMV IRES"
                     /label="ECMV IRES"
     gene            11480..14540
                     /gene="lacZ"
                     /note="lacZ"
                     /label="lacZ"
     misc_feature    14579..14822
                     /note="SV40 polyadenylation site"
                     /label="SV40 polyadenylation site"
     misc_feature    14826..14859
                     /note="loxP"
                     /label="loxP"
     promoter        14886..15405
                     /note="human beta actin promoter"
                     /label="human beta actin promoter"
     gene            15431..16225
                     /gene="NeoR"
                     /note="NeoR"
                     /label="NeoR"
     misc_feature    16425..16666
                     /note="SV40 polyadenylation site"
                     /label="SV40 polyadenylation site"
     misc_feature    16683..16730
                     /note="Frt"
                     /label="Frt"
     misc_feature    16737..16770
                     /note="loxP"
                     /label="loxP"
     misc_feature    10716..10793
                     /note="FCHK std_gpr"
                     /label="FCHK std_gpr"
     misc_feature    16786..16806
                     /note="B2 Gateway"
                     /label="B2 Gateway"
     misc_feature    9715..16836
                     /note="Synthetic Cassette"
                     /label="Synthetic Cassette"
     exon            17236..17416
                     /db_xref="ENSEMBL:ENSMUSE00001207717"
                     /type="targeted"
                     /rank="4"
                     /note="target exon 1 ENSMUSE00001207717"
     misc_feature    16837..17566
                     /note="Critical Region"
                     /label="Critical Region"
     misc_feature    17590..17623
                     /note="Downstream LoxP"
                     /label="Downstream LoxP"
     misc_feature    17567..17646
                     /note="synthetic loxP region"
                     /label="synthetic loxP region"
     exon            19886..20021
                     /db_xref="ENSEMBL:ENSMUSE00001226914"
                     /rank="5"
                     /note="ENSMUSE00001226914"
                     /label="ENSMUSE00001226914"
     exon            21307..21458
                     /db_xref="ENSEMBL:ENSMUSE00000374602"
                     /rank="6"
                     /note="ENSMUSE00000374602"
                     /label="ENSMUSE00000374602"
     misc_feature    17647..21789
                     /note="3 arm"
                     /label="3 arm"
ORIGIN      
        1 ccactggccg tcgttttaca ttaattaaca acttttctat acaaagttga cagatctata
       61 gtgtcaccta aatccaaaaa aaccgggcca acattggccc ggtttttttc cgtttatctg
      121 tttaaactcg gccgctctag cctcgaggct agaactagtg gatctcgagc cccagctggt
      181 tctttccgcc tcagaagcca tagagcccac cgcatcccca gcatgcctgc tattgtcttc
      241 ccaatcctcc cccttgctgt cctgccccac cccacccccc agaatagaat gacacctact
      301 cagacaatgc gatgcaattt cctcatttta ttaggaaagg acagtgggag tggcaccttc
      361 cagggtcaag gaaggcacgg gggaggggca aacaacagat ggctggcaac tagaaggcac
      421 agtcgaggct gatcagcgag ctctaggatc tgcattccac cactgctccc attcatcagt
      481 tccataggtt ggaatctaaa atacacaaac aattagaatc agtagtttaa cacattatac
      541 acttaaaaat tttatattta ccttagagct ttaaatctct gtaggtagtt tgtccaatta
      601 tgtcacacca cagaagtaag gttccttcac aaagagatcg cctgacacga tttcctgcac
      661 aggcttgagc catatactca tacatcgcat cttggccacg ttttccacgg gtttcaaaat
      721 taatctcaag ttctacgctt aacgctttcg cctgttccca gttattaata tattcaacgc
      781 tagaactccc ctcagcgaag ggaaggctga gcactacacg cgaagcacca tcaccgaacc
      841 ttttgataaa ctcttccgtt ccgacttgct ccatcaacgg ttcagtgaga cttaaaccta
      901 actctttctt aatagtttcg gcattatcca cttttagtgc gagaaccttc gtcagtcctg
      961 gatacgtcac tttgaccacg cctccagctt ttccagagag cgggttttca ttatctacag
     1021 agtatcccgc agcgtcgtat ttattgtcgg tactataaaa ccctttccaa tcatcgtcat
     1081 aatttccttg tgtaccagat tttggctttt gtataccttt ttgaatggaa tctacataac
     1141 caggtttagt cccgtggtac gaagaaaagt tttccatcac aaaagattta gaagaatcaa
     1201 caacatcatc aggatccatg gcgaggacct gcaggtcgaa aggcccggag atgaggaaga
     1261 ggagaacagc gcggcagacg tgcgcttttg aagcgtgcag aatgccgggc ctccggagga
     1321 ccttcgggcg cccgccccgc ccctgagccc gcccctgagc ccgcccccgg acccacccct
     1381 tcccagcctc tgagcccaga aagcgaagga gcaaagctgc tattggccgc tgccccaaag
     1441 gcctacccgc ttccattgct cagcggtgct gtccatctgc acgagactag tgagacgtgc
     1501 tacttccatt tgtcacgtcc tgcacgacgc gagctgcggg gcggggggga acttcctgac
     1561 taggggagga gtagaaggtg gcgcgaaggg gccaccaaag aacggagccg gttggcgcct
     1621 accggtggat gtggaatgtg tgcgaggcca gaggccactt gtgtagcgcc aagtgcccag
     1681 cggggctgct aaagcgcatg ctccagactg ccttgggaaa agcgcctccc ctacccggta
     1741 gaattcgata aacagctcta gaccagccag gacagaaatg cctcgacttc gctgctaccc
     1801 aaggttgccg ggtgacgcac accgtggaaa cggatgaagg cacgaaccca gtggacataa
     1861 gcctgttcgg ttcgtaagct gtaatgcaag tagcgtatgc gctcacgcaa ctggtccaga
     1921 accttgaccg aacgcagcgg tggtaacggc gcagtggcgg ttttcatggc ttgttatgac
     1981 tgtttttttg gggtacagtc tatgcctcgg gcatccaagc agcaagcgcg ttacgccgtg
     2041 ggtcgatgtt tgatgttatg gagcagcaac gatgttacgc agcagggcag tcgccctaaa
     2101 acaaagttaa acattatgag ggaagcggtg atcgccgaag tatcgactca actatcagag
     2161 gtagttggcg tcatcgagcg ccatctcgaa ccgacgttgc tggccgtaca tttgtacggc
     2221 tccgcagtgg atggcggcct gaagccacac agtgatattg atttgctggt tacggtgacc
     2281 gtaaggcttg atgaaacaac gcggcgagct ttgatcaacg accttttgga aacttcggct
     2341 tcccctggag agagcgagat tctccgcgct gtagaagtca ccattgttgt gcacgacgac
     2401 atcattccgt ggcgttatcc agctaagcgc gaactgcaat ttggagaatg gcagcgcaat
     2461 gacattcttg caggtatctt cgagccagcc acgatcgaca ttgatctggc tatcttgctg
     2521 acaaaagcaa gagaacatag cgttgccttg gtaggtccag cggcggagga actctttgat
     2581 ccggttcctg aacaggatct atttgaggcg ctaaatgaaa ccttaacgct atggaactcg
     2641 ccgcccgact gggctggcga tgagcgaaat gtagtgctta cgttgtcccg catttggtac
     2701 agcgcagtaa ccggcaaaat cgcgccgaag gatgtcgctg ccgactgggc aatggagcgc
     2761 ctgccggccc agtatcagcc cgtcatactt gaagctagac aggcttatct tggacaagaa
     2821 gaagatcgct tggcctcgcg cgcagatcag ttggaagaat ttgtccacta cgtgaaaggc
     2881 gagatcacca aggtagtcgg caaataaccc tcgagccacc catgaccaaa atcccttaac
     2941 gtgagttacg cgtcgttcca ctgagcgtca gaccccgtag aaaagatcaa aggatcttct
     3001 tgagatcctt tttttctgcg cgtaatctgc tgcttgcaaa caaaaaaacc accgctacca
     3061 gcggtggttt gtttgccgga tcaagagcta ccaactcttt ttccgaaggt aactggcttc
     3121 agcagagcgc agataccaaa tactgttctt ctagtgtagc cgtagttagg ccaccacttc
     3181 aagaactctg tagcaccgcc tacatacctc gctctgctaa tcctgttacc agtggctgct
     3241 gccagtggcg ataagtcgtg tcttaccggg ttggactcaa gacgatagtt accggataag
     3301 gcgcagcggt cgggctgaac ggggggttcg tgcacacagc ccagcttgga gcgaacgacc
     3361 tacaccgaac tgagatacct acagcgtgag ctatgagaaa gcgccacgct tcccgaaggg
     3421 agaaaggcgg acaggtatcc ggtaagcggc agggtcggaa caggagagcg cacgagggag
     3481 cttccagggg gaaacgcctg gtatctttat agtcctgtcg ggtttcgcca cctctgactt
     3541 gagcgtcgat ttttgtgatg ctcgtcaggg gggcggagcc tatggaaaaa cgccagcaac
     3601 gcggcctttt tacggttcct ggccttttgc tggccttttg ctcacatgtt ctttcctgcg
     3661 ttatcccctg attctgtgga taaccgtatt accgcctttg agtgagctga taccgctcgc
     3721 cgcagccgaa cgaccgagcg cagcgagtca gtgagcgagg aagcggaaga gcgcccaata
     3781 cgcaaaccgc ctctccccgc gcgttggccg attcattaat gcagctggca cgacaggttt
     3841 cccgactgga aagcgggcag tgagcgcaac gcaattaata cgcgtaccgc tagccaggaa
     3901 gagtttgtag aaacgcaaaa aggccatccg tcaggatggc cttctgctta gtttgatgcc
     3961 tggcagttta tggcgggcgt cctgcccgcc accctccggg ccgttgcttc acaacgttca
     4021 aatccgctcc cggcggattt gtcctactca ggagagcgtt caccgacaaa caacagataa
     4081 aacgaaaggc ccagtcttcc gactgagcct ttcgttttat ttgatgcctg gcagttccct
     4141 actctcgcgt taacgctagc atggatgttt tcccagtcac gacgttgtaa aacgacggcc
     4201 agtcttaaat cgtgccaact ttattataca aagttgcgga cgcgatcgcc ggcggataac
     4261 aatttcacac aggatcctct tgtattgtag aacttacatc ctagtcatgg aaatctgatt
     4321 agaacaccac tgggctgggg tgtggcagag gtcttgccta actagtggaa gatcttaggt
     4381 tccctcttgc acaccattaa caacaaacag cagaaaaaaa aagaaaaaat aaataactgt
     4441 gagtgccatt aatgacctag atagtagtgc tactgggttt agctagaaca acgcagactg
     4501 cagccatcag gaaaaggtac acatgggtac tgagccttga agggtggaca agattatgca
     4561 aaataggagt ggaggaatat cataggagtt accaagagca cagacatacc gtaggaatgg
     4621 gaagttgccg agtgacacag ttctcagcaa actcattgtt aattatgtgt ctaaatgaac
     4681 tcaccaggtt gacaaagcaa gaaaaaaagc cgaacggcct ggagagatgg gtcagcagta
     4741 gagagcattg attgctcttc cagaggatac tgggttcaat tcccagcacc cacgtggtgg
     4801 ctgacaatcc tttgtaaccc tagttccagg gggaatccta gaccctcttt ttaccttctt
     4861 gagcaccagg ctagcgtgtg gtgcacacat gtatgtgcag gcaaacattc atacacataa
     4921 atctttgtga agataaaact agagttccaa attctaattc cagactcctc ctactgttgt
     4981 gagtcaactt tgaatcagaa gaggaagata ttaatttggt accttaatga aaatacttcc
     5041 agggtaattt aagggtcctt tttcttgtta ctagaggtat gactcaggac ctataatttt
     5101 aatgcggaac tacacaccca gtcctagctg aggaggctga aagtttttat acgtttattt
     5161 tatgcatatg ggtgttttgt tttgtttttg agacagagtc ttactatgta gctctggctg
     5221 gcctggaact tacagagatc tgcctgtgtc tccagagtga tgagattaaa ggcatgtgtc
     5281 accgttcccg gtaatgtctt tgcctgcatg tatgtatgtg caccttatgt gtaccaatgg
     5341 atggttgtga gccactggtg atgtagatgc tgggaactga accaatccag gccctgtgga
     5401 agaaacaagt gctgttagtg gttaagcaat ccttccagcc ctaagggttt ttaaagtgtt
     5461 ttttttttgt ttttgttttt tttttttttt tttttttttt atgttcagtg aagtacaacg
     5521 aagggcatag actggcacaa gatatatccc cctgcattct tttttaattt ttactcttag
     5581 atttttctct gtcagggcga gagagatggc tcgcagttaa aacgtatttg ctgttcttgc
     5641 agagagctag agttggcttc tcggcactca caagggtatg gccccacctg cctctaactc
     5701 cactctagga cattcaggtc ttcaggcacc aggcctcaca tgcacatata cacatgcaaa
     5761 tacatacata catatgaata attaaaatac taagaagaaa gctgtgttta aaggctggag
     5821 acatgttgct ccgccagggg acctgaggtc atttcccagc acacacaagg caggtcataa
     5881 ctttgtgtaa ctcaagttat agggacttca gtcccctctg ttggccttac cactaggcat
     5941 aaacacacgc agcacacaca catacatatg tgcaaacaaa acattcatac acataaaata
     6001 agattttaga atctcttcta aaaaattaaa aataattttt aaaaaaatta gttatcaaag
     6061 aatattaaag gtaattgttt cctgagttct aaatctgtaa tgattttatt gttttggtgg
     6121 ttgataattg cataaaatat atttgatgat aaaataaata tatactagat agtaaaagta
     6181 taaaatccaa tatggagcta cacagcttcg gaatgactat gctaaaagta caaaagtaca
     6241 ttgggctgtt tagtctttgg ggtcagatta attttggttt ttgttgttgt ttgcaacatt
     6301 ttataataaa gttcatttaa aagaacaaaa accctaattt tgtaaagaaa attcttctag
     6361 aattacatac acagctattg cacaaatata ttttcagtgt tcctagactg acttggcatt
     6421 agaagtgtat cttttttgtt ttgttcttgt tttttcgaga cagggtttct ctgtgtagcc
     6481 ctggctgtcc tggaactcac tctgtagacc aggttggctt cgaactcaga aatccgcctg
     6541 cctctgcctc ccgagttctg ggattaaagg cgtgcgctac cacgccgggc agaagtgtat
     6601 cttgttgcca aagggtttgg gtttttgttc agagctgccg acatgaaaga acatctcaaa
     6661 ttctttcagc ccaagggctg gcgtgtgctc ctgctgacga gaattggctg tctgcagcca
     6721 ccgtctcctt caggaggtct catccaatca gaactgcgca ggaaggggcg ggcctgagga
     6781 gcgcgcagtg tgctttctgc tgaaccttct tgctggtttc agcatggagg aaatttatgc
     6841 taagttcgtg tctcagaaaa ttagcaaaac ccgctggcgg ccagtgcctt ccgggagcct
     6901 gcagaccaca gagacctttg ccacgggctc ttgggacaat gaggtaccgg gtttgggcgg
     6961 gccccggctg ctctgctcca cgccccccgc gctggcgcgc gaaagcgggc ttgctggtct
     7021 ggtttagctg cccgctactt gagagccctg gtggtgtgtc tgagcctggg atctggtttt
     7081 aaaccctcac caagtctgta gtcataccgt ccaaacttgg ccatatctct gatcttttca
     7141 actcttaacc atatcgtttg tctgagatgc tattgaagca aggtcgcccg aaaggcaatc
     7201 tgaatctgac tttcctagag ttgatgtttt cgtcacctca agctaaaact gtctgctttg
     7261 caggaaaatt gcgtttcact gtggtctatt ggagattttg gaaacttgga ttctgacgga
     7321 gggtttgaag gagaccatca gttactgtgc gatattagac atcatgggga tgtcatggat
     7381 ttacaggtaa atctgattgt ctgccaaagc taatttagga aatttgagac tatttagagg
     7441 taacaaggca ccttatagtt tgtctaccct tacccctgat ttacagcact aatctctatg
     7501 aatttaaatt tgccatgcca tcatattagg cacttagtct cagaagtggg gctgggaaat
     7561 ggaattcagg taaatcagtt tgaaaatgaa ttgcccaaac cgggcatggt ggtacaagcc
     7621 tctaattcca gttcttggga tgcagaggca ggagggatct caaagctagt cagggctaca
     7681 tatacatagc aagaccttat cttaaataac aatatttgtc catctatgtg ccaaacgatg
     7741 tttggtaagt tttatacagg tatgttaatt tagactacat gtctgtgagt caggtttatc
     7801 atttcatgtt gggatgaaga taatctcagc acttatgaga gctaggcaag aactctctgc
     7861 tttgagtgtc tgtatcccca ccctcaagta agactcactg cttcgctgat cagatggatg
     7921 gacagggtct tttgaacata catggtaaat atcgtgtggg attattctta tgtcattctt
     7981 taacaacttg gtagaaatta gcgtttatat tagtcccagc tacttaggaa actgagacaa
     8041 caggaggtca agatgagttt gggcatcaga gacaaaccca cacacacata agcacacccc
     8101 aatccaaaaa aaaaaaatcg tgctgggcgg ggtggcgcag gcctttaatc ccagcacttg
     8161 ggaggcagag gcaggatttc tgagttcaag gccagcctgg tctacagagt gagttccagg
     8221 acagccaggg ctatacagtg aaaccctttc tcaaaaaacc aaaaaaaaaa aaagtatggg
     8281 ggctggtgag atggctcagt gggtaagagc acctgactgt tcttccgaag gtccagagtt
     8341 caaatcccag caaccacatg gtggctcaca accatccgta acaagatctg actccctctt
     8401 ctggtgtgtc tgaagacagc tacagtgtat ttacatataa taaataaata aatctttaaa
     8461 aaaaaaaaaa aaaaaagtat gtattcagat gtcctgtatt ttacttggta aaaagctgtc
     8521 tatacttagg aatgaaatat ttctaaactt ttattattgt ggcccaaaat aaaagatctg
     8581 gagtaaaatt ttaagcttac tctttatctt tcatgaaaaa ttttgttatg tacgaaaatt
     8641 tttacttttc gatgttaaca cattttattt gctttgtgtg tgtgtggagg gggggctatt
     8701 tgcttcttta aatttgtaca gggtttgcta ttagtcaagt tgaaccagtg gacttttccc
     8761 ccctgttaat atgttcaagt aatctataat aataagcaga aatcttctgt ttagtttttt
     8821 gaccaggaaa gaattgtagc tgcttcgtca acaggctgtg taacagtttt tcttcaccat
     8881 ccaaataacc aggtaaagaa ctctgtggga aagaacactc gtctttttaa ctgttcctgg
     8941 ggaggcttac agaagattgt gttagtaagc gcacagtgct ttatagtgtt ggaacatgag
     9001 gagaggcagt cactgggcgc actcctggag ctccgacatt tccagagctg agagaaatgt
     9061 agctcacgac tagcctgggc aacatgtaca accttacctt acggagaaaa agtcatgaga
     9121 ggggaatatg ctgtcgaatt ttttagaggt tgctgagaat ctcagatgta gtaagcatgc
     9181 attccttgca ctgagcttca cccccagccc tatattactg caatcatgct tacatttgct
     9241 tctgtggaaa ttagacctcc tttaaatgaa ctgttaatta gctctactgg tggtaatttt
     9301 cctgctgctt tgtgagctcc tccgatagtc ttttggaggg atgaagggag aaagcatgca
     9361 agcaatcatg tgttcacact tagcttctaa ctcagatacc acaaagagct gaaagaagcc
     9421 acgccttcat taagagagag ggtctactac ctgaagacct ttctgttggg gctggggagg
     9481 tggctcagca attgagtgtg tactgctcct agagagagag agagaccatg gttctattcc
     9541 aagccctcaa atcaggtggc tcacaacagc ctatagctcc cactttatga ggatctaaat
     9601 cccactgacc ttggcaggca cctgtacata aacttaggca tacatatgtg cacataaatg
     9661 ttttattatt tttgtcttaa agacaggata tcactatgta gatctggcta gtctaaggcg
     9721 cataacgata ccacgatatc aacaagtttg tacaaaaaag caggctggcg ccggaaccga
     9781 agttcctatt ccgaagttcc tattctctag aaagtatagg aacttcgaac cctttcccac
     9841 accaccctcc acacttgccc caaacactgc caactatgta ggaggaaggg gttgggacta
     9901 acagaagaac ccgttgtggg gaagctgttg ggagggtcac tttatgttct tgcccaaggt
     9961 cagttgggtg gcctgcttct gatgaggtgg tcccaaggtc tggggtagaa ggtgagaggg
    10021 acaggccacc aaggtcagcc ccccccccct atcccatagg agccaggtcc ctctcctgga
    10081 caggaagact gaaggggaga tgccagagac tcagtgaagc ctggggtacc ctattggagt
    10141 ccttcaagga aacaaacttg gcctcaccag gcctcagcct tggctcctcc tgggaactct
    10201 actgcccttg ggatcccctt gtagttgtgg gttacatagg aagggggacg ggattcccct
    10261 tgactggcta gcctactctt ttcttcagtc ttctccatct cctctcacct gtctctcgac
    10321 cctttcccta ggatagactt ggaaaaagat aaggggagaa aacaaatgca aacgaggcca
    10381 gaaagatttt ggctgggcat tccttccgct agcttttatt gggatcccct agtttgtgat
    10441 aggcctttta gctacatctg ccaatccatc tcattttcac acacacacac accactttcc
    10501 ttctggtcag tgggcacatg tccagcctca agtttatatc accaccccca atgcccaaca
    10561 cttgtatggc cttgggcggg tcatcccccc ccccaccccc agtatctgca acctcaagct
    10621 agcttgggtg cgttggttgt ggataagtag ctagactcca gcaaccagta acctctgccc
    10681 tttctcctcc atgacaacca ggtcccaggt cccgaaaacc aaagaagaag aaccctaaca
    10741 aagaggacaa gcggcctcgc acagccttca ctgctgagca gctccagagg ctcaaggctg
    10801 agtttcagac caacaggtac ctgacagagc agcggcgcca gagtctggca caggagctcg
    10861 gtacccggaa gatctggact ctagagaatt ccgcccctct ccctcccccc cccctaacgt
    10921 tactggccga agccgcttgg aataaggccg gtgtgcgttt gtctatatgt tattttccac
    10981 catattgccg tcttttggca atgtgagggc ccggaaacct ggccctgtct tcttgacgag
    11041 cattcctagg ggtctttccc ctctcgccaa aggaatgcaa ggtctgttga atgtcgtgaa
    11101 ggaagcagtt cctctggaag cttcttgaag acaaacaacg tctgtagcga ccctttgcag
    11161 gcagcggaac cccccacctg gcgacaggtg cctctgcggc caaaagccac gtgtataaga
    11221 tacacctgca aaggcggcac aaccccagtg ccacgttgtg agttggatag ttgtggaaag
    11281 agtcaaatgg ctctcctcaa gcgtattcaa caaggggctg aaggatgccc agaaggtacc
    11341 ccattgtatg ggatctgatc tggggcctcg gtgcacatgc tttacatgtg tttagtcgag
    11401 gttaaaaaac gtctaggccc cccgaaccac ggggacgtgg ttttcctttg aaaaacacga
    11461 tgataagctt gccacaacca tggaagatcc cgtcgtttta caacgtcgtg actgggaaaa
    11521 ccctggcgtt acccaactta atcgccttgc agcacatccc cctttcgcca gctggcgtaa
    11581 tagcgaagag gcccgcaccg atcgcccttc ccaacagttg cgcagcctga atggcgaatg
    11641 gcgctttgcc tggtttccgg caccagaagc ggtgccggaa agctggctgg agtgcgatct
    11701 tcctgaggcc gatactgtcg tcgtcccctc aaactggcag atgcacggtt acgatgcgcc
    11761 catctacacc aacgtgacct atcccattac ggtcaatccg ccgtttgttc ccacggagaa
    11821 tccgacgggt tgttactcgc tcacatttaa tgttgatgaa agctggctac aggaaggcca
    11881 gacgcgaatt atttttgatg gcgttaactc ggcgtttcat ctgtggtgca acgggcgctg
    11941 ggtcggttac ggccaggaca gtcgtttgcc gtctgaattt gacctgagcg catttttacg
    12001 cgccggagaa aaccgcctcg cggtgatggt gctgcgctgg agtgacggca gttatctgga
    12061 agatcaggat atgtggcgga tgagcggcat tttccgtgac gtctcgttgc tgcataaacc
    12121 gactacacaa atcagcgatt tccatgttgc cactcgcttt aatgatgatt tcagccgcgc
    12181 tgtactggag gctgaagttc agatgtgcgg cgagttgcgt gactacctac gggtaacagt
    12241 ttctttatgg cagggtgaaa cgcaggtcgc cagcggcacc gcgcctttcg gcggtgaaat
    12301 tatcgatgag cgtggtggtt atgccgatcg cgtcacacta cgtctgaacg tcgaaaaccc
    12361 gaaactgtgg agcgccgaaa tcccgaatct ctatcgtgcg gtggttgaac tgcacaccgc
    12421 cgacggcacg ctgattgaag cagaagcctg cgatgtcggt ttccgcgagg tgcggattga
    12481 aaatggtctg ctgctgctga acggcaagcc gttgctgatt cgaggcgtta accgtcacga
    12541 gcatcatcct ctgcatggtc aggtcatgga tgagcagacg atggtgcagg atatcctgct
    12601 gatgaagcag aacaacttta acgccgtgcg ctgttcgcat tatccgaacc atccgctgtg
    12661 gtacacgctg tgcgaccgct acggcctgta tgtggtggat gaagccaata ttgaaaccca
    12721 cggcatggtg ccaatgaatc gtctgaccga tgatccgcgc tggctaccgg cgatgagcga
    12781 acgcgtaacg cgaatggtgc agcgcgatcg taatcacccg agtgtgatca tctggtcgct
    12841 ggggaatgaa tcaggccacg gcgctaatca cgacgcgctg tatcgctgga tcaaatctgt
    12901 cgatccttcc cgcccggtgc agtatgaagg cggcggagcc gacaccacgg ccaccgatat
    12961 tatttgcccg atgtacgcgc gcgtggatga agaccagccc ttcccggctg tgccgaaatg
    13021 gtccatcaaa aaatggcttt cgctacctgg agagacgcgc ccgctgatcc tttgcgaata
    13081 cgcccacgcg atgggtaaca gtcttggcgg tttcgctaaa tactggcagg cgtttcgtca
    13141 gtatccccgt ttacagggcg gcttcgtctg ggactgggtg gatcagtcgc tgattaaata
    13201 tgatgaaaac ggcaacccgt ggtcggctta cggcggtgat tttggcgata cgccgaacga
    13261 tcgccagttc tgtatgaacg gtctggtctt tgccgaccgc acgccgcatc cagcgctgac
    13321 ggaagcaaaa caccagcagc agtttttcca gttccgttta tccgggcaaa ccatcgaagt
    13381 gaccagcgaa tacctgttcc gtcatagcga taacgagctc ctgcactgga tggtggcgct
    13441 ggatggtaag ccgctggcaa gcggtgaagt gcctctggat gtcgctccac aaggtaaaca
    13501 gttgattgaa ctgcctgaac taccgcagcc ggagagcgcc gggcaactct ggctcacagt
    13561 acgcgtagtg caaccgaacg cgaccgcatg gtcagaagcc gggcacatca gcgcctggca
    13621 gcagtggcgt ctggcggaaa acctcagtgt gacgctcccc gccgcgtccc acgccatccc
    13681 gcatctgacc accagcgaaa tggatttttg catcgagctg ggtaataagc gttggcaatt
    13741 taaccgccag tcaggctttc tttcacagat gtggattggc gataaaaaac aactgctgac
    13801 gccgctgcgc gatcagttca cccgtgcacc gctggataac gacattggcg taagtgaagc
    13861 gacccgcatt gaccctaacg cctgggtcga acgctggaag gcggcgggcc attaccaggc
    13921 cgaagcagcg ttgttgcagt gcacggcaga tacacttgct gatgcggtgc tgattacgac
    13981 cgctcacgcg tggcagcatc aggggaaaac cttatttatc agccggaaaa cctaccggat
    14041 tgatggtagt ggtcaaatgg cgattaccgt tgatgttgaa gtggcgagcg atacaccgca
    14101 tccggcgcgg attggcctga actgccagct ggcgcaggta gcagagcggg taaactggct
    14161 cggattaggg ccgcaagaaa actatcccga ccgccttact gccgcctgtt ttgaccgctg
    14221 ggatctgcca ttgtcagaca tgtatacccc gtacgtcttc ccgagcgaaa acggtctgcg
    14281 ctgcgggacg cgcgaattga attatggccc acaccagtgg cgcggcgact tccagttcaa
    14341 catcagccgc tacagtcaac agcaactgat ggaaaccagc catcgccatc tgctgcacgc
    14401 ggaagaaggc acatggctga atatcgacgg tttccatatg gggattggtg gcgacgactc
    14461 ctggagcccg tcagtatcgg cggaattcca gctgagcgcc ggtcgctacc attaccagtt
    14521 ggtctggtgt caaaaataat aataaccggg caggggggat ctaagctcta gataagtaat
    14581 gatcataatc agccatatca catctgtaga ggttttactt gctttaaaaa acctcccaca
    14641 cctccccctg aacctgaaac ataaaatgaa tgcaattgtt gttgttaact tgtttattgc
    14701 agcttataat ggttacaaat aaagcaatag catcacaaat ttcacaaata aagcattttt
    14761 ttcactgcat tctagttgtg gtttgtccaa actcatcaat gtatcttatc atgtctggat
    14821 ccggaataac ttcgtatagc atacattata cgaagttatg tttaaacggc gcgccccgga
    14881 attcgccttc tgcaggagcg tacagaaccc agggccctgg cacccgtgca gaccctggcc
    14941 caccccacct gggcgctcag tgcccaagag atgtccacac ctaggatgtc ccgcggtggg
    15001 tggggggccc gagagacggg caggccgggg gcaggcctgg ccatgcgggg ccgaaccggg
    15061 cactgcccag cgtgggcgcg ggggccacgg cgcgcgcccc cagcccccgg gcccagcacc
    15121 ccaaggcggc caacgccaaa actctccctc ctcctcttcc tcaatctcgc tctcgctctt
    15181 tttttttttc gcaaaaggag gggagagggg gtaaaaaaat gctgcactgt gcggcgaagc
    15241 cggtgagtga gcggcgcggg gccaatcagc gtgcgccgtt ccgaaagttg ccttttatgg
    15301 ctcgagcggc cgcggcggcg ccctataaaa cccagcggcg cgacgcgcca ccaccgccga
    15361 gaccgcgtcc gccccgcgag cacagagcct cgcctttgcc gatcctctag agtcgagatc
    15421 cgccgccacc atgattgaac aagatggatt gcacgcaggt tctccggccg cttgggtgga
    15481 gaggctattc ggctatgact gggcacaaca gacaatcggc tgctctgatg ccgccgtgtt
    15541 ccggctgtca gcgcaggggc gcccggttct ttttgtcaag accgacctgt ccggtgccct
    15601 gaatgaactg caggacgagg cagcgcggct atcgtggctg gccacgacgg gcgttccttg
    15661 cgcagctgtg ctcgacgttg tcactgaagc gggaagggac tggctgctat tgggcgaagt
    15721 gccggggcag gatctcctgt catctcacct tgctcctgcc gagaaagtat ccatcatggc
    15781 tgatgcaatg cggcggctgc atacgcttga tccggctacc tgcccattcg accaccaagc
    15841 gaaacatcgc atcgagcgag cacgtactcg gatggaagcc ggtcttgtcg atcaggatga
    15901 tctggacgaa gagcatcagg ggctcgcgcc agccgaactg ttcgccaggc tcaaggcgcg
    15961 catgcccgac ggcgaggatc tcgtcgtgac ccatggcgat gcctgcttgc cgaatatcat
    16021 ggtggaaaat ggccgctttt ctggattcat cgactgtggc cggctgggtg tggcggaccg
    16081 ctatcaggac atagcgttgg ctacccgtga tattgctgaa gagcttggcg gcgaatgggc
    16141 tgaccgcttc ctcgtgcttt acggtatcgc cgctcccgat tcgcagcgca tcgccttcta
    16201 tcgccttctt gacgagttct tctgagcggg actctggggt tcgaaatgac cgaccaagcg
    16261 acgcccaacc tgccatcacg agatttcgat tccaccgccg ccttctatga aaggttgggc
    16321 ttcggaatcg ttttccggga cgccggctgg atgatcctcc agcgcgggga tctcatgctg
    16381 gagttcttcg cccacccccc ggatctaagc tctagataag taatgatcat aatcagccat
    16441 atcacatctg tagaggtttt acttgcttta aaaaacctcc cacacctccc cctgaacctg
    16501 aaacataaaa tgaatgcaat tgttgttgtt aacttgttta ttgcagctta taatggttac
    16561 aaataaagca atagcatcac aaatttcaca aataaagcat ttttttcact gcattctagt
    16621 tgtggtttgt ccaaactcat caatgtatct tatcatgtct ggatccgggg gtaccgcgtc
    16681 gagaagttcc tattccgaag ttcctattct ctagaaagta taggaacttc gtcgagataa
    16741 cttcgtatag catacattat acgaagttat gtcgagatat ctagacccag ctttcttgta
    16801 caaagtggtt gatatctcta tagtcgcagt aggcgggttt tcttaatgga atcatgtaaa
    16861 aaagatatag aggttagttc cttacatatg aatttaatca taaaacttta aagaatgtgt
    16921 caacattcag ctatttagta acaaaaatca ttagtttgag ataaatgtgc tgagtctatt
    16981 cagaatataa aaaaaattaa gggaagtagt ttctaaacat cagtatgctc aaatacaaag
    17041 gaaaggggag acttgttctt tcttctacaa ggacatgaaa tacaactgaa aaatactatt
    17101 attaggtagg catggtggct cacctataat cccaaacact tggaagtcct gtttcaaaaa
    17161 tcaaaaattc ctggagagaa gggctctttt gttagaactt tgctctgatt aacagtgctc
    17221 atttctgatg cctagaccct gtccgtcaat cagcagtggc ctgcagctca ttaccataca
    17281 ggtcccagca gtccctccta tagcagtgca ccatgtacag gaattgtgtg tgacaaccca
    17341 gaaattgtta cagttggaga ggatggccga ataaatctct tcagagttga tcacaaggag
    17401 gctgtcagaa ctataggtga ggagtcctat ttcttctatt cattacatag taattgaact
    17461 aagtaaacat gatcttaaaa gcttgaaggg tgtgaaaatg acacttggca ggatccttgt
    17521 aaaagatagt gtacggatag tctggtataa atgattgcta atagaagaga tggcgcaacg
    17581 caattaatga taacttcgta tagcatacat tatacgaagt tatggtctga gctcgccatc
    17641 agttcatagt acattcttga ttctgtacca taaataacac taatatatga cacacagaaa
    17701 acatggaata gctgggcgtg gtggtgcacg cctttaatcc cagcacttgg gaggcagagg
    17761 aaggcggatt tctgagttcg agaccagcct ggtctacaaa tgagttccag gacaaccagg
    17821 gctacacaga gaaaccctgt ctcgaaaaaa aaaagaaaaa agaaagacag acagacagac
    17881 agacagacag acagacaggg aatagcatgg agatggtaaa cctagacagc aaatgacaaa
    17941 gtttactgtg agctggcctt agatatttgt tactggagag atgacaggtg aagccggaaa
    18001 gggaaattgg gatggattgc aaaggtattg tgaatgcata gcaacagaag ctagggatct
    18061 gtatgtggta aacagattgc tcttgaacgt ctttgcacga ggaatgactg acaccagtcg
    18121 tgatttggcc agtgttctag tgagatggct cttactatgc ttcactaaga cttgcctgag
    18181 aagattccag gcccccccac cctagacctg ttgggtcaga atctccaggt ctgcaccaag
    18241 gcatcagttt gtgttctttg ttctaagtgc ttaatttctg agttacaaca ttcgcttaat
    18301 tgttaagagc tgttggcctg ctagcaatgt acagaagtgg cacaggttta agtttggaag
    18361 tatctatcat gtgcctcgag tctaaacact taggaaattc aagaaaagaa tcattataaa
    18421 aggaaggtat tgggcatact tgtgtaatct cagcagtctg gaggatgagg caggaggata
    18481 ctaaattcaa ggtgagcctg aacaacatag tgaagtcctg gctcaaagct tcctagagac
    18541 ccttttagca accatgaagg ggaaggatgt aggtgaggaa gctgctgacg aaggtaaaga
    18601 tgggtggatt tgacatgagt ctgtcttggg ggctcctggg ggtcccactt gggggtgaat
    18661 aataaagaca caggcatctg tatagtctaa gtctgctagc cttttttgct ttgggacagt
    18721 ctcctgagct aaccatccaa actggacctg actcccctgc caccgtggtc ctccctctgt
    18781 ctccctgctc tgccccctcc ctgttccagc cttaagctct tttttttttt tttttaagat
    18841 ttatttatta ttatatctaa gtacactgta gctgtcttca gacacaccag aagagggcgt
    18901 cagatttcat tatggatggt tgtgagccac catgtggttg ctgggatttg aactcaggac
    18961 ctttggaaga gcagtctgtg ctcttaagca ctgagccctc aagctctttt tattgttaca
    19021 caaaaggcat cattagcaag ttaatttccg cataccaaaa tttcttattt gatctagggg
    19081 ttgtcttgaa agacccatcc cctaagcagt tcttagctaa aggagacttc ctagtttctt
    19141 cctggtttgc ctggcctatc tcaggactaa actttgcaaa ccccataaaa gtttagatga
    19201 caaccactga caaaaggcta cttcaaagct taggtccctt cactgcagat tcatgccaga
    19261 tacaaaagct cggctagaat tttgctgtgt gagtctgaac aacagtatag aatcagagta
    19321 agctttgtgc ctgtcagtgg gtaaagtttt ctgccaagta ctagcagagc taagattgga
    19381 tagacaggag cttgaacatc tatctcagac acagtgcctg ttggggtgag acataactat
    19441 agttccatca ctagggaagc tgaaggcagg aggaaaagaa aagtaaaaag gaagaattca
    19501 gtataaaaaa caaacggcca atcagctctg cacttagaaa acagatggcc tgggagtgaa
    19561 gctttctacc agagactgga agagagtatt tagacatgta ttttactatt tctttattaa
    19621 aaactatgct gagtcattag tcatttattt ataatatttc aaccagtagg gggacgtggt
    19681 ttacttttgt tttgttttgt gagacagggt ttctctgtgt acccctaggt gtcctggaac
    19741 tcactctgta gaccaggata gtctcatgct cacagagacc tgcctacctc tgcctcctga
    19801 gcacagcgat tgaaggcaag tgctgccaca cctggctgga aatgtcatta aaaggaacct
    19861 gttaacgcat ttttaaaact tgcagataat gcagacagca gtacactcca tgccgtaacc
    19921 ttccttcgaa ctcctgagat tgttacagta aattcaattg gacagttaaa aatatgggat
    19981 ttcagacaac aaggaagtga accctgtcag atactatcac tgtaagtttt gtcatctcag
    20041 tattatgata aaaaacttgt ttaattagtt attgtagtca actgtatttt tatttgtatg
    20101 agtgttttgc ctgcttgtat atctatgcac cacaagaatg tagtgccccc agaggtcaga
    20161 agagggcatt gaagccttag gactagattt acaggcaaat agaattgcca tgtgggtact
    20221 aggattgaac ctgggtccta actgctgagc catgtctctc cagtccccca gctttgcgtt
    20281 ttaatgaatt tcagaaacac tgatccatga ttaaactgat gaagccaagg taacacaatg
    20341 gagttgattc taccatctta cattagcatg tacttgtatt gattcagagc ctttatgtct
    20401 ttgaagtata tattgtttaa aagagaactt gtttcttttt atcaaatgat tatatgatag
    20461 agggttataa atacactgta gatgtgattg cagataaaat aaaattcagg gtcattattc
    20521 tttttttctt tttttttttt tttttttttt ttttttggtt tatcgagaca gggtttctct
    20581 gtgtagccct ggctgtcctg gaactcactt tgtagaccag gctggcctca aactcagaaa
    20641 tccgcctgcc tctgcctccc aagtgctggg attaaaggtg tgtgccacca ccgcccggca
    20701 gggtcatttt tccagagctt tttagatgtg taatctttgc tcctttctta agaaactaga
    20761 atgtactatc agactagaaa aaatttatat gaactaatta atataggcat aaagaatggc
    20821 tgctgtaatt gatatttagt tttactttta aattgtagtt agactatgta ttggcgtggc
    20881 ttagctatgt gcatgtgatt gcaggtaccc acaggccagg tttgtaggat actcctggaa
    20941 ctgggctgac atacgactgg gagccactga tgtgggggca tgaacttggg tcctctggaa
    21001 cagtatctgc ccagaactac tgagccagct ctcttgctgg acacatactt tttaatagaa
    21061 atctttctta cacatcttac cattatgtta ttttgcctcc tagcctttaa ttctaaactt
    21121 ttattactca tatatatata tatatatata tttaccattt agttgaaatt ttttgttttc
    21181 actaagattt agtgtctcca gccacataac tatttaccat ttagttagtg gaatgaaatg
    21241 tttcttatta ggcaaagata aattgttttt taccatatct tttgatattg ttctgtcttc
    21301 cttaaggact ggtgaccgag tgccactcca ctgtgttgac agacatccag accagcagca
    21361 tgttgtagct accggtggcc aggatggaat gttgagtatt tgggatgtca gacaaggtac
    21421 catgcctgtg tcattactga aggctcatga ggctgaaagt aagtattgtg gggacacaaa
    21481 gcttgcattg aatgagtttc tcatgagcat gaagtgattc atagggacca tttcacatca
    21541 gcgcttttag tatctggccc gtataagcca gataatctct tcctctgttt acgcccttta
    21601 atgttcgttc atcatatcta caactgcagt cagtattact acatgctcct cttactgagc
    21661 tgatggcctt aggttttttg ttttgtgttt tcttttttct caaaactaga acctatggac
    21721 caaaccgtca tacttcatgt tgtcaggtta ctgactgttc tgtataaaat tatcacttaa
    21781 tatttccta
//
