# Supplementary material for: CRISPR-Cas9 enables conditional mutagenesis of challenging loci
Source: Sci Rep. 2016 Sep 1;6:32326. doi: 10.1038/srep32326 (PMC5007477; doi:10.1038/srep32326)
Supplement: Supplementary File 3 [file srep32326-s3.zip › gb/HEP00994_A05_vector.gb]

LOCUS       79190#L1L2_Bact_P#L3L4_pD223_DTA_T_spec        21807 bp    dna     circular UNK 
ACCESSION   unknown
SOURCE      Mus musculus
  ORGANISM  Mus musculus
            Eukaryota; Metazoa; Chordata; Craniata; Vertebrata; Euteleostomi;
            Mammalia; Eutheria; Euarchontoglires; Glires; Rodentia;
            Sciurognathi; Muroidea; Muridae; Murinae; Mus.
COMMENT     cassette: L1L2_Bact_P
COMMENT     design_id: 79190
COMMENT     backbone: L3L4_pD223_DTA_T_spec
COMMENT     transcript_id: ENSMUST00000057659
FEATURES             Location/Qualifiers
     misc_feature    29..49
                     /note="B4 Gateway"
                     /label="B4 Gateway"
     misc_feature    74..111
                     /note="Transcription Terminator"
                     /label="Transcription Terminator"
     misc_feature    complement(185..438)
                     /note="BGH pA"
                     /label="BGH pA"
     CDS             complement(563..1219)
                     /note="DTA"
                     /label="DTA"
     promoter        complement(1233..1745)
                     /note="PGK promoter"
                     /label="PGK promoter"
     promoter        1746..1896
                     /note="spectinomycin promoter"
                     /label="spectinomycin promoter"
     CDS             1897..2907
                     /note="SpecR"
                     /label="SpecR"
     misc_feature    3055..3647
                     /note="pUC ori"
                     /label="pUC ori"
     misc_feature    3918..3945
                     /note="rrnB T2"
                     /label="rrnB T2"
     misc_feature    4077..4120
                     /note="rrnB T1"
                     /label="rrnB T1"
     misc_feature    4216..4236
                     /note="B3 Gateway"
                     /label="B3 Gateway"
     misc_feature    4242..4249
                     /note="AsiSI"
                     /label="AsiSI"
     misc_feature    1..4274
                     /note="Synthetic Backbone"
                     /label="Synthetic Backbone"
     exon            7617..7691
                     /db_xref="ENSEMBL:ENSMUSE00000853165"
                     /rank="1"
                     /note="ENSMUSE00000853165"
                     /label="ENSMUSE00000853165"
     exon            7949..8002
                     /db_xref="ENSEMBL:ENSMUSE00001242052"
                     /rank="2"
                     /note="ENSMUSE00001242052"
                     /label="ENSMUSE00001242052"
     exon            8940..9024
                     /db_xref="ENSEMBL:ENSMUSE00001309105"
                     /rank="3"
                     /note="ENSMUSE00001309105"
                     /label="ENSMUSE00001309105"
     misc_feature    4275..9886
                     /note="5 arm"
                     /label="5 arm"
     misc_feature    9914..9938
                     /note="B1 Gateway"
                     /label="B1 Gateway"
     misc_feature    9951..9998
                     /note="Frt"
                     /label="Frt"
     intron          9999..10873
                     /note="mouse En2 intron"
                     /label="mouse En2 intron"
     misc_feature    10871..10873
                     /note="Splice Acceptor"
                     /label="Splice Acceptor"
     exon            10874..11046
                     /note="mouse En2 exon"
                     /label="mouse En2 exon"
     misc_feature    11058..11651
                     /note="ECMV IRES"
                     /label="ECMV IRES"
     gene            11652..14712
                     /gene="lacZ"
                     /note="lacZ"
                     /label="lacZ"
     misc_feature    14751..14994
                     /note="SV40 polyadenylation site"
                     /label="SV40 polyadenylation site"
     misc_feature    14998..15031
                     /note="loxP"
                     /label="loxP"
     promoter        15058..15577
                     /note="human beta actin promoter"
                     /label="human beta actin promoter"
     gene            15603..16397
                     /gene="NeoR"
                     /note="NeoR"
                     /label="NeoR"
     misc_feature    16597..16838
                     /note="SV40 polyadenylation site"
                     /label="SV40 polyadenylation site"
     misc_feature    16855..16902
                     /note="Frt"
                     /label="Frt"
     misc_feature    16909..16942
                     /note="loxP"
                     /label="loxP"
     misc_feature    10888..10965
                     /note="FCHK std_gpr"
                     /label="FCHK std_gpr"
     misc_feature    16958..16978
                     /note="B2 Gateway"
                     /label="B2 Gateway"
     misc_feature    9887..17008
                     /note="Synthetic Cassette"
                     /label="Synthetic Cassette"
     exon            17359..17426
                     /db_xref="ENSEMBL:ENSMUSE00001312781"
                     /type="targeted"
                     /rank="4"
                     /note="target exon 1 ENSMUSE00001312781"
     misc_feature    17009..17578
                     /note="Critical Region"
                     /label="Critical Region"
     misc_feature    17602..17635
                     /note="Downstream LoxP"
                     /label="Downstream LoxP"
     misc_feature    17579..17658
                     /note="synthetic loxP region"
                     /label="synthetic loxP region"
     misc_feature    17659..21807
                     /note="3 arm"
                     /label="3 arm"
ORIGIN      
        1 ccactggccg tcgttttaca ttaattaaca acttttctat acaaagttga cagatctata
       61 gtgtcaccta aatccaaaaa aaccgggcca acattggccc ggtttttttc cgtttatctg
      121 tttaaactcg gccgctctag cctcgaggct agaactagtg gatctcgagc cccagctggt
      181 tctttccgcc tcagaagcca tagagcccac cgcatcccca gcatgcctgc tattgtcttc
      241 ccaatcctcc cccttgctgt cctgccccac cccacccccc agaatagaat gacacctact
      301 cagacaatgc gatgcaattt cctcatttta ttaggaaagg acagtgggag tggcaccttc
      361 cagggtcaag gaaggcacgg gggaggggca aacaacagat ggctggcaac tagaaggcac
      421 agtcgaggct gatcagcgag ctctaggatc tgcattccac cactgctccc attcatcagt
      481 tccataggtt ggaatctaaa atacacaaac aattagaatc agtagtttaa cacattatac
      541 acttaaaaat tttatattta ccttagagct ttaaatctct gtaggtagtt tgtccaatta
      601 tgtcacacca cagaagtaag gttccttcac aaagagatcg cctgacacga tttcctgcac
      661 aggcttgagc catatactca tacatcgcat cttggccacg ttttccacgg gtttcaaaat
      721 taatctcaag ttctacgctt aacgctttcg cctgttccca gttattaata tattcaacgc
      781 tagaactccc ctcagcgaag ggaaggctga gcactacacg cgaagcacca tcaccgaacc
      841 ttttgataaa ctcttccgtt ccgacttgct ccatcaacgg ttcagtgaga cttaaaccta
      901 actctttctt aatagtttcg gcattatcca cttttagtgc gagaaccttc gtcagtcctg
      961 gatacgtcac tttgaccacg cctccagctt ttccagagag cgggttttca ttatctacag
     1021 agtatcccgc agcgtcgtat ttattgtcgg tactataaaa ccctttccaa tcatcgtcat
     1081 aatttccttg tgtaccagat tttggctttt gtataccttt ttgaatggaa tctacataac
     1141 caggtttagt cccgtggtac gaagaaaagt tttccatcac aaaagattta gaagaatcaa
     1201 caacatcatc aggatccatg gcgaggacct gcaggtcgaa aggcccggag atgaggaaga
     1261 ggagaacagc gcggcagacg tgcgcttttg aagcgtgcag aatgccgggc ctccggagga
     1321 ccttcgggcg cccgccccgc ccctgagccc gcccctgagc ccgcccccgg acccacccct
     1381 tcccagcctc tgagcccaga aagcgaagga gcaaagctgc tattggccgc tgccccaaag
     1441 gcctacccgc ttccattgct cagcggtgct gtccatctgc acgagactag tgagacgtgc
     1501 tacttccatt tgtcacgtcc tgcacgacgc gagctgcggg gcggggggga acttcctgac
     1561 taggggagga gtagaaggtg gcgcgaaggg gccaccaaag aacggagccg gttggcgcct
     1621 accggtggat gtggaatgtg tgcgaggcca gaggccactt gtgtagcgcc aagtgcccag
     1681 cggggctgct aaagcgcatg ctccagactg ccttgggaaa agcgcctccc ctacccggta
     1741 gaattcgata aacagctcta gaccagccag gacagaaatg cctcgacttc gctgctaccc
     1801 aaggttgccg ggtgacgcac accgtggaaa cggatgaagg cacgaaccca gtggacataa
     1861 gcctgttcgg ttcgtaagct gtaatgcaag tagcgtatgc gctcacgcaa ctggtccaga
     1921 accttgaccg aacgcagcgg tggtaacggc gcagtggcgg ttttcatggc ttgttatgac
     1981 tgtttttttg gggtacagtc tatgcctcgg gcatccaagc agcaagcgcg ttacgccgtg
     2041 ggtcgatgtt tgatgttatg gagcagcaac gatgttacgc agcagggcag tcgccctaaa
     2101 acaaagttaa acattatgag ggaagcggtg atcgccgaag tatcgactca actatcagag
     2161 gtagttggcg tcatcgagcg ccatctcgaa ccgacgttgc tggccgtaca tttgtacggc
     2221 tccgcagtgg atggcggcct gaagccacac agtgatattg atttgctggt tacggtgacc
     2281 gtaaggcttg atgaaacaac gcggcgagct ttgatcaacg accttttgga aacttcggct
     2341 tcccctggag agagcgagat tctccgcgct gtagaagtca ccattgttgt gcacgacgac
     2401 atcattccgt ggcgttatcc agctaagcgc gaactgcaat ttggagaatg gcagcgcaat
     2461 gacattcttg caggtatctt cgagccagcc acgatcgaca ttgatctggc tatcttgctg
     2521 acaaaagcaa gagaacatag cgttgccttg gtaggtccag cggcggagga actctttgat
     2581 ccggttcctg aacaggatct atttgaggcg ctaaatgaaa ccttaacgct atggaactcg
     2641 ccgcccgact gggctggcga tgagcgaaat gtagtgctta cgttgtcccg catttggtac
     2701 agcgcagtaa ccggcaaaat cgcgccgaag gatgtcgctg ccgactgggc aatggagcgc
     2761 ctgccggccc agtatcagcc cgtcatactt gaagctagac aggcttatct tggacaagaa
     2821 gaagatcgct tggcctcgcg cgcagatcag ttggaagaat ttgtccacta cgtgaaaggc
     2881 gagatcacca aggtagtcgg caaataaccc tcgagccacc catgaccaaa atcccttaac
     2941 gtgagttacg cgtcgttcca ctgagcgtca gaccccgtag aaaagatcaa aggatcttct
     3001 tgagatcctt tttttctgcg cgtaatctgc tgcttgcaaa caaaaaaacc accgctacca
     3061 gcggtggttt gtttgccgga tcaagagcta ccaactcttt ttccgaaggt aactggcttc
     3121 agcagagcgc agataccaaa tactgttctt ctagtgtagc cgtagttagg ccaccacttc
     3181 aagaactctg tagcaccgcc tacatacctc gctctgctaa tcctgttacc agtggctgct
     3241 gccagtggcg ataagtcgtg tcttaccggg ttggactcaa gacgatagtt accggataag
     3301 gcgcagcggt cgggctgaac ggggggttcg tgcacacagc ccagcttgga gcgaacgacc
     3361 tacaccgaac tgagatacct acagcgtgag ctatgagaaa gcgccacgct tcccgaaggg
     3421 agaaaggcgg acaggtatcc ggtaagcggc agggtcggaa caggagagcg cacgagggag
     3481 cttccagggg gaaacgcctg gtatctttat agtcctgtcg ggtttcgcca cctctgactt
     3541 gagcgtcgat ttttgtgatg ctcgtcaggg gggcggagcc tatggaaaaa cgccagcaac
     3601 gcggcctttt tacggttcct ggccttttgc tggccttttg ctcacatgtt ctttcctgcg
     3661 ttatcccctg attctgtgga taaccgtatt accgcctttg agtgagctga taccgctcgc
     3721 cgcagccgaa cgaccgagcg cagcgagtca gtgagcgagg aagcggaaga gcgcccaata
     3781 cgcaaaccgc ctctccccgc gcgttggccg attcattaat gcagctggca cgacaggttt
     3841 cccgactgga aagcgggcag tgagcgcaac gcaattaata cgcgtaccgc tagccaggaa
     3901 gagtttgtag aaacgcaaaa aggccatccg tcaggatggc cttctgctta gtttgatgcc
     3961 tggcagttta tggcgggcgt cctgcccgcc accctccggg ccgttgcttc acaacgttca
     4021 aatccgctcc cggcggattt gtcctactca ggagagcgtt caccgacaaa caacagataa
     4081 aacgaaaggc ccagtcttcc gactgagcct ttcgttttat ttgatgcctg gcagttccct
     4141 actctcgcgt taacgctagc atggatgttt tcccagtcac gacgttgtaa aacgacggcc
     4201 agtcttaaat cgtgccaact ttattataca aagttgcgga cgcgatcgcc ggcggataac
     4261 aatttcacac aggataactt aatatccaag gacattgaat aggttttaaa tgtttactag
     4321 atgagcatag gggtatgcac ctttaatctc agtgctcagg agtcagaggc agatctatga
     4381 gttcaaggcc aagcttggtc tacctggtgt attccagaac agtttgagct atatagtgaa
     4441 acactgtttc aaaaaaaaaa aaaagaagta tcttactagc tatttgtatt tctttttgta
     4501 atttattttt gagattataa ttgtgggagc ctatgtacaa aaactgtaaa cttactgtga
     4561 atgatgggtg gagtgcagaa tgttctttca caaggcttcc ttctagaaag aattgcatga
     4621 actatgataa gtgaaagcac ttgaaagcaa ggacatgaag gggataccct ggcatgtgca
     4681 caatatctgt gtgggaatga caaaggtctg ggagaatact cttggccctt gtcaggtggc
     4741 caaaggtgat aagatataac accaggtgtt attctctcaa tgcacttgta tttgcttaag
     4801 gtaactataa atgttacctc atgtcttgct tgcttttttg aaaagtgctt tgttttaatt
     4861 actcttaaac ctggagtccc ctggacatcc catataaatc ttttcacata accttcaata
     4921 tgcaaagact tagtctctct gaccagggta ggttagcaat aattacattt ctcccttttc
     4981 atttctccct caaaaccctt ctaatataac cttctttgct ctccatcaaa ttcatggatt
     5041 ttttcataag ttgttattgc atgcatatat gtacaaaata catatatatt ccaaaatata
     5101 gcctctttag ttcatgttac ttgtattatg ttttcaggac tatttggtac tggacaacca
     5161 actcatgtac ccttccttgg gaaggaccac ctctctgatt cccagctctc ctcagatacc
     5221 tgtagttctt tatgtggagt ggaggcctaa tgctctcttc tcttcccact ttgccatgtc
     5281 caccgatgtc atccttgttc attcttgggc agtcatgttg gtgagattac attctggcat
     5341 tactaggaga cagaatctca caccatactt cctgattctc tgcctctcaa aatctttcca
     5401 ccccttcctc ctcaattttc tctgagcctg aggtgtggga gtattttgta gccagatccc
     5461 ttgggactga gctccatact ctgaatactg atagactgtg ggtttcttag tggctccacc
     5521 tgttgcaaag aaaagtttcc ttgatgaggg gtaaagacta tactcatctg agggtacaag
     5581 tatttatatt gctgggggtt atgctggctt agtaaattaa tggttgtaga ctctcctcca
     5641 acaaccacaa cttaagtagc actgagtagt taggttggtt tccatgaggc atggcttccc
     5701 tcttgttgag caggtcttaa gtcaaattag tccaatgaag tccaaggcat acttgtcata
     5761 ctgaactctg attaccaggc tgtgctggtg gatgtggttc aaaggtggca tagccggaaa
     5821 ggactgttgt tcccttctct ggaagcttac atggtgcctt caggtaccaa gaaacctagt
     5881 cctcagggag cttatattca aatcggtgct agctcagggt actgaagctg ttcttatttc
     5941 aaggggtaaa caattgtact ctcttttggg aatagtttac tcttcagctc ttttcaagaa
     6001 cctaatgctt tttaccttgg gctattttgc tgttctcctt tctctgaata caaagttagg
     6061 agaccagcat gatacaaatc atgatgtttc agtcagaggg caatttaaga tttaaaaaaa
     6121 aaatgtatct acaggaaaat cccacctcta gacccagctt ctcactgaat ttaaatagtg
     6181 caagaaacct gacgaacaga aggaatttgg tccaccactg taaaactgaa aaaaataact
     6241 gttcctgaag gatcagagaa ataagagaga aggcacacag ccgcttgctg ggctgtgtat
     6301 tgggactgag gactgacagg gggtaatgat tttctcccct cacggtatta ccagggaatt
     6361 tgatgtcttt atattttgta aaggtcatgc catatgactt ccagaagcca tgatcaaaac
     6421 caacaaaaac acctggcttt tcccatacgg aacttggaaa acgctctggc tctacttggg
     6481 ggtgagggcc caactgcttg aaggcctata cctgcaatta gtgtatgtct acacctggaa
     6541 gtagacaacc tgaaaaacct gctgaaaaac accctctcac ctatgaaaat acaacatgtt
     6601 aattaatatt cgccaccagc ggccacttgc tctgtcctct agtttatgtt taggccaggc
     6661 ttaactatag aaaaatatca ggcattattt tagggtctag gtcagtctaa acgtgttcta
     6721 ttagacaata acaacgaaaa tctatattgt agtatcttcc ttctctagag tcctctgggg
     6781 tttggattgg ttttatcttc cttatcttgc cttcatcccc ttgtgagcaa ctacaaggaa
     6841 aaagaaggcc tgcaggactc ttgacagaac ctggaatctc tttaccctgt cttctctcat
     6901 tcgtaaccac aagggagggc cctcatcaga ctagtcacgt gtaccttccc acactgtgac
     6961 ctcgatgggt tctttgaagt gaatgctgga attcagtctg agttatcctt ttttatgcaa
     7021 ccagggttac cagtctgtgg aatgctgcca cccacagtta ctgggggtct ccatagctca
     7081 agtaatctaa tctagataaa tttcacatac atgtctagag gctctctcct agatgattct
     7141 agatcctttc aagttgacaa tataaacaac acgagaagca cctcagccgg caaattaata
     7201 tttagcaata cagagacagc atgccagcat tttgaaactc ctgagaaagt aacggattca
     7261 gtaatttatt ccttattact actcacagag gaacctattt tgaacatgac agaattaaag
     7321 tcacctataa aactatttgt ttcacatatg cctgctagtc gggatagtta tatttgtaaa
     7381 gcacatcttt aaaaattaga aaacgaagtg atcaaaggaa cgtgtgctca aacctgtcac
     7441 ctggcacagg gtagtagtgc agggcgactc agcgcgttcc ggcaccggcc aggggacctg
     7501 cgcaaagacg acttcctccc ggacaccaag gaggaagcgg aagtgccagc tctgcgtagc
     7561 cttggagacg cggggaggcg tagtcgcctc gtaacgagac ctttgacccg cgctcggcag
     7621 cctcggaggc ggagcagccg agactcctga agaggcggtg gaggcagccg cgggtcgcag
     7681 ccgcgatgga ggtaacggtg ggcgtcgcgc cgccccgctg gcccgctgtg ccgctcgagg
     7741 ggtgggaggg catgggagca ccctgtcccc gccctcgcgc ccagaccccc gccgcggcgc
     7801 ttggcattga acctggtgct ggctccggcc gtggcgacgg cccagctccg gtccctaccg
     7861 cctaaagggg tcctcctctg cacagatttg tttggccgcg ccttgtacct ggaattggga
     7921 tgagctcttt ttatggtttg ttttacagga ttctgctcca gatgccgtag ctgcagcacc
     7981 ctccgggacc ccgaaatcca aggtgaggag agcactcagc cgcctggttc cctgtagcgc
     8041 ataaggttaa tgaatcggaa aactttggca tggggagaat tatttaaaaa aaaaaaaaaa
     8101 aaaaaaaaag aactaacctt tcctcaggga gtttcatttt aatttactta cagatttcct
     8161 gttctttttt aaatttcctg atgtgcgagc agtttgttta cttcctgctc cttgttagca
     8221 cgatgctgta tttcaaacat ttagctagtc tgtttaatga aagtttacac agtgacacga
     8281 agccgagggg attagataag aggcaggaag aagcaaggaa ctatatcctg ttggctccag
     8341 ctccagagtt gagggtggaa taaggttgtt cttacagcac tgtgcaatgt tttatgctaa
     8401 gtgattcaga aaggtagggg cacaatttat taccaaaatg tagtgtttga agactgattt
     8461 ctaggcattt gctgaagtaa cagattcttt caggtaagct tcctgaaata cgtatcttcc
     8521 ctattctcat tctgcagatg aggaaacgtt gtgcacaaag attaagtaat tttcagttag
     8581 taaaccctaa tattttagtt gaagtctaaa tgtgacccga ttcacctgtg aatgtagtta
     8641 tgttgttagc ttccaacaga atgagttcta cagctcgaga aatcttgagt tccaagccct
     8701 tcttgtacag ctagagaact cagtgttctc tgtaagagtt ttgtgctggg gttttggttt
     8761 gattttccat tcacctaatt acttttagtt attgaagtta cgtttctcaa tttaaaaaat
     8821 gtgactggct caactgttta gagtgtctct ctttggtttt cggcagacac tgtgtttctt
     8881 ttggtggccg tactaaaagc atgggtttta aaactcaata atacgactcc atctttcagc
     8941 tagaaacgtt gcccagagaa gatctcatca agtttgccaa gaagcaaatg atgctcctgc
     9001 agaaagccaa agcaaggtgt acaggtactg ggtttaaatc agagcttttc agtagaccac
     9061 catgcctagc cctgcagttg cctttgaata agtaaaggaa caaatgaatt tttaattcag
     9121 tgtgtgtgtg cgcgcgtgtt ttgcctatat gtatgtcttt gttagagttt tggattccct
     9181 ggaactgtag ttacagttgt gagccaccat gtgggttctg gaaattgaag ccaggtcctc
     9241 tggaagagca gccagtgttc ttaaccactg agccacctct ccaccccaag aggaatatct
     9301 ttttttttga ggggggtggg ggtgggggtt cgagacaggg tttctctgtg tatccctggc
     9361 tgtcctggaa ctcactctgt aaaccaggct ggcctcgaac tcagaaatcc gcctgcctct
     9421 gcctcccaag tgctggaatt taaaggcgtg caccaccacc atccggctgg aatatctttt
     9481 taatagtaaa atgaaaccct tttttacttc gtatgagttg taaatttttc taaattaaat
     9541 atgtctttta gagaaatcag ctgaaatgta aaaggcacaa ggtgtaatcc tccagacatt
     9601 ctgggaagtt ggaagtatag gcacatgctg gagttggtcg atgccccatt taagaactct
     9661 tgaattctca ttaacttaaa attttaaacg ccaagggttt gttcttcttg ttgttttcct
     9721 aaccagaaca gatagagttt atttttagaa attgaaacag tttgtactca agtaatttat
     9781 ttggggagat gacctaagct ttggaactag acctgtattg atgaaataga ttaatacacg
     9841 tgtttgatag aaatttagtt attgctttga gattatacag caaataaagg cgcataacga
     9901 taccacgata tcaacaagtt tgtacaaaaa agcaggctgg cgccggaacc gaagttccta
     9961 ttccgaagtt cctattctct agaaagtata ggaacttcga accctttccc acaccaccct
    10021 ccacacttgc cccaaacact gccaactatg taggaggaag gggttgggac taacagaaga
    10081 acccgttgtg gggaagctgt tgggagggtc actttatgtt cttgcccaag gtcagttggg
    10141 tggcctgctt ctgatgaggt ggtcccaagg tctggggtag aaggtgagag ggacaggcca
    10201 ccaaggtcag cccccccccc ctatcccata ggagccaggt ccctctcctg gacaggaaga
    10261 ctgaagggga gatgccagag actcagtgaa gcctggggta ccctattgga gtccttcaag
    10321 gaaacaaact tggcctcacc aggcctcagc cttggctcct cctgggaact ctactgccct
    10381 tgggatcccc ttgtagttgt gggttacata ggaaggggga cgggattccc cttgactggc
    10441 tagcctactc ttttcttcag tcttctccat ctcctctcac ctgtctctcg accctttccc
    10501 taggatagac ttggaaaaag ataaggggag aaaacaaatg caaacgaggc cagaaagatt
    10561 ttggctgggc attccttccg ctagctttta ttgggatccc ctagtttgtg ataggccttt
    10621 tagctacatc tgccaatcca tctcattttc acacacacac acaccacttt ccttctggtc
    10681 agtgggcaca tgtccagcct caagtttata tcaccacccc caatgcccaa cacttgtatg
    10741 gccttgggcg ggtcatcccc ccccccaccc ccagtatctg caacctcaag ctagcttggg
    10801 tgcgttggtt gtggataagt agctagactc cagcaaccag taacctctgc cctttctcct
    10861 ccatgacaac caggtcccag gtcccgaaaa ccaaagaaga agaaccctaa caaagaggac
    10921 aagcggcctc gcacagcctt cactgctgag cagctccaga ggctcaaggc tgagtttcag
    10981 accaacaggt acctgacaga gcagcggcgc cagagtctgg cacaggagct cggtacccgg
    11041 aagatctgga ctctagagaa ttccgcccct ctccctcccc cccccctaac gttactggcc
    11101 gaagccgctt ggaataaggc cggtgtgcgt ttgtctatat gttattttcc accatattgc
    11161 cgtcttttgg caatgtgagg gcccggaaac ctggccctgt cttcttgacg agcattccta
    11221 ggggtctttc ccctctcgcc aaaggaatgc aaggtctgtt gaatgtcgtg aaggaagcag
    11281 ttcctctgga agcttcttga agacaaacaa cgtctgtagc gaccctttgc aggcagcgga
    11341 accccccacc tggcgacagg tgcctctgcg gccaaaagcc acgtgtataa gatacacctg
    11401 caaaggcggc acaaccccag tgccacgttg tgagttggat agttgtggaa agagtcaaat
    11461 ggctctcctc aagcgtattc aacaaggggc tgaaggatgc ccagaaggta ccccattgta
    11521 tgggatctga tctggggcct cggtgcacat gctttacatg tgtttagtcg aggttaaaaa
    11581 acgtctaggc cccccgaacc acggggacgt ggttttcctt tgaaaaacac gatgataagc
    11641 ttgccacaac catggaagat cccgtcgttt tacaacgtcg tgactgggaa aaccctggcg
    11701 ttacccaact taatcgcctt gcagcacatc cccctttcgc cagctggcgt aatagcgaag
    11761 aggcccgcac cgatcgccct tcccaacagt tgcgcagcct gaatggcgaa tggcgctttg
    11821 cctggtttcc ggcaccagaa gcggtgccgg aaagctggct ggagtgcgat cttcctgagg
    11881 ccgatactgt cgtcgtcccc tcaaactggc agatgcacgg ttacgatgcg cccatctaca
    11941 ccaacgtgac ctatcccatt acggtcaatc cgccgtttgt tcccacggag aatccgacgg
    12001 gttgttactc gctcacattt aatgttgatg aaagctggct acaggaaggc cagacgcgaa
    12061 ttatttttga tggcgttaac tcggcgtttc atctgtggtg caacgggcgc tgggtcggtt
    12121 acggccagga cagtcgtttg ccgtctgaat ttgacctgag cgcattttta cgcgccggag
    12181 aaaaccgcct cgcggtgatg gtgctgcgct ggagtgacgg cagttatctg gaagatcagg
    12241 atatgtggcg gatgagcggc attttccgtg acgtctcgtt gctgcataaa ccgactacac
    12301 aaatcagcga tttccatgtt gccactcgct ttaatgatga tttcagccgc gctgtactgg
    12361 aggctgaagt tcagatgtgc ggcgagttgc gtgactacct acgggtaaca gtttctttat
    12421 ggcagggtga aacgcaggtc gccagcggca ccgcgccttt cggcggtgaa attatcgatg
    12481 agcgtggtgg ttatgccgat cgcgtcacac tacgtctgaa cgtcgaaaac ccgaaactgt
    12541 ggagcgccga aatcccgaat ctctatcgtg cggtggttga actgcacacc gccgacggca
    12601 cgctgattga agcagaagcc tgcgatgtcg gtttccgcga ggtgcggatt gaaaatggtc
    12661 tgctgctgct gaacggcaag ccgttgctga ttcgaggcgt taaccgtcac gagcatcatc
    12721 ctctgcatgg tcaggtcatg gatgagcaga cgatggtgca ggatatcctg ctgatgaagc
    12781 agaacaactt taacgccgtg cgctgttcgc attatccgaa ccatccgctg tggtacacgc
    12841 tgtgcgaccg ctacggcctg tatgtggtgg atgaagccaa tattgaaacc cacggcatgg
    12901 tgccaatgaa tcgtctgacc gatgatccgc gctggctacc ggcgatgagc gaacgcgtaa
    12961 cgcgaatggt gcagcgcgat cgtaatcacc cgagtgtgat catctggtcg ctggggaatg
    13021 aatcaggcca cggcgctaat cacgacgcgc tgtatcgctg gatcaaatct gtcgatcctt
    13081 cccgcccggt gcagtatgaa ggcggcggag ccgacaccac ggccaccgat attatttgcc
    13141 cgatgtacgc gcgcgtggat gaagaccagc ccttcccggc tgtgccgaaa tggtccatca
    13201 aaaaatggct ttcgctacct ggagagacgc gcccgctgat cctttgcgaa tacgcccacg
    13261 cgatgggtaa cagtcttggc ggtttcgcta aatactggca ggcgtttcgt cagtatcccc
    13321 gtttacaggg cggcttcgtc tgggactggg tggatcagtc gctgattaaa tatgatgaaa
    13381 acggcaaccc gtggtcggct tacggcggtg attttggcga tacgccgaac gatcgccagt
    13441 tctgtatgaa cggtctggtc tttgccgacc gcacgccgca tccagcgctg acggaagcaa
    13501 aacaccagca gcagtttttc cagttccgtt tatccgggca aaccatcgaa gtgaccagcg
    13561 aatacctgtt ccgtcatagc gataacgagc tcctgcactg gatggtggcg ctggatggta
    13621 agccgctggc aagcggtgaa gtgcctctgg atgtcgctcc acaaggtaaa cagttgattg
    13681 aactgcctga actaccgcag ccggagagcg ccgggcaact ctggctcaca gtacgcgtag
    13741 tgcaaccgaa cgcgaccgca tggtcagaag ccgggcacat cagcgcctgg cagcagtggc
    13801 gtctggcgga aaacctcagt gtgacgctcc ccgccgcgtc ccacgccatc ccgcatctga
    13861 ccaccagcga aatggatttt tgcatcgagc tgggtaataa gcgttggcaa tttaaccgcc
    13921 agtcaggctt tctttcacag atgtggattg gcgataaaaa acaactgctg acgccgctgc
    13981 gcgatcagtt cacccgtgca ccgctggata acgacattgg cgtaagtgaa gcgacccgca
    14041 ttgaccctaa cgcctgggtc gaacgctgga aggcggcggg ccattaccag gccgaagcag
    14101 cgttgttgca gtgcacggca gatacacttg ctgatgcggt gctgattacg accgctcacg
    14161 cgtggcagca tcaggggaaa accttattta tcagccggaa aacctaccgg attgatggta
    14221 gtggtcaaat ggcgattacc gttgatgttg aagtggcgag cgatacaccg catccggcgc
    14281 ggattggcct gaactgccag ctggcgcagg tagcagagcg ggtaaactgg ctcggattag
    14341 ggccgcaaga aaactatccc gaccgcctta ctgccgcctg ttttgaccgc tgggatctgc
    14401 cattgtcaga catgtatacc ccgtacgtct tcccgagcga aaacggtctg cgctgcggga
    14461 cgcgcgaatt gaattatggc ccacaccagt ggcgcggcga cttccagttc aacatcagcc
    14521 gctacagtca acagcaactg atggaaacca gccatcgcca tctgctgcac gcggaagaag
    14581 gcacatggct gaatatcgac ggtttccata tggggattgg tggcgacgac tcctggagcc
    14641 cgtcagtatc ggcggaattc cagctgagcg ccggtcgcta ccattaccag ttggtctggt
    14701 gtcaaaaata ataataaccg ggcagggggg atctaagctc tagataagta atgatcataa
    14761 tcagccatat cacatctgta gaggttttac ttgctttaaa aaacctccca cacctccccc
    14821 tgaacctgaa acataaaatg aatgcaattg ttgttgttaa cttgtttatt gcagcttata
    14881 atggttacaa ataaagcaat agcatcacaa atttcacaaa taaagcattt ttttcactgc
    14941 attctagttg tggtttgtcc aaactcatca atgtatctta tcatgtctgg atccggaata
    15001 acttcgtata gcatacatta tacgaagtta tgtttaaacg gcgcgccccg gaattcgcct
    15061 tctgcaggag cgtacagaac ccagggccct ggcacccgtg cagaccctgg cccaccccac
    15121 ctgggcgctc agtgcccaag agatgtccac acctaggatg tcccgcggtg ggtggggggc
    15181 ccgagagacg ggcaggccgg gggcaggcct ggccatgcgg ggccgaaccg ggcactgccc
    15241 agcgtgggcg cgggggccac ggcgcgcgcc cccagccccc gggcccagca ccccaaggcg
    15301 gccaacgcca aaactctccc tcctcctctt cctcaatctc gctctcgctc tttttttttt
    15361 tcgcaaaagg aggggagagg gggtaaaaaa atgctgcact gtgcggcgaa gccggtgagt
    15421 gagcggcgcg gggccaatca gcgtgcgccg ttccgaaagt tgccttttat ggctcgagcg
    15481 gccgcggcgg cgccctataa aacccagcgg cgcgacgcgc caccaccgcc gagaccgcgt
    15541 ccgccccgcg agcacagagc ctcgcctttg ccgatcctct agagtcgaga tccgccgcca
    15601 ccatgattga acaagatgga ttgcacgcag gttctccggc cgcttgggtg gagaggctat
    15661 tcggctatga ctgggcacaa cagacaatcg gctgctctga tgccgccgtg ttccggctgt
    15721 cagcgcaggg gcgcccggtt ctttttgtca agaccgacct gtccggtgcc ctgaatgaac
    15781 tgcaggacga ggcagcgcgg ctatcgtggc tggccacgac gggcgttcct tgcgcagctg
    15841 tgctcgacgt tgtcactgaa gcgggaaggg actggctgct attgggcgaa gtgccggggc
    15901 aggatctcct gtcatctcac cttgctcctg ccgagaaagt atccatcatg gctgatgcaa
    15961 tgcggcggct gcatacgctt gatccggcta cctgcccatt cgaccaccaa gcgaaacatc
    16021 gcatcgagcg agcacgtact cggatggaag ccggtcttgt cgatcaggat gatctggacg
    16081 aagagcatca ggggctcgcg ccagccgaac tgttcgccag gctcaaggcg cgcatgcccg
    16141 acggcgagga tctcgtcgtg acccatggcg atgcctgctt gccgaatatc atggtggaaa
    16201 atggccgctt ttctggattc atcgactgtg gccggctggg tgtggcggac cgctatcagg
    16261 acatagcgtt ggctacccgt gatattgctg aagagcttgg cggcgaatgg gctgaccgct
    16321 tcctcgtgct ttacggtatc gccgctcccg attcgcagcg catcgccttc tatcgccttc
    16381 ttgacgagtt cttctgagcg ggactctggg gttcgaaatg accgaccaag cgacgcccaa
    16441 cctgccatca cgagatttcg attccaccgc cgccttctat gaaaggttgg gcttcggaat
    16501 cgttttccgg gacgccggct ggatgatcct ccagcgcggg gatctcatgc tggagttctt
    16561 cgcccacccc ccggatctaa gctctagata agtaatgatc ataatcagcc atatcacatc
    16621 tgtagaggtt ttacttgctt taaaaaacct cccacacctc cccctgaacc tgaaacataa
    16681 aatgaatgca attgttgttg ttaacttgtt tattgcagct tataatggtt acaaataaag
    16741 caatagcatc acaaatttca caaataaagc atttttttca ctgcattcta gttgtggttt
    16801 gtccaaactc atcaatgtat cttatcatgt ctggatccgg gggtaccgcg tcgagaagtt
    16861 cctattccga agttcctatt ctctagaaag tataggaact tcgtcgagat aacttcgtat
    16921 agcatacatt atacgaagtt atgtcgagat atctagaccc agctttcttg tacaaagtgg
    16981 ttgatatctc tatagtcgca gtaggcggag gatttcaaca ccagcttggg caacatagca
    17041 agccctctac gtctatgtgg acggataagg aaagacagga aaggaagaag acgtgagtac
    17101 agcttcagat gaagcgcagg tactcatgtg cactaaagca ggggagtggg aaggtaggcc
    17161 gctcttccaa aggaagttgt tcatagtaag cgggagaaga aaaacgactg ctgctgtttg
    17221 gatggagttc ccatttctct gagtactcac ttcttaaatc cattctaatt tataggcttg
    17281 ggattctcag catgtacttg tcagtttagg agtaattatt ttcttgattt ttgacctgga
    17341 atctctttta ttatttagaa ttagacaaag aagttgaaga actcaaatca aaacctgttg
    17401 atggaggaac tgatgatatt attaaggtaa tgaggcaatt tttgtttact tataggaaat
    17461 gcccagtaat agataaaatc tttgtgagga ctgtctccct gctgcagaca ctcttgctct
    17521 tcgtttgatc tcctcatcac tggccttggt ttagcctact agttgtttaa ctcagagtga
    17581 gatggcgcaa cgcaattaat gataacttcg tatagcatac attatacgaa gttatggtct
    17641 gagctcgcca tcagttcaaa acttggccat atgtagcact tccatcacat gcagatagat
    17701 ttatacttgg ctgccgaccc acatttgata gcttccattc tagcctcctc aggcagtgtg
    17761 ggggatggta acacattccc tttgtaatct caactaacct tgccaggtcc ctaccactag
    17821 gtgtcattat tagtttttgt accatttaac ttttgagttg ctttccttcc tatttccttt
    17881 atcctgcacc tgtaacagtc accacagacc tgttgcagtt tcaggagatg gctccagtgt
    17941 gtctctccat tcgcatggca ctccggcttc ctgaagcctc tgtttcctgt aaagaattgc
    18001 tctggctgcc ctttagatct gttgcagttc tgaaactgga ctttgacagt gatcctgtaa
    18061 aggtttgcac tgtttcctta cactgcacac ctctttgcta ggcatcttgg tcaaacttac
    18121 tgactggatt aacagttggt tttgatagat ttgtccctac gggtacctaa gaatgattgc
    18181 acaggaaatt ttagaaacaa aagaaataat agaaacaggg tatctgcctt cttctgcctc
    18241 ctgagtgctg ggattaaagg catacaccac cattctaggc aagcgtaaat tattacgtac
    18301 ttttttcttt ttccaatttt ttattaggta ttttcttcat ttacatttca aatgttatcc
    18361 cctattaccc cccccccccc gccagctcct ctacccaccc actcctactt cttggccctg
    18421 gcgttcccct gtaccaccgg ggcatataaa gtttgcaaga ccaaggggcc tctcttccca
    18481 atgatggccg actaggccat cttctgctac atatgcagct agagacacga gctctggggg
    18541 tactggttag ttcatattgt tgttccacct atagtgttgc agaccccttc atctccttgg
    18601 gaactttctc tagctcctcc attgggggcc ctgtgttcca tccaatagct gactgtgagc
    18661 atccacttct gtgtttgcca ggcactggca aagccttaca agagacagct atatcagggt
    18721 cctttcagca aaatcttgct ggcgtatgca atagtgtctg ggtttggggg ctgattatgg
    18781 gatgaatccc cgggtggggc agtctctgga tggtccatcc ttctgtctca gctccaaact
    18841 ttgttgtttt ctactttttt aaggcttgct ctactcttta ttgagagcta tgacctgctg
    18901 tagaacttta tatgctgagc aaaagcacaa aaacatatgg aaagttttag ttttgttgaa
    18961 cagaaaattt ttcttttttt aaaaaaaaaa gcggtttctc tgtgtagttt tggctttcct
    19021 agaactctct ttgtagacca ggcctgtcta taactcagag atccacctga tccagagtac
    19081 tggtattaaa ggtatatgct atgataccag gcaacagaag ttttctcagt ttcacagaaa
    19141 ttagaaatga tttccagaag tatggaagta ggaagtccta aggagtcttt ggtctcccag
    19201 taatgtcaag acagactgtc tttgtttcct tgttcttatt ttttcaccct gggtgatcag
    19261 gagattagtt ttagcttttc ggtatcaaaa acaatggttg tttataaaga ttagaagagg
    19321 cattctgcag agtatgccac agaacatctt tggaatgctc atcagggatt ttcctttagg
    19381 actggctatg gctttgcagt taagagtgct ttctgtactt gcagaggacc ccaggtgggt
    19441 tcccaaggac tacatggtgg ctcacaacca tctgtgtaac tccagttcct gtgcctggcc
    19501 tctacaggca ccagtcacac acatggtaca catacatgca cgtaggcaaa cactcataca
    19561 catgcaataa aaattaggtt ttgttgcgac ttttaaatta ttttaaaatg tttcatacaa
    19621 tatattgtgc tcatattctt tccctacccc aaccccaggt cctcccaact cttctgctct
    19681 tccttaccca cccaacttca tggtcttttc ctgtctaaga aaaaaaaaaa aaaaaacctc
    19741 aaatcataac aaaacacgca aaacaccatg gatttttaga taggtcaact actcttgagt
    19801 gtgaggccta ccttgtggtt gatataccca gtgttactct gttgtagaat gctgattttc
    19861 cttctcccag caagtaccag ctccaagtat tttattaaga gtatgctcat aaaggagttt
    19921 tatctaattt ttcctttttg aaggtatggt aaaattctgc atggactgtc tggccctggg
    19981 ttttttggat taggagactt ttttttttaa gatttattta tttattatat ataagtacac
    20041 tgtagctgtc ttcagacaca ccagaagagg gagtcagatc ttgttacgga tggttgtgag
    20101 ctaccatgtg gttgctggga tttaaactca ggaccttcag aagagcagtc ggtgctctta
    20161 actgctgagc catctcacca gccccgattg agagactttt aattattcct tctgctttct
    20221 tttactaggg gtcatggttt tgcttaaatt gctcatatga tcttagttta actttggaaa
    20281 gtcaggcact attctgctgg gcctgccttt aaaagtgact tggtcctttt cccttgcagc
    20341 tttcaatatc ctttctttct tctgtgtggt taaggctgat caatatgtat catgcggaag
    20401 tttctggtcc tgcctatttg gtgttcctga tggtacctcc ttctttaaat tacagaagtt
    20461 ttcttctatg actttgttaa aaatatttcc atgcctttga ccttgtatcc ccactatttg
    20521 tagatatggt ctattctgga tgccttgggt tttcccagat ttcacgtttt ctttgactga
    20581 gctatccatt ttttctatct tgtcttcagt atttgagatc tctcttctat atcttaacct
    20641 ctgttaatga gatttactgc tgagagcctg cctgggcact ggttctctct agaaggcagc
    20701 agaggaggtc tgctgagggc aaaacgtggt tttgcgaaag taaaagttgc ttagtatgaa
    20761 taatatttca tctccttcat tcttctgtta ttctggggcc agaagtggac agcttcagac
    20821 acattagcac ctgttggtta acaactgggg ggtgggagag ttttaggtaa aggatttatt
    20881 gctagtgctc ccttctctga ccaggcagcc aggagcccct cactggccag tctggttaac
    20941 tctttgtgaa ccagagagga ggaagaaaag gaaaatagtt aaaaacccat tacacaggca
    21001 aatatacaca gacacgtaca cacattcaca ctttatttct tttctctgtc cttttttata
    21061 ttcaaaagtt ctcagaaaat tacctcatag ataaaatgtt atataaaatg ggagttacaa
    21121 aaggatctca atattaagtt tgaagcagtg tttcattctg taagttcaaa gcaacaattt
    21181 catatggcct tgtcctatca tagtgtacac ctgtggcttc atcctgggat gaagctttca
    21241 tcctgattgc tttcccttga atacaagcct atctcttttt agtgtaagta tgaaagctca
    21301 ttgtatttat tatacagtct ttacttatta ttatgaggag tgggcacatt ctattcttga
    21361 ttcttttgaa tcaaagattt tgaactttat tacatctttc tatcaagaca actaaaaaca
    21421 tcttgtaaag ctttcttcct aagattattt gaatcaaaca gtaattcttc agatagctac
    21481 agtgtactca tataaaataa aataaataaa tcttttaaaa gaaagaaaga aagattgatt
    21541 cctgtcacag tgtccaaact agatgtagtc ctgtgtttct tgagtaagta aagctgggtt
    21601 attttaggaa tttttatcca tttcacttga tggttcaata ttattgataa tgtcatatct
    21661 ctaacttttt agactctgct ttatatagag aactcctgtt ttagttgtgt catctgtgac
    21721 ctctgtgttc tcctcttctg ccttgttaga cctggcttaa ctaagaactg acttgacttg
    21781 ttgatctggt tcccatttta ttgattt
//
