# Supplementary material for: CRISPR-Cas9 enables conditional mutagenesis of challenging loci
Source: Sci Rep. 2016 Sep 1;6:32326. doi: 10.1038/srep32326 (PMC5007477; doi:10.1038/srep32326)
Supplement: Supplementary File 3 [file srep32326-s3.zip › gb/HEP00995_A01_vector.gb]

LOCUS       79420#L1L2_Bact_P#L3L4_pD223_DTA_T_spec        21442 bp    dna     circular UNK 
ACCESSION   unknown
SOURCE      Mus musculus
  ORGANISM  Mus musculus
            Eukaryota; Metazoa; Chordata; Craniata; Vertebrata; Euteleostomi;
            Mammalia; Eutheria; Euarchontoglires; Glires; Rodentia;
            Sciurognathi; Muroidea; Muridae; Murinae; Mus.
COMMENT     cassette: L1L2_Bact_P
COMMENT     design_id: 79420
COMMENT     backbone: L3L4_pD223_DTA_T_spec
COMMENT     transcript_id: ENSMUST00000116238
FEATURES             Location/Qualifiers
     misc_feature    29..49
                     /note="B4 Gateway"
                     /label="B4 Gateway"
     misc_feature    74..111
                     /note="Transcription Terminator"
                     /label="Transcription Terminator"
     misc_feature    complement(185..438)
                     /note="BGH pA"
                     /label="BGH pA"
     CDS             complement(563..1219)
                     /note="DTA"
                     /label="DTA"
     promoter        complement(1233..1745)
                     /note="PGK promoter"
                     /label="PGK promoter"
     promoter        1746..1896
                     /note="spectinomycin promoter"
                     /label="spectinomycin promoter"
     CDS             1897..2907
                     /note="SpecR"
                     /label="SpecR"
     misc_feature    3055..3647
                     /note="pUC ori"
                     /label="pUC ori"
     misc_feature    3918..3945
                     /note="rrnB T2"
                     /label="rrnB T2"
     misc_feature    4077..4120
                     /note="rrnB T1"
                     /label="rrnB T1"
     misc_feature    4216..4236
                     /note="B3 Gateway"
                     /label="B3 Gateway"
     misc_feature    4242..4249
                     /note="AsiSI"
                     /label="AsiSI"
     misc_feature    1..4274
                     /note="Synthetic Backbone"
                     /label="Synthetic Backbone"
     misc_feature    4275..10094
                     /note="5 arm"
                     /label="5 arm"
     misc_feature    10122..10146
                     /note="B1 Gateway"
                     /label="B1 Gateway"
     misc_feature    10159..10206
                     /note="Frt"
                     /label="Frt"
     intron          10207..11081
                     /note="mouse En2 intron"
                     /label="mouse En2 intron"
     misc_feature    11079..11081
                     /note="Splice Acceptor"
                     /label="Splice Acceptor"
     exon            11082..11254
                     /note="mouse En2 exon"
                     /label="mouse En2 exon"
     misc_feature    11266..11859
                     /note="ECMV IRES"
                     /label="ECMV IRES"
     gene            11860..14920
                     /gene="lacZ"
                     /note="lacZ"
                     /label="lacZ"
     misc_feature    14959..15202
                     /note="SV40 polyadenylation site"
                     /label="SV40 polyadenylation site"
     misc_feature    15206..15239
                     /note="loxP"
                     /label="loxP"
     promoter        15266..15785
                     /note="human beta actin promoter"
                     /label="human beta actin promoter"
     gene            15811..16605
                     /gene="NeoR"
                     /note="NeoR"
                     /label="NeoR"
     misc_feature    16805..17046
                     /note="SV40 polyadenylation site"
                     /label="SV40 polyadenylation site"
     misc_feature    17063..17110
                     /note="Frt"
                     /label="Frt"
     misc_feature    17117..17150
                     /note="loxP"
                     /label="loxP"
     misc_feature    11096..11173
                     /note="FCHK std_gpr"
                     /label="FCHK std_gpr"
     misc_feature    17166..17186
                     /note="B2 Gateway"
                     /label="B2 Gateway"
     misc_feature    10095..17216
                     /note="Synthetic Cassette"
                     /label="Synthetic Cassette"
     exon            17626..17774
                     /db_xref="ENSEMBL:ENSMUSE00001236370"
                     /type="targeted"
                     /rank="6"
                     /note="target exon 1 ENSMUSE00001236370"
     misc_feature    17217..17947
                     /note="Critical Region"
                     /label="Critical Region"
     misc_feature    17971..18004
                     /note="Downstream LoxP"
                     /label="Downstream LoxP"
     misc_feature    17948..18027
                     /note="synthetic loxP region"
                     /label="synthetic loxP region"
     misc_feature    18028..21442
                     /note="3 arm"
                     /label="3 arm"
ORIGIN      
        1 ccactggccg tcgttttaca ttaattaaca acttttctat acaaagttga cagatctata
       61 gtgtcaccta aatccaaaaa aaccgggcca acattggccc ggtttttttc cgtttatctg
      121 tttaaactcg gccgctctag cctcgaggct agaactagtg gatctcgagc cccagctggt
      181 tctttccgcc tcagaagcca tagagcccac cgcatcccca gcatgcctgc tattgtcttc
      241 ccaatcctcc cccttgctgt cctgccccac cccacccccc agaatagaat gacacctact
      301 cagacaatgc gatgcaattt cctcatttta ttaggaaagg acagtgggag tggcaccttc
      361 cagggtcaag gaaggcacgg gggaggggca aacaacagat ggctggcaac tagaaggcac
      421 agtcgaggct gatcagcgag ctctaggatc tgcattccac cactgctccc attcatcagt
      481 tccataggtt ggaatctaaa atacacaaac aattagaatc agtagtttaa cacattatac
      541 acttaaaaat tttatattta ccttagagct ttaaatctct gtaggtagtt tgtccaatta
      601 tgtcacacca cagaagtaag gttccttcac aaagagatcg cctgacacga tttcctgcac
      661 aggcttgagc catatactca tacatcgcat cttggccacg ttttccacgg gtttcaaaat
      721 taatctcaag ttctacgctt aacgctttcg cctgttccca gttattaata tattcaacgc
      781 tagaactccc ctcagcgaag ggaaggctga gcactacacg cgaagcacca tcaccgaacc
      841 ttttgataaa ctcttccgtt ccgacttgct ccatcaacgg ttcagtgaga cttaaaccta
      901 actctttctt aatagtttcg gcattatcca cttttagtgc gagaaccttc gtcagtcctg
      961 gatacgtcac tttgaccacg cctccagctt ttccagagag cgggttttca ttatctacag
     1021 agtatcccgc agcgtcgtat ttattgtcgg tactataaaa ccctttccaa tcatcgtcat
     1081 aatttccttg tgtaccagat tttggctttt gtataccttt ttgaatggaa tctacataac
     1141 caggtttagt cccgtggtac gaagaaaagt tttccatcac aaaagattta gaagaatcaa
     1201 caacatcatc aggatccatg gcgaggacct gcaggtcgaa aggcccggag atgaggaaga
     1261 ggagaacagc gcggcagacg tgcgcttttg aagcgtgcag aatgccgggc ctccggagga
     1321 ccttcgggcg cccgccccgc ccctgagccc gcccctgagc ccgcccccgg acccacccct
     1381 tcccagcctc tgagcccaga aagcgaagga gcaaagctgc tattggccgc tgccccaaag
     1441 gcctacccgc ttccattgct cagcggtgct gtccatctgc acgagactag tgagacgtgc
     1501 tacttccatt tgtcacgtcc tgcacgacgc gagctgcggg gcggggggga acttcctgac
     1561 taggggagga gtagaaggtg gcgcgaaggg gccaccaaag aacggagccg gttggcgcct
     1621 accggtggat gtggaatgtg tgcgaggcca gaggccactt gtgtagcgcc aagtgcccag
     1681 cggggctgct aaagcgcatg ctccagactg ccttgggaaa agcgcctccc ctacccggta
     1741 gaattcgata aacagctcta gaccagccag gacagaaatg cctcgacttc gctgctaccc
     1801 aaggttgccg ggtgacgcac accgtggaaa cggatgaagg cacgaaccca gtggacataa
     1861 gcctgttcgg ttcgtaagct gtaatgcaag tagcgtatgc gctcacgcaa ctggtccaga
     1921 accttgaccg aacgcagcgg tggtaacggc gcagtggcgg ttttcatggc ttgttatgac
     1981 tgtttttttg gggtacagtc tatgcctcgg gcatccaagc agcaagcgcg ttacgccgtg
     2041 ggtcgatgtt tgatgttatg gagcagcaac gatgttacgc agcagggcag tcgccctaaa
     2101 acaaagttaa acattatgag ggaagcggtg atcgccgaag tatcgactca actatcagag
     2161 gtagttggcg tcatcgagcg ccatctcgaa ccgacgttgc tggccgtaca tttgtacggc
     2221 tccgcagtgg atggcggcct gaagccacac agtgatattg atttgctggt tacggtgacc
     2281 gtaaggcttg atgaaacaac gcggcgagct ttgatcaacg accttttgga aacttcggct
     2341 tcccctggag agagcgagat tctccgcgct gtagaagtca ccattgttgt gcacgacgac
     2401 atcattccgt ggcgttatcc agctaagcgc gaactgcaat ttggagaatg gcagcgcaat
     2461 gacattcttg caggtatctt cgagccagcc acgatcgaca ttgatctggc tatcttgctg
     2521 acaaaagcaa gagaacatag cgttgccttg gtaggtccag cggcggagga actctttgat
     2581 ccggttcctg aacaggatct atttgaggcg ctaaatgaaa ccttaacgct atggaactcg
     2641 ccgcccgact gggctggcga tgagcgaaat gtagtgctta cgttgtcccg catttggtac
     2701 agcgcagtaa ccggcaaaat cgcgccgaag gatgtcgctg ccgactgggc aatggagcgc
     2761 ctgccggccc agtatcagcc cgtcatactt gaagctagac aggcttatct tggacaagaa
     2821 gaagatcgct tggcctcgcg cgcagatcag ttggaagaat ttgtccacta cgtgaaaggc
     2881 gagatcacca aggtagtcgg caaataaccc tcgagccacc catgaccaaa atcccttaac
     2941 gtgagttacg cgtcgttcca ctgagcgtca gaccccgtag aaaagatcaa aggatcttct
     3001 tgagatcctt tttttctgcg cgtaatctgc tgcttgcaaa caaaaaaacc accgctacca
     3061 gcggtggttt gtttgccgga tcaagagcta ccaactcttt ttccgaaggt aactggcttc
     3121 agcagagcgc agataccaaa tactgttctt ctagtgtagc cgtagttagg ccaccacttc
     3181 aagaactctg tagcaccgcc tacatacctc gctctgctaa tcctgttacc agtggctgct
     3241 gccagtggcg ataagtcgtg tcttaccggg ttggactcaa gacgatagtt accggataag
     3301 gcgcagcggt cgggctgaac ggggggttcg tgcacacagc ccagcttgga gcgaacgacc
     3361 tacaccgaac tgagatacct acagcgtgag ctatgagaaa gcgccacgct tcccgaaggg
     3421 agaaaggcgg acaggtatcc ggtaagcggc agggtcggaa caggagagcg cacgagggag
     3481 cttccagggg gaaacgcctg gtatctttat agtcctgtcg ggtttcgcca cctctgactt
     3541 gagcgtcgat ttttgtgatg ctcgtcaggg gggcggagcc tatggaaaaa cgccagcaac
     3601 gcggcctttt tacggttcct ggccttttgc tggccttttg ctcacatgtt ctttcctgcg
     3661 ttatcccctg attctgtgga taaccgtatt accgcctttg agtgagctga taccgctcgc
     3721 cgcagccgaa cgaccgagcg cagcgagtca gtgagcgagg aagcggaaga gcgcccaata
     3781 cgcaaaccgc ctctccccgc gcgttggccg attcattaat gcagctggca cgacaggttt
     3841 cccgactgga aagcgggcag tgagcgcaac gcaattaata cgcgtaccgc tagccaggaa
     3901 gagtttgtag aaacgcaaaa aggccatccg tcaggatggc cttctgctta gtttgatgcc
     3961 tggcagttta tggcgggcgt cctgcccgcc accctccggg ccgttgcttc acaacgttca
     4021 aatccgctcc cggcggattt gtcctactca ggagagcgtt caccgacaaa caacagataa
     4081 aacgaaaggc ccagtcttcc gactgagcct ttcgttttat ttgatgcctg gcagttccct
     4141 actctcgcgt taacgctagc atggatgttt tcccagtcac gacgttgtaa aacgacggcc
     4201 agtcttaaat cgtgccaact ttattataca aagttgcgga cgcgatcgcc ggcggataac
     4261 aatttcacac aggacataat aaacagaaaa ataagggcat ggttctcctc gctctgactg
     4321 ctgtaaaaga cgggattaag tggaaggacc tgtagggtac tgtaagaagc atagcaagtt
     4381 ctatcagcat tgcccgcata ctctagttcc ttgggagggc cttgctgtag gctctcagct
     4441 atgggacccc cgtcctgggg ctgtgtaagc ccagcctttg ccaggatgag ggttttagag
     4501 ctcgctggta ttgctgatat tgtggaagga gacagaaggg gaaacacagc caatgctctc
     4561 tcacccccat cctctcccaa ccggccacat aggaagggtg agcctgaaat gggccagctg
     4621 ggctggcatt cgatcgtcat ctgagcactc aggaagtgca ggcgggaaga tcaaaagttc
     4681 aaggtcacct tcagctgcat agcaacttca agacagtgct atgtgtgacc ttgtcagaga
     4741 ggacaggatg gacggatgga tggatggatg gatggatgga tggatggatg ggtggatgga
     4801 tggatggatg gatggatgga tggatggatg gatgggaaag taaacaggca ggctggtgtg
     4861 tgcctataat ccagctacat aagaggctta ggcaggagag gaggatactg agtttaacct
     4921 aagtaaatgc caggcatcca acagagctta ccaaatgccc tgtggcactt acctgaagtc
     4981 atttctcttt gtccctggcc tggcagacta tgagaacaag cagaccttgt tctccttgcc
     5041 gagccagctt attacactca gattgtctgc cgtctgcaga ctcctgctgc aaggggagtg
     5101 ggtgaaatca ccctgcctca aacttgctta tcacttatga ggttggagac agcttgcaga
     5161 catcaaacga acaaacaaac aaacaaccca accaaccaat caaccaaacc caaagagcat
     5221 tgaatatttt tgagtctgag aggggaaggc cccgtggcca ctggtgggac cattttgctt
     5281 ggagcttcct ccatacgccg tggcatggac ttaatatttt tctagcattt ctgggctgta
     5341 aaagtgattt tcaaacaggg gtggcaaccg tttcttctca gccaccacac aacacactga
     5401 agatggaact ggagacagca caggtagagg ggaccctgcc tcaagagaga cccccttgac
     5461 tctcagcagc caccggtcag gtacctctca aatccaccat ctcctttact gtcaccctga
     5521 ctgggttact ttgggttttt tattctttaa ctctgtcctg gccattgtca cggtcaccct
     5581 ttctgatcct gcctgaactt cctggaatct tgctggcccg atcctgtttc aaaggctgag
     5641 tggacatggt tggaggggca ggatagggtg gatgggccag cccaaggtgc ctgacttctt
     5701 ctcagccact gttggagctt cggtgacagg aaacctgttt tcttttattc atctgaccat
     5761 gagacccagc tggcaactaa aaatattctc cagttacaaa agttgataat gaatcgatta
     5821 taggtatata tccactgtat aaaagagaat actatatatt ggtgggaaag aaaaattact
     5881 tcaaaaataa aaaggaagcc atgtatggtg gtacatgaac ttaaccccag cactcaggaa
     5941 gaagaggccg gggatctctg agtttgaggc cagcctggtc tacctagaga attcctggcc
     6001 atccagggtt acaaagctaa gaacctgttt caaaacaaaa caaagtaaaa cccaaaacaa
     6061 atataaaata tacaggtaga cagagacaca gtttcatggt cggttgactt ttggcaggga
     6121 tgccaaggct actcagcaag ggacaagagt cccttcagct agcagtagcc ggaagccgaa
     6181 tgtccacaaa gtaccccgtt gtagccttac ctcataccct gtacaaaaca ttagctctga
     6241 gcagatcaaa gacctaagtg gaagagctgg tgccgtcaaa ctcctaaaag aaaagcagat
     6301 gtgactgttt cgaccttaca ttgggcggtt ggaatcttat acacagcaca gccctaaacg
     6361 gcaaaaccag aaacagatgg cccttggtga gaccgtgtag cccaatggcc agcaccacaa
     6421 aaataaccag aaaaactaaa cctgtcagtg cttccttatt gttactgatt tataacttag
     6481 atttatttat tattgttgtg gaagtggtgt gcgtgtgtgg aggtgggcac ataccatggt
     6541 gcgtgtgttg agctcaggac aatcgtgtgg cgtggactct ctcctcccac ctttatgggg
     6601 ggaggggttc aggtattgaa cccaggtctt caggcttgca ctgaaagggc tttacccatc
     6661 tcagcagccc tgttgttagt gtgcatatga gcatatgtgt gagtgcatgt ggaagcatgc
     6721 ccattgcatg tgtgggagcc agaggtcagc ttcaggtgtc atccttcagg tatgtcagtc
     6781 tttttgatgt agagtctttc attggtctgg ggcctaacaa gtaggtgggg ctggctggcc
     6841 agtgagcacc caggatccct ggtgctggat tacaggtgtg tgcgataagc acaccactgc
     6901 acctagcttc tttcacatgg gttgggttct ggggattgaa ctcaggtcct catgcttgcc
     6961 tgtcaaccac tttattgagt tatccatctg gccattcctc ttatccttcc ttccttcctt
     7021 ccttccttcc tccctccctc cctccctccc tccctccctt ccttcctttc ctttctccct
     7081 ctttctttct ccttgtagag actgaactta tgtgtggttt gaaagacaac agctcccata
     7141 gactcatatg tttgaatgcc aggtccccac ctagtggaac tatttaggaa ggatcaggag
     7201 gtgtggcctt gctgaaggag gtatgtcact ggggataagc tttgaggttt caaaagcaca
     7261 gagcaggccc tgtcttttct ctctctctct ctctctctct ctctctctct ctctctctct
     7321 ctctctctct ctctctctct gcctgctgcc tatggatcag atataaaatt cagctactgc
     7381 tcctatctgt ctgcttcctg ccatgatcac taatcctcta aactgtaagc cacccccaat
     7441 taaatgtttt cttttataag agctgccgtg gtcatggtgt ctcttcacag caacaggaca
     7501 gtgactagac aacctcaggc aagctaaaca aatgctccac tatcaagcta cattcctggc
     7561 ctttcgtcag tcaagcaatc aatcaattaa ctaattaatt aattaactaa cgcatatcct
     7621 gcttgtggag gtcagaggac aactccctcg agtcttctct ctccttctac cttgttgaga
     7681 cagatcctct tgtttccttt cctgctttgt acactccaga ctggctggtc cacaggcttc
     7741 cagcctattc cctggtctct gcctctcaac tggacaaagc agtgggatta cagatatgca
     7801 ccactgtatc tgtcactggt ttggggggat tgggggatca aatgttgatt tgattttcag
     7861 gcttgaatga ctggtgtttt actcactgag ccgtctgcct ggccccaaca tatataatgt
     7921 ttaaaggcac ctcccactca ttttggtacc atcgaagggt gcgaatgggc agtaagtaag
     7981 tagatagatg gcgttctaac accagccttc atcagagaga tgcaagagat ggtgaaaaat
     8041 gacctcatac acacattact gaagatatag acaaactaga ggtttcttcc gttatggata
     8101 atgacagaaa gtggtacagc cactttgtca ggccttatca gtgtgactct caaacacacg
     8161 tgagagaaag gaaagacgct tatccagaca caaatgtgtg tgccaatgtg cttagcagtg
     8221 gtttttaaaa attaatttat taatttattc actttacatc ctgattgcag ttcccatttc
     8281 ccaatcccct ctcaccttca cttctgagga ggaggaggtc ccttctgggg agccaaccca
     8341 ccctggcacc tcaagtcact ttagggctag gtgcatcctt gcccactgag gccagacaag
     8401 gcagaccaag atccacacag gcaggcagca gaggtcagga taagcctgct ctagttgttg
     8461 ggggacatat atgtagacca agctgcacct ctgctacata tatatgggag tcgggatagg
     8521 gggctaggtc cagcctttgt atgctctttt ggttggtggt tcagtctctg tgagcccccc
     8581 aagggtccag gttagctgac tttcttggtc ttcttatgga gttcccatct cctttgggac
     8641 ccgcagtcct tccctcagct cttctacaag acttcctgag cttcgtctaa cgtttggctg
     8701 tgggtctctg catctgtttc ctgtcagctg ctgaggggga gcctctcaga ggagagtcag
     8761 gctaggctcc tgtctgtgaa tccaggctga cagacccaga catagcctga ggatccaagg
     8821 aagttgaagg aggagggcag gcctgcagtg tgtccctgta gatcccctga ggactgctca
     8881 ttccaagcag tgttaattac agtctgaagt gcaaacagcc catgtctgtc agttcaggaa
     8941 ggaatgtgtg aagtatggtc cgtgcagaca gtgggatacg tggtggccac gcctttaatt
     9001 ccagcatttg agaggcagag gcaggcggat ttctgagttc gaggccagcc tggtctacag
     9061 agtgacttcc aggatagcca gggctataca gagaaaccct gtctcgaaaa aaccaaaacc
     9121 aaaaaaagaa aaaaagaatg gaactcgcat ggacagtcta acgtagaagc aggctagaca
     9181 cattttacta agtgaaaaaa gccagtcaaa aggaaccatt tgtgtttaat acccagaaaa
     9241 gagttttcag aatccatttg tctgtctgtc tgtctgtctg tctgtctgtc tgtctatatt
     9301 tatctattta ttgtttatgg tgctatggat caacctcagg gcctcacata tcctgggcaa
     9361 gcaagcactt taccactgag caacatcacc aacctttggc ttttaaaaat ataataataa
     9421 taataataat atctttttaa aaaatagata gtattattta cagcaccccc ttttgagaca
     9481 agtttttact gtgtagccca ggttagcctc aaactctcaa tcttcttgtc ttagcctaag
     9541 tactaggacc acagacatgc accgtcgtac ttgactggga ccgcacacac accttgaatg
     9601 gatggtttct ttgttaggtg acccagattg caggttgtgt gggggtaatc cttttcaggg
     9661 tagtgccacc aggctaatat tgatagtcat ggggatggga gctattgaga cttagggagg
     9721 caaacgcagc tggcctggtg acacaggctg caacgtggat gaggcccggg gacactacac
     9781 taggtgaaag gtaccagcca caaagagaca aggcatgccc gattccacct ataggaaatg
     9841 tccagatctc tccgagaaga aagtggggtt cgctagggac gggaggggat gaggaattac
     9901 tgcttaatgg ttaccaagtc atcttggggt gatatccaag tttctcagag atagtgacag
     9961 gagctgctta actttgcaaa tgtccttagt gtcaccgagc tatgtaagca agctgtgctc
    10021 agcaagtggc cctagtttct catgtttgct tatcttacaa taaccgtaaa aactcaatcc
    10081 aaagagtaac tggaaaggcg cataacgata ccacgatatc aacaagtttg tacaaaaaag
    10141 caggctggcg ccggaaccga agttcctatt ccgaagttcc tattctctag aaagtatagg
    10201 aacttcgaac cctttcccac accaccctcc acacttgccc caaacactgc caactatgta
    10261 ggaggaaggg gttgggacta acagaagaac ccgttgtggg gaagctgttg ggagggtcac
    10321 tttatgttct tgcccaaggt cagttgggtg gcctgcttct gatgaggtgg tcccaaggtc
    10381 tggggtagaa ggtgagaggg acaggccacc aaggtcagcc ccccccccct atcccatagg
    10441 agccaggtcc ctctcctgga caggaagact gaaggggaga tgccagagac tcagtgaagc
    10501 ctggggtacc ctattggagt ccttcaagga aacaaacttg gcctcaccag gcctcagcct
    10561 tggctcctcc tgggaactct actgcccttg ggatcccctt gtagttgtgg gttacatagg
    10621 aagggggacg ggattcccct tgactggcta gcctactctt ttcttcagtc ttctccatct
    10681 cctctcacct gtctctcgac cctttcccta ggatagactt ggaaaaagat aaggggagaa
    10741 aacaaatgca aacgaggcca gaaagatttt ggctgggcat tccttccgct agcttttatt
    10801 gggatcccct agtttgtgat aggcctttta gctacatctg ccaatccatc tcattttcac
    10861 acacacacac accactttcc ttctggtcag tgggcacatg tccagcctca agtttatatc
    10921 accaccccca atgcccaaca cttgtatggc cttgggcggg tcatcccccc ccccaccccc
    10981 agtatctgca acctcaagct agcttgggtg cgttggttgt ggataagtag ctagactcca
    11041 gcaaccagta acctctgccc tttctcctcc atgacaacca ggtcccaggt cccgaaaacc
    11101 aaagaagaag aaccctaaca aagaggacaa gcggcctcgc acagccttca ctgctgagca
    11161 gctccagagg ctcaaggctg agtttcagac caacaggtac ctgacagagc agcggcgcca
    11221 gagtctggca caggagctcg gtacccggaa gatctggact ctagagaatt ccgcccctct
    11281 ccctcccccc cccctaacgt tactggccga agccgcttgg aataaggccg gtgtgcgttt
    11341 gtctatatgt tattttccac catattgccg tcttttggca atgtgagggc ccggaaacct
    11401 ggccctgtct tcttgacgag cattcctagg ggtctttccc ctctcgccaa aggaatgcaa
    11461 ggtctgttga atgtcgtgaa ggaagcagtt cctctggaag cttcttgaag acaaacaacg
    11521 tctgtagcga ccctttgcag gcagcggaac cccccacctg gcgacaggtg cctctgcggc
    11581 caaaagccac gtgtataaga tacacctgca aaggcggcac aaccccagtg ccacgttgtg
    11641 agttggatag ttgtggaaag agtcaaatgg ctctcctcaa gcgtattcaa caaggggctg
    11701 aaggatgccc agaaggtacc ccattgtatg ggatctgatc tggggcctcg gtgcacatgc
    11761 tttacatgtg tttagtcgag gttaaaaaac gtctaggccc cccgaaccac ggggacgtgg
    11821 ttttcctttg aaaaacacga tgataagctt gccacaacca tggaagatcc cgtcgtttta
    11881 caacgtcgtg actgggaaaa ccctggcgtt acccaactta atcgccttgc agcacatccc
    11941 cctttcgcca gctggcgtaa tagcgaagag gcccgcaccg atcgcccttc ccaacagttg
    12001 cgcagcctga atggcgaatg gcgctttgcc tggtttccgg caccagaagc ggtgccggaa
    12061 agctggctgg agtgcgatct tcctgaggcc gatactgtcg tcgtcccctc aaactggcag
    12121 atgcacggtt acgatgcgcc catctacacc aacgtgacct atcccattac ggtcaatccg
    12181 ccgtttgttc ccacggagaa tccgacgggt tgttactcgc tcacatttaa tgttgatgaa
    12241 agctggctac aggaaggcca gacgcgaatt atttttgatg gcgttaactc ggcgtttcat
    12301 ctgtggtgca acgggcgctg ggtcggttac ggccaggaca gtcgtttgcc gtctgaattt
    12361 gacctgagcg catttttacg cgccggagaa aaccgcctcg cggtgatggt gctgcgctgg
    12421 agtgacggca gttatctgga agatcaggat atgtggcgga tgagcggcat tttccgtgac
    12481 gtctcgttgc tgcataaacc gactacacaa atcagcgatt tccatgttgc cactcgcttt
    12541 aatgatgatt tcagccgcgc tgtactggag gctgaagttc agatgtgcgg cgagttgcgt
    12601 gactacctac gggtaacagt ttctttatgg cagggtgaaa cgcaggtcgc cagcggcacc
    12661 gcgcctttcg gcggtgaaat tatcgatgag cgtggtggtt atgccgatcg cgtcacacta
    12721 cgtctgaacg tcgaaaaccc gaaactgtgg agcgccgaaa tcccgaatct ctatcgtgcg
    12781 gtggttgaac tgcacaccgc cgacggcacg ctgattgaag cagaagcctg cgatgtcggt
    12841 ttccgcgagg tgcggattga aaatggtctg ctgctgctga acggcaagcc gttgctgatt
    12901 cgaggcgtta accgtcacga gcatcatcct ctgcatggtc aggtcatgga tgagcagacg
    12961 atggtgcagg atatcctgct gatgaagcag aacaacttta acgccgtgcg ctgttcgcat
    13021 tatccgaacc atccgctgtg gtacacgctg tgcgaccgct acggcctgta tgtggtggat
    13081 gaagccaata ttgaaaccca cggcatggtg ccaatgaatc gtctgaccga tgatccgcgc
    13141 tggctaccgg cgatgagcga acgcgtaacg cgaatggtgc agcgcgatcg taatcacccg
    13201 agtgtgatca tctggtcgct ggggaatgaa tcaggccacg gcgctaatca cgacgcgctg
    13261 tatcgctgga tcaaatctgt cgatccttcc cgcccggtgc agtatgaagg cggcggagcc
    13321 gacaccacgg ccaccgatat tatttgcccg atgtacgcgc gcgtggatga agaccagccc
    13381 ttcccggctg tgccgaaatg gtccatcaaa aaatggcttt cgctacctgg agagacgcgc
    13441 ccgctgatcc tttgcgaata cgcccacgcg atgggtaaca gtcttggcgg tttcgctaaa
    13501 tactggcagg cgtttcgtca gtatccccgt ttacagggcg gcttcgtctg ggactgggtg
    13561 gatcagtcgc tgattaaata tgatgaaaac ggcaacccgt ggtcggctta cggcggtgat
    13621 tttggcgata cgccgaacga tcgccagttc tgtatgaacg gtctggtctt tgccgaccgc
    13681 acgccgcatc cagcgctgac ggaagcaaaa caccagcagc agtttttcca gttccgttta
    13741 tccgggcaaa ccatcgaagt gaccagcgaa tacctgttcc gtcatagcga taacgagctc
    13801 ctgcactgga tggtggcgct ggatggtaag ccgctggcaa gcggtgaagt gcctctggat
    13861 gtcgctccac aaggtaaaca gttgattgaa ctgcctgaac taccgcagcc ggagagcgcc
    13921 gggcaactct ggctcacagt acgcgtagtg caaccgaacg cgaccgcatg gtcagaagcc
    13981 gggcacatca gcgcctggca gcagtggcgt ctggcggaaa acctcagtgt gacgctcccc
    14041 gccgcgtccc acgccatccc gcatctgacc accagcgaaa tggatttttg catcgagctg
    14101 ggtaataagc gttggcaatt taaccgccag tcaggctttc tttcacagat gtggattggc
    14161 gataaaaaac aactgctgac gccgctgcgc gatcagttca cccgtgcacc gctggataac
    14221 gacattggcg taagtgaagc gacccgcatt gaccctaacg cctgggtcga acgctggaag
    14281 gcggcgggcc attaccaggc cgaagcagcg ttgttgcagt gcacggcaga tacacttgct
    14341 gatgcggtgc tgattacgac cgctcacgcg tggcagcatc aggggaaaac cttatttatc
    14401 agccggaaaa cctaccggat tgatggtagt ggtcaaatgg cgattaccgt tgatgttgaa
    14461 gtggcgagcg atacaccgca tccggcgcgg attggcctga actgccagct ggcgcaggta
    14521 gcagagcggg taaactggct cggattaggg ccgcaagaaa actatcccga ccgccttact
    14581 gccgcctgtt ttgaccgctg ggatctgcca ttgtcagaca tgtatacccc gtacgtcttc
    14641 ccgagcgaaa acggtctgcg ctgcgggacg cgcgaattga attatggccc acaccagtgg
    14701 cgcggcgact tccagttcaa catcagccgc tacagtcaac agcaactgat ggaaaccagc
    14761 catcgccatc tgctgcacgc ggaagaaggc acatggctga atatcgacgg tttccatatg
    14821 gggattggtg gcgacgactc ctggagcccg tcagtatcgg cggaattcca gctgagcgcc
    14881 ggtcgctacc attaccagtt ggtctggtgt caaaaataat aataaccggg caggggggat
    14941 ctaagctcta gataagtaat gatcataatc agccatatca catctgtaga ggttttactt
    15001 gctttaaaaa acctcccaca cctccccctg aacctgaaac ataaaatgaa tgcaattgtt
    15061 gttgttaact tgtttattgc agcttataat ggttacaaat aaagcaatag catcacaaat
    15121 ttcacaaata aagcattttt ttcactgcat tctagttgtg gtttgtccaa actcatcaat
    15181 gtatcttatc atgtctggat ccggaataac ttcgtatagc atacattata cgaagttatg
    15241 tttaaacggc gcgccccgga attcgccttc tgcaggagcg tacagaaccc agggccctgg
    15301 cacccgtgca gaccctggcc caccccacct gggcgctcag tgcccaagag atgtccacac
    15361 ctaggatgtc ccgcggtggg tggggggccc gagagacggg caggccgggg gcaggcctgg
    15421 ccatgcgggg ccgaaccggg cactgcccag cgtgggcgcg ggggccacgg cgcgcgcccc
    15481 cagcccccgg gcccagcacc ccaaggcggc caacgccaaa actctccctc ctcctcttcc
    15541 tcaatctcgc tctcgctctt tttttttttc gcaaaaggag gggagagggg gtaaaaaaat
    15601 gctgcactgt gcggcgaagc cggtgagtga gcggcgcggg gccaatcagc gtgcgccgtt
    15661 ccgaaagttg ccttttatgg ctcgagcggc cgcggcggcg ccctataaaa cccagcggcg
    15721 cgacgcgcca ccaccgccga gaccgcgtcc gccccgcgag cacagagcct cgcctttgcc
    15781 gatcctctag agtcgagatc cgccgccacc atgattgaac aagatggatt gcacgcaggt
    15841 tctccggccg cttgggtgga gaggctattc ggctatgact gggcacaaca gacaatcggc
    15901 tgctctgatg ccgccgtgtt ccggctgtca gcgcaggggc gcccggttct ttttgtcaag
    15961 accgacctgt ccggtgccct gaatgaactg caggacgagg cagcgcggct atcgtggctg
    16021 gccacgacgg gcgttccttg cgcagctgtg ctcgacgttg tcactgaagc gggaagggac
    16081 tggctgctat tgggcgaagt gccggggcag gatctcctgt catctcacct tgctcctgcc
    16141 gagaaagtat ccatcatggc tgatgcaatg cggcggctgc atacgcttga tccggctacc
    16201 tgcccattcg accaccaagc gaaacatcgc atcgagcgag cacgtactcg gatggaagcc
    16261 ggtcttgtcg atcaggatga tctggacgaa gagcatcagg ggctcgcgcc agccgaactg
    16321 ttcgccaggc tcaaggcgcg catgcccgac ggcgaggatc tcgtcgtgac ccatggcgat
    16381 gcctgcttgc cgaatatcat ggtggaaaat ggccgctttt ctggattcat cgactgtggc
    16441 cggctgggtg tggcggaccg ctatcaggac atagcgttgg ctacccgtga tattgctgaa
    16501 gagcttggcg gcgaatgggc tgaccgcttc ctcgtgcttt acggtatcgc cgctcccgat
    16561 tcgcagcgca tcgccttcta tcgccttctt gacgagttct tctgagcggg actctggggt
    16621 tcgaaatgac cgaccaagcg acgcccaacc tgccatcacg agatttcgat tccaccgccg
    16681 ccttctatga aaggttgggc ttcggaatcg ttttccggga cgccggctgg atgatcctcc
    16741 agcgcgggga tctcatgctg gagttcttcg cccacccccc ggatctaagc tctagataag
    16801 taatgatcat aatcagccat atcacatctg tagaggtttt acttgcttta aaaaacctcc
    16861 cacacctccc cctgaacctg aaacataaaa tgaatgcaat tgttgttgtt aacttgttta
    16921 ttgcagctta taatggttac aaataaagca atagcatcac aaatttcaca aataaagcat
    16981 ttttttcact gcattctagt tgtggtttgt ccaaactcat caatgtatct tatcatgtct
    17041 ggatccgggg gtaccgcgtc gagaagttcc tattccgaag ttcctattct ctagaaagta
    17101 taggaacttc gtcgagataa cttcgtatag catacattat acgaagttat gtcgagatat
    17161 ctagacccag ctttcttgta caaagtggtt gatatctcta tagtcgcagt aggcggcata
    17221 ggctgaacct tggcataggc ttctccagtg ctgaaactct gtccaagctc ggtgtggtgg
    17281 cacatacctt taatccctgt aattaggaag ctcaggccgg gagggtcggg agactgcagt
    17341 catcttctgc tacatagtga tgctggggct agcccacatc ttcaacaaaa taaaaagcta
    17401 gtgttgcgtg gtctttattt atgggtagca aggcagaagg tgggatggag ctttgtgccg
    17461 tatttaatgc ctcttccacc ccagtgtggg tccagagttg ttccagcggg tgctgtatgg
    17521 cggggttggg ggtggggggt agcagactgg ccagatccag agagcaggta tactgctggt
    17581 gtcctgctca cgcttgaatc tgacatctgt tttctccctt gtcagaaaag ggggatttca
    17641 ttgcactgga tctcggcggg tcttcctttc gaatcctgcg ggtgcaggtg aaccacgaga
    17701 agagtcagaa cgtcagcatg gagtctgagg tctacgacac cccagagaac atcgtgcacg
    17761 gcagtggaag ccaggtgggc ccctgtcctc ctcatcctgt tccagccagc cagaatccct
    17821 tggagtaccc acgagggccg ggcttctgaa agctgccatc ctgggcaccc cccccccctc
    17881 caggactcta ttggaggtct gacatagagc gtcaatggct caggactccc ggtggaggga
    17941 tgaggcggag atggcgcaac gcaattaatg ataacttcgt atagcataca ttatacgaag
    18001 ttatggtctg agctcgccat cagttcactg tggagaggga ggccctgtgg cattgtcgca
    18061 agcgcgtttg ttctcaaagg atcctggggt tgcgtcctgg gcacaggttt ggcccactct
    18121 ttgggtagaa agttcttctc tcagggcact ggcttctgca cccactcgct ggaggcctgg
    18181 ccctgaggaa tggctctcag cttgggagaa cgggagctct gtactcttga tagaatggcg
    18241 agcacacacc ctcagcatag caaccagaga ctgcacactt tgctttagaa gtgactcctc
    18301 ctccttgagt tcatacccaa agcttcccct cctgccacca gcccttgagg agggccatcc
    18361 ttcctgacca aaggacgtga gcacacctgc agagggtctg ttttgtgatg tgcgctgcgg
    18421 tccctgtctc cccaggaccc tgggactaag gttcaggcaa tatcctcggg tttttatttt
    18481 atatgtgggt cccctgagat tataacatgg gggtgctcca tccctcttat ggatggacat
    18541 atgagcttgg ggcccttcca gactccacgt tagggtcata gttgccacac tattgaaagc
    18601 ttgccagatt tctgctgggg aagggtgtgt gttcatggtg agaggttcct caagttcccc
    18661 agagaaagcc atggttttgg ggtggactga ggtgaggccc aggagccttc tctataggag
    18721 tcacactgtg cctaagtcac tgtggatgag ggctggagca ccctcaccta gataagaccc
    18781 ttgaactccc gtccttggat tcagagtctt ctggagccca tcacagtggg catggaaaga
    18841 agccctgtgt ctagggtggc aagcctcctt acagctagcc acagaggcag ggaaaccgct
    18901 cattagctag tcctgtttct atcactaggc atcacagact ggtcccttcg ccccaatgct
    18961 gttgcaatgg gcagggagtg ctctcaccca tgcccccatt gcccactgcg cggcttcttc
    19021 atgcaagtgg ccagcagcca gcttggcaga ccccgttcca tgtaacaagt actggcttat
    19081 cactgttcct tgtggttggt ctttgggttg agccaccgct gagactgtca ctgtgcaaac
    19141 attccttgtg tcccttggct tggccttttc ggtgcaggac ttctttaggg gggttcctcc
    19201 atcccagggt acccttctta tccccaggat cattttgctt cccctccaca ctctgtttgt
    19261 tcccttgctc cttctaagtc atccaagaag acggtgattg ttgtgatatg gtgatgcctg
    19321 ttctgtgtaa tagcccgacg tataagtgct ttatatttag tgacccagtg acccatttaa
    19381 tcaccgtggc aaccctgtgg agttttacca tgtccatctt atacacggga aagctgttta
    19441 gtagctgtca aaatctgaga tttctaaggt ggtctcatcc ccctcccccc atttacttat
    19501 ttattttgaa accaggcttc actgtgtagc tctggctgtc ctggaactca ctttgtagat
    19561 caggctgacc gcgaacttgt agagatcccc actgcctctg cttctcactg ctgaggttaa
    19621 aggtgtgaat cactacatcc agcaaaattt tttaaagtgt atatgtgtgg cttgtgtgag
    19681 tatataccat gtgtgtgtgt gtaggtgccc taagaggccg gaagaaggca cttggttccc
    19741 tggaattggg gttgtgaggc tcctgatata ggtgctgcca accaaacttg ggtcctttgg
    19801 aagagcagcg agtgttctta acctctgagc ctctccctgg gcccctttct tagatttttg
    19861 atgctgagaa aaatgtggtg gctgtgggca ggagcttaga tcagggtgtg agggaagcaa
    19921 ggtaggatta tggacactga tggagctaga acgtctccac agcattctgg agttagcagt
    19981 caactggtgt caagtggccc atctcccgag ctctgagctc gctgaccaac ctcttccacg
    20041 gtgacccagg tcttcatgtt acccacggag ctgctcaaga ctcatagtcc ataaacaacg
    20101 aagtcttaag ggcctggatt ttatgggacc ctcaccctct gtgatgtgtg ggtgtttaaa
    20161 agtggatcct aaacctgtct cttgaaatac tgttagacgt aaagatgaaa tgatgctatc
    20221 cgggttcatc ctgcagccct tcccccttct cagcctctct ctctctcccc tctccaccac
    20281 atggtatctc aggcgtctcc tacaattcta agctttatgg tttcagaagc tgcatgcaac
    20341 actgttaaaa cagggattga gtgaccaggg agacagctca gcaagaaatg ggcacaaaca
    20401 tggcgaccag agttcaaatc cttgcactca cataaaaagc tagctggctg tggctgccca
    20461 aatggctgta accccaatac tgtcagataa cggagacagg gggatgacct gagcttgctg
    20521 gtcaccagcc agctccagat tcggtgagaa gccttgtctc tgggtagtaa agcagagagc
    20581 gatagagggg aacacttgat attttcctct ggccttgttt ataagcactg atacacatgt
    20641 gcatgtccac cttatgtaca tcacacacac acacacacac acacacacac acacacacct
    20701 cacttaggtt tgaagatttt aaatactact taaagtttgg gttttttttg ggggggttct
    20761 tatgtgtata gtatatgtgt attgtacaag ttatctgggt gctcatacac acgcatgcgc
    20821 gagagcacag tgaagaggtc agaggttgat gtcaggtaat cttcctccaa tactctctac
    20881 gttatttgtc tgagatagat ctatcattga acccaaagtt cactggatgg ctggccagtg
    20941 agctgcccct gtctcttctc ttcctcccca gcaccagggc tgcagtctgc tacctcagct
    21001 ggctgtgcgt gtgtttcagg atctgaactc aggccctcac gcttgcatgg aaggcacttt
    21061 accaacttag ccatcttccc ttaaaaattt tgatttttct tgtgtgtgtg tgtgtgtgtg
    21121 tgtgtgtgtg tgtgtaggtg cacacatgcc acagcgtgca aatgtggagg tcagaggaca
    21181 accaacttgt gagagttggg tcttcccttc cactgtgtgg gtcccaagcg ttggactcga
    21241 ggctgtcagg ctcggtggga agcacttaag ccgctcagtc atctcattca gtcctaaagt
    21301 gtttcctttg ttactgattt atttatttta gctcaggctg gcctggaact tgctctatag
    21361 tcctttctgg cctcaaccgc attatcctgc tcttgccttc agagtgtgag attatatgtg
    21421 tgggtcatta catctagctt ct
//
