# Supplementary material for: CRISPR-Cas9 enables conditional mutagenesis of challenging loci
Source: Sci Rep. 2016 Sep 1;6:32326. doi: 10.1038/srep32326 (PMC5007477; doi:10.1038/srep32326)
Supplement: Supplementary File 3 [file srep32326-s3.zip › gb/HEP00995_A02_vector.gb]

LOCUS       50969#L1L2_Bact_P#L3L4_pD223_DTA_spec        22215 bp    dna     circular UNK 
ACCESSION   unknown
SOURCE      Mus musculus
  ORGANISM  Mus musculus
            Eukaryota; Metazoa; Chordata; Craniata; Vertebrata; Euteleostomi;
            Mammalia; Eutheria; Euarchontoglires; Glires; Rodentia;
            Sciurognathi; Muroidea; Muridae; Murinae; Mus.
COMMENT     cassette: L1L2_Bact_P
COMMENT     design_id: 50969
COMMENT     backbone: L3L4_pD223_DTA_spec
COMMENT     transcript_id: ENSMUST00000010506
FEATURES             Location/Qualifiers
     misc_feature    29..49
                     /note="B4 Gateway"
                     /label="B4 Gateway"
     misc_feature    complement(125..378)
                     /note="BGH pA"
                     /label="BGH pA"
     CDS             complement(503..1159)
                     /note="DTA"
                     /label="DTA"
     promoter        complement(1173..1685)
                     /note="PGK promoter"
                     /label="PGK promoter"
     promoter        1686..1836
                     /note="spectinomycin promoter"
                     /label="spectinomycin promoter"
     CDS             1837..2847
                     /note="SpecR"
                     /label="SpecR"
     misc_feature    2995..3587
                     /note="pUC ori"
                     /label="pUC ori"
     misc_feature    3858..3885
                     /note="rrnB T2"
                     /label="rrnB T2"
     misc_feature    4017..4060
                     /note="rrnB T1"
                     /label="rrnB T1"
     misc_feature    4156..4176
                     /note="B3 Gateway"
                     /label="B3 Gateway"
     misc_feature    4182..4189
                     /note="AsiSI"
                     /label="AsiSI"
     misc_feature    1..4214
                     /note="Synthetic Backbone"
                     /label="Synthetic Backbone"
     exon            6684..6806
                     /db_xref="ENSEMBL:ENSMUSE00000113080"
                     /rank="1"
                     /note="ENSMUSE00000113080"
                     /label="ENSMUSE00000113080"
     exon            7015..7194
                     /db_xref="ENSEMBL:ENSMUSE00001236272"
                     /rank="2"
                     /note="ENSMUSE00001236272"
                     /label="ENSMUSE00001236272"
     misc_feature    4215..8429
                     /note="5 arm"
                     /label="5 arm"
     misc_feature    8457..8481
                     /note="B1 Gateway"
                     /label="B1 Gateway"
     misc_feature    8494..8541
                     /note="Frt"
                     /label="Frt"
     intron          8542..9416
                     /note="mouse En2 intron"
                     /label="mouse En2 intron"
     misc_feature    9414..9416
                     /note="Splice Acceptor"
                     /label="Splice Acceptor"
     exon            9417..9589
                     /note="mouse En2 exon"
                     /label="mouse En2 exon"
     misc_feature    9601..10194
                     /note="ECMV IRES"
                     /label="ECMV IRES"
     gene            10195..13255
                     /gene="lacZ"
                     /note="lacZ"
                     /label="lacZ"
     misc_feature    13294..13537
                     /note="SV40 polyadenylation site"
                     /label="SV40 polyadenylation site"
     misc_feature    13541..13574
                     /note="loxP"
                     /label="loxP"
     promoter        13601..14120
                     /note="human beta actin promoter"
                     /label="human beta actin promoter"
     gene            14146..14940
                     /gene="NeoR"
                     /note="NeoR"
                     /label="NeoR"
     misc_feature    15140..15381
                     /note="SV40 polyadenylation site"
                     /label="SV40 polyadenylation site"
     misc_feature    15398..15445
                     /note="Frt"
                     /label="Frt"
     misc_feature    15452..15485
                     /note="loxP"
                     /label="loxP"
     misc_feature    9431..9508
                     /note="FCHK std_gpr"
                     /label="FCHK std_gpr"
     misc_feature    15501..15521
                     /note="B2 Gateway"
                     /label="B2 Gateway"
     misc_feature    8430..15551
                     /note="Synthetic Cassette"
                     /label="Synthetic Cassette"
     exon            15962..16084
                     /db_xref="ENSEMBL:ENSMUSE00001294952"
                     /type="targeted"
                     /rank="3"
                     /note="target exon 1 ENSMUSE00001294952"
     exon            16544..16703
                     /db_xref="ENSEMBL:ENSMUSE00001231633"
                     /type="targeted"
                     /rank="4"
                     /note="target exon 2 ENSMUSE00001231633"
     misc_feature    15552..16922
                     /note="Critical Region"
                     /label="Critical Region"
     misc_feature    16946..16979
                     /note="Downstream LoxP"
                     /label="Downstream LoxP"
     misc_feature    16923..17002
                     /note="synthetic loxP region"
                     /label="synthetic loxP region"
     exon            19539..19637
                     /db_xref="ENSEMBL:ENSMUSE00001210038"
                     /rank="5"
                     /note="ENSMUSE00001210038"
                     /label="ENSMUSE00001210038"
     exon            20525..20610
                     /db_xref="ENSEMBL:ENSMUSE00001236308"
                     /rank="6"
                     /note="ENSMUSE00001236308"
                     /label="ENSMUSE00001236308"
     exon            21485..21837
                     /db_xref="ENSEMBL:ENSMUSE00000770728"
                     /rank="7"
                     /note="ENSMUSE00000770728"
                     /label="ENSMUSE00000770728"
     misc_feature    17003..22215
                     /note="3 arm"
                     /label="3 arm"
ORIGIN      
        1 ccactggccg tcgttttaca ttaattaaca acttttctat acaaagttga cagatatctg
       61 tttaaactcg gccgctctag cctcgaggct agaactagtg gatctcgagc cccagctggt
      121 tctttccgcc tcagaagcca tagagcccac cgcatcccca gcatgcctgc tattgtcttc
      181 ccaatcctcc cccttgctgt cctgccccac cccacccccc agaatagaat gacacctact
      241 cagacaatgc gatgcaattt cctcatttta ttaggaaagg acagtgggag tggcaccttc
      301 cagggtcaag gaaggcacgg gggaggggca aacaacagat ggctggcaac tagaaggcac
      361 agtcgaggct gatcagcgag ctctaggatc tgcattccac cactgctccc attcatcagt
      421 tccataggtt ggaatctaaa atacacaaac aattagaatc agtagtttaa cacattatac
      481 acttaaaaat tttatattta ccttagagct ttaaatctct gtaggtagtt tgtccaatta
      541 tgtcacacca cagaagtaag gttccttcac aaagagatcg cctgacacga tttcctgcac
      601 aggcttgagc catatactca tacatcgcat cttggccacg ttttccacgg gtttcaaaat
      661 taatctcaag ttctacgctt aacgctttcg cctgttccca gttattaata tattcaacgc
      721 tagaactccc ctcagcgaag ggaaggctga gcactacacg cgaagcacca tcaccgaacc
      781 ttttgataaa ctcttccgtt ccgacttgct ccatcaacgg ttcagtgaga cttaaaccta
      841 actctttctt aatagtttcg gcattatcca cttttagtgc gagaaccttc gtcagtcctg
      901 gatacgtcac tttgaccacg cctccagctt ttccagagag cgggttttca ttatctacag
      961 agtatcccgc agcgtcgtat ttattgtcgg tactataaaa ccctttccaa tcatcgtcat
     1021 aatttccttg tgtaccagat tttggctttt gtataccttt ttgaatggaa tctacataac
     1081 caggtttagt cccgtggtac gaagaaaagt tttccatcac aaaagattta gaagaatcaa
     1141 caacatcatc aggatccatg gcgaggacct gcaggtcgaa aggcccggag atgaggaaga
     1201 ggagaacagc gcggcagacg tgcgcttttg aagcgtgcag aatgccgggc ctccggagga
     1261 ccttcgggcg cccgccccgc ccctgagccc gcccctgagc ccgcccccgg acccacccct
     1321 tcccagcctc tgagcccaga aagcgaagga gcaaagctgc tattggccgc tgccccaaag
     1381 gcctacccgc ttccattgct cagcggtgct gtccatctgc acgagactag tgagacgtgc
     1441 tacttccatt tgtcacgtcc tgcacgacgc gagctgcggg gcggggggga acttcctgac
     1501 taggggagga gtagaaggtg gcgcgaaggg gccaccaaag aacggagccg gttggcgcct
     1561 accggtggat gtggaatgtg tgcgaggcca gaggccactt gtgtagcgcc aagtgcccag
     1621 cggggctgct aaagcgcatg ctccagactg ccttgggaaa agcgcctccc ctacccggta
     1681 gaattcgata aacagctcta gaccagccag gacagaaatg cctcgacttc gctgctaccc
     1741 aaggttgccg ggtgacgcac accgtggaaa cggatgaagg cacgaaccca gtggacataa
     1801 gcctgttcgg ttcgtaagct gtaatgcaag tagcgtatgc gctcacgcaa ctggtccaga
     1861 accttgaccg aacgcagcgg tggtaacggc gcagtggcgg ttttcatggc ttgttatgac
     1921 tgtttttttg gggtacagtc tatgcctcgg gcatccaagc agcaagcgcg ttacgccgtg
     1981 ggtcgatgtt tgatgttatg gagcagcaac gatgttacgc agcagggcag tcgccctaaa
     2041 acaaagttaa acattatgag ggaagcggtg atcgccgaag tatcgactca actatcagag
     2101 gtagttggcg tcatcgagcg ccatctcgaa ccgacgttgc tggccgtaca tttgtacggc
     2161 tccgcagtgg atggcggcct gaagccacac agtgatattg atttgctggt tacggtgacc
     2221 gtaaggcttg atgaaacaac gcggcgagct ttgatcaacg accttttgga aacttcggct
     2281 tcccctggag agagcgagat tctccgcgct gtagaagtca ccattgttgt gcacgacgac
     2341 atcattccgt ggcgttatcc agctaagcgc gaactgcaat ttggagaatg gcagcgcaat
     2401 gacattcttg caggtatctt cgagccagcc acgatcgaca ttgatctggc tatcttgctg
     2461 acaaaagcaa gagaacatag cgttgccttg gtaggtccag cggcggagga actctttgat
     2521 ccggttcctg aacaggatct atttgaggcg ctaaatgaaa ccttaacgct atggaactcg
     2581 ccgcccgact gggctggcga tgagcgaaat gtagtgctta cgttgtcccg catttggtac
     2641 agcgcagtaa ccggcaaaat cgcgccgaag gatgtcgctg ccgactgggc aatggagcgc
     2701 ctgccggccc agtatcagcc cgtcatactt gaagctagac aggcttatct tggacaagaa
     2761 gaagatcgct tggcctcgcg cgcagatcag ttggaagaat ttgtccacta cgtgaaaggc
     2821 gagatcacca aggtagtcgg caaataaccc tcgagccacc catgaccaaa atcccttaac
     2881 gtgagttacg cgtcgttcca ctgagcgtca gaccccgtag aaaagatcaa aggatcttct
     2941 tgagatcctt tttttctgcg cgtaatctgc tgcttgcaaa caaaaaaacc accgctacca
     3001 gcggtggttt gtttgccgga tcaagagcta ccaactcttt ttccgaaggt aactggcttc
     3061 agcagagcgc agataccaaa tactgttctt ctagtgtagc cgtagttagg ccaccacttc
     3121 aagaactctg tagcaccgcc tacatacctc gctctgctaa tcctgttacc agtggctgct
     3181 gccagtggcg ataagtcgtg tcttaccggg ttggactcaa gacgatagtt accggataag
     3241 gcgcagcggt cgggctgaac ggggggttcg tgcacacagc ccagcttgga gcgaacgacc
     3301 tacaccgaac tgagatacct acagcgtgag ctatgagaaa gcgccacgct tcccgaaggg
     3361 agaaaggcgg acaggtatcc ggtaagcggc agggtcggaa caggagagcg cacgagggag
     3421 cttccagggg gaaacgcctg gtatctttat agtcctgtcg ggtttcgcca cctctgactt
     3481 gagcgtcgat ttttgtgatg ctcgtcaggg gggcggagcc tatggaaaaa cgccagcaac
     3541 gcggcctttt tacggttcct ggccttttgc tggccttttg ctcacatgtt ctttcctgcg
     3601 ttatcccctg attctgtgga taaccgtatt accgcctttg agtgagctga taccgctcgc
     3661 cgcagccgaa cgaccgagcg cagcgagtca gtgagcgagg aagcggaaga gcgcccaata
     3721 cgcaaaccgc ctctccccgc gcgttggccg attcattaat gcagctggca cgacaggttt
     3781 cccgactgga aagcgggcag tgagcgcaac gcaattaata cgcgtaccgc tagccaggaa
     3841 gagtttgtag aaacgcaaaa aggccatccg tcaggatggc cttctgctta gtttgatgcc
     3901 tggcagttta tggcgggcgt cctgcccgcc accctccggg ccgttgcttc acaacgttca
     3961 aatccgctcc cggcggattt gtcctactca ggagagcgtt caccgacaaa caacagataa
     4021 aacgaaaggc ccagtcttcc gactgagcct ttcgttttat ttgatgcctg gcagttccct
     4081 actctcgcgt taacgctagc atggatgttt tcccagtcac gacgttgtaa aacgacggcc
     4141 agtcttaaat cgtgccaact ttattataca aagttgcgga cgcgatcgcc ggcggataac
     4201 aatttcacac aggaatccca gaaaaagcat tgacaataca ttaaagaaat gatttcccct
     4261 agtctaactt ggtgaacagg tgagtttatt ggggttatgt acaggagcaa ggtagttact
     4321 tataacagca tgatgtacgg ccagaaagtc cagcttcatg atacctgcac tcctggagct
     4381 ctctgaaaga actcacaggc agctgggcta actgggagag tctcctctgc tgagtaatgg
     4441 ttactgctgc tcacacaagg ttgaaggaag ggctttggtt tttttgtttg tttgtttttt
     4501 tgttttttgt gggttttttt tttttttttg gttttttgag accgggtttc tctgtatagc
     4561 cctggctgtc ctggaactca ctctgtagac caggctggcc ttgaactcag aaatccgcct
     4621 gcctctgcct cccaagtgct gggattaaag gcatgtgcca ccacgcccgg ctttgtttgt
     4681 tttttgtttt tcttttttac agggtttctc tgtgtagccc tggctgtcct ggaactcact
     4741 ttgtagacca ggctggcctc gaactcagaa atctgcctgc ctctgcttgc tgggattaaa
     4801 ggcatgcggg accacgcccg gcgggggttg gggggagggc attatgactc ctgaaggttc
     4861 ctgaagcttt tacttcctga gctttgtttg tttgtttgtt tggtttttcg agacagggtt
     4921 tctctgtgta gccctggctg tcctggcact cacgttgtag accaggctgg cctcgaactc
     4981 agaaatctgc ctgcctctgc ctcccaagtg ctgggattaa aggcgtgtgc caccacgccc
     5041 ggcttcttcc tgagctttgt aaattttatt cacttcttgt gccttttaga tttttttctt
     5101 acatttactt atgtatgaat gtccacacac acacacacac acacatacgt catgtaaata
     5161 tgtatgccac aggtgttcct gctggctcct ctagaacgaa ggttaaagat aactgtgagc
     5221 caccatcggg tgttgggaat cgaacctgga tcttcttcca atctatagaa cgtgatgacc
     5281 ctgcctcaaa acagaatagc gatatatttt tagataatgt atgatatgaa atttaatatg
     5341 attagggagt tcctggctga cccatgccaa agtgccccct tgagaaatga cgccaagcaa
     5401 cagatctggt ggggagttat ttgggggaag agaggggagg gagggcttgg agaaggggtt
     5461 gaggtagatg aacagatagg cagacagagg ggaacagagt cacgagggca gagaaagcag
     5521 gggacagaga aggagagaat gggggctggg gccagagacc gcaaggaaca cgtgggaaca
     5581 gagagagctg gagtggtgaa gcagtcgtta tcaccacacc tgaagaagca ccataagctg
     5641 gttgcttgat cctagggagg agcctagcgg aatcgcctgt aaactaataa attaagcaga
     5701 aaatcgaaag gccccttttc ctcaaggacc ttttgttgtg ggtgtggtct gaaagactgc
     5761 gaagaagaac ctggttgtat cgcagggaaa ggtcaatacg tcccctctgc gccccggttg
     5821 cgctctacag cgcagaagcg gaaaaagcag tccaggttcg agctttcggc gcgcttgggc
     5881 ggggcatgca aataactgct ctgtggaact ctgggagcaa aaacaaaaaa ctgcaaccaa
     5941 aacttctcgg cctccttgaa tcttacaggc ttttcgtggc gtaaaggtgg tgtactcaat
     6001 gaagaggaga gtctgtgttg gctgcatgtt tgagtcggtt ggttggtgac tgtgaattaa
     6061 aggtgtggtc ggtgttgagt gtatggggcg tgtgggcgta gttcggtatc gcttctcggc
     6121 cttttggcta agatcaagtg tagtatctgt tcttatcagt ttaatatctg atacgtcctc
     6181 tatccgagga caatatatta aatggatttt tggaagtagg agttggaata ggagcttgct
     6241 ccgtccactc cacgcatcga cctggtattg cagtacctcc aggaacggtg caccccctct
     6301 ggggagtaaa gttggtttta aagtcagagc atggtgattg tagggcagtc cagcttttta
     6361 aatatgtctg tgttttcttc ttcttaactt tcgttagttt gtatcctgat tgggttgtgt
     6421 acacgataac tgagttctcg tttgcgccag agctggagag atggcttagt ggttaagagt
     6481 accgactgct tttccaaagg ccctgtgttc aggtcccagc aaccacataa ataaataaat
     6541 cttaggaaaa aaaaaaagaa aaaagagtgt agcactggag ctaatgtggg gtggaaacat
     6601 tttaaatatg tgctttgtgg gaagttttaa ggaaatcgtt aagctccgcc ctttacttgt
     6661 gagggtttaa atttcgcggt agtagcttgc gcaggcgcac tggctttacc atggcggagt
     6721 tgatctcttt cgtagttccc acccagagcg acaaagtttt gttggtgtgg gatctgagca
     6781 ctgggccccc agccgaagcc ttaagtgtga ggggctgcgc ggagagggca ggggaaggga
     6841 gtggggggac aggaggcgtg ggccccgcgt gggcgcagag gaacggggag ccagcgaggg
     6901 cttgtctcct ccttagatga agccccagtg aagggagtgc ttccagcgga gaagggcggg
     6961 atctgggctt gaagtgaggt agggggtcag cactcactgg tgggcctccc acagcattct
     7021 ctgttcacag tgttctctca gtttggcctt ctgtattcag tccgagtctt cccgaacgct
     7081 gcagtggctc gtcctggttt ctacgccatc atcaagtttt actcctcgcg ggacgcacag
     7141 agagcccaga aggcttgcga tgggaaaccc ctttttcaga catcaccagt gaaggtgtgt
     7201 gcaaatgcag gcttcaggat aacgttccga gttctgcagt gagtagctag agactctgtg
     7261 gtgccctgat tcacccggtg cttccagatg cgttttcact gatcctctgg cctcaggtat
     7321 cctaggtgat ggttaggtga taaaaggttc atcatgagag taattgtggt caaacccaag
     7381 agttccaatg aaaatcccat gtcgtatgtt acatttacat ttattattta cattatttat
     7441 aaacattttc tattttattt ggacttaaaa tgtgtttgac caactgccag ttttaatata
     7501 atggatgctt tattgtcatc actgtaaaat agaacttcct tcaggttcca gaggtgggga
     7561 aagcatcctt tagtacattg tagccttcat tccatattaa catagaaccc gttcccccag
     7621 agcctcagca catctcacca tgtttctcaa ttccaccacc tgtcctttca atttctgatt
     7681 ggccactttt gatgtatcaa cctgctgctg acccagcttc ttattcttat ccatattgct
     7741 tttttttttt ttttttaaga tttatttatt atatgtaagt acactgtagc tgtcttcaga
     7801 cactccagaa gagggcgtca gatcttgtta cagatggttg tgagccacca tgtggttgct
     7861 gggatttgaa ctctggacct tcggaagagc agtcgggtgc tcttacccac tgagccatct
     7921 caccagcccc catattgctt ttcttttctt ctcccttgaa ccttgattaa atctgagaac
     7981 tgcagttagt agtgacccca agtgaatttt ctctacgtcc atacatgatg caagaccttt
     8041 ttctatctta gatcacccac ttccaggtcc tgaggtgatt tgcttgccag tcattcttta
     8101 aggaatttga ttggtatgtt tctaacctat ggccacatct cagccattta gatactgtat
     8161 gtggaactgg gaagattaca aagtggtgag tctcccgtgc tcttgaaaca gatcatttaa
     8221 taaactttag gttctgatag agtgatgaag gatatgttaa caatcacaga ttacagggct
     8281 agagagatgg ctcagtcatt aagagcacaa gtttgatttc tagcacgcac aggatggctc
     8341 acaatcagtt ctagtaactg cagttccaag ggatcccaca ctctcttctg gcctccagac
     8401 ttgcactccc agggcagtgg tggcacacga aggcgcataa cgataccacg atatcaacaa
     8461 gtttgtacaa aaaagcaggc tggcgccgga accgaagttc ctattccgaa gttcctattc
     8521 tctagaaagt ataggaactt cgaacccttt cccacaccac cctccacact tgccccaaac
     8581 actgccaact atgtaggagg aaggggttgg gactaacaga agaacccgtt gtggggaagc
     8641 tgttgggagg gtcactttat gttcttgccc aaggtcagtt gggtggcctg cttctgatga
     8701 ggtggtccca aggtctgggg tagaaggtga gagggacagg ccaccaaggt cagccccccc
     8761 cccctatccc ataggagcca ggtccctctc ctggacagga agactgaagg ggagatgcca
     8821 gagactcagt gaagcctggg gtaccctatt ggagtccttc aaggaaacaa acttggcctc
     8881 accaggcctc agccttggct cctcctggga actctactgc ccttgggatc cccttgtagt
     8941 tgtgggttac ataggaaggg ggacgggatt ccccttgact ggctagccta ctcttttctt
     9001 cagtcttctc catctcctct cacctgtctc tcgacccttt ccctaggata gacttggaaa
     9061 aagataaggg gagaaaacaa atgcaaacga ggccagaaag attttggctg ggcattcctt
     9121 ccgctagctt ttattgggat cccctagttt gtgataggcc ttttagctac atctgccaat
     9181 ccatctcatt ttcacacaca cacacaccac tttccttctg gtcagtgggc acatgtccag
     9241 cctcaagttt atatcaccac ccccaatgcc caacacttgt atggccttgg gcgggtcatc
     9301 ccccccccca cccccagtat ctgcaacctc aagctagctt gggtgcgttg gttgtggata
     9361 agtagctaga ctccagcaac cagtaacctc tgccctttct cctccatgac aaccaggtcc
     9421 caggtcccga aaaccaaaga agaagaaccc taacaaagag gacaagcggc ctcgcacagc
     9481 cttcactgct gagcagctcc agaggctcaa ggctgagttt cagaccaaca ggtacctgac
     9541 agagcagcgg cgccagagtc tggcacagga gctcggtacc cggaagatct ggactctaga
     9601 gaattccgcc cctctccctc ccccccccct aacgttactg gccgaagccg cttggaataa
     9661 ggccggtgtg cgtttgtcta tatgttattt tccaccatat tgccgtcttt tggcaatgtg
     9721 agggcccgga aacctggccc tgtcttcttg acgagcattc ctaggggtct ttcccctctc
     9781 gccaaaggaa tgcaaggtct gttgaatgtc gtgaaggaag cagttcctct ggaagcttct
     9841 tgaagacaaa caacgtctgt agcgaccctt tgcaggcagc ggaacccccc acctggcgac
     9901 aggtgcctct gcggccaaaa gccacgtgta taagatacac ctgcaaaggc ggcacaaccc
     9961 cagtgccacg ttgtgagttg gatagttgtg gaaagagtca aatggctctc ctcaagcgta
    10021 ttcaacaagg ggctgaagga tgcccagaag gtaccccatt gtatgggatc tgatctgggg
    10081 cctcggtgca catgctttac atgtgtttag tcgaggttaa aaaacgtcta ggccccccga
    10141 accacgggga cgtggttttc ctttgaaaaa cacgatgata agcttgccac aaccatggaa
    10201 gatcccgtcg ttttacaacg tcgtgactgg gaaaaccctg gcgttaccca acttaatcgc
    10261 cttgcagcac atcccccttt cgccagctgg cgtaatagcg aagaggcccg caccgatcgc
    10321 ccttcccaac agttgcgcag cctgaatggc gaatggcgct ttgcctggtt tccggcacca
    10381 gaagcggtgc cggaaagctg gctggagtgc gatcttcctg aggccgatac tgtcgtcgtc
    10441 ccctcaaact ggcagatgca cggttacgat gcgcccatct acaccaacgt gacctatccc
    10501 attacggtca atccgccgtt tgttcccacg gagaatccga cgggttgtta ctcgctcaca
    10561 tttaatgttg atgaaagctg gctacaggaa ggccagacgc gaattatttt tgatggcgtt
    10621 aactcggcgt ttcatctgtg gtgcaacggg cgctgggtcg gttacggcca ggacagtcgt
    10681 ttgccgtctg aatttgacct gagcgcattt ttacgcgccg gagaaaaccg cctcgcggtg
    10741 atggtgctgc gctggagtga cggcagttat ctggaagatc aggatatgtg gcggatgagc
    10801 ggcattttcc gtgacgtctc gttgctgcat aaaccgacta cacaaatcag cgatttccat
    10861 gttgccactc gctttaatga tgatttcagc cgcgctgtac tggaggctga agttcagatg
    10921 tgcggcgagt tgcgtgacta cctacgggta acagtttctt tatggcaggg tgaaacgcag
    10981 gtcgccagcg gcaccgcgcc tttcggcggt gaaattatcg atgagcgtgg tggttatgcc
    11041 gatcgcgtca cactacgtct gaacgtcgaa aacccgaaac tgtggagcgc cgaaatcccg
    11101 aatctctatc gtgcggtggt tgaactgcac accgccgacg gcacgctgat tgaagcagaa
    11161 gcctgcgatg tcggtttccg cgaggtgcgg attgaaaatg gtctgctgct gctgaacggc
    11221 aagccgttgc tgattcgagg cgttaaccgt cacgagcatc atcctctgca tggtcaggtc
    11281 atggatgagc agacgatggt gcaggatatc ctgctgatga agcagaacaa ctttaacgcc
    11341 gtgcgctgtt cgcattatcc gaaccatccg ctgtggtaca cgctgtgcga ccgctacggc
    11401 ctgtatgtgg tggatgaagc caatattgaa acccacggca tggtgccaat gaatcgtctg
    11461 accgatgatc cgcgctggct accggcgatg agcgaacgcg taacgcgaat ggtgcagcgc
    11521 gatcgtaatc acccgagtgt gatcatctgg tcgctgggga atgaatcagg ccacggcgct
    11581 aatcacgacg cgctgtatcg ctggatcaaa tctgtcgatc cttcccgccc ggtgcagtat
    11641 gaaggcggcg gagccgacac cacggccacc gatattattt gcccgatgta cgcgcgcgtg
    11701 gatgaagacc agcccttccc ggctgtgccg aaatggtcca tcaaaaaatg gctttcgcta
    11761 cctggagaga cgcgcccgct gatcctttgc gaatacgccc acgcgatggg taacagtctt
    11821 ggcggtttcg ctaaatactg gcaggcgttt cgtcagtatc cccgtttaca gggcggcttc
    11881 gtctgggact gggtggatca gtcgctgatt aaatatgatg aaaacggcaa cccgtggtcg
    11941 gcttacggcg gtgattttgg cgatacgccg aacgatcgcc agttctgtat gaacggtctg
    12001 gtctttgccg accgcacgcc gcatccagcg ctgacggaag caaaacacca gcagcagttt
    12061 ttccagttcc gtttatccgg gcaaaccatc gaagtgacca gcgaatacct gttccgtcat
    12121 agcgataacg agctcctgca ctggatggtg gcgctggatg gtaagccgct ggcaagcggt
    12181 gaagtgcctc tggatgtcgc tccacaaggt aaacagttga ttgaactgcc tgaactaccg
    12241 cagccggaga gcgccgggca actctggctc acagtacgcg tagtgcaacc gaacgcgacc
    12301 gcatggtcag aagccgggca catcagcgcc tggcagcagt ggcgtctggc ggaaaacctc
    12361 agtgtgacgc tccccgccgc gtcccacgcc atcccgcatc tgaccaccag cgaaatggat
    12421 ttttgcatcg agctgggtaa taagcgttgg caatttaacc gccagtcagg ctttctttca
    12481 cagatgtgga ttggcgataa aaaacaactg ctgacgccgc tgcgcgatca gttcacccgt
    12541 gcaccgctgg ataacgacat tggcgtaagt gaagcgaccc gcattgaccc taacgcctgg
    12601 gtcgaacgct ggaaggcggc gggccattac caggccgaag cagcgttgtt gcagtgcacg
    12661 gcagatacac ttgctgatgc ggtgctgatt acgaccgctc acgcgtggca gcatcagggg
    12721 aaaaccttat ttatcagccg gaaaacctac cggattgatg gtagtggtca aatggcgatt
    12781 accgttgatg ttgaagtggc gagcgataca ccgcatccgg cgcggattgg cctgaactgc
    12841 cagctggcgc aggtagcaga gcgggtaaac tggctcggat tagggccgca agaaaactat
    12901 cccgaccgcc ttactgccgc ctgttttgac cgctgggatc tgccattgtc agacatgtat
    12961 accccgtacg tcttcccgag cgaaaacggt ctgcgctgcg ggacgcgcga attgaattat
    13021 ggcccacacc agtggcgcgg cgacttccag ttcaacatca gccgctacag tcaacagcaa
    13081 ctgatggaaa ccagccatcg ccatctgctg cacgcggaag aaggcacatg gctgaatatc
    13141 gacggtttcc atatggggat tggtggcgac gactcctgga gcccgtcagt atcggcggaa
    13201 ttccagctga gcgccggtcg ctaccattac cagttggtct ggtgtcaaaa ataataataa
    13261 ccgggcaggg gggatctaag ctctagataa gtaatgatca taatcagcca tatcacatct
    13321 gtagaggttt tacttgcttt aaaaaacctc ccacacctcc ccctgaacct gaaacataaa
    13381 atgaatgcaa ttgttgttgt taacttgttt attgcagctt ataatggtta caaataaagc
    13441 aatagcatca caaatttcac aaataaagca tttttttcac tgcattctag ttgtggtttg
    13501 tccaaactca tcaatgtatc ttatcatgtc tggatccgga ataacttcgt atagcataca
    13561 ttatacgaag ttatgtttaa acggcgcgcc ccggaattcg ccttctgcag gagcgtacag
    13621 aacccagggc cctggcaccc gtgcagaccc tggcccaccc cacctgggcg ctcagtgccc
    13681 aagagatgtc cacacctagg atgtcccgcg gtgggtgggg ggcccgagag acgggcaggc
    13741 cgggggcagg cctggccatg cggggccgaa ccgggcactg cccagcgtgg gcgcgggggc
    13801 cacggcgcgc gcccccagcc cccgggccca gcaccccaag gcggccaacg ccaaaactct
    13861 ccctcctcct cttcctcaat ctcgctctcg ctcttttttt ttttcgcaaa aggaggggag
    13921 agggggtaaa aaaatgctgc actgtgcggc gaagccggtg agtgagcggc gcggggccaa
    13981 tcagcgtgcg ccgttccgaa agttgccttt tatggctcga gcggccgcgg cggcgcccta
    14041 taaaacccag cggcgcgacg cgccaccacc gccgagaccg cgtccgcccc gcgagcacag
    14101 agcctcgcct ttgccgatcc tctagagtcg agatccgccg ccaccatgat tgaacaagat
    14161 ggattgcacg caggttctcc ggccgcttgg gtggagaggc tattcggcta tgactgggca
    14221 caacagacaa tcggctgctc tgatgccgcc gtgttccggc tgtcagcgca ggggcgcccg
    14281 gttctttttg tcaagaccga cctgtccggt gccctgaatg aactgcagga cgaggcagcg
    14341 cggctatcgt ggctggccac gacgggcgtt ccttgcgcag ctgtgctcga cgttgtcact
    14401 gaagcgggaa gggactggct gctattgggc gaagtgccgg ggcaggatct cctgtcatct
    14461 caccttgctc ctgccgagaa agtatccatc atggctgatg caatgcggcg gctgcatacg
    14521 cttgatccgg ctacctgccc attcgaccac caagcgaaac atcgcatcga gcgagcacgt
    14581 actcggatgg aagccggtct tgtcgatcag gatgatctgg acgaagagca tcaggggctc
    14641 gcgccagccg aactgttcgc caggctcaag gcgcgcatgc ccgacggcga ggatctcgtc
    14701 gtgacccatg gcgatgcctg cttgccgaat atcatggtgg aaaatggccg cttttctgga
    14761 ttcatcgact gtggccggct gggtgtggcg gaccgctatc aggacatagc gttggctacc
    14821 cgtgatattg ctgaagagct tggcggcgaa tgggctgacc gcttcctcgt gctttacggt
    14881 atcgccgctc ccgattcgca gcgcatcgcc ttctatcgcc ttcttgacga gttcttctga
    14941 gcgggactct ggggttcgaa atgaccgacc aagcgacgcc caacctgcca tcacgagatt
    15001 tcgattccac cgccgccttc tatgaaaggt tgggcttcgg aatcgttttc cgggacgccg
    15061 gctggatgat cctccagcgc ggggatctca tgctggagtt cttcgcccac cccccggatc
    15121 taagctctag ataagtaatg atcataatca gccatatcac atctgtagag gttttacttg
    15181 ctttaaaaaa cctcccacac ctccccctga acctgaaaca taaaatgaat gcaattgttg
    15241 ttgttaactt gtttattgca gcttataatg gttacaaata aagcaatagc atcacaaatt
    15301 tcacaaataa agcatttttt tcactgcatt ctagttgtgg tttgtccaaa ctcatcaatg
    15361 tatcttatca tgtctggatc cgggggtacc gcgtcgagaa gttcctattc cgaagttcct
    15421 attctctaga aagtatagga acttcgtcga gataacttcg tatagcatac attatacgaa
    15481 gttatgtcga gatatctaga cccagctttc ttgtacaaag tggttgatat ctctatagtc
    15541 gcagtaggcg gaaacaaaaa aaacaattca aggtactatt gggaagtgag aataagtgga
    15601 tgagggaatt ggagttatga aggggtctca agagccagat caataataat atgcaagtat
    15661 catggaagtg ggtggagagg tagccagatt ggcatagaaa gtaaagatag atcatttcat
    15721 tgctcagcta ttcaggtact attttaagca caggttagcc ttgtactggc tgtgatcaga
    15781 gaaagatgat cttgaacttc tgatcttcct gcctctctac ctgactgctg ggacagcagg
    15841 agagtgtccc catgccctgc ttatcctgtc ctggggttga atttaaattt tcatgcgtgc
    15901 taaacagttc tttaccaatt gttctgtctg tctctcttct ctctctctct ctggatggca
    15961 ggttcgtctt ggaaccagac acaaggcact gcagcatcag gcctttgctc taaacagctc
    16021 acgatgccag gaactggcca attactactt tggcttcagt ggatggtcga aaaggatcat
    16081 caaggtaaac cagtgtgcat ctttcactga caacactctc tgttgcacat tgtaatccta
    16141 gacttcaagg aggcttttac agggctatgg ggaggctatg tcaggggcca gctatggtga
    16201 ggataagtca atgtgcttga cctggtctag ccttgagagt taggaatgct cctcccagtt
    16261 cattggccaa gtcctagttt ctccagtgtt tgcctattta gtaagacatg gctgatagac
    16321 tttcatttac aaatcctaca tgcttttgaa gctgcagggt gctccagctg ttagcaggta
    16381 tttgggggtt aggttttttt ctttctccat tgagttctcc agcaagctgg ggctggggct
    16441 ggggctaagt aatggagagc ttgcctagtc tagttgggga gaagcctcag acgtggttct
    16501 cagagagaag gaaatcctag gacttgcatc caacccctcc cagctgcagg agctctccgg
    16561 actggaggat gcagctctcg ctgtgcccat gcagaagggg agcccccagt tcctctgcgc
    16621 tgtagaggtg gtgctgcccc cctacggatg caggagccct ggggttggca tctctgagga
    16681 gcctctgcgc cagctggagg aaggtatgtc cttggctcag ggagggtgga tatgtcacgg
    16741 atctgtctgt ctctctgtct ctctgtctct cttccttctc tccacttgtt gtcagctact
    16801 agccaggccc ttccgaagcc taggctgact agactagact gaagtcttag gcagaattgt
    16861 tatgccttgt aatagggact ttcaccttaa gtgtacgcat gacaaaccct ttacatttac
    16921 aagagatggc gcaacgcaat taatgataac ttcgtatagc atacattata cgaagttatg
    16981 gtctgagctc gccatcagtt cactttaggt tgaaataatt ggccagagtc ctttatcttc
    17041 gtcttcaatt atctcagaaa agccctgctc taggacagga gaaatggctc agtgtgttag
    17101 cctgtacttt tgttgtaaag gaattctagc cagcactcgg ttccggtggc tgaaacacct
    17161 gtctgcagat ccagtaggct ctgacacctc tctttttttt gttgtttgtt tgtttgtttt
    17221 ggttgttttg gttttttgag acagggtttc tctgtgtagc cctggctgtc ctggaactca
    17281 ctttgtagac caggctggcc tgcctctgcc tcccaagtgc tgggattaaa agcatacctg
    17341 gccgacagct ctcttgtgta cacagaggga caaacagaca gacccatcat ttattgttat
    17401 ctaaacagtg ccacaaactt ttgtatagac agacactcaa tcctctgcct tggaatggaa
    17461 tggctgggct aggtagaagg gcattgtgaa aagccactcc agttgaagtc aaggtttttt
    17521 tataggctcc atggtcttca gcaggagggg ttcaagttgg aggcaagggt gtttagtcac
    17581 cggtgggatg gggtaggctc ccgagactgc tggatcggta aagctcgttg tgggttcatc
    17641 accagaccct gttccacacc caaccctgct ctgcagaatt ccagccctca gccacagcag
    17701 gcggggtcgc agggtgtaat agattctgct ggtcaatgtg aaattgacag tgagatgaga
    17761 ttggtaccca ctcctcattc aaatcccaag gttattatag caggaacttg gtggaatgca
    17821 ctgggcctat aaaataacgg gctttatcac gctagacctt cattcagcag ggccttgcag
    17881 ctggctcctg gcactctgta ttcctttagc tgctcaaata atgatttaag aaagccacaa
    17941 atgtgcttcc tttttaaaca gaccacttgt tatcttttca aatacttttt tttttttttt
    18001 tgagtttttc gtgaaagggt ttctctgtat agccctggct gtcctggaac tcattctgta
    18061 gaccaggctg gcctcgaact cagaaatccg cctgcctctg cctcccaaga tctgggatta
    18121 aaagggtgca ccaccaccac cagcattgtt caaatacttt tttaaaaaac ttttattggt
    18181 tctttacaaa ttttacatca tgaaccccag ttccactcat ccctttcctg ccccccacct
    18241 ttacaacctc tcctccaaca gagggaaaaa aaatctcatt gtcatagtgt gtcccacagt
    18301 ctaccctttt gtccactctt ctttgcttgc aaatgttcat tgcaatgagt cattggtctg
    18361 gtctgagacc tctggcttct gctgcactag caatactgga agctcactgg gactcctctc
    18421 agacgtcctg ttgttatgca gtgtgatgga gatcatgaag ccttggatct ttaagacagg
    18481 cctcttagct gggcgaaggt ggcacacacc tttaatccca gcacttggga ggcagaagca
    18541 gacggatttc tgagttcgag gccagcctgg tctacaaagt gagctccagg acagccaggg
    18601 ctatacagag aaaccctgtc tcgaaaaagc aaaaaaaaaa gacaggcccc ttcatgtgct
    18661 cagcagttca tagatggggt agatgttgga gtggatctgg gcctgagaag tatctgagtt
    18721 ggtcagcctg acagctcttc tgcacccaca gcactggtgt ggccggcaag gggcagagcc
    18781 agctagctct gctttcctgc ccttggtgct ggctcatcct cacccatgcc attaggctca
    18841 gctatactgt gctgcccgct ctcctgattg ctgcagcagg tagggctggg tcgactcttc
    18901 caccatcatg accccagggc cagctctccc tcttgcatta ggtagcaagg ggtgagggtg
    18961 ggagagggca tctcttcctt acccacacag ctacataaca gacaggttgg ggggccagct
    19021 ctctcatgct cacatccttg gggcagctcc cccacacccc atcaccaggg tcagctctac
    19081 catgctgccc aggtgagatg cagggtctta tagttactta ttttttattt tgtgtgtatg
    19141 atatacttgt gtgtagtatt tgtgagtgtg tgtgtgcaca tagtacatgg gcctgtgtgt
    19201 gttagcccag aagccagaag aagggattgg gtgtcttcct ctatttctgt ttattctttt
    19261 gaggcagggt ctctccctga acctggagct tgcctcattt tggccagcta gaagataaca
    19321 gtcccactgt ctgagccgga ctcactgctg gggctgtgga catgcacaca gtaatgccca
    19381 agctgttacc caaacagcct ggtctacaaa gtgagttcca ggacagccag ggctataaca
    19441 gagaaactct tctacagtga aacgcttcta cagtgaacac tgagccctca gcagcccccg
    19501 ttcgggtatt tgcaatcctt ctgtttggtt ggacacaggg cagtcctcgt ttcttatgaa
    19561 gaggaagaca gctcagaagc ttgccttcca ggcggctgta tcagatgcct tccagaagct
    19621 gaccatcgtg gttctgggtg agtgtctcct gcctgtcccg agagcctgag tctcagtgag
    19681 cagaaggtta ttttaaaatg gtaatcattg ccagaccaca tagtggcgca cgcctttaat
    19741 cccagcacag gggaagcaga ggcaggtgca tcctgagttc gaggccagcc tggtctacag
    19801 agtgagttcc aggacagcct gggctacaca gagagagaaa aaaaaaaaaa aaaaaaaaag
    19861 acaggctgtt accctcaagc ttctaattca gtgctctcct ttgctttgcc tgacatacct
    19921 cagtcttcat ccatttgaat gtttggttgg ttggttggtt ggttggtttt tttttaaatc
    19981 caatttcttt ctatcacctt aattttgcct ctcagatacc aaaattgttt gaactaaaca
    20041 tatttgttct catacttttt tgtttgtttg tttttcaaga cagggtttct ctgtatagcc
    20101 ctggctgtcc tggaactcac tctgtagaca aggctggcct cgaactcaga aatctgcctg
    20161 cctctgcctc ccaagtgctg ggattaaagg cgtgcgctac cactgcctgg ccatactttt
    20221 tttttttttt tcttgaggta gggtctccca gtatggccct gtagctcacc atgtagacca
    20281 ggctggcttc gaactcacag agaccctcct gcctgtgtct cctgggtgta ccaccatgcc
    20341 tgaccctgct cacgcattct ttaagcagat ggttctgtta ataactgtag tgtgggatgc
    20401 gcgacatttc tagaaatatc tttttcttca ggttttagaa acagtaagcg ctcattgggt
    20461 gtgaccgttg gacatgggaa gtttgagagt gggaccaact ctgagctttc tgtctttctc
    20521 tcagaaagtg gcaggatcgc ggtggagtac aggcccacgg cggaggatct agatgccaga
    20581 agtgaagaag agctgcagaa tttaatccag gtacgtgctg accacagcct gaggtttccg
    20641 tacctgagat agcagagacc aaagcagcca gcaggttctg gaagactgca ctgtgtagca
    20701 atcttaagga acttcagact tggcttggtg agatggatca gtggttaaga gcagtggctg
    20761 cttttccaga ggacctgggt tcaattccca gcacccacat aggcagctca cacctgtcca
    20821 taactccagt tccagggctg ctgacaccct cacccagaca gacatatagg cagaacacca
    20881 gtggacctaa aataagttat atgtataatg aaaaaataga tataagtctg actctctgga
    20941 tatgagagga agcaagtcag cagtagatgc actgtaggtg aggggactat tagaatagat
    21001 tccgtcttca aaccaacact atgtgtcccg ccatggcagg acactggtgt gtgtggctat
    21061 gtgcacagga gtggagatgc cctaggaagc cagaggcatc tgatccattg aagctagggt
    21121 tacaggtgag gcctcctggg aactgaactc agctcctctg ggctctgacg ctcttcactg
    21181 ctgagccatc tgtcgatcca gccccagccc caagatgaag gctttttttt tttttaagca
    21241 attcacaata tgattattgt ccgaaggagg tcagctagtt agcttctctg tgccagtgtg
    21301 taccagaatc tcttgtgagg tagtagctat atctgtgagt gaaggtgggg tgcgggtgtt
    21361 tccccaattc acagctgtga gtgaggaaac aggataccag atgatgaggg gctaggggga
    21421 cagcgacacc ggagcagcca cagcctgtac tctcccgcca tcccgatggg acttcatctt
    21481 gcaggtcagc tgctcctctt ggagtcagtc cagccaaagg gaggaagaat gtctctcgga
    21541 tttcagcctg gaggaggaag acctgaagct gtgtgatccg cactagcacc tctgaccgtg
    21601 tcaggtgacc tgacctgcct tctgactttg acaggaagtt ctgcgtgtcc aatcagtggg
    21661 ttgctgccct ccctccctga gcatccaagt gtgaagcctt gatcttgctg ggctttgtag
    21721 gagggctctg ggggagaggt ctaaaggagg cttgagcccc gtcactaagg tggaaaaagg
    21781 ttccccatgc aggcgtccca tcctaataaa gactacgtaa caaaggtgtc ttgtaaatag
    21841 tgtgtggttt gggtccctga cttcagggag cttcagtaag gatttttgtc tactagtgag
    21901 ggctgtgtct tgaaggtcca gcctaatcca ctttgtcctg tgagccccaa ggagaaagtg
    21961 gatttcccta aggagaaaca gcacctggct gttttttatg ttattcaagt gtgtgcgtgc
    22021 acacacacac acatacacac acacgcatac acacacacac acacacacac acacacacac
    22081 acacaccagg cagagttgga tctcgacttt gacttccctg ctctttgaac atcttgggtc
    22141 cactcctccc tcttagatgt tcgccccatc taaggagttc acgacagttt gctttcaaac
    22201 caggattcca attcc
//
