# Supplementary material for: CRISPR-Cas9 enables conditional mutagenesis of challenging loci
Source: Sci Rep. 2016 Sep 1;6:32326. doi: 10.1038/srep32326 (PMC5007477; doi:10.1038/srep32326)
Supplement: Supplementary File 3 [file srep32326-s3.zip › gb/HEP00995_A03_vector.gb]

LOCUS       49409#L1L2_Bact_P#L3L4_pD223_DTA_T_spec        22624 bp    dna     circular UNK 
ACCESSION   unknown
SOURCE      Mus musculus
  ORGANISM  Mus musculus
            Eukaryota; Metazoa; Chordata; Craniata; Vertebrata; Euteleostomi;
            Mammalia; Eutheria; Euarchontoglires; Glires; Rodentia;
            Sciurognathi; Muroidea; Muridae; Murinae; Mus.
COMMENT     cassette: L1L2_Bact_P
COMMENT     design_id: 49409
COMMENT     backbone: L3L4_pD223_DTA_T_spec
COMMENT     transcript_id: ENSMUST00000030660
FEATURES             Location/Qualifiers
     misc_feature    29..49
                     /note="B4 Gateway"
                     /label="B4 Gateway"
     misc_feature    74..111
                     /note="Transcription Terminator"
                     /label="Transcription Terminator"
     misc_feature    complement(185..438)
                     /note="BGH pA"
                     /label="BGH pA"
     CDS             complement(563..1219)
                     /note="DTA"
                     /label="DTA"
     promoter        complement(1233..1745)
                     /note="PGK promoter"
                     /label="PGK promoter"
     promoter        1746..1896
                     /note="spectinomycin promoter"
                     /label="spectinomycin promoter"
     CDS             1897..2907
                     /note="SpecR"
                     /label="SpecR"
     misc_feature    3055..3647
                     /note="pUC ori"
                     /label="pUC ori"
     misc_feature    3918..3945
                     /note="rrnB T2"
                     /label="rrnB T2"
     misc_feature    4077..4120
                     /note="rrnB T1"
                     /label="rrnB T1"
     misc_feature    4216..4236
                     /note="B3 Gateway"
                     /label="B3 Gateway"
     misc_feature    4242..4249
                     /note="AsiSI"
                     /label="AsiSI"
     misc_feature    1..4274
                     /note="Synthetic Backbone"
                     /label="Synthetic Backbone"
     misc_feature    4275..9148
                     /note="5 arm"
                     /label="5 arm"
     misc_feature    9176..9200
                     /note="B1 Gateway"
                     /label="B1 Gateway"
     misc_feature    9213..9260
                     /note="Frt"
                     /label="Frt"
     intron          9261..10135
                     /note="mouse En2 intron"
                     /label="mouse En2 intron"
     misc_feature    10133..10135
                     /note="Splice Acceptor"
                     /label="Splice Acceptor"
     exon            10136..10308
                     /note="mouse En2 exon"
                     /label="mouse En2 exon"
     misc_feature    10320..10913
                     /note="ECMV IRES"
                     /label="ECMV IRES"
     gene            10914..13974
                     /gene="lacZ"
                     /note="lacZ"
                     /label="lacZ"
     misc_feature    14013..14256
                     /note="SV40 polyadenylation site"
                     /label="SV40 polyadenylation site"
     misc_feature    14260..14293
                     /note="loxP"
                     /label="loxP"
     promoter        14320..14839
                     /note="human beta actin promoter"
                     /label="human beta actin promoter"
     gene            14865..15659
                     /gene="NeoR"
                     /note="NeoR"
                     /label="NeoR"
     misc_feature    15859..16100
                     /note="SV40 polyadenylation site"
                     /label="SV40 polyadenylation site"
     misc_feature    16117..16164
                     /note="Frt"
                     /label="Frt"
     misc_feature    16171..16204
                     /note="loxP"
                     /label="loxP"
     misc_feature    10150..10227
                     /note="FCHK std_gpr"
                     /label="FCHK std_gpr"
     misc_feature    16220..16240
                     /note="B2 Gateway"
                     /label="B2 Gateway"
     misc_feature    9149..16270
                     /note="Synthetic Cassette"
                     /label="Synthetic Cassette"
     exon            16678..16775
                     /db_xref="ENSEMBL:ENSMUSE00001271653"
                     /type="targeted"
                     /rank="2"
                     /note="target exon 1 ENSMUSE00001271653"
     exon            16975..17074
                     /db_xref="ENSEMBL:ENSMUSE00000182750"
                     /type="targeted"
                     /rank="3"
                     /note="target exon 2 ENSMUSE00000182750"
     exon            17890..18072
                     /db_xref="ENSEMBL:ENSMUSE00000355109"
                     /type="targeted"
                     /rank="4"
                     /note="target exon 3 ENSMUSE00000355109"
     misc_feature    16271..18226
                     /note="Critical Region"
                     /label="Critical Region"
     misc_feature    18250..18283
                     /note="Downstream LoxP"
                     /label="Downstream LoxP"
     misc_feature    18227..18306
                     /note="synthetic loxP region"
                     /label="synthetic loxP region"
     exon            19120..19861
                     /db_xref="ENSEMBL:ENSMUSE00000398278"
                     /rank="5"
                     /note="ENSMUSE00000398278"
                     /label="ENSMUSE00000398278"
     misc_feature    18307..22624
                     /note="3 arm"
                     /label="3 arm"
ORIGIN      
        1 ccactggccg tcgttttaca ttaattaaca acttttctat acaaagttga cagatctata
       61 gtgtcaccta aatccaaaaa aaccgggcca acattggccc ggtttttttc cgtttatctg
      121 tttaaactcg gccgctctag cctcgaggct agaactagtg gatctcgagc cccagctggt
      181 tctttccgcc tcagaagcca tagagcccac cgcatcccca gcatgcctgc tattgtcttc
      241 ccaatcctcc cccttgctgt cctgccccac cccacccccc agaatagaat gacacctact
      301 cagacaatgc gatgcaattt cctcatttta ttaggaaagg acagtgggag tggcaccttc
      361 cagggtcaag gaaggcacgg gggaggggca aacaacagat ggctggcaac tagaaggcac
      421 agtcgaggct gatcagcgag ctctaggatc tgcattccac cactgctccc attcatcagt
      481 tccataggtt ggaatctaaa atacacaaac aattagaatc agtagtttaa cacattatac
      541 acttaaaaat tttatattta ccttagagct ttaaatctct gtaggtagtt tgtccaatta
      601 tgtcacacca cagaagtaag gttccttcac aaagagatcg cctgacacga tttcctgcac
      661 aggcttgagc catatactca tacatcgcat cttggccacg ttttccacgg gtttcaaaat
      721 taatctcaag ttctacgctt aacgctttcg cctgttccca gttattaata tattcaacgc
      781 tagaactccc ctcagcgaag ggaaggctga gcactacacg cgaagcacca tcaccgaacc
      841 ttttgataaa ctcttccgtt ccgacttgct ccatcaacgg ttcagtgaga cttaaaccta
      901 actctttctt aatagtttcg gcattatcca cttttagtgc gagaaccttc gtcagtcctg
      961 gatacgtcac tttgaccacg cctccagctt ttccagagag cgggttttca ttatctacag
     1021 agtatcccgc agcgtcgtat ttattgtcgg tactataaaa ccctttccaa tcatcgtcat
     1081 aatttccttg tgtaccagat tttggctttt gtataccttt ttgaatggaa tctacataac
     1141 caggtttagt cccgtggtac gaagaaaagt tttccatcac aaaagattta gaagaatcaa
     1201 caacatcatc aggatccatg gcgaggacct gcaggtcgaa aggcccggag atgaggaaga
     1261 ggagaacagc gcggcagacg tgcgcttttg aagcgtgcag aatgccgggc ctccggagga
     1321 ccttcgggcg cccgccccgc ccctgagccc gcccctgagc ccgcccccgg acccacccct
     1381 tcccagcctc tgagcccaga aagcgaagga gcaaagctgc tattggccgc tgccccaaag
     1441 gcctacccgc ttccattgct cagcggtgct gtccatctgc acgagactag tgagacgtgc
     1501 tacttccatt tgtcacgtcc tgcacgacgc gagctgcggg gcggggggga acttcctgac
     1561 taggggagga gtagaaggtg gcgcgaaggg gccaccaaag aacggagccg gttggcgcct
     1621 accggtggat gtggaatgtg tgcgaggcca gaggccactt gtgtagcgcc aagtgcccag
     1681 cggggctgct aaagcgcatg ctccagactg ccttgggaaa agcgcctccc ctacccggta
     1741 gaattcgata aacagctcta gaccagccag gacagaaatg cctcgacttc gctgctaccc
     1801 aaggttgccg ggtgacgcac accgtggaaa cggatgaagg cacgaaccca gtggacataa
     1861 gcctgttcgg ttcgtaagct gtaatgcaag tagcgtatgc gctcacgcaa ctggtccaga
     1921 accttgaccg aacgcagcgg tggtaacggc gcagtggcgg ttttcatggc ttgttatgac
     1981 tgtttttttg gggtacagtc tatgcctcgg gcatccaagc agcaagcgcg ttacgccgtg
     2041 ggtcgatgtt tgatgttatg gagcagcaac gatgttacgc agcagggcag tcgccctaaa
     2101 acaaagttaa acattatgag ggaagcggtg atcgccgaag tatcgactca actatcagag
     2161 gtagttggcg tcatcgagcg ccatctcgaa ccgacgttgc tggccgtaca tttgtacggc
     2221 tccgcagtgg atggcggcct gaagccacac agtgatattg atttgctggt tacggtgacc
     2281 gtaaggcttg atgaaacaac gcggcgagct ttgatcaacg accttttgga aacttcggct
     2341 tcccctggag agagcgagat tctccgcgct gtagaagtca ccattgttgt gcacgacgac
     2401 atcattccgt ggcgttatcc agctaagcgc gaactgcaat ttggagaatg gcagcgcaat
     2461 gacattcttg caggtatctt cgagccagcc acgatcgaca ttgatctggc tatcttgctg
     2521 acaaaagcaa gagaacatag cgttgccttg gtaggtccag cggcggagga actctttgat
     2581 ccggttcctg aacaggatct atttgaggcg ctaaatgaaa ccttaacgct atggaactcg
     2641 ccgcccgact gggctggcga tgagcgaaat gtagtgctta cgttgtcccg catttggtac
     2701 agcgcagtaa ccggcaaaat cgcgccgaag gatgtcgctg ccgactgggc aatggagcgc
     2761 ctgccggccc agtatcagcc cgtcatactt gaagctagac aggcttatct tggacaagaa
     2821 gaagatcgct tggcctcgcg cgcagatcag ttggaagaat ttgtccacta cgtgaaaggc
     2881 gagatcacca aggtagtcgg caaataaccc tcgagccacc catgaccaaa atcccttaac
     2941 gtgagttacg cgtcgttcca ctgagcgtca gaccccgtag aaaagatcaa aggatcttct
     3001 tgagatcctt tttttctgcg cgtaatctgc tgcttgcaaa caaaaaaacc accgctacca
     3061 gcggtggttt gtttgccgga tcaagagcta ccaactcttt ttccgaaggt aactggcttc
     3121 agcagagcgc agataccaaa tactgttctt ctagtgtagc cgtagttagg ccaccacttc
     3181 aagaactctg tagcaccgcc tacatacctc gctctgctaa tcctgttacc agtggctgct
     3241 gccagtggcg ataagtcgtg tcttaccggg ttggactcaa gacgatagtt accggataag
     3301 gcgcagcggt cgggctgaac ggggggttcg tgcacacagc ccagcttgga gcgaacgacc
     3361 tacaccgaac tgagatacct acagcgtgag ctatgagaaa gcgccacgct tcccgaaggg
     3421 agaaaggcgg acaggtatcc ggtaagcggc agggtcggaa caggagagcg cacgagggag
     3481 cttccagggg gaaacgcctg gtatctttat agtcctgtcg ggtttcgcca cctctgactt
     3541 gagcgtcgat ttttgtgatg ctcgtcaggg gggcggagcc tatggaaaaa cgccagcaac
     3601 gcggcctttt tacggttcct ggccttttgc tggccttttg ctcacatgtt ctttcctgcg
     3661 ttatcccctg attctgtgga taaccgtatt accgcctttg agtgagctga taccgctcgc
     3721 cgcagccgaa cgaccgagcg cagcgagtca gtgagcgagg aagcggaaga gcgcccaata
     3781 cgcaaaccgc ctctccccgc gcgttggccg attcattaat gcagctggca cgacaggttt
     3841 cccgactgga aagcgggcag tgagcgcaac gcaattaata cgcgtaccgc tagccaggaa
     3901 gagtttgtag aaacgcaaaa aggccatccg tcaggatggc cttctgctta gtttgatgcc
     3961 tggcagttta tggcgggcgt cctgcccgcc accctccggg ccgttgcttc acaacgttca
     4021 aatccgctcc cggcggattt gtcctactca ggagagcgtt caccgacaaa caacagataa
     4081 aacgaaaggc ccagtcttcc gactgagcct ttcgttttat ttgatgcctg gcagttccct
     4141 actctcgcgt taacgctagc atggatgttt tcccagtcac gacgttgtaa aacgacggcc
     4201 agtcttaaat cgtgccaact ttattataca aagttgcgga cgcgatcgcc ggcggataac
     4261 aatttcacac aggaagttct tactggaggc aaaatgagat aatgaaatgt cctgttctgg
     4321 ccaggcatgg tgggggatac ttttaatcct agcacttagg aggcagaaga ggtggctctc
     4381 tgtgacttca aggcatgcct gatctacaga acaaatttca ggtcagtcag aattgcataa
     4441 tgagactgtc tcaaaaagag tgagagagag agaaaagaaa gaaagaagga aaaacagagg
     4501 attgttcttg cagtaatccc tccacaaggc acgtgatgtg ggagaacaca gagttataag
     4561 atcctaggcc ttaatgcttt ggattttttt tcttggaagt cttgcacaag cctctattca
     4621 gaaaggagta gctcaggggc agggagtagc tcaaaggcaa tcttgatcaa tggctcacaa
     4681 ccacctgtaa ctccagctac aggggaatcc aagacctctg gcctccttgg gcacctacac
     4741 tcacatggac atatctacca atgacggaca cacatacaca taatttagaa aggagcggga
     4801 ggagaagcca gccaggaccg ggtagtttac tgcagtccat gagtactgag tttgctccac
     4861 aatatcacac tcacacacca taaaaacaga aaaatgggcc aggcgtggtg gtgcacgcct
     4921 ttaatcccag cacatgggag gcagagacag gaggatgtct aaattcaagg ccagcctgat
     4981 ctacagaatg agttccagga cagccagggc cacacagaga aaccctgtct caaaaaaact
     5041 aaaaaaaaaa aaaaaaaaaa aaaaaaaaaa gaaaaaaaaa atagaaaaac ggagccagca
     5101 aaacggccct gaggataaag gtaaacaccc cacatgccca caagcctgat gatcagaatt
     5161 tgatcctttg gctccacatg gtgaaaagga agaatgaatc ctgcaaacta tcctctgact
     5221 cttcagcaag caccatgtgt gtgcacataa ataaataact gaaacacaca cacacacaca
     5281 cacacacaca cacacacaca ccagacagtt acatgaaaca agtgtgtgag aggaactgca
     5341 gatactaaga tgctaagacc aagaataaaa ataccaagta gaaaaggcag tagaaaaggt
     5401 gctattggag ttgaactgag aaatgtgttt gtggtgctga ggattgaacc cagggtgttg
     5461 ggcgtgcctg gcaaatgctc tgccactgag gtacatccca gccctggaaa caaacacgtt
     5521 aacaacacat tcagaccagt ggattccctc agaaatagcc cattttagct cttgaataaa
     5581 gacccagaga cctgttattt ttattaacaa gctgcgtgca ctaagctggg caggctcgga
     5641 gctattctaa gccgtagcct gcccagttcc cagccctggg tcactctggt ctgtgtgtat
     5701 cctcatggct gctctctcgt tgcgaatcct ggtccctcca catggtctct ccacaccttc
     5761 tccttctcga ggtctttctc aaccttctgt ggtctctctg gaacctctca ctgggattgg
     5821 aagtcctgtc ccagtctctt ttgctcagct aattggctga tcagctcttt attaaactaa
     5881 ttagcataga gaagaatttt acataactct gagacaggtg atgcttcaaa aaaataacaa
     5941 taccaaaatc tggcctgtcc tcaaatttcc atccagaaat cagcatttga ataatgcaga
     6001 gacaatcttt acacaatgta caaaccttcc cccaacattt cctcctttta gcccaataaa
     6061 agattctttc tcttatattg ataaactata tacaatagta acaattatga aaacttgtca
     6121 gtcaattaaa ttacattcac aatgtctact ccatttgtat ttggtaacct tagaaaaagt
     6181 actctattat ctatccatct tggtgagttt agagttctgt acttaaaaca ttttctatca
     6241 aaacttgtac atataaacct aagaataaca tgttagaccc taaaacattt tctcaaatcc
     6301 aaaacaattt aagcttagta taagactaat tagccttcaa ctgtgtcaga gacctgagaa
     6361 agaataaata cagagtatgc aggaaatgca gagcaagcag cttccaaaac taagggaatg
     6421 acagagacag ctggctgcct ggacagtcac ccacattctt ttctttgtcg ttggagcatc
     6481 tatcttcggc cttctagccc agaatatgac agactttttt gtgaagcaat aatattgaag
     6541 ggcttgccca ccttgccctt gctaagttca gcagtcgact tccctgcatc ctttctgtcc
     6601 agtttggaca gcattctgtg tacagttgaa gcaagggcag tgtcttgccc aatgtctagc
     6661 tgaccacatc tggaacagac tcataaggag gttcttaatg cccatcatca tcttcttcga
     6721 agtagaatgg gggtgctgcc agggacagac atgccactgt catgagaagc cttttattaa
     6781 aacatctcta aatgccatat tctgtagatc tctgaggttt ttgaagacca tctgtctgtc
     6841 tatgatatgt ctgaaatgtt tgtttctagc aatctactgt ctgcttaact ttgaaaacat
     6901 ctatagcaag ctaaatgaaa cttatttcca tatttaactg aactagtgtc taacatgacc
     6961 ataagtttga ttgactatta acttgcattt cttatttatc ctaaacggtt tgtaaagtag
     7021 ctttcaaagg gattagaatt taacattgca tttttaagaa ataggtacaa tacctaaaac
     7081 aagagtggaa acatatatac gtagtatgtt gtaacaagat ataaccttaa atctgtatca
     7141 atatacaaag tctgtaccaa atacaaaata tttggcttat taatggcttt tggtctaaga
     7201 gtagattcag tagccgggcg tggtagggca cgcctttaat cccagcactt ggaggcagaa
     7261 gcaggcggat ttctgagttc caggacagcc agggctatac agagaaaccc tgcctcgaaa
     7321 aaacaaaaac aacaaaaaaa ggtaaattca gtaatctatg ctttaaccaa gcctggcctg
     7381 cacccactct tccagtccag aaatcagcat ttgaataacg cagagacagc ctttacacag
     7441 tgcacaaatc catcccccaa caaacctctg tgatttttaa cttggtaggt ctgtcatagc
     7501 agtgcccgac tcccggaact gactcactgt cctagtttgc tttgtactga tgggataaag
     7561 accctgggta aaagcatttt ggggaggaaa tcatttattt gttttgcatg atccaatcac
     7621 agtccaacat tgagggtagt aagggaagga acatggaggc aggaactgaa gcccagacca
     7681 aagaggacga aatgctgttt cctggcttgc tctttctatc agcccagggc cacctgctca
     7741 gtgtcaccac tgacggtaga ctagccccct cccatgtcag tcattgatta atgactaatt
     7801 aataatgatt agtgctagag tactcagtgg tgaccagggt tcagttctca gctcccatac
     7861 agtggtccac agccatccct aactccagtt ccagggttag cgtttgccct cttttgttgc
     7921 ccatgggtac caggtatgca cacggcgtca catgcttaca tgcaagcagt cacccataca
     7981 tacaaacgtt cttaaaatgt taaaagtcgt taatcaagaa catatcccca cctgcttacc
     8041 tacagacagt ctgatggagg atttttctca gttcaagttc cctcttctca gatgactcta
     8101 gtttgtgtca agtagacaaa aaccctagcc aacacagtaa tagaaaccag tttggagcag
     8161 ccttgtgttc caggtatatg aaatgtgtgt tcttggactg ctgagatgga ttagtgggta
     8221 aaggtgcttg ctgctaagtc tgacagcttg agtttgatct ctgggaccca cataatagaa
     8281 agaaagaact tactttcaaa agttgtcttc cgacctccat acacaaccct ggtaagtatg
     8341 tgtgtgtgca catacacacg aacacacaca ctcacacaca ctcacacaaa tgtgattaaa
     8401 ttttattttt attattttat tttaactttt ttagttttct aagacagttt ctctttgtag
     8461 tcgtggctat cctggaattt gttctgtaga ccaggtagac tcacactgcc tgcctctgcc
     8521 ttctaagtgc tgggtttaaa gacttatgcc ctattgcctg gctttattgg tttttttaag
     8581 cttttattta tttattatat gtaagtacac tgtaactgtt ttcagacact ccaggggagg
     8641 gcatcagatt tcgttacgga tggttgtgag ccaccatgtg gttgctggga tttgaactcc
     8701 ggaccttcgg aagagcagtc ggtgctctta accactgagc catctcgcca gccccctatt
     8761 gttttatttt taaagattat ttaatatctt gtatatgtgc ctgcgtgagt ctatgtgtac
     8821 catgtgtctg caggtgcctg ccaaggcaag agggtgttgg accccctgta aagggagtca
     8881 taggtggctg tgaaccacca gatgtgggtt ctaggaacta aactcagttg ctctggaaaa
     8941 gcaataagaa cccttaacca atgaactacc tgccccccaa tattgtattc ttagatttgc
     9001 ccaattttta tacatatacc aatgtttcaa aaggatcatt aattctcccc acccctaccc
     9061 catattgttg attttgaaga gaagttgccc ttagggtaat gggctctcga gatcttcctt
     9121 ctctgccaac tcaggttctc ccacagttaa ggcgcataac gataccacga tatcaacaag
     9181 tttgtacaaa aaagcaggct ggcgccggaa ccgaagttcc tattccgaag ttcctattct
     9241 ctagaaagta taggaacttc gaaccctttc ccacaccacc ctccacactt gccccaaaca
     9301 ctgccaacta tgtaggagga aggggttggg actaacagaa gaacccgttg tggggaagct
     9361 gttgggaggg tcactttatg ttcttgccca aggtcagttg ggtggcctgc ttctgatgag
     9421 gtggtcccaa ggtctggggt agaaggtgag agggacaggc caccaaggtc agcccccccc
     9481 ccctatccca taggagccag gtccctctcc tggacaggaa gactgaaggg gagatgccag
     9541 agactcagtg aagcctgggg taccctattg gagtccttca aggaaacaaa cttggcctca
     9601 ccaggcctca gccttggctc ctcctgggaa ctctactgcc cttgggatcc ccttgtagtt
     9661 gtgggttaca taggaagggg gacgggattc cccttgactg gctagcctac tcttttcttc
     9721 agtcttctcc atctcctctc acctgtctct cgaccctttc cctaggatag acttggaaaa
     9781 agataagggg agaaaacaaa tgcaaacgag gccagaaaga ttttggctgg gcattccttc
     9841 cgctagcttt tattgggatc ccctagtttg tgataggcct tttagctaca tctgccaatc
     9901 catctcattt tcacacacac acacaccact ttccttctgg tcagtgggca catgtccagc
     9961 ctcaagttta tatcaccacc cccaatgccc aacacttgta tggccttggg cgggtcatcc
    10021 ccccccccac ccccagtatc tgcaacctca agctagcttg ggtgcgttgg ttgtggataa
    10081 gtagctagac tccagcaacc agtaacctct gccctttctc ctccatgaca accaggtccc
    10141 aggtcccgaa aaccaaagaa gaagaaccct aacaaagagg acaagcggcc tcgcacagcc
    10201 ttcactgctg agcagctcca gaggctcaag gctgagtttc agaccaacag gtacctgaca
    10261 gagcagcggc gccagagtct ggcacaggag ctcggtaccc ggaagatctg gactctagag
    10321 aattccgccc ctctccctcc ccccccccta acgttactgg ccgaagccgc ttggaataag
    10381 gccggtgtgc gtttgtctat atgttatttt ccaccatatt gccgtctttt ggcaatgtga
    10441 gggcccggaa acctggccct gtcttcttga cgagcattcc taggggtctt tcccctctcg
    10501 ccaaaggaat gcaaggtctg ttgaatgtcg tgaaggaagc agttcctctg gaagcttctt
    10561 gaagacaaac aacgtctgta gcgacccttt gcaggcagcg gaacccccca cctggcgaca
    10621 ggtgcctctg cggccaaaag ccacgtgtat aagatacacc tgcaaaggcg gcacaacccc
    10681 agtgccacgt tgtgagttgg atagttgtgg aaagagtcaa atggctctcc tcaagcgtat
    10741 tcaacaaggg gctgaaggat gcccagaagg taccccattg tatgggatct gatctggggc
    10801 ctcggtgcac atgctttaca tgtgtttagt cgaggttaaa aaacgtctag gccccccgaa
    10861 ccacggggac gtggttttcc tttgaaaaac acgatgataa gcttgccaca accatggaag
    10921 atcccgtcgt tttacaacgt cgtgactggg aaaaccctgg cgttacccaa cttaatcgcc
    10981 ttgcagcaca tccccctttc gccagctggc gtaatagcga agaggcccgc accgatcgcc
    11041 cttcccaaca gttgcgcagc ctgaatggcg aatggcgctt tgcctggttt ccggcaccag
    11101 aagcggtgcc ggaaagctgg ctggagtgcg atcttcctga ggccgatact gtcgtcgtcc
    11161 cctcaaactg gcagatgcac ggttacgatg cgcccatcta caccaacgtg acctatccca
    11221 ttacggtcaa tccgccgttt gttcccacgg agaatccgac gggttgttac tcgctcacat
    11281 ttaatgttga tgaaagctgg ctacaggaag gccagacgcg aattattttt gatggcgtta
    11341 actcggcgtt tcatctgtgg tgcaacgggc gctgggtcgg ttacggccag gacagtcgtt
    11401 tgccgtctga atttgacctg agcgcatttt tacgcgccgg agaaaaccgc ctcgcggtga
    11461 tggtgctgcg ctggagtgac ggcagttatc tggaagatca ggatatgtgg cggatgagcg
    11521 gcattttccg tgacgtctcg ttgctgcata aaccgactac acaaatcagc gatttccatg
    11581 ttgccactcg ctttaatgat gatttcagcc gcgctgtact ggaggctgaa gttcagatgt
    11641 gcggcgagtt gcgtgactac ctacgggtaa cagtttcttt atggcagggt gaaacgcagg
    11701 tcgccagcgg caccgcgcct ttcggcggtg aaattatcga tgagcgtggt ggttatgccg
    11761 atcgcgtcac actacgtctg aacgtcgaaa acccgaaact gtggagcgcc gaaatcccga
    11821 atctctatcg tgcggtggtt gaactgcaca ccgccgacgg cacgctgatt gaagcagaag
    11881 cctgcgatgt cggtttccgc gaggtgcgga ttgaaaatgg tctgctgctg ctgaacggca
    11941 agccgttgct gattcgaggc gttaaccgtc acgagcatca tcctctgcat ggtcaggtca
    12001 tggatgagca gacgatggtg caggatatcc tgctgatgaa gcagaacaac tttaacgccg
    12061 tgcgctgttc gcattatccg aaccatccgc tgtggtacac gctgtgcgac cgctacggcc
    12121 tgtatgtggt ggatgaagcc aatattgaaa cccacggcat ggtgccaatg aatcgtctga
    12181 ccgatgatcc gcgctggcta ccggcgatga gcgaacgcgt aacgcgaatg gtgcagcgcg
    12241 atcgtaatca cccgagtgtg atcatctggt cgctggggaa tgaatcaggc cacggcgcta
    12301 atcacgacgc gctgtatcgc tggatcaaat ctgtcgatcc ttcccgcccg gtgcagtatg
    12361 aaggcggcgg agccgacacc acggccaccg atattatttg cccgatgtac gcgcgcgtgg
    12421 atgaagacca gcccttcccg gctgtgccga aatggtccat caaaaaatgg ctttcgctac
    12481 ctggagagac gcgcccgctg atcctttgcg aatacgccca cgcgatgggt aacagtcttg
    12541 gcggtttcgc taaatactgg caggcgtttc gtcagtatcc ccgtttacag ggcggcttcg
    12601 tctgggactg ggtggatcag tcgctgatta aatatgatga aaacggcaac ccgtggtcgg
    12661 cttacggcgg tgattttggc gatacgccga acgatcgcca gttctgtatg aacggtctgg
    12721 tctttgccga ccgcacgccg catccagcgc tgacggaagc aaaacaccag cagcagtttt
    12781 tccagttccg tttatccggg caaaccatcg aagtgaccag cgaatacctg ttccgtcata
    12841 gcgataacga gctcctgcac tggatggtgg cgctggatgg taagccgctg gcaagcggtg
    12901 aagtgcctct ggatgtcgct ccacaaggta aacagttgat tgaactgcct gaactaccgc
    12961 agccggagag cgccgggcaa ctctggctca cagtacgcgt agtgcaaccg aacgcgaccg
    13021 catggtcaga agccgggcac atcagcgcct ggcagcagtg gcgtctggcg gaaaacctca
    13081 gtgtgacgct ccccgccgcg tcccacgcca tcccgcatct gaccaccagc gaaatggatt
    13141 tttgcatcga gctgggtaat aagcgttggc aatttaaccg ccagtcaggc tttctttcac
    13201 agatgtggat tggcgataaa aaacaactgc tgacgccgct gcgcgatcag ttcacccgtg
    13261 caccgctgga taacgacatt ggcgtaagtg aagcgacccg cattgaccct aacgcctggg
    13321 tcgaacgctg gaaggcggcg ggccattacc aggccgaagc agcgttgttg cagtgcacgg
    13381 cagatacact tgctgatgcg gtgctgatta cgaccgctca cgcgtggcag catcagggga
    13441 aaaccttatt tatcagccgg aaaacctacc ggattgatgg tagtggtcaa atggcgatta
    13501 ccgttgatgt tgaagtggcg agcgatacac cgcatccggc gcggattggc ctgaactgcc
    13561 agctggcgca ggtagcagag cgggtaaact ggctcggatt agggccgcaa gaaaactatc
    13621 ccgaccgcct tactgccgcc tgttttgacc gctgggatct gccattgtca gacatgtata
    13681 ccccgtacgt cttcccgagc gaaaacggtc tgcgctgcgg gacgcgcgaa ttgaattatg
    13741 gcccacacca gtggcgcggc gacttccagt tcaacatcag ccgctacagt caacagcaac
    13801 tgatggaaac cagccatcgc catctgctgc acgcggaaga aggcacatgg ctgaatatcg
    13861 acggtttcca tatggggatt ggtggcgacg actcctggag cccgtcagta tcggcggaat
    13921 tccagctgag cgccggtcgc taccattacc agttggtctg gtgtcaaaaa taataataac
    13981 cgggcagggg ggatctaagc tctagataag taatgatcat aatcagccat atcacatctg
    14041 tagaggtttt acttgcttta aaaaacctcc cacacctccc cctgaacctg aaacataaaa
    14101 tgaatgcaat tgttgttgtt aacttgttta ttgcagctta taatggttac aaataaagca
    14161 atagcatcac aaatttcaca aataaagcat ttttttcact gcattctagt tgtggtttgt
    14221 ccaaactcat caatgtatct tatcatgtct ggatccggaa taacttcgta tagcatacat
    14281 tatacgaagt tatgtttaaa cggcgcgccc cggaattcgc cttctgcagg agcgtacaga
    14341 acccagggcc ctggcacccg tgcagaccct ggcccacccc acctgggcgc tcagtgccca
    14401 agagatgtcc acacctagga tgtcccgcgg tgggtggggg gcccgagaga cgggcaggcc
    14461 gggggcaggc ctggccatgc ggggccgaac cgggcactgc ccagcgtggg cgcgggggcc
    14521 acggcgcgcg cccccagccc ccgggcccag caccccaagg cggccaacgc caaaactctc
    14581 cctcctcctc ttcctcaatc tcgctctcgc tctttttttt tttcgcaaaa ggaggggaga
    14641 gggggtaaaa aaatgctgca ctgtgcggcg aagccggtga gtgagcggcg cggggccaat
    14701 cagcgtgcgc cgttccgaaa gttgcctttt atggctcgag cggccgcggc ggcgccctat
    14761 aaaacccagc ggcgcgacgc gccaccaccg ccgagaccgc gtccgccccg cgagcacaga
    14821 gcctcgcctt tgccgatcct ctagagtcga gatccgccgc caccatgatt gaacaagatg
    14881 gattgcacgc aggttctccg gccgcttggg tggagaggct attcggctat gactgggcac
    14941 aacagacaat cggctgctct gatgccgccg tgttccggct gtcagcgcag gggcgcccgg
    15001 ttctttttgt caagaccgac ctgtccggtg ccctgaatga actgcaggac gaggcagcgc
    15061 ggctatcgtg gctggccacg acgggcgttc cttgcgcagc tgtgctcgac gttgtcactg
    15121 aagcgggaag ggactggctg ctattgggcg aagtgccggg gcaggatctc ctgtcatctc
    15181 accttgctcc tgccgagaaa gtatccatca tggctgatgc aatgcggcgg ctgcatacgc
    15241 ttgatccggc tacctgccca ttcgaccacc aagcgaaaca tcgcatcgag cgagcacgta
    15301 ctcggatgga agccggtctt gtcgatcagg atgatctgga cgaagagcat caggggctcg
    15361 cgccagccga actgttcgcc aggctcaagg cgcgcatgcc cgacggcgag gatctcgtcg
    15421 tgacccatgg cgatgcctgc ttgccgaata tcatggtgga aaatggccgc ttttctggat
    15481 tcatcgactg tggccggctg ggtgtggcgg accgctatca ggacatagcg ttggctaccc
    15541 gtgatattgc tgaagagctt ggcggcgaat gggctgaccg cttcctcgtg ctttacggta
    15601 tcgccgctcc cgattcgcag cgcatcgcct tctatcgcct tcttgacgag ttcttctgag
    15661 cgggactctg gggttcgaaa tgaccgacca agcgacgccc aacctgccat cacgagattt
    15721 cgattccacc gccgccttct atgaaaggtt gggcttcgga atcgttttcc gggacgccgg
    15781 ctggatgatc ctccagcgcg gggatctcat gctggagttc ttcgcccacc ccccggatct
    15841 aagctctaga taagtaatga tcataatcag ccatatcaca tctgtagagg ttttacttgc
    15901 tttaaaaaac ctcccacacc tccccctgaa cctgaaacat aaaatgaatg caattgttgt
    15961 tgttaacttg tttattgcag cttataatgg ttacaaataa agcaatagca tcacaaattt
    16021 cacaaataaa gcattttttt cactgcattc tagttgtggt ttgtccaaac tcatcaatgt
    16081 atcttatcat gtctggatcc gggggtaccg cgtcgagaag ttcctattcc gaagttccta
    16141 ttctctagaa agtataggaa cttcgtcgag ataacttcgt atagcataca ttatacgaag
    16201 ttatgtcgag atatctagac ccagctttct tgtacaaagt ggttgatatc tctatagtcg
    16261 cagtaggcgg atgtcaggac cctctctaag gtgaggggaa accagccatt ggtcacacct
    16321 gccctgaaac agaggctggt gccttggctc tgtctttcac tgactccagt gagtggctgt
    16381 ttcttccact ccaggttcag gtgacccaaa ctggcagcta tggcagagac caggttagca
    16441 gaggccgctg ctgtcttaga agatgactgt gaagtgcctg atgtgccatc tatggccagt
    16501 tcacagtggg tgtggctgca ttcctgtggt gctggccact cctcaggggt gatgtcccca
    16561 gacagaggca tctaggtggc tttccctgga atcccagtgg ttgcagccag gctggtccag
    16621 acactccctg aaccttttgt gctgcttggt cccagttgcc ttgtgcatct ctttcagagt
    16681 tctgagctgt tcacgctgac ctatggagcg cttgtcaccc agctgtgcaa ggactatgaa
    16741 aacgacgaag acgtgaacaa gcagctggac agaatgtgag tgagcgtctc tcacaagagg
    16801 cagccgtggc tccggcacgc tgcatctggt cggttctgtg aagctaacac ttggggtaca
    16861 cttatgaggg tgtgggggtg ttatcccatc tcctccttta gccgacatca gtatcgtgct
    16921 taaatataag gcgttttgac cttgaaatgg cctgttctct gatttccttc caaggggcta
    16981 caacattgga gtccgactga ttgaagattt tttggcacgg tcaaatgttg gaagatgtca
    17041 tgactttcgg gaaactgcag atgttattgc taaggtcgtt tccctgggcc acctgtcccc
    17101 ctgaagcttg ccattgtgga cccctctcac tgtctccttt agtctcccaa aagatggatt
    17161 cgattaggca gctctttgga ccaaagcaac ctgcttagtc cttcttggtg gtttgggaat
    17221 aaccaccagc caagagtggc tgggctctta cttgtgtttt gcagcctcgg tgtagctctg
    17281 tgtaatggcg tgtgcctgtg atcccataca tgggaggcaa actgcagagt tacagcaagt
    17341 ctctggttgg tctgctctgt atgtgagttc taggtcagcc atggcaacac agcaagatcc
    17401 tacctacaaa cagacaaagc cagcgcgtgt gtctgcctca ctgaaattaa agcccaattt
    17461 cgtcccctgt gaaagtgtag ccgagtgctg tggagatttg agagtgtgca ttttgggcag
    17521 atgtgactca ggcctataat tccatcactc tgaagacaac cgtaggacag ttgcggcaaa
    17581 ttctaggcca gtatagactg tgtagtaagc tctgggccag cctgagctat agaaaaaagt
    17641 aaagcaaaga tagccctgct cagtgagact tcagttcaag gcagcggcct tccgatgggg
    17701 caggcaggca ggcaggcagt gagtcagtgc tttgctgtat ggtgcctgaa ggagaaagag
    17761 ggagtcctcg tgggcgcttc tctttcccca gatctctaaa gattcagagg ccacggcttt
    17821 gtcctccgac cccttcccaa tggcatagtt gtcaccgttc cccattgtgc tgttgtgtgt
    17881 ccccgacagg tggcgttcaa gatgtacctg ggcatcactc caagcatcac caactggagc
    17941 ccagccggag atgaattctc cctcatcctg gaaaacaacc ctctggtgga ctttgtggag
    18001 cttcccgata accactcggc cctcatttac tccaacctcc tgtgtggggt gttgcgggga
    18061 gccctggaga tggtgagtag agcatctcta cctcctacag catccgagct cgctggctgt
    18121 ttggtagctg catggctgag aggaggagag aaagggcttt ggcttaccca gcctccaagg
    18181 gaatcgtgct gccgagacaa gatccaagtc agacacctct gcctaggaga tggcgcaacg
    18241 caattaatga taacttcgta tagcatacat tatacgaagt tatggtctga gctcgccatc
    18301 agttcattga gggctcttgc ttgcttgcgg tgtcactgtc tttggtgtta gagtattggg
    18361 gctggcaatc ctgtctctgt gggaaggaat cactcccttt aaaaaagttt ggaagcttta
    18421 tacatttata gagtgaattt tagctgctcg cgcacacgct ctctctctct cccccctctc
    18481 cctctccccc tccccctccc tctctcctct cctctctctc tctctctccc tccctctccc
    18541 cctccctccc tctctccttc cctcctcttc cctccttctc tctctccctc cctccctctc
    18601 cccctccctc cctctctcct tccctcctct tccctccttc tcctcttccc tccttctctc
    18661 tctctctctc tctctctccc tccctccctc tccccctccc tccctctctc cttccctcct
    18721 cttccctcct tctctctctc tctctccctc cctctccccc tccctccctc tctccttccc
    18781 tcctcttccc tccttctctc cctccctccc tctcccccct ccctccctcc ctccctccct
    18841 ctcccccctc cctccctctc tccttccctc cttctctccc tccctccctc cctccctctc
    18901 ccccctccct ccctctctcc ttccctcctt ctctccctcc ttccctccct ctcccccctc
    18961 cctccctctc ccccctccct ccctctctcc ttccctcctc ttccctcctt ctccccctcc
    19021 tccctcccct ccctccctcc ctccatgggc atttctgacc tagcttcact gaggggtccc
    19081 acaggctatg gtttggcatc tgtccattct attcctcagg tccagatggc tgtggaggcc
    19141 aagtttgtcc aggacactct gaagggagat ggcgtgacag aaatcaggat gaggttcatc
    19201 aggcggattg aagacaacct cccagctgga gaagagtaag catctctagg acttgggcag
    19261 ccaagaggat gcctgctggg atgagagagg caggcgctcg cttcctctgc ccctggaact
    19321 cagtgacttt taaactgatg ttatatattc ttctaacctt atttccatcc tccatgctaa
    19381 tagagagcag actgatagtc tgtttgcccc acaaatatgc acctcagaag ggggttcttt
    19441 gctccatttc ccttcagaag ggcaggatgt acttgccctt ggttggacta agagagctca
    19501 aaccatttta cattcctgtg aattttccaa agcaaagccc actttgaccc cattaaggga
    19561 cgagcctgat gcatctgttc ctgcgacttc atgacgccat tggcaaatgg ctgtagggaa
    19621 tcttgggttg tggaggggag ggagaacgct gggaaggggt gggtaagaat tgttggctgt
    19681 agtgacactg tagtctgcca ggccacggaa gccagtcctg ccggaaacac cggcttctgg
    19741 gaagccgccc aggtctcatt cctccctgct gtttggaggc aacatctcct ctttttacgg
    19801 agggtccatc cttttttctt acaaattctt caataaagac acattcttga gtgaagccca
    19861 atcctgtcct gttttccttc tgctcagcat gtggagttgg actagaaatg agcgtgggag
    19921 ctgtggggcc tgcgagccgc agggccggcc ctgcctacag cacacagcag atgctggatt
    19981 gattctatct ggtcgatgat tctattttca ttggtgaaag ccaaggtccg gccgcctgag
    20041 gtcataaagc tgtcaagtgg agggagaccg caggctttga aggacacaca atccctgttc
    20101 ttgactgaag ttctgatggc tgactagctc ttagggtcac tctccagcct tggggcttgg
    20161 gatagcttta ccatgagtgc aggggattaa atgtaggtct caaacaagcc aggcaagcgc
    20221 tctgcactgc tcatccccag ttccgccccc ccccacacac acacaccttt gcaagcatct
    20281 ggagcacacc tttagtccca gcactctgga ggcagaggca ggcagatttc cgagttcaag
    20341 gccagcctgg tctacaaagt aagttccagg acagtcaggg gtacacagag aaatcctgtc
    20401 ttgaaaacaa caaacaaaaa cttaagaaac gaaacaacaa aagctcccac ttgtttacaa
    20461 taggatttaa gttgtctagg ctggtcttga atttgttatc ctcctgctaa ctggatatag
    20521 atccttttca ccagagctag atagatggtt aaaatgatac tctgtgtgtg tgtgtgtgtg
    20581 tgtgtgtgtg tgtgtgtgtg tgcgtgcgtg cgcgcgcact tgtgtgggct ttcatatgcc
    20641 cacatactgt ggcctgctgt ggagattaga agataacctt tgagacttgg cttctgccac
    20701 cccatgtgtt ctgaggttca aactcaggtt gtcaagtgtg gcagcaggtg cctttatccc
    20761 aagccttctt gccgatagtc ttttttgctt gtttgctttt ttcgagacag ggtttctctt
    20821 tgtagccctg gctgtcctgg aactcacttt gtagaccagg ctggcctcaa actcagaaat
    20881 ccgcctgtct ctgcctcccg agtgctggga ttaaaggtgt gtgccaccac gcccggcctt
    20941 ttttttttaa tgttctaaaa ttaatttatg tgtatggatg ttttgtctgt gtgtgagcta
    21001 ctctgtgggt tctgggaatt gaattgcagg cctctggaag agcacccaac tgtcttaacc
    21061 actaagccct ctctccagac gctaggtaac tcttaaagag agggggcaga ggttgtctca
    21121 ggcctgttct ttggggcaac ctagggcctc gaattttggc catgttattg ggaaactgga
    21181 ctgaggcttg ccctggttaa tatgcccgag aagagtgtgg caggtcacca tgctggtaac
    21241 acggcttggt ttacaaggat cagaccaggg ttctgagggc tcaaggacaa ggtggtttgc
    21301 acaagacttt cttcagctgt ggtaggccac tggggaatga cgtcacattt atcccccccc
    21361 ccccccctag agagagggtg accctctagg attccatcct tggagcctct ttctctcttc
    21421 ctgcagatac aattgtgggc tccgtggcag accctttgtg ttggtcagct ggagttggtt
    21481 ggggctcagc ataatgccat aatcctgacc taccagatgt gaatgaatga atgaatgaat
    21541 gaatgaatga agggggtgag gagattggga ttcacaggaa aagctctgtg tagtttgtgt
    21601 ggaccctgta aaaacccagc cgtcctgccc tgttctttgg atggcggctc ttccttcttt
    21661 cctctctggg tgccacattc tgcttcacag cagccatttt ggcatgaggt ttttggatat
    21721 ctcttttccc agaaatacct taaacatcat gggagttgca aaccatggaa acaaggcctc
    21781 tgcagttgtt ttttcccacc tatatcccca caattgagct gtacacacgg aggggggtgc
    21841 gggggaaggg tactaaaggg tagagagggg atgccccagc atcctaactt cctatccccc
    21901 ccaccttgtg ttcacccctg tagttaatga aatgtagttc aaccctccct gttataccat
    21961 ccactctgtt ccagcaagat gaggcaggat ggaaatgccg actagtgagg agcgattctg
    22021 gggagcctta acctctagcc acgctttgca gctcgtagcc accagaggtc accagagcat
    22081 cccggaaagt gactgttggg actccagggt tttgttttgt tttgttaatt tgctcaaagt
    22141 tgcacctgat ggggtaaatc ttagaggctt gtcaaagcgt ggagtatcct tctctaatta
    22201 ccctccacga gacccaacag caaagctcac gcggccacca ggctaggcgt ctgcctgcta
    22261 cactcaaggc attggaagaa tctattggcc aaggctctct ggcagcacac actctaaagt
    22321 cagcctggcc tcctgaactg tacgagctag ctagtgcaga gccctccctc aaccagtccc
    22381 cttcctgatt ggagtccaga gtcccagccc caggtctgga ccctgatgta actgtcctct
    22441 tcctgtccca gaccccacct tagtgaggtc tccacatcca gactgcacct cctgggaggt
    22501 tggcctccct cactgggcat ccgggtcggt ccaagaagtg acggcagcgg aggcctgagg
    22561 agctgaaatc gcattaagta aaattaaaat agtctcctaa caagtggttc attgtggcgt
    22621 gtga
//
