# Supplementary material for: CRISPR-Cas9 enables conditional mutagenesis of challenging loci
Source: Sci Rep. 2016 Sep 1;6:32326. doi: 10.1038/srep32326 (PMC5007477; doi:10.1038/srep32326)
Supplement: Supplementary File 3 [file srep32326-s3.zip › gb/HEP00995_A04_vector.gb]

LOCUS       47852#L1L2_Bact_P#L3L4_pD223_DTA_spec        22426 bp    dna     circular UNK 
ACCESSION   unknown
SOURCE      Mus musculus
  ORGANISM  Mus musculus
            Eukaryota; Metazoa; Chordata; Craniata; Vertebrata; Euteleostomi;
            Mammalia; Eutheria; Euarchontoglires; Glires; Rodentia;
            Sciurognathi; Muroidea; Muridae; Murinae; Mus.
COMMENT     cassette: L1L2_Bact_P
COMMENT     design_id: 47852
COMMENT     backbone: L3L4_pD223_DTA_spec
COMMENT     transcript_id: ENSMUST00000044306
FEATURES             Location/Qualifiers
     misc_feature    29..49
                     /note="B4 Gateway"
                     /label="B4 Gateway"
     misc_feature    complement(125..378)
                     /note="BGH pA"
                     /label="BGH pA"
     CDS             complement(503..1159)
                     /note="DTA"
                     /label="DTA"
     promoter        complement(1173..1685)
                     /note="PGK promoter"
                     /label="PGK promoter"
     promoter        1686..1836
                     /note="spectinomycin promoter"
                     /label="spectinomycin promoter"
     CDS             1837..2847
                     /note="SpecR"
                     /label="SpecR"
     misc_feature    2995..3587
                     /note="pUC ori"
                     /label="pUC ori"
     misc_feature    3858..3885
                     /note="rrnB T2"
                     /label="rrnB T2"
     misc_feature    4017..4060
                     /note="rrnB T1"
                     /label="rrnB T1"
     misc_feature    4156..4176
                     /note="B3 Gateway"
                     /label="B3 Gateway"
     misc_feature    4182..4189
                     /note="AsiSI"
                     /label="AsiSI"
     misc_feature    1..4214
                     /note="Synthetic Backbone"
                     /label="Synthetic Backbone"
     misc_feature    4215..9208
                     /note="5 arm"
                     /label="5 arm"
     misc_feature    9236..9260
                     /note="B1 Gateway"
                     /label="B1 Gateway"
     misc_feature    9273..9320
                     /note="Frt"
                     /label="Frt"
     intron          9321..10195
                     /note="mouse En2 intron"
                     /label="mouse En2 intron"
     misc_feature    10193..10195
                     /note="Splice Acceptor"
                     /label="Splice Acceptor"
     exon            10196..10368
                     /note="mouse En2 exon"
                     /label="mouse En2 exon"
     misc_feature    10380..10973
                     /note="ECMV IRES"
                     /label="ECMV IRES"
     gene            10974..14034
                     /gene="lacZ"
                     /note="lacZ"
                     /label="lacZ"
     misc_feature    14073..14316
                     /note="SV40 polyadenylation site"
                     /label="SV40 polyadenylation site"
     misc_feature    14320..14353
                     /note="loxP"
                     /label="loxP"
     promoter        14380..14899
                     /note="human beta actin promoter"
                     /label="human beta actin promoter"
     gene            14925..15719
                     /gene="NeoR"
                     /note="NeoR"
                     /label="NeoR"
     misc_feature    15919..16160
                     /note="SV40 polyadenylation site"
                     /label="SV40 polyadenylation site"
     misc_feature    16177..16224
                     /note="Frt"
                     /label="Frt"
     misc_feature    16231..16264
                     /note="loxP"
                     /label="loxP"
     misc_feature    10210..10287
                     /note="FCHK std_gpr"
                     /label="FCHK std_gpr"
     misc_feature    16280..16300
                     /note="B2 Gateway"
                     /label="B2 Gateway"
     misc_feature    9209..16330
                     /note="Synthetic Cassette"
                     /label="Synthetic Cassette"
     exon            16720..16955
                     /db_xref="ENSEMBL:ENSMUSE00000313563"
                     /type="targeted"
                     /rank="4"
                     /note="target exon 1 ENSMUSE00000313563"
     misc_feature    16331..17134
                     /note="Critical Region"
                     /label="Critical Region"
     misc_feature    17158..17191
                     /note="Downstream LoxP"
                     /label="Downstream LoxP"
     misc_feature    17135..17214
                     /note="synthetic loxP region"
                     /label="synthetic loxP region"
     misc_feature    17215..22426
                     /note="3 arm"
                     /label="3 arm"
ORIGIN      
        1 ccactggccg tcgttttaca ttaattaaca acttttctat acaaagttga cagatatctg
       61 tttaaactcg gccgctctag cctcgaggct agaactagtg gatctcgagc cccagctggt
      121 tctttccgcc tcagaagcca tagagcccac cgcatcccca gcatgcctgc tattgtcttc
      181 ccaatcctcc cccttgctgt cctgccccac cccacccccc agaatagaat gacacctact
      241 cagacaatgc gatgcaattt cctcatttta ttaggaaagg acagtgggag tggcaccttc
      301 cagggtcaag gaaggcacgg gggaggggca aacaacagat ggctggcaac tagaaggcac
      361 agtcgaggct gatcagcgag ctctaggatc tgcattccac cactgctccc attcatcagt
      421 tccataggtt ggaatctaaa atacacaaac aattagaatc agtagtttaa cacattatac
      481 acttaaaaat tttatattta ccttagagct ttaaatctct gtaggtagtt tgtccaatta
      541 tgtcacacca cagaagtaag gttccttcac aaagagatcg cctgacacga tttcctgcac
      601 aggcttgagc catatactca tacatcgcat cttggccacg ttttccacgg gtttcaaaat
      661 taatctcaag ttctacgctt aacgctttcg cctgttccca gttattaata tattcaacgc
      721 tagaactccc ctcagcgaag ggaaggctga gcactacacg cgaagcacca tcaccgaacc
      781 ttttgataaa ctcttccgtt ccgacttgct ccatcaacgg ttcagtgaga cttaaaccta
      841 actctttctt aatagtttcg gcattatcca cttttagtgc gagaaccttc gtcagtcctg
      901 gatacgtcac tttgaccacg cctccagctt ttccagagag cgggttttca ttatctacag
      961 agtatcccgc agcgtcgtat ttattgtcgg tactataaaa ccctttccaa tcatcgtcat
     1021 aatttccttg tgtaccagat tttggctttt gtataccttt ttgaatggaa tctacataac
     1081 caggtttagt cccgtggtac gaagaaaagt tttccatcac aaaagattta gaagaatcaa
     1141 caacatcatc aggatccatg gcgaggacct gcaggtcgaa aggcccggag atgaggaaga
     1201 ggagaacagc gcggcagacg tgcgcttttg aagcgtgcag aatgccgggc ctccggagga
     1261 ccttcgggcg cccgccccgc ccctgagccc gcccctgagc ccgcccccgg acccacccct
     1321 tcccagcctc tgagcccaga aagcgaagga gcaaagctgc tattggccgc tgccccaaag
     1381 gcctacccgc ttccattgct cagcggtgct gtccatctgc acgagactag tgagacgtgc
     1441 tacttccatt tgtcacgtcc tgcacgacgc gagctgcggg gcggggggga acttcctgac
     1501 taggggagga gtagaaggtg gcgcgaaggg gccaccaaag aacggagccg gttggcgcct
     1561 accggtggat gtggaatgtg tgcgaggcca gaggccactt gtgtagcgcc aagtgcccag
     1621 cggggctgct aaagcgcatg ctccagactg ccttgggaaa agcgcctccc ctacccggta
     1681 gaattcgata aacagctcta gaccagccag gacagaaatg cctcgacttc gctgctaccc
     1741 aaggttgccg ggtgacgcac accgtggaaa cggatgaagg cacgaaccca gtggacataa
     1801 gcctgttcgg ttcgtaagct gtaatgcaag tagcgtatgc gctcacgcaa ctggtccaga
     1861 accttgaccg aacgcagcgg tggtaacggc gcagtggcgg ttttcatggc ttgttatgac
     1921 tgtttttttg gggtacagtc tatgcctcgg gcatccaagc agcaagcgcg ttacgccgtg
     1981 ggtcgatgtt tgatgttatg gagcagcaac gatgttacgc agcagggcag tcgccctaaa
     2041 acaaagttaa acattatgag ggaagcggtg atcgccgaag tatcgactca actatcagag
     2101 gtagttggcg tcatcgagcg ccatctcgaa ccgacgttgc tggccgtaca tttgtacggc
     2161 tccgcagtgg atggcggcct gaagccacac agtgatattg atttgctggt tacggtgacc
     2221 gtaaggcttg atgaaacaac gcggcgagct ttgatcaacg accttttgga aacttcggct
     2281 tcccctggag agagcgagat tctccgcgct gtagaagtca ccattgttgt gcacgacgac
     2341 atcattccgt ggcgttatcc agctaagcgc gaactgcaat ttggagaatg gcagcgcaat
     2401 gacattcttg caggtatctt cgagccagcc acgatcgaca ttgatctggc tatcttgctg
     2461 acaaaagcaa gagaacatag cgttgccttg gtaggtccag cggcggagga actctttgat
     2521 ccggttcctg aacaggatct atttgaggcg ctaaatgaaa ccttaacgct atggaactcg
     2581 ccgcccgact gggctggcga tgagcgaaat gtagtgctta cgttgtcccg catttggtac
     2641 agcgcagtaa ccggcaaaat cgcgccgaag gatgtcgctg ccgactgggc aatggagcgc
     2701 ctgccggccc agtatcagcc cgtcatactt gaagctagac aggcttatct tggacaagaa
     2761 gaagatcgct tggcctcgcg cgcagatcag ttggaagaat ttgtccacta cgtgaaaggc
     2821 gagatcacca aggtagtcgg caaataaccc tcgagccacc catgaccaaa atcccttaac
     2881 gtgagttacg cgtcgttcca ctgagcgtca gaccccgtag aaaagatcaa aggatcttct
     2941 tgagatcctt tttttctgcg cgtaatctgc tgcttgcaaa caaaaaaacc accgctacca
     3001 gcggtggttt gtttgccgga tcaagagcta ccaactcttt ttccgaaggt aactggcttc
     3061 agcagagcgc agataccaaa tactgttctt ctagtgtagc cgtagttagg ccaccacttc
     3121 aagaactctg tagcaccgcc tacatacctc gctctgctaa tcctgttacc agtggctgct
     3181 gccagtggcg ataagtcgtg tcttaccggg ttggactcaa gacgatagtt accggataag
     3241 gcgcagcggt cgggctgaac ggggggttcg tgcacacagc ccagcttgga gcgaacgacc
     3301 tacaccgaac tgagatacct acagcgtgag ctatgagaaa gcgccacgct tcccgaaggg
     3361 agaaaggcgg acaggtatcc ggtaagcggc agggtcggaa caggagagcg cacgagggag
     3421 cttccagggg gaaacgcctg gtatctttat agtcctgtcg ggtttcgcca cctctgactt
     3481 gagcgtcgat ttttgtgatg ctcgtcaggg gggcggagcc tatggaaaaa cgccagcaac
     3541 gcggcctttt tacggttcct ggccttttgc tggccttttg ctcacatgtt ctttcctgcg
     3601 ttatcccctg attctgtgga taaccgtatt accgcctttg agtgagctga taccgctcgc
     3661 cgcagccgaa cgaccgagcg cagcgagtca gtgagcgagg aagcggaaga gcgcccaata
     3721 cgcaaaccgc ctctccccgc gcgttggccg attcattaat gcagctggca cgacaggttt
     3781 cccgactgga aagcgggcag tgagcgcaac gcaattaata cgcgtaccgc tagccaggaa
     3841 gagtttgtag aaacgcaaaa aggccatccg tcaggatggc cttctgctta gtttgatgcc
     3901 tggcagttta tggcgggcgt cctgcccgcc accctccggg ccgttgcttc acaacgttca
     3961 aatccgctcc cggcggattt gtcctactca ggagagcgtt caccgacaaa caacagataa
     4021 aacgaaaggc ccagtcttcc gactgagcct ttcgttttat ttgatgcctg gcagttccct
     4081 actctcgcgt taacgctagc atggatgttt tcccagtcac gacgttgtaa aacgacggcc
     4141 agtcttaaat cgtgccaact ttattataca aagttgcgga cgcgatcgcc ggcggataac
     4201 aatttcacac aggatacagc aaaagtttct tgtacattac tggtaacagt ttaaattcac
     4261 atataatatt tctttttttt tatgacctac cacttaaatg gacattcatc cagtattcct
     4321 gtctgaatgg atgtgttatg gcgttccttg ttgcctttgt tttatgacct tttgaattta
     4381 aaactagctg taacttttgg aggggagcca tttttagtaa gagggaaagc tttcaactcc
     4441 tgctccagct agctaaactg ccagtggttc tcctaaaata tggaggtcaa aatttttctg
     4501 attcctggag tactgtgtta tattttattt ttacaaaaat ggaacataac gaaagaaaga
     4561 aaatagggag ggatggaaag atggggaaga tggagagaga agtagaatga agagggaaga
     4621 ggaagaaagc aaggaaataa acaattttct ttcataggct atttaaaatg ataagattat
     4681 acatttataa aatagactgt aaacaaaaag ataaataaac acatccaacc tagcccctat
     4741 gtcaaaaagt aattctcttc cttaaggtgc tattcttttt tttttttttc caaatcttaa
     4801 ctctagatag aagtcctgga aagtctaact ggttttgatt tgtttctgat tttgaacaag
     4861 acatgaactg tagttcaaaa ctccagccac tgtagatgta gtgacaatgt gaatatcaat
     4921 ctatttgaat gtataaacta aatgtattcc tattgccttt catcatgatt tgtatttctt
     4981 tccaggagac agttaaatat gtatttaaag gttatgccta tcttagtaga ttgagcaaga
     5041 agaaaggtga ataagttaat ctgttaaatc aatttgacaa gctctcatct tctgtgatag
     5101 tgtgatagca gagctatcag ttacgggtac tgctctttcc ctgctggagg aaggaggagg
     5161 attccttggt cctcaagctg gaacctttga gctatcccag cgtgtgccac actctcttac
     5221 tgcaccaact ctctaccact ctttacctga ctaacgttga gtccttaagt cagatataga
     5281 tcactttaca cacacacaca cacacacaca cacacacaca cacacacaca cacacacaga
     5341 gggtgggggc agagagagag acagagagac agagcagaca cactcacata ttctcaagca
     5401 cactcacaga cacatatatg cacaccttca catacacata tacacacttt ctctctcaca
     5461 ctcacacatt cacacacaaa aagtctcaca cagagacaca tacatactct ctccctcaca
     5521 cacagacata cagacagatg catgtgcatg ttcacacaca cacacacaca cacacacaca
     5581 cacacacaca cacacacaca cacaccaggc tgctctctca agctcttcct catggtgata
     5641 ctgaccattc tttaaccttg tatgatttgt aatttttgtt tcatatctgt ttttgtattt
     5701 attgcctttt aatctaaatt acctttaaaa atggcagaaa tgtgtgacag taaggtaggc
     5761 agaaaataac atatcttatt ctcagtggaa gtttagtatc accttgacta tgatgtaaac
     5821 acagctaaag gaaaggggtg tgcggagggc tgtattgcgc agggctgtgt gtgtacaggg
     5881 ctgtgtgtgc acagggctgt gtgtgtacag ggctgtgtgt gtgcagggct gtgtgtgtgc
     5941 agggctgtgt gtgtgcaggg ctgtgtgtgt acagggctgt attgcgcagg gctgtgtgtg
     6001 cacagggctg tgtgtgcaca gggctgtatg tgcgcagggc tgtgtgtgtg cagggctgtg
     6061 tgtgtgcagg gctgtgtgtg tgcagggatg tgtgtgtaca gggctgtgtg tgtgcagggc
     6121 tgtgtgtgtg cagggctgtg tgcacagggc tgtgtgtgtg cagggctgtg tgtgtgcagg
     6181 gctgtgtgtg tacagggctg tgtgtgtgca gggatgtgtg tgtgcagggc tgtgtgcaca
     6241 gtgctgtgtg tgtgcagggc tgtgtgtgtg cagggctgtg tgtgtacagg gctgtgtgtg
     6301 tgcagggatg tgtgtgtgca gggctgtgtg cacagtgctg tgtgtgtgca gggctgtgtg
     6361 tgtgcagggc tgtgtgcaca gggctgtgaa gtgttcttac ttgtgggatt agaggcatgc
     6421 tgatatgctg tggtctgctt aggctacatc gtgcctcaaa attccttaaa ttatgaaaca
     6481 cattttctgt tgtctctcta tcaccaccct ggacctgttg aaaatttagc tcacagtggt
     6541 tcctctagag aggaactgaa ccaattagtt cagctaaaga gaagaaacat tttcccagat
     6601 aacaagcagt gagctgtgct ggtcaaatgt actcagccca gttccctgct ctgtgaaaag
     6661 caaacaaggc tcttcctgta gcagaatcta taacattaca tttcactgca ggccgccaca
     6721 ctattgtgtc tgcatgtcta ggaataattc tactgtctgg ccaagatggt cttaacatgc
     6781 cctttagctc cagtaagctt ccgggtggca ggtcctgact tccattattc atacatttac
     6841 ctcggcacac ctgtatttat gaattatttt gttgcctctt tgagatgtaa tctcccaact
     6901 gcttgccagg ttttataacc ttaggatatc attcttccta ggtctgggag ccattccttt
     6961 gaaatgtatg ctgaactttg cttagcagtt tctgtgagaa gttacgagac taatttatat
     7021 aagcaatgat agacaaaccc agatcccccc accccccgtg tttcccttgg cacttgcaaa
     7081 ccactttatt tctctgtaca gttaagtcca gtggttttca cataattatt ggcttacaga
     7141 caattctgct gggctctgcc cagcccaaca gtgacctagc aacagcttgc atcaccgcct
     7201 gcagcctgcc agatatgagc caggtgtatg aagaggactg ctcactaccc caggccctct
     7261 tttttcttca ctctctgtct ccatgggttc ccaggcagcc tttctttctc tctcttcttt
     7321 tttctctttc tgtccttctc tgcccccttc tctgtttcta tcctcttttg atgtccctgc
     7381 tcccctccct tctcccaata aactttttat taggtctgtc tcatggtgtg attcctcacg
     7441 acattggcat tggtcgggca ggtaccccct tactcccctt accacagtat accgcattat
     7501 actgctattt tatatttcat aacaataata gtcttggatt aagcatgact ttttgtgtgc
     7561 tcagctcttg gtaccatatt tactgacatc ctcttagccc tagttcacag aaacacttga
     7621 attcagtgga ataccacatc actcatggga gatgtcaatg ttctagaagg tgaactcatt
     7681 ttaaaaattc aacccactag atttagtgag tgggaggatt cttttatatt tgagagggag
     7741 gtggtttccc ataaatgcta ttattttggg atagcactga gaaaatattc cagccacttc
     7801 tgtggaagcc aaatgagaat aatatcccag gagcaagcac tgcaaaatta atctcttact
     7861 tcataacata ccactcttgt aatggattga ctgtaatgtt gaaaccactt ttgttgtaaa
     7921 cacagcccag aggtccttgc acccacatat ctccagggag accaagaatg ttcagcaggc
     7981 aggattgcct ttccaatggg caagatgtac aacttgttct tccatctaga aagctgggaa
     8041 tcagagttga ttagtatggg ctggagatat gactcagtgg ttaagagcat tgactgctct
     8101 cccaaaggtc ctgagttcaa ttcccagcaa ccacatggtg gttcacaacc atctgtaatg
     8161 cctcatacac ataaaataaa tgaatatttt tttaaaaaat taagtaaata aataaaaaga
     8221 aaacaaagta aaaaaaaaaa aaagaattga ttagtaggcc agtgatctat tttatctgtt
     8281 gggccaggcc atatcaagct cctacaatca agaccagagg tggttagtta ttaaaatgac
     8341 ccctataatc aggggctccc tcaaactatc acaaccagaa ctgggaatac ttaatagttt
     8401 atataaccct taccatatgg atatagccag aggctcctcc aagctcccac aatcaggacc
     8461 agaggtggct aatagcccaa atgactttta tgctatctgt ataactgaga ctgagccaga
     8521 ccctttctta ggccctgtct tagtttggat tttgttgctg tgaacagaca ccatgaccaa
     8581 ggcagctctt ataagggaca tttaattggg tctggcttac aggttcagag gttcagtcca
     8641 ttatcattaa ggtgggagcg tgggagcatc caggctgagg catgtcatac aaggagttga
     8701 aagttctaca tcttgatcta aaggcctcca agagaagaat tgacatcttc aggcagctag
     8761 gagaagggtc tcaaagctca gtcccacagt gacacacttc cttcaacagg gctataccta
     8821 ctccaacaag gtcacacccc ctaatagtgt cactccttga accaagcata ttgaaactac
     8881 cacaggccct tatagataag ttatctctaa aactcatctt tttggaagaa atgacatgta
     8941 ccttgggtta tattttactg aaattatcat tccttgtgtg ctggaaactt atattacagg
     9001 attttcctcc caaattataa tgtgtttaaa tttgttggaa ataaactgcc tgctcgtgta
     9061 tttgcatagg gaaaatgatg ataaacatca tgacagtgtc catgagtaca gctaaagttc
     9121 atgggacatc agaatctctg aagtttcgat ccaggttgat aaagtctttc tgaaccgaat
     9181 cttcatcctc acatcttcac atttgtttaa ggcgcataac gataccacga tatcaacaag
     9241 tttgtacaaa aaagcaggct ggcgccggaa ccgaagttcc tattccgaag ttcctattct
     9301 ctagaaagta taggaacttc gaaccctttc ccacaccacc ctccacactt gccccaaaca
     9361 ctgccaacta tgtaggagga aggggttggg actaacagaa gaacccgttg tggggaagct
     9421 gttgggaggg tcactttatg ttcttgccca aggtcagttg ggtggcctgc ttctgatgag
     9481 gtggtcccaa ggtctggggt agaaggtgag agggacaggc caccaaggtc agcccccccc
     9541 ccctatccca taggagccag gtccctctcc tggacaggaa gactgaaggg gagatgccag
     9601 agactcagtg aagcctgggg taccctattg gagtccttca aggaaacaaa cttggcctca
     9661 ccaggcctca gccttggctc ctcctgggaa ctctactgcc cttgggatcc ccttgtagtt
     9721 gtgggttaca taggaagggg gacgggattc cccttgactg gctagcctac tcttttcttc
     9781 agtcttctcc atctcctctc acctgtctct cgaccctttc cctaggatag acttggaaaa
     9841 agataagggg agaaaacaaa tgcaaacgag gccagaaaga ttttggctgg gcattccttc
     9901 cgctagcttt tattgggatc ccctagtttg tgataggcct tttagctaca tctgccaatc
     9961 catctcattt tcacacacac acacaccact ttccttctgg tcagtgggca catgtccagc
    10021 ctcaagttta tatcaccacc cccaatgccc aacacttgta tggccttggg cgggtcatcc
    10081 ccccccccac ccccagtatc tgcaacctca agctagcttg ggtgcgttgg ttgtggataa
    10141 gtagctagac tccagcaacc agtaacctct gccctttctc ctccatgaca accaggtccc
    10201 aggtcccgaa aaccaaagaa gaagaaccct aacaaagagg acaagcggcc tcgcacagcc
    10261 ttcactgctg agcagctcca gaggctcaag gctgagtttc agaccaacag gtacctgaca
    10321 gagcagcggc gccagagtct ggcacaggag ctcggtaccc ggaagatctg gactctagag
    10381 aattccgccc ctctccctcc ccccccccta acgttactgg ccgaagccgc ttggaataag
    10441 gccggtgtgc gtttgtctat atgttatttt ccaccatatt gccgtctttt ggcaatgtga
    10501 gggcccggaa acctggccct gtcttcttga cgagcattcc taggggtctt tcccctctcg
    10561 ccaaaggaat gcaaggtctg ttgaatgtcg tgaaggaagc agttcctctg gaagcttctt
    10621 gaagacaaac aacgtctgta gcgacccttt gcaggcagcg gaacccccca cctggcgaca
    10681 ggtgcctctg cggccaaaag ccacgtgtat aagatacacc tgcaaaggcg gcacaacccc
    10741 agtgccacgt tgtgagttgg atagttgtgg aaagagtcaa atggctctcc tcaagcgtat
    10801 tcaacaaggg gctgaaggat gcccagaagg taccccattg tatgggatct gatctggggc
    10861 ctcggtgcac atgctttaca tgtgtttagt cgaggttaaa aaacgtctag gccccccgaa
    10921 ccacggggac gtggttttcc tttgaaaaac acgatgataa gcttgccaca accatggaag
    10981 atcccgtcgt tttacaacgt cgtgactggg aaaaccctgg cgttacccaa cttaatcgcc
    11041 ttgcagcaca tccccctttc gccagctggc gtaatagcga agaggcccgc accgatcgcc
    11101 cttcccaaca gttgcgcagc ctgaatggcg aatggcgctt tgcctggttt ccggcaccag
    11161 aagcggtgcc ggaaagctgg ctggagtgcg atcttcctga ggccgatact gtcgtcgtcc
    11221 cctcaaactg gcagatgcac ggttacgatg cgcccatcta caccaacgtg acctatccca
    11281 ttacggtcaa tccgccgttt gttcccacgg agaatccgac gggttgttac tcgctcacat
    11341 ttaatgttga tgaaagctgg ctacaggaag gccagacgcg aattattttt gatggcgtta
    11401 actcggcgtt tcatctgtgg tgcaacgggc gctgggtcgg ttacggccag gacagtcgtt
    11461 tgccgtctga atttgacctg agcgcatttt tacgcgccgg agaaaaccgc ctcgcggtga
    11521 tggtgctgcg ctggagtgac ggcagttatc tggaagatca ggatatgtgg cggatgagcg
    11581 gcattttccg tgacgtctcg ttgctgcata aaccgactac acaaatcagc gatttccatg
    11641 ttgccactcg ctttaatgat gatttcagcc gcgctgtact ggaggctgaa gttcagatgt
    11701 gcggcgagtt gcgtgactac ctacgggtaa cagtttcttt atggcagggt gaaacgcagg
    11761 tcgccagcgg caccgcgcct ttcggcggtg aaattatcga tgagcgtggt ggttatgccg
    11821 atcgcgtcac actacgtctg aacgtcgaaa acccgaaact gtggagcgcc gaaatcccga
    11881 atctctatcg tgcggtggtt gaactgcaca ccgccgacgg cacgctgatt gaagcagaag
    11941 cctgcgatgt cggtttccgc gaggtgcgga ttgaaaatgg tctgctgctg ctgaacggca
    12001 agccgttgct gattcgaggc gttaaccgtc acgagcatca tcctctgcat ggtcaggtca
    12061 tggatgagca gacgatggtg caggatatcc tgctgatgaa gcagaacaac tttaacgccg
    12121 tgcgctgttc gcattatccg aaccatccgc tgtggtacac gctgtgcgac cgctacggcc
    12181 tgtatgtggt ggatgaagcc aatattgaaa cccacggcat ggtgccaatg aatcgtctga
    12241 ccgatgatcc gcgctggcta ccggcgatga gcgaacgcgt aacgcgaatg gtgcagcgcg
    12301 atcgtaatca cccgagtgtg atcatctggt cgctggggaa tgaatcaggc cacggcgcta
    12361 atcacgacgc gctgtatcgc tggatcaaat ctgtcgatcc ttcccgcccg gtgcagtatg
    12421 aaggcggcgg agccgacacc acggccaccg atattatttg cccgatgtac gcgcgcgtgg
    12481 atgaagacca gcccttcccg gctgtgccga aatggtccat caaaaaatgg ctttcgctac
    12541 ctggagagac gcgcccgctg atcctttgcg aatacgccca cgcgatgggt aacagtcttg
    12601 gcggtttcgc taaatactgg caggcgtttc gtcagtatcc ccgtttacag ggcggcttcg
    12661 tctgggactg ggtggatcag tcgctgatta aatatgatga aaacggcaac ccgtggtcgg
    12721 cttacggcgg tgattttggc gatacgccga acgatcgcca gttctgtatg aacggtctgg
    12781 tctttgccga ccgcacgccg catccagcgc tgacggaagc aaaacaccag cagcagtttt
    12841 tccagttccg tttatccggg caaaccatcg aagtgaccag cgaatacctg ttccgtcata
    12901 gcgataacga gctcctgcac tggatggtgg cgctggatgg taagccgctg gcaagcggtg
    12961 aagtgcctct ggatgtcgct ccacaaggta aacagttgat tgaactgcct gaactaccgc
    13021 agccggagag cgccgggcaa ctctggctca cagtacgcgt agtgcaaccg aacgcgaccg
    13081 catggtcaga agccgggcac atcagcgcct ggcagcagtg gcgtctggcg gaaaacctca
    13141 gtgtgacgct ccccgccgcg tcccacgcca tcccgcatct gaccaccagc gaaatggatt
    13201 tttgcatcga gctgggtaat aagcgttggc aatttaaccg ccagtcaggc tttctttcac
    13261 agatgtggat tggcgataaa aaacaactgc tgacgccgct gcgcgatcag ttcacccgtg
    13321 caccgctgga taacgacatt ggcgtaagtg aagcgacccg cattgaccct aacgcctggg
    13381 tcgaacgctg gaaggcggcg ggccattacc aggccgaagc agcgttgttg cagtgcacgg
    13441 cagatacact tgctgatgcg gtgctgatta cgaccgctca cgcgtggcag catcagggga
    13501 aaaccttatt tatcagccgg aaaacctacc ggattgatgg tagtggtcaa atggcgatta
    13561 ccgttgatgt tgaagtggcg agcgatacac cgcatccggc gcggattggc ctgaactgcc
    13621 agctggcgca ggtagcagag cgggtaaact ggctcggatt agggccgcaa gaaaactatc
    13681 ccgaccgcct tactgccgcc tgttttgacc gctgggatct gccattgtca gacatgtata
    13741 ccccgtacgt cttcccgagc gaaaacggtc tgcgctgcgg gacgcgcgaa ttgaattatg
    13801 gcccacacca gtggcgcggc gacttccagt tcaacatcag ccgctacagt caacagcaac
    13861 tgatggaaac cagccatcgc catctgctgc acgcggaaga aggcacatgg ctgaatatcg
    13921 acggtttcca tatggggatt ggtggcgacg actcctggag cccgtcagta tcggcggaat
    13981 tccagctgag cgccggtcgc taccattacc agttggtctg gtgtcaaaaa taataataac
    14041 cgggcagggg ggatctaagc tctagataag taatgatcat aatcagccat atcacatctg
    14101 tagaggtttt acttgcttta aaaaacctcc cacacctccc cctgaacctg aaacataaaa
    14161 tgaatgcaat tgttgttgtt aacttgttta ttgcagctta taatggttac aaataaagca
    14221 atagcatcac aaatttcaca aataaagcat ttttttcact gcattctagt tgtggtttgt
    14281 ccaaactcat caatgtatct tatcatgtct ggatccggaa taacttcgta tagcatacat
    14341 tatacgaagt tatgtttaaa cggcgcgccc cggaattcgc cttctgcagg agcgtacaga
    14401 acccagggcc ctggcacccg tgcagaccct ggcccacccc acctgggcgc tcagtgccca
    14461 agagatgtcc acacctagga tgtcccgcgg tgggtggggg gcccgagaga cgggcaggcc
    14521 gggggcaggc ctggccatgc ggggccgaac cgggcactgc ccagcgtggg cgcgggggcc
    14581 acggcgcgcg cccccagccc ccgggcccag caccccaagg cggccaacgc caaaactctc
    14641 cctcctcctc ttcctcaatc tcgctctcgc tctttttttt tttcgcaaaa ggaggggaga
    14701 gggggtaaaa aaatgctgca ctgtgcggcg aagccggtga gtgagcggcg cggggccaat
    14761 cagcgtgcgc cgttccgaaa gttgcctttt atggctcgag cggccgcggc ggcgccctat
    14821 aaaacccagc ggcgcgacgc gccaccaccg ccgagaccgc gtccgccccg cgagcacaga
    14881 gcctcgcctt tgccgatcct ctagagtcga gatccgccgc caccatgatt gaacaagatg
    14941 gattgcacgc aggttctccg gccgcttggg tggagaggct attcggctat gactgggcac
    15001 aacagacaat cggctgctct gatgccgccg tgttccggct gtcagcgcag gggcgcccgg
    15061 ttctttttgt caagaccgac ctgtccggtg ccctgaatga actgcaggac gaggcagcgc
    15121 ggctatcgtg gctggccacg acgggcgttc cttgcgcagc tgtgctcgac gttgtcactg
    15181 aagcgggaag ggactggctg ctattgggcg aagtgccggg gcaggatctc ctgtcatctc
    15241 accttgctcc tgccgagaaa gtatccatca tggctgatgc aatgcggcgg ctgcatacgc
    15301 ttgatccggc tacctgccca ttcgaccacc aagcgaaaca tcgcatcgag cgagcacgta
    15361 ctcggatgga agccggtctt gtcgatcagg atgatctgga cgaagagcat caggggctcg
    15421 cgccagccga actgttcgcc aggctcaagg cgcgcatgcc cgacggcgag gatctcgtcg
    15481 tgacccatgg cgatgcctgc ttgccgaata tcatggtgga aaatggccgc ttttctggat
    15541 tcatcgactg tggccggctg ggtgtggcgg accgctatca ggacatagcg ttggctaccc
    15601 gtgatattgc tgaagagctt ggcggcgaat gggctgaccg cttcctcgtg ctttacggta
    15661 tcgccgctcc cgattcgcag cgcatcgcct tctatcgcct tcttgacgag ttcttctgag
    15721 cgggactctg gggttcgaaa tgaccgacca agcgacgccc aacctgccat cacgagattt
    15781 cgattccacc gccgccttct atgaaaggtt gggcttcgga atcgttttcc gggacgccgg
    15841 ctggatgatc ctccagcgcg gggatctcat gctggagttc ttcgcccacc ccccggatct
    15901 aagctctaga taagtaatga tcataatcag ccatatcaca tctgtagagg ttttacttgc
    15961 tttaaaaaac ctcccacacc tccccctgaa cctgaaacat aaaatgaatg caattgttgt
    16021 tgttaacttg tttattgcag cttataatgg ttacaaataa agcaatagca tcacaaattt
    16081 cacaaataaa gcattttttt cactgcattc tagttgtggt ttgtccaaac tcatcaatgt
    16141 atcttatcat gtctggatcc gggggtaccg cgtcgagaag ttcctattcc gaagttccta
    16201 ttctctagaa agtataggaa cttcgtcgag ataacttcgt atagcataca ttatacgaag
    16261 ttatgtcgag atatctagac ccagctttct tgtacaaagt ggttgatatc tctatagtcg
    16321 cagtaggcgg ttattaagag gtgctttttt attatttagc attttgagca ctagacatgg
    16381 gaaccacatt gcctggaccc aatgaaactt tggatgattt ctgaaagctt ttcatttctg
    16441 atccttgaaa gtgattagta gaatcttctg accagaaaag gttcagtgaa ctttagctgt
    16501 aatcaccaat gcaaatgatt gttattttgc aaatacacat gcaagaggtt ctctttccac
    16561 aactctttct tgtctagtaa ggctgaagca tgctggggag tcacagtggt ttaaagtaga
    16621 ttttggcatc tataaattgt tttgtttata gatatctctg aactcattca tgagacgttg
    16681 tcttcttctc tcttcacccc aacccctgca ctgttttagt gatggatggg cagacagaga
    16741 tgaagtcatc gaaggctatg aggtggaagc caatggggga atcacaataa agctgcagtc
    16801 tccagaggtc aggtcgtttg atgactactt tctgaagctg aggctggaca ccaacacgag
    16861 gaatccttgg ttccctgagt tctggcaaca tcgcttccag tgtcgcctac ctggacacct
    16921 cttggaaaac cccaacttta aaaaagtctg cacaggtaac cgttgataaa gtgacagttt
    16981 ggggtgggcc atcatctctt gttctgttaa agattgttaa tgggaatgag atccaaaggc
    17041 agcagcgggg gttcttggtg tgtgtgtggg aatgaaagtt tagcttataa aacagcttga
    17101 gtaaagtaaa tgtatatatt cccctcccac tatggagatg gcgcaacgca attaatgata
    17161 acttcgtata gcatacatta tacgaagtta tggtctgagc tcgccatcag ttcaataaaa
    17221 ggcaaacaga gcagccagac atctagtatt tgagctagag gggaaagtac atacttaggg
    17281 gacaataaac acagacacat ataagcaaca ctgatttgat tctttcctct gtgacagctt
    17341 taatgtgatg gtcaggagag gagtgggtgg tatcatctta ggccacagaa ccaacatgat
    17401 gtttgtgggc acagatacca agaactatag acagatgtgg gttctagcta ggcagatgct
    17461 gcttctacac tgctcattca aggcacaaag gagagcttgt ccttccaagg tgttcagggg
    17521 cttggtggac cacacagaat aatatttctc cctaggaatt agttaacgca tactccacaa
    17581 cactgtaact attatgataa ttttcgttat tgcataggga attgctgctt tctgccattt
    17641 tccagtacac tttatgatgg aaaagtaaat aagttgtctt tgccctgtca tggtgacatt
    17701 tcaaaccagt ggttcatacc aagcttatat agcataaaga tgtgtccaca atgatatcaa
    17761 aggcatgtgt gtgtgtgtgt gtatgcacca tttttaaact gcatgacaaa ggtgtaggtt
    17821 tcttgggttt agattagcaa atacttagaa tagcctaaaa attaattatt catatcactt
    17881 gcatgtatag aacttgtaca tagaagcaat tggaaagaga aagatctgat ctatggctca
    17941 tgacctagaa gcatgcattc tcttgagaga aatcaatgtg aaacagaaaa ataatccaag
    18001 ataatgagct tttgcaaaag aggataagaa caatatttat gacataagat attctatttt
    18061 gagtaatatt tatatttgat atgatgactg tatatgtaaa tagagtagga tacgtctaaa
    18121 ttggtaatat ttaagagttc ttggtggaat tgcttggtgt agacctattt tcaatttggg
    18181 cttttaaagc atctgcagca tggcttatag ggagactaag aaatacagcc tatcagagag
    18241 gtggaaagag ggggatgcgt gagaactaca ggccgaacct atccgccatg catgggtttg
    18301 actttctccc ctccaaaata gactcataga ggataatatt ttcaaaaacc aataaatctt
    18361 ctcaagcact ctccttattt acaaacccaa gctatttaga atgaccagta gcagtatttc
    18421 tatatttttc tgtagtaacc agaaacaatg gaattagagc ctcttaatta gcacaatgcc
    18481 tgaatctcat tacttggcaa ttaacgctgt attacttttc attgctctgt tttctaagaa
    18541 atgctttctt acttaatctt attaaatcta ccaatctccg aatgctgaga caattcttaa
    18601 ttaaataatc atttgaattg tattttctta gggtatagaa ttgtttttct tatctttaaa
    18661 agaaaagttg aagatgatta tatttatata aaatatattt ctttcactca ataactattt
    18721 agtaagaacc tacatgtaag gatcttacag cacaatgtaa ggaaatagac tgaagaagaa
    18781 gagttagaaa aggtttaaga ggagaaggaa gaagaggagg aagaggagga ggaggaagac
    18841 aagaaggagg aggaggacag gagcatcaga agcaggggag ggtatgtgtt tattattctc
    18901 tgatcataag aactatagag aaggtaagaa ccaatggaat tcaaggatta cagtttagaa
    18961 aggatgagca aaggaaatct cactgggaag gtgactaaag atgtgaaggt tatgagtgtc
    19021 cgccacaccc tgacattaag caggagtttc tctagaagga agaacatgtg agaataagag
    19081 caaacctaag cctggtagaa ggagaataat gaggctaggt tgttggaacc agtgaaagta
    19141 aaagcacaga ggaaaggtgg aaggaattat tgaggagatc ctgggacagt gaagatccaa
    19201 gcctgggaag tggaccatgc agtaggggga acatgaatac taagattcac ttcccagttt
    19261 atcctgaata agatcctgaa tgagctaaag gcattggctg acagactatc aagcatggcc
    19321 ctgctctgag gatctagatg tcactgatct gcacaagaca gatcaacctg acagaaattt
    19381 tatcatgcca taaaagtgat cgactcatag ctgtcatctt cagtcagcat attcaacaag
    19441 attttacaca aactgctaac ttgtgaatta ttcaaaacaa cctggaagac aatcaaattt
    19501 tcatctatgg agtcagtaaa atagaagaca atatgaagta gtgcaggtca ctacattagt
    19561 aaaactctta tgcctctttg ctgcccacta atgtagtctc cagccacatg tggctattga
    19621 caccaaacta tggcttgtga cactgaagtg tcacaaatta ttttgattta cctttagtta
    19681 atttaaattt aaacatgatt aagagacttg tggctgctac atatgatagt gctaactaac
    19741 agcctggtat aaataagaca agtcacccag tatagtgact tttaatccca acacttggga
    19801 gacagaaaca ggtgaatctc tgtgagtctg aggccatcct ggcctacaaa gtgagttcca
    19861 gaacagctag gactacacag agaaaagctg tttcaaaaga taaaaacaaa acaataaaga
    19921 caaattgagg ctgaacaggt cactcagcag ttaagattct ttctctgcaa tcatgaagac
    19981 cagagttcaa atcccagaac ccaagtaaca aactggatat ccctacaaat gctcataagc
    20041 ctatctcagc aagatcactg aagttttcta gcttctgacc taattaaaag caagtttctg
    20101 gttcatgaag agaccttgcc tgggtagaaa taggtagaaa atggtgatag acatcagaca
    20161 tcctcttttg gcctccactt aaataaaaaa aggaagcagt atgcatacca gcacatccat
    20221 gtgcacatat tcacacagat acacataagt aaatataaaa acacatctta gtgggctaga
    20281 gagatggctc agaaattaag agagcatatt ggtcttgtga agggcccact tgtaactcca
    20341 attcatgcaa gcacacacac acacacacac acacacacta aaaataacaa aaatgggatc
    20401 ttaaaaggac aaattaacaa tgataaaagt attgacagga aatatgaaag caggtatatt
    20461 ctgtgcttac tgcatgaaat tattgtcagg gtttcatctc tatatgacag taacacgaga
    20521 aattacagtg tgtagataca atataaggtt agagaatttt attcttccag ctaaactttg
    20581 atccacattt ccacaaagca ggggacctca cagatctcag ccctgcccag ttaagccatg
    20641 gctatatatg ggttccatct ttagcatcac ttctatgcac accagaattc ctgagcagtg
    20701 gcttccctgc cttagataat atcctccttc tccctgaact atacaaatat ttggctttgt
    20761 tctgtgagat taaggccggg cgtggtggtg cacgccttta atcctagcac tcgggaggca
    20821 gaggcaggtg gatttctgag tttgaggcaa gcctggtcta caaagtgagt tccaggacag
    20881 ccagggctat acagagaaac cctgtctcga aaaacaaaac aaaacaaaac aaaacaaaac
    20941 aaaacaaaaa aaaacaaaaa aaaaacaagg tgtaatattg tatcattcct ctcaggaggg
    21001 aacaaacctg cactgaacat tccctgggct gggaagttct gcttcttaat tgaatttaac
    21061 tgttgttctg tcagggtcat aaactgcaag gttgtagaaa acggtcatcg gttatctgct
    21121 gttacagtgc acctttataa gaagcgacca caaggggctt ggtggcttaa acaacaagat
    21181 ctgtttattt catgattcta gggatcatct gagaagtttt gctgctctat attggacatg
    21241 gctcatgtac tggaacacac ttgggaattg ctgatctcag agattttcaa cacattactt
    21301 gcctcctaca tgatgctgtc ttttctggag gcaagctcag atggcttcat ggtatagaaa
    21361 caggtttctg agaaacagaa tgggaggagg ttaaggtcct ggaagtttgg tctcagaact
    21421 acatttaagg ttaattgaga tttaagaggt tggagaaaaa ctgggtgtgg tgagcctgac
    21481 agaaattata gtataagttc taagccagcc tgttacacag agcagatgta gagcaaaagt
    21541 gggcaaacat aacattttcc ccaaccttga ttgagagtca gtttcttggt tgatattcag
    21601 gattgtgaat ttccatttgg ggcaaacttc caaagggaaa aagagaagtt ttatcctagg
    21661 aaacaatgaa tgaaaataaa ttaggatcta tctctacata tagaccacat tactgtggat
    21721 gaaactgaat tggagtattc ttctctgatc tcactaacat gacaagttaa cccaatgtgg
    21781 aaacgctaca aaattgaaaa acaacaaaca aacaaacaaa caaacaaaca aacaaacaaa
    21841 cttattattg aaaacagaat agtctaaaaa tgaatggcag tctccaagct agtgaggtac
    21901 tgctcttctt gccaggagac ttagattgct atcttgccag ctgtgttctt ctgtttgctg
    21961 tggtaacaga attctacaaa tggtgcaaat tatcaatgaa gaagtttcat ttgttcatgg
    22021 ttcgaggctg caagtctaca aggaatatgt ctcaccctgc ccttgatctt catcatcctg
    22081 tgcactgcat aagcaccaat caggttggaa gacagacaat ggggctaacc ttttatcaaa
    22141 cgccctttgc aatgtagtca atgacatctc tttttttttt tttttttgac atctcttaaa
    22201 gatccatttt tccgcccact ttgctttgtt tgtttgtttg ttttcattta tttgacaggg
    22261 tttctctgtg tagctttggc tgtcctggaa ctgtttctgt agaccaggct ggcctcaaac
    22321 tcatagatct atctacttct gtctcccatg ttctggaatt aaaggcatac caccacctgg
    22381 tctgaagata caatttctaa aggaacttaa tactatcaat cctaat
//
