# Supplementary material for: CRISPR-Cas9 enables conditional mutagenesis of challenging loci
Source: Sci Rep. 2016 Sep 1;6:32326. doi: 10.1038/srep32326 (PMC5007477; doi:10.1038/srep32326)
Supplement: Supplementary File 3 [file srep32326-s3.zip › gb/HEP00995_A05_vector.gb]

LOCUS       46772#L1L2_Bact_P#L3L4_pD223_DTA_spec        21995 bp    dna     circular UNK 
ACCESSION   unknown
SOURCE      Mus musculus
  ORGANISM  Mus musculus
            Eukaryota; Metazoa; Chordata; Craniata; Vertebrata; Euteleostomi;
            Mammalia; Eutheria; Euarchontoglires; Glires; Rodentia;
            Sciurognathi; Muroidea; Muridae; Murinae; Mus.
COMMENT     cassette: L1L2_Bact_P
COMMENT     design_id: 46772
COMMENT     backbone: L3L4_pD223_DTA_spec
COMMENT     transcript_id: ENSMUST00000114766
FEATURES             Location/Qualifiers
     misc_feature    29..49
                     /note="B4 Gateway"
                     /label="B4 Gateway"
     misc_feature    complement(125..378)
                     /note="BGH pA"
                     /label="BGH pA"
     CDS             complement(503..1159)
                     /note="DTA"
                     /label="DTA"
     promoter        complement(1173..1685)
                     /note="PGK promoter"
                     /label="PGK promoter"
     promoter        1686..1836
                     /note="spectinomycin promoter"
                     /label="spectinomycin promoter"
     CDS             1837..2847
                     /note="SpecR"
                     /label="SpecR"
     misc_feature    2995..3587
                     /note="pUC ori"
                     /label="pUC ori"
     misc_feature    3858..3885
                     /note="rrnB T2"
                     /label="rrnB T2"
     misc_feature    4017..4060
                     /note="rrnB T1"
                     /label="rrnB T1"
     misc_feature    4156..4176
                     /note="B3 Gateway"
                     /label="B3 Gateway"
     misc_feature    4182..4189
                     /note="AsiSI"
                     /label="AsiSI"
     misc_feature    1..4214
                     /note="Synthetic Backbone"
                     /label="Synthetic Backbone"
     exon            7699..7862
                     /db_xref="ENSEMBL:ENSMUSE00000655688"
                     /rank="4"
                     /note="ENSMUSE00000655688"
                     /label="ENSMUSE00000655688"
     exon            6385..6462
                     /db_xref="ENSEMBL:ENSMUSE00000655691"
                     /rank="3"
                     /note="ENSMUSE00000655691"
                     /label="ENSMUSE00000655691"
     exon            6202..6294
                     /db_xref="ENSEMBL:ENSMUSE00000553787"
                     /rank="2"
                     /note="ENSMUSE00000553787"
                     /label="ENSMUSE00000553787"
     misc_feature    4215..9025
                     /note="5 arm"
                     /label="5 arm"
     misc_feature    9053..9077
                     /note="B1 Gateway"
                     /label="B1 Gateway"
     misc_feature    9090..9137
                     /note="Frt"
                     /label="Frt"
     intron          9138..10012
                     /note="mouse En2 intron"
                     /label="mouse En2 intron"
     misc_feature    10010..10012
                     /note="Splice Acceptor"
                     /label="Splice Acceptor"
     exon            10013..10185
                     /note="mouse En2 exon"
                     /label="mouse En2 exon"
     misc_feature    10197..10790
                     /note="ECMV IRES"
                     /label="ECMV IRES"
     gene            10791..13851
                     /gene="lacZ"
                     /note="lacZ"
                     /label="lacZ"
     misc_feature    13890..14133
                     /note="SV40 polyadenylation site"
                     /label="SV40 polyadenylation site"
     misc_feature    14137..14170
                     /note="loxP"
                     /label="loxP"
     promoter        14197..14716
                     /note="human beta actin promoter"
                     /label="human beta actin promoter"
     gene            14742..15536
                     /gene="NeoR"
                     /note="NeoR"
                     /label="NeoR"
     misc_feature    15736..15977
                     /note="SV40 polyadenylation site"
                     /label="SV40 polyadenylation site"
     misc_feature    15994..16041
                     /note="Frt"
                     /label="Frt"
     misc_feature    16048..16081
                     /note="loxP"
                     /label="loxP"
     misc_feature    10027..10104
                     /note="FCHK std_gpr"
                     /label="FCHK std_gpr"
     misc_feature    16097..16117
                     /note="B2 Gateway"
                     /label="B2 Gateway"
     misc_feature    9026..16147
                     /note="Synthetic Cassette"
                     /label="Synthetic Cassette"
     exon            16550..16658
                     /db_xref="ENSEMBL:ENSMUSE00000655684"
                     /type="targeted"
                     /rank="5"
                     /note="target exon 1 ENSMUSE00000655684"
     misc_feature    16148..16813
                     /note="Critical Region"
                     /label="Critical Region"
     misc_feature    16837..16870
                     /note="Downstream LoxP"
                     /label="Downstream LoxP"
     misc_feature    16814..16893
                     /note="synthetic loxP region"
                     /label="synthetic loxP region"
     exon            21995..21995
                     /db_xref="ENSEMBL:ENSMUSE00000655679"
                     /rank="8"
                     /note="ENSMUSE00000655679 5' fragment"
     exon            20609..21297
                     /db_xref="ENSEMBL:ENSMUSE00000553763"
                     /rank="7"
                     /note="ENSMUSE00000553763"
                     /label="ENSMUSE00000553763"
     exon            18753..18845
                     /db_xref="ENSEMBL:ENSMUSE00000655683"
                     /rank="6"
                     /note="ENSMUSE00000655683"
                     /label="ENSMUSE00000655683"
     misc_feature    16894..21995
                     /note="3 arm"
                     /label="3 arm"
ORIGIN      
        1 ccactggccg tcgttttaca ttaattaaca acttttctat acaaagttga cagatatctg
       61 tttaaactcg gccgctctag cctcgaggct agaactagtg gatctcgagc cccagctggt
      121 tctttccgcc tcagaagcca tagagcccac cgcatcccca gcatgcctgc tattgtcttc
      181 ccaatcctcc cccttgctgt cctgccccac cccacccccc agaatagaat gacacctact
      241 cagacaatgc gatgcaattt cctcatttta ttaggaaagg acagtgggag tggcaccttc
      301 cagggtcaag gaaggcacgg gggaggggca aacaacagat ggctggcaac tagaaggcac
      361 agtcgaggct gatcagcgag ctctaggatc tgcattccac cactgctccc attcatcagt
      421 tccataggtt ggaatctaaa atacacaaac aattagaatc agtagtttaa cacattatac
      481 acttaaaaat tttatattta ccttagagct ttaaatctct gtaggtagtt tgtccaatta
      541 tgtcacacca cagaagtaag gttccttcac aaagagatcg cctgacacga tttcctgcac
      601 aggcttgagc catatactca tacatcgcat cttggccacg ttttccacgg gtttcaaaat
      661 taatctcaag ttctacgctt aacgctttcg cctgttccca gttattaata tattcaacgc
      721 tagaactccc ctcagcgaag ggaaggctga gcactacacg cgaagcacca tcaccgaacc
      781 ttttgataaa ctcttccgtt ccgacttgct ccatcaacgg ttcagtgaga cttaaaccta
      841 actctttctt aatagtttcg gcattatcca cttttagtgc gagaaccttc gtcagtcctg
      901 gatacgtcac tttgaccacg cctccagctt ttccagagag cgggttttca ttatctacag
      961 agtatcccgc agcgtcgtat ttattgtcgg tactataaaa ccctttccaa tcatcgtcat
     1021 aatttccttg tgtaccagat tttggctttt gtataccttt ttgaatggaa tctacataac
     1081 caggtttagt cccgtggtac gaagaaaagt tttccatcac aaaagattta gaagaatcaa
     1141 caacatcatc aggatccatg gcgaggacct gcaggtcgaa aggcccggag atgaggaaga
     1201 ggagaacagc gcggcagacg tgcgcttttg aagcgtgcag aatgccgggc ctccggagga
     1261 ccttcgggcg cccgccccgc ccctgagccc gcccctgagc ccgcccccgg acccacccct
     1321 tcccagcctc tgagcccaga aagcgaagga gcaaagctgc tattggccgc tgccccaaag
     1381 gcctacccgc ttccattgct cagcggtgct gtccatctgc acgagactag tgagacgtgc
     1441 tacttccatt tgtcacgtcc tgcacgacgc gagctgcggg gcggggggga acttcctgac
     1501 taggggagga gtagaaggtg gcgcgaaggg gccaccaaag aacggagccg gttggcgcct
     1561 accggtggat gtggaatgtg tgcgaggcca gaggccactt gtgtagcgcc aagtgcccag
     1621 cggggctgct aaagcgcatg ctccagactg ccttgggaaa agcgcctccc ctacccggta
     1681 gaattcgata aacagctcta gaccagccag gacagaaatg cctcgacttc gctgctaccc
     1741 aaggttgccg ggtgacgcac accgtggaaa cggatgaagg cacgaaccca gtggacataa
     1801 gcctgttcgg ttcgtaagct gtaatgcaag tagcgtatgc gctcacgcaa ctggtccaga
     1861 accttgaccg aacgcagcgg tggtaacggc gcagtggcgg ttttcatggc ttgttatgac
     1921 tgtttttttg gggtacagtc tatgcctcgg gcatccaagc agcaagcgcg ttacgccgtg
     1981 ggtcgatgtt tgatgttatg gagcagcaac gatgttacgc agcagggcag tcgccctaaa
     2041 acaaagttaa acattatgag ggaagcggtg atcgccgaag tatcgactca actatcagag
     2101 gtagttggcg tcatcgagcg ccatctcgaa ccgacgttgc tggccgtaca tttgtacggc
     2161 tccgcagtgg atggcggcct gaagccacac agtgatattg atttgctggt tacggtgacc
     2221 gtaaggcttg atgaaacaac gcggcgagct ttgatcaacg accttttgga aacttcggct
     2281 tcccctggag agagcgagat tctccgcgct gtagaagtca ccattgttgt gcacgacgac
     2341 atcattccgt ggcgttatcc agctaagcgc gaactgcaat ttggagaatg gcagcgcaat
     2401 gacattcttg caggtatctt cgagccagcc acgatcgaca ttgatctggc tatcttgctg
     2461 acaaaagcaa gagaacatag cgttgccttg gtaggtccag cggcggagga actctttgat
     2521 ccggttcctg aacaggatct atttgaggcg ctaaatgaaa ccttaacgct atggaactcg
     2581 ccgcccgact gggctggcga tgagcgaaat gtagtgctta cgttgtcccg catttggtac
     2641 agcgcagtaa ccggcaaaat cgcgccgaag gatgtcgctg ccgactgggc aatggagcgc
     2701 ctgccggccc agtatcagcc cgtcatactt gaagctagac aggcttatct tggacaagaa
     2761 gaagatcgct tggcctcgcg cgcagatcag ttggaagaat ttgtccacta cgtgaaaggc
     2821 gagatcacca aggtagtcgg caaataaccc tcgagccacc catgaccaaa atcccttaac
     2881 gtgagttacg cgtcgttcca ctgagcgtca gaccccgtag aaaagatcaa aggatcttct
     2941 tgagatcctt tttttctgcg cgtaatctgc tgcttgcaaa caaaaaaacc accgctacca
     3001 gcggtggttt gtttgccgga tcaagagcta ccaactcttt ttccgaaggt aactggcttc
     3061 agcagagcgc agataccaaa tactgttctt ctagtgtagc cgtagttagg ccaccacttc
     3121 aagaactctg tagcaccgcc tacatacctc gctctgctaa tcctgttacc agtggctgct
     3181 gccagtggcg ataagtcgtg tcttaccggg ttggactcaa gacgatagtt accggataag
     3241 gcgcagcggt cgggctgaac ggggggttcg tgcacacagc ccagcttgga gcgaacgacc
     3301 tacaccgaac tgagatacct acagcgtgag ctatgagaaa gcgccacgct tcccgaaggg
     3361 agaaaggcgg acaggtatcc ggtaagcggc agggtcggaa caggagagcg cacgagggag
     3421 cttccagggg gaaacgcctg gtatctttat agtcctgtcg ggtttcgcca cctctgactt
     3481 gagcgtcgat ttttgtgatg ctcgtcaggg gggcggagcc tatggaaaaa cgccagcaac
     3541 gcggcctttt tacggttcct ggccttttgc tggccttttg ctcacatgtt ctttcctgcg
     3601 ttatcccctg attctgtgga taaccgtatt accgcctttg agtgagctga taccgctcgc
     3661 cgcagccgaa cgaccgagcg cagcgagtca gtgagcgagg aagcggaaga gcgcccaata
     3721 cgcaaaccgc ctctccccgc gcgttggccg attcattaat gcagctggca cgacaggttt
     3781 cccgactgga aagcgggcag tgagcgcaac gcaattaata cgcgtaccgc tagccaggaa
     3841 gagtttgtag aaacgcaaaa aggccatccg tcaggatggc cttctgctta gtttgatgcc
     3901 tggcagttta tggcgggcgt cctgcccgcc accctccggg ccgttgcttc acaacgttca
     3961 aatccgctcc cggcggattt gtcctactca ggagagcgtt caccgacaaa caacagataa
     4021 aacgaaaggc ccagtcttcc gactgagcct ttcgttttat ttgatgcctg gcagttccct
     4081 actctcgcgt taacgctagc atggatgttt tcccagtcac gacgttgtaa aacgacggcc
     4141 agtcttaaat cgtgccaact ttattataca aagttgcgga cgcgatcgcc ggcggataac
     4201 aatttcacac aggatctagt agggaaacat ttaaaaacta tgtattcttt gagaaccgat
     4261 tcaaaagaat gcatgctatt ataccattcg gaagtaatgt gtgccacaaa aataccagta
     4321 gtaaaacagg gagtgagact aggtctttaa ctaggtcata gtttatctga gctgttagct
     4381 ccctaagact taaaagcaaa ttcttttttc ttttctgcaa tggtaagatc tctatggcag
     4441 caattgcagg ggcacattca agcttacccc ttaaaatgaa tcccagatag ccctcccccc
     4501 atgcaaacca acatcccaaa tcccactcac tagggcaatc cctccagtcc tttaattatt
     4561 tgaactgtct ttcctgaact gttgggtctt tttgagagtt ataaccagac ttatgtggta
     4621 tgaccaaggg atagatttgc tgtccttttg cacaaaggaa aaaacagtga tccccaagcc
     4681 cttgctcagg attgtgggta attttagata caaccatcca tggaattcac ggttcagtaa
     4741 ttctctataa tccgtcttaa tgtacatcat cttatttttt tctttccccc aatttacatg
     4801 tcatcttact aatgtttgct tatcactttc ctgcatgttg acagaatata tatatatggt
     4861 acaatttata tttatttgcc ttacttttaa aaacattggc tgtccttgtc ccagcaactt
     4921 cataatgcat cagaatagag ccttgggggt actggctcca tggaggtgta gttccatggg
     4981 ggaagggcac attgcttagc ataatagagg gcttagttca atcccaatct ccatagagag
     5041 aagaaagaca atgagctact ttttaggcag ttctaattgt ttgagcccga cacccagagg
     5101 gaaggtacag ggttgtcctg aaagtgacat atgcagctag tgtatagcca gcctagaaag
     5161 tacctgatat gggtaattta taatgtcttg taatattgac ctcaatctct gagtatctgc
     5221 ctgttattac tttgcttcta ggtttgggtc tataaatttt taatttttaa gagattttta
     5281 ttttatgtgt atgaatgttt ctgcctgcat gtaaggacac catcagcatg cagtgcctgt
     5341 ggaggtcaaa agagggcatc agggtccctg gaactgttag ttcactgcca agtctctgca
     5401 gaaaactgag cctgagtcct cttcaagagg agtgagtgcc catacccaag tcacctctcc
     5461 agcccaaatt cttaattttt tattttaaca aaactttttt ccctcaattt catacaaact
     5521 cttaaaaaat tacttagttt ttagtttctt gtctgacata ttttatgttt tggttttctc
     5581 tctgtaacag ccctggccat cctggaactt gctctgtaga ccaggctgtc cttgaactca
     5641 gagatcagcc agcctctgcc tcccaagaac tgggattaaa gatgtgtaca ccaccactgc
     5701 ctgcatctga tgtattttta aaagccatcc atcactaagt taacttctcc acctgatctt
     5761 tcttgtgctg ccactgctat tcacaactgg aattgccttg atgttgacaa ataccataca
     5821 attccaagtc tttattaaag tgttgttgaa cataagcaag ttcttagctc atctttttgt
     5881 tattgaccaa gattaagcag taatgttttt tgttttgttt tgttttttgg gttttttttg
     5941 ggtttttttt ttcgagacag ggtttctctg tgtagccttg actgtcctgg aactcacttt
     6001 gtagaccagg ctggcctcga actcagaaat ccgcctgcct ctgcctcccg agtgctggga
     6061 ttaaaggcgt gcgccaccac gctcggtaag cagtaacgtt ttacctcata gaaatgatcc
     6121 aatctcttac catgaatgac aaatggttat ggattgtatt gacaatatct caggcttttt
     6181 tcctatctcc ttgtgtttta gttgccatga ctcaagaact agctgaagaa aggcgacata
     6241 aacgtggtat taattcttct gcaggtgcaa acaagagatc gtcaagtaca ccaggtatac
     6301 tttcaatgat attctgctat atcagtactg tagctttaaa atgtgatatc aaactaacgg
     6361 gtaattattc ttttgtaatt ttagatggtt ctgtccttaa aaatgatgtc aaacagcagc
     6421 tagccaaaga acgcagagaa caacagaaac gtcagcaaga aggtacacac gtgcagctca
     6481 tatttttctg acttggctct agtcactttc cttaatctac ttatacaata gattataatt
     6541 tttattacat aaaatattat attaaattaa gtccatttac taaaacacca agaaggcccc
     6601 tgaagaatct gtaagcaatt tatttgattg ttgaaggagt ggtttaagtt agcttcagtc
     6661 aatgaaaatt aaatactgag actttcgttg acagttgtgg aaacaagcag attgggattt
     6721 cagtaaaaat ggcacttggt ataaattaaa actttttcca acttgggtgc acactttgca
     6781 actatgtatt tcttctttga tctaaatcaa ctgacaagtg ctcaaattta ttcaagagga
     6841 atgttataag tgattttttt catggtagtg ggagagatag tcatgtgtta ggaagaacat
     6901 ttttatgact gcataggtat gaatcctctg gttgcggtca gaaaatatga ctagtaaaac
     6961 aaactcttcc atcattgggt agactttgaa gtctattcat ataacacaag aaaacctttc
     7021 ttccttcttt ggaattttag tttggatagg ccaagagtca tctggcttag gcatgccagg
     7081 tttttttatt tttttaagat tttttatttt atatatatga gtacagtatg ctgttgctgt
     7141 ttccagatac accagaagag agaacatcag atcccattac agatggttgt gagccaccat
     7201 gtgattgctg gaaattgaac tcaggacctc tgggagagca gtcagtgctc ttaaccactg
     7261 agccatctcc ccagcccagc atgccagttc ttgacatttc agtgaactcc ttgtgaaaag
     7321 tggttctttt tttttttaag atctatttat tatgtataca gtgttctgcc tgcatgtatg
     7381 ccagcaggcc agaagatggc accagatctc attatagatg gttgtgagcc accatgtagt
     7441 tgctgggaat agaactcggg acctctggaa gagcagacag agcttttaat tgctgagcca
     7501 tctctccagc cctgcaaagt ggttctttag tgcccaaata tatttacaca catatgacac
     7561 atgcatgtta tttactagac caggttatgt tgtcttaaga atgataagga gacaaagtaa
     7621 catttttccc ttttatgtat gtaatgtgga aaaaaaattt ggctttaaca ccatgaaaat
     7681 gtgcttggaa catttcagcc aacaaggaaa aacaactgct tgagaaagaa cagaaggcga
     7741 agctgcagta tgaaaagcaa ttggaagaaa aacaccgtaa actgaaggaa caaaaagaaa
     7801 aggaccagcg acgacaagca tctgcagaag aaaaaagaaa acagaagcag gcagaagata
     7861 cagtatgcca tattagagtc tttccattta gtgttggtgt cacatagttg tttagttctt
     7921 ttctgtgttt actgaccctg tagaaaggaa gggaataatc tcacctcttg ctattttctt
     7981 ccattttcct taccttcagg ataagtcctt aaacactaac ttcagggaga aaagaggaag
     8041 ttgaaggtcc agacactgaa ccccattagc cttcagaatg caaccctcaa tgtattttgg
     8101 tttgggttta gctcaggact attatctacc acctgtgcaa agactccaaa cacagcaccc
     8161 tacctctctg acagtttcca tcgcaggctg atttttccta atttacctga tcttgtggct
     8221 ccctgagaga gtacgaacca ttaagaacag tttaagaagc aacaaacatt aattaggaaa
     8281 cagtacagag tgagtaaggg tctctggtgg acaacatctg tctaagacag ttccagtgtg
     8341 ataaaagagg aacttgagag agaagaaaga atgaacagaa gcaaaagtca gtgcagacag
     8401 aaagggaacc agagccgggc gtggtggcgc acgcctttaa tcccagcact tgggaggcag
     8461 agacaggcag atttctgagt tcgaggccag cctggtctac agagtgagtt ccaggacaat
     8521 cctggctaca caagaaacct tgtctcaaaa aaaaaaaaaa aaaaaagaaa gaaaagaaaa
     8581 gaaaaaagaa agggaaccag agccattgca agataaagaa aggctaaagg aattcaacac
     8641 tgaagaatta gaggaggcta ggcacaggca aagcctagta catggacagt gtaaggaaac
     8701 taagaacagg gaaggcactg taaagatgct attgttatat aacagttgct gttaggaaac
     8761 agaaaacccc tggccctaaa attgattttc tcactggaac atagtccatg gtctattata
     8821 gtaaagggat gatacatccc tgaacaaaga cctcattccc aaacaggtgc ttgttctatc
     8881 acactatgac atgtgatttg tatggctgtt atcttgagaa gttcaggttg caggtgaggt
     8941 caatataaat acattgcttg ccttaaagcc aattcttact tagaaccagg atttaagctg
     9001 tactagatat gaacataata gataaaaggc gcataacgat accacgatat caacaagttt
     9061 gtacaaaaaa gcaggctggc gccggaaccg aagttcctat tccgaagttc ctattctcta
     9121 gaaagtatag gaacttcgaa ccctttccca caccaccctc cacacttgcc ccaaacactg
     9181 ccaactatgt aggaggaagg ggttgggact aacagaagaa cccgttgtgg ggaagctgtt
     9241 gggagggtca ctttatgttc ttgcccaagg tcagttgggt ggcctgcttc tgatgaggtg
     9301 gtcccaaggt ctggggtaga aggtgagagg gacaggccac caaggtcagc cccccccccc
     9361 tatcccatag gagccaggtc cctctcctgg acaggaagac tgaaggggag atgccagaga
     9421 ctcagtgaag cctggggtac cctattggag tccttcaagg aaacaaactt ggcctcacca
     9481 ggcctcagcc ttggctcctc ctgggaactc tactgccctt gggatcccct tgtagttgtg
     9541 ggttacatag gaagggggac gggattcccc ttgactggct agcctactct tttcttcagt
     9601 cttctccatc tcctctcacc tgtctctcga ccctttccct aggatagact tggaaaaaga
     9661 taaggggaga aaacaaatgc aaacgaggcc agaaagattt tggctgggca ttccttccgc
     9721 tagcttttat tgggatcccc tagtttgtga taggcctttt agctacatct gccaatccat
     9781 ctcattttca cacacacaca caccactttc cttctggtca gtgggcacat gtccagcctc
     9841 aagtttatat caccaccccc aatgcccaac acttgtatgg ccttgggcgg gtcatccccc
     9901 cccccacccc cagtatctgc aacctcaagc tagcttgggt gcgttggttg tggataagta
     9961 gctagactcc agcaaccagt aacctctgcc ctttctcctc catgacaacc aggtcccagg
    10021 tcccgaaaac caaagaagaa gaaccctaac aaagaggaca agcggcctcg cacagccttc
    10081 actgctgagc agctccagag gctcaaggct gagtttcaga ccaacaggta cctgacagag
    10141 cagcggcgcc agagtctggc acaggagctc ggtacccgga agatctggac tctagagaat
    10201 tccgcccctc tccctccccc ccccctaacg ttactggccg aagccgcttg gaataaggcc
    10261 ggtgtgcgtt tgtctatatg ttattttcca ccatattgcc gtcttttggc aatgtgaggg
    10321 cccggaaacc tggccctgtc ttcttgacga gcattcctag gggtctttcc cctctcgcca
    10381 aaggaatgca aggtctgttg aatgtcgtga aggaagcagt tcctctggaa gcttcttgaa
    10441 gacaaacaac gtctgtagcg accctttgca ggcagcggaa ccccccacct ggcgacaggt
    10501 gcctctgcgg ccaaaagcca cgtgtataag atacacctgc aaaggcggca caaccccagt
    10561 gccacgttgt gagttggata gttgtggaaa gagtcaaatg gctctcctca agcgtattca
    10621 acaaggggct gaaggatgcc cagaaggtac cccattgtat gggatctgat ctggggcctc
    10681 ggtgcacatg ctttacatgt gtttagtcga ggttaaaaaa cgtctaggcc ccccgaacca
    10741 cggggacgtg gttttccttt gaaaaacacg atgataagct tgccacaacc atggaagatc
    10801 ccgtcgtttt acaacgtcgt gactgggaaa accctggcgt tacccaactt aatcgccttg
    10861 cagcacatcc ccctttcgcc agctggcgta atagcgaaga ggcccgcacc gatcgccctt
    10921 cccaacagtt gcgcagcctg aatggcgaat ggcgctttgc ctggtttccg gcaccagaag
    10981 cggtgccgga aagctggctg gagtgcgatc ttcctgaggc cgatactgtc gtcgtcccct
    11041 caaactggca gatgcacggt tacgatgcgc ccatctacac caacgtgacc tatcccatta
    11101 cggtcaatcc gccgtttgtt cccacggaga atccgacggg ttgttactcg ctcacattta
    11161 atgttgatga aagctggcta caggaaggcc agacgcgaat tatttttgat ggcgttaact
    11221 cggcgtttca tctgtggtgc aacgggcgct gggtcggtta cggccaggac agtcgtttgc
    11281 cgtctgaatt tgacctgagc gcatttttac gcgccggaga aaaccgcctc gcggtgatgg
    11341 tgctgcgctg gagtgacggc agttatctgg aagatcagga tatgtggcgg atgagcggca
    11401 ttttccgtga cgtctcgttg ctgcataaac cgactacaca aatcagcgat ttccatgttg
    11461 ccactcgctt taatgatgat ttcagccgcg ctgtactgga ggctgaagtt cagatgtgcg
    11521 gcgagttgcg tgactaccta cgggtaacag tttctttatg gcagggtgaa acgcaggtcg
    11581 ccagcggcac cgcgcctttc ggcggtgaaa ttatcgatga gcgtggtggt tatgccgatc
    11641 gcgtcacact acgtctgaac gtcgaaaacc cgaaactgtg gagcgccgaa atcccgaatc
    11701 tctatcgtgc ggtggttgaa ctgcacaccg ccgacggcac gctgattgaa gcagaagcct
    11761 gcgatgtcgg tttccgcgag gtgcggattg aaaatggtct gctgctgctg aacggcaagc
    11821 cgttgctgat tcgaggcgtt aaccgtcacg agcatcatcc tctgcatggt caggtcatgg
    11881 atgagcagac gatggtgcag gatatcctgc tgatgaagca gaacaacttt aacgccgtgc
    11941 gctgttcgca ttatccgaac catccgctgt ggtacacgct gtgcgaccgc tacggcctgt
    12001 atgtggtgga tgaagccaat attgaaaccc acggcatggt gccaatgaat cgtctgaccg
    12061 atgatccgcg ctggctaccg gcgatgagcg aacgcgtaac gcgaatggtg cagcgcgatc
    12121 gtaatcaccc gagtgtgatc atctggtcgc tggggaatga atcaggccac ggcgctaatc
    12181 acgacgcgct gtatcgctgg atcaaatctg tcgatccttc ccgcccggtg cagtatgaag
    12241 gcggcggagc cgacaccacg gccaccgata ttatttgccc gatgtacgcg cgcgtggatg
    12301 aagaccagcc cttcccggct gtgccgaaat ggtccatcaa aaaatggctt tcgctacctg
    12361 gagagacgcg cccgctgatc ctttgcgaat acgcccacgc gatgggtaac agtcttggcg
    12421 gtttcgctaa atactggcag gcgtttcgtc agtatccccg tttacagggc ggcttcgtct
    12481 gggactgggt ggatcagtcg ctgattaaat atgatgaaaa cggcaacccg tggtcggctt
    12541 acggcggtga ttttggcgat acgccgaacg atcgccagtt ctgtatgaac ggtctggtct
    12601 ttgccgaccg cacgccgcat ccagcgctga cggaagcaaa acaccagcag cagtttttcc
    12661 agttccgttt atccgggcaa accatcgaag tgaccagcga atacctgttc cgtcatagcg
    12721 ataacgagct cctgcactgg atggtggcgc tggatggtaa gccgctggca agcggtgaag
    12781 tgcctctgga tgtcgctcca caaggtaaac agttgattga actgcctgaa ctaccgcagc
    12841 cggagagcgc cgggcaactc tggctcacag tacgcgtagt gcaaccgaac gcgaccgcat
    12901 ggtcagaagc cgggcacatc agcgcctggc agcagtggcg tctggcggaa aacctcagtg
    12961 tgacgctccc cgccgcgtcc cacgccatcc cgcatctgac caccagcgaa atggattttt
    13021 gcatcgagct gggtaataag cgttggcaat ttaaccgcca gtcaggcttt ctttcacaga
    13081 tgtggattgg cgataaaaaa caactgctga cgccgctgcg cgatcagttc acccgtgcac
    13141 cgctggataa cgacattggc gtaagtgaag cgacccgcat tgaccctaac gcctgggtcg
    13201 aacgctggaa ggcggcgggc cattaccagg ccgaagcagc gttgttgcag tgcacggcag
    13261 atacacttgc tgatgcggtg ctgattacga ccgctcacgc gtggcagcat caggggaaaa
    13321 ccttatttat cagccggaaa acctaccgga ttgatggtag tggtcaaatg gcgattaccg
    13381 ttgatgttga agtggcgagc gatacaccgc atccggcgcg gattggcctg aactgccagc
    13441 tggcgcaggt agcagagcgg gtaaactggc tcggattagg gccgcaagaa aactatcccg
    13501 accgccttac tgccgcctgt tttgaccgct gggatctgcc attgtcagac atgtataccc
    13561 cgtacgtctt cccgagcgaa aacggtctgc gctgcgggac gcgcgaattg aattatggcc
    13621 cacaccagtg gcgcggcgac ttccagttca acatcagccg ctacagtcaa cagcaactga
    13681 tggaaaccag ccatcgccat ctgctgcacg cggaagaagg cacatggctg aatatcgacg
    13741 gtttccatat ggggattggt ggcgacgact cctggagccc gtcagtatcg gcggaattcc
    13801 agctgagcgc cggtcgctac cattaccagt tggtctggtg tcaaaaataa taataaccgg
    13861 gcagggggga tctaagctct agataagtaa tgatcataat cagccatatc acatctgtag
    13921 aggttttact tgctttaaaa aacctcccac acctccccct gaacctgaaa cataaaatga
    13981 atgcaattgt tgttgttaac ttgtttattg cagcttataa tggttacaaa taaagcaata
    14041 gcatcacaaa tttcacaaat aaagcatttt tttcactgca ttctagttgt ggtttgtcca
    14101 aactcatcaa tgtatcttat catgtctgga tccggaataa cttcgtatag catacattat
    14161 acgaagttat gtttaaacgg cgcgccccgg aattcgcctt ctgcaggagc gtacagaacc
    14221 cagggccctg gcacccgtgc agaccctggc ccaccccacc tgggcgctca gtgcccaaga
    14281 gatgtccaca cctaggatgt cccgcggtgg gtggggggcc cgagagacgg gcaggccggg
    14341 ggcaggcctg gccatgcggg gccgaaccgg gcactgccca gcgtgggcgc gggggccacg
    14401 gcgcgcgccc ccagcccccg ggcccagcac cccaaggcgg ccaacgccaa aactctccct
    14461 cctcctcttc ctcaatctcg ctctcgctct tttttttttt cgcaaaagga ggggagaggg
    14521 ggtaaaaaaa tgctgcactg tgcggcgaag ccggtgagtg agcggcgcgg ggccaatcag
    14581 cgtgcgccgt tccgaaagtt gccttttatg gctcgagcgg ccgcggcggc gccctataaa
    14641 acccagcggc gcgacgcgcc accaccgccg agaccgcgtc cgccccgcga gcacagagcc
    14701 tcgcctttgc cgatcctcta gagtcgagat ccgccgccac catgattgaa caagatggat
    14761 tgcacgcagg ttctccggcc gcttgggtgg agaggctatt cggctatgac tgggcacaac
    14821 agacaatcgg ctgctctgat gccgccgtgt tccggctgtc agcgcagggg cgcccggttc
    14881 tttttgtcaa gaccgacctg tccggtgccc tgaatgaact gcaggacgag gcagcgcggc
    14941 tatcgtggct ggccacgacg ggcgttcctt gcgcagctgt gctcgacgtt gtcactgaag
    15001 cgggaaggga ctggctgcta ttgggcgaag tgccggggca ggatctcctg tcatctcacc
    15061 ttgctcctgc cgagaaagta tccatcatgg ctgatgcaat gcggcggctg catacgcttg
    15121 atccggctac ctgcccattc gaccaccaag cgaaacatcg catcgagcga gcacgtactc
    15181 ggatggaagc cggtcttgtc gatcaggatg atctggacga agagcatcag gggctcgcgc
    15241 cagccgaact gttcgccagg ctcaaggcgc gcatgcccga cggcgaggat ctcgtcgtga
    15301 cccatggcga tgcctgcttg ccgaatatca tggtggaaaa tggccgcttt tctggattca
    15361 tcgactgtgg ccggctgggt gtggcggacc gctatcagga catagcgttg gctacccgtg
    15421 atattgctga agagcttggc ggcgaatggg ctgaccgctt cctcgtgctt tacggtatcg
    15481 ccgctcccga ttcgcagcgc atcgccttct atcgccttct tgacgagttc ttctgagcgg
    15541 gactctgggg ttcgaaatga ccgaccaagc gacgcccaac ctgccatcac gagatttcga
    15601 ttccaccgcc gccttctatg aaaggttggg cttcggaatc gttttccggg acgccggctg
    15661 gatgatcctc cagcgcgggg atctcatgct ggagttcttc gcccaccccc cggatctaag
    15721 ctctagataa gtaatgatca taatcagcca tatcacatct gtagaggttt tacttgcttt
    15781 aaaaaacctc ccacacctcc ccctgaacct gaaacataaa atgaatgcaa ttgttgttgt
    15841 taacttgttt attgcagctt ataatggtta caaataaagc aatagcatca caaatttcac
    15901 aaataaagca tttttttcac tgcattctag ttgtggtttg tccaaactca tcaatgtatc
    15961 ttatcatgtc tggatccggg ggtaccgcgt cgagaagttc ctattccgaa gttcctattc
    16021 tctagaaagt ataggaactt cgtcgagata acttcgtata gcatacatta tacgaagtta
    16081 tgtcgagata tctagaccca gctttcttgt acaaagtggt tgatatctct atagtcgcag
    16141 taggcggtcc caaatggtaa aataaatgat gaagggaatc aagcaggagt gaaaattgag
    16201 ggaggcaaac ataaagattc agaacactga ttagtatgca tgaaaggaca ccacccggtc
    16261 tttgtccagt tgcttcagaa cgttggctcc aagttttctg atgataaaag ggagaaaaga
    16321 aacatggtca attccttgac atagcagcta gaaaataaaa aatgagttat ttggagatag
    16381 cacgggtatt cattgatgaa actgaaactt atctccaagt attttaaact tttcacctac
    16441 ttgaaaaaga aatatggtca tggagttagt tttagaaaca atttaaatat tgactttaaa
    16501 ttgtaatcta agaaccatat aaaatggtct gaaatttgtt ttaaaatagg aaaaatttaa
    16561 ggctgttgtg tctcgtacat tggagcgatg caatcgtatt gatcaacgac agaaaaggtg
    16621 gtcgtgggag ggtggtgtga tgaatgctga caagtctggt aagtaataga gttgtttaat
    16681 ttaaatttgc tcgtgtccat ttttcactgt cagttattgg tagaaggctg aatgcagtgc
    16741 aagcgcgagc tattctttat gtcctaaatg aaaacatgat acagagtgac ttatatcacc
    16801 tgccaaagca gaagagatgg cgcaacgcaa ttaatgataa cttcgtatag catacattat
    16861 acgaagttat ggtctgagct cgccatcagt tcattttaat aaacaaagtc caaagctgga
    16921 gaaatagctc agtcagccca gcacttgcct tgcaaactgt aggacctgag tttgcgccct
    16981 caaactcacc tgaaaatcat tcagatgtgg tagtaaaagt gacttttgac tctactttag
    17041 tatttcttga agtatgtcga tgaaaaaatg tgtgtgagtc agtcacctga ctgatgggct
    17101 tacacctatg gtcgtcacat tatcaatcca aagaatgctt acttgtcata atagtgtcaa
    17161 tgtgtacttt attttataag tctcaaagaa aaagaatttt tgtttaagac tatccctcag
    17221 tatcttaaac tagaatattt caggcaaaat gggaagtatt cacacaaagc caattgtttt
    17281 ctcttatagt tttgttacct catgacatct atagcaaata taaatatttt tggtttaaaa
    17341 ataatcataa ttgggagggt ataggggact ttcaggatag catttgaaat gtaaatgaaa
    17401 aaatatctaa taaaaaatca taattaaatt atccattatt cttagacacc atcacagatg
    17461 gttttattaa aggttatatt ttcacaattt agggaaaatt cctgttgtca aaattagata
    17521 ttttccatat taaattttta tctgtttgtt tgtttgtttt cgagacaggg cttctctgtg
    17581 tagccctggt tgtcctggaa ctcattctgt agaccaggct ggcctcaaac tcacagggtg
    17641 actctcgagt gcctcctgca accacctggc taatgatttt catcattttc caaataactt
    17701 tattcttact tcaataagat aataagcaaa taatttttaa tttgggggtt gtaaactaca
    17761 taatatttga aattaaataa attctttgaa gcaagatttg aaaagctttt gtgttgttgt
    17821 tgttgggttt tttgtttttg tttttgtttt tgtttttttg gtttttcttt tcatgtagta
    17881 atggaaagat tttctatata ctttatagtg ttgacattta cacatgccaa cattgtcctt
    17941 ttcaagagac aatctcactt gaaaatatct ttaatgtaac attaaatata tttcttagct
    18001 ttcacctttt actgttgagc acatcaattc ttatattttc tctaaaatag aaacaaatat
    18061 gaagtctatg tcaggcattg tgaagaataa tgattccctt gaggaacaac taaataccta
    18121 atcagatatt accctgaata tgagcagatg tacttgtatt ctataaatct atgatctgaa
    18181 tgtatctagg aaattatgaa acaaatccag tctttttaat taatatttgt tgtattatat
    18241 cttttatttt tggagattat agtataatta cataaatttt ttcttctttt ttgtttttgt
    18301 ttttgttttt gcttttgttt ttgttttttg agacagggtt tctctgtgta tccctggctg
    18361 tcctggaact cactctgtag accaggctgg cctcgaactc agaaatccaa ctgcctctgc
    18421 ctcccaagtg ctgggattaa aggtgtgtgc caccactgcc cggcttgaaa agattttttt
    18481 taatttattt attatatcta agtatgctgt agctgtcttc agacacacca gaagagagca
    18541 tcggatttca ttatggatgg ttgggagcaa ccatgtggtt gctgggattt caattcagga
    18601 ccttagaaag agcagtcagt gctcttaacc attgagccat ctttccagcc cccttgaaaa
    18661 gatttttaga ctgcttaata aaatgagtga gtcactccta taatcttaag aactttctag
    18721 aaaagtaata ttcctttgca tttgatgttt aggaaaactg gaaaataaac gaagttcctc
    18781 tctgagtaga aaagacaacc ggttacatcc cagaggtgat atgcaacacg tggacaacac
    18841 acctggcgag tagttcttca taagtataga tcttaaattc tggtttaaag aagtgtctag
    18901 ctcagctcta tgttgcttaa aaagttgttc aagaggggct ggagagatgg ctcagagatt
    18961 aagaacactg actgctcttc caaagagcat ttaccagcaa ccacatggta gctcaaacca
    19021 tctgtaatgg gatctgatgc cttcttctgg tgtgtctgaa gacagccaca gtatactcac
    19081 atacataaaa taaataaatc ttttaaaaga agaaaagttg ttcaagaaaa tatgcatata
    19141 agtaagatac aaactaagca ggttatattt aggttatatt aggactatct atgcatgacc
    19201 cagcaagtag tcaaaggaga gcgcatagat ctgaaaaaga ataaggaagg ggagggaggg
    19261 gtatatggga atgtttggag ggaggagaaa cttttggagg agaggggaga aggaaatggt
    19321 ataaatatcc tatagtctca taaatgaaag aaacttttta aaaaatgtca ttcaagaaac
    19381 tgcaaggact atggtaagag gaaaagaatc ttttctttcc tttccctgtg gtgcaaattt
    19441 cctggcatat gtgcatatga cagggaatcc agagcaaagc tggaagaaat aaataaatag
    19501 attcatattg aaggattgtg tggatgcatg tacatatgca tgtgagtgga ggtcagcgga
    19561 caatttgtgt gagtcagttc tctctgccat gggggttcca gggactgaga gcaagtcctt
    19621 aggctgctta gtggcaaagt ctttaccaac tgagccatct ggaagcctgt cccatcatcc
    19681 attcccatat tcacccccct gcctctgttt ttggtggtgg tggtggtttg tttgtttgat
    19741 tgattgattg attgattgat tgattgattt ttgtctttga caggctctca cactgtaacc
    19801 ctgacatagt agacctgaca tagtccagga tggccttagc ctcatagcaa tcttcctgtc
    19861 tcagcctccc gagagctgat tctgcaggca tcagctccct tgccgagttt tttttttcca
    19921 aagatttatt tatttatttc atgtatatga gtacacttca gctgtcttca gacacaccag
    19981 aagaaggtgt cagatcgcat tatggatggt tgtgagccac tatgtggttg ctgggaagtg
    20041 aactcaggac ctctggaaga gcagtcttgt gctcttaact gctgagccat cactccaggc
    20101 cccttccttg cctaggttta aagtgatttc tttttgacag gttttctccc cctaccattt
    20161 acctctcatg taactcttgt attgtgttat catattcgac tttgcttctc tgatgctatg
    20221 ataaaacact gaccaaaaac atcttaggga ggaaagagtt tgtttgactt acagcttgaa
    20281 tcccatgact ggaggaagcc aaggcaggaa ctcaggcagg agcttgaagc aggagttaaa
    20341 ggtgtgtgct aaggactagg caagaccaca aggagaaaca gagtttttaa gtaacacaat
    20401 cttggtgttc acagtgtggt caaatatctt acaacacata aaataaaaac gaatctcttt
    20461 taaaatgtgg caaagatttt gaagtgcaat attattcgaa tagaaatgtt ttgttacaag
    20521 tgtccacttt ataggccagc ttattttcat ttgtagtaaa ctgatattgt agaaattctg
    20581 ttgatgttgc ttctatattc acttataggc atgaccaaat atgttttccg atatgttact
    20641 gcaccagtgt tttctagtga tgagataaag tcttctgcta tgttctgtaa accatcagca
    20701 aaaacgccag ttgcagcaaa attagaaaaa ataactacaa agaaactaga cgcttctctc
    20761 agggggcatg tggaaggact ctcaatgatg aatatagaaa tcccacccaa aataacaatt
    20821 gaagtcccct ctccaccaaa gctggaagaa tcatctgagg ctgatgcaga agtaagactc
    20881 caaaccatgg acgacatctc taaagttaaa gaggacgcct cccagaaggt ggatatcaaa
    20941 gtacctactg atgagaacat agcaagacac ccaaaaccaa atgttgaaga actctcccca
    21001 gtgagtgtgg atacctcttc aagtgttgaa ctatcctcca tagtgagtgt caactcatcc
    21061 ccctcgctga gtacaggatc attctccttt gggagtgtag aaatatctcc tgttgtcagc
    21121 atagatgcct cacttgaaac aaacatagat acctcacctg aattaagtat ggactcaggg
    21181 aatacgaaag tggcctcaga aattaaaaca gaagcacctc ttcaggccag gggggagtca
    21241 cgccttgaag caagtgtgga aggacaacct gaggcaaatg ttgaaggatc accaaaggta
    21301 agtgtgtaag catagcctaa gcagggggtg gggtgggggt ggggttgcaa agcacagcct
    21361 aggcaaacat taaggcagcc cctatggtga ctgtggtagc actccttagt gaatggtgca
    21421 agtttcacca taggcaactg gaaaaatgcc ttctacgaca tgaaaacatc tcccaaagct
    21481 aaagggactc tccagagatt tgttaagcag ttaatgtgag atgttcccat acttggagga
    21541 aaagcatctt ggaagaatgt tctggaccat tcgatgaggt ttgaaaattg aatcggattt
    21601 gaagtagaag attttttaaa agataacttt ttatttcttt tatgtatatg agtatactgc
    21661 tgctgtcttc agacacaccg gacgagggca tcagatccca ttatagatcg ttgcaagtca
    21721 ctatgtggtt gctgggaatc gaactcagga cctctggaag agcagtcagt gctcttaatg
    21781 gctgaggcat ctctccagcc cccaaagtag attttaaaaa tatatttctg tgatatactt
    21841 gtattgtgta acctagaaaa aaagtatcta attttcatga ataaaaagaa aattggagac
    21901 ttcaggaacc acgacactat tttattcaga atattttctt ataaaaagat aggtgtacta
    21961 atttttttat ctcgttgaat tggtatgttt ataga
//
