# Supplementary material for: CRISPR-Cas9 enables conditional mutagenesis of challenging loci
Source: Sci Rep. 2016 Sep 1;6:32326. doi: 10.1038/srep32326 (PMC5007477; doi:10.1038/srep32326)
Supplement: Supplementary File 3 [file srep32326-s3.zip › gb/HEP00995_B01_vector.gb]

LOCUS       45064#L1L2_Bact_P#L4L3_pD223_DTA_spec        21952 bp    dna     circular UNK 
ACCESSION   unknown
SOURCE      Mus musculus
  ORGANISM  Mus musculus
            Eukaryota; Metazoa; Chordata; Craniata; Vertebrata; Euteleostomi;
            Mammalia; Eutheria; Euarchontoglires; Glires; Rodentia;
            Sciurognathi; Muroidea; Muridae; Murinae; Mus.
COMMENT     cassette: L1L2_Bact_P
COMMENT     design_id: 45064
COMMENT     backbone: L4L3_pD223_DTA_spec
COMMENT     transcript_id: ENSMUST00000086795
FEATURES             Location/Qualifiers
     misc_feature    29..49
                     /note="B4 Gateway"
                     /label="B4 Gateway"
     misc_feature    complement(4153..4190)
                     /note="Transcription Terminator"
                     /label="Transcription Terminator"
     misc_feature    3826..4079
                     /note="BGH pA"
                     /label="BGH pA"
     CDS             3045..3701
                     /note="DTA"
                     /label="DTA"
     promoter        2519..3031
                     /note="PGK promoter"
                     /label="PGK promoter"
     promoter        complement(2368..2518)
                     /note="spectinomycin promoter"
                     /label="spectinomycin promoter"
     CDS             complement(1357..2367)
                     /translation="MRSRNWSRTLTERSGGNGAVAVFMACYDCFFGVQSMPRASKQQA
                     RYAVGRCLMLWSSNDVTQQGSRPKTKLNIMREAVIAEVSTQLSEVVGVIERHLEPTLL
                     AVHLYGSAVDGGLKPHSDIDLLVTVTVRLDETTRRALINDLLETSASPGESEILRAVE
                     VTIVVHDDIIPWRYPAKRELQFGEWQRNDILAGIFEPATIDIDLAILLTKAREHSVAL
                     VGPAAEELFDPVPEQDLFEALNETLTLWNSPPDWAGDERNVVLTLSRIWYSAVTGKIA
                     PKDVAADWAMERLPAQYQPVILEARQAYLGQEEDRLASRADQLEEFVHYVKGEITKVV
                     GK"
                     /note="SpecR"
                     /label="SpecR"
     misc_feature    complement(617..1209)
                     /note="pUC ori"
                     /label="pUC ori"
     misc_feature    complement(319..346)
                     /note="rrnB T2"
                     /label="rrnB T2"
     misc_feature    complement(144..187)
                     /note="rrnB T1"
                     /label="rrnB T1"
     misc_feature    4216..4236
                     /note="B3 Gateway"
                     /label="B3 Gateway"
     misc_feature    4242..4249
                     /note="AsiSI"
                     /label="AsiSI"
     misc_feature    1..4274
                     /note="Synthetic Backbone"
                     /label="Synthetic Backbone"
     exon            7186..8126
                     /db_xref="ENSEMBL:ENSMUSE00000314682"
                     /rank="1"
                     /note="ENSMUSE00000314682"
                     /label="ENSMUSE00000314682"
     misc_feature    4275..9207
                     /note="5 arm"
                     /label="5 arm"
     misc_feature    9235..9259
                     /note="B1 Gateway"
                     /label="B1 Gateway"
     misc_feature    9272..9319
                     /note="Frt"
                     /label="Frt"
     intron          9320..10194
                     /note="mouse En2 intron"
                     /label="mouse En2 intron"
     misc_feature    10192..10194
                     /note="Splice Acceptor"
                     /label="Splice Acceptor"
     exon            10195..10367
                     /note="mouse En2 exon"
                     /label="mouse En2 exon"
     misc_feature    10379..10972
                     /note="ECMV IRES"
                     /label="ECMV IRES"
     gene            10973..14033
                     /gene="lacZ"
                     /note="lacZ"
                     /label="lacZ"
     misc_feature    14072..14315
                     /note="SV40 polyadenylation site"
                     /label="SV40 polyadenylation site"
     misc_feature    14319..14352
                     /note="loxP"
                     /label="loxP"
     promoter        14379..14898
                     /note="human beta actin promoter"
                     /label="human beta actin promoter"
     gene            14924..15718
                     /gene="NeoR"
                     /note="NeoR"
                     /label="NeoR"
     misc_feature    15918..16159
                     /note="SV40 polyadenylation site"
                     /label="SV40 polyadenylation site"
     misc_feature    16176..16223
                     /note="Frt"
                     /label="Frt"
     misc_feature    16230..16263
                     /note="loxP"
                     /label="loxP"
     misc_feature    10209..10286
                     /note="FCHK std_gpr"
                     /label="FCHK std_gpr"
     misc_feature    16279..16299
                     /note="B2 Gateway"
                     /label="B2 Gateway"
     misc_feature    9208..16329
                     /note="Synthetic Cassette"
                     /label="Synthetic Cassette"
     exon            16721..16946
                     /db_xref="ENSEMBL:ENSMUSE00000314727"
                     /type="targeted"
                     /rank="2"
                     /note="target exon 1 ENSMUSE00000314727"
     misc_feature    16330..17135
                     /note="Critical Region"
                     /label="Critical Region"
     misc_feature    17159..17192
                     /note="Downstream LoxP"
                     /label="Downstream LoxP"
     misc_feature    17136..17215
                     /note="synthetic loxP region"
                     /label="synthetic loxP region"
     exon            18760..19906
                     /db_xref="ENSEMBL:ENSMUSE00000757512"
                     /rank="3"
                     /note="ENSMUSE00000757512"
                     /label="ENSMUSE00000757512"
     misc_feature    17216..21952
                     /note="3 arm"
                     /label="3 arm"
ORIGIN      
        1 ccactggccg tcgttttaca ttaattaaca acttttctat acaaagttga cagatttaag
       61 actggccgtc gttttacaac gtcgtgactg ggaaaacatc catgctagcg ttaacgcgag
      121 agtagggaac tgccaggcat caaataaaac gaaaggctca gtcggaagac tgggcctttc
      181 gttttatctg ttgtttgtcg gtgaacgctc tcctgagtag gacaaatccg ccgggagcgg
      241 atttgaacgt tgtgaagcaa cggcccggag ggtggcgggc aggacgcccg ccataaactg
      301 ccaggcatca aactaagcag aaggccatcc tgacggatgg cctttttgcg tttctacaaa
      361 ctcttcctgg ctagcggtac gcgtattaat tgcgttgcgc tcactgcccg ctttccagtc
      421 gggaaacctg tcgtgccagc tgcattaatg aatcggccaa cgcgcgggga gaggcggttt
      481 gcgtattggg cgctcttccg cttcctcgct cactgactcg ctgcgctcgg tcgttcggct
      541 gcggcgagcg gtatcagctc actcaaaggc ggtaatacgg ttatccacag aatcagggga
      601 taacgcagga aagaacatgt gagcaaaagg ccagcaaaag gccaggaacc gtaaaaaggc
      661 cgcgttgctg gcgtttttcc ataggctccg cccccctgac gagcatcaca aaaatcgacg
      721 ctcaagtcag aggtggcgaa acccgacagg actataaaga taccaggcgt ttccccctgg
      781 aagctccctc gtgcgctctc ctgttccgac cctgccgctt accggatacc tgtccgcctt
      841 tctcccttcg ggaagcgtgg cgctttctca tagctcacgc tgtaggtatc tcagttcggt
      901 gtaggtcgtt cgctccaagc tgggctgtgt gcacgaaccc cccgttcagc ccgaccgctg
      961 cgccttatcc ggtaactatc gtcttgagtc caacccggta agacacgact tatcgccact
     1021 ggcagcagcc actggtaaca ggattagcag agcgaggtat gtaggcggtg ctacagagtt
     1081 cttgaagtgg tggcctaact acggctacac tagaagaaca gtatttggta tctgcgctct
     1141 gctgaagcca gttaccttcg gaaaaagagt tggtagctct tgatccggca aacaaaccac
     1201 cgctggtagc ggtggttttt ttgtttgcaa gcagcagatt acgcgcagaa aaaaaggatc
     1261 tcaagaagat cctttgatct tttctacggg gtctgacgct cagtggaacg acgcgtaact
     1321 cacgttaagg gattttggtc atgggtggct cgagggttat ttgccgacta ccttggtgat
     1381 ctcgcctttc acgtagtgga caaattcttc caactgatct gcgcgcgagg ccaagcgatc
     1441 ttcttcttgt ccaagataag cctgtctagc ttcaagtatg acgggctgat actgggccgg
     1501 caggcgctcc attgcccagt cggcagcgac atccttcggc gcgattttgc cggttactgc
     1561 gctgtaccaa atgcgggaca acgtaagcac tacatttcgc tcatcgccag cccagtcggg
     1621 cggcgagttc catagcgtta aggtttcatt tagcgcctca aatagatcct gttcaggaac
     1681 cggatcaaag agttcctccg ccgctggacc taccaaggca acgctatgtt ctcttgcttt
     1741 tgtcagcaag atagccagat caatgtcgat cgtggctggc tcgaagatac ctgcaagaat
     1801 gtcattgcgc tgccattctc caaattgcag ttcgcgctta gctggataac gccacggaat
     1861 gatgtcgtcg tgcacaacaa tggtgacttc tacagcgcgg agaatctcgc tctctccagg
     1921 ggaagccgaa gtttccaaaa ggtcgttgat caaagctcgc cgcgttgttt catcaagcct
     1981 tacggtcacc gtaaccagca aatcaatatc actgtgtggc ttcaggccgc catccactgc
     2041 ggagccgtac aaatgtacgg ccagcaacgt cggttcgaga tggcgctcga tgacgccaac
     2101 tacctctgat agttgagtcg atacttcggc gatcaccgct tccctcataa tgtttaactt
     2161 tgttttaggg cgactgccct gctgcgtaac atcgttgctg ctccataaca tcaaacatcg
     2221 acccacggcg taacgcgctt gctgcttgga tgcccgaggc atagactgta ccccaaaaaa
     2281 acagtcataa caagccatga aaaccgccac tgcgccgtta ccaccgctgc gttcggtcaa
     2341 ggttctggac cagttgcgtg agcgcatacg ctacttgcat tacagcttac gaaccgaaca
     2401 ggcttatgtc cactgggttc gtgccttcat ccgtttccac ggtgtgcgtc acccggcaac
     2461 cttgggtagc agcgaagtcg aggcatttct gtcctggctg gtctagagct gtttatcgaa
     2521 ttctaccggg taggggaggc gcttttccca aggcagtctg gagcatgcgc tttagcagcc
     2581 ccgctgggca cttggcgcta cacaagtggc ctctggcctc gcacacattc cacatccacc
     2641 ggtaggcgcc aaccggctcc gttctttggt ggccccttcg cgccaccttc tactcctccc
     2701 ctagtcagga agttcccccc cgccccgcag ctcgcgtcgt gcaggacgtg acaaatggaa
     2761 gtagcacgtc tcactagtct cgtgcagatg gacagcaccg ctgagcaatg gaagcgggta
     2821 ggcctttggg gcagcggcca atagcagctt tgctccttcg ctttctgggc tcagaggctg
     2881 ggaaggggtg ggtccggggg cgggctcagg ggcgggctca ggggcggggc gggcgcccga
     2941 aggtcctccg gaggcccggc attctgcacg cttcaaaagc gcacgtctgc cgcgctgttc
     3001 tcctcttcct catctccggg cctttcgacc tgcaggtcct cgccatggat cctgatgatg
     3061 ttgttgattc ttctaaatct tttgtgatgg aaaacttttc ttcgtaccac gggactaaac
     3121 ctggttatgt agattccatt caaaaaggta tacaaaagcc aaaatctggt acacaaggaa
     3181 attatgacga tgattggaaa gggttttata gtaccgacaa taaatacgac gctgcgggat
     3241 actctgtaga taatgaaaac ccgctctctg gaaaagctgg aggcgtggtc aaagtgacgt
     3301 atccaggact gacgaaggtt ctcgcactaa aagtggataa tgccgaaact attaagaaag
     3361 agttaggttt aagtctcact gaaccgttga tggagcaagt cggaacggaa gagtttatca
     3421 aaaggttcgg tgatggtgct tcgcgtgtag tgctcagcct tcccttcgct gaggggagtt
     3481 ctagcgttga atatattaat aactgggaac aggcgaaagc gttaagcgta gaacttgaga
     3541 ttaattttga aacccgtgga aaacgtggcc aagatgcgat gtatgagtat atggctcaag
     3601 cctgtgcagg aaatcgtgtc aggcgatctc tttgtgaagg aaccttactt ctgtggtgtg
     3661 acataattgg acaaactacc tacagagatt taaagctcta aggtaaatat aaaattttta
     3721 agtgtataat gtgttaaact actgattcta attgtttgtg tattttagat tccaacctat
     3781 ggaactgatg aatgggagca gtggtggaat gcagatccta gagctcgctg atcagcctcg
     3841 actgtgcctt ctagttgcca gccatctgtt gtttgcccct cccccgtgcc ttccttgacc
     3901 ctggaaggtg ccactcccac tgtcctttcc taataaaatg aggaaattgc atcgcattgt
     3961 ctgagtaggt gtcattctat tctggggggt ggggtggggc aggacagcaa gggggaggat
     4021 tgggaagaca atagcaggca tgctggggat gcggtgggct ctatggcttc tgaggcggaa
     4081 agaaccagct ggggctcgag atccactagt tctagcctcg aggctagagc ggccgagttt
     4141 aaacagataa acggaaaaaa accgggccaa tgttggcccg gtttttttgg atttaggtga
     4201 cactatagat cgtgccaact ttattataca aagttgcgga cgcgatcgcc ggcggataac
     4261 aatttcacac aggagacttt tctttaaaaa tataatcgga aacattcaca gggttggggg
     4321 cctactgagt ttgctttgga gtttcatgga tccccatccc ctgagcgcgc gcgtacacac
     4381 acacacacac acacacacac acacacacac acacacacag aggccctctt ttcctttctc
     4441 ttcacattcc atcttttctt aggtcatatc cccatcgcct ccctgccaat gttgcgaatt
     4501 attccaagaa aaacaccctg ccgacctgcc ccgcacaagc tgtgccgtca gcctttgagc
     4561 tcttgagtcg ttgtgggcgt tggaacaaaa caaaaacagg cttaaatgaa ttatttatca
     4621 aggtcgagaa taattgattt gtgcagggcc gtcagtactg gattttaaat gtttcttccc
     4681 cttcctcgct ttcgaaagct ggctgtgaat tggggccccc agctcgagga gcgcttcatt
     4741 tggattgttt tgggggtgat ggaaactcta atcgataacg gaccaggaag gaagagtagc
     4801 gtttgccgca ctccaggcac ccttccgccc tttccgcagg ggtcatctgt gccaggggct
     4861 cagggtgcca acaatgtcta tccggggctt gggagtctga gatcagttgc ctcagtaaaa
     4921 tcagacccca gcccgtggtc gcaagctctg aagggaagac caaggcctaa cctgggaggg
     4981 tctgcagggc tagcacccag ttctggcgcc aaagactact actgtctaaa gactctgagg
     5041 cggcagccta gacaggcccg tcgccacccg cgggggcgag ccacgtggct atagagggtt
     5101 tcctggatcc ctcaggccac cagcgtctgc ctgcagcacg tcttggcttc ggctcaccaa
     5161 ccgtagttcc gtgataaata aatgtctgct cgcctaagaa aggagagtgc tatctagatg
     5221 gtcttggtag cctcagtacc ttttcagaga cagggggacg ataagtgaca ccatgacggt
     5281 aggaaacagc tcaacacact cttgaaataa cgcgggagac acccccaccc caacccggac
     5341 caaagatcta gatgtcctta ggatgaatca ccaccatctt ccagatctgg gactcacccc
     5401 ggaggaagga agatctcagg aggtcatatg cctccgggat acctctcaag agggtcctca
     5461 accagacaag aaaagaaaag aaaagaaaag aaaagaaaag aaaagaaaag aaaagaaaag
     5521 aaaagaaaag caaggcgacg tccataatcg ccactaaacc ctgtccttta ctgacatcat
     5581 tctatacggt cacggaaacg atgccaacca cgcagattca taaggttctt aaaaatggta
     5641 atttggagta aaatgtaact caaagaactt tgaatcattc attagcacct tataattact
     5701 ctgctaatta ggttgacacg gcacttaatc aggagtaata cgccggcttg tcactggcgc
     5761 ttcccattac tctgacattc aacaagagac aggttggaga cgtcctgaag aaagaatgca
     5821 agttgatacc ctccgacaag gcggcgtcac agtcgcgttc caggtcccaa atggatcggc
     5881 ggtgactgtt tcctttccaa aaccaaggcc tgccacagtg gggaggggat ggaagcattg
     5941 gagggaggag ctgcgggagc tcaggctgcg gaccagccac ccagttcccg cggccccaca
     6001 gcagcctgat gccgcaggga accacagctg cccgcgccgc tggagaacgc ctcgcccggg
     6061 gtttttcccg gttcgggaga aagtgcttgg cccggcattt cttccagcac aggctctgac
     6121 tggagacaaa gcgggatttg gagccaaagg cccgatcctt cccgacaggg gggtcaaaga
     6181 tgtagccccc cagctcagtg cctctcctgg atctgctacc cggttggacc gagctggagc
     6241 gcaccggctc ctgtggggag agtagagctc agacgttgca ggcccacgcg gagctctggc
     6301 tctggtgtca cacacttccc cgtggggtcc ctcagcacct ctatcccctg ctcctcgtgt
     6361 ttccgctctg ctcaagcgtg cttgggaacc gtgcgagcgg ggctgcgctg caggccaccg
     6421 ggagccgcag gatccttttg cccttcgcgg cctctccact caccctccaa tctgacttag
     6481 cacgggcaca tctaacgatc cgtactgctt ccccgcttcc cgcccggggg ctcccttctc
     6541 cagtgccctt ctggtctctc cccatctccc tggccgggta ctcgttacag tgggtaccac
     6601 ttggacccct ggagtaggcg ttgggctcag ggctgcgggc gcaccgaggt tcggttctca
     6661 aaagagcagc ggggttcgag gcgcgctgct gacgggctgg ccaggagcgc gcccattggc
     6721 tcccggcacg ccggcgtcgc tggctggcgc gcagcggcca atggggcgcg gggcccgggc
     6781 ggcgggggcg cgggcgggga gcggcggcgg gggccgtgac gtcacgggag ggggtcggcg
     6841 ccgcccgcga gcccgcggat gacaagccaa cgcgcggggc agcggcggga gtcgccgggc
     6901 gccgcctgtc cgcggtctcc tgcgcccgcg cttgctcctt cgctgcttct cctcctcccg
     6961 gggcggcggc ggccgcgttc gctccgcaac tttccaacaa agttcagaaa ctcggctccg
     7021 ggactgccgg gtcacgcacg gcggtcacct ccgggaccgc ccggccttag cggtcgctgc
     7081 acctgctccg gccgccgccg ccgccgcccg ggatcgggca gtgggcagac ccaggcggcg
     7141 gcggtggcgg tgcaggtggc ggcggcgggg ttgctccagc ggccagcatc ttagtctcgg
     7201 tgctgctctc cgctgccacc gcccacgtgc gcggtggtcc agcggagcgg agcacacctt
     7261 cccgcttgtg gcatttgggg gctttcccct caaatttttt tctctttact ttttgtataa
     7321 gggggaaaag ttgagtcgaa agtgcccacc aattgtcacc tcccattatc cttcattccc
     7381 tccccacttt tttttttttt taaagcagtg tcaacgcttt ttagtgtcta ttttgtttta
     7441 cgatcggtag tttcccttgc ttggtcccgg cggcggctga tccgcggagt agcgtggacc
     7501 tcatgtagaa atgacagcaa tggaaggggc cagcgggtcg agttttggaa tagacactat
     7561 tttgtccggt gccggttccg ggagccccgg catgatgaac ggggatttcc gatcgctcgg
     7621 tgaagcgagg acaacggatt ttaggagcca ggccaccccg tcaccctgtt cggagattga
     7681 taccgtggga acggcgccct cttcaccgat ctcggtcacc ctggaacccc cggagccgca
     7741 tcttgtgaca gacggacccc agcatcacca tcacctccac cacagccaac agccgccgcc
     7801 accatccgcg gtccccgcgc aaagtttgca gccttcgccc caacagcaac cgccgccgca
     7861 gccgcagtca gcagcccagc agctgggctc ggccgccgcg gcccccagga cttccacctc
     7921 ttccttttta attaaggaca tcttgggaga cagcaaaccc ctggcggctt gtgcacccta
     7981 cagcaccagc gtttcttctc ctcatcacac cccgaagcag gagagcaacg cggcacacga
     8041 gagcttcagg ccaaagcttg agcaggagga cggcaaaacc aagctggaca agagagaaga
     8101 cccccagagc gacatcaaat gccacggtga gttgcgccgg agctgcccgg gtcacttgag
     8161 tgaccgccga aggagagggg cctaggcgtg cgatttagcg acgcacctta agttctgttg
     8221 gttacatttc tgccccacaa cctttgcggc catccggctc cgttctttgt tttacttaat
     8281 tttaaatgtg ctggaggaag gtggtaactg aagagatagg atgggagaca cttttcgttg
     8341 aaaacagagg cttacttggg attttttttt tttcttcttt tagctgagac cttgggaatg
     8401 ggagtgggaa ggggtggaga gaagctggta gccagttgtg gttgtctagg tctgtgatca
     8461 caacttgatg tttatttttg aatgcaatac caccccagta ttttccaaat gccccctcca
     8521 tgttttctaa atgccgtcac aggaattgtc tgatttaatg ttagaaaaat ttccaacatt
     8581 attacaggag caattcattt ttactaattg atgattaata cagaaaacaa atcatagcct
     8641 gttttttaag aacacccttc tcaccgatac ccctcttctg gccctttcca ataacaaata
     8701 tttgtgaaaa ctaaatttta tggaatttgt ttttgtaaaa tcaagacaac aatggaaatt
     8761 tatcttttaa taccctattt tcgtcttggg caatttcaat ttcataagta actgttcttg
     8821 tctttgcatt gcaaaagatt ttaaaacacc agggagattt cccccatctt tagtggtatt
     8881 attattatta ttattattat tattaatgct taatttttct ctggtaagga ttgcaatcta
     8941 gaaggttcct accttctagg acatgggctc ttcattttac tgtttatagc attagcataa
     9001 tagtgcccca aacagatgta cagtctggtc tggcgatttc tcgttcacca acctccccag
     9061 tgggtcaatt agagagatta ttgttcttcc tgcagggaag atcaaggagt actgcacaaa
     9121 ccggtacaaa cggagaggga ttgacatatc gatttcctag catttcagca aaaaaccaaa
     9181 cttgacaaat agaatccgga aatttctaag gcgcataacg ataccacgat atcaacaagt
     9241 ttgtacaaaa aagcaggctg gcgccggaac cgaagttcct attccgaagt tcctattctc
     9301 tagaaagtat aggaacttcg aaccctttcc cacaccaccc tccacacttg ccccaaacac
     9361 tgccaactat gtaggaggaa ggggttggga ctaacagaag aacccgttgt ggggaagctg
     9421 ttgggagggt cactttatgt tcttgcccaa ggtcagttgg gtggcctgct tctgatgagg
     9481 tggtcccaag gtctggggta gaaggtgaga gggacaggcc accaaggtca gccccccccc
     9541 cctatcccat aggagccagg tccctctcct ggacaggaag actgaagggg agatgccaga
     9601 gactcagtga agcctggggt accctattgg agtccttcaa ggaaacaaac ttggcctcac
     9661 caggcctcag ccttggctcc tcctgggaac tctactgccc ttgggatccc cttgtagttg
     9721 tgggttacat aggaaggggg acgggattcc ccttgactgg ctagcctact cttttcttca
     9781 gtcttctcca tctcctctca cctgtctctc gaccctttcc ctaggataga cttggaaaaa
     9841 gataagggga gaaaacaaat gcaaacgagg ccagaaagat tttggctggg cattccttcc
     9901 gctagctttt attgggatcc cctagtttgt gataggcctt ttagctacat ctgccaatcc
     9961 atctcatttt cacacacaca cacaccactt tccttctggt cagtgggcac atgtccagcc
    10021 tcaagtttat atcaccaccc ccaatgccca acacttgtat ggccttgggc gggtcatccc
    10081 cccccccacc cccagtatct gcaacctcaa gctagcttgg gtgcgttggt tgtggataag
    10141 tagctagact ccagcaacca gtaacctctg ccctttctcc tccatgacaa ccaggtccca
    10201 ggtcccgaaa accaaagaag aagaacccta acaaagagga caagcggcct cgcacagcct
    10261 tcactgctga gcagctccag aggctcaagg ctgagtttca gaccaacagg tacctgacag
    10321 agcagcggcg ccagagtctg gcacaggagc tcggtacccg gaagatctgg actctagaga
    10381 attccgcccc tctccctccc ccccccctaa cgttactggc cgaagccgct tggaataagg
    10441 ccggtgtgcg tttgtctata tgttattttc caccatattg ccgtcttttg gcaatgtgag
    10501 ggcccggaaa cctggccctg tcttcttgac gagcattcct aggggtcttt cccctctcgc
    10561 caaaggaatg caaggtctgt tgaatgtcgt gaaggaagca gttcctctgg aagcttcttg
    10621 aagacaaaca acgtctgtag cgaccctttg caggcagcgg aaccccccac ctggcgacag
    10681 gtgcctctgc ggccaaaagc cacgtgtata agatacacct gcaaaggcgg cacaacccca
    10741 gtgccacgtt gtgagttgga tagttgtgga aagagtcaaa tggctctcct caagcgtatt
    10801 caacaagggg ctgaaggatg cccagaaggt accccattgt atgggatctg atctggggcc
    10861 tcggtgcaca tgctttacat gtgtttagtc gaggttaaaa aacgtctagg ccccccgaac
    10921 cacggggacg tggttttcct ttgaaaaaca cgatgataag cttgccacaa ccatggaaga
    10981 tcccgtcgtt ttacaacgtc gtgactggga aaaccctggc gttacccaac ttaatcgcct
    11041 tgcagcacat ccccctttcg ccagctggcg taatagcgaa gaggcccgca ccgatcgccc
    11101 ttcccaacag ttgcgcagcc tgaatggcga atggcgcttt gcctggtttc cggcaccaga
    11161 agcggtgccg gaaagctggc tggagtgcga tcttcctgag gccgatactg tcgtcgtccc
    11221 ctcaaactgg cagatgcacg gttacgatgc gcccatctac accaacgtga cctatcccat
    11281 tacggtcaat ccgccgtttg ttcccacgga gaatccgacg ggttgttact cgctcacatt
    11341 taatgttgat gaaagctggc tacaggaagg ccagacgcga attatttttg atggcgttaa
    11401 ctcggcgttt catctgtggt gcaacgggcg ctgggtcggt tacggccagg acagtcgttt
    11461 gccgtctgaa tttgacctga gcgcattttt acgcgccgga gaaaaccgcc tcgcggtgat
    11521 ggtgctgcgc tggagtgacg gcagttatct ggaagatcag gatatgtggc ggatgagcgg
    11581 cattttccgt gacgtctcgt tgctgcataa accgactaca caaatcagcg atttccatgt
    11641 tgccactcgc tttaatgatg atttcagccg cgctgtactg gaggctgaag ttcagatgtg
    11701 cggcgagttg cgtgactacc tacgggtaac agtttcttta tggcagggtg aaacgcaggt
    11761 cgccagcggc accgcgcctt tcggcggtga aattatcgat gagcgtggtg gttatgccga
    11821 tcgcgtcaca ctacgtctga acgtcgaaaa cccgaaactg tggagcgccg aaatcccgaa
    11881 tctctatcgt gcggtggttg aactgcacac cgccgacggc acgctgattg aagcagaagc
    11941 ctgcgatgtc ggtttccgcg aggtgcggat tgaaaatggt ctgctgctgc tgaacggcaa
    12001 gccgttgctg attcgaggcg ttaaccgtca cgagcatcat cctctgcatg gtcaggtcat
    12061 ggatgagcag acgatggtgc aggatatcct gctgatgaag cagaacaact ttaacgccgt
    12121 gcgctgttcg cattatccga accatccgct gtggtacacg ctgtgcgacc gctacggcct
    12181 gtatgtggtg gatgaagcca atattgaaac ccacggcatg gtgccaatga atcgtctgac
    12241 cgatgatccg cgctggctac cggcgatgag cgaacgcgta acgcgaatgg tgcagcgcga
    12301 tcgtaatcac ccgagtgtga tcatctggtc gctggggaat gaatcaggcc acggcgctaa
    12361 tcacgacgcg ctgtatcgct ggatcaaatc tgtcgatcct tcccgcccgg tgcagtatga
    12421 aggcggcgga gccgacacca cggccaccga tattatttgc ccgatgtacg cgcgcgtgga
    12481 tgaagaccag cccttcccgg ctgtgccgaa atggtccatc aaaaaatggc tttcgctacc
    12541 tggagagacg cgcccgctga tcctttgcga atacgcccac gcgatgggta acagtcttgg
    12601 cggtttcgct aaatactggc aggcgtttcg tcagtatccc cgtttacagg gcggcttcgt
    12661 ctgggactgg gtggatcagt cgctgattaa atatgatgaa aacggcaacc cgtggtcggc
    12721 ttacggcggt gattttggcg atacgccgaa cgatcgccag ttctgtatga acggtctggt
    12781 ctttgccgac cgcacgccgc atccagcgct gacggaagca aaacaccagc agcagttttt
    12841 ccagttccgt ttatccgggc aaaccatcga agtgaccagc gaatacctgt tccgtcatag
    12901 cgataacgag ctcctgcact ggatggtggc gctggatggt aagccgctgg caagcggtga
    12961 agtgcctctg gatgtcgctc cacaaggtaa acagttgatt gaactgcctg aactaccgca
    13021 gccggagagc gccgggcaac tctggctcac agtacgcgta gtgcaaccga acgcgaccgc
    13081 atggtcagaa gccgggcaca tcagcgcctg gcagcagtgg cgtctggcgg aaaacctcag
    13141 tgtgacgctc cccgccgcgt cccacgccat cccgcatctg accaccagcg aaatggattt
    13201 ttgcatcgag ctgggtaata agcgttggca atttaaccgc cagtcaggct ttctttcaca
    13261 gatgtggatt ggcgataaaa aacaactgct gacgccgctg cgcgatcagt tcacccgtgc
    13321 accgctggat aacgacattg gcgtaagtga agcgacccgc attgacccta acgcctgggt
    13381 cgaacgctgg aaggcggcgg gccattacca ggccgaagca gcgttgttgc agtgcacggc
    13441 agatacactt gctgatgcgg tgctgattac gaccgctcac gcgtggcagc atcaggggaa
    13501 aaccttattt atcagccgga aaacctaccg gattgatggt agtggtcaaa tggcgattac
    13561 cgttgatgtt gaagtggcga gcgatacacc gcatccggcg cggattggcc tgaactgcca
    13621 gctggcgcag gtagcagagc gggtaaactg gctcggatta gggccgcaag aaaactatcc
    13681 cgaccgcctt actgccgcct gttttgaccg ctgggatctg ccattgtcag acatgtatac
    13741 cccgtacgtc ttcccgagcg aaaacggtct gcgctgcggg acgcgcgaat tgaattatgg
    13801 cccacaccag tggcgcggcg acttccagtt caacatcagc cgctacagtc aacagcaact
    13861 gatggaaacc agccatcgcc atctgctgca cgcggaagaa ggcacatggc tgaatatcga
    13921 cggtttccat atggggattg gtggcgacga ctcctggagc ccgtcagtat cggcggaatt
    13981 ccagctgagc gccggtcgct accattacca gttggtctgg tgtcaaaaat aataataacc
    14041 gggcaggggg gatctaagct ctagataagt aatgatcata atcagccata tcacatctgt
    14101 agaggtttta cttgctttaa aaaacctccc acacctcccc ctgaacctga aacataaaat
    14161 gaatgcaatt gttgttgtta acttgtttat tgcagcttat aatggttaca aataaagcaa
    14221 tagcatcaca aatttcacaa ataaagcatt tttttcactg cattctagtt gtggtttgtc
    14281 caaactcatc aatgtatctt atcatgtctg gatccggaat aacttcgtat agcatacatt
    14341 atacgaagtt atgtttaaac ggcgcgcccc ggaattcgcc ttctgcagga gcgtacagaa
    14401 cccagggccc tggcacccgt gcagaccctg gcccacccca cctgggcgct cagtgcccaa
    14461 gagatgtcca cacctaggat gtcccgcggt gggtgggggg cccgagagac gggcaggccg
    14521 ggggcaggcc tggccatgcg gggccgaacc gggcactgcc cagcgtgggc gcgggggcca
    14581 cggcgcgcgc ccccagcccc cgggcccagc accccaaggc ggccaacgcc aaaactctcc
    14641 ctcctcctct tcctcaatct cgctctcgct cttttttttt ttcgcaaaag gaggggagag
    14701 ggggtaaaaa aatgctgcac tgtgcggcga agccggtgag tgagcggcgc ggggccaatc
    14761 agcgtgcgcc gttccgaaag ttgcctttta tggctcgagc ggccgcggcg gcgccctata
    14821 aaacccagcg gcgcgacgcg ccaccaccgc cgagaccgcg tccgccccgc gagcacagag
    14881 cctcgccttt gccgatcctc tagagtcgag atccgccgcc accatgattg aacaagatgg
    14941 attgcacgca ggttctccgg ccgcttgggt ggagaggcta ttcggctatg actgggcaca
    15001 acagacaatc ggctgctctg atgccgccgt gttccggctg tcagcgcagg ggcgcccggt
    15061 tctttttgtc aagaccgacc tgtccggtgc cctgaatgaa ctgcaggacg aggcagcgcg
    15121 gctatcgtgg ctggccacga cgggcgttcc ttgcgcagct gtgctcgacg ttgtcactga
    15181 agcgggaagg gactggctgc tattgggcga agtgccgggg caggatctcc tgtcatctca
    15241 ccttgctcct gccgagaaag tatccatcat ggctgatgca atgcggcggc tgcatacgct
    15301 tgatccggct acctgcccat tcgaccacca agcgaaacat cgcatcgagc gagcacgtac
    15361 tcggatggaa gccggtcttg tcgatcagga tgatctggac gaagagcatc aggggctcgc
    15421 gccagccgaa ctgttcgcca ggctcaaggc gcgcatgccc gacggcgagg atctcgtcgt
    15481 gacccatggc gatgcctgct tgccgaatat catggtggaa aatggccgct tttctggatt
    15541 catcgactgt ggccggctgg gtgtggcgga ccgctatcag gacatagcgt tggctacccg
    15601 tgatattgct gaagagcttg gcggcgaatg ggctgaccgc ttcctcgtgc tttacggtat
    15661 cgccgctccc gattcgcagc gcatcgcctt ctatcgcctt cttgacgagt tcttctgagc
    15721 gggactctgg ggttcgaaat gaccgaccaa gcgacgccca acctgccatc acgagatttc
    15781 gattccaccg ccgccttcta tgaaaggttg ggcttcggaa tcgttttccg ggacgccggc
    15841 tggatgatcc tccagcgcgg ggatctcatg ctggagttct tcgcccaccc cccggatcta
    15901 agctctagat aagtaatgat cataatcagc catatcacat ctgtagaggt tttacttgct
    15961 ttaaaaaacc tcccacacct ccccctgaac ctgaaacata aaatgaatgc aattgttgtt
    16021 gttaacttgt ttattgcagc ttataatggt tacaaataaa gcaatagcat cacaaatttc
    16081 acaaataaag catttttttc actgcattct agttgtggtt tgtccaaact catcaatgta
    16141 tcttatcatg tctggatccg ggggtaccgc gtcgagaagt tcctattccg aagttcctat
    16201 tctctagaaa gtataggaac ttcgtcgaga taacttcgta tagcatacat tatacgaagt
    16261 tatgtcgaga tatctagacc cagctttctt gtacaaagtg gttgatatct ctatagtcgc
    16321 agtaggcggc gatacagagg aggtctgcag aaggtttgag tcttaacatt ttccaaatgc
    16381 atctgaaaag aaacaaaggc atctaagttc cagctagcag gaaaaatatt agagcaacgt
    16441 cctgaagtct gcctgtcttg aaaacagagt agaaagactt tggagagtgc cttacaaaga
    16501 acatcccttt gaaaacaaca aagaggagca taacataacc tcctctcaga ccaaagagaa
    16561 ctagaaacag gagaccacag acacttaaac tctctcaggc ctctctgctc tccaaggccc
    16621 aggaaagggt gtgggggtgt ggaggtgtgt gccaggtgga cactcctctc ttcctcggtt
    16681 caggctgatt tacagaaccc tgtcactgtt tctaccctag gaacaaagga ggaaggagac
    16741 cgggagatta caagtagccg agagagtccc cccgtgagag ccaagaaacc tcgaaaggcc
    16801 aggacagctt tctcagacca ccagctcaac cagctggagc gtagctttga gcggcagaag
    16861 tacctaagtg tccaggaccg aatggacctg gcggccgcac tcaacctcac tgacacccaa
    16921 gtcaagacct ggtaccagaa ccgaaggtga ggagagccac tgggtccctg caggccaggc
    16981 cggtaccatc ttctctcctg gagatgcggg acagagagtc acagggtctg tagtgggtat
    17041 tcttggggca gaggttaggc acacatccaa atgggagtga ctgaggacac cgggagtttg
    17101 aacacttttg tgctctaaat gtcttaacat ttggtgagat ggcgcaacgc aattaatgat
    17161 aacttcgtat agcatacatt atacgaagtt atggtctgag ctcgccatca gttcattttg
    17221 tcctcaagtc aagccgcact caggttgaaa tatctgtgta actgacaccc aggaggaatc
    17281 tgtgtgcgca gagtaccctt agaactgcca caagctggct ccaaatatct gtgtcaagca
    17341 acatggccta gctattgaga tcttcacaga gctgtcccac cagccttggc ttaaatgtta
    17401 ggcagttggg aaagccaaag tccaagcctt ggttgccata acatggaaga tcagggaaac
    17461 ccatctggat tagagctgga ctggaggcca tgggctggag aatcaggcag ctgcttgagc
    17521 atctactcaa cagtgtgcgt gggggaaggg gagggaattg tctgtcccca tgtcctggct
    17581 gtttctgcag tctcataaag aggaagggtg gggaggggac acaaaccctg tcccatgtga
    17641 ctgattaaaa aaagacatta agaaagtgtc tggcctcacc ctggtggcta gggacagact
    17701 tgggcagtag gagttgaggt tatgtcctgt ttccacacct ggtgctaaac tctctaggct
    17761 caattctctg ccccctctgt cgtttgtgtc ctaatcgttc ataagtgggg ttggaaatgc
    17821 ccgtccagtt gtcatcttac cataattttc tgtctcatta catacggttt cagccaccct
    17881 aattctgtcg gagaacatta gtgtcatctg tagccaattt aaaaccggcg acatgtttat
    17941 taatttggct agagctgctg ggtatggatg ctccaccagg cttgccttcc tagggcattc
    18001 gagtaaagtc ctctctccca gcttggtgca gtgggaagag aggagacccc ctccccccaa
    18061 aaaaaatgga tcacagggtt taagcactac tttctctttt aaggagagaa tatcttgaga
    18121 cccatttcct tccacctaga atggtcggag gtaccgctcc ctagggagag ctcactctca
    18181 aacgaattcc agtttgaacc tcgtcgccct tcttccctaa gcctgtaatg cctggtcaga
    18241 cttagggagg aactgtcccg gcagccatgg agagtgcaaa cccggagtgt cagccgccct
    18301 ttgtttctgg ttttggtttc cttgggtgtg atggggggag gggccgagat ccaacctttc
    18361 tgagatttct ggtcagagaa gattggagga gaattggggg accaagggaa gaaggctggt
    18421 gaaaagatgg gatttcattt ggcctccggg aaagttgcag gatatagtta aatcgtgggg
    18481 cagactgtag ggcagagggc cagagaaggc agtgaagctt gtacgactcc atctgcgagt
    18541 gtccccacgt agaagacgta gtttgaagaa ctgattttgg gcctgggccg tcctgagagc
    18601 gcgtgggtga agcagagtgg gggtgggggc aggagaggtg tatttgaggt tccccaggcc
    18661 ttcctgaagt agggaggata ggggagagcg gggagcggcg ggcgcggtcc cgggaccatc
    18721 ctccgcagcc gccacccgcg cccacccgat ttctttcaga accaagtgga agcggcagac
    18781 tgcagtgggc ctggagctgc tagccgaggc cgggaactac tccgcgctgc agaggatgtt
    18841 tccgtcgcct tatttctatc acccaagcct gctggggagc atggacagca ccacggcggc
    18901 ggcggcggcc gcggccatgt acagcagcat gtaccgaact cctccagcac ctcatccgca
    18961 gctgcagcgg ccgctggtac cccgcgtgct catccacggc ctggggcctg ggggacagcc
    19021 ggccctcaac cctttgtcca accccatccc aggcaccccg catccccggt gaggaaggag
    19081 ggacaggagg gacagtgcca cagccctcca ggttcccacc tcaccccgga cggctgcccc
    19141 gcctcttccc gcaccaaacc aactggaata gaggcagagg agtaaaaggg ggagctcacc
    19201 ggtgggctgg ggtccccaag gaccagccag ctctcagatc tccatctgcc cactcagagg
    19261 cagggctgca aagctccccg agtgtgactg gagaaaatac tgaaaagtgc aaccagtaag
    19321 tgaaaacacc catccaccca cacatacaca cacacacaca cacacacaca cacacacaca
    19381 cacacacaca cacacacaca caaaacgaac cctcgagttc tttctttctt tctttttttt
    19441 ttcttttaaa caaaatgact ttagggacat gcagcaggga gggagggggg agggcaaaga
    19501 ggggagagac tggatggaga ggagccttcg ggcagagaga attgttactg gacagaagcc
    19561 tgaagttcac ccccaggcag aaggtggtac cctggacatc cagtctgcct cagagcagag
    19621 gagggtgatg gagaactttg cactgatttt tcatgagctt tttttttttc ttttggaaaa
    19681 gtggcatgct acataatatg aaaaaaatgt acatttgaaa gactgagcga tgagtgatat
    19741 atcatattta ttatatgttg tccaaaaaag agtcacttat atacgtcagt aataacatga
    19801 cttttctttt catgtctttt tgattcagta aaataaatgc ttagacaaaa gtatagattt
    19861 tttgtgattg aaaattacaa aaataaagtt tatctttttt taacaagcaa tgaaatccca
    19921 gggagctgat tttacttaaa aaaataataa aaaagaaaca cgcaccgatt atgaaatgcg
    19981 tgacctgggc acataaacta tcacttcagt agtagtgtac aaaatctgtt cagacctagg
    20041 tctgtctggc ttgtaatcag accgctccat tccaggtgcc cgcctcttct gaaccacgta
    20101 gactacgtag gtgtcttttt aaaaggatgg tttaaaggat aaacacttgt ttgtggactg
    20161 ttgtgctaag taggcacctg actttccctg ctgctcccgc ttagttgtgt aggttttgcg
    20221 gtgtgtatgt attcttctgt gtgcccctcc ccttctagag ctcttcctgg ggctgagtgt
    20281 gtccccaagc cctggccagc gaagccagca ggagctgggc ggcaggcgga cactaggccg
    20341 gccttgcagc tgttcagccg cctgcggctg ggcgccctca ctgccggaca gcctgcgagc
    20401 gggaggctgt gggccgagca attaggaatc cccgggggac gccgagtgcc ctgctaacaa
    20461 acccttgtcg ccgctttgat ccttgccttc ttagttccca actgcgacct tctagcctcc
    20521 ccagcccctc acctagtcgc tcgccctaat gagttgtgct tggatccgcg aagcgggagc
    20581 acaacgtcaa actctagttg agacaagctt gccaagcctt ttatcagtgc ttctggaagt
    20641 gctggcgccc aaaacgaaag accctgccca gcttgtagag gaagcccgca aggctgtgtg
    20701 tgtgtgtgtg tgtgtgtgtg tgtgtgtgtg tgtgtgtgta ccagagccat ggcttgattt
    20761 tgggctgcag gtgcccaggg cgaggctgct atttattaaa tctagcatta aggattgttt
    20821 taagaaaaac tgtagggctg agagatggac cggaggaaca cagctacaga gctattcagg
    20881 ttcctgttta gtgtcaggtc ccttcctcag cagtagggga aaacctgatc ctatgtgagc
    20941 actctccagc ctcagtgctc tgacagagtc cagagaaagc agttattaca tatctagacc
    21001 ccgtctccga cttcgtttgc tgcttgaaac atttaaaaaa atgttttttt tttaaatgta
    21061 gtggtgtgga aatgtaaact gaagaggggt gggaaggaaa acgggagggg agagagagag
    21121 agagagagag agagagagag agagagagag agagagagag agagagagag agagagaaag
    21181 cgaggaggaa atggcctcag gcgcctgcat cagaccaagg ctaattaggg agtggcttgc
    21241 agatttcacc ccagctcctc agttgaatca aaatggtctt ggacttttta tgattctaac
    21301 aagagtctgg gatagcccat ctacattttg tttatttatt tatttactta cttacttact
    21361 tgctgagtta ggaatacggc accctgttca gtgtggaaaa ggttcaaagc ctgagtactc
    21421 aacaggcacc cccattcgga agtcttagca tttattggat tttcttttaa gtcaagtttc
    21481 agtagtttac gatgatttgc ctaggtctat aaaaattatt ttctaaggtg tgaggaatct
    21541 tctgttcaca ctgtacctgg gtctggaaag ctcagggcca aagaaagcac aggtgttgtt
    21601 tgtggaaagc cacataaaag aattatccag tgtctggtag gaaaatgtag gagcaaactt
    21661 actaacctag gcaagacctt ggccagtggc ccaccagccc cctactgggg agtcagccca
    21721 cggctatttc cctctctggc ttgaacttgg actccgtggg tggtcagtgc aggggtagtt
    21781 ctttccaggc ttgtggtagc tgttttgcat acatcaaaat ttctgcaggt tcaccttttc
    21841 tgataaacat gttttcttgc atctcctaaa ccatgtggtt gaaaatgtcc acccttcttt
    21901 tctccatttg ttttggtttt ggctacttgc tgtttaacac agattgttag at
//
