# Supplementary material for: CRISPR-Cas9 enables conditional mutagenesis of challenging loci
Source: Sci Rep. 2016 Sep 1;6:32326. doi: 10.1038/srep32326 (PMC5007477; doi:10.1038/srep32326)
Supplement: Supplementary File 3 [file srep32326-s3.zip › gb/HEP00996_A01_vector.gb]

LOCUS       39958#L1L2_Bact_P#L4L3_pD223_DTA_spec        21380 bp    dna     circular UNK 
ACCESSION   unknown
SOURCE      Mus musculus
  ORGANISM  Mus musculus
            Eukaryota; Metazoa; Chordata; Craniata; Vertebrata; Euteleostomi;
            Mammalia; Eutheria; Euarchontoglires; Glires; Rodentia;
            Sciurognathi; Muroidea; Muridae; Murinae; Mus.
COMMENT     cassette: L1L2_Bact_P
COMMENT     design_id: 39958
COMMENT     backbone: L4L3_pD223_DTA_spec
COMMENT     transcript_id: ENSMUST00000049324
FEATURES             Location/Qualifiers
     misc_feature    29..49
                     /note="B4 Gateway"
                     /label="B4 Gateway"
     misc_feature    complement(4153..4190)
                     /note="Transcription Terminator"
                     /label="Transcription Terminator"
     misc_feature    3826..4079
                     /note="BGH pA"
                     /label="BGH pA"
     CDS             3045..3701
                     /note="DTA"
                     /label="DTA"
     promoter        2519..3031
                     /note="PGK promoter"
                     /label="PGK promoter"
     promoter        complement(2368..2518)
                     /note="spectinomycin promoter"
                     /label="spectinomycin promoter"
     CDS             complement(1357..2367)
                     /translation="MRSRNWSRTLTERSGGNGAVAVFMACYDCFFGVQSMPRASKQQA
                     RYAVGRCLMLWSSNDVTQQGSRPKTKLNIMREAVIAEVSTQLSEVVGVIERHLEPTLL
                     AVHLYGSAVDGGLKPHSDIDLLVTVTVRLDETTRRALINDLLETSASPGESEILRAVE
                     VTIVVHDDIIPWRYPAKRELQFGEWQRNDILAGIFEPATIDIDLAILLTKAREHSVAL
                     VGPAAEELFDPVPEQDLFEALNETLTLWNSPPDWAGDERNVVLTLSRIWYSAVTGKIA
                     PKDVAADWAMERLPAQYQPVILEARQAYLGQEEDRLASRADQLEEFVHYVKGEITKVV
                     GK"
                     /note="SpecR"
                     /label="SpecR"
     misc_feature    complement(617..1209)
                     /note="pUC ori"
                     /label="pUC ori"
     misc_feature    complement(319..346)
                     /note="rrnB T2"
                     /label="rrnB T2"
     misc_feature    complement(144..187)
                     /note="rrnB T1"
                     /label="rrnB T1"
     misc_feature    4216..4236
                     /note="B3 Gateway"
                     /label="B3 Gateway"
     misc_feature    4242..4249
                     /note="AsiSI"
                     /label="AsiSI"
     misc_feature    1..4274
                     /note="Synthetic Backbone"
                     /label="Synthetic Backbone"
     misc_feature    4275..8887
                     /note="5 arm"
                     /label="5 arm"
     misc_feature    8915..8939
                     /note="B1 Gateway"
                     /label="B1 Gateway"
     misc_feature    8952..8999
                     /note="Frt"
                     /label="Frt"
     intron          9000..9874
                     /note="mouse En2 intron"
                     /label="mouse En2 intron"
     misc_feature    9872..9874
                     /note="Splice Acceptor"
                     /label="Splice Acceptor"
     exon            9875..10047
                     /note="mouse En2 exon"
                     /label="mouse En2 exon"
     misc_feature    10059..10652
                     /note="ECMV IRES"
                     /label="ECMV IRES"
     gene            10653..13713
                     /gene="lacZ"
                     /note="lacZ"
                     /label="lacZ"
     misc_feature    13752..13995
                     /note="SV40 polyadenylation site"
                     /label="SV40 polyadenylation site"
     misc_feature    13999..14032
                     /note="loxP"
                     /label="loxP"
     promoter        14059..14578
                     /note="human beta actin promoter"
                     /label="human beta actin promoter"
     gene            14604..15398
                     /gene="NeoR"
                     /note="NeoR"
                     /label="NeoR"
     misc_feature    15598..15839
                     /note="SV40 polyadenylation site"
                     /label="SV40 polyadenylation site"
     misc_feature    15856..15903
                     /note="Frt"
                     /label="Frt"
     misc_feature    15910..15943
                     /note="loxP"
                     /label="loxP"
     misc_feature    9889..9966
                     /note="FCHK std_gpr"
                     /label="FCHK std_gpr"
     misc_feature    15959..15979
                     /note="B2 Gateway"
                     /label="B2 Gateway"
     misc_feature    8888..16009
                     /note="Synthetic Cassette"
                     /label="Synthetic Cassette"
     exon            16362..16564
                     /db_xref="ENSEMBL:ENSMUSE00000425026"
                     /type="targeted"
                     /rank="3"
                     /note="target exon 1 ENSMUSE00000425026"
     misc_feature    16010..16721
                     /note="Critical Region"
                     /label="Critical Region"
     misc_feature    16745..16778
                     /note="Downstream LoxP"
                     /label="Downstream LoxP"
     misc_feature    16722..16801
                     /note="synthetic loxP region"
                     /label="synthetic loxP region"
     exon            20731..20860
                     /db_xref="ENSEMBL:ENSMUSE00000425019"
                     /rank="5"
                     /note="ENSMUSE00000425019"
                     /label="ENSMUSE00000425019"
     exon            17691..17806
                     /db_xref="ENSEMBL:ENSMUSE00000425024"
                     /rank="4"
                     /note="ENSMUSE00000425024"
                     /label="ENSMUSE00000425024"
     misc_feature    16802..21380
                     /note="3 arm"
                     /label="3 arm"
ORIGIN      
        1 ccactggccg tcgttttaca ttaattaaca acttttctat acaaagttga cagatttaag
       61 actggccgtc gttttacaac gtcgtgactg ggaaaacatc catgctagcg ttaacgcgag
      121 agtagggaac tgccaggcat caaataaaac gaaaggctca gtcggaagac tgggcctttc
      181 gttttatctg ttgtttgtcg gtgaacgctc tcctgagtag gacaaatccg ccgggagcgg
      241 atttgaacgt tgtgaagcaa cggcccggag ggtggcgggc aggacgcccg ccataaactg
      301 ccaggcatca aactaagcag aaggccatcc tgacggatgg cctttttgcg tttctacaaa
      361 ctcttcctgg ctagcggtac gcgtattaat tgcgttgcgc tcactgcccg ctttccagtc
      421 gggaaacctg tcgtgccagc tgcattaatg aatcggccaa cgcgcgggga gaggcggttt
      481 gcgtattggg cgctcttccg cttcctcgct cactgactcg ctgcgctcgg tcgttcggct
      541 gcggcgagcg gtatcagctc actcaaaggc ggtaatacgg ttatccacag aatcagggga
      601 taacgcagga aagaacatgt gagcaaaagg ccagcaaaag gccaggaacc gtaaaaaggc
      661 cgcgttgctg gcgtttttcc ataggctccg cccccctgac gagcatcaca aaaatcgacg
      721 ctcaagtcag aggtggcgaa acccgacagg actataaaga taccaggcgt ttccccctgg
      781 aagctccctc gtgcgctctc ctgttccgac cctgccgctt accggatacc tgtccgcctt
      841 tctcccttcg ggaagcgtgg cgctttctca tagctcacgc tgtaggtatc tcagttcggt
      901 gtaggtcgtt cgctccaagc tgggctgtgt gcacgaaccc cccgttcagc ccgaccgctg
      961 cgccttatcc ggtaactatc gtcttgagtc caacccggta agacacgact tatcgccact
     1021 ggcagcagcc actggtaaca ggattagcag agcgaggtat gtaggcggtg ctacagagtt
     1081 cttgaagtgg tggcctaact acggctacac tagaagaaca gtatttggta tctgcgctct
     1141 gctgaagcca gttaccttcg gaaaaagagt tggtagctct tgatccggca aacaaaccac
     1201 cgctggtagc ggtggttttt ttgtttgcaa gcagcagatt acgcgcagaa aaaaaggatc
     1261 tcaagaagat cctttgatct tttctacggg gtctgacgct cagtggaacg acgcgtaact
     1321 cacgttaagg gattttggtc atgggtggct cgagggttat ttgccgacta ccttggtgat
     1381 ctcgcctttc acgtagtgga caaattcttc caactgatct gcgcgcgagg ccaagcgatc
     1441 ttcttcttgt ccaagataag cctgtctagc ttcaagtatg acgggctgat actgggccgg
     1501 caggcgctcc attgcccagt cggcagcgac atccttcggc gcgattttgc cggttactgc
     1561 gctgtaccaa atgcgggaca acgtaagcac tacatttcgc tcatcgccag cccagtcggg
     1621 cggcgagttc catagcgtta aggtttcatt tagcgcctca aatagatcct gttcaggaac
     1681 cggatcaaag agttcctccg ccgctggacc taccaaggca acgctatgtt ctcttgcttt
     1741 tgtcagcaag atagccagat caatgtcgat cgtggctggc tcgaagatac ctgcaagaat
     1801 gtcattgcgc tgccattctc caaattgcag ttcgcgctta gctggataac gccacggaat
     1861 gatgtcgtcg tgcacaacaa tggtgacttc tacagcgcgg agaatctcgc tctctccagg
     1921 ggaagccgaa gtttccaaaa ggtcgttgat caaagctcgc cgcgttgttt catcaagcct
     1981 tacggtcacc gtaaccagca aatcaatatc actgtgtggc ttcaggccgc catccactgc
     2041 ggagccgtac aaatgtacgg ccagcaacgt cggttcgaga tggcgctcga tgacgccaac
     2101 tacctctgat agttgagtcg atacttcggc gatcaccgct tccctcataa tgtttaactt
     2161 tgttttaggg cgactgccct gctgcgtaac atcgttgctg ctccataaca tcaaacatcg
     2221 acccacggcg taacgcgctt gctgcttgga tgcccgaggc atagactgta ccccaaaaaa
     2281 acagtcataa caagccatga aaaccgccac tgcgccgtta ccaccgctgc gttcggtcaa
     2341 ggttctggac cagttgcgtg agcgcatacg ctacttgcat tacagcttac gaaccgaaca
     2401 ggcttatgtc cactgggttc gtgccttcat ccgtttccac ggtgtgcgtc acccggcaac
     2461 cttgggtagc agcgaagtcg aggcatttct gtcctggctg gtctagagct gtttatcgaa
     2521 ttctaccggg taggggaggc gcttttccca aggcagtctg gagcatgcgc tttagcagcc
     2581 ccgctgggca cttggcgcta cacaagtggc ctctggcctc gcacacattc cacatccacc
     2641 ggtaggcgcc aaccggctcc gttctttggt ggccccttcg cgccaccttc tactcctccc
     2701 ctagtcagga agttcccccc cgccccgcag ctcgcgtcgt gcaggacgtg acaaatggaa
     2761 gtagcacgtc tcactagtct cgtgcagatg gacagcaccg ctgagcaatg gaagcgggta
     2821 ggcctttggg gcagcggcca atagcagctt tgctccttcg ctttctgggc tcagaggctg
     2881 ggaaggggtg ggtccggggg cgggctcagg ggcgggctca ggggcggggc gggcgcccga
     2941 aggtcctccg gaggcccggc attctgcacg cttcaaaagc gcacgtctgc cgcgctgttc
     3001 tcctcttcct catctccggg cctttcgacc tgcaggtcct cgccatggat cctgatgatg
     3061 ttgttgattc ttctaaatct tttgtgatgg aaaacttttc ttcgtaccac gggactaaac
     3121 ctggttatgt agattccatt caaaaaggta tacaaaagcc aaaatctggt acacaaggaa
     3181 attatgacga tgattggaaa gggttttata gtaccgacaa taaatacgac gctgcgggat
     3241 actctgtaga taatgaaaac ccgctctctg gaaaagctgg aggcgtggtc aaagtgacgt
     3301 atccaggact gacgaaggtt ctcgcactaa aagtggataa tgccgaaact attaagaaag
     3361 agttaggttt aagtctcact gaaccgttga tggagcaagt cggaacggaa gagtttatca
     3421 aaaggttcgg tgatggtgct tcgcgtgtag tgctcagcct tcccttcgct gaggggagtt
     3481 ctagcgttga atatattaat aactgggaac aggcgaaagc gttaagcgta gaacttgaga
     3541 ttaattttga aacccgtgga aaacgtggcc aagatgcgat gtatgagtat atggctcaag
     3601 cctgtgcagg aaatcgtgtc aggcgatctc tttgtgaagg aaccttactt ctgtggtgtg
     3661 acataattgg acaaactacc tacagagatt taaagctcta aggtaaatat aaaattttta
     3721 agtgtataat gtgttaaact actgattcta attgtttgtg tattttagat tccaacctat
     3781 ggaactgatg aatgggagca gtggtggaat gcagatccta gagctcgctg atcagcctcg
     3841 actgtgcctt ctagttgcca gccatctgtt gtttgcccct cccccgtgcc ttccttgacc
     3901 ctggaaggtg ccactcccac tgtcctttcc taataaaatg aggaaattgc atcgcattgt
     3961 ctgagtaggt gtcattctat tctggggggt ggggtggggc aggacagcaa gggggaggat
     4021 tgggaagaca atagcaggca tgctggggat gcggtgggct ctatggcttc tgaggcggaa
     4081 agaaccagct ggggctcgag atccactagt tctagcctcg aggctagagc ggccgagttt
     4141 aaacagataa acggaaaaaa accgggccaa tgttggcccg gtttttttgg atttaggtga
     4201 cactatagat cgtgccaact ttattataca aagttgcgga cgcgatcgcc ggcggataac
     4261 aatttcacac aggatagaaa gtatcaacca taacctcttc ttcctgagtg actgtagcct
     4321 gaaactgctc ccctccaact gaccccctac ccaaatcatc taacctgcct ccttggtgag
     4381 ccgtatatag caaacaccgt atatagtaag catcaggcag ctggcgagtc tccatcaaac
     4441 tgcatatccc accccacccc agctcttctt cgtgaatgtc tgtgagtttg ctttatattc
     4501 attttctggt cgccccagga cgggttgagt ccagagcttg caggtcacag catagcagca
     4561 tctcagtgtg gatataagag cattgtgtgg tactgtagtt tcaactttta agtaccttcc
     4621 caacgtaaga aaatagatat gtacacacgt gtggttttta tcacacatat ttctgtaagt
     4681 gctagctcag acggcatgtg cacatacgag gttcttaggc gtgctgctga atccccctcc
     4741 agaggcttgt tgggtgtgaa ttcccatagc cgtgtgtgag catgcgcact tcctcaaagc
     4801 ctcgctatca gaatgtgtgg gcggactttt ccatgtttgc cagactcgga gatgagaagt
     4861 gttttcattt gtgtgggttt caacatcttc atgtgtattt gagggccact ctatgttttt
     4921 gggaaaaaaa tggaccatta aacttttttt tagatttatt ttgtacataa tgaatatttt
     4981 acatatatat atatatgcaa ataaatatat gtgtcttcct ggtgcccatg gacctcaaaa
     5041 gagagtattg aggggctggg gagatggctc agtgggtaag agcactacct gctcttctga
     5101 aggtcctgag ttcaaatccc agcaaccaca tggtggctca caaccacccg taatgagatc
     5161 tgactccctc ttctggtgca tctgaagcca gctacagggt acttatgtat aataataaat
     5221 aaatcttttt ttttaaaggg tattgaatcc ctggagaatg aagtcacaga tggttgtgag
     5281 ccaccatgta tgtgttgaga atcaaacctg ggtcctgtaa gagctgccgg tgctcttaac
     5341 cgctgacctg gttttctaat ctcctttctt tttagattaa aattggatca ttttaatttg
     5401 ttttatcttt ttaaaattta tttatttatt ttatgtatat gagtacagtt gctatcttca
     5461 gacacaccag aagagggcat cagatcccac tacagatggt tgtgagccac catgtggttg
     5521 ctggaattga actcaggact tctagaagag cagtcagtgc tctttttata tatatatata
     5581 tattttatta ttacgtattt tcctcaatta catttagaat gctatcccaa tagtccccca
     5641 taccctaccc cccaccactt ccctacccac ccattcccat tttttggccc tggcattccc
     5701 ctgtactggg gcatataaag tttgcgtgtc caatgggcct ctctttccag tgatggccgg
     5761 ctaggccatc ttttgataca tatgcagcta gagtcaagag ctccggggta ctggttagtt
     5821 cataatgttg ttgcacctac agggttgcag atctctttag ctccttggat actttctcta
     5881 gctcctccat tgggggccct gtgctccatc taatagctga ctgtgagcat ccacttatgt
     5941 gtttgctagg cccgtcagtg ctcttaacca ctgagccatc tctccagccc tttgttttat
     6001 tttttttaac gacttttggc ccttatgatg gctgcagata tgttgggcta tttggtcata
     6061 tccagaagtc ttgcacaagg ggaggtttga tgacaaagtg cctcccaggt aacatggaca
     6121 aggccaccct tgatccccaa cattacaaaa agagaaaaaa gaaaaagatc tgttgtagat
     6181 aatatttact catcaatcag ggctttctac cccacctttg atcattcagt tcctagataa
     6241 aggaacaaaa cctttatatt tatgataaac ttctaaagca ttagagctgg gcagatagct
     6301 tccctctaag ctgttagaat ctatttcccc aacaataacc ccaagttata atttgtcatg
     6361 tcctgcctgg ccactcttac tccagttgac ccgccctcct ggccatgttt tcatgattca
     6421 tctactctat gatgtcttcc ctctccagct tcttctttcc cttgtggtct cctgcctcag
     6481 ttcccaagcc tggcatttga aactccgccc atctctctgc tgcccagctg taggtatctt
     6541 ggggcaaggt tacatagtgt cacttgatct acaggaggat ctcctagttc ctgaggtaac
     6601 cagagccagt atgtagcatt ccaatacata gcaacagacc aaacccagta tgtagcatta
     6661 taatacatag caaccgacca aacccagtat gtaactttac aatacatagc aacagaccaa
     6721 acctcaacag ttttaaatta aggagcaagt tttgcataac aaaggctgtt aaacctaaga
     6781 atttactctt gtgtctagac ctacagaatt cagcattagc aacagaccaa acctcaacaa
     6841 ggatcatata ccttcgctgt ggttacatag agaagtcttg tctcaaaaca aatggaagct
     6901 gggtgtagtg gtgcctgact ttaatcccag caaaggcaga ggcaggcaga tctcttagtg
     6961 ttgcagccag tgtggtcaac tcagctattc tggctcaaac tcctctccta ggagactgat
     7021 tcaaactagc ttctttcagc tctgcttggc ctcattctaa ctttggaaat atggtctaat
     7081 cttctggctc cttctcatta cctggatcat tctgtcttca cctgtgtcta gtttgttctc
     7141 tctgaaacct gtctatttta tacaactgtc ctggtaaaat tgccttctct cctcttctcc
     7201 ctctctccct ctcttcctct cttcctctct cttctcatga gagttaggtg tatgctattc
     7261 tgtcagatct ttctctgatt catcactttg tctgacaact caattagaca tcactttctc
     7321 ctcttttaca gacttattta tttattttat gtatatgagt acatatggtt gtggctcact
     7381 ttggcccaaa gatttaattt attattatat ctaagtacac tgtagctgtc ttcagatgca
     7441 cccagaaaag ggtgtcagat ctcattacgg atggttgtga gccaccatgt ggttgctggg
     7501 atttgaactc aggacctttg gaagagcagt cagtgctctt aaccactgag ccatctcacc
     7561 agcccctaga catcactttc aaacatgggt gcttccttct acaaactaac tttagcttca
     7621 ctgtttggga ttaaaggtgc atactaaagg tgtgtctata ttccagccaa aaggattaaa
     7681 gttgtgtgct aaggctgagc cgcatcacaa ctagaaacag gtttttccag taaacaacac
     7741 aatcttgggg tttacagtgt gatcaaatat cctgcgacag aagccccttg gactgatggg
     7801 tttctgtatt tagctgttct tccagcagag aaggcatggg attcaggctc ttccacaccc
     7861 cctgccttcc cactgaacgc ttacagccct ccctgggcat ggactcctac ccacaccaga
     7921 gggacctccc actttctagc cttccctttt gcttctgctt gatcactttc atttggactg
     7981 cccttccctg ttctgtgcct gtcaaccctc ccgtgttttg catttcttca ggggtctatg
     8041 tgtactgggt gtgtgctgtg tggttgagct tctccaccag ccctttggtt ccatgtgtgc
     8101 ccagcatgtg ccatgtggtt gagcttaccc ttgagccctt tggttccatg tttgcccaac
     8161 atgtgccatg tggttgacca ccagcccttt ggtttttctg ttcatgcctc ctttgttcca
     8221 gtactgggtt tggaaccggg ggtccttgct cagccacaca gtattctacc accctgccca
     8281 gtgaactaca gtgctcagta cctatagctt ttccatttgc atggtctcat gttctcagtg
     8341 ggacaggact atggagcctg cagaccagtc actgcacatt catgagcctt tgttcttatc
     8401 ttctcctcgt ggtggtcaaa acagcatcca ccgtgataac actgaaatca agtgcgctcc
     8461 tatggtgggc atctacaggg ttcaaagaag tgcttcattc tggggtctca aagacaagca
     8521 agctgactca tgtggtctga aactggatgg ggccaccgcc atacatcttt tgcttatagg
     8581 aattggctat tcagtcattt tccacttttc ttcactgtgt cctcaatttt tagaagtatt
     8641 tattttattt tatatatgtg agtgttttgc ctatgtgcat ttatgtgcaa catatgtgta
     8701 cagtttcctc agaggccaga ggagggcatc ttggaacaag aggtacagac agttgttagc
     8761 tacaatttct gggagttgaa caggctcttc tgggagagca tccagtgctt ttaaccactg
     8821 agccatctct ccagctcagt ggtaccttcc tagtaggtac cagcagagtt ggatagctat
     8881 cctagttaag gcgcataacg ataccacgat atcaacaagt ttgtacaaaa aagcaggctg
     8941 gcgccggaac cgaagttcct attccgaagt tcctattctc tagaaagtat aggaacttcg
     9001 aaccctttcc cacaccaccc tccacacttg ccccaaacac tgccaactat gtaggaggaa
     9061 ggggttggga ctaacagaag aacccgttgt ggggaagctg ttgggagggt cactttatgt
     9121 tcttgcccaa ggtcagttgg gtggcctgct tctgatgagg tggtcccaag gtctggggta
     9181 gaaggtgaga gggacaggcc accaaggtca gccccccccc cctatcccat aggagccagg
     9241 tccctctcct ggacaggaag actgaagggg agatgccaga gactcagtga agcctggggt
     9301 accctattgg agtccttcaa ggaaacaaac ttggcctcac caggcctcag ccttggctcc
     9361 tcctgggaac tctactgccc ttgggatccc cttgtagttg tgggttacat aggaaggggg
     9421 acgggattcc ccttgactgg ctagcctact cttttcttca gtcttctcca tctcctctca
     9481 cctgtctctc gaccctttcc ctaggataga cttggaaaaa gataagggga gaaaacaaat
     9541 gcaaacgagg ccagaaagat tttggctggg cattccttcc gctagctttt attgggatcc
     9601 cctagtttgt gataggcctt ttagctacat ctgccaatcc atctcatttt cacacacaca
     9661 cacaccactt tccttctggt cagtgggcac atgtccagcc tcaagtttat atcaccaccc
     9721 ccaatgccca acacttgtat ggccttgggc gggtcatccc cccccccacc cccagtatct
     9781 gcaacctcaa gctagcttgg gtgcgttggt tgtggataag tagctagact ccagcaacca
     9841 gtaacctctg ccctttctcc tccatgacaa ccaggtccca ggtcccgaaa accaaagaag
     9901 aagaacccta acaaagagga caagcggcct cgcacagcct tcactgctga gcagctccag
     9961 aggctcaagg ctgagtttca gaccaacagg tacctgacag agcagcggcg ccagagtctg
    10021 gcacaggagc tcggtacccg gaagatctgg actctagaga attccgcccc tctccctccc
    10081 ccccccctaa cgttactggc cgaagccgct tggaataagg ccggtgtgcg tttgtctata
    10141 tgttattttc caccatattg ccgtcttttg gcaatgtgag ggcccggaaa cctggccctg
    10201 tcttcttgac gagcattcct aggggtcttt cccctctcgc caaaggaatg caaggtctgt
    10261 tgaatgtcgt gaaggaagca gttcctctgg aagcttcttg aagacaaaca acgtctgtag
    10321 cgaccctttg caggcagcgg aaccccccac ctggcgacag gtgcctctgc ggccaaaagc
    10381 cacgtgtata agatacacct gcaaaggcgg cacaacccca gtgccacgtt gtgagttgga
    10441 tagttgtgga aagagtcaaa tggctctcct caagcgtatt caacaagggg ctgaaggatg
    10501 cccagaaggt accccattgt atgggatctg atctggggcc tcggtgcaca tgctttacat
    10561 gtgtttagtc gaggttaaaa aacgtctagg ccccccgaac cacggggacg tggttttcct
    10621 ttgaaaaaca cgatgataag cttgccacaa ccatggaaga tcccgtcgtt ttacaacgtc
    10681 gtgactggga aaaccctggc gttacccaac ttaatcgcct tgcagcacat ccccctttcg
    10741 ccagctggcg taatagcgaa gaggcccgca ccgatcgccc ttcccaacag ttgcgcagcc
    10801 tgaatggcga atggcgcttt gcctggtttc cggcaccaga agcggtgccg gaaagctggc
    10861 tggagtgcga tcttcctgag gccgatactg tcgtcgtccc ctcaaactgg cagatgcacg
    10921 gttacgatgc gcccatctac accaacgtga cctatcccat tacggtcaat ccgccgtttg
    10981 ttcccacgga gaatccgacg ggttgttact cgctcacatt taatgttgat gaaagctggc
    11041 tacaggaagg ccagacgcga attatttttg atggcgttaa ctcggcgttt catctgtggt
    11101 gcaacgggcg ctgggtcggt tacggccagg acagtcgttt gccgtctgaa tttgacctga
    11161 gcgcattttt acgcgccgga gaaaaccgcc tcgcggtgat ggtgctgcgc tggagtgacg
    11221 gcagttatct ggaagatcag gatatgtggc ggatgagcgg cattttccgt gacgtctcgt
    11281 tgctgcataa accgactaca caaatcagcg atttccatgt tgccactcgc tttaatgatg
    11341 atttcagccg cgctgtactg gaggctgaag ttcagatgtg cggcgagttg cgtgactacc
    11401 tacgggtaac agtttcttta tggcagggtg aaacgcaggt cgccagcggc accgcgcctt
    11461 tcggcggtga aattatcgat gagcgtggtg gttatgccga tcgcgtcaca ctacgtctga
    11521 acgtcgaaaa cccgaaactg tggagcgccg aaatcccgaa tctctatcgt gcggtggttg
    11581 aactgcacac cgccgacggc acgctgattg aagcagaagc ctgcgatgtc ggtttccgcg
    11641 aggtgcggat tgaaaatggt ctgctgctgc tgaacggcaa gccgttgctg attcgaggcg
    11701 ttaaccgtca cgagcatcat cctctgcatg gtcaggtcat ggatgagcag acgatggtgc
    11761 aggatatcct gctgatgaag cagaacaact ttaacgccgt gcgctgttcg cattatccga
    11821 accatccgct gtggtacacg ctgtgcgacc gctacggcct gtatgtggtg gatgaagcca
    11881 atattgaaac ccacggcatg gtgccaatga atcgtctgac cgatgatccg cgctggctac
    11941 cggcgatgag cgaacgcgta acgcgaatgg tgcagcgcga tcgtaatcac ccgagtgtga
    12001 tcatctggtc gctggggaat gaatcaggcc acggcgctaa tcacgacgcg ctgtatcgct
    12061 ggatcaaatc tgtcgatcct tcccgcccgg tgcagtatga aggcggcgga gccgacacca
    12121 cggccaccga tattatttgc ccgatgtacg cgcgcgtgga tgaagaccag cccttcccgg
    12181 ctgtgccgaa atggtccatc aaaaaatggc tttcgctacc tggagagacg cgcccgctga
    12241 tcctttgcga atacgcccac gcgatgggta acagtcttgg cggtttcgct aaatactggc
    12301 aggcgtttcg tcagtatccc cgtttacagg gcggcttcgt ctgggactgg gtggatcagt
    12361 cgctgattaa atatgatgaa aacggcaacc cgtggtcggc ttacggcggt gattttggcg
    12421 atacgccgaa cgatcgccag ttctgtatga acggtctggt ctttgccgac cgcacgccgc
    12481 atccagcgct gacggaagca aaacaccagc agcagttttt ccagttccgt ttatccgggc
    12541 aaaccatcga agtgaccagc gaatacctgt tccgtcatag cgataacgag ctcctgcact
    12601 ggatggtggc gctggatggt aagccgctgg caagcggtga agtgcctctg gatgtcgctc
    12661 cacaaggtaa acagttgatt gaactgcctg aactaccgca gccggagagc gccgggcaac
    12721 tctggctcac agtacgcgta gtgcaaccga acgcgaccgc atggtcagaa gccgggcaca
    12781 tcagcgcctg gcagcagtgg cgtctggcgg aaaacctcag tgtgacgctc cccgccgcgt
    12841 cccacgccat cccgcatctg accaccagcg aaatggattt ttgcatcgag ctgggtaata
    12901 agcgttggca atttaaccgc cagtcaggct ttctttcaca gatgtggatt ggcgataaaa
    12961 aacaactgct gacgccgctg cgcgatcagt tcacccgtgc accgctggat aacgacattg
    13021 gcgtaagtga agcgacccgc attgacccta acgcctgggt cgaacgctgg aaggcggcgg
    13081 gccattacca ggccgaagca gcgttgttgc agtgcacggc agatacactt gctgatgcgg
    13141 tgctgattac gaccgctcac gcgtggcagc atcaggggaa aaccttattt atcagccgga
    13201 aaacctaccg gattgatggt agtggtcaaa tggcgattac cgttgatgtt gaagtggcga
    13261 gcgatacacc gcatccggcg cggattggcc tgaactgcca gctggcgcag gtagcagagc
    13321 gggtaaactg gctcggatta gggccgcaag aaaactatcc cgaccgcctt actgccgcct
    13381 gttttgaccg ctgggatctg ccattgtcag acatgtatac cccgtacgtc ttcccgagcg
    13441 aaaacggtct gcgctgcggg acgcgcgaat tgaattatgg cccacaccag tggcgcggcg
    13501 acttccagtt caacatcagc cgctacagtc aacagcaact gatggaaacc agccatcgcc
    13561 atctgctgca cgcggaagaa ggcacatggc tgaatatcga cggtttccat atggggattg
    13621 gtggcgacga ctcctggagc ccgtcagtat cggcggaatt ccagctgagc gccggtcgct
    13681 accattacca gttggtctgg tgtcaaaaat aataataacc gggcaggggg gatctaagct
    13741 ctagataagt aatgatcata atcagccata tcacatctgt agaggtttta cttgctttaa
    13801 aaaacctccc acacctcccc ctgaacctga aacataaaat gaatgcaatt gttgttgtta
    13861 acttgtttat tgcagcttat aatggttaca aataaagcaa tagcatcaca aatttcacaa
    13921 ataaagcatt tttttcactg cattctagtt gtggtttgtc caaactcatc aatgtatctt
    13981 atcatgtctg gatccggaat aacttcgtat agcatacatt atacgaagtt atgtttaaac
    14041 ggcgcgcccc ggaattcgcc ttctgcagga gcgtacagaa cccagggccc tggcacccgt
    14101 gcagaccctg gcccacccca cctgggcgct cagtgcccaa gagatgtcca cacctaggat
    14161 gtcccgcggt gggtgggggg cccgagagac gggcaggccg ggggcaggcc tggccatgcg
    14221 gggccgaacc gggcactgcc cagcgtgggc gcgggggcca cggcgcgcgc ccccagcccc
    14281 cgggcccagc accccaaggc ggccaacgcc aaaactctcc ctcctcctct tcctcaatct
    14341 cgctctcgct cttttttttt ttcgcaaaag gaggggagag ggggtaaaaa aatgctgcac
    14401 tgtgcggcga agccggtgag tgagcggcgc ggggccaatc agcgtgcgcc gttccgaaag
    14461 ttgcctttta tggctcgagc ggccgcggcg gcgccctata aaacccagcg gcgcgacgcg
    14521 ccaccaccgc cgagaccgcg tccgccccgc gagcacagag cctcgccttt gccgatcctc
    14581 tagagtcgag atccgccgcc accatgattg aacaagatgg attgcacgca ggttctccgg
    14641 ccgcttgggt ggagaggcta ttcggctatg actgggcaca acagacaatc ggctgctctg
    14701 atgccgccgt gttccggctg tcagcgcagg ggcgcccggt tctttttgtc aagaccgacc
    14761 tgtccggtgc cctgaatgaa ctgcaggacg aggcagcgcg gctatcgtgg ctggccacga
    14821 cgggcgttcc ttgcgcagct gtgctcgacg ttgtcactga agcgggaagg gactggctgc
    14881 tattgggcga agtgccgggg caggatctcc tgtcatctca ccttgctcct gccgagaaag
    14941 tatccatcat ggctgatgca atgcggcggc tgcatacgct tgatccggct acctgcccat
    15001 tcgaccacca agcgaaacat cgcatcgagc gagcacgtac tcggatggaa gccggtcttg
    15061 tcgatcagga tgatctggac gaagagcatc aggggctcgc gccagccgaa ctgttcgcca
    15121 ggctcaaggc gcgcatgccc gacggcgagg atctcgtcgt gacccatggc gatgcctgct
    15181 tgccgaatat catggtggaa aatggccgct tttctggatt catcgactgt ggccggctgg
    15241 gtgtggcgga ccgctatcag gacatagcgt tggctacccg tgatattgct gaagagcttg
    15301 gcggcgaatg ggctgaccgc ttcctcgtgc tttacggtat cgccgctccc gattcgcagc
    15361 gcatcgcctt ctatcgcctt cttgacgagt tcttctgagc gggactctgg ggttcgaaat
    15421 gaccgaccaa gcgacgccca acctgccatc acgagatttc gattccaccg ccgccttcta
    15481 tgaaaggttg ggcttcggaa tcgttttccg ggacgccggc tggatgatcc tccagcgcgg
    15541 ggatctcatg ctggagttct tcgcccaccc cccggatcta agctctagat aagtaatgat
    15601 cataatcagc catatcacat ctgtagaggt tttacttgct ttaaaaaacc tcccacacct
    15661 ccccctgaac ctgaaacata aaatgaatgc aattgttgtt gttaacttgt ttattgcagc
    15721 ttataatggt tacaaataaa gcaatagcat cacaaatttc acaaataaag catttttttc
    15781 actgcattct agttgtggtt tgtccaaact catcaatgta tcttatcatg tctggatccg
    15841 ggggtaccgc gtcgagaagt tcctattccg aagttcctat tctctagaaa gtataggaac
    15901 ttcgtcgaga taacttcgta tagcatacat tatacgaagt tatgtcgaga tatctagacc
    15961 cagctttctt gtacaaagtg gttgatatct ctatagtcgc agtaggcggt tacagtttta
    16021 gaagctcagt ccattatcag cctggtggga agcatggtgg cacacaggta cacatggtac
    16081 tggagaagga gctgagagtt ctatgtcggg atcagcaggc agcagagaga gagagagact
    16141 ggacctagct tggggcttct gaaacctcaa agcccatccc tagtgacaca ccacaaggcc
    16201 acacctactc caacaaggcc acacctccta atagtgccat tccctatgag cctttgaggg
    16261 tccctttcat tcaaaccacc atagaggcag aatatcaaca gatatgcaaa caggttcaat
    16321 gctaaaaaag atgactccac gttgttccct ctacctcaca ggtgcgagga tccccagaag
    16381 acctccagtg tgccccgagg cgccagagtg aagggacggt atatgaagcg gccaccgtgg
    16441 aggtggccga gtctgggtcc atcaccctgc aagtgcagct cgccacccca ggggaccttt
    16501 cctgcctctg ggtctttaag cacagctccc tgggctgcca gccgcacttt gatttacaaa
    16561 acaggtgagg gtgggcacag accaaactgg tctcagagcc aaattgccca cataaaatgg
    16621 agttcatttg gacccctgcc cttgtttgat tttgtttttg cttttcccta aattcaagat
    16681 tctccagctt ctgtgtaagg gatgctgaag ttgtttacag ggagatggcg caacgcaatt
    16741 aatgataact tcgtatagca tacattatac gaagttatgg tctgagctcg ccatcagttc
    16801 aataatgaac gcacgtagga ttaggatatg ggcacatgac gctgtgtatc tgtcatgtgt
    16861 aggaggtgct gcccaaaaag agacattaat ggcatctgta gacgccagct ggtggtgatg
    16921 agggttaggg taacccatct ctcttcttct gttagcacaa accagacctg cacacgatag
    16981 tgataacacc aagggtgtgt ggtgaagtgg gcagatccaa tgctgctccg agaaataaaa
    17041 cccaaggcac cggagagatg gctcaatggt taagcacatg agctgctctt ccagtggatt
    17101 caggttgggt ttcccagcac ccacactgcc acttgtaact gtctgtgact tcagtcccag
    17161 gagatctgat ggcctccatg gacactgagt gcaagtgatg cacatagatt cgtgcaggca
    17221 aaacactcat acacatacaa gaagaataaa tgaatattta tatacataaa taaatataaa
    17281 tatttaaaat aatttaactt taaaggttga tgtacatatg taatttgtaa ccttgatatg
    17341 ccctgacaaa ataagtattt tgttattggg tatgagatac atctgtacaa aatgtttata
    17401 acaactaata gtaccccata accttgtaaa attgcggctt ttcccactgc tatagccctc
    17461 ttctactact gagccaaatc tcacttctga gggtgggtgt taggtacaag tcacagccga
    17521 gctgattgtg cccaagatga gcctgggtgc tggaccagag ccgggttctg cacagagcag
    17581 cccttagcca tagcttcgaa gacagcgctc accctctgac tcatggagaa gctgaggctg
    17641 ttagtcctga gtgttttcca gagaatccag tcctctttct cattccgcag aggaatcgtt
    17701 tccatggcca tcttgaacgt gacagagacc caggcaggag aatacctact ccatattcag
    17761 agcgaagccg ccaactacac agtactgttc acagtgaatg taagaggtaa gtgtggccgc
    17821 ctcctgggca cttcctgcgt cccgaggcag tgcgtgcttc gggacctagt gtgcttccac
    17881 tcatctctgg ggtcaccaaa ggtagctact caggactttt taacacagac ctggaagaac
    17941 tgcaaagagt attttgactt gggaataata ataataattt tttaaaaaat cctgtgtctc
    18001 caaatttttc ccaggctaac ctcaaactca gtatgtagct ttgaactcac aatcctcctg
    18061 cctcatcctc ctaaatcttt tgattgcaag cacttggcac cttgctgact aaatgtcctg
    18121 ggttttattt ctggttctaa tactatgagc ttttgaaggg gaatgaaagc ccatacctcc
    18181 gagctggggc ggtggctcgg cagttaagaa cactggctag tgtaagcagg ggacattttt
    18241 aaaaaatttt ttatctcatg tgaatgaatt aaaatctgaa aatagataat cgcatacagc
    18301 cagggtggct gctgaggatg acattggttt ttgcagatgt aaactgtcag accggtgcct
    18361 taactggcgc agacatggtg ctacatgtac cgtgcaccct gttttccttc ctgtgactgc
    18421 agaggtggct gcatgtagag ccttgtgtct ttgggggctc aggcagtgcc acaggctcag
    18481 ggttggcacc cactaagctg cctgctgcac attgctaggc tgcccttttc cctgtggatg
    18541 actcggattc acgaagctga ggcagtgtgc agccacagag gggcctgtca ggagtgacca
    18601 tggtcaggag tgaccacgga ggcccttccc tatggacctc cgcatgcccc acctcaggtg
    18661 ctcacagagg ttggcctgtg tgttgatatg aacacagaca cctgatgtgt ttgtgactgg
    18721 caaaactggg ggcccacgag agccatttct gcacttgctt gtcaccccac ttggagcctt
    18781 ggtggcattt gtggtcctat cgtcatagct cctagtactg ggggacactc taggttcccc
    18841 gagggtcatc atcctggatc acacagtcag cctgcatggc aaagtcaaga acagagtggt
    18901 ctcacccatt ttctcagaga agtgactgaa acaggaacac aaacccagaa gtacacaact
    18961 caggagctgt cttgtgctgc tctttgcctg ggcctccacc cctgccccat tcctacctcc
    19021 tcaggcctct ggtgggacat ttaagtgtgg gctctttgtc cagtgaagat acaggctcca
    19081 cgggctcctt ctttctctct cttttgcaac actgtacaag cagttgtgtt ctagaagatt
    19141 aacagatttt tttttttctg agacagagtt ttactatata gacctggctg gccctctgta
    19201 gtccaggttg cccttgaata cacagacatg tatgtctgtc tctgccaccc atgtatggca
    19261 caaaagtgtg tgccaccact cctgcctcta tgctgctttt aattttacat tatttttcag
    19321 atgaaaaaat acagagcaac catgatggca gaacacttgg gattccttca gttaaggcag
    19381 cttagggagt gggggtggtg tggtgtgggg agctgcgatg cgggtggatc agatggagtg
    19441 atacagggaa agtttgcccc aggacccctg agctaactca cacaaatagt aattagcata
    19501 gtaattagct cccagtggcc tcagctccta attgaagatg cttaaagcca acagcaaggt
    19561 ttttctttcc ttaagataag gtctcagtgt gcagcccaga ctggctttga actcctgatc
    19621 ttcccacttc ctgcactggg gcttacagac acacatcacc acccctggct tcagtgctct
    19681 atttaagaga ggggcaagcc cttgaagtaa ggaggctgtc caacctttga acaccacaac
    19741 attgctattg tggtctgcaa atgtcttgtc cccattcaga acagttctgg gaacatgaca
    19801 cttaagggta ctgacaggtt cgacaaactc tgatgtccct accaaagtgt agaatgggaa
    19861 ccaagtttag aaattacagg gataaaagat gaaaactacc gcagaatgag aaaagatact
    19921 tgtagtctac aaaactatct ctactattaa ctacagatag atagtaacaa tatataaaga
    19981 gcatctataa ataaacaaga agcaaagcta aagcaaaata tctccttttc agtaattgaa
    20041 taaaaccgtc attatttttg tgtgtgtatt taatgtatgt gcatatgtat gtatgagtgt
    20101 gtgtgtgtgt gtgtgtgtgt gtgtatgtgc atgtgtgtgt gtaagttcta gtctaaatgg
    20161 caggctaagc tcagccgcta aattctgctc tagttttaac tgcatcctaa tgtttctgcc
    20221 tttctccatc ttattaactt gcacctagtt gtagatgaaa tgatgagaag aaagtaaatt
    20281 ttaaattttt gtaagagctg acctctgtgt tcttgctctt ttcctctcct tttatacccc
    20341 atctcctgat ttcaccttac tgatttatct atggacttgt gaaccctaag aaactaacaa
    20401 ctgtgtgaaa ccagcatcac acatggcatg ctgatgcatg cctttaatcc cagcatcgct
    20461 tgggaggtag aggcaggctg gtctctgtga gtttaacatc agcctggtct acagagcaaa
    20521 ttccaggcca ggcaaggctg cagagtgaga ctcggtctca aaacaaaaca aaacaaaaca
    20581 aaacaaaaac ctgacatcac ctgaggctgg ggaggagcca gactttgctg tggtgggata
    20641 gattagctgt ttagaaatgc cgtggggatc tttgaggggc tgctgggacc atccgaagtg
    20701 ttaaaacggt catgtttcgt ggtgccttag atacacagct gtacgtgcta agaagacctt
    20761 actttaggaa gatggaaaac caggacgcac tgctctgcat ctccgagggt gttccagagc
    20821 ccactgtgga gtgggtgctc tgcagctccc acagggaaag gtaagacatg cctcctagtg
    20881 accgtgacca ccgttcctgg cagaatggtg gctgttttct actgtcattg acttcataac
    20941 tgaatgtgaa atttgacttt tgtttccttc ttcatttcaa cagaatcact gctgtggatt
    21001 tcatggtgtt tgggggaggg ggggaatggg tggtttttgg caagagggac tttgaaagcc
    21061 cctgaagtag ctaagggact cacaaccatt gcattaccaa aaaaaaaaaa aaaaaaaaaa
    21121 aaaaaaaaaa aacccaaaaa acaaaaaaac tgaactgtgg ggttgttgga ttgattccag
    21181 agccttgggg ttggggggaa ctgtgatctc cttatgatag gaagtttctt atgagtaaat
    21241 gtttcatttg tgatcattat gtttcctctc aagaggccat ttatagaatt gttaaggagc
    21301 tggaatccag agcctgagac ctttggaccc ttgtttgtgt aataagctgt gtgtcctcag
    21361 ataagttaat taagctctct
//
