# Supplementary material for: CRISPR-Cas9 enables conditional mutagenesis of challenging loci
Source: Sci Rep. 2016 Sep 1;6:32326. doi: 10.1038/srep32326 (PMC5007477; doi:10.1038/srep32326)
Supplement: Supplementary File 3 [file srep32326-s3.zip › gb/HEP00996_A02_vector.gb]

LOCUS       616#L1L2_Bact_P#L4L3_pD223_DTA_spec        19692 bp    dna     circular UNK 
ACCESSION   unknown
SOURCE      Mus musculus
  ORGANISM  Mus musculus
            Eukaryota; Metazoa; Chordata; Craniata; Vertebrata; Euteleostomi;
            Mammalia; Eutheria; Euarchontoglires; Glires; Rodentia;
            Sciurognathi; Muroidea; Muridae; Murinae; Mus.
COMMENT     cassette: L1L2_Bact_P
COMMENT     design_id: 616
COMMENT     backbone: L4L3_pD223_DTA_spec
COMMENT     transcript_id: ENSMUST00000169550
FEATURES             Location/Qualifiers
     misc_feature    29..49
                     /note="B4 Gateway"
                     /label="B4 Gateway"
     misc_feature    complement(4153..4190)
                     /note="Transcription Terminator"
                     /label="Transcription Terminator"
     misc_feature    3826..4079
                     /note="BGH pA"
                     /label="BGH pA"
     CDS             3045..3701
                     /note="DTA"
                     /label="DTA"
     promoter        2519..3031
                     /note="PGK promoter"
                     /label="PGK promoter"
     promoter        complement(2368..2518)
                     /note="spectinomycin promoter"
                     /label="spectinomycin promoter"
     CDS             complement(1357..2367)
                     /translation="MRSRNWSRTLTERSGGNGAVAVFMACYDCFFGVQSMPRASKQQA
                     RYAVGRCLMLWSSNDVTQQGSRPKTKLNIMREAVIAEVSTQLSEVVGVIERHLEPTLL
                     AVHLYGSAVDGGLKPHSDIDLLVTVTVRLDETTRRALINDLLETSASPGESEILRAVE
                     VTIVVHDDIIPWRYPAKRELQFGEWQRNDILAGIFEPATIDIDLAILLTKAREHSVAL
                     VGPAAEELFDPVPEQDLFEALNETLTLWNSPPDWAGDERNVVLTLSRIWYSAVTGKIA
                     PKDVAADWAMERLPAQYQPVILEARQAYLGQEEDRLASRADQLEEFVHYVKGEITKVV
                     GK"
                     /note="SpecR"
                     /label="SpecR"
     misc_feature    complement(617..1209)
                     /note="pUC ori"
                     /label="pUC ori"
     misc_feature    complement(319..346)
                     /note="rrnB T2"
                     /label="rrnB T2"
     misc_feature    complement(144..187)
                     /note="rrnB T1"
                     /label="rrnB T1"
     misc_feature    4216..4236
                     /note="B3 Gateway"
                     /label="B3 Gateway"
     misc_feature    4242..4249
                     /note="AsiSI"
                     /label="AsiSI"
     misc_feature    1..4274
                     /note="Synthetic Backbone"
                     /label="Synthetic Backbone"
     exon            5939..6032
                     /db_xref="ENSEMBL:ENSMUSE00001299470"
                     /rank="3"
                     /note="ENSMUSE00001299470"
                     /label="ENSMUSE00001299470"
     misc_feature    4275..7620
                     /note="5 arm"
                     /label="5 arm"
     misc_feature    7648..7672
                     /note="B1 Gateway"
                     /label="B1 Gateway"
     misc_feature    7685..7732
                     /note="Frt"
                     /label="Frt"
     intron          7733..8607
                     /note="mouse En2 intron"
                     /label="mouse En2 intron"
     misc_feature    8605..8607
                     /note="Splice Acceptor"
                     /label="Splice Acceptor"
     exon            8608..8780
                     /note="mouse En2 exon"
                     /label="mouse En2 exon"
     misc_feature    8792..9385
                     /note="ECMV IRES"
                     /label="ECMV IRES"
     gene            9386..12446
                     /gene="lacZ"
                     /note="lacZ"
                     /label="lacZ"
     misc_feature    12485..12728
                     /note="SV40 polyadenylation site"
                     /label="SV40 polyadenylation site"
     misc_feature    12732..12765
                     /note="loxP"
                     /label="loxP"
     promoter        12792..13311
                     /note="human beta actin promoter"
                     /label="human beta actin promoter"
     gene            13337..14131
                     /gene="NeoR"
                     /note="NeoR"
                     /label="NeoR"
     misc_feature    14331..14572
                     /note="SV40 polyadenylation site"
                     /label="SV40 polyadenylation site"
     misc_feature    14589..14636
                     /note="Frt"
                     /label="Frt"
     misc_feature    14643..14676
                     /note="loxP"
                     /label="loxP"
     misc_feature    8622..8699
                     /note="FCHK std_gpr"
                     /label="FCHK std_gpr"
     misc_feature    14692..14712
                     /note="B2 Gateway"
                     /label="B2 Gateway"
     misc_feature    7621..14742
                     /note="Synthetic Cassette"
                     /label="Synthetic Cassette"
     exon            15190..15265
                     /db_xref="ENSEMBL:ENSMUSE00001255216"
                     /type="targeted"
                     /rank="4"
                     /note="target exon 1 ENSMUSE00001255216"
     misc_feature    14743..15466
                     /note="Critical Region"
                     /label="Critical Region"
     misc_feature    15490..15523
                     /note="Downstream LoxP"
                     /label="Downstream LoxP"
     misc_feature    15467..15546
                     /note="synthetic loxP region"
                     /label="synthetic loxP region"
     exon            17905..18000
                     /db_xref="ENSEMBL:ENSMUSE00001205981"
                     /rank="5"
                     /note="ENSMUSE00001205981"
                     /label="ENSMUSE00001205981"
     exon            18323..18388
                     /db_xref="ENSEMBL:ENSMUSE00000133857"
                     /rank="6"
                     /note="ENSMUSE00000133857"
                     /label="ENSMUSE00000133857"
     exon            19507..19641
                     /db_xref="ENSEMBL:ENSMUSE00001206942"
                     /rank="7"
                     /note="ENSMUSE00001206942"
                     /label="ENSMUSE00001206942"
     misc_feature    15547..19692
                     /note="3 arm"
                     /label="3 arm"
ORIGIN      
        1 ccactggccg tcgttttaca ttaattaaca acttttctat acaaagttga cagatttaag
       61 actggccgtc gttttacaac gtcgtgactg ggaaaacatc catgctagcg ttaacgcgag
      121 agtagggaac tgccaggcat caaataaaac gaaaggctca gtcggaagac tgggcctttc
      181 gttttatctg ttgtttgtcg gtgaacgctc tcctgagtag gacaaatccg ccgggagcgg
      241 atttgaacgt tgtgaagcaa cggcccggag ggtggcgggc aggacgcccg ccataaactg
      301 ccaggcatca aactaagcag aaggccatcc tgacggatgg cctttttgcg tttctacaaa
      361 ctcttcctgg ctagcggtac gcgtattaat tgcgttgcgc tcactgcccg ctttccagtc
      421 gggaaacctg tcgtgccagc tgcattaatg aatcggccaa cgcgcgggga gaggcggttt
      481 gcgtattggg cgctcttccg cttcctcgct cactgactcg ctgcgctcgg tcgttcggct
      541 gcggcgagcg gtatcagctc actcaaaggc ggtaatacgg ttatccacag aatcagggga
      601 taacgcagga aagaacatgt gagcaaaagg ccagcaaaag gccaggaacc gtaaaaaggc
      661 cgcgttgctg gcgtttttcc ataggctccg cccccctgac gagcatcaca aaaatcgacg
      721 ctcaagtcag aggtggcgaa acccgacagg actataaaga taccaggcgt ttccccctgg
      781 aagctccctc gtgcgctctc ctgttccgac cctgccgctt accggatacc tgtccgcctt
      841 tctcccttcg ggaagcgtgg cgctttctca tagctcacgc tgtaggtatc tcagttcggt
      901 gtaggtcgtt cgctccaagc tgggctgtgt gcacgaaccc cccgttcagc ccgaccgctg
      961 cgccttatcc ggtaactatc gtcttgagtc caacccggta agacacgact tatcgccact
     1021 ggcagcagcc actggtaaca ggattagcag agcgaggtat gtaggcggtg ctacagagtt
     1081 cttgaagtgg tggcctaact acggctacac tagaagaaca gtatttggta tctgcgctct
     1141 gctgaagcca gttaccttcg gaaaaagagt tggtagctct tgatccggca aacaaaccac
     1201 cgctggtagc ggtggttttt ttgtttgcaa gcagcagatt acgcgcagaa aaaaaggatc
     1261 tcaagaagat cctttgatct tttctacggg gtctgacgct cagtggaacg acgcgtaact
     1321 cacgttaagg gattttggtc atgggtggct cgagggttat ttgccgacta ccttggtgat
     1381 ctcgcctttc acgtagtgga caaattcttc caactgatct gcgcgcgagg ccaagcgatc
     1441 ttcttcttgt ccaagataag cctgtctagc ttcaagtatg acgggctgat actgggccgg
     1501 caggcgctcc attgcccagt cggcagcgac atccttcggc gcgattttgc cggttactgc
     1561 gctgtaccaa atgcgggaca acgtaagcac tacatttcgc tcatcgccag cccagtcggg
     1621 cggcgagttc catagcgtta aggtttcatt tagcgcctca aatagatcct gttcaggaac
     1681 cggatcaaag agttcctccg ccgctggacc taccaaggca acgctatgtt ctcttgcttt
     1741 tgtcagcaag atagccagat caatgtcgat cgtggctggc tcgaagatac ctgcaagaat
     1801 gtcattgcgc tgccattctc caaattgcag ttcgcgctta gctggataac gccacggaat
     1861 gatgtcgtcg tgcacaacaa tggtgacttc tacagcgcgg agaatctcgc tctctccagg
     1921 ggaagccgaa gtttccaaaa ggtcgttgat caaagctcgc cgcgttgttt catcaagcct
     1981 tacggtcacc gtaaccagca aatcaatatc actgtgtggc ttcaggccgc catccactgc
     2041 ggagccgtac aaatgtacgg ccagcaacgt cggttcgaga tggcgctcga tgacgccaac
     2101 tacctctgat agttgagtcg atacttcggc gatcaccgct tccctcataa tgtttaactt
     2161 tgttttaggg cgactgccct gctgcgtaac atcgttgctg ctccataaca tcaaacatcg
     2221 acccacggcg taacgcgctt gctgcttgga tgcccgaggc atagactgta ccccaaaaaa
     2281 acagtcataa caagccatga aaaccgccac tgcgccgtta ccaccgctgc gttcggtcaa
     2341 ggttctggac cagttgcgtg agcgcatacg ctacttgcat tacagcttac gaaccgaaca
     2401 ggcttatgtc cactgggttc gtgccttcat ccgtttccac ggtgtgcgtc acccggcaac
     2461 cttgggtagc agcgaagtcg aggcatttct gtcctggctg gtctagagct gtttatcgaa
     2521 ttctaccggg taggggaggc gcttttccca aggcagtctg gagcatgcgc tttagcagcc
     2581 ccgctgggca cttggcgcta cacaagtggc ctctggcctc gcacacattc cacatccacc
     2641 ggtaggcgcc aaccggctcc gttctttggt ggccccttcg cgccaccttc tactcctccc
     2701 ctagtcagga agttcccccc cgccccgcag ctcgcgtcgt gcaggacgtg acaaatggaa
     2761 gtagcacgtc tcactagtct cgtgcagatg gacagcaccg ctgagcaatg gaagcgggta
     2821 ggcctttggg gcagcggcca atagcagctt tgctccttcg ctttctgggc tcagaggctg
     2881 ggaaggggtg ggtccggggg cgggctcagg ggcgggctca ggggcggggc gggcgcccga
     2941 aggtcctccg gaggcccggc attctgcacg cttcaaaagc gcacgtctgc cgcgctgttc
     3001 tcctcttcct catctccggg cctttcgacc tgcaggtcct cgccatggat cctgatgatg
     3061 ttgttgattc ttctaaatct tttgtgatgg aaaacttttc ttcgtaccac gggactaaac
     3121 ctggttatgt agattccatt caaaaaggta tacaaaagcc aaaatctggt acacaaggaa
     3181 attatgacga tgattggaaa gggttttata gtaccgacaa taaatacgac gctgcgggat
     3241 actctgtaga taatgaaaac ccgctctctg gaaaagctgg aggcgtggtc aaagtgacgt
     3301 atccaggact gacgaaggtt ctcgcactaa aagtggataa tgccgaaact attaagaaag
     3361 agttaggttt aagtctcact gaaccgttga tggagcaagt cggaacggaa gagtttatca
     3421 aaaggttcgg tgatggtgct tcgcgtgtag tgctcagcct tcccttcgct gaggggagtt
     3481 ctagcgttga atatattaat aactgggaac aggcgaaagc gttaagcgta gaacttgaga
     3541 ttaattttga aacccgtgga aaacgtggcc aagatgcgat gtatgagtat atggctcaag
     3601 cctgtgcagg aaatcgtgtc aggcgatctc tttgtgaagg aaccttactt ctgtggtgtg
     3661 acataattgg acaaactacc tacagagatt taaagctcta aggtaaatat aaaattttta
     3721 agtgtataat gtgttaaact actgattcta attgtttgtg tattttagat tccaacctat
     3781 ggaactgatg aatgggagca gtggtggaat gcagatccta gagctcgctg atcagcctcg
     3841 actgtgcctt ctagttgcca gccatctgtt gtttgcccct cccccgtgcc ttccttgacc
     3901 ctggaaggtg ccactcccac tgtcctttcc taataaaatg aggaaattgc atcgcattgt
     3961 ctgagtaggt gtcattctat tctggggggt ggggtggggc aggacagcaa gggggaggat
     4021 tgggaagaca atagcaggca tgctggggat gcggtgggct ctatggcttc tgaggcggaa
     4081 agaaccagct ggggctcgag atccactagt tctagcctcg aggctagagc ggccgagttt
     4141 aaacagataa acggaaaaaa accgggccaa tgttggcccg gtttttttgg atttaggtga
     4201 cactatagat cgtgccaact ttattataca aagttgcgga cgcgatcgcc ggcggataac
     4261 aatttcacac aggaaacatt catatacata aaataaagtg atttttggaa aaaaaaaatg
     4321 gatgtggatg tagctcagtt gcttaactag tatgcacaaa gccttggatt caatcccctg
     4381 ccttcataaa tcaaacttta tagtgtaatt agtgtacagt gtagaacatc tgtaattaga
     4441 atactcagtg gtagaagcag gaggtgagag aaatggagag agatggctca gcagttaaaa
     4501 acactggctg ctcttccaga cctgtgttct attcccagca cctacagggc agcttgcaac
     4561 tgtaactgtt gcagtgtata actctagttt cagtagatct gatgtctttt ctggcctctg
     4621 caggtaccag gcctgttcat ggtacactaa catatatgca gacaaacatc atatatgtaa
     4681 aaatttttta aaagttaaaa acaaaaagta gtattgttac agattgagtt caaagttagc
     4741 caaagaatat atgaaaccct tatctaaaaa ccaggaaaaa ttattaagac tgtacacatg
     4801 atattacctc aaggctttga gataggtgca tatttttctc taatatatga acaatgaggc
     4861 actaagccag cagtttgcag gcaccaagta ttttataagg tttaaatctt cctgcaatat
     4921 ttgtgctctt tttttggtct ctagatcctt cctcttataa ctacactttt tgtttgttat
     4981 gtttgtggtt tttcgagaca gggtttctct gtgtagccct aactctcctg gaactcactc
     5041 tgtagacagg gctggcctgg aactcagaga tccatctgct tctgtctcct gagcgctggg
     5101 attagagggt gggctgccat gcctggcttg tgtcagtgca tttttaggct tgggtattac
     5161 tctggactaa ggttttatat cttcttgttt ccccaagttc ataaagacag gatactgtat
     5221 cactgagaat cccaatgaac cgatgtcacc ccaaaccttt ggctagctac ccaaaaggaa
     5281 gccaaatatt gttcgtggta cttaacatgt gattaggagc tcactaggac aggtgtgtgt
     5341 ctacatccca ggaaacgaga ggtacagtgg ccttgctttc ggaatcctga gaacatagtg
     5401 cttttagaag gagcaccagg tcgtccctct cgatcaaggc cttgtccacc tgccctgatt
     5461 cctgagtttt ggccttaaaa ctgcaatgga gctccccaca gtcctgtcta tgttgacaac
     5521 tggtcctcag gtgatgaaga actgatatct gtagttctca tcctggaggg acaggtaagg
     5581 gtactttttt tttttaaata atttatttat ttattacatg taagtatact gtagctgtct
     5641 tcagacacac cagaggaggg caccagatct cattacgggt ggttgtgagc caccatgtgg
     5701 ttgctgggat ttgaactcag gactttcgga agagcagtca atgctgttaa ccactgagcc
     5761 atctctccag cccccaggta agggtacttt gactacatat tgctcccctg aaaagttacc
     5821 caggcatttc cgttaaagcc ctccctccct gccttggccc tgtcctccca gttacgtccc
     5881 tctcagcccc atccaccctt accagtacct cctccttaca tcctgttcta tcttgcagat
     5941 ctccttgtca gctccccagc atggcactgc agtgtctcct gctcctgact ggccttctga
     6001 caggaggcgt gtgcaagtcc acagaaagcc aggtaggtga ccctgtatcc agtggcctgt
     6061 tgaagccctc ctcatagaca atggatcttt accccataaa aatttcagtc tttgaactta
     6121 gggttcattg atactagcct aaccttggta gaatcccctt tgagtctact gctaggatta
     6181 gagatatctc aaatctacct gtcacctgtt tttttttttt ttttttttcc tgctttctag
     6241 aagtttcttt gccagattta ctcattgcta taactaactt agagtctctg cagaatcacc
     6301 ctcagagctg cctgctcagg tgatgcgcat tcttaggaga gctcatgact ggtagacaca
     6361 catggtcagg catcatagct cccaccagaa gtagttgaac aaagccaatg acactcgagt
     6421 ggggtgagat ttagtgtctt taatgggggc ccattattct gcttcccaag tgagacagga
     6481 tgggggcctc actgtttagg gtgatgggta tgggggatcc cttactgact tgaccaaggg
     6541 taataaaagg gatggcttgt gcgctgggcg ttgatctttc ccatgctttg tccctgttac
     6601 cctctagata ttcctttcta ttaaccaagc tcaggtcaca aaaacagacc tgtagtccta
     6661 tcccaccgca gtctgagact gtaggacttg cctacatgat ggatccttgt ctgtctgttt
     6721 gcctgcttct ctccctctct ctctctctct ctctctctct ctctctctct ctctccctct
     6781 ctccctctct ctctctctct gagatagggt ttctctgtcc tgaaatttgc tctgtagact
     6841 aggctagcct caaactcaga gatctgaagt actaggattt aaaggcatgc caccacctga
     6901 taggaaccct ttcttaaaaa caaaaataaa cagggtcagc agaatgcctc agcaggtaag
     6961 gacacatgct gccaagcctg atgaatttgg tccctggaac ccacagttaa agaattccca
     7021 aaagttgtct tctgacctcc acgttcatgc ccctactcat atatgcacac aataataaca
     7081 gtaaatgaaa catctgagta tcatggcata ggcctttaat cctagcactc acaggtggat
     7141 ctctgagttt gaggccaccc tggcctaccc agtaagttcc aggccagcca acgctatata
     7201 atgaaagaaa tcttgtctca aaataaaaca atactaataa gtaaatttta gaatttaaaa
     7261 atagagaaaa ggcaaacaat ataagcttta catttcttga gggatgttcc taagagagta
     7321 tgattggaca aagggtgtga gctggtcatt aactagggac ctaaccaggt tgttgtgcag
     7381 attcttgtcc ctacggcttc agagaccggg gttgccctat caatacaggg agggcaccgc
     7441 tctctgaggg caggagatag tcagagactt ccttctgagc tctctccaat gtctaaatac
     7501 tctattttag ggtggtttgt tctgtgtcac accatgccag gctgtccaaa gcccaggccc
     7561 taggccagtt tatataaatc tattagttca tacccttgta ggcctttggg aaactgggta
     7621 aaggcgcata acgataccac gatatcaaca agtttgtaca aaaaagcagg ctggcgccgg
     7681 aaccgaagtt cctattccga agttcctatt ctctagaaag tataggaact tcgaaccctt
     7741 tcccacacca ccctccacac ttgccccaaa cactgccaac tatgtaggag gaaggggttg
     7801 ggactaacag aagaacccgt tgtggggaag ctgttgggag ggtcacttta tgttcttgcc
     7861 caaggtcagt tgggtggcct gcttctgatg aggtggtccc aaggtctggg gtagaaggtg
     7921 agagggacag gccaccaagg tcagcccccc ccccctatcc cataggagcc aggtccctct
     7981 cctggacagg aagactgaag gggagatgcc agagactcag tgaagcctgg ggtaccctat
     8041 tggagtcctt caaggaaaca aacttggcct caccaggcct cagccttggc tcctcctggg
     8101 aactctactg cccttgggat ccccttgtag ttgtgggtta cataggaagg gggacgggat
     8161 tccccttgac tggctagcct actcttttct tcagtcttct ccatctcctc tcacctgtct
     8221 ctcgaccctt tccctaggat agacttggaa aaagataagg ggagaaaaca aatgcaaacg
     8281 aggccagaaa gattttggct gggcattcct tccgctagct tttattggga tcccctagtt
     8341 tgtgataggc cttttagcta catctgccaa tccatctcat tttcacacac acacacacca
     8401 ctttccttct ggtcagtggg cacatgtcca gcctcaagtt tatatcacca cccccaatgc
     8461 ccaacacttg tatggccttg ggcgggtcat cccccccccc acccccagta tctgcaacct
     8521 caagctagct tgggtgcgtt ggttgtggat aagtagctag actccagcaa ccagtaacct
     8581 ctgccctttc tcctccatga caaccaggtc ccaggtcccg aaaaccaaag aagaagaacc
     8641 ctaacaaaga ggacaagcgg cctcgcacag ccttcactgc tgagcagctc cagaggctca
     8701 aggctgagtt tcagaccaac aggtacctga cagagcagcg gcgccagagt ctggcacagg
     8761 agctcggtac ccggaagatc tggactctag agaattccgc ccctctccct cccccccccc
     8821 taacgttact ggccgaagcc gcttggaata aggccggtgt gcgtttgtct atatgttatt
     8881 ttccaccata ttgccgtctt ttggcaatgt gagggcccgg aaacctggcc ctgtcttctt
     8941 gacgagcatt cctaggggtc tttcccctct cgccaaagga atgcaaggtc tgttgaatgt
     9001 cgtgaaggaa gcagttcctc tggaagcttc ttgaagacaa acaacgtctg tagcgaccct
     9061 ttgcaggcag cggaaccccc cacctggcga caggtgcctc tgcggccaaa agccacgtgt
     9121 ataagataca cctgcaaagg cggcacaacc ccagtgccac gttgtgagtt ggatagttgt
     9181 ggaaagagtc aaatggctct cctcaagcgt attcaacaag gggctgaagg atgcccagaa
     9241 ggtaccccat tgtatgggat ctgatctggg gcctcggtgc acatgcttta catgtgttta
     9301 gtcgaggtta aaaaacgtct aggccccccg aaccacgggg acgtggtttt cctttgaaaa
     9361 acacgatgat aagcttgcca caaccatgga agatcccgtc gttttacaac gtcgtgactg
     9421 ggaaaaccct ggcgttaccc aacttaatcg ccttgcagca catccccctt tcgccagctg
     9481 gcgtaatagc gaagaggccc gcaccgatcg cccttcccaa cagttgcgca gcctgaatgg
     9541 cgaatggcgc tttgcctggt ttccggcacc agaagcggtg ccggaaagct ggctggagtg
     9601 cgatcttcct gaggccgata ctgtcgtcgt cccctcaaac tggcagatgc acggttacga
     9661 tgcgcccatc tacaccaacg tgacctatcc cattacggtc aatccgccgt ttgttcccac
     9721 ggagaatccg acgggttgtt actcgctcac atttaatgtt gatgaaagct ggctacagga
     9781 aggccagacg cgaattattt ttgatggcgt taactcggcg tttcatctgt ggtgcaacgg
     9841 gcgctgggtc ggttacggcc aggacagtcg tttgccgtct gaatttgacc tgagcgcatt
     9901 tttacgcgcc ggagaaaacc gcctcgcggt gatggtgctg cgctggagtg acggcagtta
     9961 tctggaagat caggatatgt ggcggatgag cggcattttc cgtgacgtct cgttgctgca
    10021 taaaccgact acacaaatca gcgatttcca tgttgccact cgctttaatg atgatttcag
    10081 ccgcgctgta ctggaggctg aagttcagat gtgcggcgag ttgcgtgact acctacgggt
    10141 aacagtttct ttatggcagg gtgaaacgca ggtcgccagc ggcaccgcgc ctttcggcgg
    10201 tgaaattatc gatgagcgtg gtggttatgc cgatcgcgtc acactacgtc tgaacgtcga
    10261 aaacccgaaa ctgtggagcg ccgaaatccc gaatctctat cgtgcggtgg ttgaactgca
    10321 caccgccgac ggcacgctga ttgaagcaga agcctgcgat gtcggtttcc gcgaggtgcg
    10381 gattgaaaat ggtctgctgc tgctgaacgg caagccgttg ctgattcgag gcgttaaccg
    10441 tcacgagcat catcctctgc atggtcaggt catggatgag cagacgatgg tgcaggatat
    10501 cctgctgatg aagcagaaca actttaacgc cgtgcgctgt tcgcattatc cgaaccatcc
    10561 gctgtggtac acgctgtgcg accgctacgg cctgtatgtg gtggatgaag ccaatattga
    10621 aacccacggc atggtgccaa tgaatcgtct gaccgatgat ccgcgctggc taccggcgat
    10681 gagcgaacgc gtaacgcgaa tggtgcagcg cgatcgtaat cacccgagtg tgatcatctg
    10741 gtcgctgggg aatgaatcag gccacggcgc taatcacgac gcgctgtatc gctggatcaa
    10801 atctgtcgat ccttcccgcc cggtgcagta tgaaggcggc ggagccgaca ccacggccac
    10861 cgatattatt tgcccgatgt acgcgcgcgt ggatgaagac cagcccttcc cggctgtgcc
    10921 gaaatggtcc atcaaaaaat ggctttcgct acctggagag acgcgcccgc tgatcctttg
    10981 cgaatacgcc cacgcgatgg gtaacagtct tggcggtttc gctaaatact ggcaggcgtt
    11041 tcgtcagtat ccccgtttac agggcggctt cgtctgggac tgggtggatc agtcgctgat
    11101 taaatatgat gaaaacggca acccgtggtc ggcttacggc ggtgattttg gcgatacgcc
    11161 gaacgatcgc cagttctgta tgaacggtct ggtctttgcc gaccgcacgc cgcatccagc
    11221 gctgacggaa gcaaaacacc agcagcagtt tttccagttc cgtttatccg ggcaaaccat
    11281 cgaagtgacc agcgaatacc tgttccgtca tagcgataac gagctcctgc actggatggt
    11341 ggcgctggat ggtaagccgc tggcaagcgg tgaagtgcct ctggatgtcg ctccacaagg
    11401 taaacagttg attgaactgc ctgaactacc gcagccggag agcgccgggc aactctggct
    11461 cacagtacgc gtagtgcaac cgaacgcgac cgcatggtca gaagccgggc acatcagcgc
    11521 ctggcagcag tggcgtctgg cggaaaacct cagtgtgacg ctccccgccg cgtcccacgc
    11581 catcccgcat ctgaccacca gcgaaatgga tttttgcatc gagctgggta ataagcgttg
    11641 gcaatttaac cgccagtcag gctttctttc acagatgtgg attggcgata aaaaacaact
    11701 gctgacgccg ctgcgcgatc agttcacccg tgcaccgctg gataacgaca ttggcgtaag
    11761 tgaagcgacc cgcattgacc ctaacgcctg ggtcgaacgc tggaaggcgg cgggccatta
    11821 ccaggccgaa gcagcgttgt tgcagtgcac ggcagataca cttgctgatg cggtgctgat
    11881 tacgaccgct cacgcgtggc agcatcaggg gaaaacctta tttatcagcc ggaaaaccta
    11941 ccggattgat ggtagtggtc aaatggcgat taccgttgat gttgaagtgg cgagcgatac
    12001 accgcatccg gcgcggattg gcctgaactg ccagctggcg caggtagcag agcgggtaaa
    12061 ctggctcgga ttagggccgc aagaaaacta tcccgaccgc cttactgccg cctgttttga
    12121 ccgctgggat ctgccattgt cagacatgta taccccgtac gtcttcccga gcgaaaacgg
    12181 tctgcgctgc gggacgcgcg aattgaatta tggcccacac cagtggcgcg gcgacttcca
    12241 gttcaacatc agccgctaca gtcaacagca actgatggaa accagccatc gccatctgct
    12301 gcacgcggaa gaaggcacat ggctgaatat cgacggtttc catatgggga ttggtggcga
    12361 cgactcctgg agcccgtcag tatcggcgga attccagctg agcgccggtc gctaccatta
    12421 ccagttggtc tggtgtcaaa aataataata accgggcagg ggggatctaa gctctagata
    12481 agtaatgatc ataatcagcc atatcacatc tgtagaggtt ttacttgctt taaaaaacct
    12541 cccacacctc cccctgaacc tgaaacataa aatgaatgca attgttgttg ttaacttgtt
    12601 tattgcagct tataatggtt acaaataaag caatagcatc acaaatttca caaataaagc
    12661 atttttttca ctgcattcta gttgtggttt gtccaaactc atcaatgtat cttatcatgt
    12721 ctggatccgg aataacttcg tatagcatac attatacgaa gttatgttta aacggcgcgc
    12781 cccggaattc gccttctgca ggagcgtaca gaacccaggg ccctggcacc cgtgcagacc
    12841 ctggcccacc ccacctgggc gctcagtgcc caagagatgt ccacacctag gatgtcccgc
    12901 ggtgggtggg gggcccgaga gacgggcagg ccgggggcag gcctggccat gcggggccga
    12961 accgggcact gcccagcgtg ggcgcggggg ccacggcgcg cgcccccagc ccccgggccc
    13021 agcaccccaa ggcggccaac gccaaaactc tccctcctcc tcttcctcaa tctcgctctc
    13081 gctctttttt tttttcgcaa aaggagggga gagggggtaa aaaaatgctg cactgtgcgg
    13141 cgaagccggt gagtgagcgg cgcggggcca atcagcgtgc gccgttccga aagttgcctt
    13201 ttatggctcg agcggccgcg gcggcgccct ataaaaccca gcggcgcgac gcgccaccac
    13261 cgccgagacc gcgtccgccc cgcgagcaca gagcctcgcc tttgccgatc ctctagagtc
    13321 gagatccgcc gccaccatga ttgaacaaga tggattgcac gcaggttctc cggccgcttg
    13381 ggtggagagg ctattcggct atgactgggc acaacagaca atcggctgct ctgatgccgc
    13441 cgtgttccgg ctgtcagcgc aggggcgccc ggttcttttt gtcaagaccg acctgtccgg
    13501 tgccctgaat gaactgcagg acgaggcagc gcggctatcg tggctggcca cgacgggcgt
    13561 tccttgcgca gctgtgctcg acgttgtcac tgaagcggga agggactggc tgctattggg
    13621 cgaagtgccg gggcaggatc tcctgtcatc tcaccttgct cctgccgaga aagtatccat
    13681 catggctgat gcaatgcggc ggctgcatac gcttgatccg gctacctgcc cattcgacca
    13741 ccaagcgaaa catcgcatcg agcgagcacg tactcggatg gaagccggtc ttgtcgatca
    13801 ggatgatctg gacgaagagc atcaggggct cgcgccagcc gaactgttcg ccaggctcaa
    13861 ggcgcgcatg cccgacggcg aggatctcgt cgtgacccat ggcgatgcct gcttgccgaa
    13921 tatcatggtg gaaaatggcc gcttttctgg attcatcgac tgtggccggc tgggtgtggc
    13981 ggaccgctat caggacatag cgttggctac ccgtgatatt gctgaagagc ttggcggcga
    14041 atgggctgac cgcttcctcg tgctttacgg tatcgccgct cccgattcgc agcgcatcgc
    14101 cttctatcgc cttcttgacg agttcttctg agcgggactc tggggttcga aatgaccgac
    14161 caagcgacgc ccaacctgcc atcacgagat ttcgattcca ccgccgcctt ctatgaaagg
    14221 ttgggcttcg gaatcgtttt ccgggacgcc ggctggatga tcctccagcg cggggatctc
    14281 atgctggagt tcttcgccca ccccccggat ctaagctcta gataagtaat gatcataatc
    14341 agccatatca catctgtaga ggttttactt gctttaaaaa acctcccaca cctccccctg
    14401 aacctgaaac ataaaatgaa tgcaattgtt gttgttaact tgtttattgc agcttataat
    14461 ggttacaaat aaagcaatag catcacaaat ttcacaaata aagcattttt ttcactgcat
    14521 tctagttgtg gtttgtccaa actcatcaat gtatcttatc atgtctggat ccgggggtac
    14581 cgcgtcgaga agttcctatt ccgaagttcc tattctctag aaagtatagg aacttcgtcg
    14641 agataacttc gtatagcata cattatacga agttatgtcg agatatctag acccagcttt
    14701 cttgtacaaa gtggttgata tctctatagt cgcagtaggc ggattctagc attgtacttg
    14761 gtagctcatt cggtcatcaa atagtcacta gtgatgactc tgcacagacc tggagcaagt
    14821 gggagaagga cctgctgggt agtgattcgt gtgacatgac aggaatgtag tcccgaggct
    14881 tgtggatagg taggtaggta gctctaacct gtttgtacta gtaactccca ggctttatgt
    14941 ctagggctgg agttttcctt gtgctctgcc aacataggct gcagcaggag tgagtgagaa
    15001 tccttactca ttgactggat gtcacttgcc cattgactgg gtgtcacttg cccattgact
    15061 ggatgtcact tgcccctgag agtttgggga gtatggatga tgagacagat aaggccctgt
    15121 tgagaccaat gctgtccttg acacgacctt ggtactcact aacctgtgtc actgatgtct
    15181 ctcctctagg cccagcaacc tgagtgttgc atggatgtgg tagacttcaa tgctacctgc
    15241 ctcggtacag gtctctgtgg cccaggtaag catcatggtt gcaagtaaat agtagaccat
    15301 tcaccacgca ccaccagcat tcctggatgg tttttactcc tcagtgacaa gacagctggg
    15361 gggatggaag aacttggggt agcataggct gtggcattgt gcagagaagg cctacctacc
    15421 tgggcactct tcttgagcaa gctaaccaca cctttgtgta gtccatgaga tggcgcaacg
    15481 caattaatga taacttcgta tagcatacat tatacgaagt tatggtctga gctcgccatc
    15541 agttcaggaa ctgagcagct tttggaggta tctttcttta aagagttatt tatttttatt
    15601 ttatgtgtga gtgtttacct gtgtgtgtat atatgtgcac cacatgcata cctggtaccc
    15661 tcaaaggcca gaagaaggta taagatcctc tagaactaga gttaatagat gactgtgtga
    15721 ctccatgtgg atgctgggaa ccaaacccag gatttcttta agaatagcaa gtgcacttaa
    15781 ctgccgagcc atctctccag cacctcatgg agtattctga ccctggaata ttcagcagtg
    15841 tttgaaggca cttttggtca tcacatctgg tgctgagttc aggatgatgc tcctagcata
    15901 tggagttgga gccagagtac tgctcactag cacaggatga ctccacgaca gaggacagtc
    15961 gagcctcagt gccagcgtgc cagaggtaaa gtctctgacc cacagaagat tctaggaggc
    16021 cataaaggca gggctttctg aaagcagcta acaaggttca gagctggtga gagaaatcga
    16081 ataggggcac ccaggagatg aagaccgagg agagatgcca cccacaatct tgacctgtcc
    16141 tgaggtaaga ctccgggctg ccttgtttta gattagatat ctgtcaaggg gtactccttg
    16201 gcacatgtcc tgagttccat tacacgcaag actacataaa tccagaggga cttctcaggg
    16261 aagcaagcac ctcaaaacat tggtcaggtg tcatgtgaga gaacatggac aaaatggtga
    16321 ggctggagta aggtgagggt caaggatggg tgtggtgata aatagaaaag gagattgttc
    16381 tgtggtgagc agagaaaatg tgaggatgtc aaaggccttc atcaaccctc taacctaaag
    16441 ttatagcagt tgaactttcc tgggtttctc ttttaaagtt caagatggct ccgagcatag
    16501 gtacaagaat ggagataacc aagtttgtgt agggaggcac aggagccttc gggtctagca
    16561 catgactctc tggccaccct ctttccttac atataattta gcagcccagc agcagccctt
    16621 ggtagactca gttgtatctc aacgcaggaa ttagtaaaag ggacgattct agggatgagc
    16681 tcacttgttt gtttgtttgt tttatttttt gccaccagtt ctcactatgc agctctggcc
    16741 gcctggatct cctagagaac cgcctgcctt tgcctcccaa gggcatgcac tatcgctcct
    16801 cctgagcatt gcactttttg tactggtttt gtctggagca ccctatgttc tttggtcttg
    16861 cctttagtag acacacatac ttccagtaag atctacttga gccttgaatt gatacgagga
    16921 agagagatca ctgtaggaga catgtaggac tccatgtttg agcaggactc tcccacccaa
    16981 gtagaactga gcagttggac tttgttcctg tgtggtcatt tgcccatagc attgttagag
    17041 ctagaatgag ctgatgtccc tcctagacca cttatccatt gtccttgata ctgtctctgc
    17101 caccacaaaa aggcttctgt ctcatctcag ccatctgttc agatcagatg tcgtaacatt
    17161 caatgttaag gttcagtgac ccacggttta gctgtatatg ctgctcaatc tccagctttg
    17221 ggtactagta cccaattaac atatatggga cgtatctgct catcgtctat gttggggatg
    17281 ttagaagtaa aggcataaga tggtcttcag gatgacctca ccagagggga agcagctatc
    17341 cacaaatcgc tagccagtgc aggctgggtc actccaagcg ggaaggtata gctttggtca
    17401 gtacaagtct gggatagaaa tttggcttga tcctgctaca tagaccctag gaaatggcac
    17461 agggacaaca aacaaaccta tgtacacctg ccccgtgtag agacccaagt aagggcacag
    17521 tgctgtactt agagctacac tcatacaggt aggcagctat cttgtctcct ggaggaagtg
    17581 gttctggtag atagtcaaga ccttcaaatg ggacctatta attttaggtt tctgtcccaa
    17641 gcactttaga atagtctcct gaggcatcca gtaaaatgaa tgactggctt agtaaccgcc
    17701 ggccataaga acttggctga aagccgtatg cttcctgtcg agtttcccgt ttctggaact
    17761 ggagcttgtg cctccataga cttccacaac atgttcgtgt tcttgagttg agaattacca
    17821 attcacaata cagaaaagct tacagaagac actgagatga tcttgactga ctttggctga
    17881 aaaatcctgt ctcctctggt gcaggttgct acaggcactg gaatgcagat gggagcgcta
    17941 gctgtgtccg gtgctggaat gggaccctcc cgacatacaa tggctctgag tgtagaattc
    18001 gtatgtcttc tccaagctat ctgccccagt tcccccagac agacctcaca ggggtcctcc
    18061 tgtccaattt ggggagaaac caaggaacta ctgtaattgt cttctccaac tgcaaagaca
    18121 atactcactt gcccaggagt attgtttatc agtgagcagc cccttccgtc cctccctgag
    18181 tgttctgttt actgaggaca gctgtgggtg taactactcc ttgccgtctc atctctaaga
    18241 tgtcccttta gcactatatg tggaggcctc agtagggtcg caggcatggc ccaggcctcc
    18301 cctcagttct gctctcccac agtcactggc cggggcgtgc agcttcccat gaacaggagc
    18361 acggggacac ctggacagcc acattttggt aagtctctta gctcataagt ccagcactgt
    18421 gtttctgtct gtgacctggg gctggggctg gggcacatca gtagagttag gactggtacc
    18481 agtgccagtc ctgaagtcaa gtattttctg taaagaactc tggttaagga agaggtctgg
    18541 agagagtcca gcatcccctg ggacgaggct tatttagctt gcgtgtgggc atgtgttggg
    18601 atgccatcgg aggaagatac ttcatggtct ccaaagagct tcagtcattt agtagcagcc
    18661 gtcactgcta ctcacttatg ctcagccttt gcttcatttc atgtccaccg tgacctccag
    18721 gccttgtgga ttgcattgct ccatcccaat ttgctcttac aggatgtagg cctcagatga
    18781 gactacaaac acataggcca tgcctcctga gctgttttca aggaaggggc aggccctgtc
    18841 acctgatgct tgaatctcca gggccttcag gctcacctta gatggaggcc tcgggagtaa
    18901 agggatgtgt ctgggttagc agtgtggtca gccaggcaag agaatggtct gggcctgatg
    18961 ctgctggaga gaatatgccc aaggcagagg agccccatat gtcagggagc tagactgagc
    19021 tccaatagaa gactgcctct tctgagctaa cagagtcact ttaggggcac gtcactctaa
    19081 cctgggctca tccttcaaca gcaatggaca gcacttccca tagctggcag tcacattgtt
    19141 ctgtcaacta ccaacccctt agtatgtctt gaccccaaac acatggagat gagcagaagg
    19201 cagctgcatg tatcagaaag caggtgcagt agatgtgtct gctgccaagg ctggaggctt
    19261 tgactgtcag tccaagaggc agaggccagt ctaatggagg gagcccagga cctgattctt
    19321 ctggagccag gaattattcc ttgtcttgtg atgtgttggg ctcatggtgg ctctgacctg
    19381 tggctggcac ctagtagggg ctcaggtatg tttggggaat agtgagcccc aggggttagg
    19441 caaggagcac tggatagcca tttccccaaa cccaggctct cttggcagct gttggtttgt
    19501 ctgcaggggg tcctcatgtg gcagcttctc tcttcctggg gacactcttc atcagcacag
    19561 gcctcatcct ctctgtggct ggattcttct acctcaagcg ctccagcaaa cttcctgagg
    19621 ttttctacag gagagacaga ggtacttccc tctatggttg aatttctacc cgcctagctt
    19681 cacaggtact at
//
