# Supplementary material for: CRISPR-Cas9 enables conditional mutagenesis of challenging loci
Source: Sci Rep. 2016 Sep 1;6:32326. doi: 10.1038/srep32326 (PMC5007477; doi:10.1038/srep32326)
Supplement: Supplementary File 3 [file srep32326-s3.zip › gb/HEP00996_A03_vector.gb]

LOCUS       310#L1L2_Bact_P#L4L3_pD223_DTA_spec        19377 bp    dna     circular UNK 
ACCESSION   unknown
SOURCE      Mus musculus
  ORGANISM  Mus musculus
            Eukaryota; Metazoa; Chordata; Craniata; Vertebrata; Euteleostomi;
            Mammalia; Eutheria; Euarchontoglires; Glires; Rodentia;
            Sciurognathi; Muroidea; Muridae; Murinae; Mus.
COMMENT     cassette: L1L2_Bact_P
COMMENT     design_id: 310
COMMENT     backbone: L4L3_pD223_DTA_spec
COMMENT     transcript_id: ENSMUST00000066679
FEATURES             Location/Qualifiers
     misc_feature    29..49
                     /note="B4 Gateway"
                     /label="B4 Gateway"
     misc_feature    complement(4153..4190)
                     /note="Transcription Terminator"
                     /label="Transcription Terminator"
     misc_feature    3826..4079
                     /note="BGH pA"
                     /label="BGH pA"
     CDS             3045..3701
                     /note="DTA"
                     /label="DTA"
     promoter        2519..3031
                     /note="PGK promoter"
                     /label="PGK promoter"
     promoter        complement(2368..2518)
                     /note="spectinomycin promoter"
                     /label="spectinomycin promoter"
     CDS             complement(1357..2367)
                     /translation="MRSRNWSRTLTERSGGNGAVAVFMACYDCFFGVQSMPRASKQQA
                     RYAVGRCLMLWSSNDVTQQGSRPKTKLNIMREAVIAEVSTQLSEVVGVIERHLEPTLL
                     AVHLYGSAVDGGLKPHSDIDLLVTVTVRLDETTRRALINDLLETSASPGESEILRAVE
                     VTIVVHDDIIPWRYPAKRELQFGEWQRNDILAGIFEPATIDIDLAILLTKAREHSVAL
                     VGPAAEELFDPVPEQDLFEALNETLTLWNSPPDWAGDERNVVLTLSRIWYSAVTGKIA
                     PKDVAADWAMERLPAQYQPVILEARQAYLGQEEDRLASRADQLEEFVHYVKGEITKVV
                     GK"
                     /note="SpecR"
                     /label="SpecR"
     misc_feature    complement(617..1209)
                     /note="pUC ori"
                     /label="pUC ori"
     misc_feature    complement(319..346)
                     /note="rrnB T2"
                     /label="rrnB T2"
     misc_feature    complement(144..187)
                     /note="rrnB T1"
                     /label="rrnB T1"
     misc_feature    4216..4236
                     /note="B3 Gateway"
                     /label="B3 Gateway"
     misc_feature    4242..4249
                     /note="AsiSI"
                     /label="AsiSI"
     misc_feature    1..4274
                     /note="Synthetic Backbone"
                     /label="Synthetic Backbone"
     misc_feature    4275..8045
                     /note="5 arm"
                     /label="5 arm"
     misc_feature    8073..8097
                     /note="B1 Gateway"
                     /label="B1 Gateway"
     misc_feature    8110..8157
                     /note="Frt"
                     /label="Frt"
     intron          8158..9032
                     /note="mouse En2 intron"
                     /label="mouse En2 intron"
     misc_feature    9030..9032
                     /note="Splice Acceptor"
                     /label="Splice Acceptor"
     exon            9033..9205
                     /note="mouse En2 exon"
                     /label="mouse En2 exon"
     misc_feature    9217..9810
                     /note="ECMV IRES"
                     /label="ECMV IRES"
     gene            9811..12871
                     /gene="lacZ"
                     /note="lacZ"
                     /label="lacZ"
     misc_feature    12910..13153
                     /note="SV40 polyadenylation site"
                     /label="SV40 polyadenylation site"
     misc_feature    13157..13190
                     /note="loxP"
                     /label="loxP"
     promoter        13217..13736
                     /note="human beta actin promoter"
                     /label="human beta actin promoter"
     gene            13762..14556
                     /gene="NeoR"
                     /note="NeoR"
                     /label="NeoR"
     misc_feature    14756..14997
                     /note="SV40 polyadenylation site"
                     /label="SV40 polyadenylation site"
     misc_feature    15014..15061
                     /note="Frt"
                     /label="Frt"
     misc_feature    15068..15101
                     /note="loxP"
                     /label="loxP"
     misc_feature    9047..9124
                     /note="FCHK std_gpr"
                     /label="FCHK std_gpr"
     misc_feature    15117..15137
                     /note="B2 Gateway"
                     /label="B2 Gateway"
     misc_feature    8046..15167
                     /note="Synthetic Cassette"
                     /label="Synthetic Cassette"
     exon            15599..15759
                     /db_xref="ENSEMBL:ENSMUSE00000579139"
                     /type="targeted"
                     /rank="2"
                     /note="target exon 1 ENSMUSE00000579139"
     misc_feature    15168..16014
                     /note="Critical Region"
                     /label="Critical Region"
     misc_feature    16038..16071
                     /note="Downstream LoxP"
                     /label="Downstream LoxP"
     misc_feature    16015..16094
                     /note="synthetic loxP region"
                     /label="synthetic loxP region"
     misc_feature    16095..19377
                     /note="3 arm"
                     /label="3 arm"
ORIGIN      
        1 ccactggccg tcgttttaca ttaattaaca acttttctat acaaagttga cagatttaag
       61 actggccgtc gttttacaac gtcgtgactg ggaaaacatc catgctagcg ttaacgcgag
      121 agtagggaac tgccaggcat caaataaaac gaaaggctca gtcggaagac tgggcctttc
      181 gttttatctg ttgtttgtcg gtgaacgctc tcctgagtag gacaaatccg ccgggagcgg
      241 atttgaacgt tgtgaagcaa cggcccggag ggtggcgggc aggacgcccg ccataaactg
      301 ccaggcatca aactaagcag aaggccatcc tgacggatgg cctttttgcg tttctacaaa
      361 ctcttcctgg ctagcggtac gcgtattaat tgcgttgcgc tcactgcccg ctttccagtc
      421 gggaaacctg tcgtgccagc tgcattaatg aatcggccaa cgcgcgggga gaggcggttt
      481 gcgtattggg cgctcttccg cttcctcgct cactgactcg ctgcgctcgg tcgttcggct
      541 gcggcgagcg gtatcagctc actcaaaggc ggtaatacgg ttatccacag aatcagggga
      601 taacgcagga aagaacatgt gagcaaaagg ccagcaaaag gccaggaacc gtaaaaaggc
      661 cgcgttgctg gcgtttttcc ataggctccg cccccctgac gagcatcaca aaaatcgacg
      721 ctcaagtcag aggtggcgaa acccgacagg actataaaga taccaggcgt ttccccctgg
      781 aagctccctc gtgcgctctc ctgttccgac cctgccgctt accggatacc tgtccgcctt
      841 tctcccttcg ggaagcgtgg cgctttctca tagctcacgc tgtaggtatc tcagttcggt
      901 gtaggtcgtt cgctccaagc tgggctgtgt gcacgaaccc cccgttcagc ccgaccgctg
      961 cgccttatcc ggtaactatc gtcttgagtc caacccggta agacacgact tatcgccact
     1021 ggcagcagcc actggtaaca ggattagcag agcgaggtat gtaggcggtg ctacagagtt
     1081 cttgaagtgg tggcctaact acggctacac tagaagaaca gtatttggta tctgcgctct
     1141 gctgaagcca gttaccttcg gaaaaagagt tggtagctct tgatccggca aacaaaccac
     1201 cgctggtagc ggtggttttt ttgtttgcaa gcagcagatt acgcgcagaa aaaaaggatc
     1261 tcaagaagat cctttgatct tttctacggg gtctgacgct cagtggaacg acgcgtaact
     1321 cacgttaagg gattttggtc atgggtggct cgagggttat ttgccgacta ccttggtgat
     1381 ctcgcctttc acgtagtgga caaattcttc caactgatct gcgcgcgagg ccaagcgatc
     1441 ttcttcttgt ccaagataag cctgtctagc ttcaagtatg acgggctgat actgggccgg
     1501 caggcgctcc attgcccagt cggcagcgac atccttcggc gcgattttgc cggttactgc
     1561 gctgtaccaa atgcgggaca acgtaagcac tacatttcgc tcatcgccag cccagtcggg
     1621 cggcgagttc catagcgtta aggtttcatt tagcgcctca aatagatcct gttcaggaac
     1681 cggatcaaag agttcctccg ccgctggacc taccaaggca acgctatgtt ctcttgcttt
     1741 tgtcagcaag atagccagat caatgtcgat cgtggctggc tcgaagatac ctgcaagaat
     1801 gtcattgcgc tgccattctc caaattgcag ttcgcgctta gctggataac gccacggaat
     1861 gatgtcgtcg tgcacaacaa tggtgacttc tacagcgcgg agaatctcgc tctctccagg
     1921 ggaagccgaa gtttccaaaa ggtcgttgat caaagctcgc cgcgttgttt catcaagcct
     1981 tacggtcacc gtaaccagca aatcaatatc actgtgtggc ttcaggccgc catccactgc
     2041 ggagccgtac aaatgtacgg ccagcaacgt cggttcgaga tggcgctcga tgacgccaac
     2101 tacctctgat agttgagtcg atacttcggc gatcaccgct tccctcataa tgtttaactt
     2161 tgttttaggg cgactgccct gctgcgtaac atcgttgctg ctccataaca tcaaacatcg
     2221 acccacggcg taacgcgctt gctgcttgga tgcccgaggc atagactgta ccccaaaaaa
     2281 acagtcataa caagccatga aaaccgccac tgcgccgtta ccaccgctgc gttcggtcaa
     2341 ggttctggac cagttgcgtg agcgcatacg ctacttgcat tacagcttac gaaccgaaca
     2401 ggcttatgtc cactgggttc gtgccttcat ccgtttccac ggtgtgcgtc acccggcaac
     2461 cttgggtagc agcgaagtcg aggcatttct gtcctggctg gtctagagct gtttatcgaa
     2521 ttctaccggg taggggaggc gcttttccca aggcagtctg gagcatgcgc tttagcagcc
     2581 ccgctgggca cttggcgcta cacaagtggc ctctggcctc gcacacattc cacatccacc
     2641 ggtaggcgcc aaccggctcc gttctttggt ggccccttcg cgccaccttc tactcctccc
     2701 ctagtcagga agttcccccc cgccccgcag ctcgcgtcgt gcaggacgtg acaaatggaa
     2761 gtagcacgtc tcactagtct cgtgcagatg gacagcaccg ctgagcaatg gaagcgggta
     2821 ggcctttggg gcagcggcca atagcagctt tgctccttcg ctttctgggc tcagaggctg
     2881 ggaaggggtg ggtccggggg cgggctcagg ggcgggctca ggggcggggc gggcgcccga
     2941 aggtcctccg gaggcccggc attctgcacg cttcaaaagc gcacgtctgc cgcgctgttc
     3001 tcctcttcct catctccggg cctttcgacc tgcaggtcct cgccatggat cctgatgatg
     3061 ttgttgattc ttctaaatct tttgtgatgg aaaacttttc ttcgtaccac gggactaaac
     3121 ctggttatgt agattccatt caaaaaggta tacaaaagcc aaaatctggt acacaaggaa
     3181 attatgacga tgattggaaa gggttttata gtaccgacaa taaatacgac gctgcgggat
     3241 actctgtaga taatgaaaac ccgctctctg gaaaagctgg aggcgtggtc aaagtgacgt
     3301 atccaggact gacgaaggtt ctcgcactaa aagtggataa tgccgaaact attaagaaag
     3361 agttaggttt aagtctcact gaaccgttga tggagcaagt cggaacggaa gagtttatca
     3421 aaaggttcgg tgatggtgct tcgcgtgtag tgctcagcct tcccttcgct gaggggagtt
     3481 ctagcgttga atatattaat aactgggaac aggcgaaagc gttaagcgta gaacttgaga
     3541 ttaattttga aacccgtgga aaacgtggcc aagatgcgat gtatgagtat atggctcaag
     3601 cctgtgcagg aaatcgtgtc aggcgatctc tttgtgaagg aaccttactt ctgtggtgtg
     3661 acataattgg acaaactacc tacagagatt taaagctcta aggtaaatat aaaattttta
     3721 agtgtataat gtgttaaact actgattcta attgtttgtg tattttagat tccaacctat
     3781 ggaactgatg aatgggagca gtggtggaat gcagatccta gagctcgctg atcagcctcg
     3841 actgtgcctt ctagttgcca gccatctgtt gtttgcccct cccccgtgcc ttccttgacc
     3901 ctggaaggtg ccactcccac tgtcctttcc taataaaatg aggaaattgc atcgcattgt
     3961 ctgagtaggt gtcattctat tctggggggt ggggtggggc aggacagcaa gggggaggat
     4021 tgggaagaca atagcaggca tgctggggat gcggtgggct ctatggcttc tgaggcggaa
     4081 agaaccagct ggggctcgag atccactagt tctagcctcg aggctagagc ggccgagttt
     4141 aaacagataa acggaaaaaa accgggccaa tgttggcccg gtttttttgg atttaggtga
     4201 cactatagat cgtgccaact ttattataca aagttgcgga cgcgatcgcc ggcggataac
     4261 aatttcacac aggacaagag gtcatatgct actatacagg aggtttgaga aatatataca
     4321 ccagtaaact caccttttta acttggctgg gaccctagct catcccagtt cattggacca
     4381 tagaagatca cactgaacca gtttcctgta atcaatcaaa tggcctagga actagaggcc
     4441 acagctcagc tgaatcccag agttataact cattgccaag ttttagccag acctcactca
     4501 ttgaaatcta ctgggcctgc tgctttttaa gaaggtggcc atttaagcaa gtcttcttga
     4561 gggatgggtc ccaggagcct cactgtcctg ggatagacag taaggttaaa acactcatga
     4621 aatcccactt aaactgtctc tgttgacaaa actatggcgc cccagtatct tattcctttc
     4681 tctgtcacat ccaagcaagt actaagactt gagggaccat ggagtatcca acagaaaaga
     4741 cactcaattt tgggtctctt agacccgttg tgtccccaga acctgctggc attcagtctt
     4801 gattggatgt ttgtggagtt agccacctag ttcacacagt gcagagcaga ttttccacag
     4861 gggcccctta cctcacccct gttgatactt gataactttt tcatgatggg ctgcctgtcc
     4921 tgcctactat aggatgttga gccctatccc tgagttccac acaccggatg ccaatagtac
     4981 ctccctcctt gtttgtcatg acaaccaaga tgtctccata tatggacagt tgtcccaagt
     5041 tagaaaggag gggacaaaaa ttttcccaca taagagtaga gtgagtcctc ctgacccaag
     5101 agttgaacca tgtgaagtct attcttcttc atggacatca gagaagtagg gtggagtctt
     5161 tgtaagatgt ttcctcagtg tgagctttaa tgagttgaaa tttccccaat ggattgttca
     5221 tccttacctt tcctaatgta taagtttgtg ggtttttgtt ttattctgtc ttgtgcagct
     5281 gtcaccatta tttaaacttt gtgcattatt atcacccgca agggaaagcc cacacctata
     5341 gcagtcctct tgtccatggg cttactcagc ctggtgcttt atataagtct aggctttggt
     5401 gatgtctcct ttcacttgga gtgatgtttc aaggctcttc catgctaaga ggtctatcat
     5461 ttctctttcc tttttatgac caactcatac tctattatgt gggtacaaca cattttgttt
     5521 atcctttcat caaccaatga acatttggct tgtacctacc ccttggctgt ttttcatggt
     5581 gcctttaacc ttcttcatac ataagttcta agcagatctt tttcatttct cctaggagta
     5641 ggctgggcca cgtatttgct gtgttcttag cattttgagg aactgttaaa ctgtttacca
     5701 gaggagctgt gctttttttt ttttttctta catccccaac agcaaagtgt ggagaagcca
     5761 catttgtgtc cttgctggca cctgttatga acttcctgtt tggttttggc tatcttcata
     5821 cgtatgcatg ggcaccacaa tgtgattttg atagacagtt tccctaagga ttaatggtgc
     5881 ggacactttg gagaaatgcc tgtttgaatc ttgtattcgt tataaaattg aagagtgttt
     5941 tattgaaatt taagattctt tctgttggtt tttctttaaa gacctatttt atgtatataa
     6001 gtgttttgtt caaatgtgtg tgtgtgaacc ttgcgtgtgc ctggtgcctg cagaggtcag
     6061 aaggatccac tgggtccctg aaactggggt tctgaatagt tgtgagcctc catctgggtg
     6121 ctaggaactg aacttgggtc ctttacaaga gcaacaagtg ttctcctaaa cgctgaaccg
     6181 cctctccagc tgcctatcag atgttttaca gcattttctc ccatttttcg gattgcatca
     6241 gcttttgtga aggcttcctc tgagccagtg atggttttaa tatctccact tgttcttaca
     6301 tcactatgtt gcttagactt tcagtgtcac atgtaagaaa tcatctccag atcaaaaatc
     6361 cacaatgact tattttaagt ctttttagtg cttggatcag tgtttatgtg taggatccct
     6421 tttgaattga tttgtatgta tagtgtgcaa ttaagatcta tcagggatct aactagtaac
     6481 tcttagccat ttttaaaaat gatctttctc cactgatatt tggtatttta aaaaatttaa
     6541 ttaaaaagtc aaagatgtgt tttttaattt gtatgcacat gtgtgtgact gcatgaattt
     6601 atatgaacca tatatgtgcc caaggagacc agaagagggt gttggattgc ttggaattgg
     6661 agttaaagac agctatgagc aactcaacct gggttctgga aactaaaccg aattgactat
     6721 aaatgtagaa gtttgtgctt gagttttcaa ttatatttct ttggtctcta tgcctaccat
     6781 aattcataat tgagcctttt aaactatgga aagatgatag gaagatgttt ctaataatta
     6841 taagggtgaa gaaatgaagc taccacacat ggatgtgggg ttgaaaagga tgcatgaaag
     6901 aattcagttt tagaatcagg agagatctta aagcttgtct ttgtataaac ctagtgcttc
     6961 actgatgggg aaaattatta aaattctgtg tcaaagatta agatctgctg aaagtctgtg
     7021 actggtcagt ggcagagctg agagaccttt tctgtgactt tctgggacat tgccttcctt
     7081 cttctcaggc cacaaatgat ggctctccag attggccctg gatcttaggc tagctgagct
     7141 tccttcacag ggtacttagc tttggttcct gctgccagtt cagcagagtg agtgtggtgg
     7201 gtggcaagtg tctgctcttc ctttgacagg ctgagagaac agaaggtcag ctaggggaaa
     7261 gctcttgaaa atgtgaactt gctgtatatg tgccactaat tgataagatt gccaacttgg
     7321 tgctcttcaa ggcaggttca ctgtgtcaac ggcagcacag cagaagggaa cgatttgctt
     7381 aggtacatct aaggggccgt ggttgtcact ttccaggaag atggagctct ggagctggac
     7441 attgggataa tggaagctat gggaaggctg ggatatctca aatggaagag actttgaagg
     7501 ctggtgcctt agggagatgc tgagaaaaca gaagggttta tgcccccttt gtgcaaaact
     7561 tgaggcatag agctttacca ggaacgggtg tgacactgag aaggggtgct ctgtggtggc
     7621 ttgccacact cttctgctgc tccctttgat cattccccaa tgtctctctt tcctagagcc
     7681 agtgggtagc tcgtgtcaca cataatgagg cattcatctg taaaacctgg tggcagagga
     7741 acttgcttta atttgtgagt caccagagga caggactagg cacctttcca ctcatccctg
     7801 gagcgactga tgcctgctga gtccccacta catgcacgtt tggaagctga agcttggtgt
     7861 gaatcagtca agccagagct cttgttcccg agtctccact ctggcagttt ctttgtgtcc
     7921 cttcccattc gtacatgcct cctcctcctc aaaaatgtgt ttaccctcac tgtctgctct
     7981 catccgtgaa tcctgatgct taacttttaa aaatccgtcc tttctgtctt ggcacttgaa
     8041 acaagaaggc gcataacgat accacgatat caacaagttt gtacaaaaaa gcaggctggc
     8101 gccggaaccg aagttcctat tccgaagttc ctattctcta gaaagtatag gaacttcgaa
     8161 ccctttccca caccaccctc cacacttgcc ccaaacactg ccaactatgt aggaggaagg
     8221 ggttgggact aacagaagaa cccgttgtgg ggaagctgtt gggagggtca ctttatgttc
     8281 ttgcccaagg tcagttgggt ggcctgcttc tgatgaggtg gtcccaaggt ctggggtaga
     8341 aggtgagagg gacaggccac caaggtcagc cccccccccc tatcccatag gagccaggtc
     8401 cctctcctgg acaggaagac tgaaggggag atgccagaga ctcagtgaag cctggggtac
     8461 cctattggag tccttcaagg aaacaaactt ggcctcacca ggcctcagcc ttggctcctc
     8521 ctgggaactc tactgccctt gggatcccct tgtagttgtg ggttacatag gaagggggac
     8581 gggattcccc ttgactggct agcctactct tttcttcagt cttctccatc tcctctcacc
     8641 tgtctctcga ccctttccct aggatagact tggaaaaaga taaggggaga aaacaaatgc
     8701 aaacgaggcc agaaagattt tggctgggca ttccttccgc tagcttttat tgggatcccc
     8761 tagtttgtga taggcctttt agctacatct gccaatccat ctcattttca cacacacaca
     8821 caccactttc cttctggtca gtgggcacat gtccagcctc aagtttatat caccaccccc
     8881 aatgcccaac acttgtatgg ccttgggcgg gtcatccccc cccccacccc cagtatctgc
     8941 aacctcaagc tagcttgggt gcgttggttg tggataagta gctagactcc agcaaccagt
     9001 aacctctgcc ctttctcctc catgacaacc aggtcccagg tcccgaaaac caaagaagaa
     9061 gaaccctaac aaagaggaca agcggcctcg cacagccttc actgctgagc agctccagag
     9121 gctcaaggct gagtttcaga ccaacaggta cctgacagag cagcggcgcc agagtctggc
     9181 acaggagctc ggtacccgga agatctggac tctagagaat tccgcccctc tccctccccc
     9241 ccccctaacg ttactggccg aagccgcttg gaataaggcc ggtgtgcgtt tgtctatatg
     9301 ttattttcca ccatattgcc gtcttttggc aatgtgaggg cccggaaacc tggccctgtc
     9361 ttcttgacga gcattcctag gggtctttcc cctctcgcca aaggaatgca aggtctgttg
     9421 aatgtcgtga aggaagcagt tcctctggaa gcttcttgaa gacaaacaac gtctgtagcg
     9481 accctttgca ggcagcggaa ccccccacct ggcgacaggt gcctctgcgg ccaaaagcca
     9541 cgtgtataag atacacctgc aaaggcggca caaccccagt gccacgttgt gagttggata
     9601 gttgtggaaa gagtcaaatg gctctcctca agcgtattca acaaggggct gaaggatgcc
     9661 cagaaggtac cccattgtat gggatctgat ctggggcctc ggtgcacatg ctttacatgt
     9721 gtttagtcga ggttaaaaaa cgtctaggcc ccccgaacca cggggacgtg gttttccttt
     9781 gaaaaacacg atgataagct tgccacaacc atggaagatc ccgtcgtttt acaacgtcgt
     9841 gactgggaaa accctggcgt tacccaactt aatcgccttg cagcacatcc ccctttcgcc
     9901 agctggcgta atagcgaaga ggcccgcacc gatcgccctt cccaacagtt gcgcagcctg
     9961 aatggcgaat ggcgctttgc ctggtttccg gcaccagaag cggtgccgga aagctggctg
    10021 gagtgcgatc ttcctgaggc cgatactgtc gtcgtcccct caaactggca gatgcacggt
    10081 tacgatgcgc ccatctacac caacgtgacc tatcccatta cggtcaatcc gccgtttgtt
    10141 cccacggaga atccgacggg ttgttactcg ctcacattta atgttgatga aagctggcta
    10201 caggaaggcc agacgcgaat tatttttgat ggcgttaact cggcgtttca tctgtggtgc
    10261 aacgggcgct gggtcggtta cggccaggac agtcgtttgc cgtctgaatt tgacctgagc
    10321 gcatttttac gcgccggaga aaaccgcctc gcggtgatgg tgctgcgctg gagtgacggc
    10381 agttatctgg aagatcagga tatgtggcgg atgagcggca ttttccgtga cgtctcgttg
    10441 ctgcataaac cgactacaca aatcagcgat ttccatgttg ccactcgctt taatgatgat
    10501 ttcagccgcg ctgtactgga ggctgaagtt cagatgtgcg gcgagttgcg tgactaccta
    10561 cgggtaacag tttctttatg gcagggtgaa acgcaggtcg ccagcggcac cgcgcctttc
    10621 ggcggtgaaa ttatcgatga gcgtggtggt tatgccgatc gcgtcacact acgtctgaac
    10681 gtcgaaaacc cgaaactgtg gagcgccgaa atcccgaatc tctatcgtgc ggtggttgaa
    10741 ctgcacaccg ccgacggcac gctgattgaa gcagaagcct gcgatgtcgg tttccgcgag
    10801 gtgcggattg aaaatggtct gctgctgctg aacggcaagc cgttgctgat tcgaggcgtt
    10861 aaccgtcacg agcatcatcc tctgcatggt caggtcatgg atgagcagac gatggtgcag
    10921 gatatcctgc tgatgaagca gaacaacttt aacgccgtgc gctgttcgca ttatccgaac
    10981 catccgctgt ggtacacgct gtgcgaccgc tacggcctgt atgtggtgga tgaagccaat
    11041 attgaaaccc acggcatggt gccaatgaat cgtctgaccg atgatccgcg ctggctaccg
    11101 gcgatgagcg aacgcgtaac gcgaatggtg cagcgcgatc gtaatcaccc gagtgtgatc
    11161 atctggtcgc tggggaatga atcaggccac ggcgctaatc acgacgcgct gtatcgctgg
    11221 atcaaatctg tcgatccttc ccgcccggtg cagtatgaag gcggcggagc cgacaccacg
    11281 gccaccgata ttatttgccc gatgtacgcg cgcgtggatg aagaccagcc cttcccggct
    11341 gtgccgaaat ggtccatcaa aaaatggctt tcgctacctg gagagacgcg cccgctgatc
    11401 ctttgcgaat acgcccacgc gatgggtaac agtcttggcg gtttcgctaa atactggcag
    11461 gcgtttcgtc agtatccccg tttacagggc ggcttcgtct gggactgggt ggatcagtcg
    11521 ctgattaaat atgatgaaaa cggcaacccg tggtcggctt acggcggtga ttttggcgat
    11581 acgccgaacg atcgccagtt ctgtatgaac ggtctggtct ttgccgaccg cacgccgcat
    11641 ccagcgctga cggaagcaaa acaccagcag cagtttttcc agttccgttt atccgggcaa
    11701 accatcgaag tgaccagcga atacctgttc cgtcatagcg ataacgagct cctgcactgg
    11761 atggtggcgc tggatggtaa gccgctggca agcggtgaag tgcctctgga tgtcgctcca
    11821 caaggtaaac agttgattga actgcctgaa ctaccgcagc cggagagcgc cgggcaactc
    11881 tggctcacag tacgcgtagt gcaaccgaac gcgaccgcat ggtcagaagc cgggcacatc
    11941 agcgcctggc agcagtggcg tctggcggaa aacctcagtg tgacgctccc cgccgcgtcc
    12001 cacgccatcc cgcatctgac caccagcgaa atggattttt gcatcgagct gggtaataag
    12061 cgttggcaat ttaaccgcca gtcaggcttt ctttcacaga tgtggattgg cgataaaaaa
    12121 caactgctga cgccgctgcg cgatcagttc acccgtgcac cgctggataa cgacattggc
    12181 gtaagtgaag cgacccgcat tgaccctaac gcctgggtcg aacgctggaa ggcggcgggc
    12241 cattaccagg ccgaagcagc gttgttgcag tgcacggcag atacacttgc tgatgcggtg
    12301 ctgattacga ccgctcacgc gtggcagcat caggggaaaa ccttatttat cagccggaaa
    12361 acctaccgga ttgatggtag tggtcaaatg gcgattaccg ttgatgttga agtggcgagc
    12421 gatacaccgc atccggcgcg gattggcctg aactgccagc tggcgcaggt agcagagcgg
    12481 gtaaactggc tcggattagg gccgcaagaa aactatcccg accgccttac tgccgcctgt
    12541 tttgaccgct gggatctgcc attgtcagac atgtataccc cgtacgtctt cccgagcgaa
    12601 aacggtctgc gctgcgggac gcgcgaattg aattatggcc cacaccagtg gcgcggcgac
    12661 ttccagttca acatcagccg ctacagtcaa cagcaactga tggaaaccag ccatcgccat
    12721 ctgctgcacg cggaagaagg cacatggctg aatatcgacg gtttccatat ggggattggt
    12781 ggcgacgact cctggagccc gtcagtatcg gcggaattcc agctgagcgc cggtcgctac
    12841 cattaccagt tggtctggtg tcaaaaataa taataaccgg gcagggggga tctaagctct
    12901 agataagtaa tgatcataat cagccatatc acatctgtag aggttttact tgctttaaaa
    12961 aacctcccac acctccccct gaacctgaaa cataaaatga atgcaattgt tgttgttaac
    13021 ttgtttattg cagcttataa tggttacaaa taaagcaata gcatcacaaa tttcacaaat
    13081 aaagcatttt tttcactgca ttctagttgt ggtttgtcca aactcatcaa tgtatcttat
    13141 catgtctgga tccggaataa cttcgtatag catacattat acgaagttat gtttaaacgg
    13201 cgcgccccgg aattcgcctt ctgcaggagc gtacagaacc cagggccctg gcacccgtgc
    13261 agaccctggc ccaccccacc tgggcgctca gtgcccaaga gatgtccaca cctaggatgt
    13321 cccgcggtgg gtggggggcc cgagagacgg gcaggccggg ggcaggcctg gccatgcggg
    13381 gccgaaccgg gcactgccca gcgtgggcgc gggggccacg gcgcgcgccc ccagcccccg
    13441 ggcccagcac cccaaggcgg ccaacgccaa aactctccct cctcctcttc ctcaatctcg
    13501 ctctcgctct tttttttttt cgcaaaagga ggggagaggg ggtaaaaaaa tgctgcactg
    13561 tgcggcgaag ccggtgagtg agcggcgcgg ggccaatcag cgtgcgccgt tccgaaagtt
    13621 gccttttatg gctcgagcgg ccgcggcggc gccctataaa acccagcggc gcgacgcgcc
    13681 accaccgccg agaccgcgtc cgccccgcga gcacagagcc tcgcctttgc cgatcctcta
    13741 gagtcgagat ccgccgccac catgattgaa caagatggat tgcacgcagg ttctccggcc
    13801 gcttgggtgg agaggctatt cggctatgac tgggcacaac agacaatcgg ctgctctgat
    13861 gccgccgtgt tccggctgtc agcgcagggg cgcccggttc tttttgtcaa gaccgacctg
    13921 tccggtgccc tgaatgaact gcaggacgag gcagcgcggc tatcgtggct ggccacgacg
    13981 ggcgttcctt gcgcagctgt gctcgacgtt gtcactgaag cgggaaggga ctggctgcta
    14041 ttgggcgaag tgccggggca ggatctcctg tcatctcacc ttgctcctgc cgagaaagta
    14101 tccatcatgg ctgatgcaat gcggcggctg catacgcttg atccggctac ctgcccattc
    14161 gaccaccaag cgaaacatcg catcgagcga gcacgtactc ggatggaagc cggtcttgtc
    14221 gatcaggatg atctggacga agagcatcag gggctcgcgc cagccgaact gttcgccagg
    14281 ctcaaggcgc gcatgcccga cggcgaggat ctcgtcgtga cccatggcga tgcctgcttg
    14341 ccgaatatca tggtggaaaa tggccgcttt tctggattca tcgactgtgg ccggctgggt
    14401 gtggcggacc gctatcagga catagcgttg gctacccgtg atattgctga agagcttggc
    14461 ggcgaatggg ctgaccgctt cctcgtgctt tacggtatcg ccgctcccga ttcgcagcgc
    14521 atcgccttct atcgccttct tgacgagttc ttctgagcgg gactctgggg ttcgaaatga
    14581 ccgaccaagc gacgcccaac ctgccatcac gagatttcga ttccaccgcc gccttctatg
    14641 aaaggttggg cttcggaatc gttttccggg acgccggctg gatgatcctc cagcgcgggg
    14701 atctcatgct ggagttcttc gcccaccccc cggatctaag ctctagataa gtaatgatca
    14761 taatcagcca tatcacatct gtagaggttt tacttgcttt aaaaaacctc ccacacctcc
    14821 ccctgaacct gaaacataaa atgaatgcaa ttgttgttgt taacttgttt attgcagctt
    14881 ataatggtta caaataaagc aatagcatca caaatttcac aaataaagca tttttttcac
    14941 tgcattctag ttgtggtttg tccaaactca tcaatgtatc ttatcatgtc tggatccggg
    15001 ggtaccgcgt cgagaagttc ctattccgaa gttcctattc tctagaaagt ataggaactt
    15061 cgtcgagata acttcgtata gcatacatta tacgaagtta tgtcgagata tctagaccca
    15121 gctttcttgt acaaagtggt tgatatctct atagtcgcag taggcggata atttctaaca
    15181 catgctacat gacatatttt tggggataga gaggttgggc cacctgattg atagtaacct
    15241 cttgttcaat gtaaggccag tagcgtctgc tttttcctgt agggtcattg agacactgag
    15301 ggtgctttgg gggcatatat gggtatcagg aaaactaata tttggagaga gcttattgtt
    15361 tacaggtgta gaatgaatta cagaacaaga tactatgctc acagcctttc agggttatgc
    15421 tgacctcact cctgaggcca gcaaaagatg aaactgtctt ttgagtgctc atggctcctt
    15481 ccttatctct ggctccttcc atatggtttc aaaactgagt gcctatgact gtaagtttgc
    15541 ctctttgtgg ttctgtgcac ctgctcagtg aggctcactg tgtattctcc ttctttaggg
    15601 ctctggctga cattctaaga caacagggac caatccccat agcacactgt gaaagagaaa
    15661 ccatctcggc catcgatacc tctcccaaag agaacacgcc ggtccgatca acctccaaaa
    15721 accactacac ccctgtgcgc acagccaagc agactccagg taagtgagag ttgctcatct
    15781 caaagtttta ctgatgatgc tgagaggttc tagtgatgtt tctgctctgg ctggacaggt
    15841 tatggagcac tgtgcagtgg tggatatcct gatagggaag gcttgtggaa gcatttgggg
    15901 attatctttt tgggaaggtt tggtatgaga gagaccagct ctgggacgga caaggtctga
    15961 tggcccatct gtgatttctc tagtggctgg tgtaattctc taatgtgaaa tagagagatg
    16021 gcgcaacgca attaatgata acttcgtata gcatacatta tacgaagtta tggtctgagc
    16081 tcgccatcag ttcactgctc agctattgga actcagaaag acaggaatgg tatctgtatt
    16141 tttaggacga tcctttcctg tgagatatag gttccctgta tttaggatga aatatccttc
    16201 tacataagta gggaagtgga tctgagataa cggaggatac caaattctac agatgctcaa
    16261 gccccttata taattatata tgaatggcct gctattggca taattccccc aaatcctctt
    16321 gtctagtggt ttccagattc ctaagagtat ctaatacaat accaacacta ggaaacttgc
    16381 tcactctgcc aagggcttta ggaaataatg atgagaaaaa gtgtatcgct gttcagtaag
    16441 gctgaatttg ggctaatagc tttgattcat ggtgggttga atgccattgg gttgatttgt
    16501 gtggctgggt ggatcttgga gttgcattca taactgcaga tgtggtggac tgagctgcct
    16561 tctgctgttt tgtttcattg tcatgttaac actgtaaagg aaactgggca ggcttggctt
    16621 tacttttctg atggattagt ttagggaact cagtaacttg gacaagatca gtaggctgta
    16681 ccaagaagaa aagaaaaacc tgtaaatgcc agtaatatat tggcatattg atctaaatat
    16741 tattcagagg cttttatagg tgtgttatta tttattcttt gtagcaatct tgtaaatatt
    16801 tatctcctac tttatatgag gaatgtaaaa gttaaataac acttcctaag gttacatggt
    16861 tagtaagaga acatcaggat tcaaaccaag acaaaaaaaa tcaggataaa aagattaaaa
    16921 aaaaaaaacc aaaaaacaaa aaacaacaac aacaaaaaaa cccaagcaaa caaaaaactc
    16981 ccaaactagt ctatccttcc ccagttaggg acagcaatgt aaactctctg aatgggtgtc
    17041 ccatgtacca gtatgtttgg aaggttataa ccctacaaga ttgtcagcta gcttagtact
    17101 gatctcactc ccagacacac gatttctgct ttggatctag agtcttcaca tctgttacct
    17161 taacatctgt cattttattc aggtctgaac taagcctgca ataaagatgt aaaaccacca
    17221 ggcggcagca ggtgtgccca aatcctaatt gtagctgaga tcaaattatc ctgcttatgc
    17281 tttaattctc ttgagtttat caagttgtgc ttgcctttaa gataatagtt ttaactattt
    17341 tgagcatctg atcaaagcta aaggtattct ctgaatatgt atgcctatga gtacagatac
    17401 atatacacct agttaatagt ttgtggagga ttaaaggggt ccatataccc ctccaaagct
    17461 aggtgtccct gcttcacata caaagatgag tgaatttgct gggcagaaaa ctcctccagt
    17521 gcattttcag ctggaataca cttgatcctt aatatgggaa cagtagaggg aatcttggta
    17581 gaagcatctg accaccggtc aggctatgta cacattagaa acacctagga acatgttaaa
    17641 aaatgctggt gtccaagagc catagtgtgg gcagaatctc tacagacgag gcaaacatag
    17701 tgtttcaaaa tcctccacaa agtgatcttg gcatgtaacc agagtgaaga gtcagtggtc
    17761 tagttggatt ctgtcactgt tgtgagcaaa gacacgaaat gcccaaatcc cccaatgttg
    17821 ggaacaaaat aaaggggggg tgctggggaa aagtagggga ggaaaaggtg cctaacgtct
    17881 ggccagagtg cctgtgctct gggcaggtgg atgcaggcag agctgccaga cactttccca
    17941 cagggccccg ggtggcatgc ctgacccatg cagcgggggg ggggtggaaa aggggcagcc
    18001 cctgactgtg ttgcaggaga gagggaatag gggaagaagt tcccaacact aaccagagtg
    18061 cgcagcagaa cttgaaggag cagagacact ctatggttta agagctttat tatagaaatg
    18121 caaggggaaa gagagaaggc agagagagag ggagaggggg ggagggggag gcagagggag
    18181 gggagagggg gaggggaggg gacaaagaga aaggagagag gagagaagac aaagagaaag
    18241 ggaagaggag agagaagtgt aagaagtgag aggacaaagg aatgagaggg taagagagca
    18301 aggtgggggc tgagcacccc ttttatagtc ttcactgttg ctaggtaact ggggaggagt
    18361 ttaacctgaa ggtcaggagc ttgagccatt gcttatgtga ctactgacca tgcttctctt
    18421 gtgagggctg tgggaggtgg taccttaggc agggcccgga gttccaggag catgagggaa
    18481 cacctactgt atcatgtagg tgaattatga ccatcagggt tcagacctca gctcgactgg
    18541 agaccagcct gcaattccca acaccccaat ttggctacat gttggaatcc tgtaggaagc
    18601 cataaaaatt aaggctagct aagccccatc ctcagctatc atggcttaat tgatgtggcg
    18661 ggtgtctaaa gtatccccta gtgcaaagtt tggaatcagt tggctctggg gattgcccat
    18721 tgaaaatggt tcctaacttt aatgttcttg gcagctatgt gtatttttat ttatctgaat
    18781 atttatcatt tgaagccagt ctccccgaag aactgtgctt gtgactctgg aatttctggc
    18841 cacccaaggc atcaaagtgc ccctgagtgc tgattctcac ctttctgttc aaattttgtt
    18901 ctgtctcatt tacagatgga ttcaatgaac agtcttggtt tgcccttaaa tatccttcac
    18961 tgggcaggga gctttctcat ctcttctggt tttttttttt ttttttatat acattcttct
    19021 ggtgagttga gagggaaagg cactgcttac atgactcagt tctgtctcaa gaatccctcc
    19081 tcatatttct caaattacaa ctctccactt agcttttttt tttttttttt ctgggacgag
    19141 aatgcctggg aagcattctc agtagtggag ctgcaatgta caagcgattt cacaacaagc
    19201 ttcatcttct atagctggta tcaaacagga tacttttcca aatagcgccg gtcctttgcc
    19261 acacagtgtt gcaatttgag cagccgccgt ttaaaccgaa cttttgggca cacgttcaaa
    19321 gtggaaattt actgtgatat tcccactcgt tagatcaacc actcaccaat tgtagta
//
