# Supplementary material for: CRISPR-Cas9 enables conditional mutagenesis of challenging loci
Source: Sci Rep. 2016 Sep 1;6:32326. doi: 10.1038/srep32326 (PMC5007477; doi:10.1038/srep32326)
Supplement: Supplementary File 3 [file srep32326-s3.zip › gb/HEP00996_A04_vector.gb]

LOCUS       560#L1L2_Bact_P#L4L3_pD223_DTA_spec        19106 bp    dna     circular UNK 
ACCESSION   unknown
SOURCE      Mus musculus
  ORGANISM  Mus musculus
            Eukaryota; Metazoa; Chordata; Craniata; Vertebrata; Euteleostomi;
            Mammalia; Eutheria; Euarchontoglires; Glires; Rodentia;
            Sciurognathi; Muroidea; Muridae; Murinae; Mus.
COMMENT     cassette: L1L2_Bact_P
COMMENT     design_id: 560
COMMENT     backbone: L4L3_pD223_DTA_spec
COMMENT     transcript_id: ENSMUST00000026381
FEATURES             Location/Qualifiers
     misc_feature    29..49
                     /note="B4 Gateway"
                     /label="B4 Gateway"
     misc_feature    complement(4153..4190)
                     /note="Transcription Terminator"
                     /label="Transcription Terminator"
     misc_feature    3826..4079
                     /note="BGH pA"
                     /label="BGH pA"
     CDS             3045..3701
                     /note="DTA"
                     /label="DTA"
     promoter        2519..3031
                     /note="PGK promoter"
                     /label="PGK promoter"
     promoter        complement(2368..2518)
                     /note="spectinomycin promoter"
                     /label="spectinomycin promoter"
     CDS             complement(1357..2367)
                     /translation="MRSRNWSRTLTERSGGNGAVAVFMACYDCFFGVQSMPRASKQQA
                     RYAVGRCLMLWSSNDVTQQGSRPKTKLNIMREAVIAEVSTQLSEVVGVIERHLEPTLL
                     AVHLYGSAVDGGLKPHSDIDLLVTVTVRLDETTRRALINDLLETSASPGESEILRAVE
                     VTIVVHDDIIPWRYPAKRELQFGEWQRNDILAGIFEPATIDIDLAILLTKAREHSVAL
                     VGPAAEELFDPVPEQDLFEALNETLTLWNSPPDWAGDERNVVLTLSRIWYSAVTGKIA
                     PKDVAADWAMERLPAQYQPVILEARQAYLGQEEDRLASRADQLEEFVHYVKGEITKVV
                     GK"
                     /note="SpecR"
                     /label="SpecR"
     misc_feature    complement(617..1209)
                     /note="pUC ori"
                     /label="pUC ori"
     misc_feature    complement(319..346)
                     /note="rrnB T2"
                     /label="rrnB T2"
     misc_feature    complement(144..187)
                     /note="rrnB T1"
                     /label="rrnB T1"
     misc_feature    4216..4236
                     /note="B3 Gateway"
                     /label="B3 Gateway"
     misc_feature    4242..4249
                     /note="AsiSI"
                     /label="AsiSI"
     misc_feature    1..4274
                     /note="Synthetic Backbone"
                     /label="Synthetic Backbone"
     misc_feature    4275..7707
                     /note="5 arm"
                     /label="5 arm"
     misc_feature    7735..7759
                     /note="B1 Gateway"
                     /label="B1 Gateway"
     misc_feature    7772..7819
                     /note="Frt"
                     /label="Frt"
     intron          7820..8694
                     /note="mouse En2 intron"
                     /label="mouse En2 intron"
     misc_feature    8692..8694
                     /note="Splice Acceptor"
                     /label="Splice Acceptor"
     exon            8695..8867
                     /note="mouse En2 exon"
                     /label="mouse En2 exon"
     misc_feature    8879..9472
                     /note="ECMV IRES"
                     /label="ECMV IRES"
     gene            9473..12533
                     /gene="lacZ"
                     /note="lacZ"
                     /label="lacZ"
     misc_feature    12572..12815
                     /note="SV40 polyadenylation site"
                     /label="SV40 polyadenylation site"
     misc_feature    12819..12852
                     /note="loxP"
                     /label="loxP"
     promoter        12879..13398
                     /note="human beta actin promoter"
                     /label="human beta actin promoter"
     gene            13424..14218
                     /gene="NeoR"
                     /note="NeoR"
                     /label="NeoR"
     misc_feature    14418..14659
                     /note="SV40 polyadenylation site"
                     /label="SV40 polyadenylation site"
     misc_feature    14676..14723
                     /note="Frt"
                     /label="Frt"
     misc_feature    14730..14763
                     /note="loxP"
                     /label="loxP"
     misc_feature    8709..8786
                     /note="FCHK std_gpr"
                     /label="FCHK std_gpr"
     misc_feature    14779..14799
                     /note="B2 Gateway"
                     /label="B2 Gateway"
     misc_feature    7708..14829
                     /note="Synthetic Cassette"
                     /label="Synthetic Cassette"
     exon            15265..15445
                     /db_xref="ENSEMBL:ENSMUSE00000369811"
                     /type="targeted"
                     /rank="2"
                     /note="target exon 1 ENSMUSE00000369811"
     misc_feature    14830..15759
                     /note="Critical Region"
                     /label="Critical Region"
     misc_feature    15783..15816
                     /note="Downstream LoxP"
                     /label="Downstream LoxP"
     misc_feature    15760..15839
                     /note="synthetic loxP region"
                     /label="synthetic loxP region"
     exon            19090..19106
                     /db_xref="ENSEMBL:ENSMUSE00000407260"
                     /rank="3"
                     /note="ENSMUSE00000407260 5' fragment"
     misc_feature    15840..19106
                     /note="3 arm"
                     /label="3 arm"
ORIGIN      
        1 ccactggccg tcgttttaca ttaattaaca acttttctat acaaagttga cagatttaag
       61 actggccgtc gttttacaac gtcgtgactg ggaaaacatc catgctagcg ttaacgcgag
      121 agtagggaac tgccaggcat caaataaaac gaaaggctca gtcggaagac tgggcctttc
      181 gttttatctg ttgtttgtcg gtgaacgctc tcctgagtag gacaaatccg ccgggagcgg
      241 atttgaacgt tgtgaagcaa cggcccggag ggtggcgggc aggacgcccg ccataaactg
      301 ccaggcatca aactaagcag aaggccatcc tgacggatgg cctttttgcg tttctacaaa
      361 ctcttcctgg ctagcggtac gcgtattaat tgcgttgcgc tcactgcccg ctttccagtc
      421 gggaaacctg tcgtgccagc tgcattaatg aatcggccaa cgcgcgggga gaggcggttt
      481 gcgtattggg cgctcttccg cttcctcgct cactgactcg ctgcgctcgg tcgttcggct
      541 gcggcgagcg gtatcagctc actcaaaggc ggtaatacgg ttatccacag aatcagggga
      601 taacgcagga aagaacatgt gagcaaaagg ccagcaaaag gccaggaacc gtaaaaaggc
      661 cgcgttgctg gcgtttttcc ataggctccg cccccctgac gagcatcaca aaaatcgacg
      721 ctcaagtcag aggtggcgaa acccgacagg actataaaga taccaggcgt ttccccctgg
      781 aagctccctc gtgcgctctc ctgttccgac cctgccgctt accggatacc tgtccgcctt
      841 tctcccttcg ggaagcgtgg cgctttctca tagctcacgc tgtaggtatc tcagttcggt
      901 gtaggtcgtt cgctccaagc tgggctgtgt gcacgaaccc cccgttcagc ccgaccgctg
      961 cgccttatcc ggtaactatc gtcttgagtc caacccggta agacacgact tatcgccact
     1021 ggcagcagcc actggtaaca ggattagcag agcgaggtat gtaggcggtg ctacagagtt
     1081 cttgaagtgg tggcctaact acggctacac tagaagaaca gtatttggta tctgcgctct
     1141 gctgaagcca gttaccttcg gaaaaagagt tggtagctct tgatccggca aacaaaccac
     1201 cgctggtagc ggtggttttt ttgtttgcaa gcagcagatt acgcgcagaa aaaaaggatc
     1261 tcaagaagat cctttgatct tttctacggg gtctgacgct cagtggaacg acgcgtaact
     1321 cacgttaagg gattttggtc atgggtggct cgagggttat ttgccgacta ccttggtgat
     1381 ctcgcctttc acgtagtgga caaattcttc caactgatct gcgcgcgagg ccaagcgatc
     1441 ttcttcttgt ccaagataag cctgtctagc ttcaagtatg acgggctgat actgggccgg
     1501 caggcgctcc attgcccagt cggcagcgac atccttcggc gcgattttgc cggttactgc
     1561 gctgtaccaa atgcgggaca acgtaagcac tacatttcgc tcatcgccag cccagtcggg
     1621 cggcgagttc catagcgtta aggtttcatt tagcgcctca aatagatcct gttcaggaac
     1681 cggatcaaag agttcctccg ccgctggacc taccaaggca acgctatgtt ctcttgcttt
     1741 tgtcagcaag atagccagat caatgtcgat cgtggctggc tcgaagatac ctgcaagaat
     1801 gtcattgcgc tgccattctc caaattgcag ttcgcgctta gctggataac gccacggaat
     1861 gatgtcgtcg tgcacaacaa tggtgacttc tacagcgcgg agaatctcgc tctctccagg
     1921 ggaagccgaa gtttccaaaa ggtcgttgat caaagctcgc cgcgttgttt catcaagcct
     1981 tacggtcacc gtaaccagca aatcaatatc actgtgtggc ttcaggccgc catccactgc
     2041 ggagccgtac aaatgtacgg ccagcaacgt cggttcgaga tggcgctcga tgacgccaac
     2101 tacctctgat agttgagtcg atacttcggc gatcaccgct tccctcataa tgtttaactt
     2161 tgttttaggg cgactgccct gctgcgtaac atcgttgctg ctccataaca tcaaacatcg
     2221 acccacggcg taacgcgctt gctgcttgga tgcccgaggc atagactgta ccccaaaaaa
     2281 acagtcataa caagccatga aaaccgccac tgcgccgtta ccaccgctgc gttcggtcaa
     2341 ggttctggac cagttgcgtg agcgcatacg ctacttgcat tacagcttac gaaccgaaca
     2401 ggcttatgtc cactgggttc gtgccttcat ccgtttccac ggtgtgcgtc acccggcaac
     2461 cttgggtagc agcgaagtcg aggcatttct gtcctggctg gtctagagct gtttatcgaa
     2521 ttctaccggg taggggaggc gcttttccca aggcagtctg gagcatgcgc tttagcagcc
     2581 ccgctgggca cttggcgcta cacaagtggc ctctggcctc gcacacattc cacatccacc
     2641 ggtaggcgcc aaccggctcc gttctttggt ggccccttcg cgccaccttc tactcctccc
     2701 ctagtcagga agttcccccc cgccccgcag ctcgcgtcgt gcaggacgtg acaaatggaa
     2761 gtagcacgtc tcactagtct cgtgcagatg gacagcaccg ctgagcaatg gaagcgggta
     2821 ggcctttggg gcagcggcca atagcagctt tgctccttcg ctttctgggc tcagaggctg
     2881 ggaaggggtg ggtccggggg cgggctcagg ggcgggctca ggggcggggc gggcgcccga
     2941 aggtcctccg gaggcccggc attctgcacg cttcaaaagc gcacgtctgc cgcgctgttc
     3001 tcctcttcct catctccggg cctttcgacc tgcaggtcct cgccatggat cctgatgatg
     3061 ttgttgattc ttctaaatct tttgtgatgg aaaacttttc ttcgtaccac gggactaaac
     3121 ctggttatgt agattccatt caaaaaggta tacaaaagcc aaaatctggt acacaaggaa
     3181 attatgacga tgattggaaa gggttttata gtaccgacaa taaatacgac gctgcgggat
     3241 actctgtaga taatgaaaac ccgctctctg gaaaagctgg aggcgtggtc aaagtgacgt
     3301 atccaggact gacgaaggtt ctcgcactaa aagtggataa tgccgaaact attaagaaag
     3361 agttaggttt aagtctcact gaaccgttga tggagcaagt cggaacggaa gagtttatca
     3421 aaaggttcgg tgatggtgct tcgcgtgtag tgctcagcct tcccttcgct gaggggagtt
     3481 ctagcgttga atatattaat aactgggaac aggcgaaagc gttaagcgta gaacttgaga
     3541 ttaattttga aacccgtgga aaacgtggcc aagatgcgat gtatgagtat atggctcaag
     3601 cctgtgcagg aaatcgtgtc aggcgatctc tttgtgaagg aaccttactt ctgtggtgtg
     3661 acataattgg acaaactacc tacagagatt taaagctcta aggtaaatat aaaattttta
     3721 agtgtataat gtgttaaact actgattcta attgtttgtg tattttagat tccaacctat
     3781 ggaactgatg aatgggagca gtggtggaat gcagatccta gagctcgctg atcagcctcg
     3841 actgtgcctt ctagttgcca gccatctgtt gtttgcccct cccccgtgcc ttccttgacc
     3901 ctggaaggtg ccactcccac tgtcctttcc taataaaatg aggaaattgc atcgcattgt
     3961 ctgagtaggt gtcattctat tctggggggt ggggtggggc aggacagcaa gggggaggat
     4021 tgggaagaca atagcaggca tgctggggat gcggtgggct ctatggcttc tgaggcggaa
     4081 agaaccagct ggggctcgag atccactagt tctagcctcg aggctagagc ggccgagttt
     4141 aaacagataa acggaaaaaa accgggccaa tgttggcccg gtttttttgg atttaggtga
     4201 cactatagat cgtgccaact ttattataca aagttgcgga cgcgatcgcc ggcggataac
     4261 aatttcacac aggatccatt cccttgtaca ttcaacaaat ataacctgag tacttactga
     4321 gcactgtgac ctctgccagg ttccgggtca cctaggacaa tggaggaagc ctcgtgggtg
     4381 gagtctgatg cagcctttca tgtgggaatt gcagcagctt cccccacaga gctgggcatc
     4441 gtgacccaag tgatgtccat aaaggcctct gggaggtgcc cagggtcagt gggtcagtga
     4501 ctgtctgacc ccagcagcag gaaagcactg gcggtctggg tggctcacag gccactggtg
     4561 agaggctgag gacacaagga agggaaagcc tggtatcatc agaggcgccc actcccagag
     4621 gacaagctgc ttgaaagtgg gtgccgagta gaggccagag gccagagcta gcccagcatc
     4681 ctcgccagga tcccaggcta gctctcgcct taagtctagg tcacaagtgc tcttattgtc
     4741 tgtagatgca ggggtgtgtg ggagcctgcg gaggccagga caaactcagg tgtcattcct
     4801 caggctctgt gtaccgaggt cggcagccag cctgtgggag tcagctctcc tctcaccatg
     4861 tgagctccag gactcaggtc ggcaggcttg gcagcaggcg cctttgtcca ccgagccatc
     4921 ttgctgatcc tgatggaggt tttcaaatgg ggagatctga gcatttgatc agacaggggt
     4981 gttgatgaaa atgtgggtgt ttgtcccccg ggaagagcca agactggggc atgtcccgtc
     5041 cgtgagaagg gaatacaaga atgggagggc tgtactgcgg ggggtagagg gggacagcag
     5101 cttgtgccgc ttgcatgagg tcttggaaga acttctgccc ttctcagggc atgggctcaa
     5161 cctgcctttg cctcccagct ctgggagcaa gcctgcaccc ccgcgcttag cacacggttc
     5221 tggggcgcaa actcgagtcc tgggcctttc atagagccac accaggatct gacataaata
     5281 agtaaataga cagaccgaca ataaatcatt ttaactgccc ctcccaggca gtgctatatg
     5341 agcaagcccc taaacagggc taccaagctc tgtggccctg tcagggactc aggcctaacc
     5401 ccacaagcat ggggaccagg ggacaaagaa gaggccacct gtggtttgag aggccccagg
     5461 tgacactaga aggtgttgtg ttcacaatgg gaaccccagc ctatgctggg ggtaaatgag
     5521 tgccgtgaat taggtagata atttctccgt ggctacgcat gtacacacgc acatgggggc
     5581 ggggcacctg catgtgcagg gagggccaga ccttgtgcat agtggttttc tggtttgttg
     5641 agtgagtgaa aggaagttgg ccctcagtca ctctgggatc tttttacagg aatggcaggg
     5701 ataggggtag ggggaatata ctcgaaatca aaaccctttt ctggtcattc tgtgttgtct
     5761 ccccagggca ggctccaaac catccccacc cagccttttc ccacagtcct ccaggaaagt
     5821 ccggcctctg tgccacgtag ctctctgatc cttgagtgcg gtgtggagcc aaaagatggg
     5881 cgtgaggaaa agagaaagga cagagaatgt tccaggaatc aggcttctcc acacctgttc
     5941 tggaaccctc ctcctcgctg gcctcgctgt gactgtcact gtcactcctc cacactggct
     6001 ttccttcttt tttttttttt tttttgtttg tttcttggtt tgtttgtttg tttgtttttt
     6061 cgagacagga tttctctgtg tagccttggc tgtcctggaa ctcactttgt agaccaggct
     6121 ggcctcgaac tcagaaatcc acctgcctct gcctcccaag tgctgggatt aaaggcgtgc
     6181 gccaccacac tggctttcca ttaccccggt gctgtgtgtc ccgactgtgg ctgacccaag
     6241 cctgcaactc ctccttgccc cccacctcac agcttcttca cctcagagtc tcttgagaaa
     6301 gaaacctggg ctcttccctc tgtccagcag gttctgttga cttggaaaca attccacttg
     6361 cctcataaaa aaaaaaaatc atgataaaat aagataaaat gcaggttttc tcagccactg
     6421 gcttcatcat gccttgctga gcctgggttt ccagtccctc agcttctgct cagttgggta
     6481 actcagcagc tccggtcagt agcttcctgg gtgtggttct cacgcctgag ggtgcacaga
     6541 gcacccggga gacctgagga agctcagacc tctgggctcc acccccaagt ctgcagcagc
     6601 cttggaaact ggttgtgccc agtttcccgg gaggttgagg ctgctggcct tgagtcaagg
     6661 agtgtacatt ggctatagca ggtctctggg gagaatatat atatatatat tataatatat
     6721 acatatatta caatatgtaa tataatatat attataatat ataatatgtt acatatatta
     6781 tgtactatat atatatatat atatatatat atatatatat atatatatga atgaatagga
     6841 gagagagatg tgtccttggg gacaatcctt ctcctatgct cactcagcaa tgccctccta
     6901 ccgggaccag caggctgttc ttcagtgaag agggggaagg actaaggaca ggagatgaga
     6961 aaataaagga gatagcagag ctgagaccag aagtccatgc ctaagctgag gaccaatgct
     7021 aagcacgttt gttacaaagt acagcagctt ctatacagtt cacagggaga aaggggcaga
     7081 gtcggcagaa agccatcata taatgggact cgaggtcatc agaaagctaa cagagccttg
     7141 ttgcacaaaa gggacacggg gcacggagag tgcattgcag attaagcaca cagtagccgc
     7201 ctccggacag ataactccag ttcccgaaac tgaaacctaa actcccgctg gccccagccc
     7261 cacaccattg ccacgcccac ccctggacca gcactcagaa ctaaagctcc ctttgtttca
     7321 tccggacctc tgagaaagcc ttgggtcacg ggctggcttc cagcaagctt ttaagtttta
     7381 tttggggaat ttaatcgtga ggaccgagct gacatttctc cactctctct ccagcctcca
     7441 actctactcc tgtcccctca cctactcctt caaacattgc ttcttacccc acacccctcc
     7501 cagaccctga gacagccctg gctgtcttgg gaggtacctc tgtagaccag gctggcctca
     7561 aactaaaact aaaactaaaa agagatcccc ctgcctctgc ctcccaaatg ctgggattaa
     7621 aggcgtgtgc caccaatgcc caacccaact cctgctgctt tttaaagtgt atctgacccc
     7681 tgatccagtt gttttgtgtg agaatgaaag gcgcataacg ataccacgat atcaacaagt
     7741 ttgtacaaaa aagcaggctg gcgccggaac cgaagttcct attccgaagt tcctattctc
     7801 tagaaagtat aggaacttcg aaccctttcc cacaccaccc tccacacttg ccccaaacac
     7861 tgccaactat gtaggaggaa ggggttggga ctaacagaag aacccgttgt ggggaagctg
     7921 ttgggagggt cactttatgt tcttgcccaa ggtcagttgg gtggcctgct tctgatgagg
     7981 tggtcccaag gtctggggta gaaggtgaga gggacaggcc accaaggtca gccccccccc
     8041 cctatcccat aggagccagg tccctctcct ggacaggaag actgaagggg agatgccaga
     8101 gactcagtga agcctggggt accctattgg agtccttcaa ggaaacaaac ttggcctcac
     8161 caggcctcag ccttggctcc tcctgggaac tctactgccc ttgggatccc cttgtagttg
     8221 tgggttacat aggaaggggg acgggattcc ccttgactgg ctagcctact cttttcttca
     8281 gtcttctcca tctcctctca cctgtctctc gaccctttcc ctaggataga cttggaaaaa
     8341 gataagggga gaaaacaaat gcaaacgagg ccagaaagat tttggctggg cattccttcc
     8401 gctagctttt attgggatcc cctagtttgt gataggcctt ttagctacat ctgccaatcc
     8461 atctcatttt cacacacaca cacaccactt tccttctggt cagtgggcac atgtccagcc
     8521 tcaagtttat atcaccaccc ccaatgccca acacttgtat ggccttgggc gggtcatccc
     8581 cccccccacc cccagtatct gcaacctcaa gctagcttgg gtgcgttggt tgtggataag
     8641 tagctagact ccagcaacca gtaacctctg ccctttctcc tccatgacaa ccaggtccca
     8701 ggtcccgaaa accaaagaag aagaacccta acaaagagga caagcggcct cgcacagcct
     8761 tcactgctga gcagctccag aggctcaagg ctgagtttca gaccaacagg tacctgacag
     8821 agcagcggcg ccagagtctg gcacaggagc tcggtacccg gaagatctgg actctagaga
     8881 attccgcccc tctccctccc ccccccctaa cgttactggc cgaagccgct tggaataagg
     8941 ccggtgtgcg tttgtctata tgttattttc caccatattg ccgtcttttg gcaatgtgag
     9001 ggcccggaaa cctggccctg tcttcttgac gagcattcct aggggtcttt cccctctcgc
     9061 caaaggaatg caaggtctgt tgaatgtcgt gaaggaagca gttcctctgg aagcttcttg
     9121 aagacaaaca acgtctgtag cgaccctttg caggcagcgg aaccccccac ctggcgacag
     9181 gtgcctctgc ggccaaaagc cacgtgtata agatacacct gcaaaggcgg cacaacccca
     9241 gtgccacgtt gtgagttgga tagttgtgga aagagtcaaa tggctctcct caagcgtatt
     9301 caacaagggg ctgaaggatg cccagaaggt accccattgt atgggatctg atctggggcc
     9361 tcggtgcaca tgctttacat gtgtttagtc gaggttaaaa aacgtctagg ccccccgaac
     9421 cacggggacg tggttttcct ttgaaaaaca cgatgataag cttgccacaa ccatggaaga
     9481 tcccgtcgtt ttacaacgtc gtgactggga aaaccctggc gttacccaac ttaatcgcct
     9541 tgcagcacat ccccctttcg ccagctggcg taatagcgaa gaggcccgca ccgatcgccc
     9601 ttcccaacag ttgcgcagcc tgaatggcga atggcgcttt gcctggtttc cggcaccaga
     9661 agcggtgccg gaaagctggc tggagtgcga tcttcctgag gccgatactg tcgtcgtccc
     9721 ctcaaactgg cagatgcacg gttacgatgc gcccatctac accaacgtga cctatcccat
     9781 tacggtcaat ccgccgtttg ttcccacgga gaatccgacg ggttgttact cgctcacatt
     9841 taatgttgat gaaagctggc tacaggaagg ccagacgcga attatttttg atggcgttaa
     9901 ctcggcgttt catctgtggt gcaacgggcg ctgggtcggt tacggccagg acagtcgttt
     9961 gccgtctgaa tttgacctga gcgcattttt acgcgccgga gaaaaccgcc tcgcggtgat
    10021 ggtgctgcgc tggagtgacg gcagttatct ggaagatcag gatatgtggc ggatgagcgg
    10081 cattttccgt gacgtctcgt tgctgcataa accgactaca caaatcagcg atttccatgt
    10141 tgccactcgc tttaatgatg atttcagccg cgctgtactg gaggctgaag ttcagatgtg
    10201 cggcgagttg cgtgactacc tacgggtaac agtttcttta tggcagggtg aaacgcaggt
    10261 cgccagcggc accgcgcctt tcggcggtga aattatcgat gagcgtggtg gttatgccga
    10321 tcgcgtcaca ctacgtctga acgtcgaaaa cccgaaactg tggagcgccg aaatcccgaa
    10381 tctctatcgt gcggtggttg aactgcacac cgccgacggc acgctgattg aagcagaagc
    10441 ctgcgatgtc ggtttccgcg aggtgcggat tgaaaatggt ctgctgctgc tgaacggcaa
    10501 gccgttgctg attcgaggcg ttaaccgtca cgagcatcat cctctgcatg gtcaggtcat
    10561 ggatgagcag acgatggtgc aggatatcct gctgatgaag cagaacaact ttaacgccgt
    10621 gcgctgttcg cattatccga accatccgct gtggtacacg ctgtgcgacc gctacggcct
    10681 gtatgtggtg gatgaagcca atattgaaac ccacggcatg gtgccaatga atcgtctgac
    10741 cgatgatccg cgctggctac cggcgatgag cgaacgcgta acgcgaatgg tgcagcgcga
    10801 tcgtaatcac ccgagtgtga tcatctggtc gctggggaat gaatcaggcc acggcgctaa
    10861 tcacgacgcg ctgtatcgct ggatcaaatc tgtcgatcct tcccgcccgg tgcagtatga
    10921 aggcggcgga gccgacacca cggccaccga tattatttgc ccgatgtacg cgcgcgtgga
    10981 tgaagaccag cccttcccgg ctgtgccgaa atggtccatc aaaaaatggc tttcgctacc
    11041 tggagagacg cgcccgctga tcctttgcga atacgcccac gcgatgggta acagtcttgg
    11101 cggtttcgct aaatactggc aggcgtttcg tcagtatccc cgtttacagg gcggcttcgt
    11161 ctgggactgg gtggatcagt cgctgattaa atatgatgaa aacggcaacc cgtggtcggc
    11221 ttacggcggt gattttggcg atacgccgaa cgatcgccag ttctgtatga acggtctggt
    11281 ctttgccgac cgcacgccgc atccagcgct gacggaagca aaacaccagc agcagttttt
    11341 ccagttccgt ttatccgggc aaaccatcga agtgaccagc gaatacctgt tccgtcatag
    11401 cgataacgag ctcctgcact ggatggtggc gctggatggt aagccgctgg caagcggtga
    11461 agtgcctctg gatgtcgctc cacaaggtaa acagttgatt gaactgcctg aactaccgca
    11521 gccggagagc gccgggcaac tctggctcac agtacgcgta gtgcaaccga acgcgaccgc
    11581 atggtcagaa gccgggcaca tcagcgcctg gcagcagtgg cgtctggcgg aaaacctcag
    11641 tgtgacgctc cccgccgcgt cccacgccat cccgcatctg accaccagcg aaatggattt
    11701 ttgcatcgag ctgggtaata agcgttggca atttaaccgc cagtcaggct ttctttcaca
    11761 gatgtggatt ggcgataaaa aacaactgct gacgccgctg cgcgatcagt tcacccgtgc
    11821 accgctggat aacgacattg gcgtaagtga agcgacccgc attgacccta acgcctgggt
    11881 cgaacgctgg aaggcggcgg gccattacca ggccgaagca gcgttgttgc agtgcacggc
    11941 agatacactt gctgatgcgg tgctgattac gaccgctcac gcgtggcagc atcaggggaa
    12001 aaccttattt atcagccgga aaacctaccg gattgatggt agtggtcaaa tggcgattac
    12061 cgttgatgtt gaagtggcga gcgatacacc gcatccggcg cggattggcc tgaactgcca
    12121 gctggcgcag gtagcagagc gggtaaactg gctcggatta gggccgcaag aaaactatcc
    12181 cgaccgcctt actgccgcct gttttgaccg ctgggatctg ccattgtcag acatgtatac
    12241 cccgtacgtc ttcccgagcg aaaacggtct gcgctgcggg acgcgcgaat tgaattatgg
    12301 cccacaccag tggcgcggcg acttccagtt caacatcagc cgctacagtc aacagcaact
    12361 gatggaaacc agccatcgcc atctgctgca cgcggaagaa ggcacatggc tgaatatcga
    12421 cggtttccat atggggattg gtggcgacga ctcctggagc ccgtcagtat cggcggaatt
    12481 ccagctgagc gccggtcgct accattacca gttggtctgg tgtcaaaaat aataataacc
    12541 gggcaggggg gatctaagct ctagataagt aatgatcata atcagccata tcacatctgt
    12601 agaggtttta cttgctttaa aaaacctccc acacctcccc ctgaacctga aacataaaat
    12661 gaatgcaatt gttgttgtta acttgtttat tgcagcttat aatggttaca aataaagcaa
    12721 tagcatcaca aatttcacaa ataaagcatt tttttcactg cattctagtt gtggtttgtc
    12781 caaactcatc aatgtatctt atcatgtctg gatccggaat aacttcgtat agcatacatt
    12841 atacgaagtt atgtttaaac ggcgcgcccc ggaattcgcc ttctgcagga gcgtacagaa
    12901 cccagggccc tggcacccgt gcagaccctg gcccacccca cctgggcgct cagtgcccaa
    12961 gagatgtcca cacctaggat gtcccgcggt gggtgggggg cccgagagac gggcaggccg
    13021 ggggcaggcc tggccatgcg gggccgaacc gggcactgcc cagcgtgggc gcgggggcca
    13081 cggcgcgcgc ccccagcccc cgggcccagc accccaaggc ggccaacgcc aaaactctcc
    13141 ctcctcctct tcctcaatct cgctctcgct cttttttttt ttcgcaaaag gaggggagag
    13201 ggggtaaaaa aatgctgcac tgtgcggcga agccggtgag tgagcggcgc ggggccaatc
    13261 agcgtgcgcc gttccgaaag ttgcctttta tggctcgagc ggccgcggcg gcgccctata
    13321 aaacccagcg gcgcgacgcg ccaccaccgc cgagaccgcg tccgccccgc gagcacagag
    13381 cctcgccttt gccgatcctc tagagtcgag atccgccgcc accatgattg aacaagatgg
    13441 attgcacgca ggttctccgg ccgcttgggt ggagaggcta ttcggctatg actgggcaca
    13501 acagacaatc ggctgctctg atgccgccgt gttccggctg tcagcgcagg ggcgcccggt
    13561 tctttttgtc aagaccgacc tgtccggtgc cctgaatgaa ctgcaggacg aggcagcgcg
    13621 gctatcgtgg ctggccacga cgggcgttcc ttgcgcagct gtgctcgacg ttgtcactga
    13681 agcgggaagg gactggctgc tattgggcga agtgccgggg caggatctcc tgtcatctca
    13741 ccttgctcct gccgagaaag tatccatcat ggctgatgca atgcggcggc tgcatacgct
    13801 tgatccggct acctgcccat tcgaccacca agcgaaacat cgcatcgagc gagcacgtac
    13861 tcggatggaa gccggtcttg tcgatcagga tgatctggac gaagagcatc aggggctcgc
    13921 gccagccgaa ctgttcgcca ggctcaaggc gcgcatgccc gacggcgagg atctcgtcgt
    13981 gacccatggc gatgcctgct tgccgaatat catggtggaa aatggccgct tttctggatt
    14041 catcgactgt ggccggctgg gtgtggcgga ccgctatcag gacatagcgt tggctacccg
    14101 tgatattgct gaagagcttg gcggcgaatg ggctgaccgc ttcctcgtgc tttacggtat
    14161 cgccgctccc gattcgcagc gcatcgcctt ctatcgcctt cttgacgagt tcttctgagc
    14221 gggactctgg ggttcgaaat gaccgaccaa gcgacgccca acctgccatc acgagatttc
    14281 gattccaccg ccgccttcta tgaaaggttg ggcttcggaa tcgttttccg ggacgccggc
    14341 tggatgatcc tccagcgcgg ggatctcatg ctggagttct tcgcccaccc cccggatcta
    14401 agctctagat aagtaatgat cataatcagc catatcacat ctgtagaggt tttacttgct
    14461 ttaaaaaacc tcccacacct ccccctgaac ctgaaacata aaatgaatgc aattgttgtt
    14521 gttaacttgt ttattgcagc ttataatggt tacaaataaa gcaatagcat cacaaatttc
    14581 acaaataaag catttttttc actgcattct agttgtggtt tgtccaaact catcaatgta
    14641 tcttatcatg tctggatccg ggggtaccgc gtcgagaagt tcctattccg aagttcctat
    14701 tctctagaaa gtataggaac ttcgtcgaga taacttcgta tagcatacat tatacgaagt
    14761 tatgtcgaga tatctagacc cagctttctt gtacaaagtg gttgatatct ctatagtcgc
    14821 agtaggcggc aaagaatatt tgttctgcta caactccaga aatctgtgtg attttgtttg
    14881 ggttgttgtt atatttgtgg ggtctttgtt cttgggggga ggggtattgc catctttcca
    14941 gccccctgtg tgtgacttta tatgcacaaa gcccttggca tgcccactgg tgatggtccc
    15001 gtgtgtgcac actgcttcca tgtgtgcata ctgctcacct cccaatgcgg tctctctggt
    15061 ccaagtctaa ggcctcctcc ggtcaagagg cctgccattc tgtgttctca ctccctcctg
    15121 gcaatcacac cagatttact ctctggccag ggcaagccca gtggtggcct gtgtttcctc
    15181 ctgctggaaa aaggatgtct ggagacaaca tggctgtggg ccctcttatc atatgtgctt
    15241 cagcctgcct ctgtcgctcc acagttctgc tcctaagggc tacacaacct tcggcatcac
    15301 agcctctcca ggagtcatcg tagatgtcat ccatggtcct ccagtcaaga agagtaccat
    15361 gggggcctcc aaatggcctc tggaccctga gctggaggtg accctacagg tgaaagcagc
    15421 cagcagcaga acagatgatg aaaaggtctg atgggtgtgg tgagggtggg gcctgatggg
    15481 tggggtgtgg cctaatgagt gggatggggt ggggcctgat aggtggggtg gagcctgatt
    15541 gatgggtggg tggggcctga tggcccgagg gtgagagatg tgagcccctg cacagtctat
    15601 ttgctcccat gctcaaggcc caccctggga gagcctcctt cccctccttg gacaagttca
    15661 tagtgactcc tttgtcctct gtgcccgcac agatggcaca tttgtccccg tcattctttt
    15721 cccatcaccg ggattaaata cccaataaaa actagtttag agatggcgca acgcaattaa
    15781 tgataacttc gtatagcata cattatacga agttatggtc tgagctcgcc atcagttcaa
    15841 cccacatcca cagtgtgact aaaccactct agaaacatcc tcctaggtac acccagaggc
    15901 gagtctaaat gcagtcacgt tcacaatgac acttgcaggg cttatgaagg tcccggttca
    15961 tccacgtatt actgtttagt aaataccaac tcatgcagac acaagacggc actgggatgg
    16021 gagcatcagg taacatacag gtaaacaaac aggtagctgt ggctgagagg atgctgaagg
    16081 ccacaggcag ggatccacca ggagcacctt ctgtgtccca atgttagctt cctgtggcca
    16141 ttgggggggg ggggtgtcat tctgtggcga ctctcgaggg tcactctcca tctctctgag
    16201 ctcctgtcag gtggcagtca gtattccctg atctgtggtg gtgccgctct ggtcacttgg
    16261 cctcctcccc ctctgtgtgc ttctcttgta aggacacacg ccactggact gaattccaag
    16321 gtcaccctta acttaccttt aagaaacttt gttccctgtg tcttgttcac aagttccagg
    16381 actgagaggg tgagaccctc gtaggtagtc tccacaagat cctctgggat tcccacagac
    16441 accgtgctcc ctggaggagc atacccagtt tggtctttcc tgggggacaa aatgctgtca
    16501 cccactctaa gaacacgaag gtaactaggg tgtctggcag gtgcagtcag ggaatacttg
    16561 ccataaaaag aaacaagttg ccgagcagtg gtagcgcatg cctttaatcc cagcacttgg
    16621 gaggcagagg caggcagatt tctgagtttg aagccagcct ggactacaga gtgagttcca
    16681 ggacagccag ggctacacag agaaaccctg tctcaaaaag aagaggaaga agaaggagta
    16741 gaaggagaag gagaggaggg agggggaggg agggggagga agagggagaa agagggaaga
    16801 agaagaagaa gaagaagaag aagaagaaga agaagaagaa gaagaagaag aagaagaaga
    16861 agaagaagaa gaagaagaag aagaagaaga agaagaagaa gaagaagaaa gttgaaggat
    16921 ggagccaaag gccagcctgg gagagagttg gaacacccag gtggctccta ggctcaccct
    16981 ggatgatagg gacaagacac aggttgagcg tgctgaagga gtcctgtatg acaaagacag
    17041 ggggagaagt gaggggtgag ggagccagct cagaggcttc attgtggggc ccaccttgtc
    17101 ttccctcctc ccctttcccc ctctctcttc tcctttttgc tctacttttc ctgtgtttcg
    17161 agacagaatc ttgctaatta gtccagcctc tgctcaaact ctcaatcctc ctgcctcagc
    17221 ttcttcagta ttaggatcaa acttgtgcca ccacacaagg ctaggagcct cattttctgg
    17281 agcgaacaga aagccagaga aaagttctgt gcaaagatgt tactggctgg tgccaagcaa
    17341 gcaagtagcc tgcacccagg gagcagactg aaggcaggga gcccagacta aaatgtactg
    17401 cagagtccag agaactcatg atgctgtcat ttgtcccctc cctccctcgc ccaggataac
    17461 tactgtctat aggacaggac ccagcacctc agtggtttct cagtgtgtcc ctcaggggct
    17521 cctccatgtg gtccttcagt gtcccctcaa gaatttctta gtatgaactt tgagtatgtt
    17581 ctttcactct attccctcag gagcttctaa gtgtgaaccc ccaatatttt gttcctcagt
    17641 gtctcccctc agacactcct cagtgtgtcc cctcagacct cttcagtgtg tcccctcaga
    17701 cactcctcag tgtgtttccc ctcagatact tctcagtgtg tgtcccctca gacagacact
    17761 actcagtgtg tcccctcaaa cagacactcc tcagtgtgtc ccctcagaca ctcctcagtc
    17821 tgtcccctca aactctcctc agtgtatgtc ccctcagaca ctcctcagtg tgtctcctca
    17881 gacactcctc aatgtgtgtc ccctcagaca ctcttcagta tgtctcctca gatactcctc
    17941 agtgtgtccc ctcagacctc ttcagtgtgt cccctcaaac actcctcagt gtgtcccctc
    18001 agactctcct cagtgtgtgt cccctcagat acccctcaga tgtcacgata ggctcctttc
    18061 cttgtagctc tttggttgct tttggtgtcc ccagctcatg tcactcaagc gtctccctcc
    18121 taatgtctca ccttccccga cagctgggtc aatcagacac ccctctctgg gtttttgttt
    18181 acttgtttgt ttgtttcagt ttttactggg cagagggact gagatgagcc cagagcttca
    18241 tgtcttcctc ccctgaggtg caccccctcc ccatccccac tctcttcccc agccttctga
    18301 tctggaggcc gcacagacag ctcatgctct acagctgagg gcctgcttcc cggtgcctga
    18361 gagacaacct gaagtccagt tccatggcta ctccctgctc tttctttccc tctaatgctt
    18421 tttgtacccc atttccagct gctgatcccc tactcccctt ccaagaatct ctcaagacat
    18481 actttgttag aactgtagct gttgctatga tgaaccaccg tgaccaaaag caagttgggg
    18541 aggaaaaggt ctatctggct cacacttcca catcgctgtt catcatagaa ggaagtcagc
    18601 acaagaactc acacagggtg gggacctgga agctggagct gatagaaagt tccgcttact
    18661 ggctgcttac tggcttgctc cttgtggctt gctcagcctg ctttcttata gaacccagga
    18721 ccaccagccc agggatggcc ccacccacaa tgggctgggc cctccctcat caaacactaa
    18781 ttatgaaaat gcccaccagt tggatattaa ggaggcattt tctcaattga agttccggcc
    18841 tttcagacga ctctggtttg tgtcaaggtg acataaaatt agccaataaa taagcacccc
    18901 tcatggactc ttcccttacc cccttttctc aggccgggcg ggtccctcca tctctgagct
    18961 cctttgggac cattttctac aacttcgtaa ttagcagagt tgagctggat tgagcgggca
    19021 tacagcagag ctcaaacttg tttgttgagt gactaagaga aatcataaat gtctgctatt
    19081 gtcttatagg ttcgagtttc atacta
//
