# Supplementary material for: CRISPR-Cas9 enables conditional mutagenesis of challenging loci
Source: Sci Rep. 2016 Sep 1;6:32326. doi: 10.1038/srep32326 (PMC5007477; doi:10.1038/srep32326)
Supplement: Supplementary File 3 [file srep32326-s3.zip › gb/HEP00996_A05_vector.gb]

LOCUS       112396#L1L2_Pgk_P#L3L4_pD223_DTA_spec        21679 bp    dna     circular UNK 
ACCESSION   unknown
SOURCE      Mus musculus
  ORGANISM  Mus musculus
            Eukaryota; Metazoa; Chordata; Craniata; Vertebrata; Euteleostomi;
            Mammalia; Eutheria; Euarchontoglires; Glires; Rodentia;
            Sciurognathi; Muroidea; Muridae; Murinae; Mus.
COMMENT     cassette: L1L2_Pgk_P
COMMENT     design_id: 112396
COMMENT     backbone: L3L4_pD223_DTA_spec
COMMENT     transcript_id: ENSMUST00000024849
FEATURES             Location/Qualifiers
     misc_feature    29..49
                     /note="B4 Gateway"
                     /label="B4 Gateway"
     misc_feature    complement(125..378)
                     /note="BGH pA"
                     /label="BGH pA"
     CDS             complement(503..1159)
                     /note="DTA"
                     /label="DTA"
     promoter        complement(1173..1685)
                     /note="PGK promoter"
                     /label="PGK promoter"
     promoter        1686..1836
                     /note="spectinomycin promoter"
                     /label="spectinomycin promoter"
     CDS             1837..2847
                     /note="SpecR"
                     /label="SpecR"
     misc_feature    2995..3587
                     /note="pUC ori"
                     /label="pUC ori"
     misc_feature    3858..3885
                     /note="rrnB T2"
                     /label="rrnB T2"
     misc_feature    4017..4060
                     /note="rrnB T1"
                     /label="rrnB T1"
     misc_feature    4156..4176
                     /note="B3 Gateway"
                     /label="B3 Gateway"
     misc_feature    4182..4189
                     /note="AsiSI"
                     /label="AsiSI"
     misc_feature    1..4214
                     /note="Synthetic Backbone"
                     /label="Synthetic Backbone"
     misc_feature    4215..10140
                     /note="5 arm"
                     /label="5 arm"
     misc_feature    10168..10192
                     /note="B1 Gateway"
                     /label="B1 Gateway"
     misc_feature    10205..10252
                     /note="Frt"
                     /label="Frt"
     intron          10253..11127
                     /note="mouse En2 intron"
                     /label="mouse En2 intron"
     misc_feature    11125..11127
                     /note="Splice Acceptor"
                     /label="Splice Acceptor"
     exon            11128..11129
                     /note="mouse En2 exon"
                     /label="mouse En2 exon"
     misc_feature    11341..11902
                     /note="ECMV IRES"
                     /label="ECMV IRES"
     gene            11913..14959
                     /gene="lacZ"
                     /note="lacZ"
                     /label="lacZ"
     misc_feature    14994..15249
                     /note="SV40 polyadenylation site"
                     /label="SV40 polyadenylation site"
     misc_feature    15253..15286
                     /note="loxP"
                     /label="loxP"
     promoter        15318..15825
                     /note="mouse phosphoglycerate kinase 1 promoter"
     gene            15912..16703
                     /gene="NeoR"
                     /note="NeoR"
                     /label="NeoR"
     misc_feature    16901..17144
                     /note="SV40 polyadenylation site"
                     /label="SV40 polyadenylation site"
     misc_feature    17161..17208
                     /note="Frt"
                     /label="Frt"
     misc_feature    17215..17248
                     /note="loxP"
                     /label="loxP"
     misc_feature    11142..11219
                     /note="FCHK std_gpr"
                     /label="FCHK std_gpr"
     misc_feature    17264..17284
                     /note="B2 Gateway"
                     /label="B2 Gateway"
     misc_feature    10141..17314
                     /note="Synthetic Cassette"
                     /label="Synthetic Cassette"
     exon            17671..17846
                     /db_xref="ENSEMBL:ENSMUSE00000235473"
                     /type="targeted"
                     /rank="3"
                     /note="target exon 1 ENSMUSE00000235473"
     misc_feature    17315..18013
                     /note="Critical Region"
                     /label="Critical Region"
     misc_feature    18037..18070
                     /note="Downstream LoxP"
                     /label="Downstream LoxP"
     misc_feature    18014..18093
                     /note="synthetic loxP region"
                     /label="synthetic loxP region"
     misc_feature    18094..21679
                     /note="3 arm"
                     /label="3 arm"
ORIGIN      
        1 ccactggccg tcgttttaca ttaattaaca acttttctat acaaagttga cagatatctg
       61 tttaaactcg gccgctctag cctcgaggct agaactagtg gatctcgagc cccagctggt
      121 tctttccgcc tcagaagcca tagagcccac cgcatcccca gcatgcctgc tattgtcttc
      181 ccaatcctcc cccttgctgt cctgccccac cccacccccc agaatagaat gacacctact
      241 cagacaatgc gatgcaattt cctcatttta ttaggaaagg acagtgggag tggcaccttc
      301 cagggtcaag gaaggcacgg gggaggggca aacaacagat ggctggcaac tagaaggcac
      361 agtcgaggct gatcagcgag ctctaggatc tgcattccac cactgctccc attcatcagt
      421 tccataggtt ggaatctaaa atacacaaac aattagaatc agtagtttaa cacattatac
      481 acttaaaaat tttatattta ccttagagct ttaaatctct gtaggtagtt tgtccaatta
      541 tgtcacacca cagaagtaag gttccttcac aaagagatcg cctgacacga tttcctgcac
      601 aggcttgagc catatactca tacatcgcat cttggccacg ttttccacgg gtttcaaaat
      661 taatctcaag ttctacgctt aacgctttcg cctgttccca gttattaata tattcaacgc
      721 tagaactccc ctcagcgaag ggaaggctga gcactacacg cgaagcacca tcaccgaacc
      781 ttttgataaa ctcttccgtt ccgacttgct ccatcaacgg ttcagtgaga cttaaaccta
      841 actctttctt aatagtttcg gcattatcca cttttagtgc gagaaccttc gtcagtcctg
      901 gatacgtcac tttgaccacg cctccagctt ttccagagag cgggttttca ttatctacag
      961 agtatcccgc agcgtcgtat ttattgtcgg tactataaaa ccctttccaa tcatcgtcat
     1021 aatttccttg tgtaccagat tttggctttt gtataccttt ttgaatggaa tctacataac
     1081 caggtttagt cccgtggtac gaagaaaagt tttccatcac aaaagattta gaagaatcaa
     1141 caacatcatc aggatccatg gcgaggacct gcaggtcgaa aggcccggag atgaggaaga
     1201 ggagaacagc gcggcagacg tgcgcttttg aagcgtgcag aatgccgggc ctccggagga
     1261 ccttcgggcg cccgccccgc ccctgagccc gcccctgagc ccgcccccgg acccacccct
     1321 tcccagcctc tgagcccaga aagcgaagga gcaaagctgc tattggccgc tgccccaaag
     1381 gcctacccgc ttccattgct cagcggtgct gtccatctgc acgagactag tgagacgtgc
     1441 tacttccatt tgtcacgtcc tgcacgacgc gagctgcggg gcggggggga acttcctgac
     1501 taggggagga gtagaaggtg gcgcgaaggg gccaccaaag aacggagccg gttggcgcct
     1561 accggtggat gtggaatgtg tgcgaggcca gaggccactt gtgtagcgcc aagtgcccag
     1621 cggggctgct aaagcgcatg ctccagactg ccttgggaaa agcgcctccc ctacccggta
     1681 gaattcgata aacagctcta gaccagccag gacagaaatg cctcgacttc gctgctaccc
     1741 aaggttgccg ggtgacgcac accgtggaaa cggatgaagg cacgaaccca gtggacataa
     1801 gcctgttcgg ttcgtaagct gtaatgcaag tagcgtatgc gctcacgcaa ctggtccaga
     1861 accttgaccg aacgcagcgg tggtaacggc gcagtggcgg ttttcatggc ttgttatgac
     1921 tgtttttttg gggtacagtc tatgcctcgg gcatccaagc agcaagcgcg ttacgccgtg
     1981 ggtcgatgtt tgatgttatg gagcagcaac gatgttacgc agcagggcag tcgccctaaa
     2041 acaaagttaa acattatgag ggaagcggtg atcgccgaag tatcgactca actatcagag
     2101 gtagttggcg tcatcgagcg ccatctcgaa ccgacgttgc tggccgtaca tttgtacggc
     2161 tccgcagtgg atggcggcct gaagccacac agtgatattg atttgctggt tacggtgacc
     2221 gtaaggcttg atgaaacaac gcggcgagct ttgatcaacg accttttgga aacttcggct
     2281 tcccctggag agagcgagat tctccgcgct gtagaagtca ccattgttgt gcacgacgac
     2341 atcattccgt ggcgttatcc agctaagcgc gaactgcaat ttggagaatg gcagcgcaat
     2401 gacattcttg caggtatctt cgagccagcc acgatcgaca ttgatctggc tatcttgctg
     2461 acaaaagcaa gagaacatag cgttgccttg gtaggtccag cggcggagga actctttgat
     2521 ccggttcctg aacaggatct atttgaggcg ctaaatgaaa ccttaacgct atggaactcg
     2581 ccgcccgact gggctggcga tgagcgaaat gtagtgctta cgttgtcccg catttggtac
     2641 agcgcagtaa ccggcaaaat cgcgccgaag gatgtcgctg ccgactgggc aatggagcgc
     2701 ctgccggccc agtatcagcc cgtcatactt gaagctagac aggcttatct tggacaagaa
     2761 gaagatcgct tggcctcgcg cgcagatcag ttggaagaat ttgtccacta cgtgaaaggc
     2821 gagatcacca aggtagtcgg caaataaccc tcgagccacc catgaccaaa atcccttaac
     2881 gtgagttacg cgtcgttcca ctgagcgtca gaccccgtag aaaagatcaa aggatcttct
     2941 tgagatcctt tttttctgcg cgtaatctgc tgcttgcaaa caaaaaaacc accgctacca
     3001 gcggtggttt gtttgccgga tcaagagcta ccaactcttt ttccgaaggt aactggcttc
     3061 agcagagcgc agataccaaa tactgttctt ctagtgtagc cgtagttagg ccaccacttc
     3121 aagaactctg tagcaccgcc tacatacctc gctctgctaa tcctgttacc agtggctgct
     3181 gccagtggcg ataagtcgtg tcttaccggg ttggactcaa gacgatagtt accggataag
     3241 gcgcagcggt cgggctgaac ggggggttcg tgcacacagc ccagcttgga gcgaacgacc
     3301 tacaccgaac tgagatacct acagcgtgag ctatgagaaa gcgccacgct tcccgaaggg
     3361 agaaaggcgg acaggtatcc ggtaagcggc agggtcggaa caggagagcg cacgagggag
     3421 cttccagggg gaaacgcctg gtatctttat agtcctgtcg ggtttcgcca cctctgactt
     3481 gagcgtcgat ttttgtgatg ctcgtcaggg gggcggagcc tatggaaaaa cgccagcaac
     3541 gcggcctttt tacggttcct ggccttttgc tggccttttg ctcacatgtt ctttcctgcg
     3601 ttatcccctg attctgtgga taaccgtatt accgcctttg agtgagctga taccgctcgc
     3661 cgcagccgaa cgaccgagcg cagcgagtca gtgagcgagg aagcggaaga gcgcccaata
     3721 cgcaaaccgc ctctccccgc gcgttggccg attcattaat gcagctggca cgacaggttt
     3781 cccgactgga aagcgggcag tgagcgcaac gcaattaata cgcgtaccgc tagccaggaa
     3841 gagtttgtag aaacgcaaaa aggccatccg tcaggatggc cttctgctta gtttgatgcc
     3901 tggcagttta tggcgggcgt cctgcccgcc accctccggg ccgttgcttc acaacgttca
     3961 aatccgctcc cggcggattt gtcctactca ggagagcgtt caccgacaaa caacagataa
     4021 aacgaaaggc ccagtcttcc gactgagcct ttcgttttat ttgatgcctg gcagttccct
     4081 actctcgcgt taacgctagc atggatgttt tcccagtcac gacgttgtaa aacgacggcc
     4141 agtcttaaat cgtgccaact ttattataca aagttgcgga cgcgatcgcc ggcggataac
     4201 aatttcacac aggattctct tcagcaaact ctgtctggta ggattttctg tggtaacatt
     4261 tatactctga tgtacttgaa atgtggctgt tggaattaaa tatttgattt tattttaatg
     4321 taaatataag tagtttgtgt gactcgtggg caccttggat tgaacagctc tgggttaccc
     4381 ttgggtgtgt ggctctcagg tagttcatct tgaacccagg attacacagt ccagtttagt
     4441 tctgagaaga ctgaagaatt gtcagctgct tagaccagag gataaagttt tcttcttaaa
     4501 ataggagatt agatcacaca gacttgggca gatacagtac ttttgtttga gtgacacact
     4561 attaatccaa tcaatgattt catttcattg aattcttgca ataggacatg ttgtatttcg
     4621 taacgatgtt ttagacaatg ccttaaaaag aaatgctctt gcagggccac agtgatgcac
     4681 acctttgatc ccagtactca ggaagcagag gcaacgcaaa gctctgagtt caaggctagc
     4741 ctggtttaca atgtaagttc caggatggcc agggctacaa agagaaaccc tgtcttgaaa
     4801 aaaacaagca agcaagcaaa caaacaaagt tggggtgtag gtcagtggta ggctgcctgc
     4861 ctattgtatc tgtcaagtca taaaaagcca ggaggaacta gaaatacccc tcatatcgag
     4921 agaagccaga ctgagaagac ccgtgtggtt tcagctcttc gacattctgg agaaattagg
     4981 gagaaaataa agaccagagg cccctgggga ggaggataaa gaaggataag tcgtcaggga
     5041 cttttagggt agcgaaactg ctcataagac cccgcagtgg tggctacagg ccactatgca
     5101 tttatcccaa ccttaaatgc acagtgcatg caagcatgaa ccgcagtgtg gactgtgagc
     5161 tggggttctg acggtgtgta tatgcaggtt ctatcattga aacaaatgtc agccacagct
     5221 gtagacaggg ctccaccaca catacagggt gctgacacgg tcccaactgg gagagcctgg
     5281 gagaggagcc aggctgtgac tggcctgagt cagcgtgtgc tctctgcctt gactgacccc
     5341 tgtctgtttc attggtgtat ctgccctaca ctggggacat gagctaactg tctcagtcag
     5401 cagttggtgt tacaagtgct ccgcccttgt aagcacagac caggcgcttg gggacacagc
     5461 actactttag ctcagctcta cttccccagt gcacagaggc tcgggattct aaggaggtgg
     5521 gtgggctccc tgaggtagca aatggaacac ttggggagtt ctgaaatatg catgaggtga
     5581 aggccttgcc tgcttttggt atggtgcttg ggaaaaactg ggccttcaag ccagcaagag
     5641 ctctgtcact aagccacagc cctgaaagtt aataaaagtt agtgggtagg attatttgtt
     5701 tctttctctg cagtgccctg tgtgattggg ctcctgggaa ttggagtggc tccccaacct
     5761 ctggagtccc tttcgactgg tgttatgtta tgttatgtta tgttatgtta tgttatgtta
     5821 gtgggaaccc cattttagct ggggcttatg ggacttggct aatcctgtgt tgtgccctca
     5881 gaggtgcctc atgcagaccc tagggacccc ttagcaaggt ccaaggtcac ctcaggggcc
     5941 tgcctgtcac ttaatgtagg gagaaattcc tctgaggttt tccgtgtgca gaggttgctg
     6001 cctgatgttt tccagctgtt gctgctgtcg tgtttacctt gagatgttgt caggaagaca
     6061 acctgaaggg taccacaaga cctctgcaaa tggctgaccc aggtcagatg ggcagtagac
     6121 caggcagtca gagcagggtg gaaactcaga cgacctggct gtgggatgag ctggtggcag
     6181 ctctgccctt ccttacagtg gcagcacact gggagagcag gtccttcctc accccccagc
     6241 tcctggttca ggattcaggg aaggctctag tagcatgggt ggggtgcagc ctaccactct
     6301 gttttcttcc aagggacgaa gtctgttctg ctgggtgcag ccttatcaga aaggtttcct
     6361 gcaggctgtc atctactggc agacccgtac gcaaacacat tttcgcattc cactttaatg
     6421 ctccgagggg cagagtttct ctgaggttac acattcctct agcatgatgc tgtcctgagt
     6481 ctgcaggata cacagggcaa tcgtccctct gtgtgcaggg gttccatggg tggaggtggg
     6541 aggaagccca aggctggtgt ctatctggac tgaaggagat gctcaaacag gagtcctctg
     6601 tgcagagagg tcagatactt cctcccacag gatttagggc tttctggagt atctccaggt
     6661 aggatgcttt gaactgaggg aaactgccag agagtagctg gcagttgttg cctgctggaa
     6721 gggtgtgtgt gttacagaag aacccaaaag tttccgttcc aaccacttga gaatgaactt
     6781 gggcaactca tcttacctgc aagtctctgt ttccttgttt gtgacagtgg gcaaagatat
     6841 gcagtagagc caatgtgatt gtcttttaat gtttaagatt acagttatgt gtgtatacat
     6901 gtgaatgtat atgtgtgagt gtgtataagt gtgagtatgt gtgagactgt atgactctgt
     6961 gtgaatgagc atgagtgaga gtgtgtgtgt ctgtatgtgt gtgagagaat gtatgtgtgt
     7021 ttgaaagtat gtctgtgtgt gtcagtgtga atgtatatgt atgtaacaat gtatgtatga
     7081 gagtatgaat atgactgtct gcatgcatgt gcgtgagagt gtgcatgtat aaatgtatat
     7141 gatctgtgag tgtatctgag tgggcatggt gtatgtatgt gtgtagtgtt tgtggtttgt
     7201 gtaagtctgt ctgtatgtgg gagtacaagt gtgtatgaat gtggtgtgtt ttagtgtata
     7261 tgttagtttg tgtgtgtaca tattagcata tgtgtatgtt tgagtgtatg tctgaatgtg
     7321 tatgtgtgtg catatgtgtg tgtatgtgct agtgtgtaag agcatgaagg tatatatgtg
     7381 cacacgtgtg tgaacctgtg tgtgtgtgta tgtggatatc agatgaggac ttgccccttc
     7441 tcttccacca tgtggctcat gcagtctgtg tgaggtaaag tttcgggtag ctcaatggta
     7501 agcatctttt ctcactgagc cgtctcactg gcctgtcaag gacaccctga agcatcctcc
     7561 ttcccgctct gagctccgga tccctcacga tcaccttggc ttttcccttc acttactagg
     7621 gttcctcttt ggttcatctc aggagcatct ctaaattcgt atactcgaga cccaccccag
     7681 gcccatttca gaaactcctc tggggtgcag attctgacac gagttgagaa ctgctaccct
     7741 agggacatct aaacaggcgt tttgtttttt aggaattctg tggtggggaa agccttcatg
     7801 gagggctcag ggttgtactc ttgaccactg ggaaagattg agtgcacggc tccaaagctg
     7861 gaacgtggtc tggagttgcc tggttgattg agccccacaa caagacacca gcgtgctcat
     7921 tccaagtccc tcctagagca gcacatagca accccaagga agctatgcga agcccattgc
     7981 tctctggaaa ttggctccca gagaagtcca gctgttggcc tagtgtggaa agagagaaag
     8041 tgagaggatc aagaggagtt ggctccaggc cagaagctgg aagttgagtt gagtgtaggg
     8101 aggctgtcct gtgtggttgg gcttttgtct atgctgtgag cagaggcctg gctgaagccc
     8161 ttgtctctgg ccctcatgta tgcctgagct gctgggctgt tactgtccca gacccagcta
     8221 cagaatttta cagctccccg ggaaggtctc tgttatcaag aaaactcatc cccccccttt
     8281 cttttttctt ccttccttcc ttccttcctt ccttccttcc ttccttcctt ccttccttcc
     8341 ttcctttcta tttatcacag caaactgcag gttcatgcta gtcaagtgta ccactgagct
     8401 acactgccac tcctggcaca tgagctgtaa acagggcttc agtgtcaatc ggttttcacg
     8461 gagaggtttg ctttgactca aagtttcaaa ggttggtgtt aacgcttggc tggctctgtt
     8521 gctttggggc ctgggttgag gcagcagatc atgacggacc atgtgaaggg ctaaggtttt
     8581 aaggtctcta agggcacact ccgaatgacc taatttcctc ccattaggtc ccgcctcctc
     8641 aaggttctac cacaggctgg caatctaacc ttagccacgt gagccttcgg gacagtcatc
     8701 taagcggtag cagcttccaa atttctgccc ttggaagtat gggtcaagac tcctttataa
     8761 agagtcgtga gtgcccttgc caatgtccca tagggaaaaa ggtacatagg tgactatggg
     8821 agctcatggc aggcggggct tcaggaatgt ttcctgaaaa acacaaagca aaacaaccca
     8881 gagttgcacc agaatagtat ccctaaagag ctgtgaatgg cagaacggaa attgctggtg
     8941 aagtaaaaac tcattttgaa gtttggtttg tacctgtatt gaacagatat tgtggggatg
     9001 ggttgtctcc ctggatgtaa gatatggaaa aatcaggtct ggtggcactc aggaggctga
     9061 ggcaggagga ttgcaagttg ggggctactt ttggctacac agcaagaccc tgtccagacc
     9121 aaccaaccaa ccaaccaccc aaccaccaga ccaaaataaa ataataaaga gcagggaggg
     9181 atgcagctta ccaaactcaa tgctggatgc aaacagctta gaggtggaag gatttatttt
     9241 gcccgatgct tttggaggtc cagtccatgg ttgcatagat ccacgctctt gaacagaacg
     9301 attagcaggg agaacgtatg agagaggatg ttagggtgga gcagtaggtg tttaatccta
     9361 ctctaatcgc cctggtggct gccacatgct cctgcattcc ttgctactca tcccagtgtt
     9421 cagggtacac acacacacac acacacacac acacacacac acacatacac acacacacac
     9481 acacacatac acacacatac acacatacac acacatacac acatacacac acatacacat
     9541 acacacacac atacacacac acatacacac atacacatac acacatacac acaaatacat
     9601 acacacacac atacacacac acatacacac atacacacac acacacacac gcacacacac
     9661 acacacacac agagagagag agagagagag agagagagag agagacagat ttttaatatg
     9721 ccttaaacag ctcaatggct ggaccactcc aaaacctcca catggctaac acctcaccct
     9781 ctcattttcc tgagttttta cttactaaaa tctatattcc atctttgcta tcctagactc
     9841 aactatgtgg ggaggttggg gccgttctcc cctggctctt acattttggt tgtctctctg
     9901 ccccgcgctt ttcccagcat ggtggttctg aatccactcc ctctttctgt ctccttgcct
     9961 gcaaaccgta cagtcccacc tctgttttcc tgcccagcca ctggcctctg atgacttcat
    10021 ttaccaatca gaaccaactg ggagcaggct ccctcagcat catctttttt tttttttttt
    10081 tttttttttt tttttttgct taaaagaagg tttatttatt tagtgtacat gggtacattg
    10141 aaggcgcata acgataccac gatatcaaca agtttgtaca aaaaagcagg ctggcgccgg
    10201 aaccgaagtt cctattccga agttcctatt ctctagaaag tataggaact tcgaaccctt
    10261 tcccacacca ccctccacac ttgccccaaa cactgccaac tatgtaggag gaaggggttg
    10321 ggactaacag aagaacccgt tgtggggaag ctgttgggag ggtcacttta tgttcttgcc
    10381 caaggtcagt tgggtggcct gcttctgatg aggtggtccc aaggtctggg gtagaaggtg
    10441 agagggacag gccaccaagg tcagcccccc ccccctatcc cataggagcc aggtccctct
    10501 cctggacagg aagactgaag gggagatgcc agagactcag tgaagcctgg ggtaccctat
    10561 tggagtcctt caaggaaaca aacttggcct caccaggcct cagccttggc tcctcctggg
    10621 aactctactg cccttgggat ccccttgtag ttgtgggtta cataggaagg gggacgggat
    10681 tccccttgac tggctagcct actcttttct tcagtcttct ccatctcctc tcacctgtct
    10741 ctcgaccctt tccctaggat agacttggaa aaagataagg ggagaaaaca aatgcaaacg
    10801 aggccagaaa gattttggct gggcattcct tccgctagct tttattggga tcccctagtt
    10861 tgtgataggc cttttagcta catctgccaa tccatctcat tttcacacac acacacacca
    10921 ctttccttct ggtcagtggg cacatgtcca gcctcaagtt tatatcacca cccccaatgc
    10981 ccaacacttg tatggccttg ggcgggtcat cccccccccc acccccagta tctgcaacct
    11041 caagctagct tgggtgcgtt ggttgtggat aagtagctag actccagcaa ccagtaacct
    11101 ctgccctttc tcctccatga caaccaggtc ccaggtcccg aaaaccaaag aagaagaacc
    11161 ctaacaaaga ggacaagcgg cctcgcacag ccttcactgc tgagcagctc cagaggctca
    11221 aggctgagtt tcagaccaac aggtacctga cagagcagcg gcgccagagt ctggcacagg
    11281 agctcggtac ccggaagatc tggactctag agaattccgc ccctctccct cccccccccc
    11341 taacgttact ggccgaagcc gcttggaata aggccggtgt gcgtttgtct atatgttatt
    11401 ttccaccata ttgccgtctt ttggcaatgt gagggcccgg aaacctggcc ctgtcttctt
    11461 gacgagcatt cctaggggtc tttcccctct cgccaaagga atgcaaggtc tgttgaatgt
    11521 cgtgaaggaa gcagttcctc tggaagcttc ttgaagacaa acaacgtctg tagcgaccct
    11581 ttgcaggcag cggaaccccc cacctggcga caggtgcctc tgcggccaaa agccacgtgt
    11641 ataagataca cctgcaaagg cggcacaacc ccagtgccac gttgtgagtt ggatagttgt
    11701 ggaaagagtc aaatggctct cctcaagcgt attcaacaag gggctgaagg atgcccagaa
    11761 ggtaccccat tgtatgggat ctgatctggg gcctcggtgc acatgcttta catgtgttta
    11821 gtcgaggtta aaaaaacgtc taggcccccc gaaccacggg gacgtggttt tcctttgaaa
    11881 aacacgatga taagcttgcc acaaccatgg aagatcccgt cgttttacaa cgtcgtgact
    11941 gggaaaaccc tggcgttacc caacttaatc gccttgcagc acatccccct ttcgccagct
    12001 ggcgtaatag cgaagaggcc cgcaccgatc gcccttccca acagttgcgc agcctgaatg
    12061 gcgaatggcg ctttgcctgg tttccggcac cagaagcggt gccggaaagc tggctggagt
    12121 gcgatcttcc tgaggccgat actgtcgtcg tcccctcaaa ctggcagatg cacggttacg
    12181 atgcgcccat ctacaccaac gtgacctatc ccattacggt caatccgccg tttgttccca
    12241 cggagaatcc gacgggttgt tactcgctca catttaatgt tgatgaaagc tggctacagg
    12301 aaggccagac gcgaattatt tttgatggcg ttaactcggc gtttcatctg tggtgcaacg
    12361 ggcgctgggt cggttacggc caggacagtc gtttgccgtc tgaatttgac ctgagcgcat
    12421 ttttacgcgc cggagaaaac cgcctcgcgg tgatggtgct gcgctggagt gacggcagtt
    12481 atctggaaga tcaggatatg tggcggatga gcggcatttt ccgtgacgtc tcgttgctgc
    12541 ataaaccgac tacacaaatc agcgatttcc atgttgccac tcgctttaat gatgatttca
    12601 gccgcgctgt actggaggct gaagttcaga tgtgcggcga gttgcgtgac tacctacggg
    12661 taacagtttc tttatggcag ggtgaaacgc aggtcgccag cggcaccgcg cctttcggcg
    12721 gtgaaattat cgatgagcgt ggtggttatg ccgatcgcgt cacactacgt ctgaacgtcg
    12781 aaaacccgaa actgtggagc gccgaaatcc cgaatctcta tcgtgcggtg gttgaactgc
    12841 acaccgccga cggcacgctg attgaagcag aagcctgcga tgtcggtttc cgcgaggtgc
    12901 ggattgaaaa tggtctgctg ctgctgaacg gcaagccgtt gctgattcga ggcgttaacc
    12961 gtcacgagca tcatcctctg catggtcagg tcatggatga gcagacgatg gtgcaggata
    13021 tcctgctgat gaagcagaac aactttaacg ccgtgcgctg ttcgcattat ccgaaccatc
    13081 cgctgtggta cacgctgtgc gaccgctacg gcctgtatgt ggtggatgaa gccaatattg
    13141 aaacccacgg catggtgcca atgaatcgtc tgaccgatga tccgcgctgg ctaccggcga
    13201 tgagcgaacg cgtaacgcga atggtgcagc gcgatcgtaa tcacccgagt gtgatcatct
    13261 ggtcgctggg gaatgaatca ggccacggcg ctaatcacga cgcgctgtat cgctggatca
    13321 aatctgtcga tccttcccgc ccggtgcagt atgaaggcgg cggagccgac accacggcca
    13381 ccgatattat ttgcccgatg tacgcgcgcg tggatgaaga ccagcccttc ccggctgtgc
    13441 cgaaatggtc catcaaaaaa tggctttcgc tacctggaga gacgcgcccg ctgatccttt
    13501 gcgaatacgc ccacgcgatg ggtaacagtc ttggcggttt cgctaaatac tggcaggcgt
    13561 ttcgtcagta tccccgttta cagggcggct tcgtctggga ctgggtggat cagtcgctga
    13621 ttaaatatga tgaaaacggc aacccgtggt cggcttacgg cggtgatttt ggcgatacgc
    13681 cgaacgatcg ccagttctgt atgaacggtc tggtctttgc cgaccgcacg ccgcatccag
    13741 cgctgacgga agcaaaacac cagcagcagt ttttccagtt ccgtttatcc gggcaaacca
    13801 tcgaagtgac cagcgaatac ctgttccgtc atagcgataa cgagctcctg cactggatgg
    13861 tggcgctgga tggtaagccg ctggcaagcg gtgaagtgcc tctggatgtc gctccacaag
    13921 gtaaacagtt gattgaactg cctgaactac cgcagccgga gagcgccggg caactctggc
    13981 tcacagtacg cgtagtgcaa ccgaacgcga ccgcatggtc agaagccggg cacatcagcg
    14041 cctggcagca gtggcgtctg gcggaaaacc tcagtgtgac gctccccgcc gcgtcccacg
    14101 ccatcccgca tctgaccacc agcgaaatgg atttttgcat cgagctgggt aataagcgtt
    14161 ggcaatttaa ccgccagtca ggctttcttt cacagatgtg gattggcgat aaaaaacaac
    14221 tgctgacgcc gctgcgcgat cagttcaccc gtgcaccgct ggataacgac attggcgtaa
    14281 gtgaagcgac ccgcattgac cctaacgcct gggtcgaacg ctggaaggcg gcgggccatt
    14341 accaggccga agcagcgttg ttgcagtgca cggcagatac acttgctgat gcggtgctga
    14401 ttacgaccgc tcacgcgtgg cagcatcagg ggaaaacctt atttatcagc cggaaaacct
    14461 accggattga tggtagtggt caaatggcga ttaccgttga tgttgaagtg gcgagcgata
    14521 caccgcatcc ggcgcggatt ggcctgaact gccagctggc gcaggtagca gagcgggtaa
    14581 actggctcgg attagggccg caagaaaact atcccgaccg ccttactgcc gcctgttttg
    14641 accgctggga tctgccattg tcagacatgt ataccccgta cgtcttcccg agcgaaaacg
    14701 gtctgcgctg cgggacgcgc gaattgaatt atggcccaca ccagtggcgc ggcgacttcc
    14761 agttcaacat cagccgctac agtcaacagc aactgatgga aaccagccat cgccatctgc
    14821 tgcacgcgga agaaggcaca tggctgaata tcgacggttt ccatatgggg attggtggcg
    14881 acgactcctg gagcccgtca gtatcggcgg aattccagct gagcgccggt cgctaccatt
    14941 accagttggt ctggtgtcaa aaataataat aaccgggcag gggggatcta agctctagat
    15001 aagtaatgat cataatcagc catatcacat ctgtagaggt tttacttgct ttaaaaaacc
    15061 tcccacacct ccccctgaac ctgaaacata aaatgaatgc aattgttgtt gttaacttgt
    15121 ttattgcagc ttataatggt tacaaataaa gcaatagcat cacaaatttc acaaataaag
    15181 catttttttc actgcattct agttgtggtt tgtccaaact catcaatgta tcttatcatg
    15241 tctggatccg gaataacttc gtatagcata cattatacga agttatgttt ctagcttggc
    15301 tgcaggtcgt cgaaattcta ccgggtaggg gaggcgcttt tcccaaggca gtctggagca
    15361 tgcgctttag cagccccgct gggcacttgg cgctacacaa gtggcctctg gcctcgcaca
    15421 cattccacat ccaccggtag gcgccaaccg gctccgttct ttggtggccc cttcgcgcca
    15481 ccttctactc ctcccctagt caggaagttc ccccccgccc cgcagctcgc gtcgtgcagg
    15541 acgtgacaaa tggaagtagc acgtctcact agtctcgtgc agatggacag caccgctgag
    15601 caatggaagc gggtaggcct ttggggcagc ggccaatagc agctttgctc cttcgctttc
    15661 tgggctcaga ggctgggaag gggtgggtcc gggggcgggc tcaggggcgg gctcaggggc
    15721 ggggcgggcg cccgaaggtc ctccggaggc ccggcattct gcacgcttca aaagcgcacg
    15781 tctgccgcgc tgttctcctc ttcctcatct ccgggccttt cgacctgcag cctgttgaca
    15841 attaatcatc ggcatagtat atcggcatag tataatacga caaggtgagg aactaaacca
    15901 tgggatcggc cattgaacaa gatggattgc acgcaggttc tccggccgct tgggtggaga
    15961 ggctattcgg ctatgactgg gcacaacaga caatcggctg ctctgatgcc gccgtgttcc
    16021 ggctgtcagc gcaggggcgc ccggttcttt ttgtcaagac cgacctgtcc ggtgccctga
    16081 atgaactgca ggacgaggca gcgcggctat cgtggctggc cacgacgggc gttccttgcg
    16141 cagctgtgct cgacgttgtc actgaagcgg gaagggactg gctgctattg ggcgaagtgc
    16201 cggggcagga tctcctgtca tctcaccttg ctcctgccga gaaagtatcc atcatggctg
    16261 atgcaatgcg gcggctgcat acgcttgatc cggctacctg cccattcgac caccaagcga
    16321 aacatcgcat cgagcgagca cgtactcgga tggaagccgg tcttgtcgat caggatgatc
    16381 tggacgaaga gcatcagggg ctcgcgccag ccgaactgtt cgccaggctc aaggcgcgca
    16441 tgcccgacgg cgaggatctc gtcgtgaccc atggcgatgc ctgcttgccg aatatcatgg
    16501 tggaaaatgg ccgcttttct ggattcatcg actgtggccg gctgggtgtg gcggaccgct
    16561 atcaggacat agcgttggct acccgtgata ttgctgaaga gcttggcggc gaatgggctg
    16621 accgcttcct cgtgctttac ggtatcgccg ctcccgattc gcagcgcatc gccttctatc
    16681 gccttcttga cgagttcttc tgagcgggac tctggggttc gaaatgaccg accaagcgac
    16741 gcccaacctg ccatcacgag atttcgattc caccgccgcc ttctatgaaa ggttgggctt
    16801 cggaatcgtt ttccgggacg ccggctggat gatcctccag cgcggggatc tcatgctgga
    16861 gttcttcgcc caccccccgg atctaagctc tagataagta atgatcataa tcagccatat
    16921 cacatctgta gaggttttac ttgctttaaa aaacctccca cacctccccc tgaacctgaa
    16981 acataaaatg aatgcaattg ttgttgttaa cttgtttatt gcagcttata atggttacaa
    17041 ataaagcaat agcatcacaa atttcacaaa taaagcattt ttttcactgc attctagttg
    17101 tggtttgtcc aaactcatca atgtatctta tcatgtctgg atccgggggt accgcgtcga
    17161 gaagttccta ttccgaagtt cctattctct agaaagtata ggaacttcgt cgagataact
    17221 tcgtatagca tacattatac gaagttatgt cgagatatct agacccagct ttcttgtaca
    17281 aagtggttga tatctctata gtcgcagtag gcggctctcc agcccgaccc tcagcatctt
    17341 acatgtggat tttcatgcag ttttggggac tcaattaaca taatacatgc attagagcaa
    17401 atccataata gttgagcagg aagcagggtg tgtgtaaaga gaagtaggca gggatcatat
    17461 atttctaaga gcctgactcc tccagctagg ctccacttaa ggcctttaga agctcccccc
    17521 cccccatagt gctaccattt agggacaaag tatttatagc agagcctatg caggacattt
    17581 cacatcacaa caagggtcag catgggagga ctggagactc tcttaaaact agtggtcact
    17641 aaagtgagac cctgttttct ctgtctttag gtatcgggta aactttagac ccagatttgt
    17701 cactagatac aagatagtga cacagttgga atggagatgc tgtcctggct ttagaggacc
    17761 agactgccaa gaaggtccca aagaccacat gaagaccccc cggcccccat cagctcgacc
    17821 aaaaaacaac ctgaagaaag ccacaggtaa tgaatgtctc attggtaccc tgctgtgtgt
    17881 ggtcacattt gatgtccctg gtgttgttac caaggacagg gttgataatg gacgactgag
    17941 cagatgctca tgtagaggga ttgttatctg aaggggcagg agtggttggg tcgcacatat
    18001 ttccttgcaa gtagagatgg cgcaacgcaa ttaatgataa cttcgtatag catacattat
    18061 acgaagttat ggtctgagct cgccatcagt tcaatcggtg aatggataat ataaagataa
    18121 atagacttat tccctctctg tgtggatgag ctgtttgcaa agctgagccc aagtcagaat
    18181 tctcaggtgc tgctcgcctt tctcttaagc agaagctgga cagggtggac ttctgtgggt
    18241 aaaacgtctc cccttagtat tttgcctttg aatcaacttt atttcccctc ttcttcattt
    18301 taaagaaatg cagaacaact tattctgtga aactaaatgt taaattgttt tggtttttat
    18361 tttcctatca ggtgcttcaa gttttgaaac tagcaatgag taaaaatatt tttgtaaagt
    18421 agattgttaa atacatttta ttaccaaagc agtgcatata cattagtgaa tgtatgtttg
    18481 taaagcacag gaaaatatat ttttaaaatt taaaatagta aatgttcaga gagtaaatgt
    18541 gtttgaggca tgcaaggcag tggtttgata tagcatgttc tgtggagcga ttaagttagt
    18601 cagtcaatcc ccagcccaga aagaaaaaca aaaagtactt tagatctctg gaatgtattc
    18661 atgctaatag ccaaaggggg tgcctttggt cagcatctcc ccattccccc aaccccagtc
    18721 cctggaaccc atcatccctt gtggctgagt ttgactcttt agatctcaag cataagtaag
    18781 gtcctgtgta tttatcgttc tgtgctagga ttatagtact tcacacaatg ccctccaggt
    18841 ttatcttctt gtctcaagtg gctactctgc ttctctctct ctctctctct ctctctctct
    18901 ctctctctcc cccctctctc tctctctctc tctctctctc tctctctctc gtgtgtgtgt
    18961 gtgtgtgtgt gtgtgtgtgt gtgtgtgtgt gtgtgtgata tttgcagttc ctacagagcc
    19021 cagaagaggg catctggttg gttggtccct tggttgtgaa ttattgtgaa ctaccctatt
    19081 tgggagccgg gaactgaact caggtcttca ctggaagaac agcaaatgtt cctaacctct
    19141 aagccatctc tttagccctt tattcatagc tgaataccaa tactgtggta ggagaatttg
    19201 aaagtgaagc ctactgtggt atctttatgt cattaatgtc agcatgcagg aggcagagtt
    19261 cagagagaca gactatgagt ttaaggaccc tatctcaaaa atgcttgccc tatttgatct
    19321 tctttatctg gcaagcttga tatttggaat aagtctcaca ggaggaaaac ccagttactg
    19381 acccatctaa gataagcatt gggatgttat ggcaagacat tgtgacagat actctgtagg
    19441 agacgtgaag taggggcctg ttgaatccca gaatagtttt agattcaggg tttattttat
    19501 cttatttttt catattttat atatgcagct tcacaaatca atcagtttaa tgaggaacag
    19561 tgggaaaagc atggatgatt ctttccactt tctgcctctt gggctgggaa ttgaacccag
    19621 ggccttgttc acagtagaca gatgctctac ccttgagcca cgctttcagc tcactactag
    19681 ctgagtacta gctgagtctc gggctttgcc tctgtctgct gtcttctcat tgtgaacagt
    19741 gaagatataa attctctttg cccattgcac aacagtgttt tccagcttct atgcacgatg
    19801 ggtatttgtt ctatacaatg tggtagctac ggagactcta tagccaagcc ctggagtgca
    19861 ctaggaattc caaaacataa ttgtatgttt ttcctttgat tggtgtttaa tgcttttatc
    19921 cctatttgaa tctaaacttg tctctggtta tcttcatggc cccttgtgca gacacagcac
    19981 agcatttgct tgaagagatt cctccagagt cccctcaggc acccataacc agtcaccctc
    20041 cacctatcac cctggggtgt aaaccttctc tcttagttgg agctgtttcc tcagttcatt
    20101 cttttgtctg gcttgagtgc agcctgcgac tgctgctctt tcttttttcc cttggagata
    20161 aggtctcccg tagcccaggc taaccacagg ctatgtagct agaaataacc ttgaacttcc
    20221 tctgtctgtc tcccaagtgt tcacagggat gagccaccag gcctggctca tgaggttttg
    20281 gaactaaaac ccagggcctt gtgcttacaa ggcaaacact ctaccattga gctctctcta
    20341 tgtcccagcc cccctagtac agtcagaaaa agattatgta ggagatgagc ttttggtatg
    20401 tatgtatgta tgtatgtatg tatgtatgta tgtatgtatg tagtgtgtat gtgtgtgtgt
    20461 gtgtgtgtgt gtgtgtgtgt gtgtgtgtat ttacagggca catatttttt tcctcagaat
    20521 ttttaagaca ttgctcaatt ttcctgtggg ttttgacaca ctgctgttac caaatctaag
    20581 tcgcttcatt ccagttttta tatgctatag ggctggtctt tgtccaagaa gacaaagtct
    20641 tggtctttgg gaagagtgat tattttcgcc tttcatcaga aggcgaagca catttactat
    20701 cccaatacat ggaaggtgtg gtttacacag tgaggctctg tcttgagagc aaatgcttgc
    20761 tttttgcttt ctgcgatatc attcattcac tggctttaga aagtgcaaga agtacaaccc
    20821 acaggttttg gtcacttgag ttgcagataa atttatcatt attatagttt ttattttttt
    20881 ggtaggggaa gggtttgaga taggtctcac tatgtatcct ttggccgtcc tggaactcac
    20941 tatgtagacc atgttggctt agaactcaca gagatctgcc tgcttctgcc tcttgattaa
    21001 aagtgtgcac caccataccc agtagtccct gcagccgcca tccccggtct ttgttcaaaa
    21061 taacatttta attatctttg attactttgt tttgttttgc ttagttttgt tttgtttgtt
    21121 tgtttgagac agggtttctc tgtagtcctg actgtcttag aacttgcttt gtagaccagg
    21181 ctggcctcaa aactcacaga tccacctgcc tctgcctccc tggtacaagg attaaaggtg
    21241 tgtgccacca ctgcccggcc actttttcaa gtattttaag atagaataaa aatttcacta
    21301 tgttctttat actgtacctg cttaggagtt tggctatttg gttctgggtc ttattttcct
    21361 ggtaagtgca ctttacaaag aaaagctgct tgctgttaca gtcttgtgtg agagtcaaga
    21421 taagatgccg gtggcattct cgattcgtgg cccacgtgca ctgtaagtga ccgtgactgt
    21481 ggtgcttggc tttgcatctc cattgcattt cctctgattg ccaggcttgc caagggagcc
    21541 tcgtccagag ctccaccctc cactccactg cccttcaggg cgtggcggct ttgtttctta
    21601 ctctttactc agtcgcttta gtttctgtat cttcttcctt gtttaattca gtgctttatc
    21661 tctatcgatg taattccac
//
