# Supplementary material for: CRISPR-Cas9 enables conditional mutagenesis of challenging loci
Source: Sci Rep. 2016 Sep 1;6:32326. doi: 10.1038/srep32326 (PMC5007477; doi:10.1038/srep32326)
Supplement: Supplementary File 3 [file srep32326-s3.zip › gb/HEP00997_A01_vector.gb]

LOCUS       45397#L1L2_Bact_P#L4L3_pD223_DTA_spec        21693 bp    dna     circular UNK 
ACCESSION   unknown
SOURCE      Mus musculus
  ORGANISM  Mus musculus
            Eukaryota; Metazoa; Chordata; Craniata; Vertebrata; Euteleostomi;
            Mammalia; Eutheria; Euarchontoglires; Glires; Rodentia;
            Sciurognathi; Muroidea; Muridae; Murinae; Mus.
COMMENT     cassette: L1L2_Bact_P
COMMENT     design_id: 45397
COMMENT     backbone: L4L3_pD223_DTA_spec
COMMENT     transcript_id: ENSMUST00000033866
FEATURES             Location/Qualifiers
     misc_feature    29..49
                     /note="B4 Gateway"
                     /label="B4 Gateway"
     misc_feature    complement(4153..4190)
                     /note="Transcription Terminator"
                     /label="Transcription Terminator"
     misc_feature    3826..4079
                     /note="BGH pA"
                     /label="BGH pA"
     CDS             3045..3701
                     /note="DTA"
                     /label="DTA"
     promoter        2519..3031
                     /note="PGK promoter"
                     /label="PGK promoter"
     promoter        complement(2368..2518)
                     /note="spectinomycin promoter"
                     /label="spectinomycin promoter"
     CDS             complement(1357..2367)
                     /translation="MRSRNWSRTLTERSGGNGAVAVFMACYDCFFGVQSMPRASKQQA
                     RYAVGRCLMLWSSNDVTQQGSRPKTKLNIMREAVIAEVSTQLSEVVGVIERHLEPTLL
                     AVHLYGSAVDGGLKPHSDIDLLVTVTVRLDETTRRALINDLLETSASPGESEILRAVE
                     VTIVVHDDIIPWRYPAKRELQFGEWQRNDILAGIFEPATIDIDLAILLTKAREHSVAL
                     VGPAAEELFDPVPEQDLFEALNETLTLWNSPPDWAGDERNVVLTLSRIWYSAVTGKIA
                     PKDVAADWAMERLPAQYQPVILEARQAYLGQEEDRLASRADQLEEFVHYVKGEITKVV
                     GK"
                     /note="SpecR"
                     /label="SpecR"
     misc_feature    complement(617..1209)
                     /note="pUC ori"
                     /label="pUC ori"
     misc_feature    complement(319..346)
                     /note="rrnB T2"
                     /label="rrnB T2"
     misc_feature    complement(144..187)
                     /note="rrnB T1"
                     /label="rrnB T1"
     misc_feature    4216..4236
                     /note="B3 Gateway"
                     /label="B3 Gateway"
     misc_feature    4242..4249
                     /note="AsiSI"
                     /label="AsiSI"
     misc_feature    1..4274
                     /note="Synthetic Backbone"
                     /label="Synthetic Backbone"
     exon            5801..5869
                     /db_xref="ENSEMBL:ENSMUSE00000209865"
                     /rank="2"
                     /note="ENSMUSE00000209865"
                     /label="ENSMUSE00000209865"
     misc_feature    4275..8734
                     /note="5 arm"
                     /label="5 arm"
     misc_feature    8762..8786
                     /note="B1 Gateway"
                     /label="B1 Gateway"
     misc_feature    8799..8846
                     /note="Frt"
                     /label="Frt"
     intron          8847..9721
                     /note="mouse En2 intron"
                     /label="mouse En2 intron"
     misc_feature    9719..9721
                     /note="Splice Acceptor"
                     /label="Splice Acceptor"
     exon            9722..9894
                     /note="mouse En2 exon"
                     /label="mouse En2 exon"
     misc_feature    9906..10499
                     /note="ECMV IRES"
                     /label="ECMV IRES"
     gene            10500..13560
                     /gene="lacZ"
                     /note="lacZ"
                     /label="lacZ"
     misc_feature    13599..13842
                     /note="SV40 polyadenylation site"
                     /label="SV40 polyadenylation site"
     misc_feature    13846..13879
                     /note="loxP"
                     /label="loxP"
     promoter        13906..14425
                     /note="human beta actin promoter"
                     /label="human beta actin promoter"
     gene            14451..15245
                     /gene="NeoR"
                     /note="NeoR"
                     /label="NeoR"
     misc_feature    15445..15686
                     /note="SV40 polyadenylation site"
                     /label="SV40 polyadenylation site"
     misc_feature    15703..15750
                     /note="Frt"
                     /label="Frt"
     misc_feature    15757..15790
                     /note="loxP"
                     /label="loxP"
     misc_feature    9736..9813
                     /note="FCHK std_gpr"
                     /label="FCHK std_gpr"
     misc_feature    15806..15826
                     /note="B2 Gateway"
                     /label="B2 Gateway"
     misc_feature    8735..15856
                     /note="Synthetic Cassette"
                     /label="Synthetic Cassette"
     exon            16230..16300
                     /db_xref="ENSEMBL:ENSMUSE00000209862"
                     /type="targeted"
                     /rank="3"
                     /note="target exon 1 ENSMUSE00000209862"
     misc_feature    15857..16505
                     /note="Critical Region"
                     /label="Critical Region"
     misc_feature    16529..16562
                     /note="Downstream LoxP"
                     /label="Downstream LoxP"
     misc_feature    16506..16585
                     /note="synthetic loxP region"
                     /label="synthetic loxP region"
     exon            19681..19795
                     /db_xref="ENSEMBL:ENSMUSE00000209863"
                     /rank="4"
                     /note="ENSMUSE00000209863"
                     /label="ENSMUSE00000209863"
     exon            20791..20880
                     /db_xref="ENSEMBL:ENSMUSE00000209855"
                     /rank="5"
                     /note="ENSMUSE00000209855"
                     /label="ENSMUSE00000209855"
     misc_feature    16586..21693
                     /note="3 arm"
                     /label="3 arm"
ORIGIN      
        1 ccactggccg tcgttttaca ttaattaaca acttttctat acaaagttga cagatttaag
       61 actggccgtc gttttacaac gtcgtgactg ggaaaacatc catgctagcg ttaacgcgag
      121 agtagggaac tgccaggcat caaataaaac gaaaggctca gtcggaagac tgggcctttc
      181 gttttatctg ttgtttgtcg gtgaacgctc tcctgagtag gacaaatccg ccgggagcgg
      241 atttgaacgt tgtgaagcaa cggcccggag ggtggcgggc aggacgcccg ccataaactg
      301 ccaggcatca aactaagcag aaggccatcc tgacggatgg cctttttgcg tttctacaaa
      361 ctcttcctgg ctagcggtac gcgtattaat tgcgttgcgc tcactgcccg ctttccagtc
      421 gggaaacctg tcgtgccagc tgcattaatg aatcggccaa cgcgcgggga gaggcggttt
      481 gcgtattggg cgctcttccg cttcctcgct cactgactcg ctgcgctcgg tcgttcggct
      541 gcggcgagcg gtatcagctc actcaaaggc ggtaatacgg ttatccacag aatcagggga
      601 taacgcagga aagaacatgt gagcaaaagg ccagcaaaag gccaggaacc gtaaaaaggc
      661 cgcgttgctg gcgtttttcc ataggctccg cccccctgac gagcatcaca aaaatcgacg
      721 ctcaagtcag aggtggcgaa acccgacagg actataaaga taccaggcgt ttccccctgg
      781 aagctccctc gtgcgctctc ctgttccgac cctgccgctt accggatacc tgtccgcctt
      841 tctcccttcg ggaagcgtgg cgctttctca tagctcacgc tgtaggtatc tcagttcggt
      901 gtaggtcgtt cgctccaagc tgggctgtgt gcacgaaccc cccgttcagc ccgaccgctg
      961 cgccttatcc ggtaactatc gtcttgagtc caacccggta agacacgact tatcgccact
     1021 ggcagcagcc actggtaaca ggattagcag agcgaggtat gtaggcggtg ctacagagtt
     1081 cttgaagtgg tggcctaact acggctacac tagaagaaca gtatttggta tctgcgctct
     1141 gctgaagcca gttaccttcg gaaaaagagt tggtagctct tgatccggca aacaaaccac
     1201 cgctggtagc ggtggttttt ttgtttgcaa gcagcagatt acgcgcagaa aaaaaggatc
     1261 tcaagaagat cctttgatct tttctacggg gtctgacgct cagtggaacg acgcgtaact
     1321 cacgttaagg gattttggtc atgggtggct cgagggttat ttgccgacta ccttggtgat
     1381 ctcgcctttc acgtagtgga caaattcttc caactgatct gcgcgcgagg ccaagcgatc
     1441 ttcttcttgt ccaagataag cctgtctagc ttcaagtatg acgggctgat actgggccgg
     1501 caggcgctcc attgcccagt cggcagcgac atccttcggc gcgattttgc cggttactgc
     1561 gctgtaccaa atgcgggaca acgtaagcac tacatttcgc tcatcgccag cccagtcggg
     1621 cggcgagttc catagcgtta aggtttcatt tagcgcctca aatagatcct gttcaggaac
     1681 cggatcaaag agttcctccg ccgctggacc taccaaggca acgctatgtt ctcttgcttt
     1741 tgtcagcaag atagccagat caatgtcgat cgtggctggc tcgaagatac ctgcaagaat
     1801 gtcattgcgc tgccattctc caaattgcag ttcgcgctta gctggataac gccacggaat
     1861 gatgtcgtcg tgcacaacaa tggtgacttc tacagcgcgg agaatctcgc tctctccagg
     1921 ggaagccgaa gtttccaaaa ggtcgttgat caaagctcgc cgcgttgttt catcaagcct
     1981 tacggtcacc gtaaccagca aatcaatatc actgtgtggc ttcaggccgc catccactgc
     2041 ggagccgtac aaatgtacgg ccagcaacgt cggttcgaga tggcgctcga tgacgccaac
     2101 tacctctgat agttgagtcg atacttcggc gatcaccgct tccctcataa tgtttaactt
     2161 tgttttaggg cgactgccct gctgcgtaac atcgttgctg ctccataaca tcaaacatcg
     2221 acccacggcg taacgcgctt gctgcttgga tgcccgaggc atagactgta ccccaaaaaa
     2281 acagtcataa caagccatga aaaccgccac tgcgccgtta ccaccgctgc gttcggtcaa
     2341 ggttctggac cagttgcgtg agcgcatacg ctacttgcat tacagcttac gaaccgaaca
     2401 ggcttatgtc cactgggttc gtgccttcat ccgtttccac ggtgtgcgtc acccggcaac
     2461 cttgggtagc agcgaagtcg aggcatttct gtcctggctg gtctagagct gtttatcgaa
     2521 ttctaccggg taggggaggc gcttttccca aggcagtctg gagcatgcgc tttagcagcc
     2581 ccgctgggca cttggcgcta cacaagtggc ctctggcctc gcacacattc cacatccacc
     2641 ggtaggcgcc aaccggctcc gttctttggt ggccccttcg cgccaccttc tactcctccc
     2701 ctagtcagga agttcccccc cgccccgcag ctcgcgtcgt gcaggacgtg acaaatggaa
     2761 gtagcacgtc tcactagtct cgtgcagatg gacagcaccg ctgagcaatg gaagcgggta
     2821 ggcctttggg gcagcggcca atagcagctt tgctccttcg ctttctgggc tcagaggctg
     2881 ggaaggggtg ggtccggggg cgggctcagg ggcgggctca ggggcggggc gggcgcccga
     2941 aggtcctccg gaggcccggc attctgcacg cttcaaaagc gcacgtctgc cgcgctgttc
     3001 tcctcttcct catctccggg cctttcgacc tgcaggtcct cgccatggat cctgatgatg
     3061 ttgttgattc ttctaaatct tttgtgatgg aaaacttttc ttcgtaccac gggactaaac
     3121 ctggttatgt agattccatt caaaaaggta tacaaaagcc aaaatctggt acacaaggaa
     3181 attatgacga tgattggaaa gggttttata gtaccgacaa taaatacgac gctgcgggat
     3241 actctgtaga taatgaaaac ccgctctctg gaaaagctgg aggcgtggtc aaagtgacgt
     3301 atccaggact gacgaaggtt ctcgcactaa aagtggataa tgccgaaact attaagaaag
     3361 agttaggttt aagtctcact gaaccgttga tggagcaagt cggaacggaa gagtttatca
     3421 aaaggttcgg tgatggtgct tcgcgtgtag tgctcagcct tcccttcgct gaggggagtt
     3481 ctagcgttga atatattaat aactgggaac aggcgaaagc gttaagcgta gaacttgaga
     3541 ttaattttga aacccgtgga aaacgtggcc aagatgcgat gtatgagtat atggctcaag
     3601 cctgtgcagg aaatcgtgtc aggcgatctc tttgtgaagg aaccttactt ctgtggtgtg
     3661 acataattgg acaaactacc tacagagatt taaagctcta aggtaaatat aaaattttta
     3721 agtgtataat gtgttaaact actgattcta attgtttgtg tattttagat tccaacctat
     3781 ggaactgatg aatgggagca gtggtggaat gcagatccta gagctcgctg atcagcctcg
     3841 actgtgcctt ctagttgcca gccatctgtt gtttgcccct cccccgtgcc ttccttgacc
     3901 ctggaaggtg ccactcccac tgtcctttcc taataaaatg aggaaattgc atcgcattgt
     3961 ctgagtaggt gtcattctat tctggggggt ggggtggggc aggacagcaa gggggaggat
     4021 tgggaagaca atagcaggca tgctggggat gcggtgggct ctatggcttc tgaggcggaa
     4081 agaaccagct ggggctcgag atccactagt tctagcctcg aggctagagc ggccgagttt
     4141 aaacagataa acggaaaaaa accgggccaa tgttggcccg gtttttttgg atttaggtga
     4201 cactatagat cgtgccaact ttattataca aagttgcgga cgcgatcgcc ggcggataac
     4261 aatttcacac aggatgacat cctatcagat acacttaaat gcacagttgt ttgctttgtt
     4321 gaatactgta agtacccagt ctccgtattc attttcttta atacctgtag tccaccaatg
     4381 gggatctgtc ttaattaggg ttttactgct gtgaacagac accatgacga aggcaactct
     4441 tataaggaca acatttaatt ggggctggct tacaggttca gaagttcagc atcatcaagg
     4501 cgggagcatg gcagcatcca ggcaggcatg gtttggtgca ggaggagctg agagttctac
     4561 atcttcatct gaaggttgct tgctatgaga caactggctt tcaggcagga gagcccatgt
     4621 ccacaaggcc acacctccta atagtgccac tcctgggcca agcatataca aaccaccaca
     4681 catgtttcca tctatttctg gattttcttt tatacagata tttttaaaat ctaatctcat
     4741 tgtaaaatca tccactcagt tttatagaac agaggaggag cagctggtag agagctggct
     4801 ctgcagttga cagcacacac tgatcttcca gatcaaccgc ttgccccagc acggctcaca
     4861 gctgtgtatc tcccgctcca aaagatccaa cactgtcttc tggcctaggc agacactggc
     4921 agtcgtgtgt acaccccaca cactcactca catgcacaca ttaaatcagt catgtgcaca
     4981 cactccacac agacacacac tcacatgcac atattaaatg agtcatgtgc acacactcca
     5041 cacacactca catgcacaca ttaaatcagt catgtgcaca cgctccacac acacacacac
     5101 tcacatgcac acattaaatg agtcatgtgc acacactcca cacacacaca cacacacaca
     5161 cacacacaca cacacacact cacatgcaca cattaaaata cgtcctttag aaaaggaccc
     5221 actgcttctt tctcccccac ccatgtcctc accccttccc cgaaataatc actgttaacc
     5281 gtgcgctcac tttagcatgt tcttggtact tttacagata tgtgtataca cacacataga
     5341 aaacacattt tgttgaagga tttaattctg tgtaatatat tgcaggttcc tttttcccca
     5401 ccagttctat cttagcattc catgataaca tatgtagctc taccttgtta tttaactttg
     5461 gcatgtgtgc tgtactaagg atgtatttta tttaagtact cctgattata tatctagatt
     5521 atggattttt catagaattt tccataattc tataatgact atatatgtat gtgtatatat
     5581 atatatatat atatatatat atatatatat atatatatat tatggaatta tatattatga
     5641 tgtatagctt atatttatga agcatatagc tttgcttttt aatttgtgat aatcctcatt
     5701 ctaaaatgtt tagtaatttc atattgtatg cttagcgagt aaggaaatct gggtaatgtg
     5761 gagtgatcct gatattcttg taacaatctt atcgttttag ataaaatttg atgccgggac
     5821 tcttcttctt agtacacacc ggctgatttg gagagaccag aagaataatg taagagacac
     5881 gttcagcatc tgctctgggc tttgtctagt catctgtgta ttgggagttc gagcgaatgg
     5941 gcacctagcg ccttgaccca gccgagtgct tgtttcatca ccgaataaca acctaagcta
     6001 cccccagtca agagtttcca tttgttttct ctcgtttgtc ttcattttgt tttgagacac
     6061 ggtcttactc tctagcctag tctgaccttg aacttgctat atatatatat atatagacca
     6121 gttgatctgt ctgcctctgc ctgctggggg cagtgatact gaattcctct gctttcaaac
     6181 accagtgagt cgcttttaca gcgtggctca gtgtagagga gagagatcct ctcgttggct
     6241 gtgaggatcc tttagaagat agtatgtctc ctgaacaacc ctttgtacca gtttactggg
     6301 aagcaggagc gttctgctgc agggattcgg ctgactgctg agaaggcctc ccctatatca
     6361 ctcaggcaga ggctcctcac cctgatctag agctttcaga gagagtgggt tctatgtgta
     6421 ctgacgtctt cattccaaaa gttccagctg tcagcagggt aagatgtcta gtctagaatc
     6481 taaaatcatc ttattattct cccagtcatt ccccagctcc agatgtgtca cgggtttaga
     6541 gagcgtaagt ctttgcacca tgtgttgcag tacccacaga ggacacaaga ggtccccatc
     6601 tcttggaact gagttacagg tggttgtgag ccaccatgtg agtgctggga attgaacccg
     6661 ggtctcctgg aagagaccca gtgagtgatc ttacccactg agccatctct ccagctcctc
     6721 tccatgaatg cctagtacga agacgaactg gaaactgtag cgtattcgtt gggagagtgt
     6781 tgcagtagtg ctttagtctg ctctaaactc cgctgagggt gcgcacaagc ttcttctcgc
     6841 tactgcccaa tgttgtggat tctcaaataa aagacacaca caccctaacc ttatttttaa
     6901 tatgccctaa gcagcttaat gtctgggcca ctcccagact tgcacgttgc taacgcctcc
     6961 catccaatac tcctgagtta tttcttacta aaatctctac tccatctttg ctatctcaga
     7021 cccaggcagg aggccccctg gggccgcgct tccccgactc ttacatggct gtatgctctt
     7081 gcttctccag ctctcgtgcc atctcttcct gcttcctcgc cacagcgatt ctaaatcctt
     7141 ctacttccgg tggtttcctt gcccaggaaa tctaagtccc atctctgtct ccttgaccaa
     7201 accatctccc ccctccttac acacacaccc cagcccgcaa ctttatttac caaatagaac
     7261 cagccggggt cagggaccct cagcgcctca ctggcagatg tgtgaatccc agtgtaattt
     7321 gggaacttgg ttaatataat ataagcaata aacgaaatcc tcaacagaag agtgctaact
     7381 gttgcaatat ctggcttcgt cctttaagaa ccatttttcc ccctcgtgag ggtgatattg
     7441 tcccctttga tgctgcattc attagtctgt taatgttata taatcatttt taaattatgt
     7501 gcagaagaaa aatcttcaga cgatgatgag gtgcctggaa actagatgtt gataaattaa
     7561 ttttggtgta acctttcagt tcatataaag aggccattta ggcaggaaag agaaggttgc
     7621 agggaaggtg gacatgatag gtaaatgatg tgtgcacaca tggaaatgtt aatgtgagtg
     7681 cctctgggac cacggagatg cctcagccag tgaagatgct tgcctccaaa actacgtact
     7741 agacctctat ccccagacag cacatggtag agctaaagaa ctctgcttgc agttttgatt
     7801 accacacatg agccatgggg ctacaacatc catgccaaat aagctgcaaa aaaagcaaaa
     7861 cctattaatt tgtacaatta agtcttaata aacaagaagc cagttttgaa ttcttagacc
     7921 tattatatac cagtcagtat aatgatttaa attaaattta ccttgtttgt ttgtttgttt
     7981 acaagattgt actgtgatgc cttgcctaac cttgaactca atggtccttt ttactcttcc
     8041 aagtaactgc gattataggc aagtgccact aagtgaatac tttaaaattt gttgttagta
     8101 ataacaaagc tacattaggt ttttctctta aaatgtatat acatgtgttc atatctccat
     8161 agctaaagtg gggaaattat aaagaaatag aaaaatcacc catataaaat gcactcctta
     8221 gaattgtttt gtttttgttt tttcacataa gaaatattac atcaattttt ttcacacagg
     8281 ttcattttaa ttaaaagttt gagcagtaca aatggtgaat tacattacat tggctagaga
     8341 tcatatttta caaaagagat attcaaaatt ttttcataaa ttttacttga aaaaaatgcc
     8401 agctataaaa acaaaggtag ttataattgt tttattttac ttataaatga tttattattg
     8461 tttatttctc tacatgtgtg cacgtgtatg tgcatgtgtg tgcagatgcc cagggagggc
     8521 cggagggtgc attggagtcc ctggaactag actggcaggt gatcgtgagt cacccagcat
     8581 agctgctggg aactgaactc tggtcttttg ctcttaactg ctgagccatg tgtgcagccc
     8641 cacttacttt tattttttaa aacagggtct cactgtatag ctcaggctga agtccgtcac
     8701 cttctgcctc aggttcgcaa gtactgaggt tacaaaggcg cataacgata ccacgatatc
     8761 aacaagtttg tacaaaaaag caggctggcg ccggaaccga agttcctatt ccgaagttcc
     8821 tattctctag aaagtatagg aacttcgaac cctttcccac accaccctcc acacttgccc
     8881 caaacactgc caactatgta ggaggaaggg gttgggacta acagaagaac ccgttgtggg
     8941 gaagctgttg ggagggtcac tttatgttct tgcccaaggt cagttgggtg gcctgcttct
     9001 gatgaggtgg tcccaaggtc tggggtagaa ggtgagaggg acaggccacc aaggtcagcc
     9061 ccccccccct atcccatagg agccaggtcc ctctcctgga caggaagact gaaggggaga
     9121 tgccagagac tcagtgaagc ctggggtacc ctattggagt ccttcaagga aacaaacttg
     9181 gcctcaccag gcctcagcct tggctcctcc tgggaactct actgcccttg ggatcccctt
     9241 gtagttgtgg gttacatagg aagggggacg ggattcccct tgactggcta gcctactctt
     9301 ttcttcagtc ttctccatct cctctcacct gtctctcgac cctttcccta ggatagactt
     9361 ggaaaaagat aaggggagaa aacaaatgca aacgaggcca gaaagatttt ggctgggcat
     9421 tccttccgct agcttttatt gggatcccct agtttgtgat aggcctttta gctacatctg
     9481 ccaatccatc tcattttcac acacacacac accactttcc ttctggtcag tgggcacatg
     9541 tccagcctca agtttatatc accaccccca atgcccaaca cttgtatggc cttgggcggg
     9601 tcatcccccc ccccaccccc agtatctgca acctcaagct agcttgggtg cgttggttgt
     9661 ggataagtag ctagactcca gcaaccagta acctctgccc tttctcctcc atgacaacca
     9721 ggtcccaggt cccgaaaacc aaagaagaag aaccctaaca aagaggacaa gcggcctcgc
     9781 acagccttca ctgctgagca gctccagagg ctcaaggctg agtttcagac caacaggtac
     9841 ctgacagagc agcggcgcca gagtctggca caggagctcg gtacccggaa gatctggact
     9901 ctagagaatt ccgcccctct ccctcccccc cccctaacgt tactggccga agccgcttgg
     9961 aataaggccg gtgtgcgttt gtctatatgt tattttccac catattgccg tcttttggca
    10021 atgtgagggc ccggaaacct ggccctgtct tcttgacgag cattcctagg ggtctttccc
    10081 ctctcgccaa aggaatgcaa ggtctgttga atgtcgtgaa ggaagcagtt cctctggaag
    10141 cttcttgaag acaaacaacg tctgtagcga ccctttgcag gcagcggaac cccccacctg
    10201 gcgacaggtg cctctgcggc caaaagccac gtgtataaga tacacctgca aaggcggcac
    10261 aaccccagtg ccacgttgtg agttggatag ttgtggaaag agtcaaatgg ctctcctcaa
    10321 gcgtattcaa caaggggctg aaggatgccc agaaggtacc ccattgtatg ggatctgatc
    10381 tggggcctcg gtgcacatgc tttacatgtg tttagtcgag gttaaaaaac gtctaggccc
    10441 cccgaaccac ggggacgtgg ttttcctttg aaaaacacga tgataagctt gccacaacca
    10501 tggaagatcc cgtcgtttta caacgtcgtg actgggaaaa ccctggcgtt acccaactta
    10561 atcgccttgc agcacatccc cctttcgcca gctggcgtaa tagcgaagag gcccgcaccg
    10621 atcgcccttc ccaacagttg cgcagcctga atggcgaatg gcgctttgcc tggtttccgg
    10681 caccagaagc ggtgccggaa agctggctgg agtgcgatct tcctgaggcc gatactgtcg
    10741 tcgtcccctc aaactggcag atgcacggtt acgatgcgcc catctacacc aacgtgacct
    10801 atcccattac ggtcaatccg ccgtttgttc ccacggagaa tccgacgggt tgttactcgc
    10861 tcacatttaa tgttgatgaa agctggctac aggaaggcca gacgcgaatt atttttgatg
    10921 gcgttaactc ggcgtttcat ctgtggtgca acgggcgctg ggtcggttac ggccaggaca
    10981 gtcgtttgcc gtctgaattt gacctgagcg catttttacg cgccggagaa aaccgcctcg
    11041 cggtgatggt gctgcgctgg agtgacggca gttatctgga agatcaggat atgtggcgga
    11101 tgagcggcat tttccgtgac gtctcgttgc tgcataaacc gactacacaa atcagcgatt
    11161 tccatgttgc cactcgcttt aatgatgatt tcagccgcgc tgtactggag gctgaagttc
    11221 agatgtgcgg cgagttgcgt gactacctac gggtaacagt ttctttatgg cagggtgaaa
    11281 cgcaggtcgc cagcggcacc gcgcctttcg gcggtgaaat tatcgatgag cgtggtggtt
    11341 atgccgatcg cgtcacacta cgtctgaacg tcgaaaaccc gaaactgtgg agcgccgaaa
    11401 tcccgaatct ctatcgtgcg gtggttgaac tgcacaccgc cgacggcacg ctgattgaag
    11461 cagaagcctg cgatgtcggt ttccgcgagg tgcggattga aaatggtctg ctgctgctga
    11521 acggcaagcc gttgctgatt cgaggcgtta accgtcacga gcatcatcct ctgcatggtc
    11581 aggtcatgga tgagcagacg atggtgcagg atatcctgct gatgaagcag aacaacttta
    11641 acgccgtgcg ctgttcgcat tatccgaacc atccgctgtg gtacacgctg tgcgaccgct
    11701 acggcctgta tgtggtggat gaagccaata ttgaaaccca cggcatggtg ccaatgaatc
    11761 gtctgaccga tgatccgcgc tggctaccgg cgatgagcga acgcgtaacg cgaatggtgc
    11821 agcgcgatcg taatcacccg agtgtgatca tctggtcgct ggggaatgaa tcaggccacg
    11881 gcgctaatca cgacgcgctg tatcgctgga tcaaatctgt cgatccttcc cgcccggtgc
    11941 agtatgaagg cggcggagcc gacaccacgg ccaccgatat tatttgcccg atgtacgcgc
    12001 gcgtggatga agaccagccc ttcccggctg tgccgaaatg gtccatcaaa aaatggcttt
    12061 cgctacctgg agagacgcgc ccgctgatcc tttgcgaata cgcccacgcg atgggtaaca
    12121 gtcttggcgg tttcgctaaa tactggcagg cgtttcgtca gtatccccgt ttacagggcg
    12181 gcttcgtctg ggactgggtg gatcagtcgc tgattaaata tgatgaaaac ggcaacccgt
    12241 ggtcggctta cggcggtgat tttggcgata cgccgaacga tcgccagttc tgtatgaacg
    12301 gtctggtctt tgccgaccgc acgccgcatc cagcgctgac ggaagcaaaa caccagcagc
    12361 agtttttcca gttccgttta tccgggcaaa ccatcgaagt gaccagcgaa tacctgttcc
    12421 gtcatagcga taacgagctc ctgcactgga tggtggcgct ggatggtaag ccgctggcaa
    12481 gcggtgaagt gcctctggat gtcgctccac aaggtaaaca gttgattgaa ctgcctgaac
    12541 taccgcagcc ggagagcgcc gggcaactct ggctcacagt acgcgtagtg caaccgaacg
    12601 cgaccgcatg gtcagaagcc gggcacatca gcgcctggca gcagtggcgt ctggcggaaa
    12661 acctcagtgt gacgctcccc gccgcgtccc acgccatccc gcatctgacc accagcgaaa
    12721 tggatttttg catcgagctg ggtaataagc gttggcaatt taaccgccag tcaggctttc
    12781 tttcacagat gtggattggc gataaaaaac aactgctgac gccgctgcgc gatcagttca
    12841 cccgtgcacc gctggataac gacattggcg taagtgaagc gacccgcatt gaccctaacg
    12901 cctgggtcga acgctggaag gcggcgggcc attaccaggc cgaagcagcg ttgttgcagt
    12961 gcacggcaga tacacttgct gatgcggtgc tgattacgac cgctcacgcg tggcagcatc
    13021 aggggaaaac cttatttatc agccggaaaa cctaccggat tgatggtagt ggtcaaatgg
    13081 cgattaccgt tgatgttgaa gtggcgagcg atacaccgca tccggcgcgg attggcctga
    13141 actgccagct ggcgcaggta gcagagcggg taaactggct cggattaggg ccgcaagaaa
    13201 actatcccga ccgccttact gccgcctgtt ttgaccgctg ggatctgcca ttgtcagaca
    13261 tgtatacccc gtacgtcttc ccgagcgaaa acggtctgcg ctgcgggacg cgcgaattga
    13321 attatggccc acaccagtgg cgcggcgact tccagttcaa catcagccgc tacagtcaac
    13381 agcaactgat ggaaaccagc catcgccatc tgctgcacgc ggaagaaggc acatggctga
    13441 atatcgacgg tttccatatg gggattggtg gcgacgactc ctggagcccg tcagtatcgg
    13501 cggaattcca gctgagcgcc ggtcgctacc attaccagtt ggtctggtgt caaaaataat
    13561 aataaccggg caggggggat ctaagctcta gataagtaat gatcataatc agccatatca
    13621 catctgtaga ggttttactt gctttaaaaa acctcccaca cctccccctg aacctgaaac
    13681 ataaaatgaa tgcaattgtt gttgttaact tgtttattgc agcttataat ggttacaaat
    13741 aaagcaatag catcacaaat ttcacaaata aagcattttt ttcactgcat tctagttgtg
    13801 gtttgtccaa actcatcaat gtatcttatc atgtctggat ccggaataac ttcgtatagc
    13861 atacattata cgaagttatg tttaaacggc gcgccccgga attcgccttc tgcaggagcg
    13921 tacagaaccc agggccctgg cacccgtgca gaccctggcc caccccacct gggcgctcag
    13981 tgcccaagag atgtccacac ctaggatgtc ccgcggtggg tggggggccc gagagacggg
    14041 caggccgggg gcaggcctgg ccatgcgggg ccgaaccggg cactgcccag cgtgggcgcg
    14101 ggggccacgg cgcgcgcccc cagcccccgg gcccagcacc ccaaggcggc caacgccaaa
    14161 actctccctc ctcctcttcc tcaatctcgc tctcgctctt tttttttttc gcaaaaggag
    14221 gggagagggg gtaaaaaaat gctgcactgt gcggcgaagc cggtgagtga gcggcgcggg
    14281 gccaatcagc gtgcgccgtt ccgaaagttg ccttttatgg ctcgagcggc cgcggcggcg
    14341 ccctataaaa cccagcggcg cgacgcgcca ccaccgccga gaccgcgtcc gccccgcgag
    14401 cacagagcct cgcctttgcc gatcctctag agtcgagatc cgccgccacc atgattgaac
    14461 aagatggatt gcacgcaggt tctccggccg cttgggtgga gaggctattc ggctatgact
    14521 gggcacaaca gacaatcggc tgctctgatg ccgccgtgtt ccggctgtca gcgcaggggc
    14581 gcccggttct ttttgtcaag accgacctgt ccggtgccct gaatgaactg caggacgagg
    14641 cagcgcggct atcgtggctg gccacgacgg gcgttccttg cgcagctgtg ctcgacgttg
    14701 tcactgaagc gggaagggac tggctgctat tgggcgaagt gccggggcag gatctcctgt
    14761 catctcacct tgctcctgcc gagaaagtat ccatcatggc tgatgcaatg cggcggctgc
    14821 atacgcttga tccggctacc tgcccattcg accaccaagc gaaacatcgc atcgagcgag
    14881 cacgtactcg gatggaagcc ggtcttgtcg atcaggatga tctggacgaa gagcatcagg
    14941 ggctcgcgcc agccgaactg ttcgccaggc tcaaggcgcg catgcccgac ggcgaggatc
    15001 tcgtcgtgac ccatggcgat gcctgcttgc cgaatatcat ggtggaaaat ggccgctttt
    15061 ctggattcat cgactgtggc cggctgggtg tggcggaccg ctatcaggac atagcgttgg
    15121 ctacccgtga tattgctgaa gagcttggcg gcgaatgggc tgaccgcttc ctcgtgcttt
    15181 acggtatcgc cgctcccgat tcgcagcgca tcgccttcta tcgccttctt gacgagttct
    15241 tctgagcggg actctggggt tcgaaatgac cgaccaagcg acgcccaacc tgccatcacg
    15301 agatttcgat tccaccgccg ccttctatga aaggttgggc ttcggaatcg ttttccggga
    15361 cgccggctgg atgatcctcc agcgcgggga tctcatgctg gagttcttcg cccacccccc
    15421 ggatctaagc tctagataag taatgatcat aatcagccat atcacatctg tagaggtttt
    15481 acttgcttta aaaaacctcc cacacctccc cctgaacctg aaacataaaa tgaatgcaat
    15541 tgttgttgtt aacttgttta ttgcagctta taatggttac aaataaagca atagcatcac
    15601 aaatttcaca aataaagcat ttttttcact gcattctagt tgtggtttgt ccaaactcat
    15661 caatgtatct tatcatgtct ggatccgggg gtaccgcgtc gagaagttcc tattccgaag
    15721 ttcctattct ctagaaagta taggaacttc gtcgagataa cttcgtatag catacattat
    15781 acgaagttat gtcgagatat ctagacccag ctttcttgta caaagtggtt gatatctcta
    15841 tagtcgcagt aggcggactg tgcacacagc agatggttag cttgcagaat gtttccccct
    15901 tccaccacgt gagtcccagg gacagaactc aagttgaagt tttggggcag gcacctctac
    15961 ccactgagcc atcctgtcag tcctgcactg gcctttaaat ctcttcttat gtcctcccat
    16021 gcaccaaatg ccagcatgga cttttattta aattctcctg aggtttatta aggcgattgg
    16081 agacgtagct gtggtagaac acttgccggg cagagaggga gcagtttctt taaggattac
    16141 agcattgttg tttttaagta cctcctaggg aacagcgctc tatcttctga tgagtgtaac
    16201 gcagctcttt ttctgtgggt ttcctctagg agtgctgcat ggccattccc ctgtctcaga
    16261 ttgtgttcat cgaggagcag gcagctggaa tcgggaagag gtgaggtcta acagtcctca
    16321 gtcacaaaac catttcctgt cactggtcag taggcctttt aagggtgtgt ttccacctta
    16381 tatccatttt gaagtctgaa taaagtggta aggcttgctg taatatcctt gcatcataat
    16441 aaatgatggg gccctgctct taccgtatgt atttccacag cacgcttgtc gttcatgtgt
    16501 gtgcagagat ggcgcaacgc aattaatgat aacttcgtat agcatacatt atacgaagtt
    16561 atggtctgag ctcgccatca gttcaaatgc ctcagctgag ggaaagaact attaatgttg
    16621 ataacttatt ggtaacccca ttcccttagg gttatcattc cttgttatgg gtgggactat
    16681 agttcacggg gttatagcag ggtaggacta tggttcacag gttcataact gggtaggact
    16741 atggttcaca gagttatagc tgggtaggac tatggttcat agggtcagag ctgggtagga
    16801 ctatggttca tagtgtcaga gctgggtagg acaatggttg cttccttagg atgtcacctt
    16861 ctggatccat gtcctcagag agagagagag agagagagag agagagagag agagagagag
    16921 agagagagag agcatgtgac atttgtcttt ctggatttgc gttatctcaa ttgataggat
    16981 cttttctgct tccatccact tacctgcaaa gttcccgatc tcctttctct tttttttttt
    17041 ctgcttagtt catattcttt ttttttcctt ttccattttt tattaggtat ttagctcatt
    17101 tacatttcca atgctatacc aaaagtcccc catacccacc cacccccact cccctaccca
    17161 ccctcctttc tctttacagc tagagtactc catagtgtat gtgtaccacg ttttcattat
    17221 ttctctgtag gctgaaggac atttaggttg tttccatgtc ctaggtacta tgatcagagc
    17281 agtaatgaac atggctaagc agagtaagat gtccagtcct gtggaaataa gccggagtga
    17341 tgtatctggc tcatatggta gattggtttc tagctttttg taaaaaagga ttttccacat
    17401 tgattttcag agtggctgca ccagattaca tccccgacag cagtaaacga ggcttgcttt
    17461 cccccgtatc gtctctagca ttagttgtca gctgttagtt atctttgcca gtctaactgg
    17521 agtaggatgg aatctcaaag ttgtttttga ttgcatttcc ccaattgcta gggatgatga
    17581 acattttggc aggatatttc tcaggcatta tttatcttct tttgagaatc tctgttcaga
    17641 tcccaagtgt ggtttttgaa tgggtcattt gtcaccagag ggaacacata gagagataga
    17701 gatagagaga tagtatcctt ctgtcagatg tacagctgac aaagattcgc tctcattctg
    17761 ggggcttcct cttcacacga ttaattcttt ttttattttg cttttttttt tttttttttg
    17821 agacagggtc tctctgctta gccttacata ccctagaact cgctctgtag gccaggctgg
    17881 cctcaaactc agctcgcctg gctctgtctc ctgagtcctg gaattaaagg cgtgcgccac
    17941 cactacctga ttccttagct gtgcagaaac tctttagttg tcaattgttg gccttgattc
    18001 ctgggcaaat ggagtcttac tcagagtcct tcgctatccc atatcatgga gggtactgcc
    18061 tatgtttctt ccagcagtta gtgtgttaca tttaggtctt tgatccgttt ggaatgagtt
    18121 ttctaacagg cggtagatat gggtctaatt tcattctttt gcatgtggaa gatttgttaa
    18181 agatgttttc ttttctccaa attatggttt tatttttttc tggtttttac atctttgcca
    18241 gctattaaat cgctgaagtt atatgtttgg gtcttcagtt ttgttccatt gctctacatg
    18301 tctgtatttg ggccagaacc ataatgcctt tattactatg gctctgtaat atatattgag
    18361 atctggaatg gtgacctctc ctctccataa gctccccccc caatattttt ttgactatct
    18421 ggggaccttt ttggttccat ctgaatttca ggatagtttg gtgtttttgt tttgttttgt
    18481 tttgttttct gttttaatga agaatgacgt ggattttgat tgggattttg tggaatctgt
    18541 aaacagcctt tggtaagatg gccatttgca cagtgctact tctaccaatc catggacata
    18601 ggatgttttt ccttattcta atctctaaat gtggggcttg aggcagggtg catggaaggg
    18661 tggttcatgt gttccaggct agacctcggt gaggcaggcc tgggagtata tttaatgtcc
    18721 tgaaggtgat actactcaca agcatgatag agctcatctt cccaggtctg ccgtattttg
    18781 agagctgttt ctactgtcgg gtcttctaga tagtatcctt ctagatagta tacttctaga
    18841 tagtatccag gtcattgctg cctgggtggc attttccaac aaacgacgct gtagacgcta
    18901 acaagctttg gatgggtttt cataaaatat caaccagcct gttttacaga taacttttca
    18961 catgttgttt tcgagtaagt aaggcagaat gctttggtag aagtcaatac tcccctataa
    19021 actcagggga tggctgtgta ggtggaaagc ctagccataa gctactcaaa aagtcaaaaa
    19081 catactttga attcatttct aaaaaccata cttttgtttc atttatatag ccaataacag
    19141 ttcatatact ttttttttta acttatggag gaaagggttg attagagacc tgaagtcata
    19201 cagggcaggg acctggaggc aggagctggc gcagaggctg tggtgcagag gccgtggagg
    19261 ggtgccgcct gctgcatttc tcccgatgcc ttgctcagcc tgctttcttt ttgttagttc
    19321 gtatcttata agttttattt ttgcaggcct taatgatcct gaatataaat tagaagagag
    19381 tgtcttttag gaaattcagt gtttttatac aaatttaaga gtcattggaa atattaaaga
    19441 agcttaaata aacagtgctt gttgtagtgg gtcacacttt caatcccagc atgtggaggc
    19501 agaggctggt gagtttctgt gttggaggtt aacctggact actggcaagt tccaggcttg
    19561 ccagagctac acagtgagat cctacctcaa aacaacacat aaataagcaa gtaaatgaaa
    19621 agttgtaaag aacagaatta gtgattttta aaatggccaa catttttgct gtttcatcag
    19681 cgccaaaatc gtggttcacc tgcacccagc tccttctaac aaagagcccg gtccgttcca
    19741 gagcagtaag aactcctaca tcagactctc cttcaaagaa catggccaga ttgaggtaag
    19801 ctccctcatg agcgcagttg gatttgcaag tctggattat atgttagcgt ggcagaagac
    19861 agtattaaga agcttgccag attttaacta aacaaacaaa caaaattgtg ttttgatcct
    19921 tatcaaaact gacaagcagg agggggtggg tacatctgaa ggtggaagcg gtggccctcc
    19981 acggctccgg aagcctttag tggttagctg atgaacatat aatgggaagg tgttaacctg
    20041 acctagctga aagctcacca gcaggcaact ggtgttggtt aactccctac ggagaacgat
    20101 caagtaggag gccccagtgt ccaggtttag aggacctaat taggaagttg ctggacactt
    20161 gttcttaaga caaatgcagt tgaagtgact ttcccaaagg tgttttcatt gtactgagaa
    20221 aacatatttg attttttttg tttgtttttt gagcttagcc acattttatc cctgatattt
    20281 ggttttgttt tatgctgttt tttgaaacag agtatagtgt ggcccacagt gaccttgaat
    20341 ttgttatata gatgagggta acctagaact gatcctccta ccaggattta cgtgtgtgct
    20401 tctgtatctg acttgtccct aagttttact ttatattctc tgctgttttt gtgggaaaat
    20461 ggttgaaagt gttccacata tgtaggattg cttaaagtga gggcattcac ttcagttcca
    20521 ctcacatgtg gggagagagc tccactctat gtagaaggct agttcctgtg tgtgtgtgtg
    20581 tgtgtgtgtg tgtgtgtgtg tgtgtgtgtg tgtgtgtgtt ctgacttctt tgttttttcc
    20641 tgaaactgat cctagaacat aacttttgac ttcctttggt gtctgagggt ccagtcttgt
    20701 tactgttgac tgaaccttgc ggtaaaggaa tgtttatagt atgcacgtga tggctgccac
    20761 ttgactcaag tgttcgcatg ggcattgcag ttttacaggc gtttatcaga agaaatgaca
    20821 cagagaagat gggagactgt gccagtttcc cagtcactac aaacaaataa aggaccccag
    20881 gtatattttc taaagctatt tgtaaatgta ctatctccct tttgtttgtg ctcttaagac
    20941 aggatggcct agaacttgtg catagccctg ctggcccagg tcttgaatgg ggtcttccta
    21001 cctgagcctc ccaagagctg ggatcatgag tgtgagacac aggctcagct ggtacagtgt
    21061 tttcatctct gtgcctatgt gctctgtgat agtccacacc ttcagaccta gtatttggga
    21121 ggcaaaggct ggcagatctc tctgagttca aggccagact ggtctacatg gtgagttcca
    21181 ggacagccag ggctacatag agagaccctg acacaaaaca aaacaaaaca aaacaaaaca
    21241 aaaaccaaaa accaaaaaaa cccaaccccc ccccaaaaaa aaacaaaaac aaaaaattga
    21301 agaggaagag gaggagaaag aagaagcgga ggaagaggaa ctctctatga tcacaaagtt
    21361 gtcaaaaaca aaacagtgga gttctaattg taaaaaaatg aattttccta aaaattagtc
    21421 tgaatcagtc tcccaactgt gaacaggccc ccaggtgtga gaaaatggct taagagcttg
    21481 ccaactccaa ggattttagc tagttttata catttgataa gttcttaagt atctaatatc
    21541 tgatagatct ccaaagacta aaaaaaaaga ataagaaatc taactatacc caaaatacaa
    21601 agaaaaacat gcatgccatt gatataaagt tattgttttc ccttaatatt tgaaggtcat
    21661 tatgtgcaac cagaaagaga aaagtgttct gaa
//
