# Supplementary material for: CRISPR-Cas9 enables conditional mutagenesis of challenging loci
Source: Sci Rep. 2016 Sep 1;6:32326. doi: 10.1038/srep32326 (PMC5007477; doi:10.1038/srep32326)
Supplement: Supplementary File 3 [file srep32326-s3.zip › gb/HEP00997_A02_vector.gb]

LOCUS       42948#L1L2_Bact_P#L4L3_pD223_DTA_spec        21518 bp    dna     circular UNK 
ACCESSION   unknown
SOURCE      Mus musculus
  ORGANISM  Mus musculus
            Eukaryota; Metazoa; Chordata; Craniata; Vertebrata; Euteleostomi;
            Mammalia; Eutheria; Euarchontoglires; Glires; Rodentia;
            Sciurognathi; Muroidea; Muridae; Murinae; Mus.
COMMENT     cassette: L1L2_Bact_P
COMMENT     design_id: 42948
COMMENT     backbone: L4L3_pD223_DTA_spec
COMMENT     transcript_id: ENSMUST00000003843
FEATURES             Location/Qualifiers
     misc_feature    29..49
                     /note="B4 Gateway"
                     /label="B4 Gateway"
     misc_feature    complement(4153..4190)
                     /note="Transcription Terminator"
                     /label="Transcription Terminator"
     misc_feature    3826..4079
                     /note="BGH pA"
                     /label="BGH pA"
     CDS             3045..3701
                     /note="DTA"
                     /label="DTA"
     promoter        2519..3031
                     /note="PGK promoter"
                     /label="PGK promoter"
     promoter        complement(2368..2518)
                     /note="spectinomycin promoter"
                     /label="spectinomycin promoter"
     CDS             complement(1357..2367)
                     /translation="MRSRNWSRTLTERSGGNGAVAVFMACYDCFFGVQSMPRASKQQA
                     RYAVGRCLMLWSSNDVTQQGSRPKTKLNIMREAVIAEVSTQLSEVVGVIERHLEPTLL
                     AVHLYGSAVDGGLKPHSDIDLLVTVTVRLDETTRRALINDLLETSASPGESEILRAVE
                     VTIVVHDDIIPWRYPAKRELQFGEWQRNDILAGIFEPATIDIDLAILLTKAREHSVAL
                     VGPAAEELFDPVPEQDLFEALNETLTLWNSPPDWAGDERNVVLTLSRIWYSAVTGKIA
                     PKDVAADWAMERLPAQYQPVILEARQAYLGQEEDRLASRADQLEEFVHYVKGEITKVV
                     GK"
                     /note="SpecR"
                     /label="SpecR"
     misc_feature    complement(617..1209)
                     /note="pUC ori"
                     /label="pUC ori"
     misc_feature    complement(319..346)
                     /note="rrnB T2"
                     /label="rrnB T2"
     misc_feature    complement(144..187)
                     /note="rrnB T1"
                     /label="rrnB T1"
     misc_feature    4216..4236
                     /note="B3 Gateway"
                     /label="B3 Gateway"
     misc_feature    4242..4249
                     /note="AsiSI"
                     /label="AsiSI"
     misc_feature    1..4274
                     /note="Synthetic Backbone"
                     /label="Synthetic Backbone"
     exon            4704..4800
                     /db_xref="ENSEMBL:ENSMUSE00001251149"
                     /rank="3"
                     /note="ENSMUSE00001251149"
                     /label="ENSMUSE00001251149"
     misc_feature    4275..9154
                     /note="5 arm"
                     /label="5 arm"
     misc_feature    9182..9206
                     /note="B1 Gateway"
                     /label="B1 Gateway"
     misc_feature    9219..9266
                     /note="Frt"
                     /label="Frt"
     intron          9267..10141
                     /note="mouse En2 intron"
                     /label="mouse En2 intron"
     misc_feature    10139..10141
                     /note="Splice Acceptor"
                     /label="Splice Acceptor"
     exon            10142..10314
                     /note="mouse En2 exon"
                     /label="mouse En2 exon"
     misc_feature    10326..10919
                     /note="ECMV IRES"
                     /label="ECMV IRES"
     gene            10920..13980
                     /gene="lacZ"
                     /note="lacZ"
                     /label="lacZ"
     misc_feature    14019..14262
                     /note="SV40 polyadenylation site"
                     /label="SV40 polyadenylation site"
     misc_feature    14266..14299
                     /note="loxP"
                     /label="loxP"
     promoter        14326..14845
                     /note="human beta actin promoter"
                     /label="human beta actin promoter"
     gene            14871..15665
                     /gene="NeoR"
                     /note="NeoR"
                     /label="NeoR"
     misc_feature    15865..16106
                     /note="SV40 polyadenylation site"
                     /label="SV40 polyadenylation site"
     misc_feature    16123..16170
                     /note="Frt"
                     /label="Frt"
     misc_feature    16177..16210
                     /note="loxP"
                     /label="loxP"
     misc_feature    10156..10233
                     /note="FCHK std_gpr"
                     /label="FCHK std_gpr"
     misc_feature    16226..16246
                     /note="B2 Gateway"
                     /label="B2 Gateway"
     misc_feature    9155..16276
                     /note="Synthetic Cassette"
                     /label="Synthetic Cassette"
     exon            16674..16789
                     /db_xref="ENSEMBL:ENSMUSE00001309777"
                     /type="targeted"
                     /rank="4"
                     /note="target exon 1 ENSMUSE00001309777"
     misc_feature    16277..16939
                     /note="Critical Region"
                     /label="Critical Region"
     misc_feature    16963..16996
                     /note="Downstream LoxP"
                     /label="Downstream LoxP"
     misc_feature    16940..17019
                     /note="synthetic loxP region"
                     /label="synthetic loxP region"
     misc_feature    17020..21518
                     /note="3 arm"
                     /label="3 arm"
ORIGIN      
        1 ccactggccg tcgttttaca ttaattaaca acttttctat acaaagttga cagatttaag
       61 actggccgtc gttttacaac gtcgtgactg ggaaaacatc catgctagcg ttaacgcgag
      121 agtagggaac tgccaggcat caaataaaac gaaaggctca gtcggaagac tgggcctttc
      181 gttttatctg ttgtttgtcg gtgaacgctc tcctgagtag gacaaatccg ccgggagcgg
      241 atttgaacgt tgtgaagcaa cggcccggag ggtggcgggc aggacgcccg ccataaactg
      301 ccaggcatca aactaagcag aaggccatcc tgacggatgg cctttttgcg tttctacaaa
      361 ctcttcctgg ctagcggtac gcgtattaat tgcgttgcgc tcactgcccg ctttccagtc
      421 gggaaacctg tcgtgccagc tgcattaatg aatcggccaa cgcgcgggga gaggcggttt
      481 gcgtattggg cgctcttccg cttcctcgct cactgactcg ctgcgctcgg tcgttcggct
      541 gcggcgagcg gtatcagctc actcaaaggc ggtaatacgg ttatccacag aatcagggga
      601 taacgcagga aagaacatgt gagcaaaagg ccagcaaaag gccaggaacc gtaaaaaggc
      661 cgcgttgctg gcgtttttcc ataggctccg cccccctgac gagcatcaca aaaatcgacg
      721 ctcaagtcag aggtggcgaa acccgacagg actataaaga taccaggcgt ttccccctgg
      781 aagctccctc gtgcgctctc ctgttccgac cctgccgctt accggatacc tgtccgcctt
      841 tctcccttcg ggaagcgtgg cgctttctca tagctcacgc tgtaggtatc tcagttcggt
      901 gtaggtcgtt cgctccaagc tgggctgtgt gcacgaaccc cccgttcagc ccgaccgctg
      961 cgccttatcc ggtaactatc gtcttgagtc caacccggta agacacgact tatcgccact
     1021 ggcagcagcc actggtaaca ggattagcag agcgaggtat gtaggcggtg ctacagagtt
     1081 cttgaagtgg tggcctaact acggctacac tagaagaaca gtatttggta tctgcgctct
     1141 gctgaagcca gttaccttcg gaaaaagagt tggtagctct tgatccggca aacaaaccac
     1201 cgctggtagc ggtggttttt ttgtttgcaa gcagcagatt acgcgcagaa aaaaaggatc
     1261 tcaagaagat cctttgatct tttctacggg gtctgacgct cagtggaacg acgcgtaact
     1321 cacgttaagg gattttggtc atgggtggct cgagggttat ttgccgacta ccttggtgat
     1381 ctcgcctttc acgtagtgga caaattcttc caactgatct gcgcgcgagg ccaagcgatc
     1441 ttcttcttgt ccaagataag cctgtctagc ttcaagtatg acgggctgat actgggccgg
     1501 caggcgctcc attgcccagt cggcagcgac atccttcggc gcgattttgc cggttactgc
     1561 gctgtaccaa atgcgggaca acgtaagcac tacatttcgc tcatcgccag cccagtcggg
     1621 cggcgagttc catagcgtta aggtttcatt tagcgcctca aatagatcct gttcaggaac
     1681 cggatcaaag agttcctccg ccgctggacc taccaaggca acgctatgtt ctcttgcttt
     1741 tgtcagcaag atagccagat caatgtcgat cgtggctggc tcgaagatac ctgcaagaat
     1801 gtcattgcgc tgccattctc caaattgcag ttcgcgctta gctggataac gccacggaat
     1861 gatgtcgtcg tgcacaacaa tggtgacttc tacagcgcgg agaatctcgc tctctccagg
     1921 ggaagccgaa gtttccaaaa ggtcgttgat caaagctcgc cgcgttgttt catcaagcct
     1981 tacggtcacc gtaaccagca aatcaatatc actgtgtggc ttcaggccgc catccactgc
     2041 ggagccgtac aaatgtacgg ccagcaacgt cggttcgaga tggcgctcga tgacgccaac
     2101 tacctctgat agttgagtcg atacttcggc gatcaccgct tccctcataa tgtttaactt
     2161 tgttttaggg cgactgccct gctgcgtaac atcgttgctg ctccataaca tcaaacatcg
     2221 acccacggcg taacgcgctt gctgcttgga tgcccgaggc atagactgta ccccaaaaaa
     2281 acagtcataa caagccatga aaaccgccac tgcgccgtta ccaccgctgc gttcggtcaa
     2341 ggttctggac cagttgcgtg agcgcatacg ctacttgcat tacagcttac gaaccgaaca
     2401 ggcttatgtc cactgggttc gtgccttcat ccgtttccac ggtgtgcgtc acccggcaac
     2461 cttgggtagc agcgaagtcg aggcatttct gtcctggctg gtctagagct gtttatcgaa
     2521 ttctaccggg taggggaggc gcttttccca aggcagtctg gagcatgcgc tttagcagcc
     2581 ccgctgggca cttggcgcta cacaagtggc ctctggcctc gcacacattc cacatccacc
     2641 ggtaggcgcc aaccggctcc gttctttggt ggccccttcg cgccaccttc tactcctccc
     2701 ctagtcagga agttcccccc cgccccgcag ctcgcgtcgt gcaggacgtg acaaatggaa
     2761 gtagcacgtc tcactagtct cgtgcagatg gacagcaccg ctgagcaatg gaagcgggta
     2821 ggcctttggg gcagcggcca atagcagctt tgctccttcg ctttctgggc tcagaggctg
     2881 ggaaggggtg ggtccggggg cgggctcagg ggcgggctca ggggcggggc gggcgcccga
     2941 aggtcctccg gaggcccggc attctgcacg cttcaaaagc gcacgtctgc cgcgctgttc
     3001 tcctcttcct catctccggg cctttcgacc tgcaggtcct cgccatggat cctgatgatg
     3061 ttgttgattc ttctaaatct tttgtgatgg aaaacttttc ttcgtaccac gggactaaac
     3121 ctggttatgt agattccatt caaaaaggta tacaaaagcc aaaatctggt acacaaggaa
     3181 attatgacga tgattggaaa gggttttata gtaccgacaa taaatacgac gctgcgggat
     3241 actctgtaga taatgaaaac ccgctctctg gaaaagctgg aggcgtggtc aaagtgacgt
     3301 atccaggact gacgaaggtt ctcgcactaa aagtggataa tgccgaaact attaagaaag
     3361 agttaggttt aagtctcact gaaccgttga tggagcaagt cggaacggaa gagtttatca
     3421 aaaggttcgg tgatggtgct tcgcgtgtag tgctcagcct tcccttcgct gaggggagtt
     3481 ctagcgttga atatattaat aactgggaac aggcgaaagc gttaagcgta gaacttgaga
     3541 ttaattttga aacccgtgga aaacgtggcc aagatgcgat gtatgagtat atggctcaag
     3601 cctgtgcagg aaatcgtgtc aggcgatctc tttgtgaagg aaccttactt ctgtggtgtg
     3661 acataattgg acaaactacc tacagagatt taaagctcta aggtaaatat aaaattttta
     3721 agtgtataat gtgttaaact actgattcta attgtttgtg tattttagat tccaacctat
     3781 ggaactgatg aatgggagca gtggtggaat gcagatccta gagctcgctg atcagcctcg
     3841 actgtgcctt ctagttgcca gccatctgtt gtttgcccct cccccgtgcc ttccttgacc
     3901 ctggaaggtg ccactcccac tgtcctttcc taataaaatg aggaaattgc atcgcattgt
     3961 ctgagtaggt gtcattctat tctggggggt ggggtggggc aggacagcaa gggggaggat
     4021 tgggaagaca atagcaggca tgctggggat gcggtgggct ctatggcttc tgaggcggaa
     4081 agaaccagct ggggctcgag atccactagt tctagcctcg aggctagagc ggccgagttt
     4141 aaacagataa acggaaaaaa accgggccaa tgttggcccg gtttttttgg atttaggtga
     4201 cactatagat cgtgccaact ttattataca aagttgcgga cgcgatcgcc ggcggataac
     4261 aatttcacac aggatgtgta aacaaaatag gaaggacctc gtacaaaaat atgaatttat
     4321 agtttccaga tctaatcttt tatgaaagtg aaatagatat aggaatgact catcgttgta
     4381 atataacatt tctgttgtcg aggactgact ttaaagatag atatatatat atgtatatat
     4441 atatatatat atatatatat atatatatat atgattaaat ggattccaaa aaggaaaatt
     4501 tgtatttgta aggataatga tgtaatgcat gtgttctgtt catatctgcc ctaatttata
     4561 ccatcatcct cttaattaat ggtcagcctt tcacactaag cattgagttt taatgctgta
     4621 accttcaaag ccaaagtata tgatgtatct tgtattaaaa acatcccagt tcaaactgta
     4681 atctcgtttt tatctccaca cagatgatga cccatgcttg gaataattat aaacgctatg
     4741 cgtggggctt gaacgaactg aaacctatat caaaagaagg ccattcaagc agtttgtttg
     4801 gtgagtacaa cgtgcttcaa tttaagagtt tggtttggtt tggttttgct tttggttttt
     4861 gagacaaggt cttattctgt agcccttgct ggcttagaat tgagcacata gctggctgtc
     4921 cttgaactca tggcattcct cctgacttaa aacttctgcc atacctactt ttctattgct
     4981 gtaaagagtt acttatagaa taaagagcat aatgggggct aatagtttta gaaggtgagt
     5041 ccatgaccat catggtaggg agcatcatca tggtagggag catcatcatg gtggggagca
     5101 tcatcatggt ggggagcacc atcatggtgg ggagcatggc atcaggcagg caggcatgac
     5161 actggagtag tagctgagaa cttatattct tatccacaaa taggtggcag agaaagacta
     5221 actagtaatg gcctgggtta ggaaacaaag ggagcctacc ccagtaagag acaaacctca
     5281 taatccttcc cacctagttc taccacctat ggtccattta ttcaactata tgtctaaatg
     5341 gggctcattc tcattcaaat taccacacct tcctagagag cctagctgtg aactaccact
     5401 cctggatttt tactgacagt atctttttct ctgagttccc taaacttatt gatggctaga
     5461 aagcttgcga ggttctgtga ttcggcagga tctccatgtt gctaggaacc ttgaaccctt
     5521 gctggcacta tggaaaaaat tgtatataat gcatctttta gaaacaaccc cagctctatt
     5581 gtcagagaga cccgtataac tgatatccag ggctgacttc cagggatgga gttgccccag
     5641 cagggaccca acagttccct ggtaattctt gtatgttcct gttgtataaa tctgtttctt
     5701 tatgaataag ctggctgggg cagtgggctc tagtgacccc cttctgtaac tcagtttggg
     5761 atgtagctct ttgctgtttg ttcagtggaa aacaaggcgt gtggattagg ccagctgttt
     5821 ctgcttccat ttatctgctc tttgctgtac taggcttggt gctcacagca acactctgtg
     5881 gttggtccta tgagtactaa taatgttcct cctgtggaaa gaaggaaacc aacagaaatg
     5941 ttgatggatt cccttgagcc aagacctcct cagggcccct cctactgggc ttgctttctt
     6001 tctagctctc aaaattgtaa ctgtaagtaa tggggttctg aaaaagaagt attctgtgac
     6061 cgttgacctc aacagcacgc ccttctgtac cacaactcaa catgttaaat gataccagtt
     6121 ctcataacaa acagcaattt ttggtcacac ttacggaaca aatatcataa agttccactc
     6181 agcaacatgt catttaatct catttttatg taccaaaaca aaacaaaaca aaacatggag
     6241 aagatgttcc tcagaaatat ggacttcagt gttagtgaca ttagactgca cgttcctggt
     6301 cctggtacca cacttttctg tctccttagg actttttatg aatttagctc cggttctgac
     6361 gctgctgcta agggacataa tccaagtctt tgcaagagtt gattatctag tgcagccacc
     6421 tgtgtatgca atgtgtgtgt gtgtgtgggg gggggtaaac tgaattgtca aagcatgggg
     6481 tggttcagtg gacacatggg gttctaggag ccattggggt gtcaggaagg gagaagggcg
     6541 tcccagggaa gattgagtgg aagaggctat cctgatgatt cagttccaag acagggagct
     6601 taagctggca ctgcctgcag cagaagtgac ttcagacata agtagagtag tgtctcagta
     6661 ctcaatgacc aggttccgtg aaagaggatg ggtgcaagtt taagagagaa actgaaagtt
     6721 catggtaaat cagaggtcat tatcgttgta atgtttacta ttataacatt taataaacct
     6781 gaatctgggc tggatagatg gcttagctct tggagaggac ctggctttga ttcccagcac
     6841 ctacatagct gggaattaca gttgtctcta acctccaatg gatctgatgc ctccttctgg
     6901 cctccacagc cactgcacac atgtgattca cagacacaca tgaaggcaaa acaactgcac
     6961 aaacaaaata aataaataaa taaataattt ttttaaaatg acataatttt tacttttgtc
     7021 tttgtgaagg gtgatcggat aactcagtta tatgttaatt tgccataatc atcattgaat
     7081 agatttcttg gttctctgct aaatagacca gtagttttaa taatgaaact ttaaaaacat
     7141 accaagtctt tttgtttata cagtttctac tggatctatt agttaaaaaa acaaacaaaa
     7201 cactttttat aaccaatata aatacatata ttttacccca aaatggcttt aaatattaat
     7261 atagcagagt gagttgttaa taatcaaatg gtatcaaatt agaataggct acaggggatt
     7321 ttcttgtata ataaaatcaa cacttgggac ttagtgcaaa aattaaaacg tctcaggttt
     7381 gaaggtgagg aaaacttttc attggcttct ttagacacat ctgaacgaaa gtctttgtct
     7441 gtaaggagta tgtcaacctc tgtatgcttt cagcagacca cagaagaaag gaacaatttg
     7501 tctgtcttca ccctggttgt tggtggtggt tattttattt atgtattttt tttcttcagt
     7561 ggcttattca gatttggtcc ctaagagcag gctatcagaa gggaggacag tctgcactgt
     7621 gagcctcctc tctgccaggc attagcagct gggggggggg gggccttcag caccaatgcc
     7681 actgtctcct ggctgcttct ttccagttac ttgaaactct cacctatttg ccagggaaag
     7741 gaaaccgggc tcctccctta ggctaacatg atgctaacaa acatgagacc ggaccccagg
     7801 agctaagtgg cacttaaaga agaaagcaga gctagtgtct tgacagaatt gctcctcaaa
     7861 aggaaccatt tatgtctgat cagttatatt aagtataaag ataaagtata agaaagaagc
     7921 ttttaatggc tgaggtatta gagatcaatg agcacatgaa cctgctatcg tgtttctaaa
     7981 tgtgacctgg aaacattccc tctagtgttt ctcttgacaa catagtttcg tctcaaaaac
     8041 aaaccctgta atttttttta gaacactgga tgagaataaa caacgacact aaaacttttc
     8101 tgccttccat gtccttatca ttatgtaaga tttaaattta ctctgattta gaaagtagaa
     8161 tattttaatg ttgcattact tctagcttcc taaagataat ttctccactt attatttgaa
     8221 cagtatgtgc actgaagtgt gttccatttc tatttatgga tctgcactga ctaaatgcag
     8281 tagccaggcg ctgaatacac tactactgtc atacaggggc atagtgtgga ataaacaacc
     8341 cataatgtct ctcttctaag gagatgtgtc gactaaagga tggcagagag ggatactagc
     8401 ctgagaggta tagaatctcc atgcagtgag agctcagagg gaataaacag aacctgggcc
     8461 tgactaagca agagaaagga gttgggatga gtcatactct catacacagt ggggatttca
     8521 tgtcaaaata cagagctcct cctacttacc catgcttttg tttttctgga ttttagtcac
     8581 ctgtggccaa ctgcggtcta aaaagatatt gacgaagagt ctgaaaataa cctttatgca
     8641 ttaaacagta cataatcctg agtaatatcc tgagattatg gtcacttcct gccctgtctt
     8701 gccctggatg tgactcatcc cagcatccac atgatgtgtt acctaccttg tcagtcattt
     8761 ggtacccatt ttgctcccat atctcttggt gtttcatttc ttgtacccga gtcattctta
     8821 tttcactaat ggtttgaaag tgcaagagga ccatgctgag actttgggag tgccaaagag
     8881 gagccagaaa tatttccttt aacagtgaaa gtacttgata ttcaacttaa catggaaaaa
     8941 gaggcagggg agaatcataa gttaaggtcg ctcagagcta cagtcaaatg aattttctgt
     9001 ccatggaact ggaaagaagg aaaaggaaat ctgcattggt tttgtagtcc cacatcagac
     9061 tgcaaaagtt atggccgcag tgcttaagtg ttgagacggg aaaggcatta aatgtattta
     9121 tgcttcagaa aaatgatggt atatatgagg ttcaaaggcg cataacgata ccacgatatc
     9181 aacaagtttg tacaaaaaag caggctggcg ccggaaccga agttcctatt ccgaagttcc
     9241 tattctctag aaagtatagg aacttcgaac cctttcccac accaccctcc acacttgccc
     9301 caaacactgc caactatgta ggaggaaggg gttgggacta acagaagaac ccgttgtggg
     9361 gaagctgttg ggagggtcac tttatgttct tgcccaaggt cagttgggtg gcctgcttct
     9421 gatgaggtgg tcccaaggtc tggggtagaa ggtgagaggg acaggccacc aaggtcagcc
     9481 ccccccccct atcccatagg agccaggtcc ctctcctgga caggaagact gaaggggaga
     9541 tgccagagac tcagtgaagc ctggggtacc ctattggagt ccttcaagga aacaaacttg
     9601 gcctcaccag gcctcagcct tggctcctcc tgggaactct actgcccttg ggatcccctt
     9661 gtagttgtgg gttacatagg aagggggacg ggattcccct tgactggcta gcctactctt
     9721 ttcttcagtc ttctccatct cctctcacct gtctctcgac cctttcccta ggatagactt
     9781 ggaaaaagat aaggggagaa aacaaatgca aacgaggcca gaaagatttt ggctgggcat
     9841 tccttccgct agcttttatt gggatcccct agtttgtgat aggcctttta gctacatctg
     9901 ccaatccatc tcattttcac acacacacac accactttcc ttctggtcag tgggcacatg
     9961 tccagcctca agtttatatc accaccccca atgcccaaca cttgtatggc cttgggcggg
    10021 tcatcccccc ccccaccccc agtatctgca acctcaagct agcttgggtg cgttggttgt
    10081 ggataagtag ctagactcca gcaaccagta acctctgccc tttctcctcc atgacaacca
    10141 ggtcccaggt cccgaaaacc aaagaagaag aaccctaaca aagaggacaa gcggcctcgc
    10201 acagccttca ctgctgagca gctccagagg ctcaaggctg agtttcagac caacaggtac
    10261 ctgacagagc agcggcgcca gagtctggca caggagctcg gtacccggaa gatctggact
    10321 ctagagaatt ccgcccctct ccctcccccc cccctaacgt tactggccga agccgcttgg
    10381 aataaggccg gtgtgcgttt gtctatatgt tattttccac catattgccg tcttttggca
    10441 atgtgagggc ccggaaacct ggccctgtct tcttgacgag cattcctagg ggtctttccc
    10501 ctctcgccaa aggaatgcaa ggtctgttga atgtcgtgaa ggaagcagtt cctctggaag
    10561 cttcttgaag acaaacaacg tctgtagcga ccctttgcag gcagcggaac cccccacctg
    10621 gcgacaggtg cctctgcggc caaaagccac gtgtataaga tacacctgca aaggcggcac
    10681 aaccccagtg ccacgttgtg agttggatag ttgtggaaag agtcaaatgg ctctcctcaa
    10741 gcgtattcaa caaggggctg aaggatgccc agaaggtacc ccattgtatg ggatctgatc
    10801 tggggcctcg gtgcacatgc tttacatgtg tttagtcgag gttaaaaaac gtctaggccc
    10861 cccgaaccac ggggacgtgg ttttcctttg aaaaacacga tgataagctt gccacaacca
    10921 tggaagatcc cgtcgtttta caacgtcgtg actgggaaaa ccctggcgtt acccaactta
    10981 atcgccttgc agcacatccc cctttcgcca gctggcgtaa tagcgaagag gcccgcaccg
    11041 atcgcccttc ccaacagttg cgcagcctga atggcgaatg gcgctttgcc tggtttccgg
    11101 caccagaagc ggtgccggaa agctggctgg agtgcgatct tcctgaggcc gatactgtcg
    11161 tcgtcccctc aaactggcag atgcacggtt acgatgcgcc catctacacc aacgtgacct
    11221 atcccattac ggtcaatccg ccgtttgttc ccacggagaa tccgacgggt tgttactcgc
    11281 tcacatttaa tgttgatgaa agctggctac aggaaggcca gacgcgaatt atttttgatg
    11341 gcgttaactc ggcgtttcat ctgtggtgca acgggcgctg ggtcggttac ggccaggaca
    11401 gtcgtttgcc gtctgaattt gacctgagcg catttttacg cgccggagaa aaccgcctcg
    11461 cggtgatggt gctgcgctgg agtgacggca gttatctgga agatcaggat atgtggcgga
    11521 tgagcggcat tttccgtgac gtctcgttgc tgcataaacc gactacacaa atcagcgatt
    11581 tccatgttgc cactcgcttt aatgatgatt tcagccgcgc tgtactggag gctgaagttc
    11641 agatgtgcgg cgagttgcgt gactacctac gggtaacagt ttctttatgg cagggtgaaa
    11701 cgcaggtcgc cagcggcacc gcgcctttcg gcggtgaaat tatcgatgag cgtggtggtt
    11761 atgccgatcg cgtcacacta cgtctgaacg tcgaaaaccc gaaactgtgg agcgccgaaa
    11821 tcccgaatct ctatcgtgcg gtggttgaac tgcacaccgc cgacggcacg ctgattgaag
    11881 cagaagcctg cgatgtcggt ttccgcgagg tgcggattga aaatggtctg ctgctgctga
    11941 acggcaagcc gttgctgatt cgaggcgtta accgtcacga gcatcatcct ctgcatggtc
    12001 aggtcatgga tgagcagacg atggtgcagg atatcctgct gatgaagcag aacaacttta
    12061 acgccgtgcg ctgttcgcat tatccgaacc atccgctgtg gtacacgctg tgcgaccgct
    12121 acggcctgta tgtggtggat gaagccaata ttgaaaccca cggcatggtg ccaatgaatc
    12181 gtctgaccga tgatccgcgc tggctaccgg cgatgagcga acgcgtaacg cgaatggtgc
    12241 agcgcgatcg taatcacccg agtgtgatca tctggtcgct ggggaatgaa tcaggccacg
    12301 gcgctaatca cgacgcgctg tatcgctgga tcaaatctgt cgatccttcc cgcccggtgc
    12361 agtatgaagg cggcggagcc gacaccacgg ccaccgatat tatttgcccg atgtacgcgc
    12421 gcgtggatga agaccagccc ttcccggctg tgccgaaatg gtccatcaaa aaatggcttt
    12481 cgctacctgg agagacgcgc ccgctgatcc tttgcgaata cgcccacgcg atgggtaaca
    12541 gtcttggcgg tttcgctaaa tactggcagg cgtttcgtca gtatccccgt ttacagggcg
    12601 gcttcgtctg ggactgggtg gatcagtcgc tgattaaata tgatgaaaac ggcaacccgt
    12661 ggtcggctta cggcggtgat tttggcgata cgccgaacga tcgccagttc tgtatgaacg
    12721 gtctggtctt tgccgaccgc acgccgcatc cagcgctgac ggaagcaaaa caccagcagc
    12781 agtttttcca gttccgttta tccgggcaaa ccatcgaagt gaccagcgaa tacctgttcc
    12841 gtcatagcga taacgagctc ctgcactgga tggtggcgct ggatggtaag ccgctggcaa
    12901 gcggtgaagt gcctctggat gtcgctccac aaggtaaaca gttgattgaa ctgcctgaac
    12961 taccgcagcc ggagagcgcc gggcaactct ggctcacagt acgcgtagtg caaccgaacg
    13021 cgaccgcatg gtcagaagcc gggcacatca gcgcctggca gcagtggcgt ctggcggaaa
    13081 acctcagtgt gacgctcccc gccgcgtccc acgccatccc gcatctgacc accagcgaaa
    13141 tggatttttg catcgagctg ggtaataagc gttggcaatt taaccgccag tcaggctttc
    13201 tttcacagat gtggattggc gataaaaaac aactgctgac gccgctgcgc gatcagttca
    13261 cccgtgcacc gctggataac gacattggcg taagtgaagc gacccgcatt gaccctaacg
    13321 cctgggtcga acgctggaag gcggcgggcc attaccaggc cgaagcagcg ttgttgcagt
    13381 gcacggcaga tacacttgct gatgcggtgc tgattacgac cgctcacgcg tggcagcatc
    13441 aggggaaaac cttatttatc agccggaaaa cctaccggat tgatggtagt ggtcaaatgg
    13501 cgattaccgt tgatgttgaa gtggcgagcg atacaccgca tccggcgcgg attggcctga
    13561 actgccagct ggcgcaggta gcagagcggg taaactggct cggattaggg ccgcaagaaa
    13621 actatcccga ccgccttact gccgcctgtt ttgaccgctg ggatctgcca ttgtcagaca
    13681 tgtatacccc gtacgtcttc ccgagcgaaa acggtctgcg ctgcgggacg cgcgaattga
    13741 attatggccc acaccagtgg cgcggcgact tccagttcaa catcagccgc tacagtcaac
    13801 agcaactgat ggaaaccagc catcgccatc tgctgcacgc ggaagaaggc acatggctga
    13861 atatcgacgg tttccatatg gggattggtg gcgacgactc ctggagcccg tcagtatcgg
    13921 cggaattcca gctgagcgcc ggtcgctacc attaccagtt ggtctggtgt caaaaataat
    13981 aataaccggg caggggggat ctaagctcta gataagtaat gatcataatc agccatatca
    14041 catctgtaga ggttttactt gctttaaaaa acctcccaca cctccccctg aacctgaaac
    14101 ataaaatgaa tgcaattgtt gttgttaact tgtttattgc agcttataat ggttacaaat
    14161 aaagcaatag catcacaaat ttcacaaata aagcattttt ttcactgcat tctagttgtg
    14221 gtttgtccaa actcatcaat gtatcttatc atgtctggat ccggaataac ttcgtatagc
    14281 atacattata cgaagttatg tttaaacggc gcgccccgga attcgccttc tgcaggagcg
    14341 tacagaaccc agggccctgg cacccgtgca gaccctggcc caccccacct gggcgctcag
    14401 tgcccaagag atgtccacac ctaggatgtc ccgcggtggg tggggggccc gagagacggg
    14461 caggccgggg gcaggcctgg ccatgcgggg ccgaaccggg cactgcccag cgtgggcgcg
    14521 ggggccacgg cgcgcgcccc cagcccccgg gcccagcacc ccaaggcggc caacgccaaa
    14581 actctccctc ctcctcttcc tcaatctcgc tctcgctctt tttttttttc gcaaaaggag
    14641 gggagagggg gtaaaaaaat gctgcactgt gcggcgaagc cggtgagtga gcggcgcggg
    14701 gccaatcagc gtgcgccgtt ccgaaagttg ccttttatgg ctcgagcggc cgcggcggcg
    14761 ccctataaaa cccagcggcg cgacgcgcca ccaccgccga gaccgcgtcc gccccgcgag
    14821 cacagagcct cgcctttgcc gatcctctag agtcgagatc cgccgccacc atgattgaac
    14881 aagatggatt gcacgcaggt tctccggccg cttgggtgga gaggctattc ggctatgact
    14941 gggcacaaca gacaatcggc tgctctgatg ccgccgtgtt ccggctgtca gcgcaggggc
    15001 gcccggttct ttttgtcaag accgacctgt ccggtgccct gaatgaactg caggacgagg
    15061 cagcgcggct atcgtggctg gccacgacgg gcgttccttg cgcagctgtg ctcgacgttg
    15121 tcactgaagc gggaagggac tggctgctat tgggcgaagt gccggggcag gatctcctgt
    15181 catctcacct tgctcctgcc gagaaagtat ccatcatggc tgatgcaatg cggcggctgc
    15241 atacgcttga tccggctacc tgcccattcg accaccaagc gaaacatcgc atcgagcgag
    15301 cacgtactcg gatggaagcc ggtcttgtcg atcaggatga tctggacgaa gagcatcagg
    15361 ggctcgcgcc agccgaactg ttcgccaggc tcaaggcgcg catgcccgac ggcgaggatc
    15421 tcgtcgtgac ccatggcgat gcctgcttgc cgaatatcat ggtggaaaat ggccgctttt
    15481 ctggattcat cgactgtggc cggctgggtg tggcggaccg ctatcaggac atagcgttgg
    15541 ctacccgtga tattgctgaa gagcttggcg gcgaatgggc tgaccgcttc ctcgtgcttt
    15601 acggtatcgc cgctcccgat tcgcagcgca tcgccttcta tcgccttctt gacgagttct
    15661 tctgagcggg actctggggt tcgaaatgac cgaccaagcg acgcccaacc tgccatcacg
    15721 agatttcgat tccaccgccg ccttctatga aaggttgggc ttcggaatcg ttttccggga
    15781 cgccggctgg atgatcctcc agcgcgggga tctcatgctg gagttcttcg cccacccccc
    15841 ggatctaagc tctagataag taatgatcat aatcagccat atcacatctg tagaggtttt
    15901 acttgcttta aaaaacctcc cacacctccc cctgaacctg aaacataaaa tgaatgcaat
    15961 tgttgttgtt aacttgttta ttgcagctta taatggttac aaataaagca atagcatcac
    16021 aaatttcaca aataaagcat ttttttcact gcattctagt tgtggtttgt ccaaactcat
    16081 caatgtatct tatcatgtct ggatccgggg gtaccgcgtc gagaagttcc tattccgaag
    16141 ttcctattct ctagaaagta taggaacttc gtcgagataa cttcgtatag catacattat
    16201 acgaagttat gtcgagatat ctagacccag ctttcttgta caaagtggtt gatatctcta
    16261 tagtcgcagt aggcgggcaa acttcacata ggcacactcc agcgcagcta cacaaaaatt
    16321 aatgacaact gcccctttgc ttcaggctta ttctttcttt tcttgttgga gaatgcaatc
    16381 acaaatgaag tttccaagag gtttagcttg tacaacttgg agcaaatgtt aaagattagt
    16441 gttcatagcc tgtaacctgt gagaaaaaaa tattgtttga tgtggtgtat ttttatattt
    16501 tattttttgg aagaaaataa tactctattc agtattactg ttcattaata agttgaggat
    16561 tatgctcagt tttttctagg tatggtcaca tattttctag acatttccat atacatatgg
    16621 acatatgtat atatatacat atatattgaa atgatatctt tggtattttt caggcaacat
    16681 caaaggagct acaatagtag atgccctgga tacccttttc attatgggca tgaagactga
    16741 atttcaagaa gctaaatcgt ggattaaaaa atatttagat tttaatgtgg taagttcaag
    16801 cttctcatgg agtcctttgg ttttagcttc tctctatcat atccatatat gagactcact
    16861 gtttatccta atctgtgcta atagaagcaa attcaacttt ttaaatgtgt atgtgtacat
    16921 aagggaaata gagggtagtg agatggcgca acgcaattaa tgataacttc gtatagcata
    16981 cattatacga agttatggtc tgagctcgcc atcagttcag aaacccaagg atctgtctgt
    17041 tcccggctct gcacacgggg attacacata aaggccacca cacccagctt gttgacttgg
    17101 gtgctggggg tcaaactcag gttctcctgc ttgaaaggca agcactttac taagtgctct
    17161 ttacagcttt gaatgatgaa cctctacaga gaacaaacac tcttaagctc tatgcctgtt
    17221 cagttattgt gcacagcata tatccttttt gctaaattga gggcgaatca catcaaaaga
    17281 aataaatatt taaagttgtc tacattctca aatcctcttg ttcaaaatac tgtagcaacc
    17341 ctgtgaggtg gatattgaag cctctaaggt tttctccagt gcatatggct ggctgtatgc
    17401 tggagccatg actctgtcac tgggctgtgt gcccggtgct taatcctgac atggtacaag
    17461 gcatcagcag ccactgtcac ttaactcagg cttcaaacac tgttcaaacc actaacatct
    17521 agatgtgtgt gcataaataa gttttcaatt tctttgtata tgtaccttct tggcaaatat
    17581 cctgagacct aatgtactct gagggaacac gatgataaag ggagatggct caagtgtttg
    17641 atgacccttg gctagaaagg actgtgtctc cttggatctg actggacagc cactgttttc
    17701 cctcataggg atgttggcaa ggaacttaat ctaaggaaaa ggaaggacgt cagccctgac
    17761 tttttaaaag tccttaactt atggctgtat tattggtatt attttaaatt tgagattact
    17821 ttgcagaaat ctttgcaagc ctcttgtcta gctagaagtg ttcactggta tctgtgactc
    17881 tccacagcca aggactagta tctgtgaatc cccacaagga gcatactaca tgttgaagtg
    17941 ggatggagga agagaagact gcttcccacc ctgctgcttt gtcactcctt tgttcccatg
    18001 gaaactggac atcagtgtta gctagagcat taaagattag taaaaatgtg tctttatcta
    18061 tcactctgaa tttaaaagat ttataaattg caagttttaa tatttcattc ttccttcttt
    18121 gattagatgc tatgcatgct atatttagaa ggctttatgg acagaaagtt tatgcctaat
    18181 ttttctggaa actgattcta gaataccaga gagataatat cccaatactt cagaattttg
    18241 gagaccaata tgacaaggtg ttttaatttt ttagatttat ttattttaac atgtatgaat
    18301 gttttactta catgcatata tgcccatgta ctatgtgcat gcctggtgcc cagagatggt
    18361 caaaacaagc agttgggtcc cttggaacta gaggtatcga tggttgtgac atactatatg
    18421 ggtatgagga acaatccttg atcctttgca agaaccagtg ttcttaaatg ctgagctact
    18481 ctccagcccc atgttattat ttaaatgttg aggaaaagtg ggtataaaga gctggtggtg
    18541 caaatgtaca gagttgtgat atgggacgtt atgtggtagt tctgctcata taaatggaga
    18601 taaaaatgaa aaattagcgt ataaaatgtt ccctttttat gattattcct ttagtaatac
    18661 ttggtctttg tttgcttgct tgcttattgc ttgcttgctt gcttgattga ttgattgatt
    18721 gattgattgc ttttgtggcg ctagctatca aatccagggt cttgcatgtg cttgcttagt
    18781 gcactgagca ttgtctgggc aatgtttatt gctaggaatg actccagcta cctcccgcac
    18841 acactcatct ttcaactatg gcaatatatc ttctacacct agaaacttta atagcgctag
    18901 acctatgagt agtcccgggc ccattttctg attcttgggt tggtctgtct gatacatgct
    18961 gtgttgtccc aaacctcttc taatcccaca gcagttcttt cctctgaatg taaggaatga
    19021 agagacttgg agtgtgggaa ctattgtatt tttcataact aaatgcagag acctctcacg
    19081 gtaatagtta aacatcactg tagtagaagt ttgaatggtg gccttgggcc actaattagg
    19141 tgaaaataga atttttgcgg gctacaggaa cccttgagaa gcaaaatgaa tctaaataag
    19201 gaatataaac ttatgtagaa gccaagaaac tgtgtcactt cgcctccttt gtaaaggagc
    19261 aagctatcac taaatgtctg ttaagaggct gatttttaaa ggtttaaatt ttaaactaaa
    19321 aacatatgtt ttagtgcctt gatataaaca tctattgata atctggctat gcttttcaaa
    19381 cgttcttcta caaattgtag ccatgtgtct caaatttctg tttattattt tatttatcta
    19441 tctatctatc tatctatcta tctatctatc tttcccccat gccacttgtg tgtgtgtgtg
    19501 tgtgtgtgtg tgtgtgtgtg tgtgtagtag gtattgtgta tgtttgggga ttcacacaag
    19561 agaagctgta tcaggaccct gagtgtcttc ctctatcaca ttccacctca tttccttgag
    19621 acaagaactc tcattgagct ggaggcttgc cattttggct atgctacctg accagcaaac
    19681 tcctgggatc ctgctcccac cccagcccac ctgcccacac ataccaagga ttctgggatt
    19741 aggcatatgc acctctgccc agcttcttct atggtgcttg cctttgaact caggtcctca
    19801 tgcttgcaaa gcaaatgctt tgcccactga ccttctcctc agccttatta tactattcac
    19861 agcatggagt gacttgaaac aattactgag cctcttcatc aaaattaccg tatttcccca
    19921 ttaaaaaaat atgctatcag ggtgaaagtg tagctcagtt ggtaacgtgc ttgcttagca
    19981 tgcacacaat ctaggctaaa tccccagcac catacaaatg aatgtagtgg cacatgcctg
    20041 ctaatcctag cactcagaag gtagaggcag gaggatcaga agttccaggc cagctttagc
    20101 caacttggtc tatgtaagac atttgtgttt tgttatgaca catgtatcag taatacagag
    20161 ttagagcttc tcttgttaaa aagagtaaca cataagctca ggaaaggcat aggaattatt
    20221 tttccttctt gtcactgaat gatatgggtc tttagcacaa tgttttctcg ttacttttat
    20281 aagccacacg tgagagcttc aagtgattgc ttcaacaacc gcttgatttt tttttccttc
    20341 agaaaacttt gagaatttaa tttaattttg cattcatggg aggggagaag aaagtaagct
    20401 ttacctgaaa tagaaaaaaa acagaatttc gtttttagag ataacatgta atagtctagc
    20461 ctcgaggaca caacatggcc tgcatttaag ctaacacctc ttccttataa tgcattttaa
    20521 ctggaagtcc aagagttcct tgttttgttg ggtttgtttt taagttaatg catacaaatg
    20581 catccagtgt gactgcacag gaagaagaaa tagagctgag acagaaacac gattgctggg
    20641 gtttaatcct agcatctcta agtgtagtcc taaagttgag aataaatgtg tgcccatgca
    20701 aaatactcag tttatagcac ttaaaattta ctttaccaaa tgcttttcaa tgggtttata
    20761 ctgccattca ctaaagcata gcaagttgat tcacttggta acgcaaaatt caagcatcta
    20821 aaatcattgg gttcatatga cttagggagt aagagcaggg gctgctttgg tggagctgta
    20881 ttcagcctag gcatcaaaga ggcatacagg tgagactgaa cactattaga atagactctg
    20941 atgagcttct tgatttcaat tcagtgtaag cccaggatga aagaatctag gctgtcattt
    21001 attcccatcc attcattcat atgctaatta tgtaccaagc tcttgctaag gaccagcgac
    21061 ttacacttca ggtgcttctc taactggaaa aatggacatc ttcccttcaa cttggttacc
    21121 ttaggaagac aattagaaag gcagacaggc cagaggggct gtacctggtt aacacctgat
    21181 gattgattga ttgattgatt gattgatgct ggttggtgtt ttgcataggt tatttcaatc
    21241 tcttctggag ggcagatggt gttttgttgt tgttggggtt tgtttgtttg tttgtttgtt
    21301 ttgcttttat agatatacac agttaagtaa tcttcccaag gctgcacagc aaacaggaga
    21361 tataataaac acgatatgac tacttcattt gccctgtttt tttcatggtg aggaaataca
    21421 aaaaattgag aaatacacac acgtcctaag aatctgactt agacatgtaa tcttcatatt
    21481 ccagtgctaa tcatttagta agaattcagt cagtgcta
//
