# Supplementary material for: CRISPR-Cas9 enables conditional mutagenesis of challenging loci
Source: Sci Rep. 2016 Sep 1;6:32326. doi: 10.1038/srep32326 (PMC5007477; doi:10.1038/srep32326)
Supplement: Supplementary File 3 [file srep32326-s3.zip › gb/HEP00997_A03_vector.gb]

LOCUS       210777#L1L2_Bact_P#L3L4_pD223_DTA_T_spec        25070 bp    dna     circular UNK 
ACCESSION   unknown
SOURCE      Mus musculus
  ORGANISM  Mus musculus
            Eukaryota; Metazoa; Chordata; Craniata; Vertebrata; Euteleostomi;
            Mammalia; Eutheria; Euarchontoglires; Glires; Rodentia;
            Sciurognathi; Muroidea; Muridae; Murinae; Mus.
COMMENT     cassette: L1L2_Bact_P
COMMENT     design_id: 210777
COMMENT     backbone: L3L4_pD223_DTA_T_spec
COMMENT     transcript_id: ENSMUST00000164960
FEATURES             Location/Qualifiers
     misc_feature    29..49
                     /note="B4 Gateway"
                     /label="B4 Gateway"
     misc_feature    74..111
                     /note="Transcription Terminator"
                     /label="Transcription Terminator"
     misc_feature    complement(185..438)
                     /note="BGH pA"
                     /label="BGH pA"
     CDS             complement(563..1219)
                     /note="DTA"
                     /label="DTA"
     promoter        complement(1233..1745)
                     /note="PGK promoter"
                     /label="PGK promoter"
     promoter        1746..1896
                     /note="spectinomycin promoter"
                     /label="spectinomycin promoter"
     CDS             1897..2907
                     /note="SpecR"
                     /label="SpecR"
     misc_feature    3055..3647
                     /note="pUC ori"
                     /label="pUC ori"
     misc_feature    3918..3945
                     /note="rrnB T2"
                     /label="rrnB T2"
     misc_feature    4077..4120
                     /note="rrnB T1"
                     /label="rrnB T1"
     misc_feature    4216..4236
                     /note="B3 Gateway"
                     /label="B3 Gateway"
     misc_feature    4242..4249
                     /note="AsiSI"
                     /label="AsiSI"
     misc_feature    1..4274
                     /note="Synthetic Backbone"
                     /label="Synthetic Backbone"
     exon            5846..6049
                     /db_xref="ENSEMBL:ENSMUSE00001063103"
                     /rank="2"
                     /note="ENSMUSE00001063103"
                     /label="ENSMUSE00001063103"
     exon            8502..8624
                     /db_xref="ENSEMBL:ENSMUSE00000974539"
                     /rank="3"
                     /note="ENSMUSE00000974539"
                     /label="ENSMUSE00000974539"
     exon            9909..10046
                     /db_xref="ENSEMBL:ENSMUSE00001069299"
                     /rank="4"
                     /note="ENSMUSE00001069299"
                     /label="ENSMUSE00001069299"
     misc_feature    4275..10263
                     /note="5 arm"
                     /label="5 arm"
     misc_feature    10291..10315
                     /note="B1 Gateway"
                     /label="B1 Gateway"
     misc_feature    10328..10375
                     /note="Frt"
                     /label="Frt"
     intron          10376..11250
                     /note="mouse En2 intron"
                     /label="mouse En2 intron"
     misc_feature    11248..11250
                     /note="Splice Acceptor"
                     /label="Splice Acceptor"
     exon            11251..11423
                     /note="mouse En2 exon"
                     /label="mouse En2 exon"
     misc_feature    11435..12028
                     /note="ECMV IRES"
                     /label="ECMV IRES"
     gene            12029..15089
                     /gene="lacZ"
                     /note="lacZ"
                     /label="lacZ"
     misc_feature    15128..15371
                     /note="SV40 polyadenylation site"
                     /label="SV40 polyadenylation site"
     misc_feature    15375..15408
                     /note="loxP"
                     /label="loxP"
     promoter        15435..15954
                     /note="human beta actin promoter"
                     /label="human beta actin promoter"
     gene            15980..16774
                     /gene="NeoR"
                     /note="NeoR"
                     /label="NeoR"
     misc_feature    16974..17215
                     /note="SV40 polyadenylation site"
                     /label="SV40 polyadenylation site"
     misc_feature    17232..17279
                     /note="Frt"
                     /label="Frt"
     misc_feature    17286..17319
                     /note="loxP"
                     /label="loxP"
     misc_feature    11265..11342
                     /note="FCHK std_gpr"
                     /label="FCHK std_gpr"
     misc_feature    17335..17355
                     /note="B2 Gateway"
                     /label="B2 Gateway"
     misc_feature    10264..17385
                     /note="Synthetic Cassette"
                     /label="Synthetic Cassette"
     exon            17748..17969
                     /db_xref="ENSEMBL:ENSMUSE00000519438"
                     /type="targeted"
                     /rank="5"
                     /note="target exon 1 ENSMUSE00000519438"
     exon            18257..18331
                     /db_xref="ENSEMBL:ENSMUSE00000195680"
                     /type="targeted"
                     /rank="6"
                     /note="target exon 2 ENSMUSE00000195680"
     exon            18701..18793
                     /db_xref="ENSEMBL:ENSMUSE00000611784"
                     /type="targeted"
                     /rank="7"
                     /note="target exon 3 ENSMUSE00000611784"
     exon            19511..19613
                     /db_xref="ENSEMBL:ENSMUSE00000611783"
                     /type="targeted"
                     /rank="8"
                     /note="target exon 4 ENSMUSE00000611783"
     exon            19691..19770
                     /db_xref="ENSEMBL:ENSMUSE00000611782"
                     /type="targeted"
                     /rank="9"
                     /note="target exon 5 ENSMUSE00000611782"
     exon            20593..20784
                     /db_xref="ENSEMBL:ENSMUSE00000611781"
                     /type="targeted"
                     /rank="10"
                     /note="target exon 6 ENSMUSE00000611781"
     misc_feature    17386..20998
                     /note="Critical Region"
                     /label="Critical Region"
     misc_feature    21022..21055
                     /note="Downstream LoxP"
                     /label="Downstream LoxP"
     misc_feature    20999..21078
                     /note="synthetic loxP region"
                     /label="synthetic loxP region"
     exon            21641..21764
                     /db_xref="ENSEMBL:ENSMUSE00000611780"
                     /rank="11"
                     /note="ENSMUSE00000611780"
                     /label="ENSMUSE00000611780"
     exon            21973..22045
                     /db_xref="ENSEMBL:ENSMUSE00000611779"
                     /rank="12"
                     /note="ENSMUSE00000611779"
                     /label="ENSMUSE00000611779"
     exon            22354..24084
                     /db_xref="ENSEMBL:ENSMUSE00000693431"
                     /rank="13"
                     /note="ENSMUSE00000693431"
                     /label="ENSMUSE00000693431"
     misc_feature    21079..25070
                     /note="3 arm"
                     /label="3 arm"
ORIGIN      
        1 ccactggccg tcgttttaca ttaattaaca acttttctat acaaagttga cagatctata
       61 gtgtcaccta aatccaaaaa aaccgggcca acattggccc ggtttttttc cgtttatctg
      121 tttaaactcg gccgctctag cctcgaggct agaactagtg gatctcgagc cccagctggt
      181 tctttccgcc tcagaagcca tagagcccac cgcatcccca gcatgcctgc tattgtcttc
      241 ccaatcctcc cccttgctgt cctgccccac cccacccccc agaatagaat gacacctact
      301 cagacaatgc gatgcaattt cctcatttta ttaggaaagg acagtgggag tggcaccttc
      361 cagggtcaag gaaggcacgg gggaggggca aacaacagat ggctggcaac tagaaggcac
      421 agtcgaggct gatcagcgag ctctaggatc tgcattccac cactgctccc attcatcagt
      481 tccataggtt ggaatctaaa atacacaaac aattagaatc agtagtttaa cacattatac
      541 acttaaaaat tttatattta ccttagagct ttaaatctct gtaggtagtt tgtccaatta
      601 tgtcacacca cagaagtaag gttccttcac aaagagatcg cctgacacga tttcctgcac
      661 aggcttgagc catatactca tacatcgcat cttggccacg ttttccacgg gtttcaaaat
      721 taatctcaag ttctacgctt aacgctttcg cctgttccca gttattaata tattcaacgc
      781 tagaactccc ctcagcgaag ggaaggctga gcactacacg cgaagcacca tcaccgaacc
      841 ttttgataaa ctcttccgtt ccgacttgct ccatcaacgg ttcagtgaga cttaaaccta
      901 actctttctt aatagtttcg gcattatcca cttttagtgc gagaaccttc gtcagtcctg
      961 gatacgtcac tttgaccacg cctccagctt ttccagagag cgggttttca ttatctacag
     1021 agtatcccgc agcgtcgtat ttattgtcgg tactataaaa ccctttccaa tcatcgtcat
     1081 aatttccttg tgtaccagat tttggctttt gtataccttt ttgaatggaa tctacataac
     1141 caggtttagt cccgtggtac gaagaaaagt tttccatcac aaaagattta gaagaatcaa
     1201 caacatcatc aggatccatg gcgaggacct gcaggtcgaa aggcccggag atgaggaaga
     1261 ggagaacagc gcggcagacg tgcgcttttg aagcgtgcag aatgccgggc ctccggagga
     1321 ccttcgggcg cccgccccgc ccctgagccc gcccctgagc ccgcccccgg acccacccct
     1381 tcccagcctc tgagcccaga aagcgaagga gcaaagctgc tattggccgc tgccccaaag
     1441 gcctacccgc ttccattgct cagcggtgct gtccatctgc acgagactag tgagacgtgc
     1501 tacttccatt tgtcacgtcc tgcacgacgc gagctgcggg gcggggggga acttcctgac
     1561 taggggagga gtagaaggtg gcgcgaaggg gccaccaaag aacggagccg gttggcgcct
     1621 accggtggat gtggaatgtg tgcgaggcca gaggccactt gtgtagcgcc aagtgcccag
     1681 cggggctgct aaagcgcatg ctccagactg ccttgggaaa agcgcctccc ctacccggta
     1741 gaattcgata aacagctcta gaccagccag gacagaaatg cctcgacttc gctgctaccc
     1801 aaggttgccg ggtgacgcac accgtggaaa cggatgaagg cacgaaccca gtggacataa
     1861 gcctgttcgg ttcgtaagct gtaatgcaag tagcgtatgc gctcacgcaa ctggtccaga
     1921 accttgaccg aacgcagcgg tggtaacggc gcagtggcgg ttttcatggc ttgttatgac
     1981 tgtttttttg gggtacagtc tatgcctcgg gcatccaagc agcaagcgcg ttacgccgtg
     2041 ggtcgatgtt tgatgttatg gagcagcaac gatgttacgc agcagggcag tcgccctaaa
     2101 acaaagttaa acattatgag ggaagcggtg atcgccgaag tatcgactca actatcagag
     2161 gtagttggcg tcatcgagcg ccatctcgaa ccgacgttgc tggccgtaca tttgtacggc
     2221 tccgcagtgg atggcggcct gaagccacac agtgatattg atttgctggt tacggtgacc
     2281 gtaaggcttg atgaaacaac gcggcgagct ttgatcaacg accttttgga aacttcggct
     2341 tcccctggag agagcgagat tctccgcgct gtagaagtca ccattgttgt gcacgacgac
     2401 atcattccgt ggcgttatcc agctaagcgc gaactgcaat ttggagaatg gcagcgcaat
     2461 gacattcttg caggtatctt cgagccagcc acgatcgaca ttgatctggc tatcttgctg
     2521 acaaaagcaa gagaacatag cgttgccttg gtaggtccag cggcggagga actctttgat
     2581 ccggttcctg aacaggatct atttgaggcg ctaaatgaaa ccttaacgct atggaactcg
     2641 ccgcccgact gggctggcga tgagcgaaat gtagtgctta cgttgtcccg catttggtac
     2701 agcgcagtaa ccggcaaaat cgcgccgaag gatgtcgctg ccgactgggc aatggagcgc
     2761 ctgccggccc agtatcagcc cgtcatactt gaagctagac aggcttatct tggacaagaa
     2821 gaagatcgct tggcctcgcg cgcagatcag ttggaagaat ttgtccacta cgtgaaaggc
     2881 gagatcacca aggtagtcgg caaataaccc tcgagccacc catgaccaaa atcccttaac
     2941 gtgagttacg cgtcgttcca ctgagcgtca gaccccgtag aaaagatcaa aggatcttct
     3001 tgagatcctt tttttctgcg cgtaatctgc tgcttgcaaa caaaaaaacc accgctacca
     3061 gcggtggttt gtttgccgga tcaagagcta ccaactcttt ttccgaaggt aactggcttc
     3121 agcagagcgc agataccaaa tactgttctt ctagtgtagc cgtagttagg ccaccacttc
     3181 aagaactctg tagcaccgcc tacatacctc gctctgctaa tcctgttacc agtggctgct
     3241 gccagtggcg ataagtcgtg tcttaccggg ttggactcaa gacgatagtt accggataag
     3301 gcgcagcggt cgggctgaac ggggggttcg tgcacacagc ccagcttgga gcgaacgacc
     3361 tacaccgaac tgagatacct acagcgtgag ctatgagaaa gcgccacgct tcccgaaggg
     3421 agaaaggcgg acaggtatcc ggtaagcggc agggtcggaa caggagagcg cacgagggag
     3481 cttccagggg gaaacgcctg gtatctttat agtcctgtcg ggtttcgcca cctctgactt
     3541 gagcgtcgat ttttgtgatg ctcgtcaggg gggcggagcc tatggaaaaa cgccagcaac
     3601 gcggcctttt tacggttcct ggccttttgc tggccttttg ctcacatgtt ctttcctgcg
     3661 ttatcccctg attctgtgga taaccgtatt accgcctttg agtgagctga taccgctcgc
     3721 cgcagccgaa cgaccgagcg cagcgagtca gtgagcgagg aagcggaaga gcgcccaata
     3781 cgcaaaccgc ctctccccgc gcgttggccg attcattaat gcagctggca cgacaggttt
     3841 cccgactgga aagcgggcag tgagcgcaac gcaattaata cgcgtaccgc tagccaggaa
     3901 gagtttgtag aaacgcaaaa aggccatccg tcaggatggc cttctgctta gtttgatgcc
     3961 tggcagttta tggcgggcgt cctgcccgcc accctccggg ccgttgcttc acaacgttca
     4021 aatccgctcc cggcggattt gtcctactca ggagagcgtt caccgacaaa caacagataa
     4081 aacgaaaggc ccagtcttcc gactgagcct ttcgttttat ttgatgcctg gcagttccct
     4141 actctcgcgt taacgctagc atggatgttt tcccagtcac gacgttgtaa aacgacggcc
     4201 agtcttaaat cgtgccaact ttattataca aagttgcgga cgcgatcgcc ggcggataac
     4261 aatttcacac aggatttaat attatagagt atccatgtcg agtgggctgc ctgtgtcgtt
     4321 ggtgcacatg tgacatgcaa gtgacaccaa tcaatggtac aggtgatggg ggcctagggc
     4381 tgatcttata aggggtgttg tggcttcctc gaagacttca gaagtgcact tccactgccc
     4441 cgaggttccc agagcctgag actccccgct caagccttcc tcctcctgcc tttcctgcca
     4501 gctgtctcgg catcctggcc tccaggtgtc cgtgagacca gtggctgtga cttgacctct
     4561 gtgcgagctt tcagggcaga gtagcatgac agtacagaat aaatgagatg gctcggtgcc
     4621 accacttacc accatttaca acactgagta ttggcttttg ccgtgtgtcc cctccaagtg
     4681 attcctgcag acttcagagt cccatggtag ggtagccttt tgggaactgt gcctgtccca
     4741 aggactccta ctggctcttc aggcttctct cccctcagta gtagcagaat cacactatac
     4801 tgagacccat gcagcctcca cctgtctgtg gttctcccag cagactgact ataccagcct
     4861 tgcccaaggg gctccacagg ggccatatga gttagtggga agttagagca tgtcccttac
     4921 cctcaattat acctcctgtc cagagccctg ctgcctccat agaggcaaaa ctccagtggt
     4981 tttccagaga caaactctga ggtttcccat ccagcgtagg cagtcctaga gtgcaattcc
     5041 accaggatac tgccctgcct gctttagcac caattccaca tgtccaaaag ccagttacag
     5101 acgtttcccc agaccccgtc tgttactctg tgctgtgctg gtaagtggct caggcttggt
     5161 aaggtggaac tgtccatcac cccgcctcat ctgctgcttc ttgaccagac aagctctccc
     5221 agtgttccag caaaaccaaa taatcagctt ccagatgctt ctctggccgt atttcttagc
     5281 ttctctgttc agagcagacc ctaagctctc tctcagcagc agcagcggca gcagtagcag
     5341 cagcggcagc agcacactat actctggccc tacagcatat actgattagc ccagccctta
     5401 gactactgcc tctgctaatc ccttaatccc tctgcgcatc agtctcagga gctgacatct
     5461 gctgccctga agggtgttcc ttggtgctcc tcaggagccg catagctaat gagcgatcag
     5521 tagtcacaca tatccatcat tcacactcca tcactttggc tgtcttgacc acaggctccc
     5581 tatacttgct cctgcgttta ttctctggat acagtcccag gaggcctatg attgggacac
     5641 agagacccta cactgagtca gggtccctgg agtgagatct aggatccaag gagcaggtgg
     5701 tgaagaaatt ctcatcagag ctgcagcatc tgggggacca ccaagctgcc caagctcctc
     5761 tccttggggc tcctagtcag ccttgcatgc acgtagactg ccggccacct gggacaaatc
     5821 tcataccctt gttcttcttt cccaggaagc tatgccccag acatctgtgg tcttctccag
     5881 catccttggg cccaactgta acagacaggt gcagcctggc atgggggaga gaggaggtgg
     5941 ggccagcagc ggctccaagg acctcatttt tcaagatgga cgcctcactt ctgggtcctt
     6001 ggaggccttg atggagcatc tggttccaac ggtggactat tatcctgatg tgagtggctg
     6061 ggacctgagg gagctgcaac agcaagtgac tgggagggga aatcttcagg gaggggaggg
     6121 agacccagat ggggctgtag agttagacag agcagagggg ttgatgggca gcagggccaa
     6181 tactgcctgc ctcctgggcc ttcatcatct cctactgtgc tcctagaagc ctgtctagag
     6241 gaagctgaag tgacttccct atgctccaag tagataaaaa cagggaggac gcgtaggaag
     6301 cagagatata cagaggtccc acccctgaga gaaggtgagg ccagcatcgg gtcctatgac
     6361 ctgctagccc agactactcc ctagagctca tccctgagct gagaagcaca aatcctcaag
     6421 gaagaagaga caccccttct ctgaggcctg tggatgccgg agccctttac ctacccatca
     6481 atagtccaaa gccttcttcc ttacctcaag gtggcatctg ggatcaggga agacagtctc
     6541 ttgtcatgtt tggtctcctt ccacctctga tgggtgacat ctcttagcaa gagtagctct
     6601 gcaggctagt cccagacaag cagctcctcc ctgtctgtct gtctgagcag cccctgtctg
     6661 tctgtcccag ccacccctgt ctgtccttcc cagaatcctg tctgtcctgg gggcagactt
     6721 gaggctcctg gccttcagaa cagggcagga ggaattgctg ttctatagct gcctcttttc
     6781 ctcttccctc cttccttcct tttttcttct cttttttctt tcttcctttc cttccttctg
     6841 ttctctctct ctctctccct tcctccctcc ctccctccct ccctccctcc ctcccttcct
     6901 ttctcttttc tttctctctt tttttttggt cttttgagac atggtctcac tatgtgggtc
     6961 tggctatcct ggaattcatt atataggctg gcctttaact cacagagatc cacctgcctc
     7021 taactctaga gtgctgggat taaaggtgtg catcactata cctggatata tttaattgat
     7081 tgattgaata tatattcata tatttaaata tttatatatg aatatattta tatatatgta
     7141 tattcatata taactatttt gcctgcatat atacctggaa cctctggact agagtaaaga
     7201 gacagttgtg aactgccatg tggatgctag gaattaaagc cgggtcctgt ggaagagcag
     7261 caagtgctcc taaccactga gccatctctc catcctctca agggcagtgc tttgggctgc
     7321 ttggcttctc tgtctttaag gccacccttg ccctccctgg gctctggcaa ggcaagcctt
     7381 ccctgtgctt ccttccatcc atccagccta taagccctgt caaggaatag ttagggctga
     7441 ctatggtgct gatggtacag aaatggctgg tgagagactg ggacagagga agcctaggtc
     7501 cagaagaaac ccacagcagg gccacagtcc cttagctctg gctgtgctgt gaatctgtga
     7561 tcttgtacca aagcaaggaa aggtccctgg atgggctatc acagaatctc agtctgctgc
     7621 cacccagtta gttctcagaa cactgtgccc tgggatgccc cctgcaggtt cccaggatgg
     7681 tctagcaggt caggaagtag agtgggatgt ccagcagttc attggcttgt cttcagagtt
     7741 tctgatcttc tctccttgta actgctgagc acacacatac catgaaaaca taccagaagg
     7801 tttccactcc ttgtagagtg gagctaagaa tccaagatgt gaccctaata tgttttccat
     7861 tgcatgtctg agttgcctga ggtgcctgaa cactaatgct atacaccttg ggacatgtta
     7921 caggaagctt acagggtcag aggaagacct agtgtcacag ggagagctgc ctccagtagt
     7981 cttgcatgcc cctatggcac agacatgtcc ttctttaggc tgcgtgcacc ccctgctgac
     8041 taagcccagc tggcctcaga ttggagcagg gaaattcctg tccggtggct ttggagttgg
     8101 gacctaggga cctaggcatc ccagcctaca tcagccaaat ggggatagac caaggtccga
     8161 gtggggtaga gtcccccaga gaaccccaac ctacagtacc acctgtccat gggcaggagc
     8221 ccatgaaggt cctgtaagaa tggacccatg gaagacacag aatgtcacct aagaaaccca
     8281 gcaacaggcc tggagggcca ccctccccta ttttgggaca gagggtactg cagaattcca
     8341 acagagatgt gtgtcctaat tatgcaaacc tagcaataga gagaaacaag gtcatacaag
     8401 gtaaaggaaa ccatgaaggc agaggagaag ccaggccaag cacaaccgag catacccatg
     8461 ggaatgttct ggccatcaac ctctccccct ccttcctgca gcggacatac atcttcacgt
     8521 ttctcctgag ttcccgggtc ttcatgcccc ctcatgacct tctggctcga gtagggcaga
     8581 tctgcctgga gcagaggcaa cagctagagg ctgggcctga gaaggtaagc cgctgaaggg
     8641 gtgatggccg ctgaaggggt gatggctgct gaaggggtga tggccgctga aggggtgatg
     8701 accctttgtc tcctgggcca aagaggggca gtgaatagag aagatgggca gggtacagag
     8761 tgggtcagcc ctgagatcca gtgctggcag agctgctctg ccacactgca gccctgagga
     8821 gtggccccgc aggcctaaag gtgctgcact agagttaagt gcagctggac tcggagccgg
     8881 tgagtgcctg taccctcctg gggcgagggc tcacagacag ctcacctcct accagtgctg
     8941 gattccctga aatgaggttg tgtggtgaaa acatcaaggg ggtcttagtc actgctacct
     9001 ttgtgggggc catgccctca ggatagcaac tgctcacata ggaacaatca gtagtcccag
     9061 tagggctgtg tgagctttct ggattgagac atttgggaag gaagccacca ttactctgat
     9121 gccctggagg tcagatgcct gggccagtat ctgctggtcc cagtgtccag gacaggtgtc
     9181 aggctaggct gagctgggca gggcctcaat gagccttcag gttgggtctg aggagagtgg
     9241 gccctcgtag caggagggat ctgaagccaa tactgtggtt tggtttgggc agtggcgacg
     9301 atgtaaacca attagggcct gggagtagcc atggcggtgt cagcgggctt tggcctgtgt
     9361 gggcacagtt gagcatcttg agtctctctg atctcctccc cagggcagag gctacacagg
     9421 gattctgagc agaataaaca accttcccca gcataccagc cccccacccc acccccgcca
     9481 gacccagccc tgtagctctg tgcttggctt cctcctcaga gccgtatctc ctcccagtac
     9541 ctgtcaaact tgtctttggc agagaggggc aaagcagttt tgcattgtga tcctggtttt
     9601 tttttttttt tttttatggg caatgtttaa ctattgcaag tagaacttcc tttctgacat
     9661 ggtagtagtg tgttttgttt taaaaagtaa atttaagtga aaaggtccac ttcagagaaa
     9721 taagagataa atgagagcca catactttgg tgtagctaca gcgacacctc acatgcacat
     9781 gggggctgta tgcccagcac aggccccggg gaggggcggg gccctagagt gaagggcaat
     9841 ttcttactgt tgcctgttgt atggtctcct ctgatttggg ggtcctgcgc atccccccac
     9901 tgtcccaggc caagctgaag tccttctcga ccaagattgt gcagctgttg aaggagtgga
     9961 cggaggcctt cccttatgac ttccaggacg agaaggtcat ggcggagctg aaggccatcg
    10021 cacaccgcgt cactcagtgt gatgaggtga ggccctcctt tggtccttgg ccaggctgct
    10081 tgggtgtttt caacgggggg ggggcagttt ctacatggaa tatccttata cgtggtccct
    10141 tttccaagag ggtagcgtgc acaggcacta gcttagcagg ccagcaatgg gctaggtgga
    10201 cctgtgtcat ctcaacaatt gccatggctc tgcctttgcc ttcggcaccc ccatgccttg
    10261 gtaaaggcgc ataacgatac cacgatatca acaagtttgt acaaaaaagc aggctggcgc
    10321 cggaaccgaa gttcctattc cgaagttcct attctctaga aagtatagga acttcgaacc
    10381 ctttcccaca ccaccctcca cacttgcccc aaacactgcc aactatgtag gaggaagggg
    10441 ttgggactaa cagaagaacc cgttgtgggg aagctgttgg gagggtcact ttatgttctt
    10501 gcccaaggtc agttgggtgg cctgcttctg atgaggtggt cccaaggtct ggggtagaag
    10561 gtgagaggga caggccacca aggtcagccc ccccccccta tcccatagga gccaggtccc
    10621 tctcctggac aggaagactg aaggggagat gccagagact cagtgaagcc tggggtaccc
    10681 tattggagtc cttcaaggaa acaaacttgg cctcaccagg cctcagcctt ggctcctcct
    10741 gggaactcta ctgcccttgg gatccccttg tagttgtggg ttacatagga agggggacgg
    10801 gattcccctt gactggctag cctactcttt tcttcagtct tctccatctc ctctcacctg
    10861 tctctcgacc ctttccctag gatagacttg gaaaaagata aggggagaaa acaaatgcaa
    10921 acgaggccag aaagattttg gctgggcatt ccttccgcta gcttttattg ggatccccta
    10981 gtttgtgata ggccttttag ctacatctgc caatccatct cattttcaca cacacacaca
    11041 ccactttcct tctggtcagt gggcacatgt ccagcctcaa gtttatatca ccacccccaa
    11101 tgcccaacac ttgtatggcc ttgggcgggt catccccccc cccaccccca gtatctgcaa
    11161 cctcaagcta gcttgggtgc gttggttgtg gataagtagc tagactccag caaccagtaa
    11221 cctctgccct ttctcctcca tgacaaccag gtcccaggtc ccgaaaacca aagaagaaga
    11281 accctaacaa agaggacaag cggcctcgca cagccttcac tgctgagcag ctccagaggc
    11341 tcaaggctga gtttcagacc aacaggtacc tgacagagca gcggcgccag agtctggcac
    11401 aggagctcgg tacccggaag atctggactc tagagaattc cgcccctctc cctccccccc
    11461 ccctaacgtt actggccgaa gccgcttgga ataaggccgg tgtgcgtttg tctatatgtt
    11521 attttccacc atattgccgt cttttggcaa tgtgagggcc cggaaacctg gccctgtctt
    11581 cttgacgagc attcctaggg gtctttcccc tctcgccaaa ggaatgcaag gtctgttgaa
    11641 tgtcgtgaag gaagcagttc ctctggaagc ttcttgaaga caaacaacgt ctgtagcgac
    11701 cctttgcagg cagcggaacc ccccacctgg cgacaggtgc ctctgcggcc aaaagccacg
    11761 tgtataagat acacctgcaa aggcggcaca accccagtgc cacgttgtga gttggatagt
    11821 tgtggaaaga gtcaaatggc tctcctcaag cgtattcaac aaggggctga aggatgccca
    11881 gaaggtaccc cattgtatgg gatctgatct ggggcctcgg tgcacatgct ttacatgtgt
    11941 ttagtcgagg ttaaaaaacg tctaggcccc ccgaaccacg gggacgtggt tttcctttga
    12001 aaaacacgat gataagcttg ccacaaccat ggaagatccc gtcgttttac aacgtcgtga
    12061 ctgggaaaac cctggcgtta cccaacttaa tcgccttgca gcacatcccc ctttcgccag
    12121 ctggcgtaat agcgaagagg cccgcaccga tcgcccttcc caacagttgc gcagcctgaa
    12181 tggcgaatgg cgctttgcct ggtttccggc accagaagcg gtgccggaaa gctggctgga
    12241 gtgcgatctt cctgaggccg atactgtcgt cgtcccctca aactggcaga tgcacggtta
    12301 cgatgcgccc atctacacca acgtgaccta tcccattacg gtcaatccgc cgtttgttcc
    12361 cacggagaat ccgacgggtt gttactcgct cacatttaat gttgatgaaa gctggctaca
    12421 ggaaggccag acgcgaatta tttttgatgg cgttaactcg gcgtttcatc tgtggtgcaa
    12481 cgggcgctgg gtcggttacg gccaggacag tcgtttgccg tctgaatttg acctgagcgc
    12541 atttttacgc gccggagaaa accgcctcgc ggtgatggtg ctgcgctgga gtgacggcag
    12601 ttatctggaa gatcaggata tgtggcggat gagcggcatt ttccgtgacg tctcgttgct
    12661 gcataaaccg actacacaaa tcagcgattt ccatgttgcc actcgcttta atgatgattt
    12721 cagccgcgct gtactggagg ctgaagttca gatgtgcggc gagttgcgtg actacctacg
    12781 ggtaacagtt tctttatggc agggtgaaac gcaggtcgcc agcggcaccg cgcctttcgg
    12841 cggtgaaatt atcgatgagc gtggtggtta tgccgatcgc gtcacactac gtctgaacgt
    12901 cgaaaacccg aaactgtgga gcgccgaaat cccgaatctc tatcgtgcgg tggttgaact
    12961 gcacaccgcc gacggcacgc tgattgaagc agaagcctgc gatgtcggtt tccgcgaggt
    13021 gcggattgaa aatggtctgc tgctgctgaa cggcaagccg ttgctgattc gaggcgttaa
    13081 ccgtcacgag catcatcctc tgcatggtca ggtcatggat gagcagacga tggtgcagga
    13141 tatcctgctg atgaagcaga acaactttaa cgccgtgcgc tgttcgcatt atccgaacca
    13201 tccgctgtgg tacacgctgt gcgaccgcta cggcctgtat gtggtggatg aagccaatat
    13261 tgaaacccac ggcatggtgc caatgaatcg tctgaccgat gatccgcgct ggctaccggc
    13321 gatgagcgaa cgcgtaacgc gaatggtgca gcgcgatcgt aatcacccga gtgtgatcat
    13381 ctggtcgctg gggaatgaat caggccacgg cgctaatcac gacgcgctgt atcgctggat
    13441 caaatctgtc gatccttccc gcccggtgca gtatgaaggc ggcggagccg acaccacggc
    13501 caccgatatt atttgcccga tgtacgcgcg cgtggatgaa gaccagccct tcccggctgt
    13561 gccgaaatgg tccatcaaaa aatggctttc gctacctgga gagacgcgcc cgctgatcct
    13621 ttgcgaatac gcccacgcga tgggtaacag tcttggcggt ttcgctaaat actggcaggc
    13681 gtttcgtcag tatccccgtt tacagggcgg cttcgtctgg gactgggtgg atcagtcgct
    13741 gattaaatat gatgaaaacg gcaacccgtg gtcggcttac ggcggtgatt ttggcgatac
    13801 gccgaacgat cgccagttct gtatgaacgg tctggtcttt gccgaccgca cgccgcatcc
    13861 agcgctgacg gaagcaaaac accagcagca gtttttccag ttccgtttat ccgggcaaac
    13921 catcgaagtg accagcgaat acctgttccg tcatagcgat aacgagctcc tgcactggat
    13981 ggtggcgctg gatggtaagc cgctggcaag cggtgaagtg cctctggatg tcgctccaca
    14041 aggtaaacag ttgattgaac tgcctgaact accgcagccg gagagcgccg ggcaactctg
    14101 gctcacagta cgcgtagtgc aaccgaacgc gaccgcatgg tcagaagccg ggcacatcag
    14161 cgcctggcag cagtggcgtc tggcggaaaa cctcagtgtg acgctccccg ccgcgtccca
    14221 cgccatcccg catctgacca ccagcgaaat ggatttttgc atcgagctgg gtaataagcg
    14281 ttggcaattt aaccgccagt caggctttct ttcacagatg tggattggcg ataaaaaaca
    14341 actgctgacg ccgctgcgcg atcagttcac ccgtgcaccg ctggataacg acattggcgt
    14401 aagtgaagcg acccgcattg accctaacgc ctgggtcgaa cgctggaagg cggcgggcca
    14461 ttaccaggcc gaagcagcgt tgttgcagtg cacggcagat acacttgctg atgcggtgct
    14521 gattacgacc gctcacgcgt ggcagcatca ggggaaaacc ttatttatca gccggaaaac
    14581 ctaccggatt gatggtagtg gtcaaatggc gattaccgtt gatgttgaag tggcgagcga
    14641 tacaccgcat ccggcgcgga ttggcctgaa ctgccagctg gcgcaggtag cagagcgggt
    14701 aaactggctc ggattagggc cgcaagaaaa ctatcccgac cgccttactg ccgcctgttt
    14761 tgaccgctgg gatctgccat tgtcagacat gtataccccg tacgtcttcc cgagcgaaaa
    14821 cggtctgcgc tgcgggacgc gcgaattgaa ttatggccca caccagtggc gcggcgactt
    14881 ccagttcaac atcagccgct acagtcaaca gcaactgatg gaaaccagcc atcgccatct
    14941 gctgcacgcg gaagaaggca catggctgaa tatcgacggt ttccatatgg ggattggtgg
    15001 cgacgactcc tggagcccgt cagtatcggc ggaattccag ctgagcgccg gtcgctacca
    15061 ttaccagttg gtctggtgtc aaaaataata ataaccgggc aggggggatc taagctctag
    15121 ataagtaatg atcataatca gccatatcac atctgtagag gttttacttg ctttaaaaaa
    15181 cctcccacac ctccccctga acctgaaaca taaaatgaat gcaattgttg ttgttaactt
    15241 gtttattgca gcttataatg gttacaaata aagcaatagc atcacaaatt tcacaaataa
    15301 agcatttttt tcactgcatt ctagttgtgg tttgtccaaa ctcatcaatg tatcttatca
    15361 tgtctggatc cggaataact tcgtatagca tacattatac gaagttatgt ttaaacggcg
    15421 cgccccggaa ttcgccttct gcaggagcgt acagaaccca gggccctggc acccgtgcag
    15481 accctggccc accccacctg ggcgctcagt gcccaagaga tgtccacacc taggatgtcc
    15541 cgcggtgggt ggggggcccg agagacgggc aggccggggg caggcctggc catgcggggc
    15601 cgaaccgggc actgcccagc gtgggcgcgg gggccacggc gcgcgccccc agcccccggg
    15661 cccagcaccc caaggcggcc aacgccaaaa ctctccctcc tcctcttcct caatctcgct
    15721 ctcgctcttt ttttttttcg caaaaggagg ggagaggggg taaaaaaatg ctgcactgtg
    15781 cggcgaagcc ggtgagtgag cggcgcgggg ccaatcagcg tgcgccgttc cgaaagttgc
    15841 cttttatggc tcgagcggcc gcggcggcgc cctataaaac ccagcggcgc gacgcgccac
    15901 caccgccgag accgcgtccg ccccgcgagc acagagcctc gcctttgccg atcctctaga
    15961 gtcgagatcc gccgccacca tgattgaaca agatggattg cacgcaggtt ctccggccgc
    16021 ttgggtggag aggctattcg gctatgactg ggcacaacag acaatcggct gctctgatgc
    16081 cgccgtgttc cggctgtcag cgcaggggcg cccggttctt tttgtcaaga ccgacctgtc
    16141 cggtgccctg aatgaactgc aggacgaggc agcgcggcta tcgtggctgg ccacgacggg
    16201 cgttccttgc gcagctgtgc tcgacgttgt cactgaagcg ggaagggact ggctgctatt
    16261 gggcgaagtg ccggggcagg atctcctgtc atctcacctt gctcctgccg agaaagtatc
    16321 catcatggct gatgcaatgc ggcggctgca tacgcttgat ccggctacct gcccattcga
    16381 ccaccaagcg aaacatcgca tcgagcgagc acgtactcgg atggaagccg gtcttgtcga
    16441 tcaggatgat ctggacgaag agcatcaggg gctcgcgcca gccgaactgt tcgccaggct
    16501 caaggcgcgc atgcccgacg gcgaggatct cgtcgtgacc catggcgatg cctgcttgcc
    16561 gaatatcatg gtggaaaatg gccgcttttc tggattcatc gactgtggcc ggctgggtgt
    16621 ggcggaccgc tatcaggaca tagcgttggc tacccgtgat attgctgaag agcttggcgg
    16681 cgaatgggct gaccgcttcc tcgtgcttta cggtatcgcc gctcccgatt cgcagcgcat
    16741 cgccttctat cgccttcttg acgagttctt ctgagcggga ctctggggtt cgaaatgacc
    16801 gaccaagcga cgcccaacct gccatcacga gatttcgatt ccaccgccgc cttctatgaa
    16861 aggttgggct tcggaatcgt tttccgggac gccggctgga tgatcctcca gcgcggggat
    16921 ctcatgctgg agttcttcgc ccaccccccg gatctaagct ctagataagt aatgatcata
    16981 atcagccata tcacatctgt agaggtttta cttgctttaa aaaacctccc acacctcccc
    17041 ctgaacctga aacataaaat gaatgcaatt gttgttgtta acttgtttat tgcagcttat
    17101 aatggttaca aataaagcaa tagcatcaca aatttcacaa ataaagcatt tttttcactg
    17161 cattctagtt gtggtttgtc caaactcatc aatgtatctt atcatgtctg gatccggggg
    17221 taccgcgtcg agaagttcct attccgaagt tcctattctc tagaaagtat aggaacttcg
    17281 tcgagataac ttcgtatagc atacattata cgaagttatg tcgagatatc tagacccagc
    17341 tttcttgtac aaagtggttg atatctctat agtcgcagta ggcgggtagt gaagcccagg
    17401 gagagactct tgcgaggcca gtgagcctag gatatcccat ccagggagaa aacccttcct
    17461 ggtgtcttca gctggcaacc tctgggaaag ttacttttca gacccacaaa ccaagctcta
    17521 gccctacctt ctgtgccctc cactggcagg atagcccact atacccatcc ttttctgcgg
    17581 tcccaggaac cactctggac ccaaaggtgt gtactcaggt ctggatagga gagtgggagc
    17641 tgaaagtcag aaatagacct agacgtgaga tggggctctt gtgtggtggt ggtggcggcc
    17701 tcactgtcaa tccactgcag tacctgatgc agccccgacc ctcacaggag aatggcacag
    17761 tgaagaaagc cattgcccaa atgatacaaa gcttgctgct gtccctggct gcccgaagtc
    17821 agctccaaga gcttcgggag aagctccggt cacccgttgt ggacaaaggg cctgtcctta
    17881 aggccaagcc accagctgcc cagaaagaca tcctgggtgt gtgcagcgac cccctggtgc
    17941 tggcccagca gctgactcac attgaactgg tcagtgctgt gtatgctttg gcgttgtatg
    18001 gagtggggtt gggctacact tggcattgct tagccagggg tacttcaagg ataccttcct
    18061 gctggccagt ctgggccatg atagggaagc tggcttgcta gctcttgcca tgactgtcac
    18121 aggctagttg tggttctgtt tggtgttggg tatgtaagag tgtggcatcc ttgtatgagt
    18181 gggaggggga gggtagcact ggcctctgtc aatgctccct tgaagctctg acttctcttc
    18241 ttgtccccta ctgaaggaac gggtcaacag catccgccct gaggacctga tgcagatcat
    18301 cagccacatg gactctctgg acaatcacag ggtacgtggg gacactctgg gaggcatggc
    18361 tggtggctgg cctagtcgag cctggcactt gcaccccaac acaggttgaa tgcaggtctc
    18421 acttagtaca tgatatgcac ttttgagtac tggacagtgc catccaatgg gtgtgactgt
    18481 ggccttcctg ggacttatca tggagcttag cgataactat acagagcagt gcatcatggg
    18541 agaagccagt ttggactgat gggttagcct gtcagaacag ctaaggaaga tgcaggcatg
    18601 atccaggcca agctttggtc ttgacacctg gtcagccatg ataactggct tgtctaagta
    18661 gggtccccag ggctccctgt gacacacttt gtccctctag tgccgtggag acatgactaa
    18721 gaccttcagt ttagaagcgt atgacaactg gttcaactgc ttgagcatgc tcgtggctac
    18781 agaggtgtgc cgggtaagtt tctgccatag cagacctggg taagctgacc tccccaccat
    18841 ctctgcaagg ctgactcccg tcctcacaga actcaaagaa atgcacatgg tgcccactac
    18901 caggccccca gcctgtccct gtcagccaat tcacacatac aacaatgatt cttttacatg
    18961 ataaccaaga ccccatccct ggagtgctct cttgtgtcca gatctactga gccaactata
    19021 gtgagcttca ttgtcctcag cccatgagaa gtggatgaag atggagcagt gttaggaaac
    19081 atgcacacac acacacacac acatacacac atatatacat acgcatacat acgtatatac
    19141 atacatttaa tgcatacaca tacatacaca catgtatgta cacacatgca tgtacataca
    19201 tacacatgta tgtacataat acacatatac atatatacac acatacatat aatgcacaca
    19261 catacataca catgtatgta catacctaca tacatatcta tatacatata tacatacata
    19321 catacataca tgtaatgcgt acacacatac atgcatacat gtacgcatac acatgtatgt
    19381 acatacatac atacatacaa tgcatacaca cacgcacaca cacctggcag ctgaatccga
    19441 tgccctccct gcagtctttg cccagtggcc cctcggcggt tccacattga ggcagaccca
    19501 ctgtttccag gtggtaaaga agaaacaccg gacccgcatg ctggagttct tcattgatgt
    19561 ggcccgagag tgtttcaaca tcgggaactt caactctatg atggccatca tatgtgagtg
    19621 tccaggcaca ggtggggctg ctcctgtcac ctgcttctcc ctggcctgac ctctgcccat
    19681 gtccttccag ctggcatgaa cctcagccca gtggcacggc tgaagaaaac gtggtccaaa
    19741 gtcaagacag ccaagtttga tgtcttggag gtactggtgt ctgaccctcc cccatctcgg
    19801 ttgtacagag gggtcccagg cagcaggggt gggatctttc ctgtcacgat tacgcacacg
    19861 ggactggcct ccttggttct ggacacttga gctctcctgg gccctgctgc tttggattca
    19921 acgcctaaaa tgaacaagag caggagatga accaagggat gccggccact gagccatcac
    19981 catctcctga ccctggacca cctgtgtgtt cccagaggct ggcagacagg tcgtctggag
    20041 ctttacatag atgtatttgg tcacagacta ctttgtgttt agaaaactct gatatttatt
    20101 cctcatggag tggggcgagg cctgagaggt gttggtttag gtagtggagc aaagggagac
    20161 tttacagcag tgggtctcaa ccttccggaa gctacaaccc cttaataata cagttcctcg
    20221 tcttgtgctg atccccaacc ataagatgat cccattgcta catcataatt gtaattttgc
    20281 tactgcatat gaatcgtaat gtaaatatct gtgttttctg atggcctttg gcaactcctg
    20341 taaaagggtc cattggtcca aaggggtcgt gacccacagg ttgagaaaca ttactataaa
    20401 ggaaggcccg agacccccag cagggcacac agggctgtgc cactcctgta taggtctcca
    20461 aggactgggg atgctttggg cctttcctcc ccctgttggc tgttgggctc ccaggactac
    20521 gccttccttc tccgtttgct gtctcatact ctgcagaggg gaatcctcac tctatcttcc
    20581 ctgtgcctgc agcatcacat ggacccctcc agcaacttct gcaactaccg gacagccctg
    20641 cagggggcga cacagagatc ccagacagcc aacagcagcc gtgagaagat tgtcatcccc
    20701 gtgttcaacc tcttcgttaa ggacatctac tttctacaca aaatccacac caaccaccta
    20761 cccaatgggc acattaactt caaagtgagc ccaagccctc gaggtcccag catgggtggg
    20821 gcatccagag ccctcctgta caacttcagc caccagacag tggttttcta gcaggggggt
    20881 ggtttccaag tcctgcctaa ggtctagaag gtccttcagg gccagatgaa ccaggtgggt
    20941 cagggcagct gttcagtctt aaggtgcagc tccggtcttt ttggcgggga cagcagatga
    21001 gatggcgcaa cgcaattaat gataacttcg tatagcatac attatacgaa gttatggtct
    21061 gagctcgcca tcagttcata tttatcgggg atcccggtac cagtgctgat gccactaagg
    21121 aggcagagga ggagccatcc ttaggaattt gggggtggag agggacttag gtaaagaaag
    21181 gacttgagca ggattccaga taaactgggg agcagaacaa aggtaccttg ggaagtgtag
    21241 ggtacattaa ctaagggata gttggatact gtgctttcat accggtgccc tggtaaggga
    21301 gactgtggct tgtcctgctg tcgcccctcc tgtgctgggt gtggctgggg agcgcctcag
    21361 gcaggaatca cagatggggc cttctgggtc tcctgtgcag gagagacaca ggccctgctg
    21421 taagcctagt cgcctgcgca ggggtgcagg gcaacgtggc ctgagggatt tctgccatct
    21481 ctgaggctgt acacgctgct gtagtccagc caggttggca cgcttctctt cctccttctg
    21541 ggactaagag cagcagcagc agatacagtg acgaggccct ggctcgatgc gtttaagttc
    21601 attcaggcga gcacaccgct ggtggttttt gtcctttcag aaattttggg aaatttccag
    21661 acagatccac gagttcatga catggacaca ggtagaatgt ccctttgaga aggacaagaa
    21721 gattcagagt tacgtgctca cggcgcccat ctacagcgag gaaggtaagg gtgtgtcttt
    21781 gacagcacac ccatctcccc aagagcacaa ttgttcccat gcccacccag gctccttgac
    21841 ctgttgaggt ggcccaagaa gtcagtcagg gcccagttag agttcctagt cctcttatcc
    21901 tggaccccct gtgaccctgg aagggcaatc cacctgtggg gatgctggct ctcaggggct
    21961 ctccatcctc agctctcttc atcgcctcct ttgaaagtga aggtcctgaa aatcacatgg
    22021 agaaggacag ctggaaggca ctcaggtagg acatgccagg tgcacctgag cctggggagg
    22081 gcgaggaggg ggtgagccag gtgcacctga gcctggggaa ggggagggtg gactgggcca
    22141 ggtgcacctg agcctgggga gggggagggt gggctgggcc aggaaaacct gagcctgggg
    22201 agggagggtg ggggtgacag atctggtcct ccctaggatg gtttggtaag atgctgaaga
    22261 cagggctggc ctgggctttc ttctcacaga gatatgggcc tgccctctgc ctgctcagag
    22321 gagcctgagg cagccccttc tgtatacctg caggaccact ctccttaaca gagcctgagg
    22381 acacggcctg cagatgccag atgaagcaga aaacacaaat cttggtgaca ttgcgacaga
    22441 tgcaggataa gagcagcgag gcctcactgg ctggggtcca ttttgtatat aacttttatg
    22501 aaaaagaaga tggtaattat ctcacgcatc agcctttggc gcttacacag tccttttttt
    22561 tttgttgttg ttatttattt taaacggggc agggccctgt tttggggagg ggcgggaaag
    22621 agtatcatgg gagatggtaa ccatggtaac atcttattct aatgaaatgt agatttttat
    22681 tttctacttt tgatgattaa catcctataa aaaaaatttt taaagaaccc aaccaaaacc
    22741 aatgtgagcc ctgcctgctc ggacgcctct ccagccagtg tctctgatgt tggggttagt
    22801 gccttagagg gtactgggag tccagccttc ctgttccatt gttggaactg aagccaactc
    22861 tgtcctgtgc cacaaggagc ccaccctcag cagcctgggc caccaggttc ccacaggaag
    22921 ggctggagtg gccaggaagt ctcgtgtgca cacttctgga agggaacctt tacatacggg
    22981 ctttccaaag tttacatttt cattttcctt tatcagggat ttatggggtt gggaggggac
    23041 aaggggatgc ctgacagcat attttctgtg agaatatgtt tggcaagtcg ttcttcaatt
    23101 gtgttttaga aggaaaaaaa aagaaaagaa aagaaaaacc aacaacaaca acccaactct
    23161 gccaatctag ggagggtatt gtagtgttgt cagtcttccg ggcgcagagg cactgcaggg
    23221 aagaaaacac aaaacagact caaggatggt aaggctgtct gaagctggta cacaaagaga
    23281 aggaaaagaa acatgggtat gtggcagaca gtctcccctc cctctggtag gagccccccc
    23341 cctgccccat gggtaatctg aaactcaatt agccaggcag cccccaccac caaagctctt
    23401 ccggatcaaa ctgtctaaca cggagcagtg tatttctcat ccaaacaggg gattgcggtt
    23461 catctttcct gtctgacttc cctgcgtgaa ccctgggtcc tgggtgggat ggctctgtcc
    23521 ctcagacagc tggagacatc tacactgatt tgcttggctt gggtgggagt tgcctgtcta
    23581 gaggcccagt atggaatggt tggtcccatt cccagagctt ctttggacgg cctagagatt
    23641 atcggccagg ccatagggag gtgggcgatg gccaccctta gcctcgggga gccgagtagc
    23701 tacactgtat tgtcagtgtg tttgcacttt tcagaccttc tagctggtac agattgtata
    23761 ttgatagtac atatcgattt gtttatgtct ttgagataaa ggctggaaac ttgagaatat
    23821 atatatttgg aatataatgt tagagcattt ttctgtacat gtgttaagag ccttcagtcc
    23881 atgtgtgctt caggggtcat cggttccagt atcttcttga gaaagtgtct acattgctct
    23941 tctattgccc ccaatttgat acaccctcca tttgatgttt tggtatttgg agttgatctc
    24001 tgatctaaag ctgtaccata cgcaggatgt cagttgtggt gtgactgaat gtacttgcat
    24061 caataaaaga acatgttgct cttctccctt gtctctctct ctctctctct ctctctctct
    24121 ctctctctgt gtgtgtgtgt gtgtgtgtgt gtgtgtgtgt gtgtgtgtgt gtgtgcgtgt
    24181 gtgtgctaag gagcctggcg tgagggagga ggtggtgggg actgcaagaa cccactgtag
    24241 gcttcaaagg cggggaaccc accaaggagc ttgtttgtag ccgagttaca ttctggcaaa
    24301 tgacttttca gatgattagc gagactagaa aaggacacac agggtgagtg tagtagtcct
    24361 gcttttctca aagaaaacac ccgaggatgc agtgtatggt cataaaagtt agggacaact
    24421 tgttcataag attggtcata atcttttgcc tgtggggctg ctgtatcctg caggcacctg
    24481 ctagactgta aagcagtctg ccaagggacg gttcaaatgg cacacaggga ttgatcttca
    24541 tggggatgaa gaaaaagtgc aagtctagaa ttgtctaccc ttcaaaattg catttttttt
    24601 taaaccagga gggggggaga tagaaactaa aatggagtgt gctaccagaa gatcttcatc
    24661 aacagagact cccgagaacc gctctccacc tttcccggaa tccgttatgg aaaaggccat
    24721 ctccagatgg acacggatgc aagtctaaaa agcgtactaa tagtctaaaa gaaagcataa
    24781 aagatccttt tatattttgg aatagggaaa tgtttcttag acattcagat taataactgt
    24841 gcatgcaaaa caatgaacgc acatactaaa atatgcagag actcaaaagg aatcaagtaa
    24901 acacatggtc caataaaaaa aaaggggggt gctatggatg tgagcagagt acctagaaga
    24961 agaagtaaaa atggtcaaga aatgccttaa aaagtgctca gcatccttag catcaggaag
    25021 atgcaaatta gaattacgtt gaagtttcct tttacctcag tcagaaggat
//
