# Supplementary material for: CRISPR-Cas9 enables conditional mutagenesis of challenging loci
Source: Sci Rep. 2016 Sep 1;6:32326. doi: 10.1038/srep32326 (PMC5007477; doi:10.1038/srep32326)
Supplement: Supplementary File 3 [file srep32326-s3.zip › gb/HEP00997_A04_vector.gb]

LOCUS       41962#L1L2_Bact_P#L3L4_pD223_DTA_T_spec        22877 bp    dna     circular UNK 
ACCESSION   unknown
SOURCE      Mus musculus
  ORGANISM  Mus musculus
            Eukaryota; Metazoa; Chordata; Craniata; Vertebrata; Euteleostomi;
            Mammalia; Eutheria; Euarchontoglires; Glires; Rodentia;
            Sciurognathi; Muroidea; Muridae; Murinae; Mus.
COMMENT     cassette: L1L2_Bact_P
COMMENT     design_id: 41962
COMMENT     backbone: L3L4_pD223_DTA_T_spec
COMMENT     transcript_id: ENSMUST00000095141
FEATURES             Location/Qualifiers
     misc_feature    29..49
                     /note="B4 Gateway"
                     /label="B4 Gateway"
     misc_feature    74..111
                     /note="Transcription Terminator"
                     /label="Transcription Terminator"
     misc_feature    complement(185..438)
                     /note="BGH pA"
                     /label="BGH pA"
     CDS             complement(563..1219)
                     /note="DTA"
                     /label="DTA"
     promoter        complement(1233..1745)
                     /note="PGK promoter"
                     /label="PGK promoter"
     promoter        1746..1896
                     /note="spectinomycin promoter"
                     /label="spectinomycin promoter"
     CDS             1897..2907
                     /note="SpecR"
                     /label="SpecR"
     misc_feature    3055..3647
                     /note="pUC ori"
                     /label="pUC ori"
     misc_feature    3918..3945
                     /note="rrnB T2"
                     /label="rrnB T2"
     misc_feature    4077..4120
                     /note="rrnB T1"
                     /label="rrnB T1"
     misc_feature    4216..4236
                     /note="B3 Gateway"
                     /label="B3 Gateway"
     misc_feature    4242..4249
                     /note="AsiSI"
                     /label="AsiSI"
     misc_feature    1..4274
                     /note="Synthetic Backbone"
                     /label="Synthetic Backbone"
     exon            7781..8233
                     /db_xref="ENSEMBL:ENSMUSE00001284087"
                     /rank="1"
                     /note="ENSMUSE00001284087"
                     /label="ENSMUSE00001284087"
     misc_feature    4275..9286
                     /note="5 arm"
                     /label="5 arm"
     misc_feature    9314..9338
                     /note="B1 Gateway"
                     /label="B1 Gateway"
     misc_feature    9351..9398
                     /note="Frt"
                     /label="Frt"
     intron          9399..10273
                     /note="mouse En2 intron"
                     /label="mouse En2 intron"
     misc_feature    10271..10273
                     /note="Splice Acceptor"
                     /label="Splice Acceptor"
     exon            10274..10446
                     /note="mouse En2 exon"
                     /label="mouse En2 exon"
     misc_feature    10458..11051
                     /note="ECMV IRES"
                     /label="ECMV IRES"
     gene            11052..14112
                     /gene="lacZ"
                     /note="lacZ"
                     /label="lacZ"
     misc_feature    14151..14394
                     /note="SV40 polyadenylation site"
                     /label="SV40 polyadenylation site"
     misc_feature    14398..14431
                     /note="loxP"
                     /label="loxP"
     promoter        14458..14977
                     /note="human beta actin promoter"
                     /label="human beta actin promoter"
     gene            15003..15797
                     /gene="NeoR"
                     /note="NeoR"
                     /label="NeoR"
     misc_feature    15997..16238
                     /note="SV40 polyadenylation site"
                     /label="SV40 polyadenylation site"
     misc_feature    16255..16302
                     /note="Frt"
                     /label="Frt"
     misc_feature    16309..16342
                     /note="loxP"
                     /label="loxP"
     misc_feature    10288..10365
                     /note="FCHK std_gpr"
                     /label="FCHK std_gpr"
     misc_feature    16358..16378
                     /note="B2 Gateway"
                     /label="B2 Gateway"
     misc_feature    9287..16408
                     /note="Synthetic Cassette"
                     /label="Synthetic Cassette"
     exon            17249..17369
                     /db_xref="ENSEMBL:ENSMUSE00001204778"
                     /type="targeted"
                     /rank="3"
                     /note="target exon 1 ENSMUSE00001204778"
     exon            16806..16937
                     /db_xref="ENSEMBL:ENSMUSE00001302781"
                     /type="targeted"
                     /rank="2"
                     /note="target exon 2 ENSMUSE00001302781"
     misc_feature    16409..17572
                     /note="Critical Region"
                     /label="Critical Region"
     misc_feature    17596..17629
                     /note="Downstream LoxP"
                     /label="Downstream LoxP"
     misc_feature    17573..17652
                     /note="synthetic loxP region"
                     /label="synthetic loxP region"
     exon            20867..22877
                     /db_xref="ENSEMBL:ENSMUSE00000474600"
                     /rank="4"
                     /note="ENSMUSE00000474600 5' fragment"
     misc_feature    17653..22877
                     /note="3 arm"
                     /label="3 arm"
ORIGIN      
        1 ccactggccg tcgttttaca ttaattaaca acttttctat acaaagttga cagatctata
       61 gtgtcaccta aatccaaaaa aaccgggcca acattggccc ggtttttttc cgtttatctg
      121 tttaaactcg gccgctctag cctcgaggct agaactagtg gatctcgagc cccagctggt
      181 tctttccgcc tcagaagcca tagagcccac cgcatcccca gcatgcctgc tattgtcttc
      241 ccaatcctcc cccttgctgt cctgccccac cccacccccc agaatagaat gacacctact
      301 cagacaatgc gatgcaattt cctcatttta ttaggaaagg acagtgggag tggcaccttc
      361 cagggtcaag gaaggcacgg gggaggggca aacaacagat ggctggcaac tagaaggcac
      421 agtcgaggct gatcagcgag ctctaggatc tgcattccac cactgctccc attcatcagt
      481 tccataggtt ggaatctaaa atacacaaac aattagaatc agtagtttaa cacattatac
      541 acttaaaaat tttatattta ccttagagct ttaaatctct gtaggtagtt tgtccaatta
      601 tgtcacacca cagaagtaag gttccttcac aaagagatcg cctgacacga tttcctgcac
      661 aggcttgagc catatactca tacatcgcat cttggccacg ttttccacgg gtttcaaaat
      721 taatctcaag ttctacgctt aacgctttcg cctgttccca gttattaata tattcaacgc
      781 tagaactccc ctcagcgaag ggaaggctga gcactacacg cgaagcacca tcaccgaacc
      841 ttttgataaa ctcttccgtt ccgacttgct ccatcaacgg ttcagtgaga cttaaaccta
      901 actctttctt aatagtttcg gcattatcca cttttagtgc gagaaccttc gtcagtcctg
      961 gatacgtcac tttgaccacg cctccagctt ttccagagag cgggttttca ttatctacag
     1021 agtatcccgc agcgtcgtat ttattgtcgg tactataaaa ccctttccaa tcatcgtcat
     1081 aatttccttg tgtaccagat tttggctttt gtataccttt ttgaatggaa tctacataac
     1141 caggtttagt cccgtggtac gaagaaaagt tttccatcac aaaagattta gaagaatcaa
     1201 caacatcatc aggatccatg gcgaggacct gcaggtcgaa aggcccggag atgaggaaga
     1261 ggagaacagc gcggcagacg tgcgcttttg aagcgtgcag aatgccgggc ctccggagga
     1321 ccttcgggcg cccgccccgc ccctgagccc gcccctgagc ccgcccccgg acccacccct
     1381 tcccagcctc tgagcccaga aagcgaagga gcaaagctgc tattggccgc tgccccaaag
     1441 gcctacccgc ttccattgct cagcggtgct gtccatctgc acgagactag tgagacgtgc
     1501 tacttccatt tgtcacgtcc tgcacgacgc gagctgcggg gcggggggga acttcctgac
     1561 taggggagga gtagaaggtg gcgcgaaggg gccaccaaag aacggagccg gttggcgcct
     1621 accggtggat gtggaatgtg tgcgaggcca gaggccactt gtgtagcgcc aagtgcccag
     1681 cggggctgct aaagcgcatg ctccagactg ccttgggaaa agcgcctccc ctacccggta
     1741 gaattcgata aacagctcta gaccagccag gacagaaatg cctcgacttc gctgctaccc
     1801 aaggttgccg ggtgacgcac accgtggaaa cggatgaagg cacgaaccca gtggacataa
     1861 gcctgttcgg ttcgtaagct gtaatgcaag tagcgtatgc gctcacgcaa ctggtccaga
     1921 accttgaccg aacgcagcgg tggtaacggc gcagtggcgg ttttcatggc ttgttatgac
     1981 tgtttttttg gggtacagtc tatgcctcgg gcatccaagc agcaagcgcg ttacgccgtg
     2041 ggtcgatgtt tgatgttatg gagcagcaac gatgttacgc agcagggcag tcgccctaaa
     2101 acaaagttaa acattatgag ggaagcggtg atcgccgaag tatcgactca actatcagag
     2161 gtagttggcg tcatcgagcg ccatctcgaa ccgacgttgc tggccgtaca tttgtacggc
     2221 tccgcagtgg atggcggcct gaagccacac agtgatattg atttgctggt tacggtgacc
     2281 gtaaggcttg atgaaacaac gcggcgagct ttgatcaacg accttttgga aacttcggct
     2341 tcccctggag agagcgagat tctccgcgct gtagaagtca ccattgttgt gcacgacgac
     2401 atcattccgt ggcgttatcc agctaagcgc gaactgcaat ttggagaatg gcagcgcaat
     2461 gacattcttg caggtatctt cgagccagcc acgatcgaca ttgatctggc tatcttgctg
     2521 acaaaagcaa gagaacatag cgttgccttg gtaggtccag cggcggagga actctttgat
     2581 ccggttcctg aacaggatct atttgaggcg ctaaatgaaa ccttaacgct atggaactcg
     2641 ccgcccgact gggctggcga tgagcgaaat gtagtgctta cgttgtcccg catttggtac
     2701 agcgcagtaa ccggcaaaat cgcgccgaag gatgtcgctg ccgactgggc aatggagcgc
     2761 ctgccggccc agtatcagcc cgtcatactt gaagctagac aggcttatct tggacaagaa
     2821 gaagatcgct tggcctcgcg cgcagatcag ttggaagaat ttgtccacta cgtgaaaggc
     2881 gagatcacca aggtagtcgg caaataaccc tcgagccacc catgaccaaa atcccttaac
     2941 gtgagttacg cgtcgttcca ctgagcgtca gaccccgtag aaaagatcaa aggatcttct
     3001 tgagatcctt tttttctgcg cgtaatctgc tgcttgcaaa caaaaaaacc accgctacca
     3061 gcggtggttt gtttgccgga tcaagagcta ccaactcttt ttccgaaggt aactggcttc
     3121 agcagagcgc agataccaaa tactgttctt ctagtgtagc cgtagttagg ccaccacttc
     3181 aagaactctg tagcaccgcc tacatacctc gctctgctaa tcctgttacc agtggctgct
     3241 gccagtggcg ataagtcgtg tcttaccggg ttggactcaa gacgatagtt accggataag
     3301 gcgcagcggt cgggctgaac ggggggttcg tgcacacagc ccagcttgga gcgaacgacc
     3361 tacaccgaac tgagatacct acagcgtgag ctatgagaaa gcgccacgct tcccgaaggg
     3421 agaaaggcgg acaggtatcc ggtaagcggc agggtcggaa caggagagcg cacgagggag
     3481 cttccagggg gaaacgcctg gtatctttat agtcctgtcg ggtttcgcca cctctgactt
     3541 gagcgtcgat ttttgtgatg ctcgtcaggg gggcggagcc tatggaaaaa cgccagcaac
     3601 gcggcctttt tacggttcct ggccttttgc tggccttttg ctcacatgtt ctttcctgcg
     3661 ttatcccctg attctgtgga taaccgtatt accgcctttg agtgagctga taccgctcgc
     3721 cgcagccgaa cgaccgagcg cagcgagtca gtgagcgagg aagcggaaga gcgcccaata
     3781 cgcaaaccgc ctctccccgc gcgttggccg attcattaat gcagctggca cgacaggttt
     3841 cccgactgga aagcgggcag tgagcgcaac gcaattaata cgcgtaccgc tagccaggaa
     3901 gagtttgtag aaacgcaaaa aggccatccg tcaggatggc cttctgctta gtttgatgcc
     3961 tggcagttta tggcgggcgt cctgcccgcc accctccggg ccgttgcttc acaacgttca
     4021 aatccgctcc cggcggattt gtcctactca ggagagcgtt caccgacaaa caacagataa
     4081 aacgaaaggc ccagtcttcc gactgagcct ttcgttttat ttgatgcctg gcagttccct
     4141 actctcgcgt taacgctagc atggatgttt tcccagtcac gacgttgtaa aacgacggcc
     4201 agtcttaaat cgtgccaact ttattataca aagttgcgga cgcgatcgcc ggcggataac
     4261 aatttcacac aggatttctt tgcaccatgt caaccgaaag aaccaagaaa taagttgggg
     4321 gaactccggt taaaaggcaa ctcgagaggg actctgaata cttttattga gtcgtttcca
     4381 atgctagact taaaaaaaaa aaaaaaaaaa aaaaaaaaaa aaaaaaaaag accaaagcaa
     4441 accaacaaaa caaaacaaaa caaaaggcac cacaaaaccc accagcggcg tccgggctgc
     4501 gtccttggct acaagtttga agactcccgg ccgccgcgca cccactgtcc acgcaattaa
     4561 gggggaaaag gccccggcgc gggcgcgtca tctggtggcg ttcccagagc cccggctcag
     4621 cctttctatt cagaggcggc cttaatgtcc cacccgcgcc tcgggggcag agcagctggt
     4681 cggttctgac ctggccgccg ccgacacccg cagggggcgc ttcctgggct agcgccggcc
     4741 cggagaccgc cgccgcaccc gccctccagt ccacggcctc ccggcctctc tccttctccg
     4801 gtgcggaccg gagcggcgac ccggcggttg ttcggtgact cgcggaccca ctcggggcag
     4861 cgggctcggc cctcccaggg gacccggagg accgaggctt tggcccggcc gatgctggtc
     4921 gccccaagaa gcgcgctccg agactgagcg ccgcgatggg cccggaaggc cgaggccggc
     4981 tcgttcctcc ccggcggagc cccgcaggtc gggctcgccg ccaccgccac cggagccgga
     5041 cgcatccggg actgggcggg ggctgcgggc cgggcggggg ctccgagggc tgcgcaggtc
     5101 tcgcctcggc ccccgtggct cgccctcccc gcccgtcgcc tctctccgag ctggagcctc
     5161 ccagggcaac ctgttaccgc cgcgggagcc gagtgccggc cgcgctgggc aggctgcggg
     5221 cccgccccaa accacgctct ccttgcacct cccgtgtagg agggatttcg ctttaacagg
     5281 gcctctggcc gcccatttta agtcgataaa aaagccgagt ggaatgtttt gattgagtct
     5341 caacattgtc tttgaataag gctgagacca tgtaattaat gtgtcttttt aataagggac
     5401 aatacggccg ttcaagctat ttaatttcat ttaattttcc atcccatttg ctgcacagcc
     5461 cgcttttact tttaacaccc agcctttcac ggcccatctt gctccactgg gcacattaga
     5521 ttggtttcac ccttgctttt taggggagga aaaataaaag aaaatgtgtt ccttttctcc
     5581 tttgtggaca atttatttca cttggggaac tgcaactctg agccacagga cagaataaaa
     5641 ctcggcgagc tggtgtgaat gcctctggcg cagtctcttt cttctctcgg agctgggaac
     5701 cagtcacaat tggctatatt aataaataac tttcctcaca gtcggccttt acatggtcct
     5761 attgataaaa ttgttcgcgt gtcgttcacg ctttttcact ggttaagaag ggctagggag
     5821 gcgccccgaa cccaggcact gcgctcgccc ccttctcgct ctcagtgccg gatagttaaa
     5881 ctaggtgtca tccggagtag ccaggccaga ggttagaggg acatgttcat ggcttaaatt
     5941 tattgccctg gactcatcgg aaaggcttcc tcagccgccc ccctccactt ccctcccccc
     6001 tccccggttt tgccattcat aggcccccga gatcaaaggc tctcttctat ctctggagga
     6061 tagccttctt taccgtcaga gaagcaattg gaaggttgag cgtgaaactt agaggttgcc
     6121 atcttagaaa ctagtttccg gcaaggctct gtgtagtcac aaaaggcatg gctattcaag
     6181 tcccaccaag aggttctctc ctgtctcacg caggtgtacc tacatagacc tgggagtgga
     6241 caccgagtct gtcttctttg tgtccctgcg tggccttgtc ttcatttgcg tagacctgag
     6301 acctttgacc tggcctggct ttcccattga tgtaaacaac gaattctgtg actttcataa
     6361 tgccactggt atgcactttg cacttatcca acaaactggg gtgaacagca gaaagggagg
     6421 caaggaaccc tttgtatcca ccattcccac ttttcaggtc tggagaacca ggctccaagg
     6481 aattcagaaa aggtatctcg agtcttgtga gcacaagttt ccaacagagg gcagcttaat
     6541 aagcgacttt aagggccctc ttcaaacttg caacagagtt gttactttgc tcccctgaca
     6601 tccggtagcc agagcctctc caggttctgg cgggataact gcaacttctt ggtcaaggcc
     6661 acagggagga agcagtgagc gctttgctca gggtcctctg ttctactttc tgtgagcact
     6721 ggatgaagtg gggggtggga acaagatggg ggtgaggaca ccacagcatt ggggcctctg
     6781 caggagtttc ttggtggctc cagtaatggc agcgtggggt ttggggaaag gtgcccagga
     6841 ttgacccaaa taccctctag ggcactcctt tccccgttgg gagacggaga gatgactttg
     6901 gtggtggtgg tttgctttaa aaataaggtt taaaacaata tccttttggt tatggagaaa
     6961 ttagtgtcag gactttctaa ccaccccccc ccccatttca acttaaagca aaacaaggtt
     7021 tgaattgatt gccggtggga agacgtgatt aataatcccg aaggagaact tcccaggtct
     7081 tcaacgctgc agctccatcc gcagagcaga tctcctacga agctgttggc tttgtggccg
     7141 cttcctactc tcagagaaag tgtggaccct gagtgctaca gggagatgga gacgtaatac
     7201 tcagttggct ttcgccctct caaatacttc tggtggtttc atatttgggg gtagatcgag
     7261 gtctaggaaa gaactaaagc ggttctaaac tgtggactgg cctgaaccca atccctgaaa
     7321 tggtactatg gtcgttattt aaaaagtgta ggtattttct ggtgttttcc catcaagtac
     7381 ctgcctaatt tctgtatggc acacgccaga aatcaataga agttaacaag tcctccaaac
     7441 agtccccgtc cctttgttta atctccttta caataaagcc aaggggagag aattaagaat
     7501 ctttgaagta gaccaaggct caaaggaatc agccaagtag acttaaagta gtcacttatt
     7561 tcccaaaact ggtttgtcgg tgaacaataa aaggaagtaa aatttatgga gaaattatac
     7621 agtggatttg tcacttaaaa tatcgtaact gtctcaggga caatacccca tgctgaggat
     7681 taatggtccc gccggacctt tgattcacca gcgccttttc ttcgcccttg acaaattgga
     7741 tttttaggaa tgggaaggtc gcctggacca ttgtgtgcta gccattcaga ggcctcgatt
     7801 atgcaggggg ctgagggaac cactccatgt gaccctctcg ggtgggactc tgcagctgct
     7861 tcacagcgca actctctcac caaactccgc gcccttgcgc tcgcagtgcc aaaaggcgcc
     7921 cgcccggatt gaaaaggcgc agtgcatgcc cgcccacgtc actccgcgga cagaagacgc
     7981 acgtcggggt gcgggtccct cctctgcatg cggctgctcc tggttctgtc acttgcgccc
     8041 cgtggaggac cccgcgagcc ccagcgtctg cctggcggcg gtggcaacaa tgcacggaac
     8101 ttctcgcact tcggccacca gcgtgaacgc tgactgctgc atcccggctg gcttgcgcct
     8161 tgggccggtg cctggcacct tcaagctggg caagtacctg tcagatcgca gggaaccagg
     8221 gcccaagaaa aaggtactgg gccattctgg atctccgtcc cttgcctctc acctcctatt
     8281 tccctgatcc agaaaaaggg gtagagacga gcagcagaga aaagggatac ctgataaatc
     8341 tgcaggacag aattatctga ttatccttag caagtctgat aactgagctg gacgtggggc
     8401 cggctaacgg gagggcagag ctaagctgga acagacctta gtgcgccagg gtctgtaggt
     8461 atggggggcc tctgggaacc ggtgatttct cagcgctcca ggatgtcctc agcaaggtga
     8521 tggagactcc tagctcccac ctcagtcttt gccttccttg caaaggtacc attttcgttg
     8581 tagtcatagg acggagagga cttttctcct cttctcttta ctaatatgaa gcttacattt
     8641 ttgttttaaa caatttaatt ccatttcacc gaagagatag tccttgggag gctcttagat
     8701 ctgggaatat atccccactc aaaccccttt tgcttgtagg tttgtgtagg agatggagag
     8761 gggatgagca aggtgattaa ttttgatgtc tgttgagagg taggggagcc caccctcgaa
     8821 agaacaccta gttaaacctt gtggctggct cttagagtct gaggccccag gtacaactct
     8881 cccactctga cccccctaac ctcaacacac ccccaggatc cctgaccaga gagggaaagt
     8941 aaagactctt gatcgcagcg ggtggggtgg ggggcgcttt agtagccaag gactggcaga
     9001 cagcaaccag ggaatgaaat ggaacgcttg tttaaaagag aaagaccttg gttttagtaa
     9061 cctcctagag ctttcttata agaagtatct ttcataggag gagcagggcc agcatctttc
     9121 tccggtgcta gaaagcccgg tgtctctcat cccaggcaac accgggtttt gaagctcacc
     9181 acgcctctct ctttaaacgc aatttaattg cttttaaatg gcctgctagc tgcaggcaaa
     9241 atttctccgt gctcgctttg ttctgagcat ctcactgctg agttcaaagg cgcataacga
     9301 taccacgata tcaacaagtt tgtacaaaaa agcaggctgg cgccggaacc gaagttccta
     9361 ttccgaagtt cctattctct agaaagtata ggaacttcga accctttccc acaccaccct
     9421 ccacacttgc cccaaacact gccaactatg taggaggaag gggttgggac taacagaaga
     9481 acccgttgtg gggaagctgt tgggagggtc actttatgtt cttgcccaag gtcagttggg
     9541 tggcctgctt ctgatgaggt ggtcccaagg tctggggtag aaggtgagag ggacaggcca
     9601 ccaaggtcag cccccccccc ctatcccata ggagccaggt ccctctcctg gacaggaaga
     9661 ctgaagggga gatgccagag actcagtgaa gcctggggta ccctattgga gtccttcaag
     9721 gaaacaaact tggcctcacc aggcctcagc cttggctcct cctgggaact ctactgccct
     9781 tgggatcccc ttgtagttgt gggttacata ggaaggggga cgggattccc cttgactggc
     9841 tagcctactc ttttcttcag tcttctccat ctcctctcac ctgtctctcg accctttccc
     9901 taggatagac ttggaaaaag ataaggggag aaaacaaatg caaacgaggc cagaaagatt
     9961 ttggctgggc attccttccg ctagctttta ttgggatccc ctagtttgtg ataggccttt
    10021 tagctacatc tgccaatcca tctcattttc acacacacac acaccacttt ccttctggtc
    10081 agtgggcaca tgtccagcct caagtttata tcaccacccc caatgcccaa cacttgtatg
    10141 gccttgggcg ggtcatcccc ccccccaccc ccagtatctg caacctcaag ctagcttggg
    10201 tgcgttggtt gtggataagt agctagactc cagcaaccag taacctctgc cctttctcct
    10261 ccatgacaac caggtcccag gtcccgaaaa ccaaagaaga agaaccctaa caaagaggac
    10321 aagcggcctc gcacagcctt cactgctgag cagctccaga ggctcaaggc tgagtttcag
    10381 accaacaggt acctgacaga gcagcggcgc cagagtctgg cacaggagct cggtacccgg
    10441 aagatctgga ctctagagaa ttccgcccct ctccctcccc cccccctaac gttactggcc
    10501 gaagccgctt ggaataaggc cggtgtgcgt ttgtctatat gttattttcc accatattgc
    10561 cgtcttttgg caatgtgagg gcccggaaac ctggccctgt cttcttgacg agcattccta
    10621 ggggtctttc ccctctcgcc aaaggaatgc aaggtctgtt gaatgtcgtg aaggaagcag
    10681 ttcctctgga agcttcttga agacaaacaa cgtctgtagc gaccctttgc aggcagcgga
    10741 accccccacc tggcgacagg tgcctctgcg gccaaaagcc acgtgtataa gatacacctg
    10801 caaaggcggc acaaccccag tgccacgttg tgagttggat agttgtggaa agagtcaaat
    10861 ggctctcctc aagcgtattc aacaaggggc tgaaggatgc ccagaaggta ccccattgta
    10921 tgggatctga tctggggcct cggtgcacat gctttacatg tgtttagtcg aggttaaaaa
    10981 acgtctaggc cccccgaacc acggggacgt ggttttcctt tgaaaaacac gatgataagc
    11041 ttgccacaac catggaagat cccgtcgttt tacaacgtcg tgactgggaa aaccctggcg
    11101 ttacccaact taatcgcctt gcagcacatc cccctttcgc cagctggcgt aatagcgaag
    11161 aggcccgcac cgatcgccct tcccaacagt tgcgcagcct gaatggcgaa tggcgctttg
    11221 cctggtttcc ggcaccagaa gcggtgccgg aaagctggct ggagtgcgat cttcctgagg
    11281 ccgatactgt cgtcgtcccc tcaaactggc agatgcacgg ttacgatgcg cccatctaca
    11341 ccaacgtgac ctatcccatt acggtcaatc cgccgtttgt tcccacggag aatccgacgg
    11401 gttgttactc gctcacattt aatgttgatg aaagctggct acaggaaggc cagacgcgaa
    11461 ttatttttga tggcgttaac tcggcgtttc atctgtggtg caacgggcgc tgggtcggtt
    11521 acggccagga cagtcgtttg ccgtctgaat ttgacctgag cgcattttta cgcgccggag
    11581 aaaaccgcct cgcggtgatg gtgctgcgct ggagtgacgg cagttatctg gaagatcagg
    11641 atatgtggcg gatgagcggc attttccgtg acgtctcgtt gctgcataaa ccgactacac
    11701 aaatcagcga tttccatgtt gccactcgct ttaatgatga tttcagccgc gctgtactgg
    11761 aggctgaagt tcagatgtgc ggcgagttgc gtgactacct acgggtaaca gtttctttat
    11821 ggcagggtga aacgcaggtc gccagcggca ccgcgccttt cggcggtgaa attatcgatg
    11881 agcgtggtgg ttatgccgat cgcgtcacac tacgtctgaa cgtcgaaaac ccgaaactgt
    11941 ggagcgccga aatcccgaat ctctatcgtg cggtggttga actgcacacc gccgacggca
    12001 cgctgattga agcagaagcc tgcgatgtcg gtttccgcga ggtgcggatt gaaaatggtc
    12061 tgctgctgct gaacggcaag ccgttgctga ttcgaggcgt taaccgtcac gagcatcatc
    12121 ctctgcatgg tcaggtcatg gatgagcaga cgatggtgca ggatatcctg ctgatgaagc
    12181 agaacaactt taacgccgtg cgctgttcgc attatccgaa ccatccgctg tggtacacgc
    12241 tgtgcgaccg ctacggcctg tatgtggtgg atgaagccaa tattgaaacc cacggcatgg
    12301 tgccaatgaa tcgtctgacc gatgatccgc gctggctacc ggcgatgagc gaacgcgtaa
    12361 cgcgaatggt gcagcgcgat cgtaatcacc cgagtgtgat catctggtcg ctggggaatg
    12421 aatcaggcca cggcgctaat cacgacgcgc tgtatcgctg gatcaaatct gtcgatcctt
    12481 cccgcccggt gcagtatgaa ggcggcggag ccgacaccac ggccaccgat attatttgcc
    12541 cgatgtacgc gcgcgtggat gaagaccagc ccttcccggc tgtgccgaaa tggtccatca
    12601 aaaaatggct ttcgctacct ggagagacgc gcccgctgat cctttgcgaa tacgcccacg
    12661 cgatgggtaa cagtcttggc ggtttcgcta aatactggca ggcgtttcgt cagtatcccc
    12721 gtttacaggg cggcttcgtc tgggactggg tggatcagtc gctgattaaa tatgatgaaa
    12781 acggcaaccc gtggtcggct tacggcggtg attttggcga tacgccgaac gatcgccagt
    12841 tctgtatgaa cggtctggtc tttgccgacc gcacgccgca tccagcgctg acggaagcaa
    12901 aacaccagca gcagtttttc cagttccgtt tatccgggca aaccatcgaa gtgaccagcg
    12961 aatacctgtt ccgtcatagc gataacgagc tcctgcactg gatggtggcg ctggatggta
    13021 agccgctggc aagcggtgaa gtgcctctgg atgtcgctcc acaaggtaaa cagttgattg
    13081 aactgcctga actaccgcag ccggagagcg ccgggcaact ctggctcaca gtacgcgtag
    13141 tgcaaccgaa cgcgaccgca tggtcagaag ccgggcacat cagcgcctgg cagcagtggc
    13201 gtctggcgga aaacctcagt gtgacgctcc ccgccgcgtc ccacgccatc ccgcatctga
    13261 ccaccagcga aatggatttt tgcatcgagc tgggtaataa gcgttggcaa tttaaccgcc
    13321 agtcaggctt tctttcacag atgtggattg gcgataaaaa acaactgctg acgccgctgc
    13381 gcgatcagtt cacccgtgca ccgctggata acgacattgg cgtaagtgaa gcgacccgca
    13441 ttgaccctaa cgcctgggtc gaacgctgga aggcggcggg ccattaccag gccgaagcag
    13501 cgttgttgca gtgcacggca gatacacttg ctgatgcggt gctgattacg accgctcacg
    13561 cgtggcagca tcaggggaaa accttattta tcagccggaa aacctaccgg attgatggta
    13621 gtggtcaaat ggcgattacc gttgatgttg aagtggcgag cgatacaccg catccggcgc
    13681 ggattggcct gaactgccag ctggcgcagg tagcagagcg ggtaaactgg ctcggattag
    13741 ggccgcaaga aaactatccc gaccgcctta ctgccgcctg ttttgaccgc tgggatctgc
    13801 cattgtcaga catgtatacc ccgtacgtct tcccgagcga aaacggtctg cgctgcggga
    13861 cgcgcgaatt gaattatggc ccacaccagt ggcgcggcga cttccagttc aacatcagcc
    13921 gctacagtca acagcaactg atggaaacca gccatcgcca tctgctgcac gcggaagaag
    13981 gcacatggct gaatatcgac ggtttccata tggggattgg tggcgacgac tcctggagcc
    14041 cgtcagtatc ggcggaattc cagctgagcg ccggtcgcta ccattaccag ttggtctggt
    14101 gtcaaaaata ataataaccg ggcagggggg atctaagctc tagataagta atgatcataa
    14161 tcagccatat cacatctgta gaggttttac ttgctttaaa aaacctccca cacctccccc
    14221 tgaacctgaa acataaaatg aatgcaattg ttgttgttaa cttgtttatt gcagcttata
    14281 atggttacaa ataaagcaat agcatcacaa atttcacaaa taaagcattt ttttcactgc
    14341 attctagttg tggtttgtcc aaactcatca atgtatctta tcatgtctgg atccggaata
    14401 acttcgtata gcatacatta tacgaagtta tgtttaaacg gcgcgccccg gaattcgcct
    14461 tctgcaggag cgtacagaac ccagggccct ggcacccgtg cagaccctgg cccaccccac
    14521 ctgggcgctc agtgcccaag agatgtccac acctaggatg tcccgcggtg ggtggggggc
    14581 ccgagagacg ggcaggccgg gggcaggcct ggccatgcgg ggccgaaccg ggcactgccc
    14641 agcgtgggcg cgggggccac ggcgcgcgcc cccagccccc gggcccagca ccccaaggcg
    14701 gccaacgcca aaactctccc tcctcctctt cctcaatctc gctctcgctc tttttttttt
    14761 tcgcaaaagg aggggagagg gggtaaaaaa atgctgcact gtgcggcgaa gccggtgagt
    14821 gagcggcgcg gggccaatca gcgtgcgccg ttccgaaagt tgccttttat ggctcgagcg
    14881 gccgcggcgg cgccctataa aacccagcgg cgcgacgcgc caccaccgcc gagaccgcgt
    14941 ccgccccgcg agcacagagc ctcgcctttg ccgatcctct agagtcgaga tccgccgcca
    15001 ccatgattga acaagatgga ttgcacgcag gttctccggc cgcttgggtg gagaggctat
    15061 tcggctatga ctgggcacaa cagacaatcg gctgctctga tgccgccgtg ttccggctgt
    15121 cagcgcaggg gcgcccggtt ctttttgtca agaccgacct gtccggtgcc ctgaatgaac
    15181 tgcaggacga ggcagcgcgg ctatcgtggc tggccacgac gggcgttcct tgcgcagctg
    15241 tgctcgacgt tgtcactgaa gcgggaaggg actggctgct attgggcgaa gtgccggggc
    15301 aggatctcct gtcatctcac cttgctcctg ccgagaaagt atccatcatg gctgatgcaa
    15361 tgcggcggct gcatacgctt gatccggcta cctgcccatt cgaccaccaa gcgaaacatc
    15421 gcatcgagcg agcacgtact cggatggaag ccggtcttgt cgatcaggat gatctggacg
    15481 aagagcatca ggggctcgcg ccagccgaac tgttcgccag gctcaaggcg cgcatgcccg
    15541 acggcgagga tctcgtcgtg acccatggcg atgcctgctt gccgaatatc atggtggaaa
    15601 atggccgctt ttctggattc atcgactgtg gccggctggg tgtggcggac cgctatcagg
    15661 acatagcgtt ggctacccgt gatattgctg aagagcttgg cggcgaatgg gctgaccgct
    15721 tcctcgtgct ttacggtatc gccgctcccg attcgcagcg catcgccttc tatcgccttc
    15781 ttgacgagtt cttctgagcg ggactctggg gttcgaaatg accgaccaag cgacgcccaa
    15841 cctgccatca cgagatttcg attccaccgc cgccttctat gaaaggttgg gcttcggaat
    15901 cgttttccgg gacgccggct ggatgatcct ccagcgcggg gatctcatgc tggagttctt
    15961 cgcccacccc ccggatctaa gctctagata agtaatgatc ataatcagcc atatcacatc
    16021 tgtagaggtt ttacttgctt taaaaaacct cccacacctc cccctgaacc tgaaacataa
    16081 aatgaatgca attgttgttg ttaacttgtt tattgcagct tataatggtt acaaataaag
    16141 caatagcatc acaaatttca caaataaagc atttttttca ctgcattcta gttgtggttt
    16201 gtccaaactc atcaatgtat cttatcatgt ctggatccgg gggtaccgcg tcgagaagtt
    16261 cctattccga agttcctatt ctctagaaag tataggaact tcgtcgagat aacttcgtat
    16321 agcatacatt atacgaagtt atgtcgagat atctagaccc agctttcttg tacaaagtgg
    16381 ttgatatctc tatagtcgca gtaggcggtt gaacttagaa accacttctc tctcagtgtt
    16441 aaggatccca gaacatcact tagggaagag ctggtgagtt ttgcaataag atgcatcctg
    16501 gagctctgag aggacgcttt ttccagctgg tgtttccaag gtgtgtgtgt gtgtgtgtgt
    16561 gtgtgtgtgt gtgtgtgtgt gtgtgctgct gttgttgttg ttgttggtgg tggtggtgat
    16621 actgtctact atccagactc ctttattttt ccactctcta agctggggcc ctgagcagct
    16681 actagaggct gggtcaaaga gaacacatct gctttcctga gctccgtggg ctgtaggata
    16741 aactttcctc tgagctgtga gcctggctgt ggcacattgg gtaatgacca ctgcttgtat
    16801 tgcaggtgcg catggtgaga ggggagctgg tggacgagtc agggggctcc cctctggagt
    16861 ggatagggtt aatccgggca gccaggaatc cccaggaaca gactctggaa gctattgcag
    16921 acttaccagg aggacaggta ctgtcagagc ccctcattgt tattaattcc agtttcatct
    16981 actaatggtc cctaaggcag ccaagcattt catgagcaaa gaactttgaa aggcaagaat
    17041 tctctcctca acatcccaat gaccttgtaa ggaagatact tttgctttgt catttaaaag
    17101 atgaaggatg agattccaag ttatccagca gcatctccag gatcacagta ccagtctttt
    17161 aatctttatt cccagtcatc caggaaataa cacagcacct tatttattta tttatttatt
    17221 tatttattta tttatttttg tatcctagat cttctatcgg gcattgcgag acgtccagcc
    17281 tggggaagag ctgactgtgt ggtattctaa ctccttggct cagtggtttg acatccctac
    17341 aactgcgact ccaacgcatg atgagaaagg tactgctctg aggtctcccc aacagcgagg
    17401 gtgagcaaga gtagagtcca gttctcctgg attgtggaag gtgaacacag gcctgaagaa
    17461 tctttctgtt tagctttgtg gaaactgaat tcatgctctt gacaagggag agagggaact
    17521 gctagcctag agctcataag cgaatggtaa taaaagtagt aatctggtcc ccgagatggc
    17581 gcaacgcaat taatgataac ttcgtatagc atacattata cgaagttatg gtctgagctc
    17641 gccatcagtt cattccgaat gacaagtatt tactcactta agacacaata aagaagattt
    17701 gatatgctac aacaactaca tcctgaattc tagacaccaa agttacaagg attacatctt
    17761 gaattctaga gaccaaagct taaacgtaga atgcttttta aaaggcacaa gggtactctt
    17821 tctctgtaag tttttcagga gagcagtgta ttcgatggca tttagaagca ttatagagct
    17881 tacagctggt cccttggcag gtactaacat ccttccttga aatggaattt attcatttct
    17941 gtttaagtct acttaaacag aatctgggat gtctcccagt ttcttctcag atttatttga
    18001 ttcctttcaa gccaagagcc aatccatgca aattaaggcg cagcaacgaa aaggaaaatc
    18061 atttcaaccc ctccacacag cactgaaggt catttcctgt ggaaagaagg ctgggaagag
    18121 ctgaaagact taaggtcttg aaagtccact cccacccttc acaaggcatc gcctgtcctg
    18181 atccccaacc ccttgagagt tgtttgagca tgttcattat ttctccaaag aggctattta
    18241 tttatagaca acaaaaaacg ttccaaagta ttttaataaa tctcctccgg aactgctgtg
    18301 ccacggcctc catttagaag caggtatata ctgataaaag tgtggtaatt agcaaacact
    18361 acatgcgcgg gacacattat tcacagcaat gagtcatttc acttcacagt gtcactgtcc
    18421 tctgcaaatc aattctattt gtttaaaaat agattggtat gtccaatatt tataagaatt
    18481 atactgatat tgtttgttcc ctgaaccaca ttcagattct tctgtcaata ataagtactg
    18541 ctgtcctagg gggaactctc agacttgaaa ctccacaaca aattgttcca gcacagaaca
    18601 ctttcacata ggaatgacta aacagaaaag caacgtgttt aatcatgtat tctatttcag
    18661 ccaactggtt ttataaatgc cataagccaa atgataataa caaatttata atttttcctg
    18721 ttagggaagg tacattgtac cttgaacctg atattttcta gactgggcat gcctaaaatc
    18781 tttaaaatta catgaagagg gaggaacaaa gtcatttatg aagcgtgttt ggctcacttg
    18841 gcaagagttg aaccttaggg tctgcaaaac ctgttgatga agttaagttg gaaaagtaat
    18901 atgtggaata acacacacac acacacacac acacacacac acagagagag agagagagag
    18961 agagagagag agagagagag agagagagag agaagcacat atggacacac ttttgttaca
    19021 ttttgagaag aggaagaaat aagtaggaat atcacctgtt ttaacaatgc tggctaactt
    19081 aagttagttt catttcatag aaagattttt actgctcctt catttttaag aacacagctt
    19141 acttggcttt gcattggcag agtcactccg gaacaaacag aaaactcttg aagaactgct
    19201 acaaaagacc ttatgaattt cagacacccc ccccccccca aaaaaaaaaa aactaagggg
    19261 tcacttctct ttccaagagt tgttttagta aaacatcttt tctacataaa atcctgcttt
    19321 tcataggcag caggaatatt gagatggttt tgcctaagtc ttcaaccaac aactgagata
    19381 gactgttata gataaatcct tatctccgca tttctcccag gtctcctttg acctcttgtg
    19441 gaataaactc cgcccacccc tccttgagct tgttacgtag ccccggctgg tctggaactc
    19501 actatatagc tcaagctggc ctcgaatagc tcaagttggc ctcgaattcc gaactcacaa
    19561 agatccgccc gcctttgctt cccaagtgct agaattaaag gcatgtttca tcatgacggg
    19621 ttctgtagca aggttttaga agtatgagca gaggacctaa agagggagca tgtaatgttt
    19681 ctagtaaatc tcacagacct acaatgtact ttggaatttc ctcatggtcc aatcaacttt
    19741 tctcacagac atcttaagta ttatcagtta atcactttaa aaataaactg cattgtatgc
    19801 acactagcac gtagaaatta gtttctagca ctcaattagt agctatctca tgtacctgtc
    19861 tctggattgt gtttacagac cctagcaagt caaaaacagt tatgtgagag acacacagaa
    19921 ttgacgctgc acgtgcacac atgcacagca cttgtggtag agaaatctgc actttaaaag
    19981 ggggaggacc tttctcattt ttatatattt attaaatgaa ttatcttgct taagtgtttt
    20041 ctaagcttat atctgtgcac ctatctagga gttaattagc caccaggtaa aacaacagaa
    20101 aagccaatgc tatgccatcc tcagaatatc agcatccatt ccagaatatc agaaagtagt
    20161 agtccccccc ccccaatcca attagataaa gttaaaatag gaaataaggg tgcaaaccat
    20221 catccttatg tggggattca tttggtcacg ctccaggaaa acctcaagca aatattttaa
    20281 gtctgggagg gggtgaaagg gcggagagag gacacaaaag acattgttat atgaaaagga
    20341 atgattacat atggcccata catacaggat attgtctcgc ctggtaatga ggcgctcacg
    20401 actattagat tggcctttgt tcagtttatc caaactcctt gacatacgcc acctattctg
    20461 taaacgccaa cagatgggca caggcacagc acagcctcaa cacttgattt aaggcaacag
    20521 ctgctctctg ttcttccagg ctagccttcc tgagcagggc tcttccaaag gagatttact
    20581 gtgagggctt ggtggaaatc ttcactggaa aggtccaggt cacctatttt gctctttaag
    20641 taggcctttg aggatggaag tgacaagggt tggccattta cacgccttgg gaggttcttg
    20701 atagggttgc taaactttat ctcttggccc taagaccttc atcctttacc ctcgcttctg
    20761 ccacctcgca ggtcaaaccc gggctatgcc tgctgtgcct gctgggctgg agctttcctt
    20821 ctggctccct agcttctcac ttgttactct cgcctttctt gcccagggga ggagcgctac
    20881 atctgctggt actgctggag gacctttcgc taccctaaca gcctcaaggc acacctgcgg
    20941 ttccactgcg tcctcagtgg cggcgggggc cgtgctttcc tgccccagga gcacgcggcc
    21001 cggcccggcg cttccccggt ggcagaaggc ctcggcctcc ctccgaaacc caccgtcccg
    21061 gacttgacgg cgcccgtcca ggcaatcgct ttgcgacccc aagctccggc cgctcagctc
    21121 gcccaggcgt gcggggcgcg ggagagcatc aagcgggagg cttccctggc gcccctggcc
    21181 acctccccgc cgccgggcaa gtggggaacg cccaagaagg gcaaggagca gccggaccgc
    21241 gcgcacagtc aattcctggg gatagtgggc ggctcctcgg gcggcggcgg aggcctgcca
    21301 ttctacccag gcgtgcgctc ggctttcaag ccggccggcc tggcccgggc ggctgcgcag
    21361 agcgacccct accgggaaga gggcggcggc aagggaccgg ggctggcgct agggcggctg
    21421 ctgggcgggg gccgggccgg cgggcgtccg ggcagtgggg agagcccggc gggccaccac
    21481 caccatcacc accacgctca ccaccaccac caccaccatc ccaagtgcct gctggccggg
    21541 gagccgccgc cggcgggcct gccgtgtccc ggggccctga gagccttccc cctgctcgcc
    21601 ggccacccgg aagaggcgtc ggccttcaag cacgtggagc gggctccgcc cgccgccgcc
    21661 accacctccc tgccctccgc gcgctacgcc gctctcccgg cgcccgggct ccctgtggag
    21721 cgctgcgcgc tgcagcccct cgacggcggc agcctcaagg cttaccccgg cggcggtggc
    21781 ggcggcgagt gcagccccct gcccgccgtc atgccggcct tcacggtgta cagcggagac
    21841 ctgctctacg gccctccggc cgcctattac cctctcaagc tgcacttggg cgggctgctc
    21901 aaataccccg agtccatctc ctatctgagt ggccccgcgg cggcagcggc ggcggcggca
    21961 gcggcagcgg cggcggcggc ggcgatcggg ccggccgaac tgggctccct ggccagcatc
    22021 gaccgcgaga tcgccatgca cacacagcag ctgtccgaga tggcagccgg gaagagtcgc
    22081 gcccgcctgg actcggggac gctgcctcca gccgtagtgg cggcgacggg ccccgggggt
    22141 ggcggcggtg gcgggagcgc ggcaggcaag cccaagacag gccacttgtg cctctactgt
    22201 ggcaagctgt actcgcgcaa gtacgggctc aagatccaca tgcggacgca cacgggctac
    22261 aagccgctca agtgcaaagt gtgcctgcgg cccttcggcg accccagcaa tctcaacaag
    22321 cacatccgac tccacgccga gggcaatacg ccctaccgct gcgagttctg cggcaaggtg
    22381 ctggtgcgcc gccgagacct ggagcgtcac gtcaagtccc gccacccagg ccagagcctg
    22441 atggccaagg cgggcgacgg cccgggcccg gagcccagct atgctctgga gcctggggat
    22501 cccaagagcg aggacagtga tgtggatgtc tgcttcactg acgatcagag cgaccccgag
    22561 gctgggggtc gtggcgagca cgactcctaa cgcgccttcc agggactgag cagggacgag
    22621 gacacagtag agagtgaagt ggggacaaga agggcttcat tgatattgtc gcaattctgg
    22681 ggatggtgtc ggattaggaa cagtgagccg ctccagttct cgagtggagc aaagtttaac
    22741 gaagggttga agaaacacag ccaactaaca gcacataggt tgtggttctc tatcattaag
    22801 acccctagac tctggcatag cctctcattc tgaaagcatt ctggccttga ggttcaggat
    22861 cacgtcaata taagcat
//
