# Supplementary material for: CRISPR-Cas9 enables conditional mutagenesis of challenging loci
Source: Sci Rep. 2016 Sep 1;6:32326. doi: 10.1038/srep32326 (PMC5007477; doi:10.1038/srep32326)
Supplement: Supplementary File 3 [file srep32326-s3.zip › gb/HEP00997_A05_vector.gb]

LOCUS       50661#L1L2_Bact_P#L3L4_pD223_DTA_T_spec        23608 bp    dna     circular UNK 
ACCESSION   unknown
SOURCE      Mus musculus
  ORGANISM  Mus musculus
            Eukaryota; Metazoa; Chordata; Craniata; Vertebrata; Euteleostomi;
            Mammalia; Eutheria; Euarchontoglires; Glires; Rodentia;
            Sciurognathi; Muroidea; Muridae; Murinae; Mus.
COMMENT     cassette: L1L2_Bact_P
COMMENT     design_id: 50661
COMMENT     backbone: L3L4_pD223_DTA_T_spec
COMMENT     transcript_id: ENSMUST00000005064
FEATURES             Location/Qualifiers
     misc_feature    29..49
                     /note="B4 Gateway"
                     /label="B4 Gateway"
     misc_feature    74..111
                     /note="Transcription Terminator"
                     /label="Transcription Terminator"
     misc_feature    complement(185..438)
                     /note="BGH pA"
                     /label="BGH pA"
     CDS             complement(563..1219)
                     /note="DTA"
                     /label="DTA"
     promoter        complement(1233..1745)
                     /note="PGK promoter"
                     /label="PGK promoter"
     promoter        1746..1896
                     /note="spectinomycin promoter"
                     /label="spectinomycin promoter"
     CDS             1897..2907
                     /note="SpecR"
                     /label="SpecR"
     misc_feature    3055..3647
                     /note="pUC ori"
                     /label="pUC ori"
     misc_feature    3918..3945
                     /note="rrnB T2"
                     /label="rrnB T2"
     misc_feature    4077..4120
                     /note="rrnB T1"
                     /label="rrnB T1"
     misc_feature    4216..4236
                     /note="B3 Gateway"
                     /label="B3 Gateway"
     misc_feature    4242..4249
                     /note="AsiSI"
                     /label="AsiSI"
     misc_feature    1..4274
                     /note="Synthetic Backbone"
                     /label="Synthetic Backbone"
     misc_feature    4275..8799
                     /note="5 arm"
                     /label="5 arm"
     misc_feature    8827..8851
                     /note="B1 Gateway"
                     /label="B1 Gateway"
     misc_feature    8864..8911
                     /note="Frt"
                     /label="Frt"
     intron          8912..9786
                     /note="mouse En2 intron"
                     /label="mouse En2 intron"
     misc_feature    9784..9786
                     /note="Splice Acceptor"
                     /label="Splice Acceptor"
     exon            9787..9959
                     /note="mouse En2 exon"
                     /label="mouse En2 exon"
     misc_feature    9971..10564
                     /note="ECMV IRES"
                     /label="ECMV IRES"
     gene            10565..13625
                     /gene="lacZ"
                     /note="lacZ"
                     /label="lacZ"
     misc_feature    13664..13907
                     /note="SV40 polyadenylation site"
                     /label="SV40 polyadenylation site"
     misc_feature    13911..13944
                     /note="loxP"
                     /label="loxP"
     promoter        13971..14490
                     /note="human beta actin promoter"
                     /label="human beta actin promoter"
     gene            14516..15310
                     /gene="NeoR"
                     /note="NeoR"
                     /label="NeoR"
     misc_feature    15510..15751
                     /note="SV40 polyadenylation site"
                     /label="SV40 polyadenylation site"
     misc_feature    15768..15815
                     /note="Frt"
                     /label="Frt"
     misc_feature    15822..15855
                     /note="loxP"
                     /label="loxP"
     misc_feature    9801..9878
                     /note="FCHK std_gpr"
                     /label="FCHK std_gpr"
     misc_feature    15871..15891
                     /note="B2 Gateway"
                     /label="B2 Gateway"
     misc_feature    8800..15921
                     /note="Synthetic Cassette"
                     /label="Synthetic Cassette"
     exon            18582..18742
                     /db_xref="ENSEMBL:ENSMUSE00001290128"
                     /type="targeted"
                     /rank="9"
                     /note="target exon 1 ENSMUSE00001290128"
     exon            18427..18500
                     /db_xref="ENSEMBL:ENSMUSE00001259027"
                     /type="targeted"
                     /rank="8"
                     /note="target exon 2 ENSMUSE00001259027"
     exon            17216..17321
                     /db_xref="ENSEMBL:ENSMUSE00001291214"
                     /type="targeted"
                     /rank="7"
                     /note="target exon 3 ENSMUSE00001291214"
     exon            16978..17106
                     /db_xref="ENSEMBL:ENSMUSE00001256316"
                     /type="targeted"
                     /rank="6"
                     /note="target exon 4 ENSMUSE00001256316"
     exon            16806..16896
                     /db_xref="ENSEMBL:ENSMUSE00001247558"
                     /type="targeted"
                     /rank="5"
                     /note="target exon 5 ENSMUSE00001247558"
     exon            16641..16682
                     /db_xref="ENSEMBL:ENSMUSE00001255928"
                     /type="targeted"
                     /rank="4"
                     /note="target exon 6 ENSMUSE00001255928"
     exon            16316..16400
                     /db_xref="ENSEMBL:ENSMUSE00000126115"
                     /type="targeted"
                     /rank="3"
                     /note="target exon 7 ENSMUSE00000126115"
     misc_feature    15922..18910
                     /note="Critical Region"
                     /label="Critical Region"
     misc_feature    18934..18967
                     /note="Downstream LoxP"
                     /label="Downstream LoxP"
     misc_feature    18911..18990
                     /note="synthetic loxP region"
                     /label="synthetic loxP region"
     exon            19977..21083
                     /db_xref="ENSEMBL:ENSMUSE00000641600"
                     /rank="11"
                     /note="ENSMUSE00000641600"
                     /label="ENSMUSE00000641600"
     exon            19771..19901
                     /db_xref="ENSEMBL:ENSMUSE00000126112"
                     /rank="10"
                     /note="ENSMUSE00000126112"
                     /label="ENSMUSE00000126112"
     misc_feature    18991..23608
                     /note="3 arm"
                     /label="3 arm"
ORIGIN      
        1 ccactggccg tcgttttaca ttaattaaca acttttctat acaaagttga cagatctata
       61 gtgtcaccta aatccaaaaa aaccgggcca acattggccc ggtttttttc cgtttatctg
      121 tttaaactcg gccgctctag cctcgaggct agaactagtg gatctcgagc cccagctggt
      181 tctttccgcc tcagaagcca tagagcccac cgcatcccca gcatgcctgc tattgtcttc
      241 ccaatcctcc cccttgctgt cctgccccac cccacccccc agaatagaat gacacctact
      301 cagacaatgc gatgcaattt cctcatttta ttaggaaagg acagtgggag tggcaccttc
      361 cagggtcaag gaaggcacgg gggaggggca aacaacagat ggctggcaac tagaaggcac
      421 agtcgaggct gatcagcgag ctctaggatc tgcattccac cactgctccc attcatcagt
      481 tccataggtt ggaatctaaa atacacaaac aattagaatc agtagtttaa cacattatac
      541 acttaaaaat tttatattta ccttagagct ttaaatctct gtaggtagtt tgtccaatta
      601 tgtcacacca cagaagtaag gttccttcac aaagagatcg cctgacacga tttcctgcac
      661 aggcttgagc catatactca tacatcgcat cttggccacg ttttccacgg gtttcaaaat
      721 taatctcaag ttctacgctt aacgctttcg cctgttccca gttattaata tattcaacgc
      781 tagaactccc ctcagcgaag ggaaggctga gcactacacg cgaagcacca tcaccgaacc
      841 ttttgataaa ctcttccgtt ccgacttgct ccatcaacgg ttcagtgaga cttaaaccta
      901 actctttctt aatagtttcg gcattatcca cttttagtgc gagaaccttc gtcagtcctg
      961 gatacgtcac tttgaccacg cctccagctt ttccagagag cgggttttca ttatctacag
     1021 agtatcccgc agcgtcgtat ttattgtcgg tactataaaa ccctttccaa tcatcgtcat
     1081 aatttccttg tgtaccagat tttggctttt gtataccttt ttgaatggaa tctacataac
     1141 caggtttagt cccgtggtac gaagaaaagt tttccatcac aaaagattta gaagaatcaa
     1201 caacatcatc aggatccatg gcgaggacct gcaggtcgaa aggcccggag atgaggaaga
     1261 ggagaacagc gcggcagacg tgcgcttttg aagcgtgcag aatgccgggc ctccggagga
     1321 ccttcgggcg cccgccccgc ccctgagccc gcccctgagc ccgcccccgg acccacccct
     1381 tcccagcctc tgagcccaga aagcgaagga gcaaagctgc tattggccgc tgccccaaag
     1441 gcctacccgc ttccattgct cagcggtgct gtccatctgc acgagactag tgagacgtgc
     1501 tacttccatt tgtcacgtcc tgcacgacgc gagctgcggg gcggggggga acttcctgac
     1561 taggggagga gtagaaggtg gcgcgaaggg gccaccaaag aacggagccg gttggcgcct
     1621 accggtggat gtggaatgtg tgcgaggcca gaggccactt gtgtagcgcc aagtgcccag
     1681 cggggctgct aaagcgcatg ctccagactg ccttgggaaa agcgcctccc ctacccggta
     1741 gaattcgata aacagctcta gaccagccag gacagaaatg cctcgacttc gctgctaccc
     1801 aaggttgccg ggtgacgcac accgtggaaa cggatgaagg cacgaaccca gtggacataa
     1861 gcctgttcgg ttcgtaagct gtaatgcaag tagcgtatgc gctcacgcaa ctggtccaga
     1921 accttgaccg aacgcagcgg tggtaacggc gcagtggcgg ttttcatggc ttgttatgac
     1981 tgtttttttg gggtacagtc tatgcctcgg gcatccaagc agcaagcgcg ttacgccgtg
     2041 ggtcgatgtt tgatgttatg gagcagcaac gatgttacgc agcagggcag tcgccctaaa
     2101 acaaagttaa acattatgag ggaagcggtg atcgccgaag tatcgactca actatcagag
     2161 gtagttggcg tcatcgagcg ccatctcgaa ccgacgttgc tggccgtaca tttgtacggc
     2221 tccgcagtgg atggcggcct gaagccacac agtgatattg atttgctggt tacggtgacc
     2281 gtaaggcttg atgaaacaac gcggcgagct ttgatcaacg accttttgga aacttcggct
     2341 tcccctggag agagcgagat tctccgcgct gtagaagtca ccattgttgt gcacgacgac
     2401 atcattccgt ggcgttatcc agctaagcgc gaactgcaat ttggagaatg gcagcgcaat
     2461 gacattcttg caggtatctt cgagccagcc acgatcgaca ttgatctggc tatcttgctg
     2521 acaaaagcaa gagaacatag cgttgccttg gtaggtccag cggcggagga actctttgat
     2581 ccggttcctg aacaggatct atttgaggcg ctaaatgaaa ccttaacgct atggaactcg
     2641 ccgcccgact gggctggcga tgagcgaaat gtagtgctta cgttgtcccg catttggtac
     2701 agcgcagtaa ccggcaaaat cgcgccgaag gatgtcgctg ccgactgggc aatggagcgc
     2761 ctgccggccc agtatcagcc cgtcatactt gaagctagac aggcttatct tggacaagaa
     2821 gaagatcgct tggcctcgcg cgcagatcag ttggaagaat ttgtccacta cgtgaaaggc
     2881 gagatcacca aggtagtcgg caaataaccc tcgagccacc catgaccaaa atcccttaac
     2941 gtgagttacg cgtcgttcca ctgagcgtca gaccccgtag aaaagatcaa aggatcttct
     3001 tgagatcctt tttttctgcg cgtaatctgc tgcttgcaaa caaaaaaacc accgctacca
     3061 gcggtggttt gtttgccgga tcaagagcta ccaactcttt ttccgaaggt aactggcttc
     3121 agcagagcgc agataccaaa tactgttctt ctagtgtagc cgtagttagg ccaccacttc
     3181 aagaactctg tagcaccgcc tacatacctc gctctgctaa tcctgttacc agtggctgct
     3241 gccagtggcg ataagtcgtg tcttaccggg ttggactcaa gacgatagtt accggataag
     3301 gcgcagcggt cgggctgaac ggggggttcg tgcacacagc ccagcttgga gcgaacgacc
     3361 tacaccgaac tgagatacct acagcgtgag ctatgagaaa gcgccacgct tcccgaaggg
     3421 agaaaggcgg acaggtatcc ggtaagcggc agggtcggaa caggagagcg cacgagggag
     3481 cttccagggg gaaacgcctg gtatctttat agtcctgtcg ggtttcgcca cctctgactt
     3541 gagcgtcgat ttttgtgatg ctcgtcaggg gggcggagcc tatggaaaaa cgccagcaac
     3601 gcggcctttt tacggttcct ggccttttgc tggccttttg ctcacatgtt ctttcctgcg
     3661 ttatcccctg attctgtgga taaccgtatt accgcctttg agtgagctga taccgctcgc
     3721 cgcagccgaa cgaccgagcg cagcgagtca gtgagcgagg aagcggaaga gcgcccaata
     3781 cgcaaaccgc ctctccccgc gcgttggccg attcattaat gcagctggca cgacaggttt
     3841 cccgactgga aagcgggcag tgagcgcaac gcaattaata cgcgtaccgc tagccaggaa
     3901 gagtttgtag aaacgcaaaa aggccatccg tcaggatggc cttctgctta gtttgatgcc
     3961 tggcagttta tggcgggcgt cctgcccgcc accctccggg ccgttgcttc acaacgttca
     4021 aatccgctcc cggcggattt gtcctactca ggagagcgtt caccgacaaa caacagataa
     4081 aacgaaaggc ccagtcttcc gactgagcct ttcgttttat ttgatgcctg gcagttccct
     4141 actctcgcgt taacgctagc atggatgttt tcccagtcac gacgttgtaa aacgacggcc
     4201 agtcttaaat cgtgccaact ttattataca aagttgcgga cgcgatcgcc ggcggataac
     4261 aatttcacac aggaaaatag atgtaagttc caagttatca ggaagtgtag actggtcaga
     4321 cccccatctt ctctgttgag gcacagatag cctccaagcc ctctgcagca cctgaccttc
     4381 cacgtgcagt gtggagtggg gttgtggcca cagatgctgc cctgagctgt gcacctggca
     4441 ggtcctaatg ggccacatct aggacctggg actctctcag gttctccaga caccctggtc
     4501 ccctattctc cctcctgtct gtctctgtgt aaagcctaaa ggttgggccc cagtactcga
     4561 ggcaggctgc gagatgagca gttcctctgt caaccccaca tggtactcag gggcctcccc
     4621 acttccattc caacttgact atcttccctg ggtagcactc tactactgta gcaaggctat
     4681 gtccctctta tcctgggact tggggcacta tgtttaaatt ggggctgctg ggggtgcctg
     4741 aggaagggta gcaggcagca gtggttgtgc cctatggtgt ggactttttc ctgtgatcag
     4801 aggccccgcc ccttactgag gctccacccc tgacctatag tcccacccct tttgaaaacc
     4861 cttggtgctg atgggggttg gaggcagagc cccctaacct gcctactctg cccttcctgt
     4921 catgctccga gtgccacaag ctgcctccct gaaggtctcc acagcccttg ggagccttgg
     4981 ggtcaagttg actgggtgtc atcttgagga agacatcagg aggttggccc cctggcctcc
     5041 cagcctgcat gacagggctt ccttcctgca gagcaagcca gcagtcactc cgccccacaa
     5101 tgcatcactg tgcccttctc ccctgggacc tcggtcacct gatctccagg agagcatgct
     5161 cccctgtcta ccagcagctt gaacaaagag gtctagcctg ttggtctgcc ttctcaccag
     5221 ggtaccccct ttcctgggtc cccacacctc gagggactgc tggataagag tgctgatcct
     5281 ggatctaagg ccatgatctc tcaagctcaa aacccagaat ttcacatccc cggcatgagc
     5341 cctgtgatgc cagttcacag tggccagcct ctttcccagg ccagaatgag ccccatgata
     5401 ctataggatt ctctggaaga gcgtaccgct tagtctgcac caggcagact gaacccataa
     5461 atcacctgag cacccggagg gggaggggaa aagggaaggg gacaccagct gcagtccaga
     5521 gtgtactgac agaccctcta agagggctag taaccagaga gagccaggca ctcacccaag
     5581 gacacacagc ctcctgagct cgtagccctc ccaggctgac ctcctttccc accaggctgt
     5641 gccctgtacc catgtctgtc tgggattcca tgttggtttc tcccttactt ccatgcaagg
     5701 cagacccaag taggtaacag ttgctgacca cagcagaact gacctaggac tcgagatctg
     5761 agggcccagg cagaagtgag gatggtttag gaaccggtgg agaaggagat gtcggctgcc
     5821 atggagctgg tgactcctac ccgagggctg tgtgtccttt gagcagctgg agggcttcct
     5881 gtgagaggag gcttcattgg ggctcctgtg ggtcatgtag atggaatgaa gctgttgtgg
     5941 gagtaaggag tgatgggggg cctggacctg aggacaggac cagggctggg ctgggggacc
     6001 tgtgacctta ggggccatgg gatgtcagcc tctttagcca ctgctacctc cttttgctgc
     6061 ccatgtgtct tacgtgtctt agctccccgg ctgctgggga agcctgctat gttacttgtt
     6121 tcgctgatgc agtttttgag gcaggctcac agtgtagccc aagctggtcc ggaacttgtg
     6181 atcctctagc ttccgctcct acagtgctag gatcagaggg ccaccctgtg gcattctcag
     6241 aggacactgg gaaagccagc ctggctctgt ttgcagggcc tttgcatagg ctacacctca
     6301 gcctcccaca ctgactcgtt atccacccca ggcctttggt ccctgttcgt ctttaaggga
     6361 acaccccaat tacccatatg atatctgcac catagctggc ttcgacactg cctttgtctg
     6421 ttgctctttc tttggggtgt tgttttttgt gatattttga ggcattgttt caggtagccc
     6481 aggctggcct aacttgttct ataacctaaa atgatcttta cccccaggtc ctttctctcc
     6541 ctccccctgc tgggctggta ggcaggcact ccatctgcca tcccccttgc tgtctgtctc
     6601 atacccagac tgggcttgac tggttcaggc cacggatttg gggcagccct tgcactggtc
     6661 ttgcctaccc cagtggcaca ggctgtggtc ctctgcccag ctgcatcccc acctagctgt
     6721 gagtcccaca gtggaactga gtgctgctct tcctctcagt gttccccatg ccgacccccc
     6781 tccccccgac tcaggacctt tgtggtaggc tagagtggct gtttggaact ggacctggta
     6841 gtagctgggt ggcacaagcc catcatgtca ctgcaatggc ttgtctgaag cagattgggc
     6901 ccccactgtt tgccttggca ttcctagtgc acccagctaa gcctgcatta aacacccatc
     6961 accttagcta ggtggcggtg gcatgctttt agtcgagtac tcaagaggca gaggcaggca
     7021 gatctcttga gttggaggcc agcctggtct acagagtgag ttccaggaca gtcaggacta
     7081 cagagagaga ccgtatggtg aggagggcac ctatcacctg tagcccctgg ctaggctgcc
     7141 tgagcctgag gtgacaatag tgtcgttgtg tcatggttgt gtcagggata cccaaaggtg
     7201 gtcctgggtg gtcctgcatc tatctccgcc tccaccctgg agtgcataag actaagaggg
     7261 accacatgac tgtgaagatc ctgggcagca ccttccatgg ccctgagtgt cttgtccagt
     7321 ctcctacctg ccctgttgga ccttggtggt tgccccgcct caggcagagg cagtctgcaa
     7381 cttcccgcac agtgtctgtg cttgccctgt ctatgtgtag gtccatgggg tgggcctcca
     7441 gctatggccc ttgctgcaga ggcccagaga gaaactgaga gtggttgaga gggagggagg
     7501 caggcagagc agggctgctg tgtatataac ctaggctgtc cttgaactct gccttatcca
     7561 cctcactccc aagcagccta cagtgtacag ttttgttttt tttttttttt tttttttttt
     7621 tttttttggt ttttcgagac agggtttctc tgtgtagtcc tggctgtcct gaaacttgct
     7681 ctatagacca ggctggcctc gaactcaaaa atccacctgc ctctacctcc caagtgctgg
     7741 gattaaaggc gtgcgccacc acgcccggcc agttttgttt ttttgagaca gggtttctct
     7801 gtgtagctct ggctgtccta gactggctct atagaccagg ctgccctgga actcacagag
     7861 atccgctgcc tcttcctcct atgtgatggg attatagtgt gggccaccac gcctggccct
     7921 cagacactgt tgtataggat agacatgagt atcaataatg tactggagga gggaatggtg
     7981 acaggaccta cagagctctt ctcttatgtc caggaggagg gttgcaggtt cagggccagc
     8041 ctgggctata aagtgagagc tacagtgggt gcaaaggcca taagtctggg aaggctgggc
     8101 aggtgtgatg aggctgctga ggaaaagttc agttcatggc tggtgctgcc gtagaggctc
     8161 caccctcaca tacaagggtg gggaagggct gctccaaggg actaatagcc atgacagagg
     8221 cactggcttg gggaacaccc tgtggccctc tccagcagca tagggtagga caagcctcag
     8281 ctggttgctg gggtatggga ccctagacag cagtgtgctc actgggcagc ctgggtcttg
     8341 cctgatgccc atccctcaca gaatagaaac ctcccctacc ccctccccac ccccagggag
     8401 ggtgaatggg cctctacctc ctacccagcc actgtcagct catggctgcc atggccctgc
     8461 tgggctcacc ccacctcctt cagggtgcct actccgggta ggcatatctg agtgtgccca
     8521 ggtggccctg agctccagct ctgccctcgg gtcctgcagc attgctgcat gcagcctact
     8581 ctcacccagg gacccatggg ctctttgtat acatgatgct gggctggctg caggggtgat
     8641 aactcctcaa cccagccact ccactcccct agttcaaagt ctgcctatac tcattgtgtg
     8701 gcacaggcac cacagcctgt gggtcagaag gttccaggcc agttgcacct agtcttagct
     8761 gctattgtga atggggtctt gtggctggac agacagtgta aggcgcataa cgataccacg
     8821 atatcaacaa gtttgtacaa aaaagcaggc tggcgccgga accgaagttc ctattccgaa
     8881 gttcctattc tctagaaagt ataggaactt cgaacccttt cccacaccac cctccacact
     8941 tgccccaaac actgccaact atgtaggagg aaggggttgg gactaacaga agaacccgtt
     9001 gtggggaagc tgttgggagg gtcactttat gttcttgccc aaggtcagtt gggtggcctg
     9061 cttctgatga ggtggtccca aggtctgggg tagaaggtga gagggacagg ccaccaaggt
     9121 cagccccccc cccctatccc ataggagcca ggtccctctc ctggacagga agactgaagg
     9181 ggagatgcca gagactcagt gaagcctggg gtaccctatt ggagtccttc aaggaaacaa
     9241 acttggcctc accaggcctc agccttggct cctcctggga actctactgc ccttgggatc
     9301 cccttgtagt tgtgggttac ataggaaggg ggacgggatt ccccttgact ggctagccta
     9361 ctcttttctt cagtcttctc catctcctct cacctgtctc tcgacccttt ccctaggata
     9421 gacttggaaa aagataaggg gagaaaacaa atgcaaacga ggccagaaag attttggctg
     9481 ggcattcctt ccgctagctt ttattgggat cccctagttt gtgataggcc ttttagctac
     9541 atctgccaat ccatctcatt ttcacacaca cacacaccac tttccttctg gtcagtgggc
     9601 acatgtccag cctcaagttt atatcaccac ccccaatgcc caacacttgt atggccttgg
     9661 gcgggtcatc ccccccccca cccccagtat ctgcaacctc aagctagctt gggtgcgttg
     9721 gttgtggata agtagctaga ctccagcaac cagtaacctc tgccctttct cctccatgac
     9781 aaccaggtcc caggtcccga aaaccaaaga agaagaaccc taacaaagag gacaagcggc
     9841 ctcgcacagc cttcactgct gagcagctcc agaggctcaa ggctgagttt cagaccaaca
     9901 ggtacctgac agagcagcgg cgccagagtc tggcacagga gctcggtacc cggaagatct
     9961 ggactctaga gaattccgcc cctctccctc ccccccccct aacgttactg gccgaagccg
    10021 cttggaataa ggccggtgtg cgtttgtcta tatgttattt tccaccatat tgccgtcttt
    10081 tggcaatgtg agggcccgga aacctggccc tgtcttcttg acgagcattc ctaggggtct
    10141 ttcccctctc gccaaaggaa tgcaaggtct gttgaatgtc gtgaaggaag cagttcctct
    10201 ggaagcttct tgaagacaaa caacgtctgt agcgaccctt tgcaggcagc ggaacccccc
    10261 acctggcgac aggtgcctct gcggccaaaa gccacgtgta taagatacac ctgcaaaggc
    10321 ggcacaaccc cagtgccacg ttgtgagttg gatagttgtg gaaagagtca aatggctctc
    10381 ctcaagcgta ttcaacaagg ggctgaagga tgcccagaag gtaccccatt gtatgggatc
    10441 tgatctgggg cctcggtgca catgctttac atgtgtttag tcgaggttaa aaaacgtcta
    10501 ggccccccga accacgggga cgtggttttc ctttgaaaaa cacgatgata agcttgccac
    10561 aaccatggaa gatcccgtcg ttttacaacg tcgtgactgg gaaaaccctg gcgttaccca
    10621 acttaatcgc cttgcagcac atcccccttt cgccagctgg cgtaatagcg aagaggcccg
    10681 caccgatcgc ccttcccaac agttgcgcag cctgaatggc gaatggcgct ttgcctggtt
    10741 tccggcacca gaagcggtgc cggaaagctg gctggagtgc gatcttcctg aggccgatac
    10801 tgtcgtcgtc ccctcaaact ggcagatgca cggttacgat gcgcccatct acaccaacgt
    10861 gacctatccc attacggtca atccgccgtt tgttcccacg gagaatccga cgggttgtta
    10921 ctcgctcaca tttaatgttg atgaaagctg gctacaggaa ggccagacgc gaattatttt
    10981 tgatggcgtt aactcggcgt ttcatctgtg gtgcaacggg cgctgggtcg gttacggcca
    11041 ggacagtcgt ttgccgtctg aatttgacct gagcgcattt ttacgcgccg gagaaaaccg
    11101 cctcgcggtg atggtgctgc gctggagtga cggcagttat ctggaagatc aggatatgtg
    11161 gcggatgagc ggcattttcc gtgacgtctc gttgctgcat aaaccgacta cacaaatcag
    11221 cgatttccat gttgccactc gctttaatga tgatttcagc cgcgctgtac tggaggctga
    11281 agttcagatg tgcggcgagt tgcgtgacta cctacgggta acagtttctt tatggcaggg
    11341 tgaaacgcag gtcgccagcg gcaccgcgcc tttcggcggt gaaattatcg atgagcgtgg
    11401 tggttatgcc gatcgcgtca cactacgtct gaacgtcgaa aacccgaaac tgtggagcgc
    11461 cgaaatcccg aatctctatc gtgcggtggt tgaactgcac accgccgacg gcacgctgat
    11521 tgaagcagaa gcctgcgatg tcggtttccg cgaggtgcgg attgaaaatg gtctgctgct
    11581 gctgaacggc aagccgttgc tgattcgagg cgttaaccgt cacgagcatc atcctctgca
    11641 tggtcaggtc atggatgagc agacgatggt gcaggatatc ctgctgatga agcagaacaa
    11701 ctttaacgcc gtgcgctgtt cgcattatcc gaaccatccg ctgtggtaca cgctgtgcga
    11761 ccgctacggc ctgtatgtgg tggatgaagc caatattgaa acccacggca tggtgccaat
    11821 gaatcgtctg accgatgatc cgcgctggct accggcgatg agcgaacgcg taacgcgaat
    11881 ggtgcagcgc gatcgtaatc acccgagtgt gatcatctgg tcgctgggga atgaatcagg
    11941 ccacggcgct aatcacgacg cgctgtatcg ctggatcaaa tctgtcgatc cttcccgccc
    12001 ggtgcagtat gaaggcggcg gagccgacac cacggccacc gatattattt gcccgatgta
    12061 cgcgcgcgtg gatgaagacc agcccttccc ggctgtgccg aaatggtcca tcaaaaaatg
    12121 gctttcgcta cctggagaga cgcgcccgct gatcctttgc gaatacgccc acgcgatggg
    12181 taacagtctt ggcggtttcg ctaaatactg gcaggcgttt cgtcagtatc cccgtttaca
    12241 gggcggcttc gtctgggact gggtggatca gtcgctgatt aaatatgatg aaaacggcaa
    12301 cccgtggtcg gcttacggcg gtgattttgg cgatacgccg aacgatcgcc agttctgtat
    12361 gaacggtctg gtctttgccg accgcacgcc gcatccagcg ctgacggaag caaaacacca
    12421 gcagcagttt ttccagttcc gtttatccgg gcaaaccatc gaagtgacca gcgaatacct
    12481 gttccgtcat agcgataacg agctcctgca ctggatggtg gcgctggatg gtaagccgct
    12541 ggcaagcggt gaagtgcctc tggatgtcgc tccacaaggt aaacagttga ttgaactgcc
    12601 tgaactaccg cagccggaga gcgccgggca actctggctc acagtacgcg tagtgcaacc
    12661 gaacgcgacc gcatggtcag aagccgggca catcagcgcc tggcagcagt ggcgtctggc
    12721 ggaaaacctc agtgtgacgc tccccgccgc gtcccacgcc atcccgcatc tgaccaccag
    12781 cgaaatggat ttttgcatcg agctgggtaa taagcgttgg caatttaacc gccagtcagg
    12841 ctttctttca cagatgtgga ttggcgataa aaaacaactg ctgacgccgc tgcgcgatca
    12901 gttcacccgt gcaccgctgg ataacgacat tggcgtaagt gaagcgaccc gcattgaccc
    12961 taacgcctgg gtcgaacgct ggaaggcggc gggccattac caggccgaag cagcgttgtt
    13021 gcagtgcacg gcagatacac ttgctgatgc ggtgctgatt acgaccgctc acgcgtggca
    13081 gcatcagggg aaaaccttat ttatcagccg gaaaacctac cggattgatg gtagtggtca
    13141 aatggcgatt accgttgatg ttgaagtggc gagcgataca ccgcatccgg cgcggattgg
    13201 cctgaactgc cagctggcgc aggtagcaga gcgggtaaac tggctcggat tagggccgca
    13261 agaaaactat cccgaccgcc ttactgccgc ctgttttgac cgctgggatc tgccattgtc
    13321 agacatgtat accccgtacg tcttcccgag cgaaaacggt ctgcgctgcg ggacgcgcga
    13381 attgaattat ggcccacacc agtggcgcgg cgacttccag ttcaacatca gccgctacag
    13441 tcaacagcaa ctgatggaaa ccagccatcg ccatctgctg cacgcggaag aaggcacatg
    13501 gctgaatatc gacggtttcc atatggggat tggtggcgac gactcctgga gcccgtcagt
    13561 atcggcggaa ttccagctga gcgccggtcg ctaccattac cagttggtct ggtgtcaaaa
    13621 ataataataa ccgggcaggg gggatctaag ctctagataa gtaatgatca taatcagcca
    13681 tatcacatct gtagaggttt tacttgcttt aaaaaacctc ccacacctcc ccctgaacct
    13741 gaaacataaa atgaatgcaa ttgttgttgt taacttgttt attgcagctt ataatggtta
    13801 caaataaagc aatagcatca caaatttcac aaataaagca tttttttcac tgcattctag
    13861 ttgtggtttg tccaaactca tcaatgtatc ttatcatgtc tggatccgga ataacttcgt
    13921 atagcataca ttatacgaag ttatgtttaa acggcgcgcc ccggaattcg ccttctgcag
    13981 gagcgtacag aacccagggc cctggcaccc gtgcagaccc tggcccaccc cacctgggcg
    14041 ctcagtgccc aagagatgtc cacacctagg atgtcccgcg gtgggtgggg ggcccgagag
    14101 acgggcaggc cgggggcagg cctggccatg cggggccgaa ccgggcactg cccagcgtgg
    14161 gcgcgggggc cacggcgcgc gcccccagcc cccgggccca gcaccccaag gcggccaacg
    14221 ccaaaactct ccctcctcct cttcctcaat ctcgctctcg ctcttttttt ttttcgcaaa
    14281 aggaggggag agggggtaaa aaaatgctgc actgtgcggc gaagccggtg agtgagcggc
    14341 gcggggccaa tcagcgtgcg ccgttccgaa agttgccttt tatggctcga gcggccgcgg
    14401 cggcgcccta taaaacccag cggcgcgacg cgccaccacc gccgagaccg cgtccgcccc
    14461 gcgagcacag agcctcgcct ttgccgatcc tctagagtcg agatccgccg ccaccatgat
    14521 tgaacaagat ggattgcacg caggttctcc ggccgcttgg gtggagaggc tattcggcta
    14581 tgactgggca caacagacaa tcggctgctc tgatgccgcc gtgttccggc tgtcagcgca
    14641 ggggcgcccg gttctttttg tcaagaccga cctgtccggt gccctgaatg aactgcagga
    14701 cgaggcagcg cggctatcgt ggctggccac gacgggcgtt ccttgcgcag ctgtgctcga
    14761 cgttgtcact gaagcgggaa gggactggct gctattgggc gaagtgccgg ggcaggatct
    14821 cctgtcatct caccttgctc ctgccgagaa agtatccatc atggctgatg caatgcggcg
    14881 gctgcatacg cttgatccgg ctacctgccc attcgaccac caagcgaaac atcgcatcga
    14941 gcgagcacgt actcggatgg aagccggtct tgtcgatcag gatgatctgg acgaagagca
    15001 tcaggggctc gcgccagccg aactgttcgc caggctcaag gcgcgcatgc ccgacggcga
    15061 ggatctcgtc gtgacccatg gcgatgcctg cttgccgaat atcatggtgg aaaatggccg
    15121 cttttctgga ttcatcgact gtggccggct gggtgtggcg gaccgctatc aggacatagc
    15181 gttggctacc cgtgatattg ctgaagagct tggcggcgaa tgggctgacc gcttcctcgt
    15241 gctttacggt atcgccgctc ccgattcgca gcgcatcgcc ttctatcgcc ttcttgacga
    15301 gttcttctga gcgggactct ggggttcgaa atgaccgacc aagcgacgcc caacctgcca
    15361 tcacgagatt tcgattccac cgccgccttc tatgaaaggt tgggcttcgg aatcgttttc
    15421 cgggacgccg gctggatgat cctccagcgc ggggatctca tgctggagtt cttcgcccac
    15481 cccccggatc taagctctag ataagtaatg atcataatca gccatatcac atctgtagag
    15541 gttttacttg ctttaaaaaa cctcccacac ctccccctga acctgaaaca taaaatgaat
    15601 gcaattgttg ttgttaactt gtttattgca gcttataatg gttacaaata aagcaatagc
    15661 atcacaaatt tcacaaataa agcatttttt tcactgcatt ctagttgtgg tttgtccaaa
    15721 ctcatcaatg tatcttatca tgtctggatc cgggggtacc gcgtcgagaa gttcctattc
    15781 cgaagttcct attctctaga aagtatagga acttcgtcga gataacttcg tatagcatac
    15841 attatacgaa gttatgtcga gatatctaga cccagctttc ttgtacaaag tggttgatat
    15901 ctctatagtc gcagtaggcg gtgcagactc acccaggagt ccaggctggt ttttgaaccc
    15961 aagatccttc tgcttgagcc tcctgcacac tggggtggca ggtgcctgca ccaccgccgc
    16021 ctcctctccc tcagagggct gctgaggctg catcgcaagg cattgctgtt aaacatgcac
    16081 atgacataag agccctccct gggctcctgc atagtaggcc agcattctct tttggagact
    16141 ggacctgggt gcagacgaga cggtggcctg cagatacagg tggctacccc tctacctttg
    16201 ggatacctgg ctccagaggg acccagaatg ggtgaggcca gtacatgtca ctgaaatctc
    16261 aggtgaagag ggttggcctc tgttcagcca ggctacctga cccacgtgtg ttcagtccca
    16321 cagagtgcag agaagctgca agagagccca tgcatcttcg cgctaacacc tcggcaggtg
    16381 gagatgatcc gcaactccag gtggggccca gcaggctcaa gaactcccca ggcacacatg
    16441 tcatcagatg gaacccaggg tcccttgggt tcggtggatg tgggtgaacc ttctgtgatc
    16501 ctgagctgtc cctgccccat ttgtcaaggc agaggtcagg ctagggtggt tgggttctgt
    16561 gaccacttag ctggtgaccg tgcaaagggc tcctgggtgg tctgtgctgc aactgactcc
    16621 tgctcttgcc ctgcccacag ggagctgcag cctggagtga aagctgtgca ggtggtgctg
    16681 aggtacgagc agccctggcc ccgcctgccc ctgctctcat tgcccaggct tccctaatac
    16741 ccctgagtcc tgggtcccca tagccctcct gtgccttcac agctcatgac ctgttgtctc
    16801 cccaggatct gttactctga taccagctgt ccgcaggagg accaataccc acccaacatc
    16861 gctgtgaagg tcaaccacag ctactgctca gtgccggtga gtgaggcagc ctgggggcgg
    16921 gggcatagac acaaggtagg aatgggcctg cggggctgag cacagctctg tccacagggc
    16981 tactatccct ccaacaagcc tggtgtggaa cctaagaggc cctgccgccc catcaacctt
    17041 acccacctca tgtatctgtc ctcggccacc aaccgcatta ctgtcacctg gggcaactat
    17101 ggcaaggtga gcacctgctc ccagcaccca actgcctcac attcacccgg tccaccctgt
    17161 gcccagcacc acatcacccc agactgacac cctgacacag cctctctgtc cacagagcta
    17221 ctctgtggct ttgtacctgg tgcgacagct gacctcctca gacctgctac agaggttgaa
    17281 gacgattggg gtgaagcatc ctgagctgtg caaggctttg ggtgagtgag tggcaggctg
    17341 cagggcctcg ccaggatctc ctggaaaggt gtgcagcccc acaaagatgt ggggtcaagg
    17401 tctggccctg gtctgtgaca ggccagggac tgagggcggg tggggtatgg ggagcaagat
    17461 ggcatgtgag actccaggcc aggtgtcctg ttcctatgat gggatttttc ttttgagaca
    17521 cgaactctct gtatagccct ggctgtcctg aaactcactc tgtagaccag gctggcctca
    17581 aactcagaga tctgcctgcc tctgcctccc aagtgctgga attaaggatg tgtgtcatca
    17641 gcacccaact tgtgatgggt gtttttaaat caagatggtg tagttctgga agagatggcc
    17701 ctggaagcag gtctaagccc acggtgccca cccagccttt tctaatgggg gccctcactg
    17761 gctctggacc gctccagtgg tcatttcttt gcaggacagg tctcagctgc cctggaggtg
    17821 ttcaggcctg ttgtcccttc cagctgggct tggcctcgcc agtttctagc ctgttctgag
    17881 gaggtgctat catgatcccc cagctgggca tgggtggccc gggcctgctg gagttgtcct
    17941 acttgggcag ttgaaggcat gctttgcagg ccaaggccac cagctatatg gtttgttaac
    18001 cagggttggg acagcaaaat ccaggtgcac cttgtgtgta tctggtcagt gtcccacgag
    18061 tcacaaggct tggaagaaag cttttgctgc cctgaagcta cagagtctgt ggcatctcca
    18121 tggtgttctc agctgacccc tcaaggctgt gacattgcca cagcacatct gtatggctcc
    18181 tgagaagctg tgcccctgga tctttccaga aatgccatgc aacctagcaa accctcagca
    18241 ggtatgggag ccccaagggc ccctctgtgc tgtgtgcatc aggatttgtg ggttcaggct
    18301 ggttggaaat gattttccaa gctggcaatt aggagctaga ggccagcctg acctacatga
    18361 gaccttcagc tgtggagaca agagcctgct ctctgacagt accatcccct ctgtcacctc
    18421 acacagtcaa ggagaagctt cgcctagacc ccgacagcga gatcgccact accggagtgc
    18481 gagtgtccct catctgccca gtgagtccca tctgtcccca gccatgtggg tagtcattgt
    18541 ggaacagcag tgtcctcaca ccccctctgt ctgctttcaa gctggtgaag atgcgcctct
    18601 cggtgccctg ccgtgcagag acctgcgcac acctgcagtg ctttgatgct gtgttctacc
    18661 tgcaaatgaa tgagaagaag cccacctgga tgtgccctgt gtgtgacaag cctgcagcct
    18721 atgaccagct catcatagat gggtaagtgg gacctggcct gggctgacac tcctgtgttt
    18781 ggggtgtgtt gtggggacac agccaagctc tgcactgaga cacagtctga ctccccattc
    18841 taagcacgca gtctggcctc tgttgaaaga ttactggggc ctttgctatg cagagggtca
    18901 ttatgtcgta gagatggcgc aacgcaatta atgataactt cgtatagcat acattatacg
    18961 aagttatggt ctgagctcgc catcagttca acctgcagtt gtgacttctg tgtggggagg
    19021 gagaggacag gcaggaacct gtcccgtagc acagagggag gctgttgctc tttcccttgg
    19081 ggtgtctcag ctctccactc caaacactga gcctgctgtc tgttgtacct gaggctcctc
    19141 ctgccaggtg cctgccacag ttgtgtcccc agagccagca caaggagccg aggctctcag
    19201 aatcacttgc ctggggcccc aggcacctcc ttggactcgg aggagggact tgagggtgtc
    19261 cccaccagac cctgccattc aagcctagcc cactcccaga aggtcccagc ctttgatctg
    19321 ccctggaagc tgccaccagc ccagctcccc agcccgcaga tggccacttc cctggccagc
    19381 tccagccttg ggtggagtga ggacacccct gggactgggc atgtgggctg gactcaattg
    19441 tcctctgttc tcagcccagc tgcggttctt ccgctgtaag ttctccctcc ccctaagctc
    19501 caggcagtca gtagcctggg ctggcaagct cagtaggtgc ctttgccctt cgtggagccc
    19561 tatgccacca tcccagtgta gtcaggggcc tcctggagga aagttggtgg ccgacatgat
    19621 cccagcccta tgctgtggga agttagtcag agctcttcag cccacaggga ctcagagaat
    19681 gaataggagt gaattctcca ggcacacagg gatgccaggc atagtacacc ttgtgcctgg
    19741 gcccagacct gtgcactctg gtgcctacag gctgctgtcg aagatcctga gtgagtgtga
    19801 gggcgcggat gagattgagt tcctggcgga aggctcatgg cgtccaatcc gtgcagagaa
    19861 ggagccaagc tgcagcccac agggccccat cctggtgcta ggtgagtcct gcacacagca
    19921 cccgccacac cagccagcca ggccggtggc tgagcactgt tgccctgtcc ccacaggcac
    19981 ctcggacgcc aatgggctcg caccagcctc cagcaccccc ggtataggca gtggcctgag
    20041 tggcccaggc agcgccggca gcggtgcggg ggcagcaggc agcctggaga atggcaagac
    20101 gggagccgac gtggtggacc tcacactgga cagctcgtcg tcctcggaag atgaagatga
    20161 ggacgaggac gacgatgagg acgaggacga gggcccccgg ccgaagcgcc gctgcccgtt
    20221 ccagaaaggc ctggtgcccg cgtgctgact ccgctgcggg ggcgctggag ggcgggagcc
    20281 gcacccgtcc atcattccct cgcccacccc tccccggctc ccggctcctg tacctctgga
    20341 ctctcctctt ggggggatta aaaaaagtaa aatgacaaaa aaaaaaaagt acaaaaacaa
    20401 gagaaaataa acacttaaac aggccggcag cctgcacgcc acctcctgga gcagcccgca
    20461 gggcgccggg atttcggaca ctggacagcg gccggcagct gtccccgctt ccctgcgttg
    20521 aagccgagcc ctgaccccgg agcgctgacc cagtcgcgag cagtttagtt gagaagccat
    20581 ggtggggcgg cgggccgggg acggcggcca caatgtgcaa taacgtggtg tcgcggggcc
    20641 ggacttgggc acggacctgg gtggcatggg ggggtgtcgt tttctagcca gctacctcgg
    20701 taactccaat tcattcaggt taacttcccc atggggcagc cggccgcggg cttgggctct
    20761 gtcgccctgc tcttgtgtgg cccgcggcgt gtgaggctcc ccggctgcct ccttaccttc
    20821 gggagcctcg ctcttccaac gccccgctgc caggcagacc ctggggcatc ctgctgccct
    20881 ccccacccga ctctgtcagg aagcaatacc cggtccagtc tggagctggg ctgcctggcg
    20941 gtgtcaccgc atgaactcgc cgggaggccg gggccctggc cagccacacg gcactctttt
    21001 ctaatatttg tattctaatt taattgtttt ttaaaaatgc aaataaaaaa aatgaacgaa
    21061 gagtagtcag tccggcatct gaacatctgt ggtttctctg tagcccaggc tagcctgccc
    21121 gtccttccta ggagctgggg gtttgggggg gggggggggc atgaattaac caagtggact
    21181 tgttgggcag ccagacactg atgagcctca acgttatcag gacatagggg caaggatggt
    21241 caaacaaaag gattagcccc tggtctgagt acctaccaac cagcaacttg agtgggcccc
    21301 agtgtgagta ctctcccaca cagacatttg aactcagact aacaagaatt tgtgtagaaa
    21361 atacgctgga atattactcg accttgatca gaatcgaggc tcagacatac gcacagagtg
    21421 gagggatctg gaggacgttg tgcgcagtga gaaacccatg cgctggtaca gtggccactc
    21481 acatggatgg agctcaagta caagtcgaga ggactgcaca gtgtctgaaa cctcagcatg
    21541 ggagagggta agcagaccca gctctgtatg acgtcattca ctgatctggg aacaacggtc
    21601 agcaggtcag ccatcaagga agcccttcct actaggagct gtggcagtca cctgtgaata
    21661 gacatttcag gctacagctg aacaagcagg aagacgcctt aagagagcct agaggagagt
    21721 ggaccccaag cccactccgt tcagtgacag ggccccaggc cagcttcctc ctggggacag
    21781 gaaattgtcc acagccaact gaggtttctg ggccccctag gcctgataag gtcactggag
    21841 ctcagctggg gacagcagca tagggggcct tagcctatcc agggtctaca aaaccctgaa
    21901 gctgggatct ctgagccagg actggatgga gactttgagg ttaccagccc agcaggccca
    21961 cagatatctg tcctttccca ggaaaggcct gggaaaaccc accacccacc ctgggacctt
    22021 cagggtccct ctgcctacag gggatgtgag accaggcaga gactaggggt ctcccaggcc
    22081 caccctccca aaaagcaaga cagaacacag agaccaggca aagagatatc gtaacaggct
    22141 gcatttagtg gttgggtttt tcttttatgt acaagaaaaa tgaattctat tttttcggat
    22201 ttttcataat cttttgtttt ttaattactt ttaaagcttg tccccccacc cccaaaaaag
    22261 tgcattttcc tttaatcaat tgattttttt ttcgttctgc ctcccacact ttttataaag
    22321 attcttacat ccagtcagtg gaatgtctgt tctgtgctct ggacccccat gaaccaggcc
    22381 tgggccccca aattccaagg cacctcattc tgggcctggg gcggggctcc cctgaccctc
    22441 tgtctcttgg cccccctgcc ccccacaaag gtaaatcaat atatatttag tgcgagctag
    22501 ttctgaactg agataatcat tcctggggtg aggagccccc caagacccct gacccgtccg
    22561 gtgccagcca ccccgaactc cgggaaggcc gtttcctcag cttaaataac tttttaaaat
    22621 aaaactgcaa atataaatat ctttctttct caaaaaatag gattttgctt tttctttttt
    22681 ttttttttgt tggtttttgt ggttttggtt tttttttttt gttttttttc tatttttcct
    22741 ttcagcctgt gtccctccta cacaccccct acttacactg tctattccct gaacgaccag
    22801 ccggggctcc acctgggctt cgaggctgcc attatgcctg ccacaagtga cagccttccc
    22861 tggctaccca agggcaccca ccgagcaccc tcaggtcagc tgtgctcaca cagggtgaat
    22921 gagcacccca gggcacccac tttggttcta ccactcgatc ccaccatgac ggaaccatgg
    22981 ctgggccagg tctgccatgt acattcattg ggttctatag atatatagtt tttttttttt
    23041 catttttatt tttttatttt ttgccttttt ttttcttttt tcttaatctc gaaaggcctg
    23101 tagggatagg aaggcaaaga gcagcaacta ctcagcaggg gtggccttgc tcaggtcaca
    23161 ggcttggggc cagctgcagg ctggtcccct ccccagcact ggggtcccca gaaccccaca
    23221 gcctgggccc ttctgtctgt ctcacacact cacacacaca cacacgcaaa ttcaccataa
    23281 tggaagtaac aaatttctgt tgtgtttttt ttttcctttt tgttattggt accaggcaat
    23341 taaaaaaaaa aaaaaaagta gagggaaaag gaaaaagaaa aaaaagcaaa aaaacaaaca
    23401 aacaaaaaaa ccacacacac acacacacac acacacacac acacacaaaa taaaccccaa
    23461 acaaccaaat aaaacctttc tacagcaccc tccgctcaaa cctctagtga attccacaat
    23521 tctctttggc aacttttatc acggccttaa tttaaagaat aaaaatttgt aaaaattgat
    23581 ccgcattcta tatacagtat gtgattgc
//
