# Supplementary material for: CRISPR-Cas9 enables conditional mutagenesis of challenging loci
Source: Sci Rep. 2016 Sep 1;6:32326. doi: 10.1038/srep32326 (PMC5007477; doi:10.1038/srep32326)
Supplement: Supplementary File 3 [file srep32326-s3.zip › gb/HEP00998_A01_vector.gb]

LOCUS       113528#L1L2_Bact_P#L3L4_pZero_DTA_kan        22238 bp    dna     circular UNK 
ACCESSION   unknown
SOURCE      Mus musculus
  ORGANISM  Mus musculus
            Eukaryota; Metazoa; Chordata; Craniata; Vertebrata; Euteleostomi;
            Mammalia; Eutheria; Euarchontoglires; Glires; Rodentia;
            Sciurognathi; Muroidea; Muridae; Murinae; Mus.
COMMENT     cassette: L1L2_Bact_P
COMMENT     design_id: 113528
COMMENT     backbone: L3L4_pZero_DTA_kan
COMMENT     transcript_id: ENSMUST00000100433
FEATURES             Location/Qualifiers
     misc_feature    29..49
                     /note="B4 Gateway"
                     /label="B4 Gateway"
     promoter        85..598
                     /note="mouse phosphoglycerate kinase 1 promoter"
     CDS             612..1268
                     /note="DTA"
                     /label="DTA"
     misc_feature    1393..1651
                     /note="BGH pA"
                     /label="BGH pA"
     CDS             complement(2147..2941)
                     /note="KanR"
                     /label="KanR"
     misc_feature    4053..4073
                     /note="B3 Gateway"
                     /label="B3 Gateway"
     misc_feature    4079..4086
                     /note="AsiSI"
                     /label="AsiSI"
     misc_feature    1..4111
                     /note="Synthetic Backbone"
                     /label="Synthetic Backbone"
     misc_feature    4112..9962
                     /note="5 arm"
                     /label="5 arm"
     misc_feature    9990..10014
                     /note="B1 Gateway"
                     /label="B1 Gateway"
     misc_feature    10027..10074
                     /note="Frt"
                     /label="Frt"
     intron          10075..10949
                     /note="mouse En2 intron"
                     /label="mouse En2 intron"
     misc_feature    10947..10949
                     /note="Splice Acceptor"
                     /label="Splice Acceptor"
     exon            10950..11122
                     /note="mouse En2 exon"
                     /label="mouse En2 exon"
     misc_feature    11134..11727
                     /note="ECMV IRES"
                     /label="ECMV IRES"
     gene            11728..14788
                     /gene="lacZ"
                     /note="lacZ"
                     /label="lacZ"
     misc_feature    14827..15070
                     /note="SV40 polyadenylation site"
                     /label="SV40 polyadenylation site"
     misc_feature    15074..15107
                     /note="loxP"
                     /label="loxP"
     promoter        15134..15653
                     /note="human beta actin promoter"
                     /label="human beta actin promoter"
     gene            15679..16473
                     /gene="NeoR"
                     /note="NeoR"
                     /label="NeoR"
     misc_feature    16673..16914
                     /note="SV40 polyadenylation site"
                     /label="SV40 polyadenylation site"
     misc_feature    16931..16978
                     /note="Frt"
                     /label="Frt"
     misc_feature    16985..17018
                     /note="loxP"
                     /label="loxP"
     misc_feature    10964..11041
                     /note="FCHK std_gpr"
                     /label="FCHK std_gpr"
     misc_feature    17034..17054
                     /note="B2 Gateway"
                     /label="B2 Gateway"
     misc_feature    9963..17084
                     /note="Synthetic Cassette"
                     /label="Synthetic Cassette"
     exon            17480..17961
                     /db_xref="ENSEMBL:ENSMUSE00000647719"
                     /type="targeted"
                     /rank="2"
                     /note="target exon 1 ENSMUSE00000647719"
     misc_feature    17085..18107
                     /note="Critical Region"
                     /label="Critical Region"
     misc_feature    18131..18164
                     /note="Downstream LoxP"
                     /label="Downstream LoxP"
     misc_feature    18108..18187
                     /note="synthetic loxP region"
                     /label="synthetic loxP region"
     misc_feature    18188..22238
                     /note="3 arm"
                     /label="3 arm"
ORIGIN      
        1 ccactggccg tcgttttaca ttaattaaca acttttctat acaaagttga cagataaacg
       61 gatcccctag tttgtgatag gatcgaattc taccgggtag gggaggcgct tttcccaagg
      121 cagtctggag catgcgcttt agcagccccg ctgggcactt ggcgctacac aagtggcctc
      181 tggcctcgca cacattccac atccaccggt aggcgccaac cggctccgtt ctttggtggc
      241 cccttcgcgc caccttctac tcctccccta gtcaggaagt tcccccccgc cccgcagctc
      301 gcgtcgtgca ggacgtgaca aatggaagta gcacgtctca ctagtctcgt gcagatggac
      361 agcaccgctg agcaatggaa gcgggtaggc ctttggggca gcggccaata gcagctttgc
      421 tccttcgctt tctgggctca gaggctggga aggggtgggt ccgggggcgg gctcaggggc
      481 gggctcaggg gcggggcggg cgcccgaagg tcctccggag gcccggcatt ctgcacgctt
      541 caaaagcgca cgtctgccgc gctgttctcc tcttcctcat ctccgggcct ttcgacctgc
      601 aggtcctcgc catggatcct gatgatgttg ttgattcttc taaatctttt gtgatggaaa
      661 acttttcttc gtaccacggg actaaacctg gttatgtaga ttccattcaa aaaggtatac
      721 aaaagccaaa atctggtaca caaggaaatt atgacgatga ttggaaaggg ttttatagta
      781 ccgacaataa atacgacgct gcgggatact ctgtagataa tgaaaacccg ctctctggaa
      841 aagctggagg cgtggtcaaa gtgacgtatc caggactgac gaaggttctc gcactaaaag
      901 tggataatgc cgaaactatt aagaaagagt taggtttaag tctcactgaa ccgttgatgg
      961 agcaagtcgg aacggaagag tttatcaaaa ggttcggtga tggtgcttcg cgtgtagtgc
     1021 tcagccttcc cttcgctgag gggagttcta gcgttgaata tattaataac tgggaacagg
     1081 cgaaagcgtt aagcgtagaa cttgagatta attttgaaac ccgtggaaaa cgtggccaag
     1141 atgcgatgta tgagtatatg gctcaagcct gtgcaggaaa tcgtgtcagg cgatctcttt
     1201 gtgaaggaac cttacttctg tggtgtgaca taattggaca aactacctac agagatttaa
     1261 agctctaagg taaatataaa atttttaagt gtataatgtg ttaaactact gattctaatt
     1321 gtttgtgtat tttagattcc aacctatgga actgatgaat gggagcagtg gtggaatgca
     1381 gatcctagag ctcgctgatc agcctcgact gtgccttcta gttgccagcc atctgttgtt
     1441 tgcccctccc ccgtgccttc cttgaccctg gaaggtgcca ctcccactgt cctttcctaa
     1501 taaaatgagg aaattgcatc gcattgtctg agtaggtgtc attctattct ggggggtggg
     1561 gtggggcagg acagcaaggg ggaggattgg gaagacaata gcaggcatgc tggggatgcg
     1621 gtgggctcta tggcttctga ggcggaaaga accagctggg gctcgacgcg ccgtacccag
     1681 cttttgttcc ctttagtgag ggcctgaatg gcgaatggac gcgccctgta gcggcgcatt
     1741 aagcgcggcg ggtgtggtgg ttacgcgcag cgtgaccgct acacttgcca gcgccctagc
     1801 gcccgctcct ttcgctttct tcccttcctt tctcgccacg ttcgccggct ttccccgtca
     1861 agctctaaat cgggggctcc ctttagggtt ccgatttagt gctttacggc acctcgaccc
     1921 caaaaaactt gattagggtg atggttcacg tagtgggcca tcgccctgat agacggtttt
     1981 tcgccctttg acgttggagt ccacgttctt taatagtgga ctcttgttcc aaactggaac
     2041 aacactcaac cctatctcgg tctattcttt tgatttataa gggattttgc cgatttcggc
     2101 ctattggtta aaaaatgagc tgatttaaca aaaattttaa caaaattcag aagaactcgt
     2161 caagaaggcg atagaaggcg atgcgctgcg aatcgggagc ggcgataccg taaagcacga
     2221 ggaagcggtc agcccattcg ccgccaagct cttcagcaat atcacgggta gccaacgcta
     2281 tgtcctgata gcggtccgcc acacccagcc ggccacagtc gatgaatcca gaaaagcggc
     2341 cattttccac catgatattc ggcaagcagg catcgccatg ggtcacgacg agatcctcgc
     2401 cgtcgggcat gctcgccttg agcctggcga acagttcggc tggcgcgagc ccctgatgct
     2461 cttcgtccag atcatcctga tcgacaagac cggcttccat ccgagtacgt gctcgctcga
     2521 tgcgatgttt cgcttggtgg tcgaatgggc aggtagccgg atcaagcgta tgcagccgcc
     2581 gcattgcatc agccatgatg gatactttct cggcaggagc aaggtgagat gacaggagat
     2641 cctgccccgg cacttcgccc aatagcagcc agtcccttcc cgcttcagtg acaacgtcga
     2701 gcacagctgc gcaaggaacg cccgtcgtgg ccagccacga tagccgcgct gcctcgtctt
     2761 gcagttcatt cagggcaccg gacaggtcgg tcttgacaaa aagaaccggg cgcccctgcg
     2821 ctgacagccg gaacacggcg gcatcagagc agccgattgt ctgttgtgcc cagtcatagc
     2881 cgaatagcct ctccacccaa gcggccggag aacctgcgtg caatccatct tgttcaatca
     2941 tgcgaaacga tcctcatcct gtctcttgat cagatcttga tcccctgcgc catcagatcc
     3001 ttggcggcga gaaagccatc cagtttactt tgcagggctt cccaacctta ccagagggcg
     3061 ccccagctgg caattccggt tcgcttgctg tccataaaac cgcccagtct agctatcgcc
     3121 atgtaagccc actgcaagct acctgctttc tctttgcgct tgcgttttcc cttgtccaga
     3181 tagcccagta gctgacattc atccggggtc agcaccgttt ctgcggactg gctttctacg
     3241 tgaaaaggat ctaggtgaag atcctttttg ataatctcat gaccaaaatc ccttaacgtg
     3301 agttttcgtt ccactgagcg tcagaccccg tagaaaagat caaaggatct tcttgagatc
     3361 ctttttttct gcgcgtaatc tgctgcttgc aaacaaaaaa accaccgcta ccagcggtgg
     3421 tttgtttgcc ggatcaagag ctaccaactc tttttccgaa ggtaactggc ttcagcagag
     3481 cgcagatacc aaatactgtt cttctagtgt agccgtagtt aggccaccac ttcaagaact
     3541 ctgtagcacc gcctacatac ctcgctctgc taatcctgtt accagtggct gctgccagtg
     3601 gcgataagtc gtgtcttacc gggttggact caagacgata gttaccggat aaggcgcagc
     3661 ggtcgggctg aacggggggt tcgtgcacac agcccagctt ggagcgaacg acctacaccg
     3721 aactgagata cctacagcgt gagctatgag aaagcgccac gcttcccgaa gggagaaagg
     3781 cggacaggta tccggtaagc ggcagggtcg gaacaggaga gcgcacgagg gagcttccag
     3841 ggggaaacgc ctggtatctt tatagtcctg tcgggtttcg ccacctctga cttgagcgtc
     3901 gatttttgtg atgctcgtca ggggggcgga gcctatggaa aaacgccagc aacgcggcct
     3961 ttttacggtt cctgggcttt tgctggcctt ttgctcacat gtaatacgac tcactatagg
     4021 gcgaattgga gctaggcggc cgtttatcgt gccaacttta ttatacaaag ttgcggacgc
     4081 gatcgccggc ggataacaat ttcacacagg acaaaaaaaa agggccggtt tggaccagac
     4141 aaggatgcat tcatttagat cccaagactc tttgcagaga gaagtaaaat gggagcaaag
     4201 caatgttttc tggggagagt gggccacagg gtggggagaa gagggggtag aggtttattc
     4261 aggatggcac agcggccgaa ggtccaaagg tacatagtcc ctgttcatag gctactatgg
     4321 gttctgagaa taaacccgac atgcccttgg ggaacaaagt cagagggtag gagtcacctg
     4381 cccttgagac tgttcttagt cttcggtcag gagggtggtc tcaggacaga gcaggcactc
     4441 gcagctgcgt tcagtatggc tgtgacactc tgtggattct cagactcctc tgtatggctg
     4501 cctatgagaa cttacagagg aagagcacag gtccaggtta taaaatcaag ctgaggactg
     4561 gagagatggc tcagcagtta ggagcactgg ctgctcttcc agtggactgg agatcaattt
     4621 taagcacaca ttccccaccc cccaaagatg ctcgcaaagg cgtctaactc caggatctgg
     4681 tgtcctgctc tggcctccgt aaacaccaag gacacatgtg atgtgcagac atacatgcaa
     4741 acaaaacact caaatatgtg aaatttaagt gtgtgtgtgt gtgtgtgtgt gtgtgtgtgt
     4801 gtgtctatct gtctgtctat ctgtatgtat gtttgcaaat caactaatca actcagggtc
     4861 tttcttgctt atcctgggca ctctaccact aagatgtact caatcttttt cacaatgttt
     4921 ctagaacaga gagagagaga agaggagagg agaggagagg agaggagagg agaggagagg
     4981 agaggagagg agaggagagg agaggagagg agaggagagg agaggagagt ctcaatgtat
     5041 ttgaagggtc atttaaaaat ccttaatggg aagtggtggt gaacactgag aaggcagagg
     5101 caggcagatt tctgagttca agaacagcct gttttacaga ctgagttcca ggacagccag
     5161 ggcgctctct atacagagaa accgtgtctt gaaaacaaaa acaaacaaac aaaaatccaa
     5221 catgcctgtg catgccaagt gtaccacata cacgcagatg cctacagagc cagaggaggg
     5281 cggcagattc ccctgaaact ggagttatgg gcagatgtga accatctgat gtgtgtgctg
     5341 ggagctgaag ccaggccctc tgcaagaaca gcaagtgttc atcaccactg agccgtctct
     5401 ccagctcgat ccaaaggctt ttgaagaaag taagcacact aggcttttct agattatcta
     5461 aaacaaaatc tagaaagatg cgcgtgtgca tgcacatgtg gtatgtgtga tgtgtgaatg
     5521 tatgcgcatg cataggggtg gggtgctgat ttcttcaact gaggtttcct cttgacagat
     5581 gactttggtt tgtgccaaat cgaccaaaag gaaccagcgt gtgtgcgtgt gcgtgtgcgt
     5641 gtgtgtgaca tggaactctt cctgggtaag gatttgtttg gattatctaa acaaacaaac
     5701 aaaggagcga agaaactttc tcgccggaca gtggtgcctc atattttaaa tcacagcact
     5761 tgaaaaatag aggcgggtgg atttctgtga gtctgaggcc agccttgtct acagagtgtg
     5821 ttctaggaca gctgggacta cacagagaaa ccctgtcttg ccaaacaaaa tacttccttc
     5881 ctttcacaga actgaaaatt gaatatttgg aggcaaactg gagctgacct tccatttagg
     5941 ttaagctatg atgtgtaatg gccagtagat ggcagtacag gattaagatt gggctcaagc
     6001 cctccttaaa gctccagcca gttattctct ctgcttcaag cagaggcaac agtcctggta
     6061 gaggaagaaa ggtggaaact cagtactgat ttgtgtccaa agtcaaagac tgggttgggg
     6121 aaacaacata ctaagctaca tctccaaacc aacagcaata aaacttctct ctccctctcc
     6181 tccttctctc cttctccccc ctccctctct gccccactcc acccccgccc ccccttctca
     6241 atttctctat ctttctttct ggttccctgt ctcttcactc tgcccgtatc tctccattgt
     6301 gtctctctgt ctctgcttgt atctcttttt tttctttgtt ttgttttgtt ttgttttgtt
     6361 ttttgagaca gggtttctct gtgtagcctt ggctgtcctg gaactcactt tgtagaccag
     6421 gctggcctcg aactcaggaa tctgcctgcc tctgcctggg attaaaggca tgcgccacca
     6481 ctcccggctg cttgtatctc tttcttcacc ctctgtctct ctgtctttgt ctctagcaaa
     6541 taatatgccc ctcccccagg ggtgtgtgtg tgtgtgtacc tttgccatac caataccatt
     6601 gtgtggactt ttgggggaaa gctgtataga agctgcgtag gcacagggag atgggtcagg
     6661 atgctactgc agccagccgt taaaggtgag aggagaggtt gtttggactg tggtttaggg
     6721 gagggggctt agagagaagc tgctggatcc ttgctgtaga gttcaaactg aagtcaacaa
     6781 gatttaggag gtgggtttgc ctgagggaga tcaaaatcaa ggaatgctag gtaacttccc
     6841 agtgtgtgta catgcatgtg tgcacgcgtg ggcgtgtgtg catacatgag gttgtagaag
     6901 tgaagtctga gaagagaaca atacaagtga actcaaaaca ccagaatcag gagctagaaa
     6961 gatggctcag tgactaaggg cacctactgc tcttgcaggg gatcccagtt caattcccag
     7021 aacccacact gtagctctaa acgacctgga agttcagctc atggggtcaa atgtctcttg
     7081 actacaatgc actcacctct ctttctttca cacgcgcgcg cgcgcgcaca cacacacaca
     7141 cacacacaca cacacgtgta catagttcaa aacaaagaga ccacagatgg aaacccagtg
     7201 tggtagagct tattcataat tctaacactt tggaggaaga tctgggagtt caaggctggc
     7261 cttggctaga tgagaccctg ccgccaaaaa aacgacactg tggctaagaa gagcaactac
     7321 tgctcttgca gaggatctga gttacttcag ctcccagcac ctacacccag gactcacaac
     7381 cagtcattca tgggcgctag gcatgtgcgt gaacatgctt acattcacac acatgtataa
     7441 acacacacaa aaattaaaat aaaataaata tgtaaaagag ctccttttaa aataacggag
     7501 taaattttta gcaagaagaa cgctggtaaa ggaactggtc tttgctagga aacacagatg
     7561 gtccattgtg tcaggactgg gagcatatga cagggcaatg ggcagttgcc tcttgcccag
     7621 ggggcgctgt tgcctaccct gcccttctcc tatggattct gaaagagcgc aaatctccta
     7681 tgtgcagaca cctgtgtcct gcgttctctg taactaacac ccaccctacg tctactctgt
     7741 agttatgaca cccagtggca tagctggaga gatcagaatt tccacaaaaa gtttaagagg
     7801 tgggtgaggg actggagact gtgcggtgtt gggccaccca agtagggaga ctcaggaatg
     7861 caggctggcc atccacagtg tccagcctcc cgctgggatt aaagggcaca gctagggtac
     7921 cttaaaggag atactgtgtt ggtggggact agcaaaggcc cttgctgtgg gcctgtaggt
     7981 agatgctatc cccggcagta cccaaggcat catgatttgg agcagtgaag gtggggtctt
     8041 tggctgggca aaccaccttt gtttcttctg agtaggttac catcccagag ttcaactgaa
     8101 aggggtgtgt gtgtgtgtgt gtgtgtgtgt gtgtgtgtgt gtgtaaattt cggttccact
     8161 aatttagtgt cttttttttc ccccctgccc tttgctctac cctattctgg gccacttttc
     8221 tttcccctcc tcttgtcctc tctgcaagag tagaaaacac atctcactgt tgggtgaaca
     8281 ttaacccagg cgatgctttc aagagtgaag ataaacccta ggaagagtga gaagagagat
     8341 gtaagggcaa gaaggtttgt gggacactgc taggcagcgc tctctggctt caagctccac
     8401 ccatgcgcgc tgggaggctg gtgagggaca gtgagagaaa agacctcccc atttcctaga
     8461 atcccaccta taactacttc attgacagct tggagtgccc gggaggacgt acagtagaac
     8521 aattggatcc cccttaggga ggggattcgg gggggggggc tgtttgaaac tcagaataag
     8581 agaggctaga ttgggggtgt gcagtctttt agtagcaaag agatgcctga ctcccctgca
     8641 gcagccccag ctgtgtgtcc atcctggaat tgggtagatg tggggcaacc ctgctcaggt
     8701 cctggcgtgg caccaccagc ccctggcccc ctgggtgggg aatttaacac tcacattttc
     8761 gcaccacacg gaaaagcccg gctacaagct acagtacaga agagaactcc caactctggg
     8821 tggcctagag tcagggtacc catgaaaggg gagtcagaaa caatggtgtt ggaagactgg
     8881 gattggtggc ctgactgtcc cttatgttgg ggggggggct gtgggtttaa agggaagggt
     8941 acacctgtga cctagggccg atgatctcac gtttgttttc tgagtcctca gtgaatgtcc
     9001 gtttttaaaa tattttttat tttttatttt tatttatgag tgcgtttgtc acttgttttt
     9061 gtgcttcggt atccaaggag gtcagaagaa actgtccagg attcctctgg agctagagtc
     9121 ccttctatga gactctagcc atgagttagc ttttgcaaat gctttttttc cccatcttgt
     9181 tattggggag gggggatggg gcgggggggg gctacatttg aggaagcgag ggctgcacca
     9241 tgtttaaaag ggattttcct ctttgtgggg tattgagata catttactaa aggacgtttg
     9301 aattatttcc catttccaac aaagcttcac ttattcccac tgccaaagat agacacctgc
     9361 ttagtgaaga tgggggatgg gggctggcag ttataccttg tggttccact ttcgtggact
     9421 tcctactaac atgaactgct tggacatttg gtgccaggtt gtggggaaac cagttatagt
     9481 aagttaggtg tgagggccct tcctttttac ggagagctgt ccttctggcc acatttgaga
     9541 tcttattgat ccctagaatt ccatttcgtt ctttagggtg cttaaaagac acagtgtgcc
     9601 agaacaccca agaaccccct ggtgttggca ttagaaaccc cggtgctaca ccatagctag
     9661 gctttcaagg cctccatgaa caaaagcttt tgtccacttg ggctcttttg ggttctgaag
     9721 tcagtaggag aaagaatcac aacacaaccc cagaaatggg tgtccgtcat taaacaaaac
     9781 aaaagaaagc aaacaaaaca ataacaaaag gtcgagccac tttcatacaa gggcggaaga
     9841 aatcccggtg aaatgagttt ctttgccctt aatcgaccgg tgaggctcct tggctgtctc
     9901 attccagaga cccagaactc agagtcacaa aatctgggca tttatttgtc aagccccttg
     9961 gaaaggcgca taacgatacc acgatatcaa caagtttgta caaaaaagca ggctggcgcc
    10021 ggaaccgaag ttcctattcc gaagttccta ttctctagaa agtataggaa cttcgaaccc
    10081 tttcccacac caccctccac acttgcccca aacactgcca actatgtagg aggaaggggt
    10141 tgggactaac agaagaaccc gttgtgggga agctgttggg agggtcactt tatgttcttg
    10201 cccaaggtca gttgggtggc ctgcttctga tgaggtggtc ccaaggtctg gggtagaagg
    10261 tgagagggac aggccaccaa ggtcagcccc ccccccctat cccataggag ccaggtccct
    10321 ctcctggaca ggaagactga aggggagatg ccagagactc agtgaagcct ggggtaccct
    10381 attggagtcc ttcaaggaaa caaacttggc ctcaccaggc ctcagccttg gctcctcctg
    10441 ggaactctac tgcccttggg atccccttgt agttgtgggt tacataggaa gggggacggg
    10501 attccccttg actggctagc ctactctttt cttcagtctt ctccatctcc tctcacctgt
    10561 ctctcgaccc tttccctagg atagacttgg aaaaagataa ggggagaaaa caaatgcaaa
    10621 cgaggccaga aagattttgg ctgggcattc cttccgctag cttttattgg gatcccctag
    10681 tttgtgatag gccttttagc tacatctgcc aatccatctc attttcacac acacacacac
    10741 cactttcctt ctggtcagtg ggcacatgtc cagcctcaag tttatatcac cacccccaat
    10801 gcccaacact tgtatggcct tgggcgggtc atcccccccc ccacccccag tatctgcaac
    10861 ctcaagctag cttgggtgcg ttggttgtgg ataagtagct agactccagc aaccagtaac
    10921 ctctgccctt tctcctccat gacaaccagg tcccaggtcc cgaaaaccaa agaagaagaa
    10981 ccctaacaaa gaggacaagc ggcctcgcac agccttcact gctgagcagc tccagaggct
    11041 caaggctgag tttcagacca acaggtacct gacagagcag cggcgccaga gtctggcaca
    11101 ggagctcggt acccggaaga tctggactct agagaattcc gcccctctcc ctcccccccc
    11161 cctaacgtta ctggccgaag ccgcttggaa taaggccggt gtgcgtttgt ctatatgtta
    11221 ttttccacca tattgccgtc ttttggcaat gtgagggccc ggaaacctgg ccctgtcttc
    11281 ttgacgagca ttcctagggg tctttcccct ctcgccaaag gaatgcaagg tctgttgaat
    11341 gtcgtgaagg aagcagttcc tctggaagct tcttgaagac aaacaacgtc tgtagcgacc
    11401 ctttgcaggc agcggaaccc cccacctggc gacaggtgcc tctgcggcca aaagccacgt
    11461 gtataagata cacctgcaaa ggcggcacaa ccccagtgcc acgttgtgag ttggatagtt
    11521 gtggaaagag tcaaatggct ctcctcaagc gtattcaaca aggggctgaa ggatgcccag
    11581 aaggtacccc attgtatggg atctgatctg gggcctcggt gcacatgctt tacatgtgtt
    11641 tagtcgaggt taaaaaacgt ctaggccccc cgaaccacgg ggacgtggtt ttcctttgaa
    11701 aaacacgatg ataagcttgc cacaaccatg gaagatcccg tcgttttaca acgtcgtgac
    11761 tgggaaaacc ctggcgttac ccaacttaat cgccttgcag cacatccccc tttcgccagc
    11821 tggcgtaata gcgaagaggc ccgcaccgat cgcccttccc aacagttgcg cagcctgaat
    11881 ggcgaatggc gctttgcctg gtttccggca ccagaagcgg tgccggaaag ctggctggag
    11941 tgcgatcttc ctgaggccga tactgtcgtc gtcccctcaa actggcagat gcacggttac
    12001 gatgcgccca tctacaccaa cgtgacctat cccattacgg tcaatccgcc gtttgttccc
    12061 acggagaatc cgacgggttg ttactcgctc acatttaatg ttgatgaaag ctggctacag
    12121 gaaggccaga cgcgaattat ttttgatggc gttaactcgg cgtttcatct gtggtgcaac
    12181 gggcgctggg tcggttacgg ccaggacagt cgtttgccgt ctgaatttga cctgagcgca
    12241 tttttacgcg ccggagaaaa ccgcctcgcg gtgatggtgc tgcgctggag tgacggcagt
    12301 tatctggaag atcaggatat gtggcggatg agcggcattt tccgtgacgt ctcgttgctg
    12361 cataaaccga ctacacaaat cagcgatttc catgttgcca ctcgctttaa tgatgatttc
    12421 agccgcgctg tactggaggc tgaagttcag atgtgcggcg agttgcgtga ctacctacgg
    12481 gtaacagttt ctttatggca gggtgaaacg caggtcgcca gcggcaccgc gcctttcggc
    12541 ggtgaaatta tcgatgagcg tggtggttat gccgatcgcg tcacactacg tctgaacgtc
    12601 gaaaacccga aactgtggag cgccgaaatc ccgaatctct atcgtgcggt ggttgaactg
    12661 cacaccgccg acggcacgct gattgaagca gaagcctgcg atgtcggttt ccgcgaggtg
    12721 cggattgaaa atggtctgct gctgctgaac ggcaagccgt tgctgattcg aggcgttaac
    12781 cgtcacgagc atcatcctct gcatggtcag gtcatggatg agcagacgat ggtgcaggat
    12841 atcctgctga tgaagcagaa caactttaac gccgtgcgct gttcgcatta tccgaaccat
    12901 ccgctgtggt acacgctgtg cgaccgctac ggcctgtatg tggtggatga agccaatatt
    12961 gaaacccacg gcatggtgcc aatgaatcgt ctgaccgatg atccgcgctg gctaccggcg
    13021 atgagcgaac gcgtaacgcg aatggtgcag cgcgatcgta atcacccgag tgtgatcatc
    13081 tggtcgctgg ggaatgaatc aggccacggc gctaatcacg acgcgctgta tcgctggatc
    13141 aaatctgtcg atccttcccg cccggtgcag tatgaaggcg gcggagccga caccacggcc
    13201 accgatatta tttgcccgat gtacgcgcgc gtggatgaag accagccctt cccggctgtg
    13261 ccgaaatggt ccatcaaaaa atggctttcg ctacctggag agacgcgccc gctgatcctt
    13321 tgcgaatacg cccacgcgat gggtaacagt cttggcggtt tcgctaaata ctggcaggcg
    13381 tttcgtcagt atccccgttt acagggcggc ttcgtctggg actgggtgga tcagtcgctg
    13441 attaaatatg atgaaaacgg caacccgtgg tcggcttacg gcggtgattt tggcgatacg
    13501 ccgaacgatc gccagttctg tatgaacggt ctggtctttg ccgaccgcac gccgcatcca
    13561 gcgctgacgg aagcaaaaca ccagcagcag tttttccagt tccgtttatc cgggcaaacc
    13621 atcgaagtga ccagcgaata cctgttccgt catagcgata acgagctcct gcactggatg
    13681 gtggcgctgg atggtaagcc gctggcaagc ggtgaagtgc ctctggatgt cgctccacaa
    13741 ggtaaacagt tgattgaact gcctgaacta ccgcagccgg agagcgccgg gcaactctgg
    13801 ctcacagtac gcgtagtgca accgaacgcg accgcatggt cagaagccgg gcacatcagc
    13861 gcctggcagc agtggcgtct ggcggaaaac ctcagtgtga cgctccccgc cgcgtcccac
    13921 gccatcccgc atctgaccac cagcgaaatg gatttttgca tcgagctggg taataagcgt
    13981 tggcaattta accgccagtc aggctttctt tcacagatgt ggattggcga taaaaaacaa
    14041 ctgctgacgc cgctgcgcga tcagttcacc cgtgcaccgc tggataacga cattggcgta
    14101 agtgaagcga cccgcattga ccctaacgcc tgggtcgaac gctggaaggc ggcgggccat
    14161 taccaggccg aagcagcgtt gttgcagtgc acggcagata cacttgctga tgcggtgctg
    14221 attacgaccg ctcacgcgtg gcagcatcag gggaaaacct tatttatcag ccggaaaacc
    14281 taccggattg atggtagtgg tcaaatggcg attaccgttg atgttgaagt ggcgagcgat
    14341 acaccgcatc cggcgcggat tggcctgaac tgccagctgg cgcaggtagc agagcgggta
    14401 aactggctcg gattagggcc gcaagaaaac tatcccgacc gccttactgc cgcctgtttt
    14461 gaccgctggg atctgccatt gtcagacatg tataccccgt acgtcttccc gagcgaaaac
    14521 ggtctgcgct gcgggacgcg cgaattgaat tatggcccac accagtggcg cggcgacttc
    14581 cagttcaaca tcagccgcta cagtcaacag caactgatgg aaaccagcca tcgccatctg
    14641 ctgcacgcgg aagaaggcac atggctgaat atcgacggtt tccatatggg gattggtggc
    14701 gacgactcct ggagcccgtc agtatcggcg gaattccagc tgagcgccgg tcgctaccat
    14761 taccagttgg tctggtgtca aaaataataa taaccgggca ggggggatct aagctctaga
    14821 taagtaatga tcataatcag ccatatcaca tctgtagagg ttttacttgc tttaaaaaac
    14881 ctcccacacc tccccctgaa cctgaaacat aaaatgaatg caattgttgt tgttaacttg
    14941 tttattgcag cttataatgg ttacaaataa agcaatagca tcacaaattt cacaaataaa
    15001 gcattttttt cactgcattc tagttgtggt ttgtccaaac tcatcaatgt atcttatcat
    15061 gtctggatcc ggaataactt cgtatagcat acattatacg aagttatgtt taaacggcgc
    15121 gccccggaat tcgccttctg caggagcgta cagaacccag ggccctggca cccgtgcaga
    15181 ccctggccca ccccacctgg gcgctcagtg cccaagagat gtccacacct aggatgtccc
    15241 gcggtgggtg gggggcccga gagacgggca ggccgggggc aggcctggcc atgcggggcc
    15301 gaaccgggca ctgcccagcg tgggcgcggg ggccacggcg cgcgccccca gcccccgggc
    15361 ccagcacccc aaggcggcca acgccaaaac tctccctcct cctcttcctc aatctcgctc
    15421 tcgctctttt tttttttcgc aaaaggaggg gagagggggt aaaaaaatgc tgcactgtgc
    15481 ggcgaagccg gtgagtgagc ggcgcggggc caatcagcgt gcgccgttcc gaaagttgcc
    15541 ttttatggct cgagcggccg cggcggcgcc ctataaaacc cagcggcgcg acgcgccacc
    15601 accgccgaga ccgcgtccgc cccgcgagca cagagcctcg cctttgccga tcctctagag
    15661 tcgagatccg ccgccaccat gattgaacaa gatggattgc acgcaggttc tccggccgct
    15721 tgggtggaga ggctattcgg ctatgactgg gcacaacaga caatcggctg ctctgatgcc
    15781 gccgtgttcc ggctgtcagc gcaggggcgc ccggttcttt ttgtcaagac cgacctgtcc
    15841 ggtgccctga atgaactgca ggacgaggca gcgcggctat cgtggctggc cacgacgggc
    15901 gttccttgcg cagctgtgct cgacgttgtc actgaagcgg gaagggactg gctgctattg
    15961 ggcgaagtgc cggggcagga tctcctgtca tctcaccttg ctcctgccga gaaagtatcc
    16021 atcatggctg atgcaatgcg gcggctgcat acgcttgatc cggctacctg cccattcgac
    16081 caccaagcga aacatcgcat cgagcgagca cgtactcgga tggaagccgg tcttgtcgat
    16141 caggatgatc tggacgaaga gcatcagggg ctcgcgccag ccgaactgtt cgccaggctc
    16201 aaggcgcgca tgcccgacgg cgaggatctc gtcgtgaccc atggcgatgc ctgcttgccg
    16261 aatatcatgg tggaaaatgg ccgcttttct ggattcatcg actgtggccg gctgggtgtg
    16321 gcggaccgct atcaggacat agcgttggct acccgtgata ttgctgaaga gcttggcggc
    16381 gaatgggctg accgcttcct cgtgctttac ggtatcgccg ctcccgattc gcagcgcatc
    16441 gccttctatc gccttcttga cgagttcttc tgagcgggac tctggggttc gaaatgaccg
    16501 accaagcgac gcccaacctg ccatcacgag atttcgattc caccgccgcc ttctatgaaa
    16561 ggttgggctt cggaatcgtt ttccgggacg ccggctggat gatcctccag cgcggggatc
    16621 tcatgctgga gttcttcgcc caccccccgg atctaagctc tagataagta atgatcataa
    16681 tcagccatat cacatctgta gaggttttac ttgctttaaa aaacctccca cacctccccc
    16741 tgaacctgaa acataaaatg aatgcaattg ttgttgttaa cttgtttatt gcagcttata
    16801 atggttacaa ataaagcaat agcatcacaa atttcacaaa taaagcattt ttttcactgc
    16861 attctagttg tggtttgtcc aaactcatca atgtatctta tcatgtctgg atccgggggt
    16921 accgcgtcga gaagttccta ttccgaagtt cctattctct agaaagtata ggaacttcgt
    16981 cgagataact tcgtatagca tacattatac gaagttatgt cgagatatct agacccagct
    17041 ttcttgtaca aagtggttga tatctctata gtcgcagtag gcggccctgt cttttcacct
    17101 ttgagacagt acgaagccca ttccagggct tttggcggaa gtcttcgggc cctcgcatcc
    17161 ggcccccttt caacatcaaa gcccccctga gagcaaagga ctttgaaaag ataggagtag
    17221 ctgggacctc ttatcactcc ccagctctcg gcagagcagg tcgtaaattc ccagcctccc
    17281 gactgccctc tctcctcctc tacgcgttcc ccctaggtct gaaagaccaa cctgacactc
    17341 gcacccgccc tcaggtcctg gcggggaccg aggggctcgc atccctttag tggaaaggga
    17401 caccactacc tggggacccg gcttggcttt ctgatctgca gtgagtaact ctctgaagtg
    17461 tgtctgtgtt tctccgcagg ccaggaaggc atcctgcgtt gtcacccgga cctagctggc
    17521 cgtgatctgc aacagggcac actcactgct gagtcacagc gtgagcagag ccaagcaggt
    17581 ctcactagcc tagacaccga cgacaggctg cggctgcagc aactcaatgc tcagtaccgt
    17641 gagcgcttcg gctttccgtt cgttctggca gcgcgcctga gcgaccgtgc cactgtgccc
    17701 cgagagctag cccgcaggct tcagtgccag ccggaatccg agctgcgcac cgccctgggt
    17761 gaagtgaaga agatcagcca cctgcgcctg acagatttgc tcggtgccca ctcccactcc
    17821 gccagggtgg aactaccgtg agactgggga tcggaactcc agcaggatgc ctcagagagg
    17881 ggacaccctg cgccccggaa tggcttgggc ctggaaagac aattcataca cccacacaaa
    17941 ggaagtggag aattgaagca atcacacgag taatgcatcc tttgtgcacc catccacatg
    18001 agcacgcgtc accaaaataa gtcacattct agaggtttag cgctttgccc ctgatttatc
    18061 cagatcgttg cttcaattct ccactctgtg ccctgcctac actctaggag atggcgcaac
    18121 gcaattaatg ataacttcgt atagcataca ttatacgaag ttatggtctg agctcgccat
    18181 cagttcagct ttctttccat agtggtcttt catctcccac ttcatttgat tcacctgata
    18241 tttacatgtg agcagaggcg attttctctc tctgagagcc tatggggaaa aaagtgtgtg
    18301 tgtgtgtgtg tgtgtgtgtg cccaagttgg aaaggtttga tggtcagaag ccggtatcac
    18361 ccttgtccct ccagatggtc agcccttagt ggtggcctgg agtgccctgt caagccatgc
    18421 aatattaaaa aatagcagta tttattggac agccctgaat gttgtggagc ctagggtgaa
    18481 gactgtatcc catggagctg ataatacagg ggtagggacg atgcttatag aaatcttccc
    18541 aatagaacaa gacttgggag cttgcaaacc tggctctcca gagtcagtca gcttgctgtg
    18601 gctactggag aagcaacacc accagcgtgg gggggggggg catggccgaa ttcccccttc
    18661 ttctccgaaa aaaggaggga gggagggagg gagggagaga gagagagaga gagagagaga
    18721 gagagagaga gagagagaga gagttaatga gtcccaagaa cacagagtta agggcttctc
    18781 ttggcaaaaa agcaacaaac cataaatgac ttccccaaca gggacaggtg agatggaagc
    18841 agagttggtt ttccatagtg aacagcaaaa taaacccaaa acaaaaacaa acaaacaaac
    18901 aaaaaaccac cctctttccc tttccataaa gagctgtgcc acagcttttg ggctctgaac
    18961 atgcatgatg gtccacagac ctaatcccct cctggaatac tcagaatcga agtaaagttg
    19021 cctgttggct cttctgtcac ctcacctacg tccctgagca gtgagaacaa agtgggaatg
    19081 cgggaaagga tgccttggaa gctgccagtc ctcagtcagc atcctaggcc tgagccatgc
    19141 aggaaagaag gacaccaggt gctcgaggat gccagccctg cttggctctg ctccctgccc
    19201 ccacccccct gtgtctcctc tctgtgtgtc tcccattctc ttttacacac acacacacac
    19261 acacacacac acacacacac acacacacac acaccactca aaacacacac tcaaaacaga
    19321 cactcaaaat cacccactat aattcaaagc attctgtcta gccttgggat aaacccaacc
    19381 cttagataac caggctctaa aatgccgaat ccaccctctt tatgtaaatt tgctaagtca
    19441 gcaatgcaga gaatccaagg agacacgatt tccagggcta tttttacaat tctagatgta
    19501 acctgtgcct ctctggaaca acccggtcta tccagcgaca taactgcatt tcaacacttg
    19561 agagcttatc cctccgagat agggcaccgg ttgggcacct ggcgtcttgg gtggtggggt
    19621 gggggaccag gggacaggag tgggctactc atggactctt ccaaagacgc tggagtgctg
    19681 gtagcccgaa ggccagcgca ggatgcgcaa tgctggatgc catccgggac ctgggaaaga
    19741 cgggtttccg gcaactcaga cccctttcta gggagccaag tagcagaggc cggtttccca
    19801 cactggcagg tgacccatgt tgcggaggga tggtcggtag tttccttcct ccgtatctgg
    19861 gctctaacag tgacaagcct gtgcctggcg ctggtccttg tttcttctcc tctgctgcgc
    19921 agcatgcggg agaccagact gcgctgcagg caccgctcct gtggcccaga aaactccagg
    19981 aggacgcaag gatagctgtt ttgcgttcgg tgggaacaat taatatgtga cttaggaatt
    20041 cgtcaagaaa aaaataaaag attgaaaatg aaaaagaacc agacagtcta atttgaggat
    20101 aaggtgtttt gactacagta ggaaaccaga caattcatcc gtgtgtgtgt gtgtgtgtgt
    20161 gtgtgtgtgt gtctgtgtgt gcgcgcgcgc gcgcgcgcgg ggcaatgtgg ggggtggggg
    20221 gggaggcaat gcggcgggca atgcgcgcgg gggggggggt gcttcgttcc tcaccttccc
    20281 cattgtcagt gtcccttaca aaaacatccg agcccagcag gcaaacgctc ctgttaaagg
    20341 gcctccaaag cacaaagctc agctcagaaa tcaggaaccc atctctgtga gcttgggtcc
    20401 ttcacctttg taactggaga ctgtgaatgg ggcaaaaaaa aaaaaaaaaa caaaaaaacc
    20461 aaaacttact ctgtgccttg attagttaag gactctagta gttaaagcag ggaagagcag
    20521 ggagacacac attcaatttg taacctttac tcagtttata ctgacagctt tccaagttga
    20581 gtcacagaat atcagcttca actttttttt taatggagat tttctttcct tctccacccc
    20641 tagaaggtgt ttactatgaa acaaaagtaa atgaagacct ttacagtcag ttggagaaaa
    20701 atctagaatg gaacttccaa aaaaaaaaaa aaatgcatcc aagcacggaa gtgaacaggt
    20761 gcttcagaga gaaagcagta tggaatgtgg ttagagccgc agcaagtgga gaacctgatg
    20821 gatctggcat tatggtgtat atagggtggg agttttgagg ccccaaatca tgacagctgg
    20881 ttttgtaatg gggttatgtg tccagggtgg caccaacaga cacagtaata attaacgtct
    20941 gtacagactg ctgtgtgtgg caaaggcata gtggcttgtc taatgctaga gacttcctcg
    21001 gtagcagcgt tagctgtgag gccttgggag gatcaccagt tctcactggt cttggtaaaa
    21061 tagtagtgtg tgcagactct ggggcccccc cacctccctg actccccacc accaccacca
    21121 ccactctggt aaggcagcca gtcagtggct actcactgag actggcttgt ctgtactcct
    21181 ccccgaactg gccacataaa atttaacctg taggctttcc ttggaagaga ttttcatatg
    21241 acaaacaaag gtcattccag gcctgagaca atggtgaggg agcttgtgtt agcagaaggc
    21301 cccgggcaca ggtgatgttt gctgctgtga gcctgagata ctagctccac acaccactat
    21361 tagagcaaag gagaaaactg agtatctcca attattcgtt ttgcacccag tgcaaaacca
    21421 gatttctaaa ggcaaacatg taaccctttc tcaacagcat tttgcttgct tgtttgtttt
    21481 gttttttaaa tctcttggct atgagaatat attttggaca ggagagaaga aatagctaca
    21541 tccggtccaa ttggatcaga aggcttggtg gtccctctag aagaggcata agacagctct
    21601 gtgtcccacc taagctctgg catctcaata tcagagtaat aacaaaaagc tcggccctca
    21661 aaggccttgc atgaattcag gaagctttcc ttagctagag aggaccaggc acccagggtg
    21721 cttaagggaa agcaagcttc ctgtttgcca gatgagacca catctgctct tgctagcagc
    21781 tgtgagcagc taaaggccct tcttactcct ctgggtggac acttgggtct ccattgtagc
    21841 ttaatgagct ggacaggtgg cagactctgg ggacacccta cagaaagggc agcactgttg
    21901 actttctgat gcagcagggt gggccgggtg ctgttgttgg ggtcagttca tgcattattg
    21961 agtctttctt tgtgtggatg gattgccgat ggagtagagt ggctgaggac agattcccaa
    22021 gctcccagtt aagtagagta tgaagagcgc cccacagcac tctccctgcc tgatggaact
    22081 gagagaactc accagaagtg agtctccagc tcttcctggc agtttttggt ttttatgaac
    22141 gggctgctac tttactgagc tcaaacttgt cttcatggga ctcagaaaga agacttaaat
    22201 gttaaagtga acaaagacag cttactctgt gtgaggtg
//
