# Supplementary material for: CRISPR-Cas9 enables conditional mutagenesis of challenging loci
Source: Sci Rep. 2016 Sep 1;6:32326. doi: 10.1038/srep32326 (PMC5007477; doi:10.1038/srep32326)
Supplement: Supplementary File 3 [file srep32326-s3.zip › gb/HEP00998_A02_vector.gb]

LOCUS       44528#L1L2_gt0#L3L4_pZero_DTA_kan        20164 bp    dna     circular UNK 
ACCESSION   unknown
SOURCE      Mus musculus
  ORGANISM  Mus musculus
            Eukaryota; Metazoa; Chordata; Craniata; Vertebrata; Euteleostomi;
            Mammalia; Eutheria; Euarchontoglires; Glires; Rodentia;
            Sciurognathi; Muroidea; Muridae; Murinae; Mus.
COMMENT     cassette: L1L2_gt0
COMMENT     design_id: 44528
COMMENT     backbone: L3L4_pZero_DTA_kan
COMMENT     transcript_id: ENSMUST00000040999
FEATURES             Location/Qualifiers
     misc_feature    29..49
                     /note="B4 Gateway"
                     /label="B4 Gateway"
     promoter        85..598
                     /note="mouse phosphoglycerate kinase 1 promoter"
     CDS             612..1268
                     /note="DTA"
                     /label="DTA"
     misc_feature    1393..1651
                     /note="BGH pA"
                     /label="BGH pA"
     CDS             complement(2147..2941)
                     /note="KanR"
                     /label="KanR"
     misc_feature    4053..4073
                     /note="B3 Gateway"
                     /label="B3 Gateway"
     misc_feature    4079..4086
                     /note="AsiSI"
                     /label="AsiSI"
     misc_feature    1..4111
                     /note="Synthetic Backbone"
                     /label="Synthetic Backbone"
     exon            7195..7291
                     /db_xref="ENSEMBL:ENSMUSE00001331939"
                     /rank="3"
                     /note="ENSMUSE00001331939"
                     /label="ENSMUSE00001331939"
     exon            8078..8186
                     /db_xref="ENSEMBL:ENSMUSE00001219386"
                     /rank="4"
                     /note="ENSMUSE00001219386"
                     /label="ENSMUSE00001219386"
     misc_feature    4112..9137
                     /note="5 arm"
                     /label="5 arm"
     misc_feature    9165..9189
                     /note="B1 Gateway"
                     /label="B1 Gateway"
     misc_feature    9202..9249
                     /note="Frt"
                     /label="Frt"
     intron          9250..10124
                     /note="mouse En2 intron"
                     /label="mouse En2 intron"
     misc_feature    10122..10124
                     /note="Splice Acceptor"
                     /label="Splice Acceptor"
     exon            10125..10164
                     /note="mouse En2 exon"
                     /label="mouse En2 exon"
     misc_feature    10159..10166
                     /note="Frame 0 insert"
     misc_feature    10167..10220
                     /note="'self-cleaving' 2A peptide"
                     /label="'self-cleaving' 2A peptide"
     gene            10221..13298
                     /gene="lacZ"
                     /note="lacZ"
                     /label="lacZ"
     misc_feature    13299..13352
                     /note="'self-cleaving' 2A peptide"
                     /label="'self-cleaving' 2A peptide"
     gene            13353..14144
                     /gene="NeoR"
                     /note="NeoR"
                     /label="NeoR"
     misc_feature    14343..14585
                     /note="SV40 polyadenylation site"
                     /label="SV40 polyadenylation site"
     misc_feature    14602..14649
                     /note="Frt"
                     /label="Frt"
     misc_feature    14656..14689
                     /note="loxP"
                     /label="loxP"
     misc_feature    10139..10240
                     /note="FCHK std_gt0"
                     /label="FCHK std_gt0"
     misc_feature    10139..10156
                     /note="FCHK QC prefix region"
                     /label="FCHK QC prefix region"
     misc_feature    10157..10222
                     /note="FCHK QC critical region"
                     /label="FCHK QC critical region"
     misc_feature    10223..10240
                     /note="FCHK QC suffix region"
                     /label="FCHK QC suffix region"
     misc_feature    14705..14725
                     /note="B2 Gateway"
                     /label="B2 Gateway"
     misc_feature    9138..14755
                     /note="Synthetic Cassette"
                     /label="Synthetic Cassette"
     exon            15118..15244
                     /db_xref="ENSEMBL:ENSMUSE00001323349"
                     /type="targeted"
                     /rank="5"
                     /note="target exon 1 ENSMUSE00001323349"
     misc_feature    14756..15395
                     /note="Critical Region"
                     /label="Critical Region"
     misc_feature    15419..15452
                     /note="Downstream LoxP"
                     /label="Downstream LoxP"
     misc_feature    15396..15475
                     /note="synthetic loxP region"
                     /label="synthetic loxP region"
     exon            19125..19186
                     /db_xref="ENSEMBL:ENSMUSE00001335400"
                     /rank="6"
                     /note="ENSMUSE00001335400"
                     /label="ENSMUSE00001335400"
     misc_feature    15476..20164
                     /note="3 arm"
                     /label="3 arm"
ORIGIN      
        1 ccactggccg tcgttttaca ttaattaaca acttttctat acaaagttga cagataaacg
       61 gatcccctag tttgtgatag gatcgaattc taccgggtag gggaggcgct tttcccaagg
      121 cagtctggag catgcgcttt agcagccccg ctgggcactt ggcgctacac aagtggcctc
      181 tggcctcgca cacattccac atccaccggt aggcgccaac cggctccgtt ctttggtggc
      241 cccttcgcgc caccttctac tcctccccta gtcaggaagt tcccccccgc cccgcagctc
      301 gcgtcgtgca ggacgtgaca aatggaagta gcacgtctca ctagtctcgt gcagatggac
      361 agcaccgctg agcaatggaa gcgggtaggc ctttggggca gcggccaata gcagctttgc
      421 tccttcgctt tctgggctca gaggctggga aggggtgggt ccgggggcgg gctcaggggc
      481 gggctcaggg gcggggcggg cgcccgaagg tcctccggag gcccggcatt ctgcacgctt
      541 caaaagcgca cgtctgccgc gctgttctcc tcttcctcat ctccgggcct ttcgacctgc
      601 aggtcctcgc catggatcct gatgatgttg ttgattcttc taaatctttt gtgatggaaa
      661 acttttcttc gtaccacggg actaaacctg gttatgtaga ttccattcaa aaaggtatac
      721 aaaagccaaa atctggtaca caaggaaatt atgacgatga ttggaaaggg ttttatagta
      781 ccgacaataa atacgacgct gcgggatact ctgtagataa tgaaaacccg ctctctggaa
      841 aagctggagg cgtggtcaaa gtgacgtatc caggactgac gaaggttctc gcactaaaag
      901 tggataatgc cgaaactatt aagaaagagt taggtttaag tctcactgaa ccgttgatgg
      961 agcaagtcgg aacggaagag tttatcaaaa ggttcggtga tggtgcttcg cgtgtagtgc
     1021 tcagccttcc cttcgctgag gggagttcta gcgttgaata tattaataac tgggaacagg
     1081 cgaaagcgtt aagcgtagaa cttgagatta attttgaaac ccgtggaaaa cgtggccaag
     1141 atgcgatgta tgagtatatg gctcaagcct gtgcaggaaa tcgtgtcagg cgatctcttt
     1201 gtgaaggaac cttacttctg tggtgtgaca taattggaca aactacctac agagatttaa
     1261 agctctaagg taaatataaa atttttaagt gtataatgtg ttaaactact gattctaatt
     1321 gtttgtgtat tttagattcc aacctatgga actgatgaat gggagcagtg gtggaatgca
     1381 gatcctagag ctcgctgatc agcctcgact gtgccttcta gttgccagcc atctgttgtt
     1441 tgcccctccc ccgtgccttc cttgaccctg gaaggtgcca ctcccactgt cctttcctaa
     1501 taaaatgagg aaattgcatc gcattgtctg agtaggtgtc attctattct ggggggtggg
     1561 gtggggcagg acagcaaggg ggaggattgg gaagacaata gcaggcatgc tggggatgcg
     1621 gtgggctcta tggcttctga ggcggaaaga accagctggg gctcgacgcg ccgtacccag
     1681 cttttgttcc ctttagtgag ggcctgaatg gcgaatggac gcgccctgta gcggcgcatt
     1741 aagcgcggcg ggtgtggtgg ttacgcgcag cgtgaccgct acacttgcca gcgccctagc
     1801 gcccgctcct ttcgctttct tcccttcctt tctcgccacg ttcgccggct ttccccgtca
     1861 agctctaaat cgggggctcc ctttagggtt ccgatttagt gctttacggc acctcgaccc
     1921 caaaaaactt gattagggtg atggttcacg tagtgggcca tcgccctgat agacggtttt
     1981 tcgccctttg acgttggagt ccacgttctt taatagtgga ctcttgttcc aaactggaac
     2041 aacactcaac cctatctcgg tctattcttt tgatttataa gggattttgc cgatttcggc
     2101 ctattggtta aaaaatgagc tgatttaaca aaaattttaa caaaattcag aagaactcgt
     2161 caagaaggcg atagaaggcg atgcgctgcg aatcgggagc ggcgataccg taaagcacga
     2221 ggaagcggtc agcccattcg ccgccaagct cttcagcaat atcacgggta gccaacgcta
     2281 tgtcctgata gcggtccgcc acacccagcc ggccacagtc gatgaatcca gaaaagcggc
     2341 cattttccac catgatattc ggcaagcagg catcgccatg ggtcacgacg agatcctcgc
     2401 cgtcgggcat gctcgccttg agcctggcga acagttcggc tggcgcgagc ccctgatgct
     2461 cttcgtccag atcatcctga tcgacaagac cggcttccat ccgagtacgt gctcgctcga
     2521 tgcgatgttt cgcttggtgg tcgaatgggc aggtagccgg atcaagcgta tgcagccgcc
     2581 gcattgcatc agccatgatg gatactttct cggcaggagc aaggtgagat gacaggagat
     2641 cctgccccgg cacttcgccc aatagcagcc agtcccttcc cgcttcagtg acaacgtcga
     2701 gcacagctgc gcaaggaacg cccgtcgtgg ccagccacga tagccgcgct gcctcgtctt
     2761 gcagttcatt cagggcaccg gacaggtcgg tcttgacaaa aagaaccggg cgcccctgcg
     2821 ctgacagccg gaacacggcg gcatcagagc agccgattgt ctgttgtgcc cagtcatagc
     2881 cgaatagcct ctccacccaa gcggccggag aacctgcgtg caatccatct tgttcaatca
     2941 tgcgaaacga tcctcatcct gtctcttgat cagatcttga tcccctgcgc catcagatcc
     3001 ttggcggcga gaaagccatc cagtttactt tgcagggctt cccaacctta ccagagggcg
     3061 ccccagctgg caattccggt tcgcttgctg tccataaaac cgcccagtct agctatcgcc
     3121 atgtaagccc actgcaagct acctgctttc tctttgcgct tgcgttttcc cttgtccaga
     3181 tagcccagta gctgacattc atccggggtc agcaccgttt ctgcggactg gctttctacg
     3241 tgaaaaggat ctaggtgaag atcctttttg ataatctcat gaccaaaatc ccttaacgtg
     3301 agttttcgtt ccactgagcg tcagaccccg tagaaaagat caaaggatct tcttgagatc
     3361 ctttttttct gcgcgtaatc tgctgcttgc aaacaaaaaa accaccgcta ccagcggtgg
     3421 tttgtttgcc ggatcaagag ctaccaactc tttttccgaa ggtaactggc ttcagcagag
     3481 cgcagatacc aaatactgtt cttctagtgt agccgtagtt aggccaccac ttcaagaact
     3541 ctgtagcacc gcctacatac ctcgctctgc taatcctgtt accagtggct gctgccagtg
     3601 gcgataagtc gtgtcttacc gggttggact caagacgata gttaccggat aaggcgcagc
     3661 ggtcgggctg aacggggggt tcgtgcacac agcccagctt ggagcgaacg acctacaccg
     3721 aactgagata cctacagcgt gagctatgag aaagcgccac gcttcccgaa gggagaaagg
     3781 cggacaggta tccggtaagc ggcagggtcg gaacaggaga gcgcacgagg gagcttccag
     3841 ggggaaacgc ctggtatctt tatagtcctg tcgggtttcg ccacctctga cttgagcgtc
     3901 gatttttgtg atgctcgtca ggggggcgga gcctatggaa aaacgccagc aacgcggcct
     3961 ttttacggtt cctgggcttt tgctggcctt ttgctcacat gtaatacgac tcactatagg
     4021 gcgaattgga gctaggcggc cgtttatcgt gccaacttta ttatacaaag ttgcggacgc
     4081 gatcgccggc ggataacaat ttcacacagg aatatggatt tctctagccc tgcttccaag
     4141 aacccaaaat tattctgaaa aaaaaaatcg tatttggcta gtctgtcttc tagaggtgaa
     4201 tttgactggt tcccaaattt caatttctag gtgagtatag gcacccctct ccatgacccc
     4261 aagcaataaa taagagaatc caagcagaaa tattttgaca tactttgatg aggtttgctt
     4321 tgagtttgtg tgctttaata gccaagaaat ttttaaaagt gtccttagaa atcaagtgtc
     4381 atgcaagcac acacgttagt gtgtgtatgt gtgtgtgtgt atgtatgtat gtatatgtat
     4441 tcatgagtgt gtgcatgcac atgtgcatgt gtgtacatgt atgtgcaata tattctttcc
     4501 attttggtag ttcatggtca cactgctagc tagatatgct gttgcctcca ggatctggcc
     4561 ttcccttaac tacccagtcc tgtgattcag atacaacaga aagcatgaca tagaagacag
     4621 gcaaagaaat gtaaactaac gggcactctc acaggcaaca gtggtcagtg cccagagaaa
     4681 tcactgtaga ggaaaaccct ctcaaaggtg agggtggaaa acagccgaaa ggaccgtgcc
     4741 aacctgtgtg tttacgtcgt atgttctatt cttcatgtct ctggagcaga gagttttctc
     4801 aggagcattt cccagtccaa gagattgtca ggcccatttg gattaactaa tgagggacat
     4861 acatctttgg ttttttatca gaaagctaca taacaatctt ataagcttcc tgttagtcga
     4921 taaaaatcat gtctcctcat gggccagagc tacaacacag aatgatttat ttttgccaaa
     4981 aatcatataa caacacaggt taaaaataat taaagagcta gtgaaaaaaa tctataaaat
     5041 ggccttgctt agactgggga atgtagctca gttggtacaa tttataccta ccatgaccac
     5101 agccttgggt ttagtcacta gtacactagt gaacatataa acaaggtgtg atagtgcatg
     5161 ccgataaccc ctgcaattca gaaggatcag aagttcaatg ttacttgaga ctctttctaa
     5221 aaacaaataa agtagaaaag aaaaagcccc ctgctttgcc aggaggaagt aaccttccct
     5281 ggacgggtgg tcctcagcac agcatgctac ctccactagc ctgatcccta gttctccttc
     5341 cacgtgggcg atgtgatgct ttctctgtct tttcacttca tacatcaaat tctgaggtcg
     5401 ggcaattggg ggcatttccc ttcctgaaaa gctgctgtgc taacagggct gtagtaaatg
     5461 agcccaaact ggtcgtgaga gagtgatcct tccatgacga ccttggagca tgctcctgtc
     5521 ttttgttgtc attcttcttg cctgtactta ttacatgtag taatgggttt attccaatag
     5581 tttcatatat acatacacac acatcccacc tccagttaca gaatgttgac atgatggtca
     5641 cgctcttggc aggtagtcac tgctgctctg agttcaagcg ttcaatggcc atcttatgcc
     5701 cagatgacag cctctcccgt aatgctccct gagtcttgga ggtgatggta tatatagaaa
     5761 tccaacttat ggctgagcag ttcgttattt tcatcactat gaccaattat gagtctctgc
     5821 agttgctgct gcccattggg ggtgggggag tagcattcag gaccaaatga gagagcagca
     5881 ttcatctgtg ggcaggaaca aattatttag aaggcaattt gacaagtcca tcaaatccat
     5941 gcagcaaaac aacagtaact ttcctatcac agcctgtgac tccctctagt cacaagcttt
     6001 tagcagtgag cctcacattc aagcaaaacg tagtcggtgg cccctataac agactggcca
     6061 ctattgtact actagtggac acatcttgcc tggtcagtca gtagtgctgt acaaagagtt
     6121 cacagctgag ccagaatatt gatgacaatt ctccccaagt agcctgcata gcatcttcca
     6181 ggactatgaa aaacttgctg atttctaact cgctacctta acactgacag tgaggcctaa
     6241 tcctctgcca acgcaagaat gaagtgaaag cttaaagtac tttgtgtctg gcaactccaa
     6301 acttcgctgc cctctttctc tctttgtttc tttcttttct tttttggcca agcacaccag
     6361 cttttattat gtttttagtt tttgttttcc ttcctttctg tttccttgag ggataaaagt
     6421 tgtactgtag agcctctaat tagactggaa atgctcattt tcaatgattg gaatgctttt
     6481 tagttgcctt cccttacaga ctctgtgtga ttaaagggat aacactgata tgaaagcaaa
     6541 cttggagtgt ttctaagcag gaataatcag gacttcaaag tgctggggcc atgggggaag
     6601 gcagggctct ctcccttgct ggtctggagg tctttaggtc tgactacttg gctcttggca
     6661 gtgactgctg tctcgtgaga tgctgcattc tgacttacac taaacaccaa tcatttgtca
     6721 ggtgactgaa gtacctcaag aaggcctacc ccgtggttag ttttcagttt gacagactag
     6781 agaaacacct gaagatgttc tttgagcatg cctatggaag gttattatga gtcaatatgg
     6841 caagacacct cttaattgtg ggtaggaccc tcctttggag gggggtgttc ctggactgta
     6901 caatatggag aaagctaatg gacatccaca ttagttctct gcttcttgat tgtgcatgtc
     6961 atgtgagtgt cttctttgag tctctaccaa gttccctacc atggtggact ggaccttgaa
     7021 ctgtgcacca gaataaaggt tttgtttgtt tgcttgcttg tttttgccta agtcctttga
     7081 tcgcagcaac aggaaaagaa aggatataga cgcattctga tgtcatcctt gtggttggta
     7141 aaaacctcat gataattcaa gtccctcttt cttccttaac cctaaccctt ccagtccgac
     7201 tcacagggac aaagtatggc tgtggaggag gtgactgtgg cgcctgcaca gtgatgatct
     7261 caagatacga ccccatctcc aaaaggatca ggtacctgcc ctcaccagca ggcttgaggc
     7321 tgactccagc cctgacttcc acaggactta ctcctggcac actggggcag cgtttcattc
     7381 tacagaggaa cctaaaataa acaacctata agttaccacc tggagactgt ggcatagagt
     7441 cctagcaatg ttggcactac attttacaaa tgatggaaac tggggttcta tgggactttg
     7501 tacgttcacc atagccagag aactagtgag ccccaagtcc actggtctgt aaagcgagat
     7561 tctttgtatg agtgccactc caagagagct gtgaaagggc ttctttcttc cacctgctaa
     7621 acgactcttt ccctaagcac agaggaccag gtaaggctgt ttgcatctgt ggaacttaga
     7681 ctctggtgta actactaaat gacttgcctt ccagagcatc tcccttaact tcttctagaa
     7741 tcacatagaa cccaccttgc tcagaggact agaagctcct tgtcaactgg ctttcagagc
     7801 tgacaggatg aaatggatgt accaacctcg accatttcaa ctcctggttt tgacaagata
     7861 atttgaggag gcaatgactt tcttagttaa caatatttat ttttaggcag acatataaat
     7921 tcaaaatcat ttatttgatg atgtaatttt aacctgcact caattatctt catgtcaaag
     7981 taattacaat cctgtaaata catgtttatc tttctgtttt ccaatactac tgttgtttct
     8041 atgaattctt ttttacttca ccacatgaac tttgaagtca tttctctgcc actgcctgcc
     8101 tggttcccat ctgctctctc catggggctg ctgtcactac agtagaaggc ataggaagca
     8161 ccaaaaccag gatacaccct gtccaggtaa gagcgtgctt taacaagctg tcctagttat
     8221 ctgtaaccac aacttgacac aactagagtt atctatctgg gtagagaacc tcacgttttc
     8281 tagatctggg tagtctgtga gtatgtctaa gagaattgtc ctgattgtta actgatgtag
     8341 gaaggcctcg cccacagtgg gcagcaccat tccctaagct gctggtgaac tatatgagaa
     8401 agctagctaa gcataacctc tctgcagcca gcaagcgcat cctccacagt tcttaccaca
     8461 cttctttgat tttgacttga gagccccact cagaagcaat gaatgttagg cagaatagca
     8521 agcagacctg ccttcaaact tctaccttga gtttctattt tacttctctc actgagagac
     8581 tgtgagctag aattttaatc caaataaacc ctttctcccc caaaaattgt ttttggtcag
     8641 atatttgtca tagcaaaaga attgaaaatg gaacttgggt tgatgaggtc tctttagttg
     8701 tccggacctt ggattgtggg tttagaggac agaaatgtaa atgaagggct ttgtcccttt
     8761 tattgccact ccgtgcaaat gtgtggagga gaccgaagaa ggtggctggt agactgggtg
     8821 gcttccttca tctcatagtc tcagagaccc cacccccact ttctgggaat acttgagttc
     8881 tatcacaaag actacaaagg agacagctca catttatctt ggtttagaca agaaaatgag
     8941 gaaaactggg atgtctattc tgtgcgaata gccagccatg ctgctaattc tagccagaaa
     9001 aaaaaaagtg tttatgccct aaacgttggc atttagcatt tgtgctatag tagtcttcta
     9061 tcaagattgt gtatgataaa tagtcccaag attgatttat aaaatcttct agggcaaaga
     9121 tttttgtctt agcctaaaag gcgcataacg ataccacgat atcaacaagt ttgtacaaaa
     9181 aagcaggctg gcgccggaac cgaagttcct attccgaagt tcctattctc tagaaagtat
     9241 aggaacttcg aaccctttcc cacaccaccc tccacacttg ccccaaacac tgccaactat
     9301 gtaggaggaa ggggttggga ctaacagaag aacccgttgt ggggaagctg ttgggagggt
     9361 cactttatgt tcttgcccaa ggtcagttgg gtggcctgct tctgatgagg tggtcccaag
     9421 gtctggggta gaaggtgaga gggacaggcc accaaggtca gccccccccc cctatcccat
     9481 aggagccagg tccctctcct ggacaggaag actgaagggg agatgccaga gactcagtga
     9541 agcctggggt accctattgg agtccttcaa ggaaacaaac ttggcctcac caggcctcag
     9601 ccttggctcc tcctgggaac tctactgccc ttgggatccc cttgtagttg tgggttacat
     9661 aggaaggggg acgggattcc ccttgactgg ctagcctact cttttcttca gtcttctcca
     9721 tctcctctca cctgtctctc gaccctttcc ctaggataga cttggaaaaa gataagggga
     9781 gaaaacaaat gcaaacgagg ccagaaagat tttggctggg cattccttcc gctagctttt
     9841 attgggatcc cctagtttgt gataggcctt ttagctacat ctgccaatcc atctcatttt
     9901 cacacacaca cacaccactt tccttctggt cagtgggcac atgtccagcc tcaagtttat
     9961 atcaccaccc ccaatgccca acacttgtat ggccttgggc gggtcatccc cccccccacc
    10021 cccagtatct gcaacctcaa gctagcttgg gtgcgttggt tgtggataag tagctagact
    10081 ccagcaacca gtaacctctg ccctttctcc tccatgacaa ccaggtccca ggtcccgaaa
    10141 accaaagaag aagaacgcag atctccgagg gcagaggaag tcttctaaca tgcggtgacg
    10201 tggaggagaa tcccggccct gggatctgga ctctagagga tcccgtcgtt ttacaacgtc
    10261 gtgactggga aaaccctggc gttacccaac ttaatcgcct tgcagcacat ccccctttcg
    10321 ccagctggcg taatagcgaa gaggcccgca ccgatcgccc ttcccaacag ttgcgcagcc
    10381 tgaatggcga atggcgcttt gcctggtttc cggcaccaga agcggtgccg gaaagctggc
    10441 tggagtgcga tcttcctgag gccgatactg tcgtcgtccc ctcaaactgg cagatgcacg
    10501 gttacgatgc gcccatctac accaacgtga cctatcccat tacggtcaat ccgccgtttg
    10561 ttcccacgga gaatccgacg ggttgttact cgctcacatt taatgttgat gaaagctggc
    10621 tacaggaagg ccagacgcga attatttttg atggcgttaa ctcggcgttt catctgtggt
    10681 gcaacgggcg ctgggtcggt tacggccagg acagtcgttt gccgtctgaa tttgacctga
    10741 gcgcattttt acgcgccgga gaaaaccgcc tcgcggtgat ggtgctgcgc tggagtgacg
    10801 gcagttatct ggaagatcag gatatgtggc ggatgagcgg cattttccgt gacgtctcgt
    10861 tgctgcataa accgactaca caaatcagcg atttccatgt tgccactcgc tttaatgatg
    10921 atttcagccg cgctgtactg gaggctgaag ttcagatgtg cggcgagttg cgtgactacc
    10981 tacgggtaac agtttcttta tggcagggtg aaacgcaggt cgccagcggc accgcgcctt
    11041 tcggcggtga aattatcgat gagcgtggtg gttatgccga tcgcgtcaca ctacgtctga
    11101 acgtcgaaaa cccgaaactg tggagcgccg aaatcccgaa tctctatcgt gcggtggttg
    11161 aactgcacac cgccgacggc acgctgattg aagcagaagc ctgcgatgtc ggtttccgcg
    11221 aggtgcggat tgaaaatggt ctgctgctgc tgaacggcaa gccgttgctg attcgaggcg
    11281 ttaaccgtca cgagcatcat cctctgcatg gtcaggtcat ggatgagcag acgatggtgc
    11341 aggatatcct gctgatgaag cagaacaact ttaacgccgt gcgctgttcg cattatccga
    11401 accatccgct gtggtacacg ctgtgcgacc gctacggcct gtatgtggtg gatgaagcca
    11461 atattgaaac ccacggcatg gtgccaatga atcgtctgac cgatgatccg cgctggctac
    11521 cggcgatgag cgaacgcgta acgcgaatgg tgcagcgcga tcgtaatcac ccgagtgtga
    11581 tcatctggtc gctggggaat gaatcaggcc acggcgctaa tcacgacgcg ctgtatcgct
    11641 ggatcaaatc tgtcgatcct tcccgcccgg tgcagtatga aggcggcgga gccgacacca
    11701 cggccaccga tattatttgc ccgatgtacg cgcgcgtgga tgaagaccag cccttcccgg
    11761 ctgtgccgaa atggtccatc aaaaaatggc tttcgctacc tggagagacg cgcccgctga
    11821 tcctttgcga atacgcccac gcgatgggta acagtcttgg cggtttcgct aaatactggc
    11881 aggcgtttcg tcagtatccc cgtttacagg gcggcttcgt ctgggactgg gtggatcagt
    11941 cgctgattaa atatgatgaa aacggcaacc cgtggtcggc ttacggcggt gattttggcg
    12001 atacgccgaa cgatcgccag ttctgtatga acggtctggt ctttgccgac cgcacgccgc
    12061 atccagcgct gacggaagca aaacaccagc agcagttttt ccagttccgt ttatccgggc
    12121 aaaccatcga agtgaccagc gaatacctgt tccgtcatag cgataacgag ctcctgcact
    12181 ggatggtggc gctggatggt aagccgctgg caagcggtga agtgcctctg gatgtcgctc
    12241 cacaaggtaa acagttgatt gaactgcctg aactaccgca gccggagagc gccgggcaac
    12301 tctggctcac agtacgcgta gtgcaaccga acgcgaccgc atggtcagaa gccgggcaca
    12361 tcagcgcctg gcagcagtgg cgtctggcgg aaaacctcag tgtgacgctc cccgccgcgt
    12421 cccacgccat cccgcatctg accaccagcg aaatggattt ttgcatcgag ctgggtaata
    12481 agcgttggca atttaaccgc cagtcaggct ttctttcaca gatgtggatt ggcgataaaa
    12541 aacaactgct gacgccgctg cgcgatcagt tcacccgtgc accgctggat aacgacattg
    12601 gcgtaagtga agcgacccgc attgacccta acgcctgggt cgaacgctgg aaggcggcgg
    12661 gccattacca ggccgaagca gcgttgttgc agtgcacggc agatacactt gctgatgcgg
    12721 tgctgattac gaccgctcac gcgtggcagc atcaggggaa aaccttattt atcagccgga
    12781 aaacctaccg gattgatggt agtggtcaaa tggcgattac cgttgatgtt gaagtggcga
    12841 gcgatacacc gcatccggcg cggattggcc tgaactgcca gctggcgcag gtagcagagc
    12901 gggtaaactg gctcggatta gggccgcaag aaaactatcc cgaccgcctt actgccgcct
    12961 gttttgaccg ctgggatctg ccattgtcag acatgtatac cccgtacgtc ttcccgagcg
    13021 aaaacggtct gcgctgcggg acgcgcgaat tgaattatgg cccacaccag tggcgcggcg
    13081 acttccagtt caacatcagc cgctacagtc aacagcaact gatggaaacc agccatcgcc
    13141 atctgctgca cgcggaagaa ggcacatggc tgaatatcga cggtttccat atggggattg
    13201 gtggcgacga ctcctggagc ccgtcagtat cggcggaatt ccagctgagc gccggtcgct
    13261 accattacca gttggtctgg tgtcagggga tcccccggga gggcagagga agtcttctaa
    13321 catgcggtga cgtggaggag aatcccggcc ctattgaaca agatggattg cacgcaggtt
    13381 ctccggccgc ttgggtggag aggctattcg gctatgactg ggcacaacag acaatcggct
    13441 gctctgatgc cgccgtgttc cggctgtcag cgcaggggcg cccggttctt tttgtcaaga
    13501 ccgacctgtc cggtgccctg aatgaactgc aggacgaggc agcgcggcta tcgtggctgg
    13561 ccacgacggg cgttccttgc gcagctgtgc tcgacgttgt cactgaagcg ggaagggact
    13621 ggctgctatt gggcgaagtg ccggggcagg atctcctgtc atctcacctt gctcctgccg
    13681 agaaagtatc catcatggct gatgcaatgc ggcggctgca tacgcttgat ccggctacct
    13741 gcccattcga ccaccaagcg aaacatcgca tcgagcgagc acgtactcgg atggaagccg
    13801 gtcttgtcga tcaggatgat ctggacgaag agcatcaggg gctcgcgcca gccgaactgt
    13861 tcgccaggct caaggcgcgc atgcccgacg gcgaggatct cgtcgtgacc catggcgatg
    13921 cctgcttgcc gaatatcatg gtggaaaatg gccgcttttc tggattcatc gactgtggcc
    13981 ggctgggtgt ggcggaccgc tatcaggaca tagcgttggc tacccgtgat attgctgaag
    14041 agcttggcgg cgaatgggct gaccgcttcc tcgtgcttta cggtatcgcc gctcccgatt
    14101 cgcagcgcat cgccttctat cgccttcttg acgagttctt ctgagcggga ctctggggtt
    14161 cgaaatgacc gaccaagcga cgcccaacct gccatcacga gatttcgatt ccaccgccgc
    14221 cttctatgaa aggttgggct tcggaatcgt tttccgggac gccggctgga tgatcctcca
    14281 gcgcggggat ctcatgctgg agttcttcgc ccaccccccg gatctaagct ctagataagt
    14341 aatgatcata atcagccata tcacatctgt agaggtttta cttgctttaa aaaacctccc
    14401 acacctcccc ctgaacctga aacataaaat gaatgcaatt gttgttgtta acttgtttat
    14461 tgcagcttat aatggttaca aataaagcaa tagcatcaca aatttcacaa ataaagcatt
    14521 tttttcactg cattctagtt gtggtttgtc caaactcatc aatgtatctt atcatgtctg
    14581 gatccggggg taccgcgtcg agaagttcct attccgaagt tcctattctc tagaaagtat
    14641 aggaacttcg tcgagataac ttcgtatagc atacattata cgaagttatg tcgagatatc
    14701 tagacccagc tttcttgtac aaagtggttg atatctctat agtcgcagta ggcggtaaag
    14761 agcttccctc atgaacgtga ggacctgtgt tctagtccct gcaatcatgt aaaaccctgg
    14821 gtacagtggc acttgcctgt aatcctaaca ctaagaaggc agcgagtgag aaacctgaac
    14881 tcagtaaggt ggtggacagt tgaggatgac acttgatgtt aaaccctttc ttctacatac
    14941 acatgcatct gtacacacat atgcacacat gtatgaactc atacccacac tgccacaaca
    15001 acaacaacca tacacacaca cacacacaca cacacacaca cacacacaca cacatacacg
    15061 ctacagactt cccaccctga atttctcagc ctggagtact cgtgctcttc attttaggaa
    15121 aggattgcca aaggccatgg tacccagtgt gggttctgca ctcccgggat ggtgatgagc
    15181 atctatactc tcctgaggaa ccacccagag ccctccacag aacagataat ggaaaccctg
    15241 ggcggtaagt tgatgacttc ttaaattata ggctaacaag gcagctggga tgcaagagca
    15301 tttccatgca tagaaagcca acgcccttga cacaggtgtg catactgaac cttagcatct
    15361 actcttccta atcggtgtcg aaaagtctcc ctttcgagat ggcgcaacgc aattaatgat
    15421 aacttcgtat agcatacatt atacgaagtt atggtctgag ctcgccatca gttcatgtca
    15481 cttatgtgat ttcaatgcta tggagatggt gtttggaact attaaggctt tgagatctgt
    15541 taattatgca gttggagcta gcctaaggaa gcagcaacct tgtggtttgt ttttgggttt
    15601 tgttgagcct gccttgctgg cacacttgtt attcaactat aactgatact catgaaacca
    15661 tggactctta ggaactgaga ggaaaatgca gtgattcata aatgcatgtg ccttaaagtg
    15721 taatttcacc tttgtccttt tgggactttt tatttttctc aggtcttcta tgctcatccc
    15781 ctcctgtcaa gacacttttt actttctcta tctttccaaa tctgatgtgc attgccttgg
    15841 gtccttatgc aagtcatgga ctaaactatt gactcaaata agccaagcag agctttatga
    15901 ggaaattaat caacatcatt aacaccgaat tgttgtttaa ttgcgccttt tacattaaca
    15961 ttttctgtcc ttgctacaga ggagccaaaa cttgacaaat gccctgtgaa atattcatgc
    16021 cctgggtctg aggtattcag gagatcagac ccaccctagg attcttatac caaaaaagaa
    16081 ggctagtttt cttacatccc cagtctcttc ttagggacca ctgttcttag gctctgtcat
    16141 cacatataac cctttcagaa cagatccaga gaactggcca agagtagagt caacctcatc
    16201 taatatctat ctttaaaaaa aatgaaaagt caagggtcac ctgtctccag tgttctagaa
    16261 ccacttggtc tactgttaca tctcacaaag attgcttctc acggattcac aaactcatct
    16321 tgtcataaaa caccatttac ttcatccatt tgacactaga acattgaaag gggctcctag
    16381 ccctcttaag tttccgtgcc tcttgggctt caaggatttt tggacaaggt tgagctgatg
    16441 ctgagttacc aggtattgct gttgtgagaa acgtgcagtg attataagaa taaggcactt
    16501 atgccttccc tctgacatct cttagtggta ctctatcttc actgagctct gtgtttgtcc
    16561 cccttctgag gggttgttga tgataacatt ttctccaaag cctgtctcag tctcatgttt
    16621 attcaacctg actctgcttg ctctgtggca ctttttcatt ttctgctttg ttttatgagt
    16681 ttcaacatct ctgatctcct ttctggtttt gctgattgga aagcaatctg atcagagtcg
    16741 tcctccctcc catcttgtca catccaatca caccctctga atcccacatc agagtgcttc
    16801 ctctgttttt gtgctatgcg tccacctgtg gtttctgagc agtgagggga gactctggca
    16861 ttgtgctgta cttttttaaa ttgccactgc cctgaagaac atcaagcatt cttcaccttc
    16921 agagacccta gccccaattc ctgccattgt catatgatag cctttatggt tagcttgaca
    16981 gcttgaccta acactggttc ctctgactct tatgaccttc aaaaaagtct tcatccccat
    17041 tctgcattgt accagaggta gaacctccca aacatgggcc gctaaaggat gctttctcag
    17101 ctgtgacttc ctctgttcca gcttcttcaa aaaatattct gtccatacct tgtactgggc
    17161 caggtgaccc atattgtcca ctccctctag ctgtcagatg ttggcccaac tggtaggaag
    17221 gtgttggtgt gatgggtttc cacatgaggg ctgcaggaga tgctgaaaag aaatgttcag
    17281 gcagagcctt gagtagaagg gaaaggggtt tatgaagaaa ggagtctcgg ctttttgctg
    17341 aaaatcaagg gactacaagc agatttaaaa atatgctggt gtctaagaat cagagaatca
    17401 agttaaaata gaagtttgta aagggggcag taaattagga cacctgcctt cagaagcaac
    17461 ctggcctgta gtttagtgca gaactaatag cctgagtctc tcattaagtt ctctcccaaa
    17521 tggtctcaat actctttcat tctgtgacat tcttggattt ctgctcagat gtgtatttga
    17581 tgaccctaga gcccctgcct cctatgttag tttttatttt gcaacatcac cacatgtttg
    17641 actgagtctc atctattcag gttttagagg ttcctgataa acctcaaaag ctctttacat
    17701 caaaactaaa agttgccctc tgtaggccta cagtcttcta gagcctgcca ctacagctaa
    17761 ctttttaaat gtgttccgta cactctacac tattccacaa tgacctctac atggcaatta
    17821 tgcaaggggg ggggcaactt gaggtaccaa gtgatgaagt tactacccaa gaccttaaat
    17881 ctagtgaggg acaagtcagg atctgaacct tggtaattga tgtcaaatcc atgcttttag
    17941 cactttgtct gaatttgttt acagggctga tttttttcat agtattttct ctagagaatt
    18001 accaagactt caattatcat tgctctccct gggcttactg gtaccctcct tggctttact
    18061 cggttgagta aaatgtatgc atgttttgag tcatctttct tctgatttag ccccttgccc
    18121 cttggtacat gttactaact gcctgctcgg tggcatgcag tgtgttgtac ctgtgggcct
    18181 cagccttagg aagaatcagc tcagatggac tttcaatgca gatttggtct gttgaaaggg
    18241 tctgtgaata ttctgtgcaa aatacagaac agaacagata tgcagtcata gtccgagtct
    18301 acttaactca tctggtagca gtgagagcca gtagtctaaa aagactagac attaatgaca
    18361 gtggggggat atcgtgataa gacatgggtg ctgtgccttc agacatgcct ttcccagtct
    18421 ttgtgtgaag tgatccctct gtgtcggggt cagtccctct gatagtatgc gatatgttaa
    18481 cgccgtcttc tgatcctcaa gaacttgcca agggctttga cttcaccctg ctcaccagct
    18541 aacaagttct cctgccactg tctgttggaa gctggtggag acatgagatc ctcaacaggg
    18601 tcacagaaca ctcatggctg aagcagctgc gtccaaggta gctcctgggt cccagatccc
    18661 acaaggcaat ttggagagag ccaatagcat gtgtgatagg ttacgttaca aggaagaatt
    18721 ggatttgggg aactcaagtc ttatctaaca ggtggtgcat ctctattata ctagcaggtc
    18781 tcttttatgc agtgagctcc tgtttttaag ttgtgctgaa acacagtgtg gattccagca
    18841 gtgcacgttc acaaacgatg tgcatccctg gtgtgtgacg tgtagccctt acagaggttc
    18901 tctctgattt tgtcttttct tttcacaatg tttctgttct gtacctctct taagacggta
    18961 cccacaaatc ggtcctgagt agcttctgat aacatgagtg aaatctagaa atactctcag
    19021 gatttttaaa tgatcggcag gggaggtgtt gtgggtgaag agagagatac agcaagctca
    19081 gagaaatggc cttagagttg aacctgtgta tttccctcac ccagggaatc tatgccgctg
    19141 cactggatac aggcccattg tggagagtgc gaaaagtttc tgcccggtga gtatgaaatg
    19201 acggatggtt gctgagccgc catcatgccc accccacact gcctcttcct aacaaccccc
    19261 ctcccacgca caccagatgg acttcaagga aagtacaatg ccgtgtttta aagaaaaatg
    19321 attttctgtt tttgcccatt tctgtaagca tagctgtgta cttttttttt tttcagaaat
    19381 agacaggtag caccataata gctctttttt gaaggtgaag tttggaaatg gcatattctt
    19441 agtgaaaatg gattaggcca ttctaacatc ttgctccgtg ataaagagaa actgataaaa
    19501 gtctgtttct cagactgtct cttccacagc acttttggtt gagacatggc cagagcgtaa
    19561 cgtttccatc aagtgaatgt ccccctttgc actgagtgtg attccatctg agattaatac
    19621 tgatgtgaga tggggaagag ctgagaagct gggtcccatc attcacatta ggtgaaatca
    19681 attgaaagcg ggacccgcag catccacaaa gcatcaattt cagaatccct ccacgctcac
    19741 catctgcatg cccttctgag gcacacacca agtgcttcct cacaccccga tggaacaatt
    19801 ctgatctggg tagtgtttcc cacaccaagc aaccttccaa ctctctagac agtcacagga
    19861 tgctctgggc tttaatctag ttagttctga cattaattac tcagagttag tgtcataatc
    19921 tacaagttaa gggatcacaa gactgagttc atcttaccaa gtgccagcag gccttcggta
    19981 tttctgaccc actaactaaa gatcagtaat tcaatgccct cactccccac cccctgccct
    20041 gccccagccc tcagtatttt gctagaatag tcaacataac tcaggaagca ttgctcatgc
    20101 ttgctgggtt attataaaat ctgttataaa gggaacaggt aaacactaga tgggttggta
    20161 cact
//
