# Supplementary material for: CRISPR-Cas9 enables conditional mutagenesis of challenging loci
Source: Sci Rep. 2016 Sep 1;6:32326. doi: 10.1038/srep32326 (PMC5007477; doi:10.1038/srep32326)
Supplement: Supplementary File 3 [file srep32326-s3.zip › gb/HEP00998_A03_vector.gb]

LOCUS       43464#L1L2_gt0#L3L4_pZero_DTA_kan        20949 bp    dna     circular UNK 
ACCESSION   unknown
SOURCE      Mus musculus
  ORGANISM  Mus musculus
            Eukaryota; Metazoa; Chordata; Craniata; Vertebrata; Euteleostomi;
            Mammalia; Eutheria; Euarchontoglires; Glires; Rodentia;
            Sciurognathi; Muroidea; Muridae; Murinae; Mus.
COMMENT     cassette: L1L2_gt0
COMMENT     design_id: 43464
COMMENT     backbone: L3L4_pZero_DTA_kan
COMMENT     transcript_id: ENSMUST00000107425
FEATURES             Location/Qualifiers
     misc_feature    29..49
                     /note="B4 Gateway"
                     /label="B4 Gateway"
     promoter        85..598
                     /note="mouse phosphoglycerate kinase 1 promoter"
     CDS             612..1268
                     /note="DTA"
                     /label="DTA"
     misc_feature    1393..1651
                     /note="BGH pA"
                     /label="BGH pA"
     CDS             complement(2147..2941)
                     /note="KanR"
                     /label="KanR"
     misc_feature    4053..4073
                     /note="B3 Gateway"
                     /label="B3 Gateway"
     misc_feature    4079..4086
                     /note="AsiSI"
                     /label="AsiSI"
     misc_feature    1..4111
                     /note="Synthetic Backbone"
                     /label="Synthetic Backbone"
     misc_feature    4112..7978
                     /note="5 arm"
                     /label="5 arm"
     misc_feature    8006..8030
                     /note="B1 Gateway"
                     /label="B1 Gateway"
     misc_feature    8043..8090
                     /note="Frt"
                     /label="Frt"
     intron          8091..8965
                     /note="mouse En2 intron"
                     /label="mouse En2 intron"
     misc_feature    8963..8965
                     /note="Splice Acceptor"
                     /label="Splice Acceptor"
     exon            8966..9005
                     /note="mouse En2 exon"
                     /label="mouse En2 exon"
     misc_feature    9000..9007
                     /note="Frame 0 insert"
     misc_feature    9008..9061
                     /note="'self-cleaving' 2A peptide"
                     /label="'self-cleaving' 2A peptide"
     gene            9062..12139
                     /gene="lacZ"
                     /note="lacZ"
                     /label="lacZ"
     misc_feature    12140..12193
                     /note="'self-cleaving' 2A peptide"
                     /label="'self-cleaving' 2A peptide"
     gene            12194..12985
                     /gene="NeoR"
                     /note="NeoR"
                     /label="NeoR"
     misc_feature    13184..13426
                     /note="SV40 polyadenylation site"
                     /label="SV40 polyadenylation site"
     misc_feature    13443..13490
                     /note="Frt"
                     /label="Frt"
     misc_feature    13497..13530
                     /note="loxP"
                     /label="loxP"
     misc_feature    8980..9081
                     /note="FCHK std_gt0"
                     /label="FCHK std_gt0"
     misc_feature    8980..8997
                     /note="FCHK QC prefix region"
                     /label="FCHK QC prefix region"
     misc_feature    8998..9063
                     /note="FCHK QC critical region"
                     /label="FCHK QC critical region"
     misc_feature    9064..9081
                     /note="FCHK QC suffix region"
                     /label="FCHK QC suffix region"
     misc_feature    13546..13566
                     /note="B2 Gateway"
                     /label="B2 Gateway"
     misc_feature    7979..13596
                     /note="Synthetic Cassette"
                     /label="Synthetic Cassette"
     exon            15073..15673
                     /db_xref="ENSEMBL:ENSMUSE00000201301"
                     /type="targeted"
                     /rank="2"
                     /note="target exon 1 ENSMUSE00000201301"
     misc_feature    13597..15834
                     /note="Critical Region"
                     /label="Critical Region"
     misc_feature    15858..15891
                     /note="Downstream LoxP"
                     /label="Downstream LoxP"
     misc_feature    15835..15914
                     /note="synthetic loxP region"
                     /label="synthetic loxP region"
     exon            18642..18842
                     /db_xref="ENSEMBL:ENSMUSE00001312319"
                     /rank="3"
                     /note="ENSMUSE00001312319"
                     /label="ENSMUSE00001312319"
     exon            19943..20949
                     /db_xref="ENSEMBL:ENSMUSE00000673067"
                     /rank="4"
                     /note="ENSMUSE00000673067 5' fragment"
     misc_feature    15915..20949
                     /note="3 arm"
                     /label="3 arm"
ORIGIN      
        1 ccactggccg tcgttttaca ttaattaaca acttttctat acaaagttga cagataaacg
       61 gatcccctag tttgtgatag gatcgaattc taccgggtag gggaggcgct tttcccaagg
      121 cagtctggag catgcgcttt agcagccccg ctgggcactt ggcgctacac aagtggcctc
      181 tggcctcgca cacattccac atccaccggt aggcgccaac cggctccgtt ctttggtggc
      241 cccttcgcgc caccttctac tcctccccta gtcaggaagt tcccccccgc cccgcagctc
      301 gcgtcgtgca ggacgtgaca aatggaagta gcacgtctca ctagtctcgt gcagatggac
      361 agcaccgctg agcaatggaa gcgggtaggc ctttggggca gcggccaata gcagctttgc
      421 tccttcgctt tctgggctca gaggctggga aggggtgggt ccgggggcgg gctcaggggc
      481 gggctcaggg gcggggcggg cgcccgaagg tcctccggag gcccggcatt ctgcacgctt
      541 caaaagcgca cgtctgccgc gctgttctcc tcttcctcat ctccgggcct ttcgacctgc
      601 aggtcctcgc catggatcct gatgatgttg ttgattcttc taaatctttt gtgatggaaa
      661 acttttcttc gtaccacggg actaaacctg gttatgtaga ttccattcaa aaaggtatac
      721 aaaagccaaa atctggtaca caaggaaatt atgacgatga ttggaaaggg ttttatagta
      781 ccgacaataa atacgacgct gcgggatact ctgtagataa tgaaaacccg ctctctggaa
      841 aagctggagg cgtggtcaaa gtgacgtatc caggactgac gaaggttctc gcactaaaag
      901 tggataatgc cgaaactatt aagaaagagt taggtttaag tctcactgaa ccgttgatgg
      961 agcaagtcgg aacggaagag tttatcaaaa ggttcggtga tggtgcttcg cgtgtagtgc
     1021 tcagccttcc cttcgctgag gggagttcta gcgttgaata tattaataac tgggaacagg
     1081 cgaaagcgtt aagcgtagaa cttgagatta attttgaaac ccgtggaaaa cgtggccaag
     1141 atgcgatgta tgagtatatg gctcaagcct gtgcaggaaa tcgtgtcagg cgatctcttt
     1201 gtgaaggaac cttacttctg tggtgtgaca taattggaca aactacctac agagatttaa
     1261 agctctaagg taaatataaa atttttaagt gtataatgtg ttaaactact gattctaatt
     1321 gtttgtgtat tttagattcc aacctatgga actgatgaat gggagcagtg gtggaatgca
     1381 gatcctagag ctcgctgatc agcctcgact gtgccttcta gttgccagcc atctgttgtt
     1441 tgcccctccc ccgtgccttc cttgaccctg gaaggtgcca ctcccactgt cctttcctaa
     1501 taaaatgagg aaattgcatc gcattgtctg agtaggtgtc attctattct ggggggtggg
     1561 gtggggcagg acagcaaggg ggaggattgg gaagacaata gcaggcatgc tggggatgcg
     1621 gtgggctcta tggcttctga ggcggaaaga accagctggg gctcgacgcg ccgtacccag
     1681 cttttgttcc ctttagtgag ggcctgaatg gcgaatggac gcgccctgta gcggcgcatt
     1741 aagcgcggcg ggtgtggtgg ttacgcgcag cgtgaccgct acacttgcca gcgccctagc
     1801 gcccgctcct ttcgctttct tcccttcctt tctcgccacg ttcgccggct ttccccgtca
     1861 agctctaaat cgggggctcc ctttagggtt ccgatttagt gctttacggc acctcgaccc
     1921 caaaaaactt gattagggtg atggttcacg tagtgggcca tcgccctgat agacggtttt
     1981 tcgccctttg acgttggagt ccacgttctt taatagtgga ctcttgttcc aaactggaac
     2041 aacactcaac cctatctcgg tctattcttt tgatttataa gggattttgc cgatttcggc
     2101 ctattggtta aaaaatgagc tgatttaaca aaaattttaa caaaattcag aagaactcgt
     2161 caagaaggcg atagaaggcg atgcgctgcg aatcgggagc ggcgataccg taaagcacga
     2221 ggaagcggtc agcccattcg ccgccaagct cttcagcaat atcacgggta gccaacgcta
     2281 tgtcctgata gcggtccgcc acacccagcc ggccacagtc gatgaatcca gaaaagcggc
     2341 cattttccac catgatattc ggcaagcagg catcgccatg ggtcacgacg agatcctcgc
     2401 cgtcgggcat gctcgccttg agcctggcga acagttcggc tggcgcgagc ccctgatgct
     2461 cttcgtccag atcatcctga tcgacaagac cggcttccat ccgagtacgt gctcgctcga
     2521 tgcgatgttt cgcttggtgg tcgaatgggc aggtagccgg atcaagcgta tgcagccgcc
     2581 gcattgcatc agccatgatg gatactttct cggcaggagc aaggtgagat gacaggagat
     2641 cctgccccgg cacttcgccc aatagcagcc agtcccttcc cgcttcagtg acaacgtcga
     2701 gcacagctgc gcaaggaacg cccgtcgtgg ccagccacga tagccgcgct gcctcgtctt
     2761 gcagttcatt cagggcaccg gacaggtcgg tcttgacaaa aagaaccggg cgcccctgcg
     2821 ctgacagccg gaacacggcg gcatcagagc agccgattgt ctgttgtgcc cagtcatagc
     2881 cgaatagcct ctccacccaa gcggccggag aacctgcgtg caatccatct tgttcaatca
     2941 tgcgaaacga tcctcatcct gtctcttgat cagatcttga tcccctgcgc catcagatcc
     3001 ttggcggcga gaaagccatc cagtttactt tgcagggctt cccaacctta ccagagggcg
     3061 ccccagctgg caattccggt tcgcttgctg tccataaaac cgcccagtct agctatcgcc
     3121 atgtaagccc actgcaagct acctgctttc tctttgcgct tgcgttttcc cttgtccaga
     3181 tagcccagta gctgacattc atccggggtc agcaccgttt ctgcggactg gctttctacg
     3241 tgaaaaggat ctaggtgaag atcctttttg ataatctcat gaccaaaatc ccttaacgtg
     3301 agttttcgtt ccactgagcg tcagaccccg tagaaaagat caaaggatct tcttgagatc
     3361 ctttttttct gcgcgtaatc tgctgcttgc aaacaaaaaa accaccgcta ccagcggtgg
     3421 tttgtttgcc ggatcaagag ctaccaactc tttttccgaa ggtaactggc ttcagcagag
     3481 cgcagatacc aaatactgtt cttctagtgt agccgtagtt aggccaccac ttcaagaact
     3541 ctgtagcacc gcctacatac ctcgctctgc taatcctgtt accagtggct gctgccagtg
     3601 gcgataagtc gtgtcttacc gggttggact caagacgata gttaccggat aaggcgcagc
     3661 ggtcgggctg aacggggggt tcgtgcacac agcccagctt ggagcgaacg acctacaccg
     3721 aactgagata cctacagcgt gagctatgag aaagcgccac gcttcccgaa gggagaaagg
     3781 cggacaggta tccggtaagc ggcagggtcg gaacaggaga gcgcacgagg gagcttccag
     3841 ggggaaacgc ctggtatctt tatagtcctg tcgggtttcg ccacctctga cttgagcgtc
     3901 gatttttgtg atgctcgtca ggggggcgga gcctatggaa aaacgccagc aacgcggcct
     3961 ttttacggtt cctgggcttt tgctggcctt ttgctcacat gtaatacgac tcactatagg
     4021 gcgaattgga gctaggcggc cgtttatcgt gccaacttta ttatacaaag ttgcggacgc
     4081 gatcgccggc ggataacaat ttcacacagg aacaggtctt cttagccaga ttttctccct
     4141 ttgaggtgtg gtttgtggaa atgaggaggt tgctgacaac ctgtttttaa aagagggggt
     4201 gctatttgga gagtgaacga gcaagctgag agccattgag tcagcatggg tcactgggcc
     4261 tccccctggc taagtggacc tttactcaca cacatgctgg catcagcaaa cacaggactg
     4321 gtctttcctc ctatcttact gctacttacc ctgtgtcttg attaggggtt tactgctgtg
     4381 aacagacacc gtgaccaagg caactgttac aaggacaaca tttaattggg gctggcttac
     4441 aggttctgag gttcagtcca ttatcatggt gggagcatgg cagcatctag gtaggcatgg
     4501 tgcagaagga gcagagagtt ctatatcttc atctaaaggc agatagaaga ctggcttcca
     4561 ggcagctagg atgagagtct taaagcccac gcccacagtg acactcctct aacaaggcta
     4621 gacctcctaa tagcgccact ccctgggcca agcatataca agctttcaca cctgtgataa
     4681 tattgctcag gcccctagtc tgagctcatc ctccgatgag atagctgtga tggcccctgc
     4741 agtcttccag tgactccata tccttctcca ttccattcca cctgtctcca cgccccctgc
     4801 ttcctagctg tttaccagca ccaagctctt tgctctgtgc ctgtcaggtt tctcttctct
     4861 gaacacttcc taccctgggc tgcctggtcc atccatccaa aatcctgcag catctcctct
     4921 ggccgggctc tccttaattc agtgtatctt tctggtgact gtctcttcct gtcagtccta
     4981 ttgatctgtg gttaggagga ccttgagctc tgcagtgtcc tccaggcctg tcgctgtgag
     5041 gcccagcctg ggcttctgaa gcaagtctgc catgagagag ggacagcaga cacagtgggg
     5101 ctctgcagct cgctcacctg agggagctct gaggaggaat gcctgttgtc tgtggaggat
     5161 aaaatccagt gtattggagt acacagggtg gattcctttg ctctcctcat aggcagttaa
     5221 agtcctgggt cagtgctgct gggtacaaat tttacagacc cacctgggtg ccttggcctc
     5281 cctcacttga ccaacagata cgaggctaaa acaccagtat agggtaaggg tgacttgtgg
     5341 aaggccctct aaagtcagtg gcagaaggtg aggtgataat aaggaagaag cggtctcccc
     5401 agctatcacc catcaggtac ttactacagg gacctcatgt tgctgctggc ccttcttcct
     5461 cagcatcagg ctagttttgt caggcctgcg tccctccctg gtgtttccac tgcccacgcc
     5521 ctctccctgt agggttactg ttccccattt actcagaagt gacttttagg agtcatcttg
     5581 gtctgctttt cctccttggg tggctagccg gccctcagca caccatctgc tgcgtttcta
     5641 tgtctgtggt caaactgagc ttctcagccc acaatccatc ttggtaattg tccagcacct
     5701 ggcacagttg ggaccccaga gaacctcttt gtaagattgg gaagatgcag gggttccaga
     5761 agagcattca gtgatacgga gctgggtctg aaggcattgg aggggtgggg tttgggaaca
     5821 gcagtgtgtc cagatggggg cagctctggc tcaaggatag ctggccgtct gatgtaggaa
     5881 atcatctttg ctggaggaaa gaggcagaga gctattgaac attgctgtat gaggtggagg
     5941 ctaggaggag acagacagac agacatggga gcacaacagt ttataaagat cccggttcct
     6001 ccttctgcag attttggttt ggggactctt ggtgtggggt gttcagctgg actgtgtttc
     6061 tgtagcgttt gctgccttgt gtccatactt ctcacaccac tgagaggagc ttgaggctca
     6121 gagcatggtc tctgtatcag ccgtcgtccc aaactactca gcttgtgggc ctcatttctg
     6181 tacagtaagg gtgataatcc tctggtgtta ggagcaggtg tggcggcagt cctaaaggcg
     6241 ccagggactg cagctaagtc atatgacttg cacctgactt cctcatataa gacacaaaca
     6301 tcttgagtgc tgcgcaggtg taccaggata caggtgaatc caatttggtg gagatttgcc
     6361 cctgctgccc tgattagctg aagcctcgtg actgatgagg gggcgtggcc tgcggtgcgt
     6421 ggatgagaga gagtataaaa ggagtgagag gcccagggtt cgggggagat atataaacaa
     6481 gggcgatata taaaaacaag ggagatataa aaacaaggga gatataaaaa caagggagat
     6541 atataaacaa gggagatata aaaacaaggg agatatataa acaagaagaa acaggactga
     6601 ataaatgtgt gcagaaggat cctgtagcag cgtcgttctt cctggcctgt tgagtgcgtg
     6661 caacaagtgg tgccgaaacc cgggaaaaga aacatcttca gtcacgagcg aagacccact
     6721 gctacaggga ggattcagaa ctgcatcacg gggaatggtg gtaaagaagt gttcctgtaa
     6781 aacagactgt tgagaaggat cagaactctt cagctgggga acggtactga tgaagagaaa
     6841 gaagaaagat gaggactgaa taaactgctg ttagaaggac tggtggtcgc atcgttcttg
     6901 ctggtcgaga gcgggcgcga caattggtgg cccgtacggg gaaccgactc ccccaccgag
     6961 ttcagaactt tcagcagtca gtggttgccg gcagggtaag ttcatggtga gtgaaacttg
     7021 ggaccccagg agtttgggaa ggacctcgga taaaatagag gtgagcataa agttgccagg
     7081 aagtaggcac aaagtaaccc aggagtttgg gaaggacctc ggataaaata gaggcgaata
     7141 taaagttgct aggaagcagg caggctttgg gacaagttaa ggttcccggc tttgggacaa
     7201 gttaaggttc ctggttttgg gacaagttaa ggaactatga taacctcagt gtagtgatca
     7261 agagatcctc gctgtgtagt tatgcttttt tctcccattg accctttgtg ggtaggtctg
     7321 atagttttgg tcttgtttgt tctgatatat ggactctgtt actgtttgaa acggtgtgta
     7381 gaggcagtca agacaggtca gaaaatcctt atagagcaac aagaaagtat gtcggaagag
     7441 aagggcttaa aaagaaaaag gaaaaagaaa ggagacacag tgttatcagg tggacagaaa
     7501 ggacaaaata aaagagctga ggcggaggag gaaggcgaat tagcttctgc gtcctctccc
     7561 tatgcctcct cagcagccac ctgtaggtgg accttctgtc tggagatttg gagaggatcg
     7621 accagatcag gtgttgatgt gggcgagagg gtctgtttgt gtgtttccac aggaccagtt
     7681 ggaacctctt tgggtgccgg agagattggt gagacgctac aagaatgagg ctcctgatcc
     7741 agttgcccct gtggatgtgg tggatgatcc cacaagcaca aaggatggag ccgagatggg
     7801 agatcctttc ggtattccag aagccgatac cagctcgaca tgacgttcaa atttttccat
     7861 gcctttttga tccctgaatt ccccttaaag agatagcccc tctggctatc tatcccttgc
     7921 ttcagggaag atgagcgggg atgagagccc tgggatgtat gcttgttata gtgtgtgtaa
     7981 ggcgcataac gataccacga tatcaacaag tttgtacaaa aaagcaggct ggcgccggaa
     8041 ccgaagttcc tattccgaag ttcctattct ctagaaagta taggaacttc gaaccctttc
     8101 ccacaccacc ctccacactt gccccaaaca ctgccaacta tgtaggagga aggggttggg
     8161 actaacagaa gaacccgttg tggggaagct gttgggaggg tcactttatg ttcttgccca
     8221 aggtcagttg ggtggcctgc ttctgatgag gtggtcccaa ggtctggggt agaaggtgag
     8281 agggacaggc caccaaggtc agcccccccc ccctatccca taggagccag gtccctctcc
     8341 tggacaggaa gactgaaggg gagatgccag agactcagtg aagcctgggg taccctattg
     8401 gagtccttca aggaaacaaa cttggcctca ccaggcctca gccttggctc ctcctgggaa
     8461 ctctactgcc cttgggatcc ccttgtagtt gtgggttaca taggaagggg gacgggattc
     8521 cccttgactg gctagcctac tcttttcttc agtcttctcc atctcctctc acctgtctct
     8581 cgaccctttc cctaggatag acttggaaaa agataagggg agaaaacaaa tgcaaacgag
     8641 gccagaaaga ttttggctgg gcattccttc cgctagcttt tattgggatc ccctagtttg
     8701 tgataggcct tttagctaca tctgccaatc catctcattt tcacacacac acacaccact
     8761 ttccttctgg tcagtgggca catgtccagc ctcaagttta tatcaccacc cccaatgccc
     8821 aacacttgta tggccttggg cgggtcatcc ccccccccac ccccagtatc tgcaacctca
     8881 agctagcttg ggtgcgttgg ttgtggataa gtagctagac tccagcaacc agtaacctct
     8941 gccctttctc ctccatgaca accaggtccc aggtcccgaa aaccaaagaa gaagaacgca
     9001 gatctccgag ggcagaggaa gtcttctaac atgcggtgac gtggaggaga atcccggccc
     9061 tgggatctgg actctagagg atcccgtcgt tttacaacgt cgtgactggg aaaaccctgg
     9121 cgttacccaa cttaatcgcc ttgcagcaca tccccctttc gccagctggc gtaatagcga
     9181 agaggcccgc accgatcgcc cttcccaaca gttgcgcagc ctgaatggcg aatggcgctt
     9241 tgcctggttt ccggcaccag aagcggtgcc ggaaagctgg ctggagtgcg atcttcctga
     9301 ggccgatact gtcgtcgtcc cctcaaactg gcagatgcac ggttacgatg cgcccatcta
     9361 caccaacgtg acctatccca ttacggtcaa tccgccgttt gttcccacgg agaatccgac
     9421 gggttgttac tcgctcacat ttaatgttga tgaaagctgg ctacaggaag gccagacgcg
     9481 aattattttt gatggcgtta actcggcgtt tcatctgtgg tgcaacgggc gctgggtcgg
     9541 ttacggccag gacagtcgtt tgccgtctga atttgacctg agcgcatttt tacgcgccgg
     9601 agaaaaccgc ctcgcggtga tggtgctgcg ctggagtgac ggcagttatc tggaagatca
     9661 ggatatgtgg cggatgagcg gcattttccg tgacgtctcg ttgctgcata aaccgactac
     9721 acaaatcagc gatttccatg ttgccactcg ctttaatgat gatttcagcc gcgctgtact
     9781 ggaggctgaa gttcagatgt gcggcgagtt gcgtgactac ctacgggtaa cagtttcttt
     9841 atggcagggt gaaacgcagg tcgccagcgg caccgcgcct ttcggcggtg aaattatcga
     9901 tgagcgtggt ggttatgccg atcgcgtcac actacgtctg aacgtcgaaa acccgaaact
     9961 gtggagcgcc gaaatcccga atctctatcg tgcggtggtt gaactgcaca ccgccgacgg
    10021 cacgctgatt gaagcagaag cctgcgatgt cggtttccgc gaggtgcgga ttgaaaatgg
    10081 tctgctgctg ctgaacggca agccgttgct gattcgaggc gttaaccgtc acgagcatca
    10141 tcctctgcat ggtcaggtca tggatgagca gacgatggtg caggatatcc tgctgatgaa
    10201 gcagaacaac tttaacgccg tgcgctgttc gcattatccg aaccatccgc tgtggtacac
    10261 gctgtgcgac cgctacggcc tgtatgtggt ggatgaagcc aatattgaaa cccacggcat
    10321 ggtgccaatg aatcgtctga ccgatgatcc gcgctggcta ccggcgatga gcgaacgcgt
    10381 aacgcgaatg gtgcagcgcg atcgtaatca cccgagtgtg atcatctggt cgctggggaa
    10441 tgaatcaggc cacggcgcta atcacgacgc gctgtatcgc tggatcaaat ctgtcgatcc
    10501 ttcccgcccg gtgcagtatg aaggcggcgg agccgacacc acggccaccg atattatttg
    10561 cccgatgtac gcgcgcgtgg atgaagacca gcccttcccg gctgtgccga aatggtccat
    10621 caaaaaatgg ctttcgctac ctggagagac gcgcccgctg atcctttgcg aatacgccca
    10681 cgcgatgggt aacagtcttg gcggtttcgc taaatactgg caggcgtttc gtcagtatcc
    10741 ccgtttacag ggcggcttcg tctgggactg ggtggatcag tcgctgatta aatatgatga
    10801 aaacggcaac ccgtggtcgg cttacggcgg tgattttggc gatacgccga acgatcgcca
    10861 gttctgtatg aacggtctgg tctttgccga ccgcacgccg catccagcgc tgacggaagc
    10921 aaaacaccag cagcagtttt tccagttccg tttatccggg caaaccatcg aagtgaccag
    10981 cgaatacctg ttccgtcata gcgataacga gctcctgcac tggatggtgg cgctggatgg
    11041 taagccgctg gcaagcggtg aagtgcctct ggatgtcgct ccacaaggta aacagttgat
    11101 tgaactgcct gaactaccgc agccggagag cgccgggcaa ctctggctca cagtacgcgt
    11161 agtgcaaccg aacgcgaccg catggtcaga agccgggcac atcagcgcct ggcagcagtg
    11221 gcgtctggcg gaaaacctca gtgtgacgct ccccgccgcg tcccacgcca tcccgcatct
    11281 gaccaccagc gaaatggatt tttgcatcga gctgggtaat aagcgttggc aatttaaccg
    11341 ccagtcaggc tttctttcac agatgtggat tggcgataaa aaacaactgc tgacgccgct
    11401 gcgcgatcag ttcacccgtg caccgctgga taacgacatt ggcgtaagtg aagcgacccg
    11461 cattgaccct aacgcctggg tcgaacgctg gaaggcggcg ggccattacc aggccgaagc
    11521 agcgttgttg cagtgcacgg cagatacact tgctgatgcg gtgctgatta cgaccgctca
    11581 cgcgtggcag catcagggga aaaccttatt tatcagccgg aaaacctacc ggattgatgg
    11641 tagtggtcaa atggcgatta ccgttgatgt tgaagtggcg agcgatacac cgcatccggc
    11701 gcggattggc ctgaactgcc agctggcgca ggtagcagag cgggtaaact ggctcggatt
    11761 agggccgcaa gaaaactatc ccgaccgcct tactgccgcc tgttttgacc gctgggatct
    11821 gccattgtca gacatgtata ccccgtacgt cttcccgagc gaaaacggtc tgcgctgcgg
    11881 gacgcgcgaa ttgaattatg gcccacacca gtggcgcggc gacttccagt tcaacatcag
    11941 ccgctacagt caacagcaac tgatggaaac cagccatcgc catctgctgc acgcggaaga
    12001 aggcacatgg ctgaatatcg acggtttcca tatggggatt ggtggcgacg actcctggag
    12061 cccgtcagta tcggcggaat tccagctgag cgccggtcgc taccattacc agttggtctg
    12121 gtgtcagggg atcccccggg agggcagagg aagtcttcta acatgcggtg acgtggagga
    12181 gaatcccggc cctattgaac aagatggatt gcacgcaggt tctccggccg cttgggtgga
    12241 gaggctattc ggctatgact gggcacaaca gacaatcggc tgctctgatg ccgccgtgtt
    12301 ccggctgtca gcgcaggggc gcccggttct ttttgtcaag accgacctgt ccggtgccct
    12361 gaatgaactg caggacgagg cagcgcggct atcgtggctg gccacgacgg gcgttccttg
    12421 cgcagctgtg ctcgacgttg tcactgaagc gggaagggac tggctgctat tgggcgaagt
    12481 gccggggcag gatctcctgt catctcacct tgctcctgcc gagaaagtat ccatcatggc
    12541 tgatgcaatg cggcggctgc atacgcttga tccggctacc tgcccattcg accaccaagc
    12601 gaaacatcgc atcgagcgag cacgtactcg gatggaagcc ggtcttgtcg atcaggatga
    12661 tctggacgaa gagcatcagg ggctcgcgcc agccgaactg ttcgccaggc tcaaggcgcg
    12721 catgcccgac ggcgaggatc tcgtcgtgac ccatggcgat gcctgcttgc cgaatatcat
    12781 ggtggaaaat ggccgctttt ctggattcat cgactgtggc cggctgggtg tggcggaccg
    12841 ctatcaggac atagcgttgg ctacccgtga tattgctgaa gagcttggcg gcgaatgggc
    12901 tgaccgcttc ctcgtgcttt acggtatcgc cgctcccgat tcgcagcgca tcgccttcta
    12961 tcgccttctt gacgagttct tctgagcggg actctggggt tcgaaatgac cgaccaagcg
    13021 acgcccaacc tgccatcacg agatttcgat tccaccgccg ccttctatga aaggttgggc
    13081 ttcggaatcg ttttccggga cgccggctgg atgatcctcc agcgcgggga tctcatgctg
    13141 gagttcttcg cccacccccc ggatctaagc tctagataag taatgatcat aatcagccat
    13201 atcacatctg tagaggtttt acttgcttta aaaaacctcc cacacctccc cctgaacctg
    13261 aaacataaaa tgaatgcaat tgttgttgtt aacttgttta ttgcagctta taatggttac
    13321 aaataaagca atagcatcac aaatttcaca aataaagcat ttttttcact gcattctagt
    13381 tgtggtttgt ccaaactcat caatgtatct tatcatgtct ggatccgggg gtaccgcgtc
    13441 gagaagttcc tattccgaag ttcctattct ctagaaagta taggaacttc gtcgagataa
    13501 cttcgtatag catacattat acgaagttat gtcgagatat ctagacccag ctttcttgta
    13561 caaagtggtt gatatctcta tagtcgcagt aggcggcaca tgtgttaggt gcagagtgtg
    13621 caggcccgca ctttcgccat ggtagcgtag gcttttgctg cagtggaggc gggacaatct
    13681 cctcagattc ggtttgccgc tctaaaagaa attatgctgc gttatgccgt ggggtgcgag
    13741 gctaagcact gcacagagga tagcttgctg ttggcatcct gtggaaggca cgtctgattg
    13801 catgaaggtt cagtgtccta gttcccttcc cccaggaaaa acgacacggg agctggccaa
    13861 gacctctctg ggtgatgagc ctaagggatg gttttgtgta gggcccctat gcttgcacac
    13921 tggggatcag acctctacct tcacccatga ggcttgcttg cagcaattaa gatctggcca
    13981 taggttaatt aacatcctgg ccttttgatg cacctgccac aagcaaaaca caatctcccc
    14041 aggagtggct tggcatgata gagaggtagt cagtgataag actccctggg catgtcacca
    14101 acctaagaca gggatcaaac caatgctgtt tgtctcccaa ggacgggtaa ggggcatggc
    14161 tgcggggggc tatctacaga cattctctct gccagaaaag aaaaaagggg gagatgttag
    14221 gagcaggtgt ggcggcagtc ctaaaggcgc cagggactgc agctaagtca tatgacttgc
    14281 acctgacttc ctcatataag acacaaacat cttgagtgct gcgcaggtgt accaggatac
    14341 aggtgaatcc aatttggtgg agatttgccc ctgctgccct gattagctga agcctcgtga
    14401 ctgatgaggg ggcgtggcct gcggtgcgtg gatgagagag agtataaaag gagtgagagg
    14461 cccagggttc gggggagata tataaacaag ggcgatatat aaaaacaagg gagatataaa
    14521 aacaagggag atataaaaac aagggagata tataaacaag ggagatataa aaacaaggga
    14581 gatatataaa caagaagaaa caggactgaa taaatgtgtg cagaaggatc ctgtagcagc
    14641 gtcgttcttc ctggcctgtt gagtgcgtgc aacactctgg tgtccatggg aggtggaata
    14701 ttccatgtga tgcttgctgg ggggatttgc aggggtaggg atggcacgtg cagggttaga
    14761 gtgcagttct tttgttgttg tttcgagatt gatttatttt atttatatga gtaaattgta
    14821 gctgtcttca gacacaccag aagggggcat cagatccttt tatggatggt tgtgagccac
    14881 catgtggttg ctgggaattg aactcaggac ctgtggaaga gcagtcagtg ctcttccccg
    14941 ctgagccatc tcttcagccc ttgagtgcag ttcttggtaa aggtgtgagt ttcagtcagg
    15001 tgcttgggga tgaggggcag ggtgccttgg cagcctcctc ccagcccgtc ttcccatgtg
    15061 ctctctcttc agcacactgc cccattggca gacagcctcc agagctgttc ttaccccaac
    15121 ctgtgagctg gctgacatgg tggcagggga agtccccgag tctactcagt gtccatctct
    15181 caccagcctg aataccaagg atgtggttcg gagaagacac aagaggagaa gccggcagca
    15241 ccagcgattc atggcccgca aggccttgct tcaggagcag gagctgttga gcacggcacc
    15301 agggccaggt ctctgccttc tgccttcacc atcacagatg ccagcggtca cagaggcttc
    15361 ggacagcagg aggcaacgtc ccaaggccag gtccggcagc aatggcctgt gcagcaaaaa
    15421 gtctgtcccc agagaagctc caagacctgg gcccatcaag tgtgtggcca ttgactgtga
    15481 gatggtgggt acgggccccc aaggacgggt gagcgagcta gcccgctgct ctgtggtgag
    15541 ctacagtggt gacgttctct atgacaaata catccggcct gaaatgccca ttgtggacta
    15601 tcgcacccgc tggagtggca tcacccgcca gcacatgcac aaggctatcc cctttcaggt
    15661 ggcccagaag gaggtaagga ccctgggtct tatgtggcca gagtggcagg ctggggagag
    15721 aagccctggt tcgaggcacc actttgtatc tggggagtga ggggccttga aaagtcactt
    15781 tccgtctcca gacatgcagt gcctttccca gagactggat taacataaac cccagagatg
    15841 gcgcaacgca attaatgata acttcgtata gcatacatta tacgaagtta tggtctgagc
    15901 tcgccatcag ttcattgtcc catctcctta tggttcttca gtacttggaa aaatgactag
    15961 tagttgggat tcccctatat attaggaatc tgaaaaggca tttggctgta gaaacagcga
    16021 aagccttata aatggactag aagccttgcc ccagggtctt ccatgaagac tccgttcccc
    16081 tagatctcta gggctctacc atgggtgtct aaaaatcatg gttaagccag cttgtcctat
    16141 aaataggccc caaggttgat taatcacctg ttgggtaata gcaacagaac cagcctggtg
    16201 ctgggaaggg aaactcagaa aggcttgcag tccctgtctt caggactctg cccctggtca
    16261 tctgtacagc gactcctgtc cctccacacc tgttctgtgc cacagggctt tttataagga
    16321 catggtcttt aggcacaaca ctcgaaagac ttggtgctgc cacagaaaca gagagagacc
    16381 taatgaaaac tggcactcca gttttgcctg tggttaggaa atgcaatggg tagagggtaa
    16441 ccagagccat gattaggaaa ggcctgagat ggcttgtgga aggaagggca ggaggacgtc
    16501 actgcggctg tgtgaagtgg ggcactgagt ctgacactgt attagacagg tatggctcag
    16561 tgcccaggca aacaaaccaa ttgctggcag gtggtggagg tgtgtagtgc tgtgtgctcc
    16621 tgattctgtt cagctggcag tagttttctt cataaatgga gcatttattc aggtgtaaag
    16681 tttggcagaa acaaaggtga aattcacatt ctgaggttgt gtcctatcac agttgtattg
    16741 gaacaaattc actttctcaa cacaaacatt agaacagaac tacttttttg ggggtggggg
    16801 gtggtggtgt ttctagacag ggtttctctg tgtagccctg gctgtcctgg aactcacttt
    16861 gtagatcagg ctggcctgta actcagaaat ccacctgcct ctgcctccca agtgctggga
    16921 ttaaaggtgt gtgccaccac gcctggcaga actacttttt aatgtctctg ggttattggg
    16981 gtcaggaagg tttgggaaat tctgataaac ctcatcctgt gacctctgtc atagtgtgct
    17041 ggctagacat aacccaaagt catttaggaa gcaggaacta aagttaagag aatgtcccca
    17101 ccagactggc atgttaacaa gccttggatg aattttctag atgtgggagt gcccagattc
    17161 ctgtgggcag tgccaccctg ggcttgtggt cctgggtgct gtaagaacgc aggctgagca
    17221 agccagtagg cagtactcct ccagggcctc cacatcagct cctgcctcca gcttcctgcc
    17281 ctgttcgagt gtcttccctg aattccttca gtaatggagc tgaaagatga aataaaccct
    17341 ttccccactt gtggtcatgg tgtttttacc acagcaatgg aaaccctaac taagacattg
    17401 ctttggaaag acctgatcat gagtagaagc agtaggaagg aaagcctgcg gtgagccctc
    17461 caattctgat ccctcctgtt gatggatgtt tgtggttggt ggtgatccct gggcaggctc
    17521 gttttctttc tgctcactta ggctagtgtg gagtaggttt gatctcttcc cctcttggtg
    17581 gcaggtgggg tgtgagacag ggtgatccta tcacaagtct gcatgcatct tattcaggct
    17641 acaaaaactg ggttccgtgg ttctaggtag gcatcagaag gccaggcgtt agcaggtgct
    17701 cagtgtggaa gctcccagtg tgaggaaggt gctggacagg gaggagcagg atgtgcccaa
    17761 acagagctgc agagcaggtc taagggaagg gttgaggagc cagtgcatac aggagcaagg
    17821 aaccgttccc tttactacca accagggctt ctccttaact tgtagccatc gccaggcatg
    17881 gttctgttgg cttccttcgg catattttta ttgatcagaa aacaagttgg ttgggaggct
    17941 gaggtaggaa aattgactta agttctaacc tggattacag aggcagcctt gtctcaaaag
    18001 aaccatccca acaaacaagc aaatctgtaa atgctgtgcc ctgactgagc accgctggtc
    18061 aagtcaaatg gagctaacag tgcaggaagg gagggtagag catcccaaga gctaaatgtg
    18121 taaagtgtgt aaaggctaaa tccatactta gaaagtacag atggcttgaa agaaggacca
    18181 gggctcctag gtggatgagg atcatgggag tcttccaggg aggctgatga gctgagacct
    18241 gggtggcagt gcatctgaga agaaggtctt gcagctaaga agtgtctgtg ccagtgctaa
    18301 gctgattgga cctctcaact tgaagacctg gttggcatgc atgcttacat acatacatac
    18361 ataccataca tacataccat acatacatac catacataca taacatacat acatctttga
    18421 ccctcacagt tgttccttgg aatggtgcag atagtattcc ttttgcagct gctaagaaga
    18481 atttgtattc aaattggggg cgtcatggtt gcctagactc tcccctccct ttcccactac
    18541 cgcctcccac tgggggtggg tccatgcacc aaatagtaag ggaactcagg tgtgttcctg
    18601 cctgacagtg gggtcttccc acctcccctc tccactcaca gatccttaag ctgttgaagg
    18661 gcaaggtggt ggtggggcac gcactgcaca atgacttcca ggccctgaag tacgtccacc
    18721 ctcggagcca gacccgggat accacttatg tcccaaacct gctcagccag cccagctccc
    18781 ttatccgaac tcgggtctct cttaaggacc tggccttgaa cctgctgcac aagaagatcc
    18841 aggtatgtgg tatggaacct cttgggaggg agggggctca tcggatttgc ataattgctg
    18901 aggtgtggat ggcactgtgg cctgctgcat gcatataggc agtatgggtg tagctatctc
    18961 attttattct ctgtgagttc cccagtgaaa gtcaagttct tctaggctat atctctttag
    19021 gtctttgccc acctcgctcc tgcccagatc ctatccccat agaatggatt ccgactccct
    19081 agctctggag gctcaggtca aggggccttt gactcttgct ctaagctatt ttggtatcca
    19141 tattctaacc tctggagcgg ggattttatt tttttggttt tgttttgttt tgtttttcaa
    19201 gacagggttt ctctgtgtag ccctggctgt cctggaactc actctgtaga ccagactgga
    19261 ctctacccca gaggtcttcc tgcctctgcc tctgcctctg cctcctgagt tttgggattg
    19321 aaggcatgtg ccaccacagc ccagattctg gaattgtttt tttaaaatat gtgtaggtgt
    19381 ttggcctgca cacatgtctg tgcatcacat gcatgactcg ttcttggaga tcaaaagaag
    19441 gcatcggatc ctctgggact gggttacaga cagtttgtga gctaccacgt aggtactggg
    19501 aactgagcct gggtcctggg gaagagcagc cagtgctctt aaccacggtg cgttctctcc
    19561 aacccaacac taaggaagga ttattttgct tcatggtttt gtagggtccg tgtgcttagg
    19621 cagaccatca tggtggtaga agcatgtgga gctataaccc cacagtgaaa atggggcaga
    19681 caaaagaaca gagacagtat attcccaagg accttccctg gcaacgtgtt tccttaggtc
    19741 cctcctcagt tgagtacctt tcaagatagc actgtgagct gggaacaagc ccacagcaca
    19801 cagaccttgg agtatatgta tctaaatcac aacagcctcc attcagagat aagtgctcct
    19861 gaccctccga ggctggcttt gtttcagggg tgatagtcag gcccatttca ctacgtagtg
    19921 atgtttttgc tcctgttcac aggtcggtca ccagggccac tcatctgtgg aagatgccat
    19981 gacagccatg gagttgtacc agctggtgga ggtgcagtgg gagcagcaag tggccagctc
    20041 tgcccaggcc cctgctgagg acagggggcc cgacagcagc actgacgtgg agcagtacat
    20101 ggacgaccag tactggcccg aggacctgac ccagagcacc ggggccgaga caaatggagg
    20161 cccagataga caggagggag aggaagggca gggagccagg agtgctcctc cctagtcacg
    20221 gggtaggatt ggagttctaa ggcagtgttt ctcaaaacct gagggtcagg actcctttat
    20281 gggtttaaag cttttcacag gggtcgccta agaccatcgg aagacacagc tgtgtacgtt
    20341 atgattcata actagcaaaa ttagagttat gaagtagcaa cagaaataat tttatttttt
    20401 ggggggggtc tccacagcat gaggaactgt aataaagggt tgcagcatta ggaaggtgga
    20461 aagccactgg tctggggtaa cttaagggca ctggtaggca aaggctcagg tcacaccacc
    20521 ctctgacagt ctcatcattc ctgacactta acatggagac actagacaag cctgtggctt
    20581 tcccagtgta aagtgggaag agtggcagag cctacctcat ggggtgtgtc ttagcactct
    20641 gagtgtatcc tagtgataaa caggatgggg ctctgttcag gcctggtttc tgagcagcta
    20701 ttgctcaggt aggtctcttg gcttttccat cggatgaggt ggggcccagg gcaagggtat
    20761 tgcaggggag ttcagaggtc ttgctgccag cttctatctc cacatcagcc tcctgacact
    20821 gcatttggaa acgtgacaac agtaatccag gtcagaaatg aagggatgct actgagacca
    20881 cacttcccac tgtccactga ttacagaaag cgttagttag tcacggattg tttgatttct
    20941 ggctcctcc
//
