# Supplementary material for: CRISPR-Cas9 enables conditional mutagenesis of challenging loci
Source: Sci Rep. 2016 Sep 1;6:32326. doi: 10.1038/srep32326 (PMC5007477; doi:10.1038/srep32326)
Supplement: Supplementary File 3 [file srep32326-s3.zip › gb/HEP00998_A04_vector.gb]

LOCUS       43098#L1L2_gt0#L3L4_pZero_DTA_kan        20252 bp    dna     circular UNK 
ACCESSION   unknown
SOURCE      Mus musculus
  ORGANISM  Mus musculus
            Eukaryota; Metazoa; Chordata; Craniata; Vertebrata; Euteleostomi;
            Mammalia; Eutheria; Euarchontoglires; Glires; Rodentia;
            Sciurognathi; Muroidea; Muridae; Murinae; Mus.
COMMENT     cassette: L1L2_gt0
COMMENT     design_id: 43098
COMMENT     backbone: L3L4_pZero_DTA_kan
COMMENT     transcript_id: ENSMUST00000014698
FEATURES             Location/Qualifiers
     misc_feature    29..49
                     /note="B4 Gateway"
                     /label="B4 Gateway"
     promoter        85..598
                     /note="mouse phosphoglycerate kinase 1 promoter"
     CDS             612..1268
                     /note="DTA"
                     /label="DTA"
     misc_feature    1393..1651
                     /note="BGH pA"
                     /label="BGH pA"
     CDS             complement(2147..2941)
                     /note="KanR"
                     /label="KanR"
     misc_feature    4053..4073
                     /note="B3 Gateway"
                     /label="B3 Gateway"
     misc_feature    4079..4086
                     /note="AsiSI"
                     /label="AsiSI"
     misc_feature    1..4111
                     /note="Synthetic Backbone"
                     /label="Synthetic Backbone"
     misc_feature    4112..8664
                     /note="5 arm"
                     /label="5 arm"
     misc_feature    8692..8716
                     /note="B1 Gateway"
                     /label="B1 Gateway"
     misc_feature    8729..8776
                     /note="Frt"
                     /label="Frt"
     intron          8777..9651
                     /note="mouse En2 intron"
                     /label="mouse En2 intron"
     misc_feature    9649..9651
                     /note="Splice Acceptor"
                     /label="Splice Acceptor"
     exon            9652..9691
                     /note="mouse En2 exon"
                     /label="mouse En2 exon"
     misc_feature    9686..9693
                     /note="Frame 0 insert"
     misc_feature    9694..9747
                     /note="'self-cleaving' 2A peptide"
                     /label="'self-cleaving' 2A peptide"
     gene            9748..12825
                     /gene="lacZ"
                     /note="lacZ"
                     /label="lacZ"
     misc_feature    12826..12879
                     /note="'self-cleaving' 2A peptide"
                     /label="'self-cleaving' 2A peptide"
     gene            12880..13671
                     /gene="NeoR"
                     /note="NeoR"
                     /label="NeoR"
     misc_feature    13870..14112
                     /note="SV40 polyadenylation site"
                     /label="SV40 polyadenylation site"
     misc_feature    14129..14176
                     /note="Frt"
                     /label="Frt"
     misc_feature    14183..14216
                     /note="loxP"
                     /label="loxP"
     misc_feature    9666..9767
                     /note="FCHK std_gt0"
                     /label="FCHK std_gt0"
     misc_feature    9666..9683
                     /note="FCHK QC prefix region"
                     /label="FCHK QC prefix region"
     misc_feature    9684..9749
                     /note="FCHK QC critical region"
                     /label="FCHK QC critical region"
     misc_feature    9750..9767
                     /note="FCHK QC suffix region"
                     /label="FCHK QC suffix region"
     misc_feature    14232..14252
                     /note="B2 Gateway"
                     /label="B2 Gateway"
     misc_feature    8665..14282
                     /note="Synthetic Cassette"
                     /label="Synthetic Cassette"
     exon            14649..14836
                     /db_xref="ENSEMBL:ENSMUSE00001294232"
                     /type="targeted"
                     /rank="3"
                     /note="target exon 1 ENSMUSE00001294232"
     misc_feature    14283..14996
                     /note="Critical Region"
                     /label="Critical Region"
     misc_feature    15020..15053
                     /note="Downstream LoxP"
                     /label="Downstream LoxP"
     misc_feature    14997..15076
                     /note="synthetic loxP region"
                     /label="synthetic loxP region"
     exon            18094..18241
                     /db_xref="ENSEMBL:ENSMUSE00001292299"
                     /rank="4"
                     /note="ENSMUSE00001292299"
                     /label="ENSMUSE00001292299"
     misc_feature    15077..20252
                     /note="3 arm"
                     /label="3 arm"
ORIGIN      
        1 ccactggccg tcgttttaca ttaattaaca acttttctat acaaagttga cagataaacg
       61 gatcccctag tttgtgatag gatcgaattc taccgggtag gggaggcgct tttcccaagg
      121 cagtctggag catgcgcttt agcagccccg ctgggcactt ggcgctacac aagtggcctc
      181 tggcctcgca cacattccac atccaccggt aggcgccaac cggctccgtt ctttggtggc
      241 cccttcgcgc caccttctac tcctccccta gtcaggaagt tcccccccgc cccgcagctc
      301 gcgtcgtgca ggacgtgaca aatggaagta gcacgtctca ctagtctcgt gcagatggac
      361 agcaccgctg agcaatggaa gcgggtaggc ctttggggca gcggccaata gcagctttgc
      421 tccttcgctt tctgggctca gaggctggga aggggtgggt ccgggggcgg gctcaggggc
      481 gggctcaggg gcggggcggg cgcccgaagg tcctccggag gcccggcatt ctgcacgctt
      541 caaaagcgca cgtctgccgc gctgttctcc tcttcctcat ctccgggcct ttcgacctgc
      601 aggtcctcgc catggatcct gatgatgttg ttgattcttc taaatctttt gtgatggaaa
      661 acttttcttc gtaccacggg actaaacctg gttatgtaga ttccattcaa aaaggtatac
      721 aaaagccaaa atctggtaca caaggaaatt atgacgatga ttggaaaggg ttttatagta
      781 ccgacaataa atacgacgct gcgggatact ctgtagataa tgaaaacccg ctctctggaa
      841 aagctggagg cgtggtcaaa gtgacgtatc caggactgac gaaggttctc gcactaaaag
      901 tggataatgc cgaaactatt aagaaagagt taggtttaag tctcactgaa ccgttgatgg
      961 agcaagtcgg aacggaagag tttatcaaaa ggttcggtga tggtgcttcg cgtgtagtgc
     1021 tcagccttcc cttcgctgag gggagttcta gcgttgaata tattaataac tgggaacagg
     1081 cgaaagcgtt aagcgtagaa cttgagatta attttgaaac ccgtggaaaa cgtggccaag
     1141 atgcgatgta tgagtatatg gctcaagcct gtgcaggaaa tcgtgtcagg cgatctcttt
     1201 gtgaaggaac cttacttctg tggtgtgaca taattggaca aactacctac agagatttaa
     1261 agctctaagg taaatataaa atttttaagt gtataatgtg ttaaactact gattctaatt
     1321 gtttgtgtat tttagattcc aacctatgga actgatgaat gggagcagtg gtggaatgca
     1381 gatcctagag ctcgctgatc agcctcgact gtgccttcta gttgccagcc atctgttgtt
     1441 tgcccctccc ccgtgccttc cttgaccctg gaaggtgcca ctcccactgt cctttcctaa
     1501 taaaatgagg aaattgcatc gcattgtctg agtaggtgtc attctattct ggggggtggg
     1561 gtggggcagg acagcaaggg ggaggattgg gaagacaata gcaggcatgc tggggatgcg
     1621 gtgggctcta tggcttctga ggcggaaaga accagctggg gctcgacgcg ccgtacccag
     1681 cttttgttcc ctttagtgag ggcctgaatg gcgaatggac gcgccctgta gcggcgcatt
     1741 aagcgcggcg ggtgtggtgg ttacgcgcag cgtgaccgct acacttgcca gcgccctagc
     1801 gcccgctcct ttcgctttct tcccttcctt tctcgccacg ttcgccggct ttccccgtca
     1861 agctctaaat cgggggctcc ctttagggtt ccgatttagt gctttacggc acctcgaccc
     1921 caaaaaactt gattagggtg atggttcacg tagtgggcca tcgccctgat agacggtttt
     1981 tcgccctttg acgttggagt ccacgttctt taatagtgga ctcttgttcc aaactggaac
     2041 aacactcaac cctatctcgg tctattcttt tgatttataa gggattttgc cgatttcggc
     2101 ctattggtta aaaaatgagc tgatttaaca aaaattttaa caaaattcag aagaactcgt
     2161 caagaaggcg atagaaggcg atgcgctgcg aatcgggagc ggcgataccg taaagcacga
     2221 ggaagcggtc agcccattcg ccgccaagct cttcagcaat atcacgggta gccaacgcta
     2281 tgtcctgata gcggtccgcc acacccagcc ggccacagtc gatgaatcca gaaaagcggc
     2341 cattttccac catgatattc ggcaagcagg catcgccatg ggtcacgacg agatcctcgc
     2401 cgtcgggcat gctcgccttg agcctggcga acagttcggc tggcgcgagc ccctgatgct
     2461 cttcgtccag atcatcctga tcgacaagac cggcttccat ccgagtacgt gctcgctcga
     2521 tgcgatgttt cgcttggtgg tcgaatgggc aggtagccgg atcaagcgta tgcagccgcc
     2581 gcattgcatc agccatgatg gatactttct cggcaggagc aaggtgagat gacaggagat
     2641 cctgccccgg cacttcgccc aatagcagcc agtcccttcc cgcttcagtg acaacgtcga
     2701 gcacagctgc gcaaggaacg cccgtcgtgg ccagccacga tagccgcgct gcctcgtctt
     2761 gcagttcatt cagggcaccg gacaggtcgg tcttgacaaa aagaaccggg cgcccctgcg
     2821 ctgacagccg gaacacggcg gcatcagagc agccgattgt ctgttgtgcc cagtcatagc
     2881 cgaatagcct ctccacccaa gcggccggag aacctgcgtg caatccatct tgttcaatca
     2941 tgcgaaacga tcctcatcct gtctcttgat cagatcttga tcccctgcgc catcagatcc
     3001 ttggcggcga gaaagccatc cagtttactt tgcagggctt cccaacctta ccagagggcg
     3061 ccccagctgg caattccggt tcgcttgctg tccataaaac cgcccagtct agctatcgcc
     3121 atgtaagccc actgcaagct acctgctttc tctttgcgct tgcgttttcc cttgtccaga
     3181 tagcccagta gctgacattc atccggggtc agcaccgttt ctgcggactg gctttctacg
     3241 tgaaaaggat ctaggtgaag atcctttttg ataatctcat gaccaaaatc ccttaacgtg
     3301 agttttcgtt ccactgagcg tcagaccccg tagaaaagat caaaggatct tcttgagatc
     3361 ctttttttct gcgcgtaatc tgctgcttgc aaacaaaaaa accaccgcta ccagcggtgg
     3421 tttgtttgcc ggatcaagag ctaccaactc tttttccgaa ggtaactggc ttcagcagag
     3481 cgcagatacc aaatactgtt cttctagtgt agccgtagtt aggccaccac ttcaagaact
     3541 ctgtagcacc gcctacatac ctcgctctgc taatcctgtt accagtggct gctgccagtg
     3601 gcgataagtc gtgtcttacc gggttggact caagacgata gttaccggat aaggcgcagc
     3661 ggtcgggctg aacggggggt tcgtgcacac agcccagctt ggagcgaacg acctacaccg
     3721 aactgagata cctacagcgt gagctatgag aaagcgccac gcttcccgaa gggagaaagg
     3781 cggacaggta tccggtaagc ggcagggtcg gaacaggaga gcgcacgagg gagcttccag
     3841 ggggaaacgc ctggtatctt tatagtcctg tcgggtttcg ccacctctga cttgagcgtc
     3901 gatttttgtg atgctcgtca ggggggcgga gcctatggaa aaacgccagc aacgcggcct
     3961 ttttacggtt cctgggcttt tgctggcctt ttgctcacat gtaatacgac tcactatagg
     4021 gcgaattgga gctaggcggc cgtttatcgt gccaacttta ttatacaaag ttgcggacgc
     4081 gatcgccggc ggataacaat ttcacacagg agtgatcaga gagatgtttt tccagtcatc
     4141 tgttcatatg cttgtatgta tgcaattgta tatttgtaaa attttccatt agaaacaaat
     4201 tataatatct ttttctgagt atgccagagg caagcggtga cattttaaaa tatgatcaca
     4261 aaagctttgc tactccaccg taagagttat gaagctgagt tctccaaacc ttaaccactg
     4321 aaccaccttt ctagccctct gtttatttgg ttttttggag acagagtctt ttgtacccta
     4381 ggctatcttg agctcttggt cttcctgctt tcacttccca agcaccagga ttgtgacatg
     4441 ggccactaca ccctggcttc tttatgtggg ttctgggaat ccactcaggt cctcaccctt
     4501 agaaagcaga cattttacca attgagccat ttcctcggcc ttccttttgt tcttcttttc
     4561 tttctttttg ttggggagag gggtgagaga gtatggtggg gtagataaat atgccacaca
     4621 cacatgcaca cacacacaca cacacacaca ctataggtaa atctcaaggg ttaagggatc
     4681 agagaacagc tgtcaggagt cagttctctc ctcccaacat ataggtgctt gagataaact
     4741 aaggctggta ctattggcag cagctcctgg aggccctggt ttttatgtct cctataagta
     4801 gctcaagatt ttaaaaacat ccttctatat ttctttctgc tatatgtgaa ttttaaaagt
     4861 tgtaagactc taacgtgtgt gtggtgtgtg tgtgtggtgt gtgtctgtgt gtgtggtgtg
     4921 tctgtgtgtg tacgtgtgtg tgtgtgtgtg gtgtgtgcgt gtgtagtgtg tgtgtgtgtg
     4981 gtgtgtgcgt gtgtagtgtg tgtatgtgtg tgtggtgtgt atatgtgtgt gtgtgtacgt
     5041 gtgtgtgtgt gtgtgtgtat ggtgtgtggt gtgtggtgtg tgtgtgtgta tgtgtgtagt
     5101 gtgtgtgtgg tgtgtgtgtt tgtgtgtgtg tgaggggggg tgcttccctg tgcacgtgga
     5161 tggagaggtt gtcaggtgtc tggttctttg actctccacc ttactctcct aagacagaac
     5221 ctctcaatga gtctggagct aggctggagg ccatctcccc ggtgatcctc ttgtcccctc
     5281 ctcgagtgct gaggtactag ctcgcatgca gccttgccca actgtttacc tggggattga
     5341 ggatctgaac tcaggttctc atgtttgccc atcaaacagt ttgatccact aatccatttc
     5401 cattgcctct atatttttaa tttatttttg ttgtatttta tatgtattag catgtatgtc
     5461 tgcataccac atccatgcct tgtgcccaca gaggccagaa gaggtcatta gatcctctgg
     5521 aactgaagtt agtgatggtt gtgagttgcc atggggatgc taggagtaag acctggctct
     5581 actggaagaa caacaaatgc tgttgactgc tgagccgcca cctctccagc cgctgtcctc
     5641 tttaaacagt cggttgtctg attgtcctgc ggagctcttc gtcatctcac tcctgagtgg
     5701 atatgcactg cattgttact gatgctcagc ctcatcttct caaactccta tcactgtgtt
     5761 gatgataaag cacttgatta tatttgacca gtatgactca attcatatat ggaatccttt
     5821 gctcagactt ttagacagta gtagttgcct ctagctggaa tcgattagaa gagttttgca
     5881 gtttacatga ctcacctcta tcctcctgct tgctttgagc acagcttgaa ggaggatgct
     5941 cactgttctc ttctaccctt gggccgcacc ctctgatgtc agcgctcagt cctctgttac
     6001 tccttctcta gagcctagaa ggacgtcccc tactggagtg cccacttgtt atcaacagcg
     6061 atgttcagtt attctccata aatcttctta gcaccccttt cacatgagat aatcatggct
     6121 gatgctgctt ttcttcttaa aggcaggctc tcattatgta gaccaggctg gtctggaatt
     6181 tggtaaccct ggctggcctc aaattcacat ggctccttct gcttcagtct tgcatgcgta
     6241 ggattgaagg tatgtaccag cacacctggc tatgtcagct ttttagaaga atattttata
     6301 tgtacagttt gaggtgagtc atcagtgata agatgctgct gtttgcagga cagaatcaat
     6361 ttaagacttg taaggaaaat gggaatgtct taagtttagt tcagttatca ttgaggaggt
     6421 agcccaggtt caaatacatg ggggacggga gagaatggag ctggggaggt agatggctta
     6481 gtggtttagc actgggctgc tcttccagag gacccgaatt caatttccag cacccatatg
     6541 gctcacaact gtctacaacc ccagttccag aagatctggc accctcacac aggcatacat
     6601 gcagcaaaat accaatgcac ataaaaatta ataaataaaa aaatacatgg gaaaattcgt
     6661 tccctctgaa ttctcatctg gggggtctac tctttctgtt aactgaagac gaatattaac
     6721 atttgtgaaa ttttttttgt tctattccgt atgtctttcc ttgtcatttc ccttgtattt
     6781 taattggtat tgctctacat ttgtagattt caatactgct ttattttcca ttttaattct
     6841 tagtggcgtc ttcattaatt tattggaatt aaatggggag agacttgcat ttattcgttc
     6901 tttttcttga tacagtaaga ccatacctgt tcttccttct ttttcctttc tttctttctt
     6961 cctttatttt aaagatgtat ttttattatt ttaaattatg tgtatgtggg gagggggtat
     7021 gtgtacaaac acacacactc acacaaacat agctacacat atacacactc aatttttaaa
     7081 atatatttat atatactata aaatatataa aactatatat gaaattatat acatatatgt
     7141 atatacatac atgatagata gatagcgaaa ctgaaaagga acaaaggtca gtatctatgc
     7201 tgagagaact attacccaga ataggagaac agaaaacaaa aacaaatgtc cgctggagag
     7261 atggctcagc ggttaagagc actgactgct cttccaaagg tcctgagttc aaatcccagc
     7321 aaccacatgg tggctcacaa ccatctataa caagatctga tgccctcttc tggggtgtct
     7381 gaagacagct acagtgtact tacatataat aaataaatac atctttaaaa aagattaata
     7441 tgtaaaaaaa ccataaatat cttaataagt atctcagcaa gagccaagat attgccttac
     7501 tggtagaata agaacaggct gtcaaaaaca aaagatgaca gaacaacctt aggtgtaggc
     7561 cctcgcctcc atcttgttga agacagtctt gttcactgct gcagtgggca ccaggctagc
     7621 tggcccagga gcttccaagg agtctcctgt ctccatctcc catcttgctg taggacactg
     7681 agataatatg cctgactgtg cctagattta tatggattct ggggatttga acttggctct
     7741 ttacattcaa gtgacaatca cttagccact gagccatctc cccagccctt atattttata
     7801 gccacttatt gtctctttgt tgacaagttt ggacaagtgt ttgcattttc tgtgaagatt
     7861 gctcatcatt tacttccaaa gttaatgata ctctttgcta gaaactcctt tcagtgcttt
     7921 acagcatgaa tgactgaaca tttgtcacat gcttggcctt atatgctgct cttaatcatc
     7981 ctcattgtga actccttaag cacagttact gcatcttctt catctgtata ggagaggtat
     8041 tagaatgaag aggttagagg aagcctagtt tgagccctat tctctgttta ctccccaggg
     8101 aaccttaaac aggtaagtta cttagcctct cagtggattt gcccctctgt aaaaatggtt
     8161 ttaatagtgc tcacctcagg aagctgtttg gaagtttaaa tgacatacag tccaataaag
     8221 tctgaagtat actttctttt tctccacccc ttacagtacc tagcccatgg agtacttcac
     8281 ccacataggt ctccagtcag caacaattga agggagggaa gggagggagg aagggaggga
     8341 gggaggaagg aaggaaggaa ggaaggaagg aaggaaggaa ggaaggaagg aaggaaggaa
     8401 ggaaggtagg aaggtaggta ggtaggtaca aagtgccttg cttaaatttt tcttttgcat
     8461 tgactgagcc tagaaaataa acctgggccc atgagtgtcc actacttgtt cccacccata
     8521 cattcagaat cgatgagact tcaaattgca tttcatgatt cctagaataa agaaggaacc
     8581 ggactttgtt tgaacaaagt atgacccttc cataaaacac agaagtctgt ttaatttatt
     8641 ggttatttag actctcaaat aagcaaggcg cataacgata ccacgatatc aacaagtttg
     8701 tacaaaaaag caggctggcg ccggaaccga agttcctatt ccgaagttcc tattctctag
     8761 aaagtatagg aacttcgaac cctttcccac accaccctcc acacttgccc caaacactgc
     8821 caactatgta ggaggaaggg gttgggacta acagaagaac ccgttgtggg gaagctgttg
     8881 ggagggtcac tttatgttct tgcccaaggt cagttgggtg gcctgcttct gatgaggtgg
     8941 tcccaaggtc tggggtagaa ggtgagaggg acaggccacc aaggtcagcc ccccccccct
     9001 atcccatagg agccaggtcc ctctcctgga caggaagact gaaggggaga tgccagagac
     9061 tcagtgaagc ctggggtacc ctattggagt ccttcaagga aacaaacttg gcctcaccag
     9121 gcctcagcct tggctcctcc tgggaactct actgcccttg ggatcccctt gtagttgtgg
     9181 gttacatagg aagggggacg ggattcccct tgactggcta gcctactctt ttcttcagtc
     9241 ttctccatct cctctcacct gtctctcgac cctttcccta ggatagactt ggaaaaagat
     9301 aaggggagaa aacaaatgca aacgaggcca gaaagatttt ggctgggcat tccttccgct
     9361 agcttttatt gggatcccct agtttgtgat aggcctttta gctacatctg ccaatccatc
     9421 tcattttcac acacacacac accactttcc ttctggtcag tgggcacatg tccagcctca
     9481 agtttatatc accaccccca atgcccaaca cttgtatggc cttgggcggg tcatcccccc
     9541 ccccaccccc agtatctgca acctcaagct agcttgggtg cgttggttgt ggataagtag
     9601 ctagactcca gcaaccagta acctctgccc tttctcctcc atgacaacca ggtcccaggt
     9661 cccgaaaacc aaagaagaag aacgcagatc tccgagggca gaggaagtct tctaacatgc
     9721 ggtgacgtgg aggagaatcc cggccctggg atctggactc tagaggatcc cgtcgtttta
     9781 caacgtcgtg actgggaaaa ccctggcgtt acccaactta atcgccttgc agcacatccc
     9841 cctttcgcca gctggcgtaa tagcgaagag gcccgcaccg atcgcccttc ccaacagttg
     9901 cgcagcctga atggcgaatg gcgctttgcc tggtttccgg caccagaagc ggtgccggaa
     9961 agctggctgg agtgcgatct tcctgaggcc gatactgtcg tcgtcccctc aaactggcag
    10021 atgcacggtt acgatgcgcc catctacacc aacgtgacct atcccattac ggtcaatccg
    10081 ccgtttgttc ccacggagaa tccgacgggt tgttactcgc tcacatttaa tgttgatgaa
    10141 agctggctac aggaaggcca gacgcgaatt atttttgatg gcgttaactc ggcgtttcat
    10201 ctgtggtgca acgggcgctg ggtcggttac ggccaggaca gtcgtttgcc gtctgaattt
    10261 gacctgagcg catttttacg cgccggagaa aaccgcctcg cggtgatggt gctgcgctgg
    10321 agtgacggca gttatctgga agatcaggat atgtggcgga tgagcggcat tttccgtgac
    10381 gtctcgttgc tgcataaacc gactacacaa atcagcgatt tccatgttgc cactcgcttt
    10441 aatgatgatt tcagccgcgc tgtactggag gctgaagttc agatgtgcgg cgagttgcgt
    10501 gactacctac gggtaacagt ttctttatgg cagggtgaaa cgcaggtcgc cagcggcacc
    10561 gcgcctttcg gcggtgaaat tatcgatgag cgtggtggtt atgccgatcg cgtcacacta
    10621 cgtctgaacg tcgaaaaccc gaaactgtgg agcgccgaaa tcccgaatct ctatcgtgcg
    10681 gtggttgaac tgcacaccgc cgacggcacg ctgattgaag cagaagcctg cgatgtcggt
    10741 ttccgcgagg tgcggattga aaatggtctg ctgctgctga acggcaagcc gttgctgatt
    10801 cgaggcgtta accgtcacga gcatcatcct ctgcatggtc aggtcatgga tgagcagacg
    10861 atggtgcagg atatcctgct gatgaagcag aacaacttta acgccgtgcg ctgttcgcat
    10921 tatccgaacc atccgctgtg gtacacgctg tgcgaccgct acggcctgta tgtggtggat
    10981 gaagccaata ttgaaaccca cggcatggtg ccaatgaatc gtctgaccga tgatccgcgc
    11041 tggctaccgg cgatgagcga acgcgtaacg cgaatggtgc agcgcgatcg taatcacccg
    11101 agtgtgatca tctggtcgct ggggaatgaa tcaggccacg gcgctaatca cgacgcgctg
    11161 tatcgctgga tcaaatctgt cgatccttcc cgcccggtgc agtatgaagg cggcggagcc
    11221 gacaccacgg ccaccgatat tatttgcccg atgtacgcgc gcgtggatga agaccagccc
    11281 ttcccggctg tgccgaaatg gtccatcaaa aaatggcttt cgctacctgg agagacgcgc
    11341 ccgctgatcc tttgcgaata cgcccacgcg atgggtaaca gtcttggcgg tttcgctaaa
    11401 tactggcagg cgtttcgtca gtatccccgt ttacagggcg gcttcgtctg ggactgggtg
    11461 gatcagtcgc tgattaaata tgatgaaaac ggcaacccgt ggtcggctta cggcggtgat
    11521 tttggcgata cgccgaacga tcgccagttc tgtatgaacg gtctggtctt tgccgaccgc
    11581 acgccgcatc cagcgctgac ggaagcaaaa caccagcagc agtttttcca gttccgttta
    11641 tccgggcaaa ccatcgaagt gaccagcgaa tacctgttcc gtcatagcga taacgagctc
    11701 ctgcactgga tggtggcgct ggatggtaag ccgctggcaa gcggtgaagt gcctctggat
    11761 gtcgctccac aaggtaaaca gttgattgaa ctgcctgaac taccgcagcc ggagagcgcc
    11821 gggcaactct ggctcacagt acgcgtagtg caaccgaacg cgaccgcatg gtcagaagcc
    11881 gggcacatca gcgcctggca gcagtggcgt ctggcggaaa acctcagtgt gacgctcccc
    11941 gccgcgtccc acgccatccc gcatctgacc accagcgaaa tggatttttg catcgagctg
    12001 ggtaataagc gttggcaatt taaccgccag tcaggctttc tttcacagat gtggattggc
    12061 gataaaaaac aactgctgac gccgctgcgc gatcagttca cccgtgcacc gctggataac
    12121 gacattggcg taagtgaagc gacccgcatt gaccctaacg cctgggtcga acgctggaag
    12181 gcggcgggcc attaccaggc cgaagcagcg ttgttgcagt gcacggcaga tacacttgct
    12241 gatgcggtgc tgattacgac cgctcacgcg tggcagcatc aggggaaaac cttatttatc
    12301 agccggaaaa cctaccggat tgatggtagt ggtcaaatgg cgattaccgt tgatgttgaa
    12361 gtggcgagcg atacaccgca tccggcgcgg attggcctga actgccagct ggcgcaggta
    12421 gcagagcggg taaactggct cggattaggg ccgcaagaaa actatcccga ccgccttact
    12481 gccgcctgtt ttgaccgctg ggatctgcca ttgtcagaca tgtatacccc gtacgtcttc
    12541 ccgagcgaaa acggtctgcg ctgcgggacg cgcgaattga attatggccc acaccagtgg
    12601 cgcggcgact tccagttcaa catcagccgc tacagtcaac agcaactgat ggaaaccagc
    12661 catcgccatc tgctgcacgc ggaagaaggc acatggctga atatcgacgg tttccatatg
    12721 gggattggtg gcgacgactc ctggagcccg tcagtatcgg cggaattcca gctgagcgcc
    12781 ggtcgctacc attaccagtt ggtctggtgt caggggatcc cccgggaggg cagaggaagt
    12841 cttctaacat gcggtgacgt ggaggagaat cccggcccta ttgaacaaga tggattgcac
    12901 gcaggttctc cggccgcttg ggtggagagg ctattcggct atgactgggc acaacagaca
    12961 atcggctgct ctgatgccgc cgtgttccgg ctgtcagcgc aggggcgccc ggttcttttt
    13021 gtcaagaccg acctgtccgg tgccctgaat gaactgcagg acgaggcagc gcggctatcg
    13081 tggctggcca cgacgggcgt tccttgcgca gctgtgctcg acgttgtcac tgaagcggga
    13141 agggactggc tgctattggg cgaagtgccg gggcaggatc tcctgtcatc tcaccttgct
    13201 cctgccgaga aagtatccat catggctgat gcaatgcggc ggctgcatac gcttgatccg
    13261 gctacctgcc cattcgacca ccaagcgaaa catcgcatcg agcgagcacg tactcggatg
    13321 gaagccggtc ttgtcgatca ggatgatctg gacgaagagc atcaggggct cgcgccagcc
    13381 gaactgttcg ccaggctcaa ggcgcgcatg cccgacggcg aggatctcgt cgtgacccat
    13441 ggcgatgcct gcttgccgaa tatcatggtg gaaaatggcc gcttttctgg attcatcgac
    13501 tgtggccggc tgggtgtggc ggaccgctat caggacatag cgttggctac ccgtgatatt
    13561 gctgaagagc ttggcggcga atgggctgac cgcttcctcg tgctttacgg tatcgccgct
    13621 cccgattcgc agcgcatcgc cttctatcgc cttcttgacg agttcttctg agcgggactc
    13681 tggggttcga aatgaccgac caagcgacgc ccaacctgcc atcacgagat ttcgattcca
    13741 ccgccgcctt ctatgaaagg ttgggcttcg gaatcgtttt ccgggacgcc ggctggatga
    13801 tcctccagcg cggggatctc atgctggagt tcttcgccca ccccccggat ctaagctcta
    13861 gataagtaat gatcataatc agccatatca catctgtaga ggttttactt gctttaaaaa
    13921 acctcccaca cctccccctg aacctgaaac ataaaatgaa tgcaattgtt gttgttaact
    13981 tgtttattgc agcttataat ggttacaaat aaagcaatag catcacaaat ttcacaaata
    14041 aagcattttt ttcactgcat tctagttgtg gtttgtccaa actcatcaat gtatcttatc
    14101 atgtctggat ccgggggtac cgcgtcgaga agttcctatt ccgaagttcc tattctctag
    14161 aaagtatagg aacttcgtcg agataacttc gtatagcata cattatacga agttatgtcg
    14221 agatatctag acccagcttt cttgtacaaa gtggttgata tctctatagt cgcagtaggc
    14281 ggagaattgt aggtaactgc ctacaaacag actccacgag cccaggactc tgtgtgtgtg
    14341 tgtgtgagtt ctgtgagtgt gtgaattctg tgtgtgaatt ttgctttgct ctttcctgtc
    14401 cagtgatgtg gtgtgtcatc tccctctgtc agatccttat cacacgagga cgaacagtct
    14461 tcttcctcct tacattgttt aaactgagct ggggagtcgt ctccctcttc atgttttcag
    14521 tggaaggaag tatctatggt tatttttcac atcaagcatt gaactttctt gaggaagggc
    14581 agagggtggg gtatgttgtg cactaattca ccttctacaa aattctcctt gtctgtactc
    14641 gcccatagga tggcacttcc aaacgtcttg gaaacttgct agaaatgatg taccaggagc
    14701 cagcacgatg gtcctacaca ttccagaccc tttctttcat gagccgtctg aaggtgcagc
    14761 tggagcccat cccagggaga ctcctgcagg cagagaagtc tgtgcgggtc tttgagaggt
    14821 ctgtgtacag tgacaggtaa gacaccagac actgccagcc acagacactg tgctcacaga
    14881 catgtggttt ttctttgcag ggtccctgac cttggctcac tagtcattgt aaaatgtctg
    14941 tgtggctggc ttgtgagtgt cctctcagag caaaatagac atgctttttt agttatgaga
    15001 tggcgcaacg caattaatga taacttcgta tagcatacat tatacgaagt tatggtctga
    15061 gctcgccatc agttcattcg gggaattggg atttccatat gtgccactat gcctgttgtt
    15121 gttaataact acttgggtca agcagggcac tagtggctca tgtctttaac cctttgtgag
    15181 ttcgaggcca gcctgcccta cagaatgagt tccagggcag ccaaagctac acagagaaac
    15241 cctgtctcaa aaaaccattt aaaaaaaaaa aatcttaaca tttccttata aagaagaggg
    15301 cagttggtca tactttgtgc cattacccca gcaaagcggc tttctttagt taaaggggga
    15361 tattttcagg cagaaaggat aaccaggtac aaattctaat ctcaagagca tttatactcc
    15421 tttaaaaatg cattcaattt tcccttttgt gcccagggcg tgagttgccc ccagtgtgga
    15481 agggcgaaag tgtcattccc tcctgggctg ggttagtgga ggtttactga ctgcctcctg
    15541 cactcaggag ccaggctcag ccccaggcca gtcccggctc catgacaagg ctactgcagc
    15601 aaggacgaca tatgtactca caagtgtgtg tatgtttcgg aggacagtga ttgcagggaa
    15661 gaagaaatag aagctttctg attgaattaa catcagtgtg gctttagaac aaagctctgg
    15721 attgctgggt ccttcagccc tgttctgtct gcaatcccgc aaccccctct ctttaccccc
    15781 accttctgcc caccaccagc agctatggag aaacagggga agtgcctacc tcaggagagg
    15841 taaaggcccc ttttataggc ttagtcattt ttctttgtaa gatgtaactt tcatcttcag
    15901 ttgtctgtgg agaagttggc agcactttcc aattcttgtc gccttcagtg agctttagct
    15961 aaaacattct agtctgggca agttcacttt tggagtttgc aaattagctt ctttgtggcc
    16021 tcagagaaac agttcagaag gcttagagct gtcgactact gagtggcaat caccgtcctg
    16081 agcatctcac aagtagatct cagtcgtgtc tgccatgtgt tgagaggcag gtatcttccc
    16141 aaggcaacat ggcctgtgga agctgcaacg aggatcagac tctacagagt cattttacaa
    16201 aagccactct cttaaaagag acacagcttt gcagtttgca cttccctgag ccagtcacac
    16261 agcagtttgg ttttcatggt tttcagaagt ggccagttgc tgaccattgc cttagacctg
    16321 gagttcatta ttgcagatat aaatgtgttt tgtatcaagc tttaacagca gaattgaccc
    16381 ttttaaagcc atggtttata cagttctgat ctctcaattt accagatctt ccttttcttg
    16441 tggaagtaag caaagaagga agttagtttg atattcagca ttagccctct ttgatttgat
    16501 tggaagctca gcagaggaag ctaggttcct gtatgctccg gagaggaggt tgctctcctg
    16561 gtcctactga agtcagctcc agagctgaca cccttgcttt tcagcaacaa agcagcatgg
    16621 ctcagcagcc gaagactcgg cagtctcact ctgaagtgca gtatggaagg gtggctttag
    16681 cctacgttta cttgggtttt gcttggaatc ttgctgtagt aatgaggaaa tctcaaaggc
    16741 tcaggtttcc atgcacatgc catgtgtctt ggccagcttc cctttctaca gtccctctcc
    16801 ttgtagtggg ttgctccgtg tgtaggccct agcacggcct gtgtaggtgc tgtttctcat
    16861 tacaggactg agcaggatgg gagctgtaga ctgggaattc agatttccag ggctggaaag
    16921 acagtccagc agctaagagc atttgcttct cttctagagg agccaaagtt cattccccac
    16981 acccacatca aatggctcac agctgcctgt aagtctagcc cagtgaatcc aatgtcttct
    17041 tctggtctcc acaagcacca acttgtactt acacaaaccc acccagaaac atacacgcac
    17101 acataaataa taaaaataca gtttttaaac tttgaattga ttctttgtga gtttcacatc
    17161 gtgcatctca gcccacctat ctccccgtcc catagtatct gccctccaaa cttgcaacct
    17221 cccctcccaa aagaaaataa actcacaaac aaaaaaataa acaaaacaaa gcataaaaaa
    17281 catcgtggaa gctgtactgt gccatagtgt atcccacaat gtacctctct gtccatacgt
    17341 cttcattgta agtgttcatg gcagtgagtc tggttggagg tttctggctg ctatcatacc
    17401 atcaatattg gatcctcact ggggttcctc ctagttatcc tgttgctgcc ctgtgtcatg
    17461 gcgaccctgc agccttggat ctgcaggact ggccctttca tgcactccaa cagataatgg
    17521 ggtgggccaa ctcagatccc agaatctggt cataggtggt agctgagcag gtcagcctgc
    17581 tggctcttcc atatctgcac ttccagggtg agctctccag ccctgctcca gctaggccac
    17641 ccaatactgc catcagcagg aggcagggtt agctctcctg tcatgccccc acccacaccc
    17701 ccagagccag ctccactgtg ctgcccagtc gggctcgggg cccattctcc caggtgctgc
    17761 agctggcgag gggctgggac agctgagcag ctcacaccca taggccagct ccactgtgtt
    17821 ggtcaggcaa ggtgcagggc taactctcct gctctcatga ccttgaggcc agctctctcg
    17881 atgactacag gtggcaaggg ggaagggggc aggtggaaat agggttgggg ggcgatattt
    17941 tttaaatcag gttattttta atggctaata agagctagaa tggttaagtg gtttggataa
    18001 gcatgaaaca agccagttac tgatttttct gcttttctcc cactcctgac tttcttcctc
    18061 caccccaacc tcccactcaa caattccaac caggtatatc tttgcaaaga atctatttga
    18121 aaatggctcc ctcagtgaca tcgagtggca catctatcag gactggcact cctttctcct
    18181 gcaggagttc gcaaaccggc ttttgttaca cggcttcatc tatctccagg cttcacccca
    18241 ggtaactctg agcctaaaat cttctatagg tgatggtggc atctgcctta atcccagaat
    18301 gagggaggca gatcttggtg agttcgaggc cagcctggtc tgcggattga gctccaggac
    18361 atccagggct acacagagaa accctgtctc tgtctctctc tctctctctc tctctctctc
    18421 tctctctctc tctctcaaaa ataacactta gtgtctatat tgtttggagt tttgttctgt
    18481 tttatctaaa gaacttcagg aaacacaaga gatgcgtcct gcaaacttct ggtttcttgg
    18541 aagttagttt ccagccctca gccagcagag agagtagaaa tacacccgta ctccagcatt
    18601 gagtacccgc ctcccaggga cctgctgcag ctatatctgt ggcagtgtgc tcaaacagta
    18661 gcctgcgtgt ggaagtgacc cgctggggaa gaaccaactg ttgtttttac agctccaggt
    18721 ctgcagcacc tgccacaggc actgtttcct tcctgtgtcg ggtcatctga ggcttcagtg
    18781 gaacctatga ggaaggaagg aaggaaggaa ggaaggaagg aaggaaggaa ggaaggaagg
    18841 aaggaaggaa ggtttcctct ctcatcctaa attgttgccc acagtttggt ccttgagaag
    18901 tccctcaggc aggcaaactg tagaagtgct ctctggctct gattctgtaa cttgaacttg
    18961 ggagccagtt tagcccacag gatgatttca tgacagggga tctctggaga cagcattggc
    19021 ccttggctcc tactgactgg tagtgacctt ggctagaccc tagaaaaggg gtctttgtct
    19081 gtaaagtaga tctcctaaaa gacttgggca ggattcccag tcgaggcaaa gcatgttttg
    19141 agagatactg ctgtcaactt ttgagagaca ctttgcaagt atggtcagat gccaagtacg
    19201 cccattgttg cagaaaacaa gccagctgtc ggcaggctgg ggctgagctt gtggacagaa
    19261 gggagcctgg gggcatgcta agcaaagtct gagaacaagt gagagagttc ctctcatgtc
    19321 acgttgcatg ggccccatag agaggatcag gaggaagggg cagccagaag agggacttct
    19381 gagtgcagct gggactggat ttgtgtcttc ttgccttttt cacctttttt aaaggttttt
    19441 ttgagacatg gtctcacagt gtagctctgg ctgttctgga actcactctg tagacaagac
    19501 tagcctcaga tgcacagact cacagactct gcctgcctct gcctcccagc tgctagggtg
    19561 aagggtgtgc tccaccatac ttggctgtat gtatgcatgc atgcgtgtgt gtgtgtgtgt
    19621 atgtatgtat gtatgtatgt atgtatgtat gtatgtattt cttcctcctc ttccttcttc
    19681 ttctcctttt tagattcatt tatttatttt atgtatataa gtacactgta gccccagaag
    19741 agggcaatca gatcccgtta cagatggttg ttagccactg tatgtttgct gggaattgaa
    19801 ctcaggacct ctgaaagcag tcggtgctct taacttagag ccatctctct aacaccacat
    19861 ttttttttct aatatgacat ttactcctcc ttttctagca actcctcttc atctgtgtgt
    19921 gtgagtgtgt gtctgtgtgt gagtgtgtgt gtgtatgtgt gtgtgtgtga gagagagagg
    19981 gagagggaga gaggtgggga gagagagtca gaggacggtt taacttcatt tctctcattc
    20041 tgcccttcca tggatctcag ggatggaact taagtcacca gcccttcttt gccagtacgg
    20101 gttgcctgct gagccatctt gccaagccca tcatgccttt gtggtatgga gaggacctga
    20161 attataatac agacgttaga tcacatcagg gagtaagaga gtctagataa agtttcgggt
    20221 ccaaataaaa ttgaagtaga tatccgcaag ac
//
