# Supplementary material for: CRISPR-Cas9 enables conditional mutagenesis of challenging loci
Source: Sci Rep. 2016 Sep 1;6:32326. doi: 10.1038/srep32326 (PMC5007477; doi:10.1038/srep32326)
Supplement: Supplementary File 3 [file srep32326-s3.zip › gb/HEP00998_A05_vector.gb]

LOCUS       42110#L1L2_gt0#L3L4_pZero_DTA_kan        19773 bp    dna     circular UNK 
ACCESSION   unknown
SOURCE      Mus musculus
  ORGANISM  Mus musculus
            Eukaryota; Metazoa; Chordata; Craniata; Vertebrata; Euteleostomi;
            Mammalia; Eutheria; Euarchontoglires; Glires; Rodentia;
            Sciurognathi; Muroidea; Muridae; Murinae; Mus.
COMMENT     cassette: L1L2_gt0
COMMENT     design_id: 42110
COMMENT     backbone: L3L4_pZero_DTA_kan
COMMENT     transcript_id: ENSMUST00000162461
FEATURES             Location/Qualifiers
     misc_feature    29..49
                     /note="B4 Gateway"
                     /label="B4 Gateway"
     promoter        85..598
                     /note="mouse phosphoglycerate kinase 1 promoter"
     CDS             612..1268
                     /note="DTA"
                     /label="DTA"
     misc_feature    1393..1651
                     /note="BGH pA"
                     /label="BGH pA"
     CDS             complement(2147..2941)
                     /note="KanR"
                     /label="KanR"
     misc_feature    4053..4073
                     /note="B3 Gateway"
                     /label="B3 Gateway"
     misc_feature    4079..4086
                     /note="AsiSI"
                     /label="AsiSI"
     misc_feature    1..4111
                     /note="Synthetic Backbone"
                     /label="Synthetic Backbone"
     exon            4727..4820
                     /db_xref="ENSEMBL:ENSMUSE00001268770"
                     /rank="2"
                     /note="ENSMUSE00001268770"
                     /label="ENSMUSE00001268770"
     exon            6681..6782
                     /db_xref="ENSEMBL:ENSMUSE00001309874"
                     /rank="3"
                     /note="ENSMUSE00001309874"
                     /label="ENSMUSE00001309874"
     exon            7578..7671
                     /db_xref="ENSEMBL:ENSMUSE00001219776"
                     /rank="4"
                     /note="ENSMUSE00001219776"
                     /label="ENSMUSE00001219776"
     exon            7849..7916
                     /db_xref="ENSEMBL:ENSMUSE00001244470"
                     /rank="5"
                     /note="ENSMUSE00001244470"
                     /label="ENSMUSE00001244470"
     misc_feature    4112..8449
                     /note="5 arm"
                     /label="5 arm"
     misc_feature    8477..8501
                     /note="B1 Gateway"
                     /label="B1 Gateway"
     misc_feature    8514..8561
                     /note="Frt"
                     /label="Frt"
     intron          8562..9436
                     /note="mouse En2 intron"
                     /label="mouse En2 intron"
     misc_feature    9434..9436
                     /note="Splice Acceptor"
                     /label="Splice Acceptor"
     exon            9437..9476
                     /note="mouse En2 exon"
                     /label="mouse En2 exon"
     misc_feature    9471..9478
                     /note="Frame 0 insert"
     misc_feature    9479..9532
                     /note="'self-cleaving' 2A peptide"
                     /label="'self-cleaving' 2A peptide"
     gene            9533..12610
                     /gene="lacZ"
                     /note="lacZ"
                     /label="lacZ"
     misc_feature    12611..12664
                     /note="'self-cleaving' 2A peptide"
                     /label="'self-cleaving' 2A peptide"
     gene            12665..13456
                     /gene="NeoR"
                     /note="NeoR"
                     /label="NeoR"
     misc_feature    13655..13897
                     /note="SV40 polyadenylation site"
                     /label="SV40 polyadenylation site"
     misc_feature    13914..13961
                     /note="Frt"
                     /label="Frt"
     misc_feature    13968..14001
                     /note="loxP"
                     /label="loxP"
     misc_feature    9451..9552
                     /note="FCHK std_gt0"
                     /label="FCHK std_gt0"
     misc_feature    9451..9468
                     /note="FCHK QC prefix region"
                     /label="FCHK QC prefix region"
     misc_feature    9469..9534
                     /note="FCHK QC critical region"
                     /label="FCHK QC critical region"
     misc_feature    9535..9552
                     /note="FCHK QC suffix region"
                     /label="FCHK QC suffix region"
     misc_feature    14017..14037
                     /note="B2 Gateway"
                     /label="B2 Gateway"
     misc_feature    8450..14067
                     /note="Synthetic Cassette"
                     /label="Synthetic Cassette"
     exon            14456..14574
                     /db_xref="ENSEMBL:ENSMUSE00001232237"
                     /type="targeted"
                     /rank="6"
                     /note="target exon 1 ENSMUSE00001232237"
     misc_feature    14068..14725
                     /note="Critical Region"
                     /label="Critical Region"
     misc_feature    14749..14782
                     /note="Downstream LoxP"
                     /label="Downstream LoxP"
     misc_feature    14726..14805
                     /note="synthetic loxP region"
                     /label="synthetic loxP region"
     exon            15140..15215
                     /db_xref="ENSEMBL:ENSMUSE00001269390"
                     /rank="7"
                     /note="ENSMUSE00001269390"
                     /label="ENSMUSE00001269390"
     exon            17760..17959
                     /db_xref="ENSEMBL:ENSMUSE00001280423"
                     /rank="8"
                     /note="ENSMUSE00001280423"
                     /label="ENSMUSE00001280423"
     exon            18099..18250
                     /db_xref="ENSEMBL:ENSMUSE00001216231"
                     /rank="9"
                     /note="ENSMUSE00001216231"
                     /label="ENSMUSE00001216231"
     exon            19283..19363
                     /db_xref="ENSEMBL:ENSMUSE00001231586"
                     /rank="10"
                     /note="ENSMUSE00001231586"
                     /label="ENSMUSE00001231586"
     misc_feature    14806..19773
                     /note="3 arm"
                     /label="3 arm"
ORIGIN      
        1 ccactggccg tcgttttaca ttaattaaca acttttctat acaaagttga cagataaacg
       61 gatcccctag tttgtgatag gatcgaattc taccgggtag gggaggcgct tttcccaagg
      121 cagtctggag catgcgcttt agcagccccg ctgggcactt ggcgctacac aagtggcctc
      181 tggcctcgca cacattccac atccaccggt aggcgccaac cggctccgtt ctttggtggc
      241 cccttcgcgc caccttctac tcctccccta gtcaggaagt tcccccccgc cccgcagctc
      301 gcgtcgtgca ggacgtgaca aatggaagta gcacgtctca ctagtctcgt gcagatggac
      361 agcaccgctg agcaatggaa gcgggtaggc ctttggggca gcggccaata gcagctttgc
      421 tccttcgctt tctgggctca gaggctggga aggggtgggt ccgggggcgg gctcaggggc
      481 gggctcaggg gcggggcggg cgcccgaagg tcctccggag gcccggcatt ctgcacgctt
      541 caaaagcgca cgtctgccgc gctgttctcc tcttcctcat ctccgggcct ttcgacctgc
      601 aggtcctcgc catggatcct gatgatgttg ttgattcttc taaatctttt gtgatggaaa
      661 acttttcttc gtaccacggg actaaacctg gttatgtaga ttccattcaa aaaggtatac
      721 aaaagccaaa atctggtaca caaggaaatt atgacgatga ttggaaaggg ttttatagta
      781 ccgacaataa atacgacgct gcgggatact ctgtagataa tgaaaacccg ctctctggaa
      841 aagctggagg cgtggtcaaa gtgacgtatc caggactgac gaaggttctc gcactaaaag
      901 tggataatgc cgaaactatt aagaaagagt taggtttaag tctcactgaa ccgttgatgg
      961 agcaagtcgg aacggaagag tttatcaaaa ggttcggtga tggtgcttcg cgtgtagtgc
     1021 tcagccttcc cttcgctgag gggagttcta gcgttgaata tattaataac tgggaacagg
     1081 cgaaagcgtt aagcgtagaa cttgagatta attttgaaac ccgtggaaaa cgtggccaag
     1141 atgcgatgta tgagtatatg gctcaagcct gtgcaggaaa tcgtgtcagg cgatctcttt
     1201 gtgaaggaac cttacttctg tggtgtgaca taattggaca aactacctac agagatttaa
     1261 agctctaagg taaatataaa atttttaagt gtataatgtg ttaaactact gattctaatt
     1321 gtttgtgtat tttagattcc aacctatgga actgatgaat gggagcagtg gtggaatgca
     1381 gatcctagag ctcgctgatc agcctcgact gtgccttcta gttgccagcc atctgttgtt
     1441 tgcccctccc ccgtgccttc cttgaccctg gaaggtgcca ctcccactgt cctttcctaa
     1501 taaaatgagg aaattgcatc gcattgtctg agtaggtgtc attctattct ggggggtggg
     1561 gtggggcagg acagcaaggg ggaggattgg gaagacaata gcaggcatgc tggggatgcg
     1621 gtgggctcta tggcttctga ggcggaaaga accagctggg gctcgacgcg ccgtacccag
     1681 cttttgttcc ctttagtgag ggcctgaatg gcgaatggac gcgccctgta gcggcgcatt
     1741 aagcgcggcg ggtgtggtgg ttacgcgcag cgtgaccgct acacttgcca gcgccctagc
     1801 gcccgctcct ttcgctttct tcccttcctt tctcgccacg ttcgccggct ttccccgtca
     1861 agctctaaat cgggggctcc ctttagggtt ccgatttagt gctttacggc acctcgaccc
     1921 caaaaaactt gattagggtg atggttcacg tagtgggcca tcgccctgat agacggtttt
     1981 tcgccctttg acgttggagt ccacgttctt taatagtgga ctcttgttcc aaactggaac
     2041 aacactcaac cctatctcgg tctattcttt tgatttataa gggattttgc cgatttcggc
     2101 ctattggtta aaaaatgagc tgatttaaca aaaattttaa caaaattcag aagaactcgt
     2161 caagaaggcg atagaaggcg atgcgctgcg aatcgggagc ggcgataccg taaagcacga
     2221 ggaagcggtc agcccattcg ccgccaagct cttcagcaat atcacgggta gccaacgcta
     2281 tgtcctgata gcggtccgcc acacccagcc ggccacagtc gatgaatcca gaaaagcggc
     2341 cattttccac catgatattc ggcaagcagg catcgccatg ggtcacgacg agatcctcgc
     2401 cgtcgggcat gctcgccttg agcctggcga acagttcggc tggcgcgagc ccctgatgct
     2461 cttcgtccag atcatcctga tcgacaagac cggcttccat ccgagtacgt gctcgctcga
     2521 tgcgatgttt cgcttggtgg tcgaatgggc aggtagccgg atcaagcgta tgcagccgcc
     2581 gcattgcatc agccatgatg gatactttct cggcaggagc aaggtgagat gacaggagat
     2641 cctgccccgg cacttcgccc aatagcagcc agtcccttcc cgcttcagtg acaacgtcga
     2701 gcacagctgc gcaaggaacg cccgtcgtgg ccagccacga tagccgcgct gcctcgtctt
     2761 gcagttcatt cagggcaccg gacaggtcgg tcttgacaaa aagaaccggg cgcccctgcg
     2821 ctgacagccg gaacacggcg gcatcagagc agccgattgt ctgttgtgcc cagtcatagc
     2881 cgaatagcct ctccacccaa gcggccggag aacctgcgtg caatccatct tgttcaatca
     2941 tgcgaaacga tcctcatcct gtctcttgat cagatcttga tcccctgcgc catcagatcc
     3001 ttggcggcga gaaagccatc cagtttactt tgcagggctt cccaacctta ccagagggcg
     3061 ccccagctgg caattccggt tcgcttgctg tccataaaac cgcccagtct agctatcgcc
     3121 atgtaagccc actgcaagct acctgctttc tctttgcgct tgcgttttcc cttgtccaga
     3181 tagcccagta gctgacattc atccggggtc agcaccgttt ctgcggactg gctttctacg
     3241 tgaaaaggat ctaggtgaag atcctttttg ataatctcat gaccaaaatc ccttaacgtg
     3301 agttttcgtt ccactgagcg tcagaccccg tagaaaagat caaaggatct tcttgagatc
     3361 ctttttttct gcgcgtaatc tgctgcttgc aaacaaaaaa accaccgcta ccagcggtgg
     3421 tttgtttgcc ggatcaagag ctaccaactc tttttccgaa ggtaactggc ttcagcagag
     3481 cgcagatacc aaatactgtt cttctagtgt agccgtagtt aggccaccac ttcaagaact
     3541 ctgtagcacc gcctacatac ctcgctctgc taatcctgtt accagtggct gctgccagtg
     3601 gcgataagtc gtgtcttacc gggttggact caagacgata gttaccggat aaggcgcagc
     3661 ggtcgggctg aacggggggt tcgtgcacac agcccagctt ggagcgaacg acctacaccg
     3721 aactgagata cctacagcgt gagctatgag aaagcgccac gcttcccgaa gggagaaagg
     3781 cggacaggta tccggtaagc ggcagggtcg gaacaggaga gcgcacgagg gagcttccag
     3841 ggggaaacgc ctggtatctt tatagtcctg tcgggtttcg ccacctctga cttgagcgtc
     3901 gatttttgtg atgctcgtca ggggggcgga gcctatggaa aaacgccagc aacgcggcct
     3961 ttttacggtt cctgggcttt tgctggcctt ttgctcacat gtaatacgac tcactatagg
     4021 gcgaattgga gctaggcggc cgtttatcgt gccaacttta ttatacaaag ttgcggacgc
     4081 gatcgccggc ggataacaat ttcacacagg aacttcttta tgcccgctag ctttacaaga
     4141 ttatagtatg acaactgtgt tgttcatcct gggctgcagt gggctctgat tcagcctcgg
     4201 aagcagttga gcctgtaggc atttgcccca gacccagcta caatgtgtgt gtgtgtgtgt
     4261 gtatatatat atatatatat attataaaac atacattgtg aaatgattgc cagagacagg
     4321 ctgttcaaca tctcttacta ttcttactct caggtagtag taaagtgact gtttccttgg
     4381 agcaagaatt ttattttatt ttgttttttg agacagagat tgtctgcctc tgccttctga
     4441 gtgctaggag ttaggtgtgc gccatcatct ctgcctccac agcaagagtt ttgtaatact
     4501 gatatgactc tcagtgtaaa tagccacctt ttccagccca taatagtaaa tatgttaacc
     4561 gaaagtggga acaactgtag gtttgtttgt gtcttggtag atcctagttg acccttgaga
     4621 gactttgtcc ctttagtaaa tgctttatct gatttgggat agaggttctc ccttgctttt
     4681 tcctatagca ttctttgaat tttgttttaa tgttttattt aaacagggtc aacatggctg
     4741 ggcctgaaga agcagtccac agagggtgtg acaaccatcc tccctttgtt ggtgggaagt
     4801 ctgtgctcct ctttggacag gtaactggtt gctgtacccc ttgcagaagg agcttaagtg
     4861 aggaatgctg ggctgaaatg cttccgtcgt catgtgtgga cgctggtcac tggtccccgt
     4921 ggatttgtga acttcgcagc aaaagactag ttagtagtgg ggccagtgag gcagcgagtg
     4981 agcgtagcag cgaaggcacc tcctgtctgc ctgatgactg aggttgctcc ctgagaccca
     5041 catggtggga agagagaact gactcctgta agctgtcctc tgagcgcagt acacactgtg
     5101 acactgtgcc tacacatgca tatgcaagat aaacacattt tagaaatata agaaaagtga
     5161 aaaaactaac agtacaagtg attacattta ggtgtaaatt ttttgtgctc accttatttg
     5221 aatgtgtgaa gaaggtgtca aattgcctgg agctgaaatt atagttggct ctgattcacc
     5281 tgctgtgggt gctgggaact gaactctggt cttgctagaa gagctgcaaa tagtcttaac
     5341 cactgagctc tctctccagc ccaggttccc agcactttaa agcaatacct ttatattaat
     5401 ttttttgttt gtttttgatt ttttgagaca gggtttctct acatagccct ggctgtcctg
     5461 gaactcacta tgtagaccag gctggcctcg aactcattgc attctaagta ctagaattaa
     5521 aagtatttgt cattatgtcc agcttaaatt ttttaattct tacaataata caatttgatc
     5581 atgtttaact ccttccaaat atttccacct ccctacctac ccagctgtaa gctctttctc
     5641 taaaatcaaa acaaaataaa tccctccaaa tgggggaaaa ataaaacagc aattaaaaca
     5701 aaaccaataa gatgaaaaag acatactaaa cataaaacaa aaaggccaca aaacccaaaa
     5761 acaaacaaac aaacaaaaaa gccccaaacc ccatggagtt gttttacatt ggtcaattac
     5821 tcctcagcat gccccatccc cacgtgtggc tgatgcgtca cagatgtatc aggtctcgac
     5881 agatgcagat gctcctgatc tcgcgttccc caacagctgt cagttgtaaa tagctccttg
     5941 cttagtggct tcttgtctag ggtgggactg ggcattcact tccccttttc agtgctgaga
     6001 ttttgtctgg tttgaacctg tgtgtgcagg tttgtctggt ttgtctctgt gtgtgcagct
     6061 acagtctctg agtttgtata tgtcagtcct cttgtgtctg gaaggcactg tttgcttaga
     6121 gtcatctctg gctcttagca tctttctgcc tcttcttctg catagatccc tgaaccttga
     6181 ggggagatgg ttaatgaagg cattccattt agggcagagt gtgccaagat cccttactct
     6241 cctcatactg tccagttgtg tatctgtgag gagggttgaa tgatgatctg tggatgtggt
     6301 aatgtatcag taagagtcat tttattgcca tgtttctatg cagaataata gaggtaggtt
     6361 tcccttacta ctgtgatcta tctagtctcc agttcacagg catttaaagc aatttttaat
     6421 gggtgcataa agttaggctt tgtatagggt accatgcatt gctttgattc atgtatacat
     6481 gaatgcctaa tcacccccca gctcgggctt tggatggatc ctcagcctca tgcctgctac
     6541 ggtgatgctc tcctgctgct gacctactca gctctactca gtatttccag tgggaagaga
     6601 tgctggatct gggagctcag agacggcttc actgtgcaaa aatggcatac ataccaattt
     6661 gagttccttc tgcattatag agccagtata cagcggatga ataccaggcc atccagaaag
     6721 ctctgagaca gagactgggt ccagagtaca ttagcagccg catggctgga ggaggtcaga
     6781 aggtaagcct ccggagtcgt gggcatgtat ctagttgttg acagaagatc ctgctttttg
     6841 cttttactag atttcatgga ctcagaggcc cttgatccct gttactagat actctatcta
     6901 gtgcctctaa gatggatagg tccagccccc gtgtcatctg cagtagccca aacaagtact
     6961 ctcttaagat tccgtgttga gatttttgca tcatctttca aactgttccc tttaccaatt
     7021 gcttccaatt gtatttattt gttttaggtt tttttagaca gggtctttct atgtagccct
     7081 ggctgctttt gaactaactc tgtagcccag gctgccttca cacagagatc cacctgcctc
     7141 agcctcctga gtgctgggat taaaggtgtg caccgttctg ctaggtcttg ctttcaggtt
     7201 taacagcctt gctttagtgc taggatggag tacaaagcac gctctgtaca cccagctacc
     7261 catgctaaag tcctgtgtgt ggctttggtc ctccataaaa acatgtcata tgtcagctag
     7321 acgttttttc ctgagtctga tctgttccca gagatagact ggtagttctg gtttgatttt
     7381 tccagaactc tctgaaatac ttgctgcaaa gtttcctgtg gattggaaat tttgccaaaa
     7441 aacaaaacaa aacaacaaac aaacaaacaa aaccaaacaa acccaaaata tccacatgag
     7501 gaataaatga ctttcattca catttaaaaa tgccaaagac attttaatag ctttttctta
     7561 aaaaatttat tttctaggtg tgttatattg aaggtcatcg ggtaattaat ctggccaatg
     7621 agatgtttgg ttacaatggc tgggcacact ccatcaccca gcaaaatgtg ggtatgtttc
     7681 tgtgtgtgct gcctgcctca cactccttac tgcataactc ctccacttgt gctcaagagg
     7741 gtccagtgag ttaggacaca gggcaggtgg gtttgtttga cagctgagga acatggatgg
     7801 ggtgcagggg tcagtatctc tccaactact ttcctttccc attcctagat tttgttgacc
     7861 tcaacaatgg caagttctac gtgggagtct gtgcatttgt aaaggtgcag ttaaaggtga
     7921 ggggctgggg tgccacaact tcctgggagg accaagtagg cagtgggagg gagtctagag
     7981 tggagaccag ggatctgact cagccagggt gcctagaaag gcagtattca aacatccttg
     8041 ctcatctgcc cctcatctgt agaaaggatg gatcttagtt tagattgatg tgtgtgtgtc
     8101 tataacttga caattgaaaa tctataatgt aacagatatt tacgttatag ttcataacat
     8161 tagtaaaatt atggtgatga agtagcaaga aaaactactt tatgtttggc gtgcgtgtgt
     8221 gtgtcataca acatgaggaa ctgtgttaaa gtgtcgtagc atagaagggt aagaagcccg
     8281 cagttagctg tctaggcctc tgagtgtctg cagcacagtc ttcctccttc tgcctcttac
     8341 atccgagacg acaggctcga gtgtgctact caaggcccgc tagctttttg tattgaatct
     8401 tatagagagc tgtagtcttc ttgcctccaa ccttgagtcc caggattata aggcgcataa
     8461 cgataccacg atatcaacaa gtttgtacaa aaaagcaggc tggcgccgga accgaagttc
     8521 ctattccgaa gttcctattc tctagaaagt ataggaactt cgaacccttt cccacaccac
     8581 cctccacact tgccccaaac actgccaact atgtaggagg aaggggttgg gactaacaga
     8641 agaacccgtt gtggggaagc tgttgggagg gtcactttat gttcttgccc aaggtcagtt
     8701 gggtggcctg cttctgatga ggtggtccca aggtctgggg tagaaggtga gagggacagg
     8761 ccaccaaggt cagccccccc cccctatccc ataggagcca ggtccctctc ctggacagga
     8821 agactgaagg ggagatgcca gagactcagt gaagcctggg gtaccctatt ggagtccttc
     8881 aaggaaacaa acttggcctc accaggcctc agccttggct cctcctggga actctactgc
     8941 ccttgggatc cccttgtagt tgtgggttac ataggaaggg ggacgggatt ccccttgact
     9001 ggctagccta ctcttttctt cagtcttctc catctcctct cacctgtctc tcgacccttt
     9061 ccctaggata gacttggaaa aagataaggg gagaaaacaa atgcaaacga ggccagaaag
     9121 attttggctg ggcattcctt ccgctagctt ttattgggat cccctagttt gtgataggcc
     9181 ttttagctac atctgccaat ccatctcatt ttcacacaca cacacaccac tttccttctg
     9241 gtcagtgggc acatgtccag cctcaagttt atatcaccac ccccaatgcc caacacttgt
     9301 atggccttgg gcgggtcatc ccccccccca cccccagtat ctgcaacctc aagctagctt
     9361 gggtgcgttg gttgtggata agtagctaga ctccagcaac cagtaacctc tgccctttct
     9421 cctccatgac aaccaggtcc caggtcccga aaaccaaaga agaagaacgc agatctccga
     9481 gggcagagga agtcttctaa catgcggtga cgtggaggag aatcccggcc ctgggatctg
     9541 gactctagag gatcccgtcg ttttacaacg tcgtgactgg gaaaaccctg gcgttaccca
     9601 acttaatcgc cttgcagcac atcccccttt cgccagctgg cgtaatagcg aagaggcccg
     9661 caccgatcgc ccttcccaac agttgcgcag cctgaatggc gaatggcgct ttgcctggtt
     9721 tccggcacca gaagcggtgc cggaaagctg gctggagtgc gatcttcctg aggccgatac
     9781 tgtcgtcgtc ccctcaaact ggcagatgca cggttacgat gcgcccatct acaccaacgt
     9841 gacctatccc attacggtca atccgccgtt tgttcccacg gagaatccga cgggttgtta
     9901 ctcgctcaca tttaatgttg atgaaagctg gctacaggaa ggccagacgc gaattatttt
     9961 tgatggcgtt aactcggcgt ttcatctgtg gtgcaacggg cgctgggtcg gttacggcca
    10021 ggacagtcgt ttgccgtctg aatttgacct gagcgcattt ttacgcgccg gagaaaaccg
    10081 cctcgcggtg atggtgctgc gctggagtga cggcagttat ctggaagatc aggatatgtg
    10141 gcggatgagc ggcattttcc gtgacgtctc gttgctgcat aaaccgacta cacaaatcag
    10201 cgatttccat gttgccactc gctttaatga tgatttcagc cgcgctgtac tggaggctga
    10261 agttcagatg tgcggcgagt tgcgtgacta cctacgggta acagtttctt tatggcaggg
    10321 tgaaacgcag gtcgccagcg gcaccgcgcc tttcggcggt gaaattatcg atgagcgtgg
    10381 tggttatgcc gatcgcgtca cactacgtct gaacgtcgaa aacccgaaac tgtggagcgc
    10441 cgaaatcccg aatctctatc gtgcggtggt tgaactgcac accgccgacg gcacgctgat
    10501 tgaagcagaa gcctgcgatg tcggtttccg cgaggtgcgg attgaaaatg gtctgctgct
    10561 gctgaacggc aagccgttgc tgattcgagg cgttaaccgt cacgagcatc atcctctgca
    10621 tggtcaggtc atggatgagc agacgatggt gcaggatatc ctgctgatga agcagaacaa
    10681 ctttaacgcc gtgcgctgtt cgcattatcc gaaccatccg ctgtggtaca cgctgtgcga
    10741 ccgctacggc ctgtatgtgg tggatgaagc caatattgaa acccacggca tggtgccaat
    10801 gaatcgtctg accgatgatc cgcgctggct accggcgatg agcgaacgcg taacgcgaat
    10861 ggtgcagcgc gatcgtaatc acccgagtgt gatcatctgg tcgctgggga atgaatcagg
    10921 ccacggcgct aatcacgacg cgctgtatcg ctggatcaaa tctgtcgatc cttcccgccc
    10981 ggtgcagtat gaaggcggcg gagccgacac cacggccacc gatattattt gcccgatgta
    11041 cgcgcgcgtg gatgaagacc agcccttccc ggctgtgccg aaatggtcca tcaaaaaatg
    11101 gctttcgcta cctggagaga cgcgcccgct gatcctttgc gaatacgccc acgcgatggg
    11161 taacagtctt ggcggtttcg ctaaatactg gcaggcgttt cgtcagtatc cccgtttaca
    11221 gggcggcttc gtctgggact gggtggatca gtcgctgatt aaatatgatg aaaacggcaa
    11281 cccgtggtcg gcttacggcg gtgattttgg cgatacgccg aacgatcgcc agttctgtat
    11341 gaacggtctg gtctttgccg accgcacgcc gcatccagcg ctgacggaag caaaacacca
    11401 gcagcagttt ttccagttcc gtttatccgg gcaaaccatc gaagtgacca gcgaatacct
    11461 gttccgtcat agcgataacg agctcctgca ctggatggtg gcgctggatg gtaagccgct
    11521 ggcaagcggt gaagtgcctc tggatgtcgc tccacaaggt aaacagttga ttgaactgcc
    11581 tgaactaccg cagccggaga gcgccgggca actctggctc acagtacgcg tagtgcaacc
    11641 gaacgcgacc gcatggtcag aagccgggca catcagcgcc tggcagcagt ggcgtctggc
    11701 ggaaaacctc agtgtgacgc tccccgccgc gtcccacgcc atcccgcatc tgaccaccag
    11761 cgaaatggat ttttgcatcg agctgggtaa taagcgttgg caatttaacc gccagtcagg
    11821 ctttctttca cagatgtgga ttggcgataa aaaacaactg ctgacgccgc tgcgcgatca
    11881 gttcacccgt gcaccgctgg ataacgacat tggcgtaagt gaagcgaccc gcattgaccc
    11941 taacgcctgg gtcgaacgct ggaaggcggc gggccattac caggccgaag cagcgttgtt
    12001 gcagtgcacg gcagatacac ttgctgatgc ggtgctgatt acgaccgctc acgcgtggca
    12061 gcatcagggg aaaaccttat ttatcagccg gaaaacctac cggattgatg gtagtggtca
    12121 aatggcgatt accgttgatg ttgaagtggc gagcgataca ccgcatccgg cgcggattgg
    12181 cctgaactgc cagctggcgc aggtagcaga gcgggtaaac tggctcggat tagggccgca
    12241 agaaaactat cccgaccgcc ttactgccgc ctgttttgac cgctgggatc tgccattgtc
    12301 agacatgtat accccgtacg tcttcccgag cgaaaacggt ctgcgctgcg ggacgcgcga
    12361 attgaattat ggcccacacc agtggcgcgg cgacttccag ttcaacatca gccgctacag
    12421 tcaacagcaa ctgatggaaa ccagccatcg ccatctgctg cacgcggaag aaggcacatg
    12481 gctgaatatc gacggtttcc atatggggat tggtggcgac gactcctgga gcccgtcagt
    12541 atcggcggaa ttccagctga gcgccggtcg ctaccattac cagttggtct ggtgtcaggg
    12601 gatcccccgg gagggcagag gaagtcttct aacatgcggt gacgtggagg agaatcccgg
    12661 ccctattgaa caagatggat tgcacgcagg ttctccggcc gcttgggtgg agaggctatt
    12721 cggctatgac tgggcacaac agacaatcgg ctgctctgat gccgccgtgt tccggctgtc
    12781 agcgcagggg cgcccggttc tttttgtcaa gaccgacctg tccggtgccc tgaatgaact
    12841 gcaggacgag gcagcgcggc tatcgtggct ggccacgacg ggcgttcctt gcgcagctgt
    12901 gctcgacgtt gtcactgaag cgggaaggga ctggctgcta ttgggcgaag tgccggggca
    12961 ggatctcctg tcatctcacc ttgctcctgc cgagaaagta tccatcatgg ctgatgcaat
    13021 gcggcggctg catacgcttg atccggctac ctgcccattc gaccaccaag cgaaacatcg
    13081 catcgagcga gcacgtactc ggatggaagc cggtcttgtc gatcaggatg atctggacga
    13141 agagcatcag gggctcgcgc cagccgaact gttcgccagg ctcaaggcgc gcatgcccga
    13201 cggcgaggat ctcgtcgtga cccatggcga tgcctgcttg ccgaatatca tggtggaaaa
    13261 tggccgcttt tctggattca tcgactgtgg ccggctgggt gtggcggacc gctatcagga
    13321 catagcgttg gctacccgtg atattgctga agagcttggc ggcgaatggg ctgaccgctt
    13381 cctcgtgctt tacggtatcg ccgctcccga ttcgcagcgc atcgccttct atcgccttct
    13441 tgacgagttc ttctgagcgg gactctgggg ttcgaaatga ccgaccaagc gacgcccaac
    13501 ctgccatcac gagatttcga ttccaccgcc gccttctatg aaaggttggg cttcggaatc
    13561 gttttccggg acgccggctg gatgatcctc cagcgcgggg atctcatgct ggagttcttc
    13621 gcccaccccc cggatctaag ctctagataa gtaatgatca taatcagcca tatcacatct
    13681 gtagaggttt tacttgcttt aaaaaacctc ccacacctcc ccctgaacct gaaacataaa
    13741 atgaatgcaa ttgttgttgt taacttgttt attgcagctt ataatggtta caaataaagc
    13801 aatagcatca caaatttcac aaataaagca tttttttcac tgcattctag ttgtggtttg
    13861 tccaaactca tcaatgtatc ttatcatgtc tggatccggg ggtaccgcgt cgagaagttc
    13921 ctattccgaa gttcctattc tctagaaagt ataggaactt cgtcgagata acttcgtata
    13981 gcatacatta tacgaagtta tgtcgagata tctagaccca gctttcttgt acaaagtggt
    14041 tgatatctct atagtcgcag taggcggagg tcatatttcc tgttgctgtt gtcctactgt
    14101 atttatgctt gaaaattcca tttatagccc catagcactt ccacacctct gtgtgtgcac
    14161 atgtatgagt gtgtgtaaaa acaatttttt tttttagttt aatttctatt gaccttaaag
    14221 ctttagataa taaagatttg gcactgagca caggcgtctt tccaggcagc tccaagacag
    14281 cacttctcaa atttgatatc ttaaactgtg tgctgtgtgc tcttcagcag tgtcctgctt
    14341 ccaccgtgca gggtggcttg tttattttct ttctttcttt tgagtgctgt tggtcagaga
    14401 agaggctggg cagccaaggg cagagctaca gctttctact ccttttctac ttcaggatgg
    14461 ttcctatcat gaggacgtgg gctatggagt tagtgagggc ctccgttcaa aggccttgtc
    14521 actggagaag gccaggaagg aggctgtgac tgatgggctg aagcgagcac tcaggtgagg
    14581 agggagcacc atctcatttc agctctcatt tctaaggaag tggcacattc acgtgggtca
    14641 gaaatctaaa tagcatggaa aagatgtctc aggtcatcct gatctcatgt ttccctgctc
    14701 tctgagggac gtggttttgg tttctgagat ggcgcaacgc aattaatgat aacttcgtat
    14761 agcatacatt atacgaagtt atggtctgag ctcgccatca gttcattgac tagcatgcat
    14821 cgtggtggag aggcaaaaat aagaacaaac agaagagacc agtggtccat agtcgcagag
    14881 gacagatgcc cagtaaccta acccttccac taacctggag ctcctaaaga cgccatcagt
    14941 tccatactgc tcactagaga tgatgccctg tgagattgtg tgccatgtca ctgctctgtc
    15001 ctcagagcta gtagagtgca gggacattac ccaatgaatg aaggttaggg tccgtttcct
    15061 ctcttgtgtt tgcagccctg tggtgttgtg acagccagtc tgatgttgta actgaacttt
    15121 cgcttctttg tcaccatagg agttttggga atgcacttgg aaactgtatt ctggacaaag
    15181 actatctgag gtcactaaat aagcttccac gacaggtatg ttgcactgag gagctggctg
    15241 tcacagcgtg aggttctcca gtgtatcctt gctgtactag ctaaaaggag aagtgaggac
    15301 tcagtgtttg gcagcatctg tactgatgat tttggactta gaaggttaat gctagcagat
    15361 gtgtcctggc caggctttcc attgcatctc atggacagag agctgtggct tggtctcaga
    15421 accagtgcag agcctctgcc attgctgttt gccatacgtg ttcagaccag ccatctttct
    15481 tcccttagct ctggcggctt ggaagtgcac acctccattc tgacactgcc tacctaccta
    15541 tggggtctta gcgctgtcct ctggagtgtg gtgtgcagta ggtgctgcta gagtcacagt
    15601 taattgagag ggagagctgg tatctacctg atagaataaa tcattgcctt ctctgtctcc
    15661 ttgggctttt cacacctacc ccattctcct attatggaat ccagttggcc tctgctcctc
    15721 ttttcctctc gtgtgtgtgc atgacagtct cctggggacc acactgtgct tgtctgtcca
    15781 cctgttggct gctgttgtca ctactgtgga catggatgtg taaatttcct tagaagctca
    15841 gccttcagtg tcatgaaaga tacacaccag tgtgagtgct ggatcatgtg tctcctgtgt
    15901 tgtttctttt gagaaatctg catactgata ttcacagtag ttcccactgt acagtctgtt
    15961 ctctttatgg ctttggattg tgtttcaaaa gcttgctggc tattttggaa ttcctccctc
    16021 cctccctccc tccctccctc cctccctccc tccctctctc tctctctctt tctttctttc
    16081 tttctttctt tctttctttc tttctttctt tctttctttc tttctgagat tgaattcctg
    16141 tgccattttt aataggctat ctggtatttt tgctgttaaa ttacagtagt actttattct
    16201 ggacattaaa atcctttatc tgttaataag acatacaaat attttcctcc attccatgga
    16261 tgtcttaagg ttatttttat ttcattatat ttaatttttt tttttttttt tcaagacaga
    16321 gtttctctgg ctgtcctgga actgactctg tagaccaggc tgactctgta gaccaggctg
    16381 gctttgaggt ccattcgcct gcttatactt ttggagtgct gggactaaag acgtgggcca
    16441 taatgcctgg ctcatttggt attttatcaa gagatcatca tcatatccag tgttgtggaa
    16501 catttcttct gggttttttt gtttgtttgt ttattttcat aagagtttgt ggagtcctac
    16561 acttaggact ttaacttatg ttgagctggt tcttgtgagt agtataagac atgaaccata
    16621 tctcatcctt tgttctggga agacccatct ttctcagcat catttgttga catgccccaa
    16681 cttatgttgt agctgtggct ggtctggaac tcacagagat ctgcctgcca gtgcatcctg
    16741 aatgctggaa ttaagggtgt actccatcct ggcagttttc tttgtttttc ttttaactaa
    16801 aattttttat tgctttgctc tttaaattct ctgtcccaga gttagtctct gtgaaggcca
    16861 gtgtttactg gagaattctg tttccttctg tctttgtgct gcttgcttgc ttgctctctc
    16921 tctctctctc tcatatattg actgttttct atttttttta aagatttatt tatttatttt
    16981 atatatatat atatatatat atatatatat atatatatat atatatatat atatatatat
    17041 atatatatat atatgagtac actgtagctg tcttcagaca caccagaaga gggcattgga
    17101 ttccattaca gatggttggg agccatgcgg ttgctgggta ttgatctcgg gaccttggga
    17161 agagcaggcc gtgctcttaa tggctgactc atctctccag ccctgtgtct tttcattttt
    17221 aatctgggga ttccagcttt tttttcttct ttttcctccc tccttctctc ccttcttcct
    17281 tcccttttct tcccttctaa gacagagtgt cagggggaag cccaggttat ccttgagctt
    17341 gcagctgccc tctgcttgct aaggcttcat tttaggtatg tgtcactggg cacagaagaa
    17401 gctgtaagta gacagcaagg acagatcagc aagcaagact caaatactat tttcaaaagt
    17461 aaagattcat ttttattaaa actttattaa tataggatgg tttgaaatac aaatgacttt
    17521 cttttgttaa aatgtcagat gtctgcagtt ccagctgcct agcctaagag tttgacatga
    17581 atatagaaaa cagagaaacc caattaaaaa acaaactagt ttggaaattg tgggtcattt
    17641 cagtcacctt gtgaggacag atgggtcaag gatcaagtgc tgtgtctgaa tagctatgca
    17701 tggtggggaa gggaagctgg atgtgtggcg cactcaatgt ttctttctcc tcttactagc
    17761 tccctcttga tgtggattta actaaaacaa agagagaaga ttttgaacca tctgtagaac
    17821 aggcaagata caacagctgc cgacagaatg aagcattggg actccccaaa ccacaggaag
    17881 tgacttcccc ttgcagatca agccccccac atgactcgaa cattaagctt cagggggcta
    17941 aggacatcag cagctcctgg tactgggctc aggttcccct tttcctctct ggccccttct
    18001 cgtgtggctt tggtcaattt ccactcctgc acttgaaacc agcaagtggt ttgtgtgctt
    18061 cctcaagccg ggtccattgt ggttaacttg gtttgcagca gtctggccgc caccttggag
    18121 agtgacgcca ctcaccagag gaagctccgg aagctccggc agaagcagct ccagcagcag
    18181 ttccgggaac agatggagac tcgccggcag agccatgcac ctgccgaaga ggtggcagcc
    18241 aagcatgcgg gtgtgtgaga gggagatcca gggaccattc caggccatgt ctcactagga
    18301 cgtgtacgac cgatgacccc atagaattag gatgataaaa tttgccctac accttcccag
    18361 ttacaaagac gacaggcttt ttagggaggt caatgggctg tgattgacat aatcttctgc
    18421 agcacttggg aggcagaggc aggtggatct gagttctagg ccagcttgga ctatagagtg
    18481 agaccctgtc tcaaagaaca cgcccaccct caccccaccc cctccccctc cgtttctggt
    18541 atttgcctct tagatggctt ttggatataa gaccaagttg gaaaataatg agcttccggc
    18601 agactgactc ctctctcagg agcttaagtt tcaagcacag gtctcacaga ctctggtgtt
    18661 acgcagacat ttgtaatgga gtattcccag accagggagc tttagtgagt aaaggttgca
    18721 agagacagtt gtgtgttggg tctgttatca ctccttggca caacagtaaa gttattgtag
    18781 gaaaaaggaa gacaacaaaa accaaaacat gtaccatctt gggctcatca tgagtaatga
    18841 attatcctaa aagtttggct tttaggtcat ggcaggagct tgaagagcgg gggtggggta
    18901 ggtggatcat ctaggatcta ctgtccttgt ctcagatcca ctgggctaga tagctaacag
    18961 tgttctgcct ttgctattaa agtggaaata ggttagggtg ccactccaga gttctatccc
    19021 ctgtaccaca cagacctgct gtgctggcac attgctctta cccagtaggg tcaggtgttg
    19081 aaggtcatgt tcgctttata gggaatccaa ggcctacctg aactacatga gagaccttgt
    19141 cttccacata caaaatacca aaggaagtac acttggttct ctctcaggag aggtgtactc
    19201 tgtgcaggag gggaataaac ttaatcccag agttgatatg tgacctctgg cttatccttt
    19261 gtctctcctg tgcaaactgt agcagtactt ccagcccctc caaaacacag cacccctgta
    19321 actgcagcct cagaactcct ccaggagaaa gtcgtctttc caggtaatac aagtgttaaa
    19381 ttactgtact gtgtgctttt tggaagatac agaattcata ttagtttggg gtgtcatgtg
    19441 gcgtgttgcg gattgatccc accttgcaat actaggcaag tgctgctgta ccagtgagct
    19501 gcatctccag cctgtagatt ccatcttaaa ggaatcataa aagtcctcac tttcatttga
    19561 tttttatgta tgtcctggta catatgtata gatcagagga caactttgta gtcagttctt
    19621 tcttaccatt tgcctaggtc ttgaacttag ataactgagc cgtgtggcaa gtgatgttac
    19681 caggtgagcc gtctctctgg ctttcacctg atttttagtg ccttaaagtt ttataaaaat
    19741 ggaaagaggt ctccaaattg ctctgaccaa tgg
//
