# Supplementary material for: CRISPR-Cas9 enables conditional mutagenesis of challenging loci
Source: Sci Rep. 2016 Sep 1;6:32326. doi: 10.1038/srep32326 (PMC5007477; doi:10.1038/srep32326)
Supplement: Supplementary File 3 [file srep32326-s3.zip › gb/HEP00998_B01_vector.gb]

LOCUS       97#L1L2_gt1#L3L4_pZero_DTA_kan        18168 bp    dna     circular UNK 
ACCESSION   unknown
SOURCE      Mus musculus
  ORGANISM  Mus musculus
            Eukaryota; Metazoa; Chordata; Craniata; Vertebrata; Euteleostomi;
            Mammalia; Eutheria; Euarchontoglires; Glires; Rodentia;
            Sciurognathi; Muroidea; Muridae; Murinae; Mus.
COMMENT     cassette: L1L2_gt1
COMMENT     design_id: 97
COMMENT     backbone: L3L4_pZero_DTA_kan
COMMENT     transcript_id: ENSMUST00000107596
FEATURES             Location/Qualifiers
     misc_feature    29..49
                     /note="B4 Gateway"
                     /label="B4 Gateway"
     promoter        85..598
                     /note="mouse phosphoglycerate kinase 1 promoter"
     CDS             612..1268
                     /note="DTA"
                     /label="DTA"
     misc_feature    1393..1651
                     /note="BGH pA"
                     /label="BGH pA"
     CDS             complement(2147..2941)
                     /note="KanR"
                     /label="KanR"
     misc_feature    4053..4073
                     /note="B3 Gateway"
                     /label="B3 Gateway"
     misc_feature    4079..4086
                     /note="AsiSI"
                     /label="AsiSI"
     misc_feature    1..4111
                     /note="Synthetic Backbone"
                     /label="Synthetic Backbone"
     misc_feature    4112..7867
                     /note="5 arm"
                     /label="5 arm"
     misc_feature    7895..7919
                     /note="B1 Gateway"
                     /label="B1 Gateway"
     misc_feature    7932..7979
                     /note="Frt"
                     /label="Frt"
     intron          7980..8854
                     /note="mouse En2 intron"
                     /label="mouse En2 intron"
     misc_feature    8852..8854
                     /note="Splice Acceptor"
                     /label="Splice Acceptor"
     exon            8855..8893
                     /note="mouse En2 exon"
                     /label="mouse En2 exon"
     misc_feature    8894..8910
                     /note="Frame 1 insert"
     misc_feature    8911..8964
                     /note="'self-cleaving' 2A peptide"
                     /label="'self-cleaving' 2A peptide"
     gene            8965..12042
                     /gene="lacZ"
                     /note="lacZ"
                     /label="lacZ"
     misc_feature    12043..12096
                     /note="'self-cleaving' 2A peptide"
                     /label="'self-cleaving' 2A peptide"
     gene            12097..12888
                     /gene="NeoR"
                     /note="NeoR"
                     /label="NeoR"
     misc_feature    13087..13329
                     /note="SV40 polyadenylation site"
                     /label="SV40 polyadenylation site"
     misc_feature    13346..13393
                     /note="Frt"
                     /label="Frt"
     misc_feature    13400..13433
                     /note="loxP"
                     /label="loxP"
     misc_feature    8869..8984
                     /note="FCHK std_gt1"
                     /label="FCHK std_gt1"
     misc_feature    8869..8886
                     /note="FCHK QC prefix region"
                     /label="FCHK QC prefix region"
     misc_feature    8887..8966
                     /note="FCHK QC critical region"
                     /label="FCHK QC critical region"
     misc_feature    8967..8984
                     /note="FCHK QC suffix region"
                     /label="FCHK QC suffix region"
     misc_feature    13449..13469
                     /note="B2 Gateway"
                     /label="B2 Gateway"
     misc_feature    7868..13499
                     /note="Synthetic Cassette"
                     /label="Synthetic Cassette"
     exon            13865..14166
                     /db_xref="ENSEMBL:ENSMUSE00000286263"
                     /type="targeted"
                     /rank="2"
                     /note="target exon 1 ENSMUSE00000286263"
     misc_feature    13500..14363
                     /note="Critical Region"
                     /label="Critical Region"
     misc_feature    14387..14420
                     /note="Downstream LoxP"
                     /label="Downstream LoxP"
     misc_feature    14364..14443
                     /note="synthetic loxP region"
                     /label="synthetic loxP region"
     exon            16772..16870
                     /db_xref="ENSEMBL:ENSMUSE00000286254"
                     /rank="3"
                     /note="ENSMUSE00000286254"
                     /label="ENSMUSE00000286254"
     misc_feature    14444..18168
                     /note="3 arm"
                     /label="3 arm"
ORIGIN      
        1 ccactggccg tcgttttaca ttaattaaca acttttctat acaaagttga cagataaacg
       61 gatcccctag tttgtgatag gatcgaattc taccgggtag gggaggcgct tttcccaagg
      121 cagtctggag catgcgcttt agcagccccg ctgggcactt ggcgctacac aagtggcctc
      181 tggcctcgca cacattccac atccaccggt aggcgccaac cggctccgtt ctttggtggc
      241 cccttcgcgc caccttctac tcctccccta gtcaggaagt tcccccccgc cccgcagctc
      301 gcgtcgtgca ggacgtgaca aatggaagta gcacgtctca ctagtctcgt gcagatggac
      361 agcaccgctg agcaatggaa gcgggtaggc ctttggggca gcggccaata gcagctttgc
      421 tccttcgctt tctgggctca gaggctggga aggggtgggt ccgggggcgg gctcaggggc
      481 gggctcaggg gcggggcggg cgcccgaagg tcctccggag gcccggcatt ctgcacgctt
      541 caaaagcgca cgtctgccgc gctgttctcc tcttcctcat ctccgggcct ttcgacctgc
      601 aggtcctcgc catggatcct gatgatgttg ttgattcttc taaatctttt gtgatggaaa
      661 acttttcttc gtaccacggg actaaacctg gttatgtaga ttccattcaa aaaggtatac
      721 aaaagccaaa atctggtaca caaggaaatt atgacgatga ttggaaaggg ttttatagta
      781 ccgacaataa atacgacgct gcgggatact ctgtagataa tgaaaacccg ctctctggaa
      841 aagctggagg cgtggtcaaa gtgacgtatc caggactgac gaaggttctc gcactaaaag
      901 tggataatgc cgaaactatt aagaaagagt taggtttaag tctcactgaa ccgttgatgg
      961 agcaagtcgg aacggaagag tttatcaaaa ggttcggtga tggtgcttcg cgtgtagtgc
     1021 tcagccttcc cttcgctgag gggagttcta gcgttgaata tattaataac tgggaacagg
     1081 cgaaagcgtt aagcgtagaa cttgagatta attttgaaac ccgtggaaaa cgtggccaag
     1141 atgcgatgta tgagtatatg gctcaagcct gtgcaggaaa tcgtgtcagg cgatctcttt
     1201 gtgaaggaac cttacttctg tggtgtgaca taattggaca aactacctac agagatttaa
     1261 agctctaagg taaatataaa atttttaagt gtataatgtg ttaaactact gattctaatt
     1321 gtttgtgtat tttagattcc aacctatgga actgatgaat gggagcagtg gtggaatgca
     1381 gatcctagag ctcgctgatc agcctcgact gtgccttcta gttgccagcc atctgttgtt
     1441 tgcccctccc ccgtgccttc cttgaccctg gaaggtgcca ctcccactgt cctttcctaa
     1501 taaaatgagg aaattgcatc gcattgtctg agtaggtgtc attctattct ggggggtggg
     1561 gtggggcagg acagcaaggg ggaggattgg gaagacaata gcaggcatgc tggggatgcg
     1621 gtgggctcta tggcttctga ggcggaaaga accagctggg gctcgacgcg ccgtacccag
     1681 cttttgttcc ctttagtgag ggcctgaatg gcgaatggac gcgccctgta gcggcgcatt
     1741 aagcgcggcg ggtgtggtgg ttacgcgcag cgtgaccgct acacttgcca gcgccctagc
     1801 gcccgctcct ttcgctttct tcccttcctt tctcgccacg ttcgccggct ttccccgtca
     1861 agctctaaat cgggggctcc ctttagggtt ccgatttagt gctttacggc acctcgaccc
     1921 caaaaaactt gattagggtg atggttcacg tagtgggcca tcgccctgat agacggtttt
     1981 tcgccctttg acgttggagt ccacgttctt taatagtgga ctcttgttcc aaactggaac
     2041 aacactcaac cctatctcgg tctattcttt tgatttataa gggattttgc cgatttcggc
     2101 ctattggtta aaaaatgagc tgatttaaca aaaattttaa caaaattcag aagaactcgt
     2161 caagaaggcg atagaaggcg atgcgctgcg aatcgggagc ggcgataccg taaagcacga
     2221 ggaagcggtc agcccattcg ccgccaagct cttcagcaat atcacgggta gccaacgcta
     2281 tgtcctgata gcggtccgcc acacccagcc ggccacagtc gatgaatcca gaaaagcggc
     2341 cattttccac catgatattc ggcaagcagg catcgccatg ggtcacgacg agatcctcgc
     2401 cgtcgggcat gctcgccttg agcctggcga acagttcggc tggcgcgagc ccctgatgct
     2461 cttcgtccag atcatcctga tcgacaagac cggcttccat ccgagtacgt gctcgctcga
     2521 tgcgatgttt cgcttggtgg tcgaatgggc aggtagccgg atcaagcgta tgcagccgcc
     2581 gcattgcatc agccatgatg gatactttct cggcaggagc aaggtgagat gacaggagat
     2641 cctgccccgg cacttcgccc aatagcagcc agtcccttcc cgcttcagtg acaacgtcga
     2701 gcacagctgc gcaaggaacg cccgtcgtgg ccagccacga tagccgcgct gcctcgtctt
     2761 gcagttcatt cagggcaccg gacaggtcgg tcttgacaaa aagaaccggg cgcccctgcg
     2821 ctgacagccg gaacacggcg gcatcagagc agccgattgt ctgttgtgcc cagtcatagc
     2881 cgaatagcct ctccacccaa gcggccggag aacctgcgtg caatccatct tgttcaatca
     2941 tgcgaaacga tcctcatcct gtctcttgat cagatcttga tcccctgcgc catcagatcc
     3001 ttggcggcga gaaagccatc cagtttactt tgcagggctt cccaacctta ccagagggcg
     3061 ccccagctgg caattccggt tcgcttgctg tccataaaac cgcccagtct agctatcgcc
     3121 atgtaagccc actgcaagct acctgctttc tctttgcgct tgcgttttcc cttgtccaga
     3181 tagcccagta gctgacattc atccggggtc agcaccgttt ctgcggactg gctttctacg
     3241 tgaaaaggat ctaggtgaag atcctttttg ataatctcat gaccaaaatc ccttaacgtg
     3301 agttttcgtt ccactgagcg tcagaccccg tagaaaagat caaaggatct tcttgagatc
     3361 ctttttttct gcgcgtaatc tgctgcttgc aaacaaaaaa accaccgcta ccagcggtgg
     3421 tttgtttgcc ggatcaagag ctaccaactc tttttccgaa ggtaactggc ttcagcagag
     3481 cgcagatacc aaatactgtt cttctagtgt agccgtagtt aggccaccac ttcaagaact
     3541 ctgtagcacc gcctacatac ctcgctctgc taatcctgtt accagtggct gctgccagtg
     3601 gcgataagtc gtgtcttacc gggttggact caagacgata gttaccggat aaggcgcagc
     3661 ggtcgggctg aacggggggt tcgtgcacac agcccagctt ggagcgaacg acctacaccg
     3721 aactgagata cctacagcgt gagctatgag aaagcgccac gcttcccgaa gggagaaagg
     3781 cggacaggta tccggtaagc ggcagggtcg gaacaggaga gcgcacgagg gagcttccag
     3841 ggggaaacgc ctggtatctt tatagtcctg tcgggtttcg ccacctctga cttgagcgtc
     3901 gatttttgtg atgctcgtca ggggggcgga gcctatggaa aaacgccagc aacgcggcct
     3961 ttttacggtt cctgggcttt tgctggcctt ttgctcacat gtaatacgac tcactatagg
     4021 gcgaattgga gctaggcggc cgtttatcgt gccaacttta ttatacaaag ttgcggacgc
     4081 gatcgccggc ggataacaat ttcacacagg aagaaataga aagagagaaa tcgagtgaat
     4141 gactacaaag gaatctcctt tgattattcc ttctttaact cagggttggt cctcccattg
     4201 ccaccagacc ctgtaaaaag acaagagaca agcttgtccc aagcagggac ttaggatgcc
     4261 gggtttgtct tgccgtcttt ctgagcaaac acacagggct ctctaaagct cttaaactgc
     4321 tctacagcct atcaattcca agcccctcct cctctctgcc cctgccagag agcaccccct
     4381 ggaccccagt gtactggaca tctgatgggt gcttcctgtc ctccaggagg cagtaaaggc
     4441 gtttgtccct gttctccttg acacccaagc ctcatcagtc cctttccaac tgtcaccagg
     4501 agagatttaa gccactacag acctaaagtg actaaagacc ttcagtggca ctgaacccct
     4561 catcgccccc tcctgccacc accatccggg gagagccatc ctggatggtt ccctgggttc
     4621 ctcatggtca tcgcctactt tgggctacta cactgtctgc cccacatcag aattgttgat
     4681 gtcagccggg cggtagtggc acacactttt aatcccagca cttgggaggc agaggcaggc
     4741 ggatttctga gttcgaggcc agcctggtct acaaagtgag ttccagaaca gccggggcta
     4801 ttcagagaaa ccctgtcttg aaaaaccaaa accaaaacca aaaccaaaac caaaaacaaa
     4861 caaactaaaa aaaaaaaaaa aaaaagaaat gttgatgtcc tctcaggaat ggggaaagag
     4921 ggctgatgtg gggtgcaggg gtgaaggagg agatctttgg aggtcggcaa ggagggaagt
     4981 tcatgtgtgt ccagagtcct gtgggacaga gcaaggctag caggagtcca cgtgatctgg
     5041 gcccagagtt aggtccagca acaaggcggg acgaaacaca cgttgtaggg aaagagggag
     5101 gagcccagtg cccttagccc cgagatctcc ctatcctctg tggggtcatg accctctggt
     5161 atcatggagg agaagggagg ttggagtcca tgcctataga gcactcagcc tgctcccctg
     5221 tgtcaccctc agcctcagtc cctgtctgcc ctgtcctgcc acaagctgtt cttggggcac
     5281 agaatggcag gaagatggcc cttgtgttcc tagcctagtt agcctagtta gcaggtttca
     5341 ttccgtcccc cccaaggccc cccccccgcc ccatttcttt tgtttgaggg aactgtttgc
     5401 attgtatcag ttcagcatta ctttgttaac acaacttcac tttgagctta cctatgtata
     5461 tacttaagag gaaacttacc attctgagga ataatatcta taaaaccagc aatttgccct
     5521 cgtccctcag atttgttctg atccttatga aaataaaggt gtaatcaata acatataaaa
     5581 cactcctgta gacctcaacc cttgagaaac tgaggcagga tgatcagaac cagcctgaac
     5641 tacatagagc aagacacaaa atagttcagt aaattattta tctttttctt cattaacatt
     5701 tttttcacat ttacatcccc gttgttgcag ccccccagtc ccaccctcac actgcccctc
     5761 cccatccccg tctcctctga gaagagggag cccctcatgt cacctcaccc tggcacatca
     5821 agtcactgca ggagtaggca catcctctcc cactgaggtc agactaggtg gctcagttag
     5881 gagagagcag gatccacagg caggcagcag attcagggcc ggcccaactc cagttgtctg
     5941 agggcctgca tgaagaccaa gacgcgcacc taccacctat gtgtgggagg cctaggtcca
     6001 gcccagactt actatttgat aaattatgta tcgcacacac agatacagct ataaatagtg
     6061 tcttcagatc catcactgtg tgtctgcctc actggggaga ctcacaaagg taacttgtga
     6121 aaggtacaga gggtacctgg aaggtgatga ctgaggcctc cacctgcaca ttgtcacctg
     6181 cctgactcag tggtcactcc gtctagtgta cactgtcacc tgcccaggtg ttatggcagt
     6241 gcaaacccag cagatgttgg ggggatcaca ctagacctct gctacttgta gctttagact
     6301 tgtcattggg tttctgaagt ttggcagcca tgtctgaaat agggaccaca attttttttt
     6361 tttcgagaca aggtttctct gtatagcctt ggctgtcctg ggactcactc tgtagaccag
     6421 ggtggcctcg aactcagaaa tccacctgcc tctgcctccc gagtgctggg attaaaggca
     6481 tgtgccacca cacccagctt agggaccaca attaacacct gccagagagg ggtgttgaga
     6541 gccatggcaa gggtgggaaa cccgtgcagc caatgactga agttcttatg ggagctgttg
     6601 tatttttttg tggtttagtg agaagtgctg agtcttctgg ggttatgagc cccagatgca
     6661 agcgtctggg tcatagcctg gaagaatgtg ctatgtgtgt cagggtagct cctctccctc
     6721 cccctccctc cttccctccc tccttccctc cctccttctc tctctctccg ccctctcctt
     6781 cttccctctc cttccctctc tcccttccct cctccttttc ctcccttcct gtctctctcc
     6841 cttttctccc ccctcccttc ccctttcccc ctccccctcc cttctctccc ttctctccct
     6901 tctctctctg ttggtgcaat gagtagggag tctccaccgc gcgcgcgcgc gtgcgcgcgc
     6961 gcgtgtgtgt gtgtgtgtgt gtgtgtgtgt gtgtgtgtgt gtgtgtgtgt gtgtgtgttg
     7021 gtggtggtgg ctctttttga gtgtattgct ggtgtattgg ttctgtgtgt ctctgtgcct
     7081 ctgtgggcat gtgcgtgcac atgcatgaat gttgatgctg aggtagctag tgtggctcag
     7141 tctctttttc tccccctgtg gttgggtgtt gtgtgagtgt ggcccagcag caggcctggt
     7201 aagcagttgt gtggagggaa gagggctctc ataaacctgg ctaagtccca ggatcccagg
     7261 atcccagcca tgtctccttt tgccccggtc tgtccttcca ggagctgtgc agtgggatag
     7321 tgctggtgtg ggtgcaagcc tggctggtgg ggcttgatgc tccagcccta cctagaccgt
     7381 gcttaggggt tgccatgggg ggggggggtg cttgggcggg atgtatggag agccttgtct
     7441 ctcaatagga tgacctctgg gggggggggc aggcaagtaa ctatttcata tccagaaata
     7501 tggctaaggt ggatacccag gaggtcctgc ctgccttagg ggtgagattg gagaaagcaa
     7561 ggctgggcag gggaaggctg gagctggacg aggcgccaga ggggacttgg gaggggatta
     7621 aggatttgta tggagacctc agcccccggc ctcccccccc ccccacttct gttctgtctt
     7681 tgtcccctgt gcagtcactt gtgggtcttg tgttgtgagg agatcttggg ggtgggggga
     7741 aggggaaggg ggaagggagg gaagagtcga cctgttttgt ctgcaagctt tctcctgtaa
     7801 gtttctctct gtccatcttt cactgtcctc tctgtgccca gcctctgctg tctgtccatc
     7861 tgtttgtaag gcgcataacg ataccacgat atcaacaagt ttgtacaaaa aagcaggctg
     7921 gcgccggaac cgaagttcct attccgaagt tcctattctc tagaaagtat aggaacttcg
     7981 aaccctttcc cacaccaccc tccacacttg ccccaaacac tgccaactat gtaggaggaa
     8041 ggggttggga ctaacagaag aacccgttgt ggggaagctg ttgggagggt cactttatgt
     8101 tcttgcccaa ggtcagttgg gtggcctgct tctgatgagg tggtcccaag gtctggggta
     8161 gaaggtgaga gggacaggcc accaaggtca gccccccccc cctatcccat aggagccagg
     8221 tccctctcct ggacaggaag actgaagggg agatgccaga gactcagtga agcctggggt
     8281 accctattgg agtccttcaa ggaaacaaac ttggcctcac caggcctcag ccttggctcc
     8341 tcctgggaac tctactgccc ttgggatccc cttgtagttg tgggttacat aggaaggggg
     8401 acgggattcc ccttgactgg ctagcctact cttttcttca gtcttctcca tctcctctca
     8461 cctgtctctc gaccctttcc ctaggataga cttggaaaaa gataagggga gaaaacaaat
     8521 gcaaacgagg ccagaaagat tttggctggg cattccttcc gctagctttt attgggatcc
     8581 cctagtttgt gataggcctt ttagctacat ctgccaatcc atctcatttt cacacacaca
     8641 cacaccactt tccttctggt cagtgggcac atgtccagcc tcaagtttat atcaccaccc
     8701 ccaatgccca acacttgtat ggccttgggc gggtcatccc cccccccacc cccagtatct
     8761 gcaacctcaa gctagcttgg gtgcgttggt tgtggataag tagctagact ccagcaacca
     8821 gtaacctctg ccctttctcc tccatgacaa ccaggtccca ggtcccgaaa accaaagaag
     8881 aagaacgcag atcgcagatc gcagatctcc gagggcagag gaagtcttct aacatgcggt
     8941 gacgtggagg agaatcccgg ccctgggatc tggactctag aggatcccgt cgttttacaa
     9001 cgtcgtgact gggaaaaccc tggcgttacc caacttaatc gccttgcagc acatccccct
     9061 ttcgccagct ggcgtaatag cgaagaggcc cgcaccgatc gcccttccca acagttgcgc
     9121 agcctgaatg gcgaatggcg ctttgcctgg tttccggcac cagaagcggt gccggaaagc
     9181 tggctggagt gcgatcttcc tgaggccgat actgtcgtcg tcccctcaaa ctggcagatg
     9241 cacggttacg atgcgcccat ctacaccaac gtgacctatc ccattacggt caatccgccg
     9301 tttgttccca cggagaatcc gacgggttgt tactcgctca catttaatgt tgatgaaagc
     9361 tggctacagg aaggccagac gcgaattatt tttgatggcg ttaactcggc gtttcatctg
     9421 tggtgcaacg ggcgctgggt cggttacggc caggacagtc gtttgccgtc tgaatttgac
     9481 ctgagcgcat ttttacgcgc cggagaaaac cgcctcgcgg tgatggtgct gcgctggagt
     9541 gacggcagtt atctggaaga tcaggatatg tggcggatga gcggcatttt ccgtgacgtc
     9601 tcgttgctgc ataaaccgac tacacaaatc agcgatttcc atgttgccac tcgctttaat
     9661 gatgatttca gccgcgctgt actggaggct gaagttcaga tgtgcggcga gttgcgtgac
     9721 tacctacggg taacagtttc tttatggcag ggtgaaacgc aggtcgccag cggcaccgcg
     9781 cctttcggcg gtgaaattat cgatgagcgt ggtggttatg ccgatcgcgt cacactacgt
     9841 ctgaacgtcg aaaacccgaa actgtggagc gccgaaatcc cgaatctcta tcgtgcggtg
     9901 gttgaactgc acaccgccga cggcacgctg attgaagcag aagcctgcga tgtcggtttc
     9961 cgcgaggtgc ggattgaaaa tggtctgctg ctgctgaacg gcaagccgtt gctgattcga
    10021 ggcgttaacc gtcacgagca tcatcctctg catggtcagg tcatggatga gcagacgatg
    10081 gtgcaggata tcctgctgat gaagcagaac aactttaacg ccgtgcgctg ttcgcattat
    10141 ccgaaccatc cgctgtggta cacgctgtgc gaccgctacg gcctgtatgt ggtggatgaa
    10201 gccaatattg aaacccacgg catggtgcca atgaatcgtc tgaccgatga tccgcgctgg
    10261 ctaccggcga tgagcgaacg cgtaacgcga atggtgcagc gcgatcgtaa tcacccgagt
    10321 gtgatcatct ggtcgctggg gaatgaatca ggccacggcg ctaatcacga cgcgctgtat
    10381 cgctggatca aatctgtcga tccttcccgc ccggtgcagt atgaaggcgg cggagccgac
    10441 accacggcca ccgatattat ttgcccgatg tacgcgcgcg tggatgaaga ccagcccttc
    10501 ccggctgtgc cgaaatggtc catcaaaaaa tggctttcgc tacctggaga gacgcgcccg
    10561 ctgatccttt gcgaatacgc ccacgcgatg ggtaacagtc ttggcggttt cgctaaatac
    10621 tggcaggcgt ttcgtcagta tccccgttta cagggcggct tcgtctggga ctgggtggat
    10681 cagtcgctga ttaaatatga tgaaaacggc aacccgtggt cggcttacgg cggtgatttt
    10741 ggcgatacgc cgaacgatcg ccagttctgt atgaacggtc tggtctttgc cgaccgcacg
    10801 ccgcatccag cgctgacgga agcaaaacac cagcagcagt ttttccagtt ccgtttatcc
    10861 gggcaaacca tcgaagtgac cagcgaatac ctgttccgtc atagcgataa cgagctcctg
    10921 cactggatgg tggcgctgga tggtaagccg ctggcaagcg gtgaagtgcc tctggatgtc
    10981 gctccacaag gtaaacagtt gattgaactg cctgaactac cgcagccgga gagcgccggg
    11041 caactctggc tcacagtacg cgtagtgcaa ccgaacgcga ccgcatggtc agaagccggg
    11101 cacatcagcg cctggcagca gtggcgtctg gcggaaaacc tcagtgtgac gctccccgcc
    11161 gcgtcccacg ccatcccgca tctgaccacc agcgaaatgg atttttgcat cgagctgggt
    11221 aataagcgtt ggcaatttaa ccgccagtca ggctttcttt cacagatgtg gattggcgat
    11281 aaaaaacaac tgctgacgcc gctgcgcgat cagttcaccc gtgcaccgct ggataacgac
    11341 attggcgtaa gtgaagcgac ccgcattgac cctaacgcct gggtcgaacg ctggaaggcg
    11401 gcgggccatt accaggccga agcagcgttg ttgcagtgca cggcagatac acttgctgat
    11461 gcggtgctga ttacgaccgc tcacgcgtgg cagcatcagg ggaaaacctt atttatcagc
    11521 cggaaaacct accggattga tggtagtggt caaatggcga ttaccgttga tgttgaagtg
    11581 gcgagcgata caccgcatcc ggcgcggatt ggcctgaact gccagctggc gcaggtagca
    11641 gagcgggtaa actggctcgg attagggccg caagaaaact atcccgaccg ccttactgcc
    11701 gcctgttttg accgctggga tctgccattg tcagacatgt ataccccgta cgtcttcccg
    11761 agcgaaaacg gtctgcgctg cgggacgcgc gaattgaatt atggcccaca ccagtggcgc
    11821 ggcgacttcc agttcaacat cagccgctac agtcaacagc aactgatgga aaccagccat
    11881 cgccatctgc tgcacgcgga agaaggcaca tggctgaata tcgacggttt ccatatgggg
    11941 attggtggcg acgactcctg gagcccgtca gtatcggcgg aattccagct gagcgccggt
    12001 cgctaccatt accagttggt ctggtgtcag gggatccccc gggagggcag aggaagtctt
    12061 ctaacatgcg gtgacgtgga ggagaatccc ggccctattg aacaagatgg attgcacgca
    12121 ggttctccgg ccgcttgggt ggagaggcta ttcggctatg actgggcaca acagacaatc
    12181 ggctgctctg atgccgccgt gttccggctg tcagcgcagg ggcgcccggt tctttttgtc
    12241 aagaccgacc tgtccggtgc cctgaatgaa ctgcaggacg aggcagcgcg gctatcgtgg
    12301 ctggccacga cgggcgttcc ttgcgcagct gtgctcgacg ttgtcactga agcgggaagg
    12361 gactggctgc tattgggcga agtgccgggg caggatctcc tgtcatctca ccttgctcct
    12421 gccgagaaag tatccatcat ggctgatgca atgcggcggc tgcatacgct tgatccggct
    12481 acctgcccat tcgaccacca agcgaaacat cgcatcgagc gagcacgtac tcggatggaa
    12541 gccggtcttg tcgatcagga tgatctggac gaagagcatc aggggctcgc gccagccgaa
    12601 ctgttcgcca ggctcaaggc gcgcatgccc gacggcgagg atctcgtcgt gacccatggc
    12661 gatgcctgct tgccgaatat catggtggaa aatggccgct tttctggatt catcgactgt
    12721 ggccggctgg gtgtggcgga ccgctatcag gacatagcgt tggctacccg tgatattgct
    12781 gaagagcttg gcggcgaatg ggctgaccgc ttcctcgtgc tttacggtat cgccgctccc
    12841 gattcgcagc gcatcgcctt ctatcgcctt cttgacgagt tcttctgagc gggactctgg
    12901 ggttcgaaat gaccgaccaa gcgacgccca acctgccatc acgagatttc gattccaccg
    12961 ccgccttcta tgaaaggttg ggcttcggaa tcgttttccg ggacgccggc tggatgatcc
    13021 tccagcgcgg ggatctcatg ctggagttct tcgcccaccc cccggatcta agctctagat
    13081 aagtaatgat cataatcagc catatcacat ctgtagaggt tttacttgct ttaaaaaacc
    13141 tcccacacct ccccctgaac ctgaaacata aaatgaatgc aattgttgtt gttaacttgt
    13201 ttattgcagc ttataatggt tacaaataaa gcaatagcat cacaaatttc acaaataaag
    13261 catttttttc actgcattct agttgtggtt tgtccaaact catcaatgta tcttatcatg
    13321 tctggatccg ggggtaccgc gtcgagaagt tcctattccg aagttcctat tctctagaaa
    13381 gtataggaac ttcgtcgaga taacttcgta tagcatacat tatacgaagt tatgtcgaga
    13441 tatctagacc cagctttctt gtacaaagtg gttgatatct ctatagtcgc agtaggcggt
    13501 ctccttagag aatattctag agcacagtgc agctatttcc cctgtcttta gggaagggac
    13561 tgagtgttga ggtatagtta gcgaggtgac ctggacacct tcaatactcc ttacctctcc
    13621 tgtcctgaca gctcccctgc ctgctccaaa gcaaactaaa gagcgagctg caagcaggac
    13681 ctgctcatca cccccaactt gcaattctaa gttcacctca tataccctcc tccccgcccc
    13741 tttcagctcc caaaggcccc tctaccccat caggccctgc cccgccccac agagaccctt
    13801 gtgggagatg ggcagctctt tggcatggcg ccttggtgac cccagaccct ctcccctctc
    13861 gcagatccgg agcggagcag cccccccatg ctgtctgcag acgatgccga gtaccctcgg
    13921 gagtaccgga ccctgggggg tgggggcgga ggtggcagcg ggggccggcg cttctccaac
    13981 gtggggctgg tgcacacctc ggagcgccgg cacacggtga tcgctgccca gagcctggag
    14041 gccctcagcg ggctccagaa agcggatgct gaccgcaagc gagatgcgtt catggaccac
    14101 ctgaagagca agtaccctca gcacgccctg gccctgcgag gtcagcagga caggatgcga
    14161 gaacaggtga gtgttatcag gggcagggcc tgcagggatc ggatcggatc gggatctggg
    14221 gcagaacagg gagcctggag ttggggagtt tgtctccagg gccctctggt cttttttgga
    14281 gcctggagga gaaaggcgtg gggctcagtc tccaggtctc tgccatctgc ttgtcaccct
    14341 ggagcggcag aatgtgggaa gaagagatgg cgcaacgcaa ttaatgataa cttcgtatag
    14401 catacattat acgaagttat ggtctgagct cgccatcagt tcactaaata gagcccagaa
    14461 ctggggtcta gtactacctc cttcagtaac acagcctggc tgtgctactg tgtgactgat
    14521 ctagaatctg tgttccttgc ctctctcctg cactcggtaa ggctgaggga ggggaggggc
    14581 tggggcctct gcctttggcc caggacctat ctggggtagg gtgcttccct cctcagcctc
    14641 gcccagcctg gattccataa tgcccttctc cactcgggca ccagctttct cttgggacta
    14701 gtattctgtg tttagccctg cgctgggaag ggaccattgt gcctggtgtg tcccagctct
    14761 ggaatttcgg gccttgtccc ttctgggaga aggtgggcag tgtctgtcca ttagcactcc
    14821 ttcagtcaca ctgaggaggg ttgggtcaca gctccttttc caggtgtcac aggtgtggct
    14881 ggggttgggg agggacattg acccctcatt gcagagatca aggactccat gcttctggga
    14941 ccctgcttgc tcccagtcgt cctctctaga tctgtctggc ttttgcattt tcctggatcc
    15001 agagtccccc ctccccaccc ctgggaacag gatctaggtt ggtgaggatc agaagcagtc
    15061 gagactcagg tagagccctg acctccttag ctgggggatg ggtggggttg ggggtagaga
    15121 gttagacatt gtacgagcat cctggtctgt tgggaggggg tttaggatca gaaatatcag
    15181 ttgcagaggc ctggtaggaa ggcttcctgg aggaggtggt ccctagggaa ggctgcctgg
    15241 aggaagtggt ccctatatga ggactagcag ggtgaaaggg tttgaacaga aggaagaaaa
    15301 tgctgtatca gcaggtactg gggaagcagc atgggtttga gtggactggg gacatgacac
    15361 aaaagtccct ctggctggaa cagatactgg gggtagggga aaaggtttgc agtcgcacac
    15421 gaggaggcag actgataaag tggggtgggc cagtagagac catgagggtt gtacttatta
    15481 taaacggtac attgaggctg ggtgtaggat ggcttgaggc aggggaagga ggcgaggaaa
    15541 ggaaggggtg tgtggacaga gtgggaggga gactgagcag gggctggctg ctggtacaga
    15601 gtgctggcct ggcaggccag aggctgtggg tttgattccc agcactgcac aaactggctg
    15661 tagtggtgca tgcctgcaat cccattactc tgggaggagg gatgtgggga gggcaagaca
    15721 atcagaagtt caaggccatc cttagctacc aacctggact acatgagacc tacatgagaa
    15781 ctaaacagaa gctcttgaca ggcagggaga tgtgggaaag acacagaaat gggtgagagt
    15841 cgtgggggtg gggtgagaag ctggaaggga catttccagg atgccaaatg gataccttat
    15901 atacatttct ggactccagg gggaccatgg cttcaggaga cctgggagca gtcaagttag
    15961 gagcagaagt gagagtgggt catgagaagg ccattaatgc agaaaatgat cagagagaaa
    16021 ccgtggggta gtcggtgcct aggtattgtc tgggcagggg taagcagaag ctgtggccag
    16081 tttcagcatt tggagaccag gtgtagtgag gagctggaca ccctggttac acagatgtct
    16141 gtttagcaga aaaaaagatg agagcggcca ggtggcagct ccaaggggca ccaagccatg
    16201 ctctggctca tccctttcct ctgtcctgcc tctatctact ccttcagagg ctccgtggta
    16261 ggacccaggg ccctttcagt tgcggtgtga agccaggagg acgtttggag caggagtggt
    16321 tggttgtcag aggagattct ggggccagag gccaggggta agcgggaata gcattggagg
    16381 aatctcgtct ggtggccttg ggtaggagca ggaagccagt gttacagaga tggcagagag
    16441 agactgcagg agggaggtca tcccatcggt gattcccatc aatgtgaggt ctgaggtgtc
    16501 ctgtttaata ctggaggagt ttactggagg cagctggaaa ctggaaatca ggattctctc
    16561 cagtggggaa agccctggac tgtcagacag acatacagaa atacttgggg ccctacttaa
    16621 aagtaccagc cactgtgaag gcccctccat gactctggct cccatccttg tgccagagct
    16681 tgccctggga acatccatcc ctgtccggtt ccacccccag cggctcctgc ctgctccccc
    16741 taatggggtg tcccttgctt cacacacaca ggtcggcggc tggaccgtgg accctgtgtg
    16801 cctcctcagc tccctctgtt cccacctcca cggcgactcc accccctcag gggctggcca
    16861 gcctgcccag gtgagccacc catcccccca caaaaatcca tggtggagct cagctttggg
    16921 gaggctcatt tttttgtaat gggggggata gtgagaatta ttttgtaccc cttctctttt
    16981 atgtgcgaat actccacttt caagaaaccc ccacaccctg gattcacatc tccctgattg
    17041 agtccttaca attgcctccc caaatctagc tggaacctct ttgagggaca gtaacggttt
    17101 caaaaccaac caaccaacca acaaataaat agttatttct ttcttttaag caagaggacc
    17161 agtcttgttc cttgggctcc caggagtctc ttgttctcgt cttatgcccc agtcttggtt
    17221 ctcagtggag cctgcctttc cccatctgac caccaggaag ttctgcgtgg tgtctttctc
    17281 tctcccttct tgcaattttt gaaaagacct agggcatcta gccattgctt ctgatcctgt
    17341 ttccccgttc ctccctgagc ctcgttttcc ctgataggag gatatatttc agcatgctct
    17401 ctcagctcag gcctgcacac tgccagggga gaaatagcag gcatgggagg ataaggagtt
    17461 ctagctgtac ctggagccag ggagttttgg acttgatggc caccgtagta ggtagaaggg
    17521 ctgtggctgc cagttctttg agtggaagag gtccagttct tcacgtactc gagtgtgaca
    17581 aggctggact ttcccaaggc aaataaaagg atattgtgac cagctaggat gtgatgagtc
    17641 tccagagccg ggcaggccgc ctgggctgag aggaacctgt ctagtaagag cttgacaggc
    17701 tgggtatcat cctcagggca cagagccgct tcctctctgg ctctcagccc cattttggct
    17761 gaacttgtgg aacagggaca gggatgcgtc tcttcctaag gctggatgat aggtgggaga
    17821 gagttgttgt gagtagccac ctgtgtggtg accacaggct gacagtaggg ttgggacatt
    17881 catagtgatg gacagaagac aggcacagga tggacagggg agtccctggt gcctccggtc
    17941 tcttagatgg agtgttgggg gcagggttag ggctttggac cctcagaggc agacatgagg
    18001 ctggacgttc gtgggctcag ttatgtcctg tgatggagtg acggtggtct gtctgtctgg
    18061 aattatactc tgatggagga aggagagttt gtgggggacc tttgccccag agtttaatag
    18121 taagcccagg atcttgtcat ctcttgatac agtttattat attcctcc
//
