# Supplementary material for: CRISPR-Cas9 enables conditional mutagenesis of challenging loci
Source: Sci Rep. 2016 Sep 1;6:32326. doi: 10.1038/srep32326 (PMC5007477; doi:10.1038/srep32326)
Supplement: Supplementary File 3 [file srep32326-s3.zip › gb/HEP00999_A01_vector.gb]

LOCUS       242#L1L2_gt1#L3L4_pZero_DTA_kan        17768 bp    dna     circular UNK 
ACCESSION   unknown
SOURCE      Mus musculus
  ORGANISM  Mus musculus
            Eukaryota; Metazoa; Chordata; Craniata; Vertebrata; Euteleostomi;
            Mammalia; Eutheria; Euarchontoglires; Glires; Rodentia;
            Sciurognathi; Muroidea; Muridae; Murinae; Mus.
COMMENT     cassette: L1L2_gt1
COMMENT     design_id: 242
COMMENT     backbone: L3L4_pZero_DTA_kan
COMMENT     transcript_id: ENSMUST00000102829
FEATURES             Location/Qualifiers
     misc_feature    29..49
                     /note="B4 Gateway"
                     /label="B4 Gateway"
     promoter        85..598
                     /note="mouse phosphoglycerate kinase 1 promoter"
     CDS             612..1268
                     /note="DTA"
                     /label="DTA"
     misc_feature    1393..1651
                     /note="BGH pA"
                     /label="BGH pA"
     CDS             complement(2147..2941)
                     /note="KanR"
                     /label="KanR"
     misc_feature    4053..4073
                     /note="B3 Gateway"
                     /label="B3 Gateway"
     misc_feature    4079..4086
                     /note="AsiSI"
                     /label="AsiSI"
     misc_feature    1..4111
                     /note="Synthetic Backbone"
                     /label="Synthetic Backbone"
     misc_feature    4112..7430
                     /note="5 arm"
                     /label="5 arm"
     misc_feature    7458..7482
                     /note="B1 Gateway"
                     /label="B1 Gateway"
     misc_feature    7495..7542
                     /note="Frt"
                     /label="Frt"
     intron          7543..8417
                     /note="mouse En2 intron"
                     /label="mouse En2 intron"
     misc_feature    8415..8417
                     /note="Splice Acceptor"
                     /label="Splice Acceptor"
     exon            8418..8456
                     /note="mouse En2 exon"
                     /label="mouse En2 exon"
     misc_feature    8457..8473
                     /note="Frame 1 insert"
     misc_feature    8474..8527
                     /note="'self-cleaving' 2A peptide"
                     /label="'self-cleaving' 2A peptide"
     gene            8528..11605
                     /gene="lacZ"
                     /note="lacZ"
                     /label="lacZ"
     misc_feature    11606..11659
                     /note="'self-cleaving' 2A peptide"
                     /label="'self-cleaving' 2A peptide"
     gene            11660..12451
                     /gene="NeoR"
                     /note="NeoR"
                     /label="NeoR"
     misc_feature    12650..12892
                     /note="SV40 polyadenylation site"
                     /label="SV40 polyadenylation site"
     misc_feature    12909..12956
                     /note="Frt"
                     /label="Frt"
     misc_feature    12963..12996
                     /note="loxP"
                     /label="loxP"
     misc_feature    8432..8547
                     /note="FCHK std_gt1"
                     /label="FCHK std_gt1"
     misc_feature    8432..8449
                     /note="FCHK QC prefix region"
                     /label="FCHK QC prefix region"
     misc_feature    8450..8529
                     /note="FCHK QC critical region"
                     /label="FCHK QC critical region"
     misc_feature    8530..8547
                     /note="FCHK QC suffix region"
                     /label="FCHK QC suffix region"
     misc_feature    13012..13032
                     /note="B2 Gateway"
                     /label="B2 Gateway"
     misc_feature    7431..13062
                     /note="Synthetic Cassette"
                     /label="Synthetic Cassette"
     exon            13517..13602
                     /db_xref="ENSEMBL:ENSMUSE00000103177"
                     /type="targeted"
                     /rank="2"
                     /note="target exon 1 ENSMUSE00000103177"
     misc_feature    13063..13848
                     /note="Critical Region"
                     /label="Critical Region"
     misc_feature    13872..13905
                     /note="Downstream LoxP"
                     /label="Downstream LoxP"
     misc_feature    13849..13928
                     /note="synthetic loxP region"
                     /label="synthetic loxP region"
     exon            15030..15128
                     /db_xref="ENSEMBL:ENSMUSE00000662731"
                     /rank="3"
                     /note="ENSMUSE00000662731"
                     /label="ENSMUSE00000662731"
     exon            16779..16823
                     /db_xref="ENSEMBL:ENSMUSE00000662730"
                     /rank="4"
                     /note="ENSMUSE00000662730"
                     /label="ENSMUSE00000662730"
     misc_feature    13929..17768
                     /note="3 arm"
                     /label="3 arm"
ORIGIN      
        1 ccactggccg tcgttttaca ttaattaaca acttttctat acaaagttga cagataaacg
       61 gatcccctag tttgtgatag gatcgaattc taccgggtag gggaggcgct tttcccaagg
      121 cagtctggag catgcgcttt agcagccccg ctgggcactt ggcgctacac aagtggcctc
      181 tggcctcgca cacattccac atccaccggt aggcgccaac cggctccgtt ctttggtggc
      241 cccttcgcgc caccttctac tcctccccta gtcaggaagt tcccccccgc cccgcagctc
      301 gcgtcgtgca ggacgtgaca aatggaagta gcacgtctca ctagtctcgt gcagatggac
      361 agcaccgctg agcaatggaa gcgggtaggc ctttggggca gcggccaata gcagctttgc
      421 tccttcgctt tctgggctca gaggctggga aggggtgggt ccgggggcgg gctcaggggc
      481 gggctcaggg gcggggcggg cgcccgaagg tcctccggag gcccggcatt ctgcacgctt
      541 caaaagcgca cgtctgccgc gctgttctcc tcttcctcat ctccgggcct ttcgacctgc
      601 aggtcctcgc catggatcct gatgatgttg ttgattcttc taaatctttt gtgatggaaa
      661 acttttcttc gtaccacggg actaaacctg gttatgtaga ttccattcaa aaaggtatac
      721 aaaagccaaa atctggtaca caaggaaatt atgacgatga ttggaaaggg ttttatagta
      781 ccgacaataa atacgacgct gcgggatact ctgtagataa tgaaaacccg ctctctggaa
      841 aagctggagg cgtggtcaaa gtgacgtatc caggactgac gaaggttctc gcactaaaag
      901 tggataatgc cgaaactatt aagaaagagt taggtttaag tctcactgaa ccgttgatgg
      961 agcaagtcgg aacggaagag tttatcaaaa ggttcggtga tggtgcttcg cgtgtagtgc
     1021 tcagccttcc cttcgctgag gggagttcta gcgttgaata tattaataac tgggaacagg
     1081 cgaaagcgtt aagcgtagaa cttgagatta attttgaaac ccgtggaaaa cgtggccaag
     1141 atgcgatgta tgagtatatg gctcaagcct gtgcaggaaa tcgtgtcagg cgatctcttt
     1201 gtgaaggaac cttacttctg tggtgtgaca taattggaca aactacctac agagatttaa
     1261 agctctaagg taaatataaa atttttaagt gtataatgtg ttaaactact gattctaatt
     1321 gtttgtgtat tttagattcc aacctatgga actgatgaat gggagcagtg gtggaatgca
     1381 gatcctagag ctcgctgatc agcctcgact gtgccttcta gttgccagcc atctgttgtt
     1441 tgcccctccc ccgtgccttc cttgaccctg gaaggtgcca ctcccactgt cctttcctaa
     1501 taaaatgagg aaattgcatc gcattgtctg agtaggtgtc attctattct ggggggtggg
     1561 gtggggcagg acagcaaggg ggaggattgg gaagacaata gcaggcatgc tggggatgcg
     1621 gtgggctcta tggcttctga ggcggaaaga accagctggg gctcgacgcg ccgtacccag
     1681 cttttgttcc ctttagtgag ggcctgaatg gcgaatggac gcgccctgta gcggcgcatt
     1741 aagcgcggcg ggtgtggtgg ttacgcgcag cgtgaccgct acacttgcca gcgccctagc
     1801 gcccgctcct ttcgctttct tcccttcctt tctcgccacg ttcgccggct ttccccgtca
     1861 agctctaaat cgggggctcc ctttagggtt ccgatttagt gctttacggc acctcgaccc
     1921 caaaaaactt gattagggtg atggttcacg tagtgggcca tcgccctgat agacggtttt
     1981 tcgccctttg acgttggagt ccacgttctt taatagtgga ctcttgttcc aaactggaac
     2041 aacactcaac cctatctcgg tctattcttt tgatttataa gggattttgc cgatttcggc
     2101 ctattggtta aaaaatgagc tgatttaaca aaaattttaa caaaattcag aagaactcgt
     2161 caagaaggcg atagaaggcg atgcgctgcg aatcgggagc ggcgataccg taaagcacga
     2221 ggaagcggtc agcccattcg ccgccaagct cttcagcaat atcacgggta gccaacgcta
     2281 tgtcctgata gcggtccgcc acacccagcc ggccacagtc gatgaatcca gaaaagcggc
     2341 cattttccac catgatattc ggcaagcagg catcgccatg ggtcacgacg agatcctcgc
     2401 cgtcgggcat gctcgccttg agcctggcga acagttcggc tggcgcgagc ccctgatgct
     2461 cttcgtccag atcatcctga tcgacaagac cggcttccat ccgagtacgt gctcgctcga
     2521 tgcgatgttt cgcttggtgg tcgaatgggc aggtagccgg atcaagcgta tgcagccgcc
     2581 gcattgcatc agccatgatg gatactttct cggcaggagc aaggtgagat gacaggagat
     2641 cctgccccgg cacttcgccc aatagcagcc agtcccttcc cgcttcagtg acaacgtcga
     2701 gcacagctgc gcaaggaacg cccgtcgtgg ccagccacga tagccgcgct gcctcgtctt
     2761 gcagttcatt cagggcaccg gacaggtcgg tcttgacaaa aagaaccggg cgcccctgcg
     2821 ctgacagccg gaacacggcg gcatcagagc agccgattgt ctgttgtgcc cagtcatagc
     2881 cgaatagcct ctccacccaa gcggccggag aacctgcgtg caatccatct tgttcaatca
     2941 tgcgaaacga tcctcatcct gtctcttgat cagatcttga tcccctgcgc catcagatcc
     3001 ttggcggcga gaaagccatc cagtttactt tgcagggctt cccaacctta ccagagggcg
     3061 ccccagctgg caattccggt tcgcttgctg tccataaaac cgcccagtct agctatcgcc
     3121 atgtaagccc actgcaagct acctgctttc tctttgcgct tgcgttttcc cttgtccaga
     3181 tagcccagta gctgacattc atccggggtc agcaccgttt ctgcggactg gctttctacg
     3241 tgaaaaggat ctaggtgaag atcctttttg ataatctcat gaccaaaatc ccttaacgtg
     3301 agttttcgtt ccactgagcg tcagaccccg tagaaaagat caaaggatct tcttgagatc
     3361 ctttttttct gcgcgtaatc tgctgcttgc aaacaaaaaa accaccgcta ccagcggtgg
     3421 tttgtttgcc ggatcaagag ctaccaactc tttttccgaa ggtaactggc ttcagcagag
     3481 cgcagatacc aaatactgtt cttctagtgt agccgtagtt aggccaccac ttcaagaact
     3541 ctgtagcacc gcctacatac ctcgctctgc taatcctgtt accagtggct gctgccagtg
     3601 gcgataagtc gtgtcttacc gggttggact caagacgata gttaccggat aaggcgcagc
     3661 ggtcgggctg aacggggggt tcgtgcacac agcccagctt ggagcgaacg acctacaccg
     3721 aactgagata cctacagcgt gagctatgag aaagcgccac gcttcccgaa gggagaaagg
     3781 cggacaggta tccggtaagc ggcagggtcg gaacaggaga gcgcacgagg gagcttccag
     3841 ggggaaacgc ctggtatctt tatagtcctg tcgggtttcg ccacctctga cttgagcgtc
     3901 gatttttgtg atgctcgtca ggggggcgga gcctatggaa aaacgccagc aacgcggcct
     3961 ttttacggtt cctgggcttt tgctggcctt ttgctcacat gtaatacgac tcactatagg
     4021 gcgaattgga gctaggcggc cgtttatcgt gccaacttta ttatacaaag ttgcggacgc
     4081 gatcgccggc ggataacaat ttcacacagg atttgttaca cagaagattt ttttttattt
     4141 catgagatcc catttgtcaa ttgttggcct tatttccttg gcaactgggg tcctattcag
     4201 aacttgccaa tactttttcc agtattcaga tcttacatta aggtccccct aacccccatc
     4261 accaatttag agttggtttt tgtttgaggt aagaaatggg gagttttttc tttcttgtac
     4321 ccaaggctgt ccagcttccc cagaaccatt tgtagatggc tgtttctttt ttccaatgct
     4381 gttttttttt ttaaatcttt gtcaaaactt agtggctagc tgtattggtt tctatctaga
     4441 cttcctattc tgttccatgg ttttacatgc cttcagtctg tgctgctcct gttactgtga
     4501 tgatcatgtg actttgatct aacagtgggc atattgatcc tatcagcact attcttttgt
     4561 tcaggattgc cttgactctt ctgaatactt tgtgctttta aatatgagtt ttaatattac
     4621 tttcaacttc tgtgaagaat atcattggaa tttttaacag ggttatgttg aatatgtaga
     4681 ttggaaatca ggcatttcat ttacttttta aaatcaggaa gtatttagta tgaattttta
     4741 aaacacattt agaacctccc acacatctca atatgtaata ctccactgtc gattttaatg
     4801 ggttctatga tttcattgtg tttattcata ttacactgat actgcttaac atattttaaa
     4861 ggttctaaat cctgggacct tcatattctt tagttttgtt atactttcta gttttattgc
     4921 attgtagtca gaaaatgata ttcctaatgt ctctctcttg catgtgactg gggcttcctt
     4981 tgtaactcat ttcatgactt ttccctgccc ccctattcca gaaagactgt catccagaag
     5041 tctggatcct cttttatctg agtctgtctg actccaactg tttgcttggt acactgtgtg
     5101 ggatttggtc ctttaaatta catacttaaa acgtccttgc acttcatgtt ctgatctgcc
     5161 ttcttattta tttatttagt attttcagat acaggatgga tttaatttag ctttgtagct
     5221 gataagaggc cagaaaccag cttcaaggca gtggccgtag tccagtagaa atggaaaggc
     5281 tagaattaaa gctgtggagg caaatgggca gaactgataa ctgactagaa gagagaagga
     5341 agagttgagg ctaagtctgc catatctgta ctggctactg tgtgaatagc aaagctatta
     5401 actcccatga cctccttgct gagcttgtaa aaccaggaat gcagtcaagg gaaaggtgtc
     5461 ctgagactga catgcaccta agctaaacca aagagtactc agtcctggtt atattagata
     5521 ttaaatagat atttattaaa tgtctatggt gaattaaaat gacttattca tcgatttaac
     5581 aagatctacc atctaccacg gtgaaacatt aggtcaaatg ctaatgacaa gatggatcag
     5641 gtgactcttc tgtactcaaa ggacttccat gtgagtaatg tgtatgcaag tcagtagtcc
     5701 tgagtgccat ggagaggcct gagaagggca ttgataacaa gttcagggac agaaagaggc
     5761 aggacagaaa atcaaaagaa caaagataga gaatatctgc tgggagccgg gcttggtgtc
     5821 gcatgccttt aatcccagca cttgggaggc agaggcaggc ggatttctga gttcgaggcc
     5881 agcctggtct acaaagtgag ttccaggaca gacggggcta cacaaagaaa ccctgtctcg
     5941 aaaaaaccag agagagggag agagagagag agagagagag agagagagag agagagagag
     6001 agagagagag agagaatgtc tgctggaaca ggagagatta tcaagacctc tggcttggaa
     6061 gttagaagga caatcatggc tctgttaatg atcagaaata cactgttgcc cattttagtt
     6121 atccagactg attcttaact ttatcacctt ccaagtagag gtgatggttt ctgcctcagg
     6181 gtgtggctgg gggtgctgtg aagaataaat gaagcagcaa ctgcagttaa gatatttggc
     6241 atggactaag cacttagtaa atgttggcac attgagccca gatggcttaa aggaacaaga
     6301 atgactagca agatgcacta aacatttact gaatgaatga aatacaagtt ttttattaaa
     6361 tcatagtgtt attttcattt ctataacccc taaaggcgtt taatttgtgg gatgatgtta
     6421 ccagagacag gtgccttatg aaagttaggc tggtaagcca tcctaagatg tgctggtgtt
     6481 tagaaagcca agagataagc atcaggcaaa tctaacattt caagcaaggc taataggtgg
     6541 ggctggtttc ctcctatgtt taggagatag aaccatatgt tgtaaataat taaagatgaa
     6601 gaattctatt atggagttgt atgaatgaat actttggaaa tggtgaataa tttagggata
     6661 acaaagttgg gaaagcttca tggtagaaaa acctatttga gattttctac atgaggctca
     6721 aattggaaca gattacaggt ggaaaaaagt ataagcaaac tgttgaggac agatgatgag
     6781 tgcagtgacc aggaagagct acaagtacag ctcaataggg tcagagcatg ggtgacaaga
     6841 accaggggat ctgaagcata agttgggact aaatccctgg agtgccaaac tttggtgccc
     6901 agttacagaa ggagcagaaa tatttttgtg tacatgcgtt atacttcttg ctgtattttt
     6961 agatagactt catggctccc atcttacctt agggagtgta ggtacaaacc aggtaaggct
     7021 gtaagtagaa accagtggga tgctgagcac atcacctgag gctgtgtgca ctcaaagggg
     7081 caggtgaaca ggagcagagc tatccaggct ccagctttct tctcacgtgt gtgctggtct
     7141 gcttagtaga tttgcttaaa gaggtatgct tctcctctta gctacatttt gttagaacgc
     7201 tagttgtgtg cagttttcta aaagagatat taattataag ctaataatgg caaaaaaatg
     7261 ctcagttgta gtaaataggt ttcttgctag aaagtagcta tgtcatgaag gaaaaataat
     7321 acatcttgaa gatctctaag tgacatgtgg acaaactcag acttcctctg tggttggaag
     7381 attggaagag ttggcaaggg aattagtttc tcacaatgtg acttaatgag aaggcgcata
     7441 acgataccac gatatcaaca agtttgtaca aaaaagcagg ctggcgccgg aaccgaagtt
     7501 cctattccga agttcctatt ctctagaaag tataggaact tcgaaccctt tcccacacca
     7561 ccctccacac ttgccccaaa cactgccaac tatgtaggag gaaggggttg ggactaacag
     7621 aagaacccgt tgtggggaag ctgttgggag ggtcacttta tgttcttgcc caaggtcagt
     7681 tgggtggcct gcttctgatg aggtggtccc aaggtctggg gtagaaggtg agagggacag
     7741 gccaccaagg tcagcccccc ccccctatcc cataggagcc aggtccctct cctggacagg
     7801 aagactgaag gggagatgcc agagactcag tgaagcctgg ggtaccctat tggagtcctt
     7861 caaggaaaca aacttggcct caccaggcct cagccttggc tcctcctggg aactctactg
     7921 cccttgggat ccccttgtag ttgtgggtta cataggaagg gggacgggat tccccttgac
     7981 tggctagcct actcttttct tcagtcttct ccatctcctc tcacctgtct ctcgaccctt
     8041 tccctaggat agacttggaa aaagataagg ggagaaaaca aatgcaaacg aggccagaaa
     8101 gattttggct gggcattcct tccgctagct tttattggga tcccctagtt tgtgataggc
     8161 cttttagcta catctgccaa tccatctcat tttcacacac acacacacca ctttccttct
     8221 ggtcagtggg cacatgtcca gcctcaagtt tatatcacca cccccaatgc ccaacacttg
     8281 tatggccttg ggcgggtcat cccccccccc acccccagta tctgcaacct caagctagct
     8341 tgggtgcgtt ggttgtggat aagtagctag actccagcaa ccagtaacct ctgccctttc
     8401 tcctccatga caaccaggtc ccaggtcccg aaaaccaaag aagaagaacg cagatcgcag
     8461 atcgcagatc tccgagggca gaggaagtct tctaacatgc ggtgacgtgg aggagaatcc
     8521 cggccctggg atctggactc tagaggatcc cgtcgtttta caacgtcgtg actgggaaaa
     8581 ccctggcgtt acccaactta atcgccttgc agcacatccc cctttcgcca gctggcgtaa
     8641 tagcgaagag gcccgcaccg atcgcccttc ccaacagttg cgcagcctga atggcgaatg
     8701 gcgctttgcc tggtttccgg caccagaagc ggtgccggaa agctggctgg agtgcgatct
     8761 tcctgaggcc gatactgtcg tcgtcccctc aaactggcag atgcacggtt acgatgcgcc
     8821 catctacacc aacgtgacct atcccattac ggtcaatccg ccgtttgttc ccacggagaa
     8881 tccgacgggt tgttactcgc tcacatttaa tgttgatgaa agctggctac aggaaggcca
     8941 gacgcgaatt atttttgatg gcgttaactc ggcgtttcat ctgtggtgca acgggcgctg
     9001 ggtcggttac ggccaggaca gtcgtttgcc gtctgaattt gacctgagcg catttttacg
     9061 cgccggagaa aaccgcctcg cggtgatggt gctgcgctgg agtgacggca gttatctgga
     9121 agatcaggat atgtggcgga tgagcggcat tttccgtgac gtctcgttgc tgcataaacc
     9181 gactacacaa atcagcgatt tccatgttgc cactcgcttt aatgatgatt tcagccgcgc
     9241 tgtactggag gctgaagttc agatgtgcgg cgagttgcgt gactacctac gggtaacagt
     9301 ttctttatgg cagggtgaaa cgcaggtcgc cagcggcacc gcgcctttcg gcggtgaaat
     9361 tatcgatgag cgtggtggtt atgccgatcg cgtcacacta cgtctgaacg tcgaaaaccc
     9421 gaaactgtgg agcgccgaaa tcccgaatct ctatcgtgcg gtggttgaac tgcacaccgc
     9481 cgacggcacg ctgattgaag cagaagcctg cgatgtcggt ttccgcgagg tgcggattga
     9541 aaatggtctg ctgctgctga acggcaagcc gttgctgatt cgaggcgtta accgtcacga
     9601 gcatcatcct ctgcatggtc aggtcatgga tgagcagacg atggtgcagg atatcctgct
     9661 gatgaagcag aacaacttta acgccgtgcg ctgttcgcat tatccgaacc atccgctgtg
     9721 gtacacgctg tgcgaccgct acggcctgta tgtggtggat gaagccaata ttgaaaccca
     9781 cggcatggtg ccaatgaatc gtctgaccga tgatccgcgc tggctaccgg cgatgagcga
     9841 acgcgtaacg cgaatggtgc agcgcgatcg taatcacccg agtgtgatca tctggtcgct
     9901 ggggaatgaa tcaggccacg gcgctaatca cgacgcgctg tatcgctgga tcaaatctgt
     9961 cgatccttcc cgcccggtgc agtatgaagg cggcggagcc gacaccacgg ccaccgatat
    10021 tatttgcccg atgtacgcgc gcgtggatga agaccagccc ttcccggctg tgccgaaatg
    10081 gtccatcaaa aaatggcttt cgctacctgg agagacgcgc ccgctgatcc tttgcgaata
    10141 cgcccacgcg atgggtaaca gtcttggcgg tttcgctaaa tactggcagg cgtttcgtca
    10201 gtatccccgt ttacagggcg gcttcgtctg ggactgggtg gatcagtcgc tgattaaata
    10261 tgatgaaaac ggcaacccgt ggtcggctta cggcggtgat tttggcgata cgccgaacga
    10321 tcgccagttc tgtatgaacg gtctggtctt tgccgaccgc acgccgcatc cagcgctgac
    10381 ggaagcaaaa caccagcagc agtttttcca gttccgttta tccgggcaaa ccatcgaagt
    10441 gaccagcgaa tacctgttcc gtcatagcga taacgagctc ctgcactgga tggtggcgct
    10501 ggatggtaag ccgctggcaa gcggtgaagt gcctctggat gtcgctccac aaggtaaaca
    10561 gttgattgaa ctgcctgaac taccgcagcc ggagagcgcc gggcaactct ggctcacagt
    10621 acgcgtagtg caaccgaacg cgaccgcatg gtcagaagcc gggcacatca gcgcctggca
    10681 gcagtggcgt ctggcggaaa acctcagtgt gacgctcccc gccgcgtccc acgccatccc
    10741 gcatctgacc accagcgaaa tggatttttg catcgagctg ggtaataagc gttggcaatt
    10801 taaccgccag tcaggctttc tttcacagat gtggattggc gataaaaaac aactgctgac
    10861 gccgctgcgc gatcagttca cccgtgcacc gctggataac gacattggcg taagtgaagc
    10921 gacccgcatt gaccctaacg cctgggtcga acgctggaag gcggcgggcc attaccaggc
    10981 cgaagcagcg ttgttgcagt gcacggcaga tacacttgct gatgcggtgc tgattacgac
    11041 cgctcacgcg tggcagcatc aggggaaaac cttatttatc agccggaaaa cctaccggat
    11101 tgatggtagt ggtcaaatgg cgattaccgt tgatgttgaa gtggcgagcg atacaccgca
    11161 tccggcgcgg attggcctga actgccagct ggcgcaggta gcagagcggg taaactggct
    11221 cggattaggg ccgcaagaaa actatcccga ccgccttact gccgcctgtt ttgaccgctg
    11281 ggatctgcca ttgtcagaca tgtatacccc gtacgtcttc ccgagcgaaa acggtctgcg
    11341 ctgcgggacg cgcgaattga attatggccc acaccagtgg cgcggcgact tccagttcaa
    11401 catcagccgc tacagtcaac agcaactgat ggaaaccagc catcgccatc tgctgcacgc
    11461 ggaagaaggc acatggctga atatcgacgg tttccatatg gggattggtg gcgacgactc
    11521 ctggagcccg tcagtatcgg cggaattcca gctgagcgcc ggtcgctacc attaccagtt
    11581 ggtctggtgt caggggatcc cccgggaggg cagaggaagt cttctaacat gcggtgacgt
    11641 ggaggagaat cccggcccta ttgaacaaga tggattgcac gcaggttctc cggccgcttg
    11701 ggtggagagg ctattcggct atgactgggc acaacagaca atcggctgct ctgatgccgc
    11761 cgtgttccgg ctgtcagcgc aggggcgccc ggttcttttt gtcaagaccg acctgtccgg
    11821 tgccctgaat gaactgcagg acgaggcagc gcggctatcg tggctggcca cgacgggcgt
    11881 tccttgcgca gctgtgctcg acgttgtcac tgaagcggga agggactggc tgctattggg
    11941 cgaagtgccg gggcaggatc tcctgtcatc tcaccttgct cctgccgaga aagtatccat
    12001 catggctgat gcaatgcggc ggctgcatac gcttgatccg gctacctgcc cattcgacca
    12061 ccaagcgaaa catcgcatcg agcgagcacg tactcggatg gaagccggtc ttgtcgatca
    12121 ggatgatctg gacgaagagc atcaggggct cgcgccagcc gaactgttcg ccaggctcaa
    12181 ggcgcgcatg cccgacggcg aggatctcgt cgtgacccat ggcgatgcct gcttgccgaa
    12241 tatcatggtg gaaaatggcc gcttttctgg attcatcgac tgtggccggc tgggtgtggc
    12301 ggaccgctat caggacatag cgttggctac ccgtgatatt gctgaagagc ttggcggcga
    12361 atgggctgac cgcttcctcg tgctttacgg tatcgccgct cccgattcgc agcgcatcgc
    12421 cttctatcgc cttcttgacg agttcttctg agcgggactc tggggttcga aatgaccgac
    12481 caagcgacgc ccaacctgcc atcacgagat ttcgattcca ccgccgcctt ctatgaaagg
    12541 ttgggcttcg gaatcgtttt ccgggacgcc ggctggatga tcctccagcg cggggatctc
    12601 atgctggagt tcttcgccca ccccccggat ctaagctcta gataagtaat gatcataatc
    12661 agccatatca catctgtaga ggttttactt gctttaaaaa acctcccaca cctccccctg
    12721 aacctgaaac ataaaatgaa tgcaattgtt gttgttaact tgtttattgc agcttataat
    12781 ggttacaaat aaagcaatag catcacaaat ttcacaaata aagcattttt ttcactgcat
    12841 tctagttgtg gtttgtccaa actcatcaat gtatcttatc atgtctggat ccgggggtac
    12901 cgcgtcgaga agttcctatt ccgaagttcc tattctctag aaagtatagg aacttcgtcg
    12961 agataacttc gtatagcata cattatacga agttatgtcg agatatctag acccagcttt
    13021 cttgtacaaa gtggttgata tctctatagt cgcagtaggc ggattcaaca aatgtattat
    13081 ttacctagta tctataaaat agaaactgga ttgccagaga ggaaaacaca tttctcaaga
    13141 aaaccgtgaa tttctgtgac aacccagcat ggtttgtaag atccaagaag gttctctgga
    13201 aagctgttaa gtgtgcaaag aaaacccagg tatagagtat agtatgtcag gaatgaagtg
    13261 aggacagtta aggtgggcat gctaaagaca ggggaaagca ggtaggaagg gctccaggga
    13321 acacatgctt attgttgttt tcaacattat cttagctgag tggtaaagtg gtattaccta
    13381 gtgatcagaa atacaactcc aaatattagc taacatcccc caaaagagct tacaagacac
    13441 agctatggcc tctgttttca ggataatgct tttaaaaata tatactaatg tcaatatctt
    13501 tacttaaaaa aaataggttt aaaccagaaa aatgcagcta aagagtttga ttttcccatt
    13561 ccactgaatg aagcctccaa gctaatgaag gagaggaaaa aggtgtgttc tataaagaaa
    13621 aactaaccat gtttaaacgt taggccttcc tctatatgta cagtatgtga aactgttcgc
    13681 gacagtgaaa gcaattctat caattctatc ttctgaataa tttaattttc tgaaatgaga
    13741 aaatagaaat accttggaaa aaatggaact gagcttggaa atatttaata actgtgaaga
    13801 atagtcctgt tgtttgaaga tataaaatac actttaatca aatataacga gatggcgcaa
    13861 cgcaattaat gataacttcg tatagcatac attatacgaa gttatggtct gagctcgcca
    13921 tcagttcata actgctgtat agaaaggaaa tcacagactt cataggaaag aatccatctg
    13981 cactggtgtc atattgctct ttccaaagca aagaacgtat gtgacgtttt agccagaaag
    14041 atgacaaaga tgaactttat tgctgaaccc ttcccaccac tggttgccaa atgtcatggt
    14101 accgcaggca ttttagcaca tttcaagcag tggctgagtg aatctgtgaa ttctgttgta
    14161 ccttaaagaa tttatttgtt gagcatgaca cataaattca tgcttgtttg gtgtatagac
    14221 catatacgat ctaaaacagc gcttagagta acctgccctg ccccagatat atctgaagga
    14281 aacagcagtt ttccactgca ctaagacctg cttccttctg aggagaaaag aaccgtggtc
    14341 agtgtttacc tctaactatc atgtgccaca cactggagta agtggtttac gtacaccaca
    14401 tacacctttc atctcatcct tcaatatgtg aagatgtttc tacataacat ttaaatgctt
    14461 gtcaagtgtc aaagtgctaa gcagcaaaaa ataaattttt ttttgaatct agatttagct
    14521 atttaatttt ataatttttt tctattctag tatattcata atctctagta agtttttctg
    14581 ctatctccaa ggagaaacag ttaattctta cctatatata acatatatta taatataatg
    14641 tatatgaaat gtgttaatat taaggttgaa ataatataat taatatatat taatagacaa
    14701 tatgaaatac attataaaca aaactctgct cagcataagc agagaactag aaattcatta
    14761 tttttagtgc ctttgaaaac taaacagacc cacttagtaa gacattgcag actgccttct
    14821 tcttttctgg aaggcagcat catccaggac agctaatata aatactgtaa gaagagaagt
    14881 ttgggacaag ccagtgagca tgggtcactg acatgacatt cctcagagct gatgctggct
    14941 ccgatgcagc ccagggagtc attgtcagtc tcctccacgg agaagccctg cactttcccc
    15001 cagctttcct cactgctttt atctttaagg cctctgtgtg gagcaaagta cagcaagtca
    15061 tttccagaat gattgcagag aacgagagtt acagacgcag actgcagtgc cagcgtgtat
    15121 ctagtgaagt aagtcagcac agtttacatt ttattaaaga gtatacattg ccgggcgtgg
    15181 gggcccacgc ctttaatccc agcacttggg aggcagaggt aggcggattt ctgagttcga
    15241 ggccagcctg gtctacagag tgagttccag gacagccatg gctacacaga gaaaccaggt
    15301 ctcgaaaaac ctaaaataaa taaatgaatg aataaataaa taaataaatt aattaattaa
    15361 ttaataagta gatattataa gcattgtagc taaccttgga ttgcattaga tttcctaaca
    15421 gccagtatta aagtatagaa cagttaaagc ataaagccat gctcaggcag gggatgtggg
    15481 gtaggccctg actgtacctg tggctgtaag ggtgcagagg gcaagcactg gctggacgtt
    15541 tctgagcaaa gaacatgtat gtccattaaa ttcatatttg aatgtcagtc tttaaacaaa
    15601 cacaaattac aaagcaccca tagtggtgaa gaacatatta gctgtattat aaaagtacac
    15661 attgcattca gcttcttgtc atttcctctc cgtgggggct gcattcctgt gtacctcatt
    15721 ttagaaagtc tacatcccca gaaaacacct cacaaactga atgttaccct aaagctgcag
    15781 cagtgtatac taactgaaag tggggaaagt caaagctttc cggactggca atctgactca
    15841 gcaggtaaag aagcttgcca agaagcccga cggtctgagg tcagtcccca ggaagcacat
    15901 gggaaaggtg aaagccagcg taagtgggcc tctgacctcc atttgcatgg caccctcttt
    15961 acatgtgtgc caggacatgc atgcatgtgt acacacacac acacaaagta aataaagtga
    16021 ttataaacat tataaaaagg aaatttgtgg ctttcagaat attcagtggt acaaaattaa
    16081 aattactatt aataaattga atgaaaatgg ttgtttccat ccctttacat gtgtgcccta
    16141 ctatagaata tgtcctgtcc tgatgagtgc ttctgtggag tctcactact taataacaac
    16201 ttttgagtca ttacagttaa ttttgagaag aatgttttca taagacagca agaatgtttt
    16261 gtaagcagta cagcactgga taaaggctat agtactacga gcagccacag acagcttcac
    16321 tggtaacaca ttgctcaaga cggcagcact cagactcacg tccagcctca tgatgcagca
    16381 atcactttgc ttatccaaca agaatgaggc gtgtgctggg agaaggaaca cagtcgagct
    16441 tcttagagag aagtgtgttg gaacagaggt gggcagagaa cctggctgtc tgctcactgt
    16501 ggaaccttga acatgccaga gtactttgaa ccccagcctt ctatgaatcc aaaataattt
    16561 gctaaaaatt acttgctaac ataatatgct aggctttcca aataacataa agggtatctt
    16621 tgaaatttgt tgttttacct taacttttga actagattat ataactttaa taaagttaat
    16681 atgttacaaa attaatataa tttttatatc ttaatatgta tttggtgaca aaaataagtg
    16741 ttacagatca acttgaactt ctcatatgtt gttcctagat tcgagttgct gcaagataaa
    16801 tgtgaatctt cctgccttct ctggtgagag tccactgaga tccctgaaga gacctttccc
    16861 tccctgtgtg tcctgctgtc tctaaccttc actgtgccct cattgttacc tctaccttct
    16921 tccttcctta acccagtgct tggcacacaa cacacctcat taaatatgtt tttaatttaa
    16981 atcttcactt aggccccatc tctgtcattt cctagaacta ctctttctat gatgtatgtg
    17041 tgtgtgtgtg tgtgtgtatc acatatataa gtgtgatata catgtataca tatgagtgtg
    17101 tggttttcca tcttttatat atgtctctgc tctgctttgt tgctttctct tggactgtgc
    17161 tgtcacatgt attacagcct cactgcccct ctgacaagct gtagtttgtg tcatgcttct
    17221 cctctgtgtc tcttgctgta tcttttgttc atttttaagc tgtcccttct gctgccctaa
    17281 gagtaactgt gtctctccta tttctctctt cacataactc atgtttttat agccttagct
    17341 actatttcta tcctacccat gacctctaat attttcaact attccataga tactttaata
    17401 gtctggttta caatacacac gcgcacacac acaaagtaaa tttctttttg tatcccctgg
    17461 tttcccagtc acctggcccc attctacatg taggggcaga tttcctcctg ttttctgaga
    17521 cttgaggagt aatagaggaa aggcagatct gaggaaagac aataagaatt ttgcagacaa
    17581 gagcagtgta aggaaagtgt attttatttt ttatttttaa atactgaaat ttttaatgtg
    17641 agaaatccta agtcaacttt ttaaagcaaa catgctgtaa caatatggca ctattttcat
    17701 aatcaatgcc gtaaaatgcc attagtataa aaaaaatcta agcaaatctc aaagacatta
    17761 cattacta
//
