# Supplementary material for: CRISPR-Cas9 enables conditional mutagenesis of challenging loci
Source: Sci Rep. 2016 Sep 1;6:32326. doi: 10.1038/srep32326 (PMC5007477; doi:10.1038/srep32326)
Supplement: Supplementary File 3 [file srep32326-s3.zip › gb/HEP00999_A02_vector.gb]

LOCUS       40401#L1L2_gt2#L3L4_pZero_DTA_kan        20035 bp    dna     circular UNK 
ACCESSION   unknown
SOURCE      Mus musculus
  ORGANISM  Mus musculus
            Eukaryota; Metazoa; Chordata; Craniata; Vertebrata; Euteleostomi;
            Mammalia; Eutheria; Euarchontoglires; Glires; Rodentia;
            Sciurognathi; Muroidea; Muridae; Murinae; Mus.
COMMENT     cassette: L1L2_gt2
COMMENT     design_id: 40401
COMMENT     backbone: L3L4_pZero_DTA_kan
COMMENT     transcript_id: ENSMUST00000032376
FEATURES             Location/Qualifiers
     misc_feature    29..49
                     /note="B4 Gateway"
                     /label="B4 Gateway"
     promoter        85..598
                     /note="mouse phosphoglycerate kinase 1 promoter"
     CDS             612..1268
                     /note="DTA"
                     /label="DTA"
     misc_feature    1393..1651
                     /note="BGH pA"
                     /label="BGH pA"
     CDS             complement(2147..2941)
                     /note="KanR"
                     /label="KanR"
     misc_feature    4053..4073
                     /note="B3 Gateway"
                     /label="B3 Gateway"
     misc_feature    4079..4086
                     /note="AsiSI"
                     /label="AsiSI"
     misc_feature    1..4111
                     /note="Synthetic Backbone"
                     /label="Synthetic Backbone"
     misc_feature    4112..8447
                     /note="5 arm"
                     /label="5 arm"
     misc_feature    8475..8499
                     /note="B1 Gateway"
                     /label="B1 Gateway"
     misc_feature    8512..8559
                     /note="Frt"
                     /label="Frt"
     intron          8560..9434
                     /note="mouse En2 intron"
                     /label="mouse En2 intron"
     misc_feature    9432..9434
                     /note="Splice Acceptor"
                     /label="Splice Acceptor"
     exon            9435..9473
                     /note="mouse En2 exon"
                     /label="mouse En2 exon"
     misc_feature    9474..9483
                     /note="Frame 2 insert"
     misc_feature    9484..9537
                     /note="'self-cleaving' 2A peptide"
                     /label="'self-cleaving' 2A peptide"
     gene            9538..12615
                     /gene="lacZ"
                     /note="lacZ"
                     /label="lacZ"
     misc_feature    12616..12669
                     /note="'self-cleaving' 2A peptide"
                     /label="'self-cleaving' 2A peptide"
     gene            12670..13461
                     /gene="NeoR"
                     /note="NeoR"
                     /label="NeoR"
     misc_feature    13660..13902
                     /note="SV40 polyadenylation site"
                     /label="SV40 polyadenylation site"
     misc_feature    13919..13966
                     /note="Frt"
                     /label="Frt"
     misc_feature    13973..14006
                     /note="loxP"
                     /label="loxP"
     misc_feature    9449..9557
                     /note="FCHK std_gt2"
                     /label="FCHK std_gt2"
     misc_feature    9449..9466
                     /note="FCHK QC prefix region"
                     /label="FCHK QC prefix region"
     misc_feature    9467..9539
                     /note="FCHK QC critical region"
                     /label="FCHK QC critical region"
     misc_feature    9540..9557
                     /note="FCHK QC suffix region"
                     /label="FCHK QC suffix region"
     misc_feature    14022..14042
                     /note="B2 Gateway"
                     /label="B2 Gateway"
     misc_feature    8448..14072
                     /note="Synthetic Cassette"
                     /label="Synthetic Cassette"
     exon            14423..14678
                     /db_xref="ENSEMBL:ENSMUSE00000196749"
                     /type="targeted"
                     /rank="3"
                     /note="target exon 1 ENSMUSE00000196749"
     misc_feature    14073..14897
                     /note="Critical Region"
                     /label="Critical Region"
     misc_feature    14921..14954
                     /note="Downstream LoxP"
                     /label="Downstream LoxP"
     misc_feature    14898..14977
                     /note="synthetic loxP region"
                     /label="synthetic loxP region"
     exon            19555..19890
                     /db_xref="ENSEMBL:ENSMUSE00000508628"
                     /rank="4"
                     /note="ENSMUSE00000508628"
                     /label="ENSMUSE00000508628"
     misc_feature    14978..20035
                     /note="3 arm"
                     /label="3 arm"
ORIGIN      
        1 ccactggccg tcgttttaca ttaattaaca acttttctat acaaagttga cagataaacg
       61 gatcccctag tttgtgatag gatcgaattc taccgggtag gggaggcgct tttcccaagg
      121 cagtctggag catgcgcttt agcagccccg ctgggcactt ggcgctacac aagtggcctc
      181 tggcctcgca cacattccac atccaccggt aggcgccaac cggctccgtt ctttggtggc
      241 cccttcgcgc caccttctac tcctccccta gtcaggaagt tcccccccgc cccgcagctc
      301 gcgtcgtgca ggacgtgaca aatggaagta gcacgtctca ctagtctcgt gcagatggac
      361 agcaccgctg agcaatggaa gcgggtaggc ctttggggca gcggccaata gcagctttgc
      421 tccttcgctt tctgggctca gaggctggga aggggtgggt ccgggggcgg gctcaggggc
      481 gggctcaggg gcggggcggg cgcccgaagg tcctccggag gcccggcatt ctgcacgctt
      541 caaaagcgca cgtctgccgc gctgttctcc tcttcctcat ctccgggcct ttcgacctgc
      601 aggtcctcgc catggatcct gatgatgttg ttgattcttc taaatctttt gtgatggaaa
      661 acttttcttc gtaccacggg actaaacctg gttatgtaga ttccattcaa aaaggtatac
      721 aaaagccaaa atctggtaca caaggaaatt atgacgatga ttggaaaggg ttttatagta
      781 ccgacaataa atacgacgct gcgggatact ctgtagataa tgaaaacccg ctctctggaa
      841 aagctggagg cgtggtcaaa gtgacgtatc caggactgac gaaggttctc gcactaaaag
      901 tggataatgc cgaaactatt aagaaagagt taggtttaag tctcactgaa ccgttgatgg
      961 agcaagtcgg aacggaagag tttatcaaaa ggttcggtga tggtgcttcg cgtgtagtgc
     1021 tcagccttcc cttcgctgag gggagttcta gcgttgaata tattaataac tgggaacagg
     1081 cgaaagcgtt aagcgtagaa cttgagatta attttgaaac ccgtggaaaa cgtggccaag
     1141 atgcgatgta tgagtatatg gctcaagcct gtgcaggaaa tcgtgtcagg cgatctcttt
     1201 gtgaaggaac cttacttctg tggtgtgaca taattggaca aactacctac agagatttaa
     1261 agctctaagg taaatataaa atttttaagt gtataatgtg ttaaactact gattctaatt
     1321 gtttgtgtat tttagattcc aacctatgga actgatgaat gggagcagtg gtggaatgca
     1381 gatcctagag ctcgctgatc agcctcgact gtgccttcta gttgccagcc atctgttgtt
     1441 tgcccctccc ccgtgccttc cttgaccctg gaaggtgcca ctcccactgt cctttcctaa
     1501 taaaatgagg aaattgcatc gcattgtctg agtaggtgtc attctattct ggggggtggg
     1561 gtggggcagg acagcaaggg ggaggattgg gaagacaata gcaggcatgc tggggatgcg
     1621 gtgggctcta tggcttctga ggcggaaaga accagctggg gctcgacgcg ccgtacccag
     1681 cttttgttcc ctttagtgag ggcctgaatg gcgaatggac gcgccctgta gcggcgcatt
     1741 aagcgcggcg ggtgtggtgg ttacgcgcag cgtgaccgct acacttgcca gcgccctagc
     1801 gcccgctcct ttcgctttct tcccttcctt tctcgccacg ttcgccggct ttccccgtca
     1861 agctctaaat cgggggctcc ctttagggtt ccgatttagt gctttacggc acctcgaccc
     1921 caaaaaactt gattagggtg atggttcacg tagtgggcca tcgccctgat agacggtttt
     1981 tcgccctttg acgttggagt ccacgttctt taatagtgga ctcttgttcc aaactggaac
     2041 aacactcaac cctatctcgg tctattcttt tgatttataa gggattttgc cgatttcggc
     2101 ctattggtta aaaaatgagc tgatttaaca aaaattttaa caaaattcag aagaactcgt
     2161 caagaaggcg atagaaggcg atgcgctgcg aatcgggagc ggcgataccg taaagcacga
     2221 ggaagcggtc agcccattcg ccgccaagct cttcagcaat atcacgggta gccaacgcta
     2281 tgtcctgata gcggtccgcc acacccagcc ggccacagtc gatgaatcca gaaaagcggc
     2341 cattttccac catgatattc ggcaagcagg catcgccatg ggtcacgacg agatcctcgc
     2401 cgtcgggcat gctcgccttg agcctggcga acagttcggc tggcgcgagc ccctgatgct
     2461 cttcgtccag atcatcctga tcgacaagac cggcttccat ccgagtacgt gctcgctcga
     2521 tgcgatgttt cgcttggtgg tcgaatgggc aggtagccgg atcaagcgta tgcagccgcc
     2581 gcattgcatc agccatgatg gatactttct cggcaggagc aaggtgagat gacaggagat
     2641 cctgccccgg cacttcgccc aatagcagcc agtcccttcc cgcttcagtg acaacgtcga
     2701 gcacagctgc gcaaggaacg cccgtcgtgg ccagccacga tagccgcgct gcctcgtctt
     2761 gcagttcatt cagggcaccg gacaggtcgg tcttgacaaa aagaaccggg cgcccctgcg
     2821 ctgacagccg gaacacggcg gcatcagagc agccgattgt ctgttgtgcc cagtcatagc
     2881 cgaatagcct ctccacccaa gcggccggag aacctgcgtg caatccatct tgttcaatca
     2941 tgcgaaacga tcctcatcct gtctcttgat cagatcttga tcccctgcgc catcagatcc
     3001 ttggcggcga gaaagccatc cagtttactt tgcagggctt cccaacctta ccagagggcg
     3061 ccccagctgg caattccggt tcgcttgctg tccataaaac cgcccagtct agctatcgcc
     3121 atgtaagccc actgcaagct acctgctttc tctttgcgct tgcgttttcc cttgtccaga
     3181 tagcccagta gctgacattc atccggggtc agcaccgttt ctgcggactg gctttctacg
     3241 tgaaaaggat ctaggtgaag atcctttttg ataatctcat gaccaaaatc ccttaacgtg
     3301 agttttcgtt ccactgagcg tcagaccccg tagaaaagat caaaggatct tcttgagatc
     3361 ctttttttct gcgcgtaatc tgctgcttgc aaacaaaaaa accaccgcta ccagcggtgg
     3421 tttgtttgcc ggatcaagag ctaccaactc tttttccgaa ggtaactggc ttcagcagag
     3481 cgcagatacc aaatactgtt cttctagtgt agccgtagtt aggccaccac ttcaagaact
     3541 ctgtagcacc gcctacatac ctcgctctgc taatcctgtt accagtggct gctgccagtg
     3601 gcgataagtc gtgtcttacc gggttggact caagacgata gttaccggat aaggcgcagc
     3661 ggtcgggctg aacggggggt tcgtgcacac agcccagctt ggagcgaacg acctacaccg
     3721 aactgagata cctacagcgt gagctatgag aaagcgccac gcttcccgaa gggagaaagg
     3781 cggacaggta tccggtaagc ggcagggtcg gaacaggaga gcgcacgagg gagcttccag
     3841 ggggaaacgc ctggtatctt tatagtcctg tcgggtttcg ccacctctga cttgagcgtc
     3901 gatttttgtg atgctcgtca ggggggcgga gcctatggaa aaacgccagc aacgcggcct
     3961 ttttacggtt cctgggcttt tgctggcctt ttgctcacat gtaatacgac tcactatagg
     4021 gcgaattgga gctaggcggc cgtttatcgt gccaacttta ttatacaaag ttgcggacgc
     4081 gatcgccggc ggataacaat ttcacacagg aggttcttcc agcaaggctc ctccacttaa
     4141 aatttctata accatataaa agagctacca gctgggacca aggattcaaa cccatgagcc
     4201 tgttggagat gtttttacat acaaggcaca atagatgtcg atgggaagat gcatttgggg
     4261 gtgcctttag ggaaggattg tcccctctct gatctgaagg tggccttgtt cttacctcag
     4321 cagcttctct ggggtgggtt ttaacttagg cgtgggtcct aaaatggagg tcaaaggtag
     4381 agctggggag agagttctgt tggtaaagtg tttgccttgc aaacatgaga acttggtttt
     4441 ctttccccaa actcaagtgt ctctgaggag acagagacaa gagaatccct agggcttgct
     4501 gactacccag gctagccttg gcaaattcca gcataacctt tgtcgcaact gctggagcaa
     4561 tgagagacct tctctcaaat aacaaggaag acagcacctg agaaatgaca ccaaaagtcg
     4621 tcctctgact ttacacacat gctctctccc tctctgtctc tgtctctctc tctgtctctg
     4681 tctctctgtc tctctctgtc tctctctctc tctctctctc tctctctctc tctctctctc
     4741 tctctctctc ttacacacac acacacacac acacacagag tcaaaggcat tctgtccaca
     4801 gtacgtgaag accaggacct gtaattcaca tctgtacatt aggagtgccc ggtccaacta
     4861 gatttcctgg atctgccttt ccttttttat caccgaaggc tctgaaacaa tgttgaagct
     4921 gccaatcaac ataatggccc agaaatcttc acatcagcct cagtgtggat gttggctcta
     4981 gaactatgca gggcgcaacc tggtgactgc cgctgccacc acggactgga aggatatact
     5041 ccacagaatg caatagtaaa ccaagagctt ttgttcttag tgccttacta ttgcttgagc
     5101 atttaatacg gatcaaaatt ccccaggtga cccctaagat gctgacatct atgagattgc
     5161 agttgaaaaa tatctgccat acattagccc ttatctcaaa agaaatcagc ctacttaata
     5221 atgagcaatt gcttctatct tgaaatagtg aagcaatatt atacattaga tagtatttcc
     5281 tttttgcaaa tatgtacaag tacagtgagt gactgggatg aatttactaa atggcatggt
     5341 gtgaccttag gcttaaagga aacatagcct ctagctctta aatatctgca ctaccgtggg
     5401 ttgtgagctt ttgaagctct gccccattcc ttgactccat ttcctgacat acctcagcct
     5461 cagaggagca cacgtgttct tccacatgga agggacccag caagtcaaac aacccaggcc
     5521 tttatccact aagaaacttc ctccctcact tgctcccagc agcaaggttc atctattcct
     5581 tttttaacca tttgagcaga ctgtgtggcc ttgaaggaag ttaacttagt catcatgtca
     5641 gctctactgg tcctaatctt tcttccatca gagtcccaga caatattgag gggtctcttt
     5701 aactctctgt ggacagctag atagtctctg tacctgagac agagggtaag tgttccctcg
     5761 caaggctcag tcttgggctg ctgctgccca gcacattaaa agggtcctct agtgtatgtg
     5821 cttggtttgt ctggttgttt atggagacag aacaagtctg tccccatccc tcatgcttcc
     5881 ttggagcaga agtctcttgg tgttgtttta agccttatgt ttccttatca ccgagcccgt
     5941 ggtttttaaa ccaagtgaat ttcttgagca gcatatattg tatttggagg tctaacctag
     6001 aacatgccat cttgcacttg gccatactag gagcttaaat ccaacccagg ttgatacagt
     6061 gatgtcgcag catctcaacg ggggtgggga gtaaactttc tacacagctt catgtcccag
     6121 ttttcacagt aggtaattga aaatattgta tttttacaat tgtaaagcaa cagaagcaac
     6181 tctagaagaa gaagaaatgt gggagggggg ctcacagttc tagaaggtat gcagtccatc
     6241 ttggtgggaa aggcatgaca gtgggggcat gaggctggcc cattgtattg catgggcagt
     6301 ccagaagaga cagcaatcag gaagtgggac catctataaa atatcaatgc cttccctccc
     6361 cccagtgaca ctcttccttc agcaaagctc tgctccctaa agttttataa tcttccacac
     6421 atcaccatta gctggagtca gttgtccaaa cacatgagct gagttgaaga agggtagttt
     6481 atattcgaat cccaacagat atttaaatga ctgaacttta gtcaacctgg tttgaaggga
     6541 aagcctgcaa ctagtagact taactaatac agaacaggat acaattccca gttatccgaa
     6601 aagagaggag aatttgccac tttaatggca cttaggttct tttggggtgt gaatgtgtcc
     6661 ctcacgatat gggtacctga caagagttag ggtagagtgg cttcctcatc tattgcagtg
     6721 cagcagtgtg cccagtggta agagcatgaa tatgcttgca agagatctca aagattacat
     6781 cctcctgttt gttaacatct ccccacctca aatggttagc actgccatca gtttaggcag
     6841 catcctggga tcccccatta accaaaacag cccagaacaa cctccacatc cagtgtcacc
     6901 tgtggggtat aaggagatca gacggtcaaa tggatcagaa agggcttata gccagacctc
     6961 tccagtgtcc caacatacta ggcttttctg tctgagtctg ctgttgtcat ctctcaagtg
     7021 aaaatgatta tcacagtcca tcaccaacct tgtagcctgc ctctcagaat gaatgagatg
     7081 cccacttata cattacagga gactcctttc tgtgagacca aaaagaatcg acttctcaag
     7141 tacagactgc aatgccctta aggtctttct ctcctgtggt gctgggataa atcctcttcc
     7201 ccatggcagc ccaccaatct tgaactccaa gatgcaagca ccccagataa cactctgccc
     7261 gtcaagccac acaagaagca gcctgaaacg aaacaaaagt agggcttatt ttagcctacc
     7321 ttacctcaat gttttccaga cttcagacca cagaacacca ggctctcatc tgtgtctgac
     7381 ctcctcacat ttgggagtga gttagggcta gcagaagcat gccgtatccc atataattct
     7441 attgcagttc aaccttctgc tgcttcatgt taaagttccc tctccttctg ccatgctaat
     7501 tgtgagctcc ttgaaggttc cagttaaacc tcctcatcaa atgggatgca ctttgcaagc
     7561 cccaccccga cacacacaca cacacacaca cacacacaca cacacacaca ccaaaagtgc
     7621 actattgaaa tgtggaacct gatgatgctt cactgaggga ggttggacta taggatgttt
     7681 ttgtccacat cccatgcttc tacccactgg atgacagagg catcatgcat cctaacaata
     7741 ataatgaaaa ctgtcaacat tgctaaccac ccactgagga acatgatccg ggccaaggga
     7801 ccatggatgt aagacaatgt aaccatactt ctgacagcct ggtgtaaaag caagcagggc
     7861 tctttcagga tgcttcctcg tcgtctctgc agtcggtctt aacattgctc actttctttt
     7921 aaaaatctct taaattgcat gcactggggt gtctgagaca ctgcacagca aaccttggtg
     7981 acaggccttt gaagggaggg gagaacattt ttcttctcac accatggaac tctctagagt
     8041 tcctaaacct ttacagcatg acacaaaaca gccaaacact ttcttttatt aattgtcaga
     8101 gagagaggca tcggggcttt caagtgaact tgaaatttcc ccagaatgta tcttttcctc
     8161 ctgggcccca ttcagaggcc accctcctgg gacatcaatc tcccctctct cacccccctc
     8221 ccctaccccc tcctccccca aaaggtttta ctcagttcac tcccttcccc tggcttctgt
     8281 ccacaaatct gaaaaacttc ccacccgatc tcacttcagt gggcatgctg aagaatttga
     8341 ccagaactta ggcagctcat gaatcttagg agacaatttt aatgactctt aagagcagaa
     8401 aacttagcat gcattttttt gtaaagggcc aagcaataaa tattttaaag gcgcataacg
     8461 ataccacgat atcaacaagt ttgtacaaaa aagcaggctg gcgccggaac cgaagttcct
     8521 attccgaagt tcctattctc tagaaagtat aggaacttcg aaccctttcc cacaccaccc
     8581 tccacacttg ccccaaacac tgccaactat gtaggaggaa ggggttggga ctaacagaag
     8641 aacccgttgt ggggaagctg ttgggagggt cactttatgt tcttgcccaa ggtcagttgg
     8701 gtggcctgct tctgatgagg tggtcccaag gtctggggta gaaggtgaga gggacaggcc
     8761 accaaggtca gccccccccc cctatcccat aggagccagg tccctctcct ggacaggaag
     8821 actgaagggg agatgccaga gactcagtga agcctggggt accctattgg agtccttcaa
     8881 ggaaacaaac ttggcctcac caggcctcag ccttggctcc tcctgggaac tctactgccc
     8941 ttgggatccc cttgtagttg tgggttacat aggaaggggg acgggattcc ccttgactgg
     9001 ctagcctact cttttcttca gtcttctcca tctcctctca cctgtctctc gaccctttcc
     9061 ctaggataga cttggaaaaa gataagggga gaaaacaaat gcaaacgagg ccagaaagat
     9121 tttggctggg cattccttcc gctagctttt attgggatcc cctagtttgt gataggcctt
     9181 ttagctacat ctgccaatcc atctcatttt cacacacaca cacaccactt tccttctggt
     9241 cagtgggcac atgtccagcc tcaagtttat atcaccaccc ccaatgccca acacttgtat
     9301 ggccttgggc gggtcatccc cccccccacc cccagtatct gcaacctcaa gctagcttgg
     9361 gtgcgttggt tgtggataag tagctagact ccagcaacca gtaacctctg ccctttctcc
     9421 tccatgacaa ccaggtccca ggtcccgaaa accaaagaag aagaacgcag atcgcagatc
     9481 tccgagggca gaggaagtct tctaacatgc ggtgacgtgg aggagaatcc cggccctggg
     9541 atctggactc tagaggatcc cgtcgtttta caacgtcgtg actgggaaaa ccctggcgtt
     9601 acccaactta atcgccttgc agcacatccc cctttcgcca gctggcgtaa tagcgaagag
     9661 gcccgcaccg atcgcccttc ccaacagttg cgcagcctga atggcgaatg gcgctttgcc
     9721 tggtttccgg caccagaagc ggtgccggaa agctggctgg agtgcgatct tcctgaggcc
     9781 gatactgtcg tcgtcccctc aaactggcag atgcacggtt acgatgcgcc catctacacc
     9841 aacgtgacct atcccattac ggtcaatccg ccgtttgttc ccacggagaa tccgacgggt
     9901 tgttactcgc tcacatttaa tgttgatgaa agctggctac aggaaggcca gacgcgaatt
     9961 atttttgatg gcgttaactc ggcgtttcat ctgtggtgca acgggcgctg ggtcggttac
    10021 ggccaggaca gtcgtttgcc gtctgaattt gacctgagcg catttttacg cgccggagaa
    10081 aaccgcctcg cggtgatggt gctgcgctgg agtgacggca gttatctgga agatcaggat
    10141 atgtggcgga tgagcggcat tttccgtgac gtctcgttgc tgcataaacc gactacacaa
    10201 atcagcgatt tccatgttgc cactcgcttt aatgatgatt tcagccgcgc tgtactggag
    10261 gctgaagttc agatgtgcgg cgagttgcgt gactacctac gggtaacagt ttctttatgg
    10321 cagggtgaaa cgcaggtcgc cagcggcacc gcgcctttcg gcggtgaaat tatcgatgag
    10381 cgtggtggtt atgccgatcg cgtcacacta cgtctgaacg tcgaaaaccc gaaactgtgg
    10441 agcgccgaaa tcccgaatct ctatcgtgcg gtggttgaac tgcacaccgc cgacggcacg
    10501 ctgattgaag cagaagcctg cgatgtcggt ttccgcgagg tgcggattga aaatggtctg
    10561 ctgctgctga acggcaagcc gttgctgatt cgaggcgtta accgtcacga gcatcatcct
    10621 ctgcatggtc aggtcatgga tgagcagacg atggtgcagg atatcctgct gatgaagcag
    10681 aacaacttta acgccgtgcg ctgttcgcat tatccgaacc atccgctgtg gtacacgctg
    10741 tgcgaccgct acggcctgta tgtggtggat gaagccaata ttgaaaccca cggcatggtg
    10801 ccaatgaatc gtctgaccga tgatccgcgc tggctaccgg cgatgagcga acgcgtaacg
    10861 cgaatggtgc agcgcgatcg taatcacccg agtgtgatca tctggtcgct ggggaatgaa
    10921 tcaggccacg gcgctaatca cgacgcgctg tatcgctgga tcaaatctgt cgatccttcc
    10981 cgcccggtgc agtatgaagg cggcggagcc gacaccacgg ccaccgatat tatttgcccg
    11041 atgtacgcgc gcgtggatga agaccagccc ttcccggctg tgccgaaatg gtccatcaaa
    11101 aaatggcttt cgctacctgg agagacgcgc ccgctgatcc tttgcgaata cgcccacgcg
    11161 atgggtaaca gtcttggcgg tttcgctaaa tactggcagg cgtttcgtca gtatccccgt
    11221 ttacagggcg gcttcgtctg ggactgggtg gatcagtcgc tgattaaata tgatgaaaac
    11281 ggcaacccgt ggtcggctta cggcggtgat tttggcgata cgccgaacga tcgccagttc
    11341 tgtatgaacg gtctggtctt tgccgaccgc acgccgcatc cagcgctgac ggaagcaaaa
    11401 caccagcagc agtttttcca gttccgttta tccgggcaaa ccatcgaagt gaccagcgaa
    11461 tacctgttcc gtcatagcga taacgagctc ctgcactgga tggtggcgct ggatggtaag
    11521 ccgctggcaa gcggtgaagt gcctctggat gtcgctccac aaggtaaaca gttgattgaa
    11581 ctgcctgaac taccgcagcc ggagagcgcc gggcaactct ggctcacagt acgcgtagtg
    11641 caaccgaacg cgaccgcatg gtcagaagcc gggcacatca gcgcctggca gcagtggcgt
    11701 ctggcggaaa acctcagtgt gacgctcccc gccgcgtccc acgccatccc gcatctgacc
    11761 accagcgaaa tggatttttg catcgagctg ggtaataagc gttggcaatt taaccgccag
    11821 tcaggctttc tttcacagat gtggattggc gataaaaaac aactgctgac gccgctgcgc
    11881 gatcagttca cccgtgcacc gctggataac gacattggcg taagtgaagc gacccgcatt
    11941 gaccctaacg cctgggtcga acgctggaag gcggcgggcc attaccaggc cgaagcagcg
    12001 ttgttgcagt gcacggcaga tacacttgct gatgcggtgc tgattacgac cgctcacgcg
    12061 tggcagcatc aggggaaaac cttatttatc agccggaaaa cctaccggat tgatggtagt
    12121 ggtcaaatgg cgattaccgt tgatgttgaa gtggcgagcg atacaccgca tccggcgcgg
    12181 attggcctga actgccagct ggcgcaggta gcagagcggg taaactggct cggattaggg
    12241 ccgcaagaaa actatcccga ccgccttact gccgcctgtt ttgaccgctg ggatctgcca
    12301 ttgtcagaca tgtatacccc gtacgtcttc ccgagcgaaa acggtctgcg ctgcgggacg
    12361 cgcgaattga attatggccc acaccagtgg cgcggcgact tccagttcaa catcagccgc
    12421 tacagtcaac agcaactgat ggaaaccagc catcgccatc tgctgcacgc ggaagaaggc
    12481 acatggctga atatcgacgg tttccatatg gggattggtg gcgacgactc ctggagcccg
    12541 tcagtatcgg cggaattcca gctgagcgcc ggtcgctacc attaccagtt ggtctggtgt
    12601 caggggatcc cccgggaggg cagaggaagt cttctaacat gcggtgacgt ggaggagaat
    12661 cccggcccta ttgaacaaga tggattgcac gcaggttctc cggccgcttg ggtggagagg
    12721 ctattcggct atgactgggc acaacagaca atcggctgct ctgatgccgc cgtgttccgg
    12781 ctgtcagcgc aggggcgccc ggttcttttt gtcaagaccg acctgtccgg tgccctgaat
    12841 gaactgcagg acgaggcagc gcggctatcg tggctggcca cgacgggcgt tccttgcgca
    12901 gctgtgctcg acgttgtcac tgaagcggga agggactggc tgctattggg cgaagtgccg
    12961 gggcaggatc tcctgtcatc tcaccttgct cctgccgaga aagtatccat catggctgat
    13021 gcaatgcggc ggctgcatac gcttgatccg gctacctgcc cattcgacca ccaagcgaaa
    13081 catcgcatcg agcgagcacg tactcggatg gaagccggtc ttgtcgatca ggatgatctg
    13141 gacgaagagc atcaggggct cgcgccagcc gaactgttcg ccaggctcaa ggcgcgcatg
    13201 cccgacggcg aggatctcgt cgtgacccat ggcgatgcct gcttgccgaa tatcatggtg
    13261 gaaaatggcc gcttttctgg attcatcgac tgtggccggc tgggtgtggc ggaccgctat
    13321 caggacatag cgttggctac ccgtgatatt gctgaagagc ttggcggcga atgggctgac
    13381 cgcttcctcg tgctttacgg tatcgccgct cccgattcgc agcgcatcgc cttctatcgc
    13441 cttcttgacg agttcttctg agcgggactc tggggttcga aatgaccgac caagcgacgc
    13501 ccaacctgcc atcacgagat ttcgattcca ccgccgcctt ctatgaaagg ttgggcttcg
    13561 gaatcgtttt ccgggacgcc ggctggatga tcctccagcg cggggatctc atgctggagt
    13621 tcttcgccca ccccccggat ctaagctcta gataagtaat gatcataatc agccatatca
    13681 catctgtaga ggttttactt gctttaaaaa acctcccaca cctccccctg aacctgaaac
    13741 ataaaatgaa tgcaattgtt gttgttaact tgtttattgc agcttataat ggttacaaat
    13801 aaagcaatag catcacaaat ttcacaaata aagcattttt ttcactgcat tctagttgtg
    13861 gtttgtccaa actcatcaat gtatcttatc atgtctggat ccgggggtac cgcgtcgaga
    13921 agttcctatt ccgaagttcc tattctctag aaagtatagg aacttcgtcg agataacttc
    13981 gtatagcata cattatacga agttatgtcg agatatctag acccagcttt cttgtacaaa
    14041 gtggttgata tctctatagt cgcagtaggc ggagtaagtc aagggccagg ttcaggccac
    14101 aatccaaaca cattttaaat aaattaacat ttaacatgat aaccatcagg aggacactgc
    14161 agctttttgt ttaccaccaa caggggacac atccttctca ggtgatattt gcatcctgaa
    14221 ttccccaaag ctagacagaa aaagacaggg gtgctgcctc gatgccattc cctgtcctaa
    14281 agaccttgtt cctccactgc cagtctttcc aggttaataa agtgaaactt ggtgcttgat
    14341 ttcaagacag tagatgccac tgttagagct gaagcacacc ttctctggag gatggtctca
    14401 cttgcttcca ctgttccccc aggaaaatat gcaagtcttg taaatgcagc caggaggagc
    14461 actgcctaag ctctgacctg gacgatgatc ggaaaattgg gcgcctgctg atggactcca
    14521 agtatgccac tctcaccgcc agggtgaaag gcggagacgg catccgcatc tataagagga
    14581 accgcatgat catgaccaac cccatcgcca ccggcaaaga ccccaccttt gacactatca
    14641 cctacgagtg ggctccccca ggagtcaccc agaaactggt aagactatct tctacttgag
    14701 cgattatttt tcttccctct taagtatgag ctgagacacg gattcctgaa attcagggac
    14761 aaggtaggaa tggctgtact ttcagctcta ctcctggctc aggtaatgat gaagcacaga
    14821 gactctagac ctcagttttc tcacctacag aatggatcga ggtagtcata gaaactcttg
    14881 ggggctttct ggttctagag atggcgcaac gcaattaatg ataacttcgt atagcataca
    14941 ttatacgaag ttatggtctg agctcgccat cagttcatct gagctgggga tatttgtcat
    15001 ggttctctga actttctttt tttctctgca agattctcat ttccatataa aatcatcagg
    15061 attcctcaac aagcctatgg gtaaacagag gaagagtcct ttctcttcag acacagaggg
    15121 ttgttgatct tagataaaag atcaactctt aagtatccat gaacttcacc acccggcaag
    15181 gcagattccc ttacacaaca agaagcagag agtggcttct gcaagttgtc caggtgaagc
    15241 aggggctgat agctggccac agagagtggc atctgtgcag tgacagagcc aggacatgtc
    15301 atgggattca gacatcccct ctgccctcag cacctaggtt gtgcaagcca gcaagtggta
    15361 ctcacaagtc agtgggacac aagccatcaa gtcataaaga actggctgag ggtatcagga
    15421 agcagctggt gaaagccccg gatttgctcc ccctctaatc aggggcagcc atcgaagggc
    15481 catgatgaat gctgccttgt aaaacctcat ggctacaaag acccccctgt ctgctccaca
    15541 gctggctggt ctcagttttg gcacaggtca acactctttt ggctcacccc tcccctctct
    15601 gtttcattct gctttcaatc aggtcgagcc tgattgaatt ttggaagtgg gacagaatct
    15661 ggctgtccat cacccttccc taccagaacg agagctagag aactctacca gccttccaag
    15721 ctggtgccca tctgcttgcc cctgtgcctt tgtatttaat attacttcac actggtcacc
    15781 aaactaagtg tatttcaacc acagccttgt gtgatgtccc aatgtcttag acacacactg
    15841 ttatagggaa acaggctcag agagagcctg caactagcca gatgcccagc taacttgatt
    15901 taggtggagc caagccttga tctcagacct ccatgcctac ccctgtcaat acctaggttg
    15961 cttcaacccc aattctagcc aggtcattag ggctggtaaa tggaagagaa ggcaaacaag
    16021 agagttcgcc tatttgaaag caggcttcca agaagtgaaa aaaaggctga atgggctttg
    16081 gttactagtt tggaaaggag agagaaaaag caggaagagg aagccagcat ctactgagca
    16141 gtctgcatgt atgtcttctg agtgtctgcc actccctccg tgtcacagcc actctgtggc
    16201 tgagtgtgtc acagcccatg ttaaggggga gcactcttgt gagtctcatg cctcatgatc
    16261 tgtccttacc cccaatgtga ccactgatat cagcagtgat ctgcctccca actgagccca
    16321 gcatacctca gcatcctact aaatacagca cactgggaat tgtcacctgc aggtgacatg
    16381 tgattgacat gacaaaaata aaaacaataa caaaacaaaa caaaaaaacc ctcctttatt
    16441 gttcttagct aatagcaaga gaaatgctag gaaagaaatg ccttggactg gggactgcat
    16501 gccctgactc tagagcccaa gtaagttcta ctgcaaaacc taggaaagag tcctttgctg
    16561 gtcccttgac tctcagcaca gctgatgttc atggattcta gaatctctcc acctgagatg
    16621 tccctgagag atgcagagca gacactggat tggcagctct tgagaaatgc ctcggttaac
    16681 agtcatgcca taatccactt gttatttctc aataactaaa ataaaaaagc cactatacct
    16741 gctgccctct aatacagggt cgggaagaat cccttctcag atggggcacc agcgatgtgg
    16801 tgtcgcaggg gatctgttta ttcctgtgct ggctagaggg tcttggcctc tttggctagg
    16861 tagggtcctt tgtctccctt gactctcttt aagctgttag ctggagccaa ccagcaactt
    16921 ctcactctct gttgtgagta tggagacaag gctgcctggg tcctctccta ctggtcacga
    16981 aacctgccct aatagaacct aatagatgac cgaattgaaa tccacaggat caggaacttg
    17041 gggagatgga ttatttgctg aggctgcccc tcaccatccc aggactctgg ccaccttttg
    17101 tttctgagaa agtacttgaa aagcaactgg gcatgtacaa acaaatatac ctggagttga
    17161 ccaagggtac taggagcatt tttatgccag caaagactga gatgggaggt ggaggtagtt
    17221 cctggaatct cggacacagc caacaaatag gtacccacag tcagatgtca gtctaactga
    17281 aggtgggcac gtgactcttg tcttctttag aatttactta ctaaaaaacc cagtgactac
    17341 caggcctggg acatacccag ccagattctt ctcccgtatt ggacagcttc ccaaattcac
    17401 aagataatca acttataaag aggaaagggt gtttgggctc ctggttctgg atgatgtggg
    17461 tctgtgtagg gacacgagga aagcttctcc cttctcaaca aggaagcaag aaaagaccag
    17521 ggtttctctc taacccttca aaggcttgtt ccaaattgac ctataagccc cattacactc
    17581 cacctctttc aagtgcccac ccaggagcac ccagcaaccc ataacaagtg aatctttagg
    17641 gacagccagc attcacattg tggcacttct gctcactaat atcagacagt agcttaagct
    17701 gctcactgtg atttccagta ggagtttaca tgctacttcc cctaattcca aatgagtcta
    17761 gttccgagtt tcgagactga ggccagctgg gttcacagag gatggacagc gggagccagg
    17821 caagctggtc atgagggaca aggcagaaat ggaaagaagt caaccggaat agtcaacttg
    17881 tctctcggtt tctcatactg tagccttgac ctttctcacc ccctagcctc ccatccctgg
    17941 gacccactaa gcagaagatc tttggctatg aaggaagcac tagttctctg tggatacgtt
    18001 aacattcaga caattgccag tcacatagac aaggggtgct attgactgag accctatgga
    18061 ttctacactt agaggtgctg acatgtattt taaaattaat aaaccataaa ataccatatt
    18121 ctcataatga tctcattata ctcttctaag aaaagcaatt ttaaaccaga tttatttttc
    18181 ttttaatcag gagtattgcc cgtgaggtaa atgaagtgaa aatgttccat ttggaaggga
    18241 acaatatccg cactgcaaag cctttgaatc taaaatgagc ctcattttgg tgaaaaccaa
    18301 aaatgagaat ctgtagctat gccttaggca aggaaagact catgcaggtc cctctaaggt
    18361 gttaccaata gtcacgcact tcttcccaga acattcctga gttttcaaac tctcaaagca
    18421 ccaggaactc gcctcgattc agtttccctg ctagatactt agagtcccag ctgatttatc
    18481 tcatgcattt gtttctcgct agtgtctcct tgaaaggtag ttatattagt ccatttcccc
    18541 gtgctgctct aacaaaacac ttgacagaaa cagcttgaga agaagggctt attttggctt
    18601 ccattttgaa agagtagagc cagtgcatcg cagtgggaag ccacagtggc aggagcagct
    18661 cgtgactttg gcaccgggag catatgacca gtgattgctc acatctcagt agagcaggaa
    18721 acgggaggaa tgaatgctgg aactgggagg tggctataaa tctggaggca tgccccctca
    18781 gtcatgcacc tcccaaagct tttacagctc cctagaatac caccaccagc aaagaacagt
    18841 ttttggacac atgagccctg ggagacattc catagtcaga cgatagcagt agcataaggg
    18901 tttagaccaa ctgtctgcct cagtgactga gatttatccc cagaaggcag attcttgggt
    18961 gtcacaaccg ccctgatgaa ctggggactt gtgcttggga atctatgttt aatgactttt
    19021 ccaaaagctt cacacacaca cacactgggt cagttaacaa acatggctgc taagtatagg
    19081 agaaagggca cagataggaa agtgagagga aaggaaaatt cggtaggcct tggaagccta
    19141 ttcccgaatc ccagaggctg tagggcttgc atggtgcaca tttttgcatc tgagaaacat
    19201 gtacagagag aggggtaaag gcagctgtag tttcacagct agcatgccca ggatcaggat
    19261 ttcagtctaa ggtgggctaa atccagaacc tttactggtt gagttagaag aagaaggtaa
    19321 atactcaaca cacacacaca ctcacacaca cacacacaca cacacacaca cacacacaca
    19381 ctcacatcac aggaaggaat agagggaagg ggacaaggaa catgcatgta tgcttcaatc
    19441 actgctaaga gtagaagatc cactcttttt tgttctaagt agattgtgtc ttagcttcta
    19501 tgaccatgag caacagccac gtgacatagt ctcttccact ccatccccct ctagggcctg
    19561 cagtacatgg aactcatccc caaggagagg cagcctgtga caggcactga gggtgccctc
    19621 taccgccgac gccagctcat gcatcagctc cctatctatg accaggaccc ctctcgatgc
    19681 cgtggacttg tggagaatga gctgaaagct atggaggagt tcgtcaagca ctacaagagc
    19741 gaggcccttg gggtgggcga ggtggccctc ccagggcagg gaggcttgcc caaggaagaa
    19801 aacaagacac aggaaaagcc agagggcaca gagaccactg ccccaaccac caatggcagc
    19861 ctgggtgatc catccaaaga agtggaatac gtgagtgtcc ctgtctctgg tctggctaaa
    19921 gctgcccagg ctagggctat gctgtcaggg tcccacctta ccataccacc tctcatgcat
    19981 gtgtttagtc atgttcaatg aatgaggcag atacttgtta ctctgtgtca gatat
//
