# Supplementary material for: CRISPR-Cas9 enables conditional mutagenesis of challenging loci
Source: Sci Rep. 2016 Sep 1;6:32326. doi: 10.1038/srep32326 (PMC5007477; doi:10.1038/srep32326)
Supplement: Supplementary File 3 [file srep32326-s3.zip › gb/HEP00999_A03_vector.gb]

LOCUS       40206#L1L2_st1#L3L4_pZero_DTA_kan        20899 bp    dna     circular UNK 
ACCESSION   unknown
SOURCE      Mus musculus
  ORGANISM  Mus musculus
            Eukaryota; Metazoa; Chordata; Craniata; Vertebrata; Euteleostomi;
            Mammalia; Eutheria; Euarchontoglires; Glires; Rodentia;
            Sciurognathi; Muroidea; Muridae; Murinae; Mus.
COMMENT     cassette: L1L2_st1
COMMENT     design_id: 40206
COMMENT     backbone: L3L4_pZero_DTA_kan
COMMENT     transcript_id: ENSMUST00000029123
FEATURES             Location/Qualifiers
     misc_feature    29..49
                     /note="B4 Gateway"
                     /label="B4 Gateway"
     promoter        85..598
                     /note="mouse phosphoglycerate kinase 1 promoter"
     CDS             612..1268
                     /note="DTA"
                     /label="DTA"
     misc_feature    1393..1651
                     /note="BGH pA"
                     /label="BGH pA"
     CDS             complement(2147..2941)
                     /note="KanR"
                     /label="KanR"
     misc_feature    4053..4073
                     /note="B3 Gateway"
                     /label="B3 Gateway"
     misc_feature    4079..4086
                     /note="AsiSI"
                     /label="AsiSI"
     misc_feature    1..4111
                     /note="Synthetic Backbone"
                     /label="Synthetic Backbone"
     exon            7523..7692
                     /db_xref="ENSEMBL:ENSMUSE00000170969"
                     /rank="2"
                     /note="ENSMUSE00000170969"
                     /label="ENSMUSE00000170969"
     misc_feature    4112..9133
                     /note="5 arm"
                     /label="5 arm"
     misc_feature    9161..9185
                     /note="B1 Gateway"
                     /label="B1 Gateway"
     misc_feature    9198..9245
                     /note="Frt"
                     /label="Frt"
     intron          9246..10120
                     /note="mouse En2 intron"
                     /label="mouse En2 intron"
     misc_feature    10118..10120
                     /note="Splice Acceptor"
                     /label="Splice Acceptor"
     exon            10121..10167
                     /note="mouse En2 exon"
                     /label="mouse En2 exon"
     misc_feature    10168..10845
                     /note="rat Cd4"
                     /label="rat Cd4"
     misc_feature    10650..10733
                     /note="rat CD4 transmembrane region"
                     /label="rat CD4 transmembrane region"
     gene            10854..13900
                     /gene="lacZ"
                     /note="lacZ"
                     /label="lacZ"
     misc_feature    13914..13967
                     /note="'self-cleaving' 2A peptide"
                     /label="'self-cleaving' 2A peptide"
     gene            13968..14759
                     /gene="NeoR"
                     /note="NeoR"
                     /label="NeoR"
     misc_feature    14959..15200
                     /note="SV40 polyadenylation site"
                     /label="SV40 polyadenylation site"
     misc_feature    15217..15264
                     /note="Frt"
                     /label="Frt"
     misc_feature    15271..15304
                     /note="loxP"
                     /label="loxP"
     misc_feature    10135..10185
                     /note="FCHK std_st2"
                     /label="FCHK std_st2"
     misc_feature    10135..10152
                     /note="FCHK QC prefix region"
                     /label="FCHK QC prefix region"
     misc_feature    10153..10167
                     /note="FCHK QC critical region"
                     /label="FCHK QC critical region"
     misc_feature    10168..10185
                     /note="FCHK QC suffix region"
                     /label="FCHK QC suffix region"
     misc_feature    15320..15340
                     /note="B2 Gateway"
                     /label="B2 Gateway"
     misc_feature    9134..15370
                     /note="Synthetic Cassette"
                     /label="Synthetic Cassette"
     exon            15777..15841
                     /db_xref="ENSEMBL:ENSMUSE00000170972"
                     /type="targeted"
                     /rank="3"
                     /note="target exon 1 ENSMUSE00000170972"
     misc_feature    15371..16060
                     /note="Critical Region"
                     /label="Critical Region"
     misc_feature    16084..16117
                     /note="Downstream LoxP"
                     /label="Downstream LoxP"
     misc_feature    16061..16140
                     /note="synthetic loxP region"
                     /label="synthetic loxP region"
     exon            18777..19161
                     /db_xref="ENSEMBL:ENSMUSE00000763911"
                     /rank="4"
                     /note="ENSMUSE00000763911"
                     /label="ENSMUSE00000763911"
     misc_feature    16141..20899
                     /note="3 arm"
                     /label="3 arm"
ORIGIN      
        1 ccactggccg tcgttttaca ttaattaaca acttttctat acaaagttga cagataaacg
       61 gatcccctag tttgtgatag gatcgaattc taccgggtag gggaggcgct tttcccaagg
      121 cagtctggag catgcgcttt agcagccccg ctgggcactt ggcgctacac aagtggcctc
      181 tggcctcgca cacattccac atccaccggt aggcgccaac cggctccgtt ctttggtggc
      241 cccttcgcgc caccttctac tcctccccta gtcaggaagt tcccccccgc cccgcagctc
      301 gcgtcgtgca ggacgtgaca aatggaagta gcacgtctca ctagtctcgt gcagatggac
      361 agcaccgctg agcaatggaa gcgggtaggc ctttggggca gcggccaata gcagctttgc
      421 tccttcgctt tctgggctca gaggctggga aggggtgggt ccgggggcgg gctcaggggc
      481 gggctcaggg gcggggcggg cgcccgaagg tcctccggag gcccggcatt ctgcacgctt
      541 caaaagcgca cgtctgccgc gctgttctcc tcttcctcat ctccgggcct ttcgacctgc
      601 aggtcctcgc catggatcct gatgatgttg ttgattcttc taaatctttt gtgatggaaa
      661 acttttcttc gtaccacggg actaaacctg gttatgtaga ttccattcaa aaaggtatac
      721 aaaagccaaa atctggtaca caaggaaatt atgacgatga ttggaaaggg ttttatagta
      781 ccgacaataa atacgacgct gcgggatact ctgtagataa tgaaaacccg ctctctggaa
      841 aagctggagg cgtggtcaaa gtgacgtatc caggactgac gaaggttctc gcactaaaag
      901 tggataatgc cgaaactatt aagaaagagt taggtttaag tctcactgaa ccgttgatgg
      961 agcaagtcgg aacggaagag tttatcaaaa ggttcggtga tggtgcttcg cgtgtagtgc
     1021 tcagccttcc cttcgctgag gggagttcta gcgttgaata tattaataac tgggaacagg
     1081 cgaaagcgtt aagcgtagaa cttgagatta attttgaaac ccgtggaaaa cgtggccaag
     1141 atgcgatgta tgagtatatg gctcaagcct gtgcaggaaa tcgtgtcagg cgatctcttt
     1201 gtgaaggaac cttacttctg tggtgtgaca taattggaca aactacctac agagatttaa
     1261 agctctaagg taaatataaa atttttaagt gtataatgtg ttaaactact gattctaatt
     1321 gtttgtgtat tttagattcc aacctatgga actgatgaat gggagcagtg gtggaatgca
     1381 gatcctagag ctcgctgatc agcctcgact gtgccttcta gttgccagcc atctgttgtt
     1441 tgcccctccc ccgtgccttc cttgaccctg gaaggtgcca ctcccactgt cctttcctaa
     1501 taaaatgagg aaattgcatc gcattgtctg agtaggtgtc attctattct ggggggtggg
     1561 gtggggcagg acagcaaggg ggaggattgg gaagacaata gcaggcatgc tggggatgcg
     1621 gtgggctcta tggcttctga ggcggaaaga accagctggg gctcgacgcg ccgtacccag
     1681 cttttgttcc ctttagtgag ggcctgaatg gcgaatggac gcgccctgta gcggcgcatt
     1741 aagcgcggcg ggtgtggtgg ttacgcgcag cgtgaccgct acacttgcca gcgccctagc
     1801 gcccgctcct ttcgctttct tcccttcctt tctcgccacg ttcgccggct ttccccgtca
     1861 agctctaaat cgggggctcc ctttagggtt ccgatttagt gctttacggc acctcgaccc
     1921 caaaaaactt gattagggtg atggttcacg tagtgggcca tcgccctgat agacggtttt
     1981 tcgccctttg acgttggagt ccacgttctt taatagtgga ctcttgttcc aaactggaac
     2041 aacactcaac cctatctcgg tctattcttt tgatttataa gggattttgc cgatttcggc
     2101 ctattggtta aaaaatgagc tgatttaaca aaaattttaa caaaattcag aagaactcgt
     2161 caagaaggcg atagaaggcg atgcgctgcg aatcgggagc ggcgataccg taaagcacga
     2221 ggaagcggtc agcccattcg ccgccaagct cttcagcaat atcacgggta gccaacgcta
     2281 tgtcctgata gcggtccgcc acacccagcc ggccacagtc gatgaatcca gaaaagcggc
     2341 cattttccac catgatattc ggcaagcagg catcgccatg ggtcacgacg agatcctcgc
     2401 cgtcgggcat gctcgccttg agcctggcga acagttcggc tggcgcgagc ccctgatgct
     2461 cttcgtccag atcatcctga tcgacaagac cggcttccat ccgagtacgt gctcgctcga
     2521 tgcgatgttt cgcttggtgg tcgaatgggc aggtagccgg atcaagcgta tgcagccgcc
     2581 gcattgcatc agccatgatg gatactttct cggcaggagc aaggtgagat gacaggagat
     2641 cctgccccgg cacttcgccc aatagcagcc agtcccttcc cgcttcagtg acaacgtcga
     2701 gcacagctgc gcaaggaacg cccgtcgtgg ccagccacga tagccgcgct gcctcgtctt
     2761 gcagttcatt cagggcaccg gacaggtcgg tcttgacaaa aagaaccggg cgcccctgcg
     2821 ctgacagccg gaacacggcg gcatcagagc agccgattgt ctgttgtgcc cagtcatagc
     2881 cgaatagcct ctccacccaa gcggccggag aacctgcgtg caatccatct tgttcaatca
     2941 tgcgaaacga tcctcatcct gtctcttgat cagatcttga tcccctgcgc catcagatcc
     3001 ttggcggcga gaaagccatc cagtttactt tgcagggctt cccaacctta ccagagggcg
     3061 ccccagctgg caattccggt tcgcttgctg tccataaaac cgcccagtct agctatcgcc
     3121 atgtaagccc actgcaagct acctgctttc tctttgcgct tgcgttttcc cttgtccaga
     3181 tagcccagta gctgacattc atccggggtc agcaccgttt ctgcggactg gctttctacg
     3241 tgaaaaggat ctaggtgaag atcctttttg ataatctcat gaccaaaatc ccttaacgtg
     3301 agttttcgtt ccactgagcg tcagaccccg tagaaaagat caaaggatct tcttgagatc
     3361 ctttttttct gcgcgtaatc tgctgcttgc aaacaaaaaa accaccgcta ccagcggtgg
     3421 tttgtttgcc ggatcaagag ctaccaactc tttttccgaa ggtaactggc ttcagcagag
     3481 cgcagatacc aaatactgtt cttctagtgt agccgtagtt aggccaccac ttcaagaact
     3541 ctgtagcacc gcctacatac ctcgctctgc taatcctgtt accagtggct gctgccagtg
     3601 gcgataagtc gtgtcttacc gggttggact caagacgata gttaccggat aaggcgcagc
     3661 ggtcgggctg aacggggggt tcgtgcacac agcccagctt ggagcgaacg acctacaccg
     3721 aactgagata cctacagcgt gagctatgag aaagcgccac gcttcccgaa gggagaaagg
     3781 cggacaggta tccggtaagc ggcagggtcg gaacaggaga gcgcacgagg gagcttccag
     3841 ggggaaacgc ctggtatctt tatagtcctg tcgggtttcg ccacctctga cttgagcgtc
     3901 gatttttgtg atgctcgtca ggggggcgga gcctatggaa aaacgccagc aacgcggcct
     3961 ttttacggtt cctgggcttt tgctggcctt ttgctcacat gtaatacgac tcactatagg
     4021 gcgaattgga gctaggcggc cgtttatcgt gccaacttta ttatacaaag ttgcggacgc
     4081 gatcgccggc ggataacaat ttcacacagg attaatcagt tcttatacaa tgaatatggg
     4141 ttcctagatc cagccaaaga gcccacataa gaactaagag ggagacgaga ggaccccccc
     4201 cctccacact cacataattg gaaagtgatg aagtcacgta tgtccaacca cagatctgac
     4261 attgagcttc actgtcctac ctactttata caaagaactg tgtctaactg atgagaagag
     4321 tctctgtgag caattaaaga acaatgaggt actgaacaat gtccatggca ttgaatttaa
     4381 gagcagagtg gggttcaaaa agggagagca tcctctttgg gttggcctgg ctgaaagaaa
     4441 gacgtgctag agccaagcca gcctttggac ggggccctgg aggaaggatg agacagagcc
     4501 aagagcatct gagagagaga gagagagagg gagagagaga gagagagaaa gagagagagg
     4561 cgatagatga acaaggtggt ccatgatgga gaggaaagca ggggatgcag gcagtgtgaa
     4621 gaccgtccca ctgaaaatga ggctgggaag agggtggtgg tacacacttt taatcccagc
     4681 acccaggagg cagagccagg cagatctcag cctagtctac agaatgagtc ccaggacagc
     4741 cagggctgta ctcatgaaaa gcacgtgagt gaggctgggt taaaagacaa gtggattgtt
     4801 tgggggggaa ataaagtaaa acttggtgag aaaatggaaa aaggaggcag agaccaagat
     4861 tcttatctag ggtagacagt ccctgatgaa ggccacagta gagtctagtt ctgcatttac
     4921 tttccatagg caaggccact tgtacctact ttgtgagtga ttctgctcaa cactccactc
     4981 ggagagggtc ttggagggtg ggaagagata gttggctctg gagcaggtgt ctgctcagcc
     5041 agtctcagct ggctgagtct ctgcgtctgt gaggctttca ctatgtaggc tgtgatcatg
     5101 gtgttcaaag aaaaggaatt tcttttgtaa aatacaagct ctaaaggcag cctaatatac
     5161 cagcttattc cgctgaaggt tgaaagggga catcgaagac aagatagagg gagagatggg
     5221 agaagaaaaa tatcagccac tatttgccgt gctggagaaa atttgaactc tggcatttgt
     5281 ttcctttttg gttgaagtct ggttttagct ctaaaccacc tgtgatatgc cacgctattg
     5341 ccggtgacag ggaagtacct ttaagatgcc ttgggttaaa agctgggtat ggtggctcaa
     5401 ccctgcaatc ccagcactct gaagtcaagg tcagcctggg aaacatagtg agaacttgtt
     5461 tgaaaacaaa aatccaaacc caagtcactc cctgcccaaa aaatgccttg ggttgagaag
     5521 aaaactctca actcattcta gcttaaaata acaagggaaa tattattttg tgtgagagtc
     5581 caagtataag atgattttca ggcaagacct gatctagtgg attctgtgtt atttaaaaaa
     5641 aaaaaatgct gttggctagg ggatggggtt ttaagtaaca gcccaaactg accttgaact
     5701 cactatgtag ccaaggatga ccttggactt ctcattctcc taagtgtatg ccgccatccc
     5761 cagcttgtgt agtgctggga attgaaccca gggctcttta ctctgccagc tgagctactt
     5821 accctcctct cacatgctct acctgtcaac tattgttctg aggagttagc ctgtatgtga
     5881 gtgcagacca cggatgtagt ccattcccct cactttacca ggaaagaaat tgaagccctg
     5941 acaaaaagag cagtcttgcc cagagttgta catcttcatt aaggctgagc caagatgaaa
     6001 aacccagtgg tatggccagt gcctactctc aactaactag gctttgggag agcagtttgg
     6061 tggcgagctt atgacaggca gggcccggtg gtgaaaaaga agatctgagg ccatcaaaag
     6121 aactgtcact ggggctacat gggtgggtgg accgtccctc acagttccca gatgattgga
     6181 aggggtggag gccagttgct tgggccttct cctgcaataa aatagacatg cagaaaacct
     6241 gatgctggct gtcttggtta gtgtttcttt tgcttcaatt gaacatcatg accaaaggaa
     6301 acttggagaa gggagggttt attccaggtt acaaccctcg ggtcacagtc catcaccaga
     6361 ggaaatcagg caggaacatg gaggcagaag ctgatgcaga ggtcatggag gagtgctgct
     6421 ttgtggtttg ctcttcgtgg cttacctagc ctgctttctt atagtaccca ggaccactac
     6481 gccaggagtg gcactgccca cagtgagctg gaccctccca cactaatcat caatcaagaa
     6541 aatgtaccac aacaggcttt ctcacaggcc agtctggtag ggacaatttc tgaatggaag
     6601 ttccctcttc ccaaatgact ctgacttgtg tcacattgac ataaaactgg ccagcacacc
     6661 aaccaatctg agaacaaaga ggaggaagct ggcgctggtc agggagagtg gataggatca
     6721 aaataagtac tctcttctga tggtccatgt gcctcgggtg gaggcaacct tggaaatgca
     6781 gacccaggct tttccaaaac ccaagaggga aatgagacag tggggtggga aggggtgggg
     6841 atccaatagt gacagaaggc gtttgaggaa agaaatctgc taaaaatcca tctgcccctt
     6901 ccaactcagg ctataaagaa gtccttttag cttctgttga catgccttga cacaatttgt
     6961 ttcctgtggg tcagcaggga atctggtata tgacatacac ttgtctgcag gagcctttat
     7021 ccttcgtcct tctcactgaa gtctaacttg ttagctgtat tctcttcacc ttagaagaga
     7081 cccctgccac tgtgaagcac tcctggggac caggaggcac tttgaacaac tctgcctagg
     7141 cctaaggtct ctagggactg ttgcttgtac aggaagaaaa aaaaaaaaaa agaagaagag
     7201 aaagaaaaga aacacagaga gtcagtactc cgccctctgg acagcacaaa gcaacacaat
     7261 gaattcatgt cccctttgct tcaatctccc tccctccctc cttcctttgt ctttcttctc
     7321 cccatctctc cttttctgtc atctccccca atatcaacat tccctcgcct accctcagcc
     7381 ttgctacact tctggccctg ctgagagact tgtgtagcag agtcagacca ccagcccaca
     7441 tagagagcag gaaggcacat acatccctta ccaccatctt ctctcccacc caccaccgaa
     7501 tcaccttctc tgcccaactt aggcttctca ggatggatgt cacccgccta ctcctggcca
     7561 ccctagtggg cttcctgtgc ttcttcaccg tccacagcca cctggcactc gaggagacgc
     7621 ttggagatga caggagtctg cggagtaact cctccatgaa ctcgctggat ttctcctctg
     7681 tttctatcgt gggtaagtag cctgccttgg gacccagcct ctaggctctg acccacgaga
     7741 gggagcactg tatgtcaagc cagttgcctg ggctgccacc accagagcta tggtgcttcc
     7801 tggctcactc ctaaggaaat acagaaccct tgagtgcttg ggtctgggaa cgctctgcat
     7861 gccaccgctc taataccaag tttagtgtgt cagagatctg aagaagtctc aagtcaagat
     7921 gcttggtgga cttggttttc tttagcgtta atgacatttt aataaagcat ggaattcctc
     7981 aacaaaacaa actttaggta aaccatggac tagaaatgag tctgcaataa actagtcttg
     8041 tcataggatg ggaagttaca gggagtgtct tggagatctt gtggtttgat ctcacctaat
     8101 cataaagggc taaggatgaa gccaagtggc agagtgcatg cttagcacac ataaggctcg
     8161 gttcagttcc tgtaaccaaa ataataaaaa cacacatagt atgccagaat ttgtgagctc
     8221 ctgtttgatt catgttttac aagtgatgaa actggggctt actgacatca gttcctaatg
     8281 ggcagagctg gaatgcaaac aggcgggtta tacatggacg ctcacaacga gtagctcttt
     8341 gaagacttgc attgtcactg ggcacagaaa tattgtctaa tctagacgtt acagggaagt
     8401 tataagaggg aaaagaggtg gcatcaatat tctttagtta ctattgatat accagccctc
     8461 tttattttat ttggttattg gttggttttt gtttttgttt tcaaaacaag gtctctctgt
     8521 atagctctag ctgtcttgga tctcaccctg aagaccaagc tgtcctcaga ggatcctgcc
     8581 tctgccttcc aagtgctggg actaaaaatg tgtaccacca tgcccagctg atatatcaga
     8641 cttttaaaaa tattttattt tagcagggca gtgatggctc atgcctttaa tctcagcact
     8701 cgggaagcag aggcaggcag atttctgagt tcgaggccag cctggtctac aaagtgagtt
     8761 acaggacagc caaggctata tatagaaacc ctgtctcgaa aaccaaaaaa aaagaaaaac
     8821 atatttttat atgaatgggc atttaccttc ttgtatgctt atacactgtg tgtgtgccca
     8881 gtaccctcag aggccagaag aggatgttgg aaccctctga aactggagtt acaggcagtt
     8941 atgagtcacc actgtgagtc tgtgaagaaa caaaccagaa acaaacacca agtaatctca
     9001 actgctgagc cacctctcca gccccactca gactttttgt tttgtaaact tataaaaaat
     9061 tatgatagaa ctctttctgg gagataagaa aactattgtc aaggaactga tcatagctgt
     9121 tatataggtt tgaaaggcgc ataacgatac cacgatatca acaagtttgt acaaaaaagc
     9181 aggctggcgc cggaaccgaa gttcctattc cgaagttcct attctctaga aagtatagga
     9241 acttcgaacc ctttcccaca ccaccctcca cacttgcccc aaacactgcc aactatgtag
     9301 gaggaagggg ttgggactaa cagaagaacc cgttgtgggg aagctgttgg gagggtcact
     9361 ttatgttctt gcccaaggtc agttgggtgg cctgcttctg atgaggtggt cccaaggtct
     9421 ggggtagaag gtgagaggga caggccacca aggtcagccc ccccccccta tcccatagga
     9481 gccaggtccc tctcctggac aggaagactg aaggggagat gccagagact cagtgaagcc
     9541 tggggtaccc tattggagtc cttcaaggaa acaaacttgg cctcaccagg cctcagcctt
     9601 ggctcctcct gggaactcta ctgcccttgg gatccccttg tagttgtggg ttacatagga
     9661 agggggacgg gattcccctt gactggctag cctactcttt tcttcagtct tctccatctc
     9721 ctctcacctg tctctcgacc ctttccctag gatagacttg gaaaaagata aggggagaaa
     9781 acaaatgcaa acgaggccag aaagattttg gctgggcatt ccttccgcta gcttttattg
     9841 ggatccccta gtttgtgata ggccttttag ctacatctgc caatccatct cattttcaca
     9901 cacacacaca ccactttcct tctggtcagt gggcacatgt ccagcctcaa gtttatatca
     9961 ccacccccaa tgcccaacac ttgtatggcc ttgggcgggt catccccccc cccaccccca
    10021 gtatctgcaa cctcaagcta gcttgggtgc gttggttgtg gataagtagc tagactccag
    10081 caaccagtaa cctctgccct ttctcctcca tgacaaccag gtcccaggtc ccgaaaacca
    10141 aagaagaaga acgcagatcg cagatctgcg ggctgcaggg agagttgaga tggaaggcag
    10201 agaaggctcc ttcttcccag tcctggatca ccttctccct aaagaaccaa aaggtgtctg
    10261 tgcagaagtc tactagcaac cccaagttcc agctgtccga aacgctccca ctcacccttc
    10321 agatacccca ggtctccctt cagtttgctg gttctggcaa cctgaccctg actctggaca
    10381 gagggatact gtatcaggaa gtgaacctgg tggtgatgaa agtgactcag cccgacagca
    10441 acactttgac ctgtgaggtg atgggaccca cctcacccaa gatgagactg atcttgaagc
    10501 aggagaatca ggaggccagg gtctccaggc aggagaaagt gattcaagtg caggcccctg
    10561 aagcaggggt gtggcaatgt ctactgagtg aaggtgaaga ggtcaagatg gactccaaga
    10621 tccaggtttt atccaaaggg ttgaaccaga caatgttcct ggctgtcgtg ctggggagcg
    10681 ccttcagctt tctggttttc acggggctct gcatcctatt ctgtgtcagg tgccggcacc
    10741 aacagcgcca ggcagcacgg atgtctcaga tcaagaggct tctcagtgag aagaagactt
    10801 gccagtgctc ccaccggatg cagaaaagcc acaatctcat atatgggagc gatgatcccg
    10861 tcgttttaca acgtcgtgac tgggaaaacc ctggcgttac ccaacttaat cgccttgcag
    10921 cacatccccc tttcgccagc tggcgtaata gcgaagaggc ccgcaccgat cgcccttccc
    10981 aacagttgcg cagcctgaat ggcgaatggc gctttgcctg gtttccggca ccagaagcgg
    11041 tgccggaaag ctggctggag tgcgatcttc ctgaggccga tactgtcgtc gtcccctcaa
    11101 actggcagat gcacggttac gatgcgccca tctacaccaa cgtgacctat cccattacgg
    11161 tcaatccgcc gtttgttccc acggagaatc cgacgggttg ttactcgctc acatttaatg
    11221 ttgatgaaag ctggctacag gaaggccaga cgcgaattat ttttgatggc gttaactcgg
    11281 cgtttcatct gtggtgcaac gggcgctggg tcggttacgg ccaggacagt cgtttgccgt
    11341 ctgaatttga cctgagcgca tttttacgcg ccggagaaaa ccgcctcgcg gtgatggtgc
    11401 tgcgctggag tgacggcagt tatctggaag atcaggatat gtggcggatg agcggcattt
    11461 tccgtgacgt ctcgttgctg cataaaccga ctacacaaat cagcgatttc catgttgcca
    11521 ctcgctttaa tgatgatttc agccgcgctg tactggaggc tgaagttcag atgtgcggcg
    11581 agttgcgtga ctacctacgg gtaacagttt ctttatggca gggtgaaacg caggtcgcca
    11641 gcggcaccgc gcctttcggc ggtgaaatta tcgatgagcg tggtggttat gccgatcgcg
    11701 tcacactacg tctgaacgtc gaaaacccga aactgtggag cgccgaaatc ccgaatctct
    11761 atcgtgcggt ggttgaactg cacaccgccg acggcacgct gattgaagca gaagcctgcg
    11821 atgtcggttt ccgcgaggtg cggattgaaa atggtctgct gctgctgaac ggcaagccgt
    11881 tgctgattcg aggcgttaac cgtcacgagc atcatcctct gcatggtcag gtcatggatg
    11941 agcagacgat ggtgcaggat atcctgctga tgaagcagaa caactttaac gccgtgcgct
    12001 gttcgcatta tccgaaccat ccgctgtggt acacgctgtg cgaccgctac ggcctgtatg
    12061 tggtggatga agccaatatt gaaacccacg gcatggtgcc aatgaatcgt ctgaccgatg
    12121 atccgcgctg gctaccggcg atgagcgaac gcgtaacgcg aatggtgcag cgcgatcgta
    12181 atcacccgag tgtgatcatc tggtcgctgg ggaatgaatc aggccacggc gctaatcacg
    12241 acgcgctgta tcgctggatc aaatctgtcg atccttcccg cccggtgcag tatgaaggcg
    12301 gcggagccga caccacggcc accgatatta tttgcccgat gtacgcgcgc gtggatgaag
    12361 accagccctt cccggctgtg ccgaaatggt ccatcaaaaa atggctttcg ctacctggag
    12421 agacgcgccc gctgatcctt tgcgaatacg cccacgcgat gggtaacagt cttggcggtt
    12481 tcgctaaata ctggcaggcg tttcgtcagt atccccgttt acagggcggc ttcgtctggg
    12541 actgggtgga tcagtcgctg attaaatatg atgaaaacgg caacccgtgg tcggcttacg
    12601 gcggtgattt tggcgatacg ccgaacgatc gccagttctg tatgaacggt ctggtctttg
    12661 ccgaccgcac gccgcatcca gcgctgacgg aagcaaaaca ccagcagcag tttttccagt
    12721 tccgtttatc cgggcaaacc atcgaagtga ccagcgaata cctgttccgt catagcgata
    12781 acgagctcct gcactggatg gtggcgctgg atggtaagcc gctggcaagc ggtgaagtgc
    12841 ctctggatgt cgctccacaa ggtaaacagt tgattgaact gcctgaacta ccgcagccgg
    12901 agagcgccgg gcaactctgg ctcacagtac gcgtagtgca accgaacgcg accgcatggt
    12961 cagaagccgg gcacatcagc gcctggcagc agtggcgtct ggcggaaaac ctcagtgtga
    13021 cgctccccgc cgcgtcccac gccatcccgc atctgaccac cagcgaaatg gatttttgca
    13081 tcgagctggg taataagcgt tggcaattta accgccagtc aggctttctt tcacagatgt
    13141 ggattggcga taaaaaacaa ctgctgacgc cgctgcgcga tcagttcacc cgtgcaccgc
    13201 tggataacga cattggcgta agtgaagcga cccgcattga ccctaacgcc tgggtcgaac
    13261 gctggaaggc ggcgggccat taccaggccg aagcagcgtt gttgcagtgc acggcagata
    13321 cacttgctga tgcggtgctg attacgaccg ctcacgcgtg gcagcatcag gggaaaacct
    13381 tatttatcag ccggaaaacc taccggattg atggtagtgg tcaaatggcg attaccgttg
    13441 atgttgaagt ggcgagcgat acaccgcatc cggcgcggat tggcctgaac tgccagctgg
    13501 cgcaggtagc agagcgggta aactggctcg gattagggcc gcaagaaaac tatcccgacc
    13561 gccttactgc cgcctgtttt gaccgctggg atctgccatt gtcagacatg tataccccgt
    13621 acgtcttccc gagcgaaaac ggtctgcgct gcgggacgcg cgaattgaat tatggcccac
    13681 accagtggcg cggcgacttc cagttcaaca tcagccgcta cagtcaacag caactgatgg
    13741 aaaccagcca tcgccatctg ctgcacgcgg aagaaggcac atggctgaat atcgacggtt
    13801 tccatatggg gattggtggc gacgactcct ggagcccgtc agtatcggcg gaattccagc
    13861 tgagcgccgg tcgctaccat taccagttgg tctggtgtca ggggatcccc cgggagggca
    13921 gaggaagtct tctaacatgc ggtgacgtgg aggagaatcc cggccctatt gaacaagatg
    13981 gattgcacgc aggttctccg gccgcttggg tggagaggct attcggctat gactgggcac
    14041 aacagacaat cggctgctct gatgccgccg tgttccggct gtcagcgcag gggcgcccgg
    14101 ttctttttgt caagaccgac ctgtccggtg ccctgaatga actgcaggac gaggcagcgc
    14161 ggctatcgtg gctggccacg acgggcgttc cttgcgcagc tgtgctcgac gttgtcactg
    14221 aagcgggaag ggactggctg ctattgggcg aagtgccggg gcaggatctc ctgtcatctc
    14281 accttgctcc tgccgagaaa gtatccatca tggctgatgc aatgcggcgg ctgcatacgc
    14341 ttgatccggc tacctgccca ttcgaccacc aagcgaaaca tcgcatcgag cgagcacgta
    14401 ctcggatgga agccggtctt gtcgatcagg atgatctgga cgaagagcat caggggctcg
    14461 cgccagccga actgttcgcc aggctcaagg cgcgcatgcc cgacggcgag gatctcgtcg
    14521 tgacccatgg cgatgcctgc ttgccgaata tcatggtgga aaatggccgc ttttctggat
    14581 tcatcgactg tggccggctg ggtgtggcgg accgctatca ggacatagcg ttggctaccc
    14641 gtgatattgc tgaagagctt ggcggcgaat gggctgaccg cttcctcgtg ctttacggta
    14701 tcgccgctcc cgattcgcag cgcatcgcct tctatcgcct tcttgacgag ttcttctgag
    14761 cgggactctg gggttcgaaa tgaccgacca agcgacgccc aacctgccat cacgagattt
    14821 cgattccacc gccgccttct atgaaaggtt gggcttcgga atcgttttcc gggacgccgg
    14881 ctggatgatc ctccagcgcg gggatctcat gctggagttc ttcgcccacc ccccggatct
    14941 aagctctaga taagtaatga tcataatcag ccatatcaca tctgtagagg ttttacttgc
    15001 tttaaaaaac ctcccacacc tccccctgaa cctgaaacat aaaatgaatg caattgttgt
    15061 tgttaacttg tttattgcag cttataatgg ttacaaataa agcaatagca tcacaaattt
    15121 cacaaataaa gcattttttt cactgcattc tagttgtggt ttgtccaaac tcatcaatgt
    15181 atcttatcat gtctggatcc gggggtaccg cgtcgagaag ttcctattcc gaagttccta
    15241 ttctctagaa agtataggaa cttcgtcgag ataacttcgt atagcataca ttatacgaag
    15301 ttatgtcgag atatctagac ccagctttct tgtacaaagt ggttgatatc tctatagtcg
    15361 cagtaggcgg tagtagtaac cgatgtgtcc agtaaccaaa ggttgagtcc attttcagag
    15421 gctggtaatg ttcttgcacc tgcaagaata aaactaaaat gggggtacct ggagtgatcg
    15481 agcagagatc atgggttagc aaggtcaaac accgggtctc tcaacagatg gcactgacag
    15541 gtcccaggtc cccctcggat ttattcttgg cctcccctca gagcacactg ctctttgggt
    15601 ctgaagccag gctaatcaga acctgatggc ttgattccgc aatgtggttc atccggaagt
    15661 ccctctttct ctcctccacc ctgagacttc ccagagcccc ctctgctcct cccacttcac
    15721 cacaacttgg gcccccagaa acatctggct ttgctccttt ctgtcttcct ttgaagcact
    15781 gaacaagaaa tccaagaaga tcagcagaaa agaagccgag aagcggaaga ggtcttccaa
    15841 ggtaagcctg ggagttcttt ttttttttcc ccctgggagt tcttaactgg gggtgggaga
    15901 cctgcaagtc ttggctgaga actaaatgaa aaatacttcc tggcctccag gaaacaaaag
    15961 aactgaaaac tacctgaagg tttcccccgg cctagagtct taaggcttct atagaagcca
    16021 gagagcctaa attcattgag cagaacagct gcctgcagaa gagatggcgc aacgcaatta
    16081 atgataactt cgtatagcat acattatacg aagttatggt ctgagctcgc catcagttca
    16141 aaattggtca ctcagttctt ttggatattt acctaaaccc cactgctgaa gagccactct
    16201 tgctgtatct gaacttcttt tattccctcc tcctttgaaa ttctgggaac caagttccag
    16261 ggctttgtgc taagactaca aaccttccat cctccttgtc cagagccccg gagtgctgag
    16321 aatacaggtc catgccaccg tgcccagctg tttcatctgc ttaaaaatca gaaagcaggg
    16381 tggggtctgg agagatggct cagcagtgca gagcactggc tgctcttgca gaggacctgg
    16441 gttcaattgg cagtacccgc atggcagctc acaactgtct gtaactcctg ttgcagggga
    16501 tctgacaccc tcacacagac atacatgcaa ttcaaatcac caatgcacat caaataaaaa
    16561 taaaattata aaaataaaaa ggtgtaaaga atagaaaata gaagttaggg gtgtggtgat
    16621 gcataccttt agtttcagaa ctcaggaggc tgaggcacgt agatctctga gtttgaggcc
    16681 agcctggtct acagagtgag ttccaggaca gccagggcta cacagagaaa ctctgtctca
    16741 aaaaccacaa accaaaccaa acaaaaaaca ttttaaaatg aaactacaag tggggtacag
    16801 tggcacgcag ttgtattccc aatacttggg aagtagaagc acaaagatca ggagttcatg
    16861 gctatcctaa actacctagc aagttctgaa agagcctggg ctgcacagcc actgaaaaac
    16921 agaagtatga tagaaaacaa catcatttgc tgtagctaga ttaagagact caacaaaaat
    16981 aaaatactgt tagctgagca tggcagcact ggcttgcaat cccaggggct taggaggttg
    17041 aggcaggggg atccctagtt caagggctgc tggagctttg cagcaaattc aacgaccacc
    17101 taagcaaatt gagatgctct cacaaaatga atattgttaa atgaggggat atagtggggt
    17161 actaaagctt gcctgtaaca cacaaagccc tgggttcaat tcccactatg gcaaataatt
    17221 aataattaat aataaatacc atgttaaagt cagctggatg ttaatatgtg ctagaggctc
    17281 cttaaccctt taatacagtt ccttatgttg tggtgactcc aaccttaaaa ttattttaat
    17341 tactacttca taactgtgat tttgttactg ttatgaatta taatgcaaat atctgtgttt
    17401 tccggtggtc ttaggcaacc cctgtgaaag ggttattagg accccgtagg ggttcttgac
    17461 ccacaagttg aaacaggcta ctaaaacaca ctttgttaaa aggcagttag aatgccttga
    17521 aaaaagcaat taaggacatg ctaggaccaa acagagcctt ccaaaccgaa acagacagaa
    17581 aaaagaatgc tttctcgctg actgaggacc atttcatgtt tttgtaccta tacctaaaat
    17641 catactacga taatacaggt tcctacactc tgataaatag cagattgagg cattgttgaa
    17701 atgcacatac tattcctgtg tagtgtggct caattaattg gatcaactat aaccaaagca
    17761 gggagcactg aacaaaatac atatacatgc taggtgctgg caatacagca gtaaacaaga
    17821 gattatagct gtgtggagct tacgtctgag tggggaaacc agccttcaag taaatcaata
    17881 aagaaatcta aagtcttata tgatacatac tgtaaaggaa ttaaagcatg gggaaagcct
    17941 agagaagtag cattaaacaa aaaaaattag taatctagag caatgtccag tagaaacaca
    18001 gtataagcca taaatgtata attttgtatt ttctaatagc tgccttaaaa gactaacaat
    18061 atttaaaact cggtataaag tattactatt tcaacatcta aaaatttttt taaagttact
    18121 tttgtgcagt ctttaaaatc tggtaaatag ctgtcactgc acacatcaat tccaacgcta
    18181 aatgtggacc tagtatttat gtttaacagg aaaatatatg tttacgttac acttaaatag
    18241 aaaactcggt tcctcagcac acaggacctg actaccagtg ctagaatgtc tctaggctat
    18301 ggggtagcta gcccaaagga cagatgccaa acacaggagt cctccagggc caaaaggaag
    18361 tttgtttctc cctagagaaa tcactgggag cccttaagcg gacgatgagg tcataggaag
    18421 ggccttcttt ggccactgga ggatgttaac tctagaggac agggtggcta agggaaagaa
    18481 gacagtgagt ggcctaaccc aggggcaatg gataacacgg atggtgacag gcttcaaacc
    18541 ggaaggttgt ttaaaattgg ggctaagtgg ggcctaagaa aagggccagg tcagagctag
    18601 gtaagcttga agatgaaggc gatgtgcagg ttggggtgga gggcaaggac ccactgggat
    18661 gccctgtgtg catgaaaaaa aaggggggca gaggtctctg gtcctggacc tccacagtac
    18721 atgagcatcg caggatggcg tagcccgttc agtagtcctc aacgtctctc ctacagaaaa
    18781 aggcttcgat gaagaaggtg gcaaggcccc cgccaccttc gccctgcgtg gccacccgcg
    18841 acagctgcaa gccacccgca cccgcctgct gcgacccgtg cgcctcctgc cagtgccgtt
    18901 tcttcggcag cgcctgcacc tgtcgagtac tcaaccccaa ctgctgacgc agcttcttcg
    18961 ctgcgcgcgc agcttcggga acgggtgatt gggcggggct tcagggtccc gcgcttctag
    19021 gctgaggggc gggtctctgt gggtggggct tgtgggtggg cgtggtcagt ggttgtgact
    19081 tgtgggcgct ttcaaaaaac cggttttcta ggaaacctag tggaagctaa aatcagaata
    19141 caataatatt tttaggctgc cgaggaagtg tgactatttc ttttaaaagc cgaaagcttc
    19201 cggccgcttt ccattataga gtctggtcct tgcggatacc ccgcagtctg cgcacgcgcc
    19261 agccactctt gcccataggg aaactacata gcgcctacag ctgctcgcgt ggttgctgtt
    19321 gctgcatctt agggatgggc acaatgttgg cagttccttc cagtctgcca gtgtctaggc
    19381 tgcctccaaa ctaagggaaa gaagccatta gggaaccacc ttccagtctt ttcacccatt
    19441 ctcttaagcg ggagcacaaa aatcttaaga tgttcagaat tccattagca gtctcagccg
    19501 ggtgggcgag gggaggcggg accgtgcatt tgcaatggct ttctaaatcc aaaaggattt
    19561 gggttgagga ttccagaact tttaagaggc tctcaatcaa agtcaccacc caaacccact
    19621 cctcttttag tcacaagggc acacggatgt ttggacctga gagtttttct tacgccaggc
    19681 agtagtccca gccttttttt ttttaattct aaaaatcttg agcttagact cccaaagaca
    19741 caaaatttta gatagccttc ctcaatcttc accctagttc cgttgaccag taagaaagtg
    19801 tgggggttgg gagtggggat ggggctgaaa agcagcaatc gagcgaaatt attaaggacc
    19861 aattgccaaa aatgttccag actgtttcct gaagtccctc agagtctcag tctgtaagaa
    19921 gctgaggtgt ggtgatgtaa ttttgaaaga actgcgcgag gtagaacact cgcaggaagg
    19981 agtcaagagt ttgggaagca gggctcggta aggaaggacc agcagggagg ggcaaatgga
    20041 cgccctttga gactagagga agggctatag acaatgtcgt ctacttgtgg aggaggctat
    20101 ggagctgtgc acatagtgct aggaagaaag gctgagaaga aagtgtgcag cacagagctc
    20161 cttccctagt ctaagttgcc cctactctac ccctgcaaat tactacacta gcaataccaa
    20221 aagaaaacaa aaaggcctga ccacccccac ccccaaaaaa gattccatag agaagttatc
    20281 ttatctcagc actgataact agagaggggg agggagcaag aggggtgtgt ttgtgtgtgt
    20341 gtgtgtgtgt gtgtgtgtgt gtgtgtgtgt gtacagtgag gcataaggtc tgatacagga
    20401 tcagtctttc aggcctttgt gtctgtttgc cattattctt tcaaatgcct taaacaggct
    20461 gacaagatgg ctcacaagca tgccaagccc catgtaaaag agactccaga gatgtctaac
    20521 tgctacaata tacatgcact ctcaaacaca tcatacaaaa atatctatga taaatacaaa
    20581 tttatttatc tccttcagat cccccttctt gcctccgacc ttcccaaata aagacccagg
    20641 ttgtgccttt ggtggcatac ttactagtgt ggaaacaatg gaagccaaca cctttaccga
    20701 accaccacct ggacaggaca caagaaaaga caggtggtcc aggcaaagct gcctacacag
    20761 tgctgaccct gggaaagtcc ttgtgtgtct ccctgagctg tcttatactt atctttaaaa
    20821 tgagaaacac taattcctgc tgttcttgta aaactccagg aagttgttat ttctctatgc
    20881 cttaacacag ctacacaca
//
