# Supplementary material for: CRISPR-Cas9 enables conditional mutagenesis of challenging loci
Source: Sci Rep. 2016 Sep 1;6:32326. doi: 10.1038/srep32326 (PMC5007477; doi:10.1038/srep32326)
Supplement: Supplementary File 3 [file srep32326-s3.zip › gb/HEP00999_A04_vector.gb]

LOCUS       40503#L1L2_gt1#L3L4_pZero_DTA_kan        20275 bp    dna     circular UNK 
ACCESSION   unknown
SOURCE      Mus musculus
  ORGANISM  Mus musculus
            Eukaryota; Metazoa; Chordata; Craniata; Vertebrata; Euteleostomi;
            Mammalia; Eutheria; Euarchontoglires; Glires; Rodentia;
            Sciurognathi; Muroidea; Muridae; Murinae; Mus.
COMMENT     cassette: L1L2_gt1
COMMENT     design_id: 40503
COMMENT     backbone: L3L4_pZero_DTA_kan
COMMENT     transcript_id: ENSMUST00000035635
FEATURES             Location/Qualifiers
     misc_feature    29..49
                     /note="B4 Gateway"
                     /label="B4 Gateway"
     promoter        85..598
                     /note="mouse phosphoglycerate kinase 1 promoter"
     CDS             612..1268
                     /note="DTA"
                     /label="DTA"
     misc_feature    1393..1651
                     /note="BGH pA"
                     /label="BGH pA"
     CDS             complement(2147..2941)
                     /note="KanR"
                     /label="KanR"
     misc_feature    4053..4073
                     /note="B3 Gateway"
                     /label="B3 Gateway"
     misc_feature    4079..4086
                     /note="AsiSI"
                     /label="AsiSI"
     misc_feature    1..4111
                     /note="Synthetic Backbone"
                     /label="Synthetic Backbone"
     misc_feature    4112..8934
                     /note="5 arm"
                     /label="5 arm"
     misc_feature    8962..8986
                     /note="B1 Gateway"
                     /label="B1 Gateway"
     misc_feature    8999..9046
                     /note="Frt"
                     /label="Frt"
     intron          9047..9921
                     /note="mouse En2 intron"
                     /label="mouse En2 intron"
     misc_feature    9919..9921
                     /note="Splice Acceptor"
                     /label="Splice Acceptor"
     exon            9922..9960
                     /note="mouse En2 exon"
                     /label="mouse En2 exon"
     misc_feature    9961..9977
                     /note="Frame 1 insert"
     misc_feature    9978..10031
                     /note="'self-cleaving' 2A peptide"
                     /label="'self-cleaving' 2A peptide"
     gene            10032..13109
                     /gene="lacZ"
                     /note="lacZ"
                     /label="lacZ"
     misc_feature    13110..13163
                     /note="'self-cleaving' 2A peptide"
                     /label="'self-cleaving' 2A peptide"
     gene            13164..13955
                     /gene="NeoR"
                     /note="NeoR"
                     /label="NeoR"
     misc_feature    14154..14396
                     /note="SV40 polyadenylation site"
                     /label="SV40 polyadenylation site"
     misc_feature    14413..14460
                     /note="Frt"
                     /label="Frt"
     misc_feature    14467..14500
                     /note="loxP"
                     /label="loxP"
     misc_feature    9936..10051
                     /note="FCHK std_gt1"
                     /label="FCHK std_gt1"
     misc_feature    9936..9953
                     /note="FCHK QC prefix region"
                     /label="FCHK QC prefix region"
     misc_feature    9954..10033
                     /note="FCHK QC critical region"
                     /label="FCHK QC critical region"
     misc_feature    10034..10051
                     /note="FCHK QC suffix region"
                     /label="FCHK QC suffix region"
     misc_feature    14516..14536
                     /note="B2 Gateway"
                     /label="B2 Gateway"
     misc_feature    8935..14566
                     /note="Synthetic Cassette"
                     /label="Synthetic Cassette"
     exon            14971..15089
                     /db_xref="ENSEMBL:ENSMUSE00000318607"
                     /type="targeted"
                     /rank="2"
                     /note="target exon 1 ENSMUSE00000318607"
     misc_feature    14567..15254
                     /note="Critical Region"
                     /label="Critical Region"
     misc_feature    15278..15311
                     /note="Downstream LoxP"
                     /label="Downstream LoxP"
     misc_feature    15255..15334
                     /note="synthetic loxP region"
                     /label="synthetic loxP region"
     exon            18238..18343
                     /db_xref="ENSEMBL:ENSMUSE00000318598"
                     /rank="3"
                     /note="ENSMUSE00000318598"
                     /label="ENSMUSE00000318598"
     misc_feature    15335..20275
                     /note="3 arm"
                     /label="3 arm"
ORIGIN      
        1 ccactggccg tcgttttaca ttaattaaca acttttctat acaaagttga cagataaacg
       61 gatcccctag tttgtgatag gatcgaattc taccgggtag gggaggcgct tttcccaagg
      121 cagtctggag catgcgcttt agcagccccg ctgggcactt ggcgctacac aagtggcctc
      181 tggcctcgca cacattccac atccaccggt aggcgccaac cggctccgtt ctttggtggc
      241 cccttcgcgc caccttctac tcctccccta gtcaggaagt tcccccccgc cccgcagctc
      301 gcgtcgtgca ggacgtgaca aatggaagta gcacgtctca ctagtctcgt gcagatggac
      361 agcaccgctg agcaatggaa gcgggtaggc ctttggggca gcggccaata gcagctttgc
      421 tccttcgctt tctgggctca gaggctggga aggggtgggt ccgggggcgg gctcaggggc
      481 gggctcaggg gcggggcggg cgcccgaagg tcctccggag gcccggcatt ctgcacgctt
      541 caaaagcgca cgtctgccgc gctgttctcc tcttcctcat ctccgggcct ttcgacctgc
      601 aggtcctcgc catggatcct gatgatgttg ttgattcttc taaatctttt gtgatggaaa
      661 acttttcttc gtaccacggg actaaacctg gttatgtaga ttccattcaa aaaggtatac
      721 aaaagccaaa atctggtaca caaggaaatt atgacgatga ttggaaaggg ttttatagta
      781 ccgacaataa atacgacgct gcgggatact ctgtagataa tgaaaacccg ctctctggaa
      841 aagctggagg cgtggtcaaa gtgacgtatc caggactgac gaaggttctc gcactaaaag
      901 tggataatgc cgaaactatt aagaaagagt taggtttaag tctcactgaa ccgttgatgg
      961 agcaagtcgg aacggaagag tttatcaaaa ggttcggtga tggtgcttcg cgtgtagtgc
     1021 tcagccttcc cttcgctgag gggagttcta gcgttgaata tattaataac tgggaacagg
     1081 cgaaagcgtt aagcgtagaa cttgagatta attttgaaac ccgtggaaaa cgtggccaag
     1141 atgcgatgta tgagtatatg gctcaagcct gtgcaggaaa tcgtgtcagg cgatctcttt
     1201 gtgaaggaac cttacttctg tggtgtgaca taattggaca aactacctac agagatttaa
     1261 agctctaagg taaatataaa atttttaagt gtataatgtg ttaaactact gattctaatt
     1321 gtttgtgtat tttagattcc aacctatgga actgatgaat gggagcagtg gtggaatgca
     1381 gatcctagag ctcgctgatc agcctcgact gtgccttcta gttgccagcc atctgttgtt
     1441 tgcccctccc ccgtgccttc cttgaccctg gaaggtgcca ctcccactgt cctttcctaa
     1501 taaaatgagg aaattgcatc gcattgtctg agtaggtgtc attctattct ggggggtggg
     1561 gtggggcagg acagcaaggg ggaggattgg gaagacaata gcaggcatgc tggggatgcg
     1621 gtgggctcta tggcttctga ggcggaaaga accagctggg gctcgacgcg ccgtacccag
     1681 cttttgttcc ctttagtgag ggcctgaatg gcgaatggac gcgccctgta gcggcgcatt
     1741 aagcgcggcg ggtgtggtgg ttacgcgcag cgtgaccgct acacttgcca gcgccctagc
     1801 gcccgctcct ttcgctttct tcccttcctt tctcgccacg ttcgccggct ttccccgtca
     1861 agctctaaat cgggggctcc ctttagggtt ccgatttagt gctttacggc acctcgaccc
     1921 caaaaaactt gattagggtg atggttcacg tagtgggcca tcgccctgat agacggtttt
     1981 tcgccctttg acgttggagt ccacgttctt taatagtgga ctcttgttcc aaactggaac
     2041 aacactcaac cctatctcgg tctattcttt tgatttataa gggattttgc cgatttcggc
     2101 ctattggtta aaaaatgagc tgatttaaca aaaattttaa caaaattcag aagaactcgt
     2161 caagaaggcg atagaaggcg atgcgctgcg aatcgggagc ggcgataccg taaagcacga
     2221 ggaagcggtc agcccattcg ccgccaagct cttcagcaat atcacgggta gccaacgcta
     2281 tgtcctgata gcggtccgcc acacccagcc ggccacagtc gatgaatcca gaaaagcggc
     2341 cattttccac catgatattc ggcaagcagg catcgccatg ggtcacgacg agatcctcgc
     2401 cgtcgggcat gctcgccttg agcctggcga acagttcggc tggcgcgagc ccctgatgct
     2461 cttcgtccag atcatcctga tcgacaagac cggcttccat ccgagtacgt gctcgctcga
     2521 tgcgatgttt cgcttggtgg tcgaatgggc aggtagccgg atcaagcgta tgcagccgcc
     2581 gcattgcatc agccatgatg gatactttct cggcaggagc aaggtgagat gacaggagat
     2641 cctgccccgg cacttcgccc aatagcagcc agtcccttcc cgcttcagtg acaacgtcga
     2701 gcacagctgc gcaaggaacg cccgtcgtgg ccagccacga tagccgcgct gcctcgtctt
     2761 gcagttcatt cagggcaccg gacaggtcgg tcttgacaaa aagaaccggg cgcccctgcg
     2821 ctgacagccg gaacacggcg gcatcagagc agccgattgt ctgttgtgcc cagtcatagc
     2881 cgaatagcct ctccacccaa gcggccggag aacctgcgtg caatccatct tgttcaatca
     2941 tgcgaaacga tcctcatcct gtctcttgat cagatcttga tcccctgcgc catcagatcc
     3001 ttggcggcga gaaagccatc cagtttactt tgcagggctt cccaacctta ccagagggcg
     3061 ccccagctgg caattccggt tcgcttgctg tccataaaac cgcccagtct agctatcgcc
     3121 atgtaagccc actgcaagct acctgctttc tctttgcgct tgcgttttcc cttgtccaga
     3181 tagcccagta gctgacattc atccggggtc agcaccgttt ctgcggactg gctttctacg
     3241 tgaaaaggat ctaggtgaag atcctttttg ataatctcat gaccaaaatc ccttaacgtg
     3301 agttttcgtt ccactgagcg tcagaccccg tagaaaagat caaaggatct tcttgagatc
     3361 ctttttttct gcgcgtaatc tgctgcttgc aaacaaaaaa accaccgcta ccagcggtgg
     3421 tttgtttgcc ggatcaagag ctaccaactc tttttccgaa ggtaactggc ttcagcagag
     3481 cgcagatacc aaatactgtt cttctagtgt agccgtagtt aggccaccac ttcaagaact
     3541 ctgtagcacc gcctacatac ctcgctctgc taatcctgtt accagtggct gctgccagtg
     3601 gcgataagtc gtgtcttacc gggttggact caagacgata gttaccggat aaggcgcagc
     3661 ggtcgggctg aacggggggt tcgtgcacac agcccagctt ggagcgaacg acctacaccg
     3721 aactgagata cctacagcgt gagctatgag aaagcgccac gcttcccgaa gggagaaagg
     3781 cggacaggta tccggtaagc ggcagggtcg gaacaggaga gcgcacgagg gagcttccag
     3841 ggggaaacgc ctggtatctt tatagtcctg tcgggtttcg ccacctctga cttgagcgtc
     3901 gatttttgtg atgctcgtca ggggggcgga gcctatggaa aaacgccagc aacgcggcct
     3961 ttttacggtt cctgggcttt tgctggcctt ttgctcacat gtaatacgac tcactatagg
     4021 gcgaattgga gctaggcggc cgtttatcgt gccaacttta ttatacaaag ttgcggacgc
     4081 gatcgccggc ggataacaat ttcacacagg ataggagttg ctgatagtta agtccttcct
     4141 ctgttttgct gataaaatgt acagggaaga agaaaagatc acatgggagg ttgccccccc
     4201 acccccccac ccccaccccc gtttgctttc tctggataca tttcataggc atcaccaccc
     4261 atggccaagt cttggataaa catgcagtgt ttcatgtgtt gggatgttgg agctgaaggt
     4321 tgctaggcta ccaaaaacat tctctgtcac gagagactta atggtccctt tgggaaaagt
     4381 ctgtagtgta aagtcagcat tagtggctgt cttaggaaaa ctgcttctca gtggccatgg
     4441 tgaggttggg tggcaagagg ggaaacattg ggagagcagt ggacctggtt ctgatcccca
     4501 gcttacgtag ggaagggtgg actaagccca gagcctcaga gctgttagaa ctgggtggaa
     4561 ataatcccgg cacttgggag accgtgaccg gcttggacca agtgatggag tgctgtctca
     4621 gcacaagggc tatggatgca gctcaataga gaaacctcaa agcacaaaga aaggtggaaa
     4681 gtgctacagg gagtacctca tgcccacctc gtagatgtaa ctaaccacag agcattcaca
     4741 actttccttt acaacatgtg ggcagattta aggacttctt cagaacattc ttacgcacag
     4801 gtagaagaat gtcaaagaaa ttagcaagtg ttagttttaa caagggattt gagaaattac
     4861 cccctttcct ttatgggaag actgagcagt tttagtaatt caaaggtttt ttcattttgg
     4921 tagcatcctg cttcatgttt aatacccaat gaaatgctgt attagtaaat agtaccagct
     4981 acactgtgtg gtacaaacag caagtggtga gaactaaagt tcatgcaatg aataagtcta
     5041 attgtgtgaa catgcagtat ttatgcagta tggctttatt gcatgattct gatatcttgt
     5101 agtgacttcc aaattttttg acttttccat gactccgttt cagtttaata atttgtaatc
     5161 aagccaccgg aacataatca ccagaacata atttgctgtt tgatatgagg ggagtactct
     5221 ggggcttatc ccaactatgg gtggatcctg ttagaattga aaggaattgc ttagaccaaa
     5281 tattgctgaa acaaacaacc aggagaaaag aattgttttt acattgagga gaacttctac
     5341 tgattgaaag gaaaggaaaa gtcttaggga gagagagaga tcccaaggac atgcagttga
     5401 tccatggcag aggcccacaa actcaggtaa agatgcttaa agtgagggct ggtggctctc
     5461 agagacaaat agcaaactga gaggcatttc ctgtcaaatt cacaacactt tcagtgctgt
     5521 ggaggtctcc tgagggtgaa agaaacctgg ctgagttgct tgcaactaga agtttctttg
     5581 acattttagc tagttgttga aagcattgaa tttgaatttg aagtctgttt tccctttact
     5641 gacttagctt ggggagcttt tctgtagaaa caaaagttcc agcccttagg aatgttgtgt
     5701 ttcacttccc agtaccaaga aacaaacaaa accaaaacca gttagaactg agctatccca
     5761 gaaagaagta cagcaacagg agggcattta atgcaacatc atcagaaata acaacaaaca
     5821 accacactcc ccaagacaca ggtcacctga atggcttttg ttatgtgatg gattatatgt
     5881 gcatatatgg tatagtaata gaatagctac tcgttaaatc ctgcagggtg gctcgatagg
     5941 tgccagcgtg cttttgcggc tgctgtggta tcattctgtt aatggtggtt gtggaagaag
     6001 gctgacccta agacacatat ggttgagggc ttttcagtat gatgggaccc tttgcctagt
     6061 tctgcttgaa ccatagcctt atggtgctgg atactcagtg gtcaccaaag gtcgtcctga
     6121 gatagtggct ccatgttgta ttatgccaat gaaaatttaa aaatgccaac tctggtgaga
     6181 atatgcaaag tggaagcaag ctttgtttat agaacaccga gagattgaga catagtgaga
     6241 agctaaagaa aagagagaga ctcctgagag attgaggagt ttccaagaga ggaaaaggct
     6301 actgaactgc tctgtttaag gtttttgtgg gaaaactgga caagagtgga ggcaagctct
     6361 gttgggatta gttaactctc tgggctaaca gggactgaac caagagaagg ctgcatgctc
     6421 tgtgctctgt gtgtcccttt acttagccca gtcagggaga tggctgtgca tgtgccttgt
     6481 ttctgtgtcc tctgcccaat tcggggtggc tgaagctgcc tctgtccttc tctgactcaa
     6541 gctttgttgc tcctgacctt gactttgtgc tgtgagtcac ttgggcaaca tttggatttc
     6601 cagccttgta tctcaaggtt gtgccttaga ctgtctcgtt gctctcacgc tcatgtgact
     6661 aggcatgttg ctcctcgatg gtgcagtgtc gcctctctcc cagccaccac catgtagttc
     6721 tcttggttac cccatattta gcttcctgtc tagaggtggt ctaacgtggt ctcttaggtg
     6781 gaagcttctt gttagaagtg gtcttagaac ttagaagaga aggacactat cttagctagg
     6841 gttagtgtgg tgatgaaaca ccatgatcaa aagcaacttg ggtaggaaag tatttaagtt
     6901 aggttttcac atcatagtcc atcattgaag gaaggcagga caggaactca aaacagagca
     6961 ggaaccttgg aggcaggagc tgaagcagag gccatggagc ggggctgctt actggcttgc
     7021 tcctcatgat ttgtacagct tgctttctta tagaatccag gaccaccagc ccaagtatgg
     7081 caccacccac aactgggctg ggctctcccc tatcgatcac tagttaagaa aatgtctaca
     7141 agcttacccg aagcctgatc ttatggagtc attgtctcaa ttgaggcgtc ctcttctgtg
     7201 atgactgtag ctgtgtcaac ttgacataaa gctgccagca cagacacttg caccttatgt
     7261 gcctctaggg ctttgtggtg gccatctgtc cagctgccag tggcccagag ccctggccac
     7321 ttctcacctg tccaacttga ttacgtcata ctcaattcca agcctctgat tcgtcacctc
     7381 agtgtgtcag atgctgctgt tgcaactctg tcttctcttt aaccagcctc tgttttcact
     7441 gtagcagtgt gagcagctta cagtgttcgc catggtcctt tctactacca atgaagagct
     7501 agctcataca tgcatgggaa cactcgttag aacaagcaaa caaacgaaac tcatgtgttt
     7561 gtgtaatagc ttgtaaaacc taggtagaat tatctaccaa agcctatcat catttaattt
     7621 tatgatcttg tgtgtgcgaa tagtggggag aggggaggga acacctcagt tcagtgttac
     7681 ataaattgtt tcatacaaga accctgagag agcgaggttt ttctctagag tgtagatcta
     7741 agaagggaag tgactctggg ttaataaagt cagcagtcgc tttcactgac acatgtactt
     7801 aggccagtgt acccttattc tcctgtcagg tctgtatccc ttgcagattc tcttgtgcat
     7861 tttgaaaaca tctagagtgt ctcatatttt ccaataatag cacaagttta acagtcatgc
     7921 ctttaacgtt ttaacaaaat caacatgcct ataagaaaaa catgttacag aatgttctat
     7981 accagaaagg agtcttaaat gaatgtgaga ctcttatctt agatttgata aaataattga
     8041 ttttttaata gcactatcta tgtatttcaa atgaactact ttctcagatg cagtaaagag
     8101 aatgtctcag taactggagt aggtaaagaa agcatttact gtctctcact tgagttctgg
     8161 agggaggttt gctaattcag tggtccacct gtcctgagcc attttctttc taatcgccat
     8221 ggtcacagat tatctacatc atgtctaagc atcatcttac agagaggcca gaaagaagag
     8281 tggggccttc cctaccacac actctcattt gggcgggaaa ttattccctg ccttctcagt
     8341 accatgaact agagctggtg agtacccagc cctaaagtaa gttgctgata agcaaatcag
     8401 atcccagatt gcatgggata ccatacactc atccctgcaa ctggaggaga ggccagctgt
     8461 ctcttcttag ctatattaaa tgttaagtag tagctatacc ttgccatcaa gatgggtggg
     8521 taggaattag cattacaaca agttatgtga agacatttgt gtatcctgag tcacaggtat
     8581 ctgtggaaaa gtaaggttta gtctgttgcc ctttgagaga gaagcagatt cactcgagag
     8641 gcctatggct ctgtaagtac tgtcctcact gatgcagagg cctgtgactc tgtaagtact
     8701 gtcctcactg atgcagaggc ctgtggctct gtaagtactg tcctcactga tgcagaggcc
     8761 tgtggctctg taagtactgt cctcactgat gcagaggcct gtggctctgt taagtactgt
     8821 cctcactgat gcagaggcct gtggctctgt aagtactgtc ctcactgatg cagaggcctg
     8881 tggctctgta agtactgtcc tcactgatgc aggagggcag caggtggctc tcaaaaggcg
     8941 cataacgata ccacgatatc aacaagtttg tacaaaaaag caggctggcg ccggaaccga
     9001 agttcctatt ccgaagttcc tattctctag aaagtatagg aacttcgaac cctttcccac
     9061 accaccctcc acacttgccc caaacactgc caactatgta ggaggaaggg gttgggacta
     9121 acagaagaac ccgttgtggg gaagctgttg ggagggtcac tttatgttct tgcccaaggt
     9181 cagttgggtg gcctgcttct gatgaggtgg tcccaaggtc tggggtagaa ggtgagaggg
     9241 acaggccacc aaggtcagcc ccccccccct atcccatagg agccaggtcc ctctcctgga
     9301 caggaagact gaaggggaga tgccagagac tcagtgaagc ctggggtacc ctattggagt
     9361 ccttcaagga aacaaacttg gcctcaccag gcctcagcct tggctcctcc tgggaactct
     9421 actgcccttg ggatcccctt gtagttgtgg gttacatagg aagggggacg ggattcccct
     9481 tgactggcta gcctactctt ttcttcagtc ttctccatct cctctcacct gtctctcgac
     9541 cctttcccta ggatagactt ggaaaaagat aaggggagaa aacaaatgca aacgaggcca
     9601 gaaagatttt ggctgggcat tccttccgct agcttttatt gggatcccct agtttgtgat
     9661 aggcctttta gctacatctg ccaatccatc tcattttcac acacacacac accactttcc
     9721 ttctggtcag tgggcacatg tccagcctca agtttatatc accaccccca atgcccaaca
     9781 cttgtatggc cttgggcggg tcatcccccc ccccaccccc agtatctgca acctcaagct
     9841 agcttgggtg cgttggttgt ggataagtag ctagactcca gcaaccagta acctctgccc
     9901 tttctcctcc atgacaacca ggtcccaggt cccgaaaacc aaagaagaag aacgcagatc
     9961 gcagatcgca gatctccgag ggcagaggaa gtcttctaac atgcggtgac gtggaggaga
    10021 atcccggccc tgggatctgg actctagagg atcccgtcgt tttacaacgt cgtgactggg
    10081 aaaaccctgg cgttacccaa cttaatcgcc ttgcagcaca tccccctttc gccagctggc
    10141 gtaatagcga agaggcccgc accgatcgcc cttcccaaca gttgcgcagc ctgaatggcg
    10201 aatggcgctt tgcctggttt ccggcaccag aagcggtgcc ggaaagctgg ctggagtgcg
    10261 atcttcctga ggccgatact gtcgtcgtcc cctcaaactg gcagatgcac ggttacgatg
    10321 cgcccatcta caccaacgtg acctatccca ttacggtcaa tccgccgttt gttcccacgg
    10381 agaatccgac gggttgttac tcgctcacat ttaatgttga tgaaagctgg ctacaggaag
    10441 gccagacgcg aattattttt gatggcgtta actcggcgtt tcatctgtgg tgcaacgggc
    10501 gctgggtcgg ttacggccag gacagtcgtt tgccgtctga atttgacctg agcgcatttt
    10561 tacgcgccgg agaaaaccgc ctcgcggtga tggtgctgcg ctggagtgac ggcagttatc
    10621 tggaagatca ggatatgtgg cggatgagcg gcattttccg tgacgtctcg ttgctgcata
    10681 aaccgactac acaaatcagc gatttccatg ttgccactcg ctttaatgat gatttcagcc
    10741 gcgctgtact ggaggctgaa gttcagatgt gcggcgagtt gcgtgactac ctacgggtaa
    10801 cagtttcttt atggcagggt gaaacgcagg tcgccagcgg caccgcgcct ttcggcggtg
    10861 aaattatcga tgagcgtggt ggttatgccg atcgcgtcac actacgtctg aacgtcgaaa
    10921 acccgaaact gtggagcgcc gaaatcccga atctctatcg tgcggtggtt gaactgcaca
    10981 ccgccgacgg cacgctgatt gaagcagaag cctgcgatgt cggtttccgc gaggtgcgga
    11041 ttgaaaatgg tctgctgctg ctgaacggca agccgttgct gattcgaggc gttaaccgtc
    11101 acgagcatca tcctctgcat ggtcaggtca tggatgagca gacgatggtg caggatatcc
    11161 tgctgatgaa gcagaacaac tttaacgccg tgcgctgttc gcattatccg aaccatccgc
    11221 tgtggtacac gctgtgcgac cgctacggcc tgtatgtggt ggatgaagcc aatattgaaa
    11281 cccacggcat ggtgccaatg aatcgtctga ccgatgatcc gcgctggcta ccggcgatga
    11341 gcgaacgcgt aacgcgaatg gtgcagcgcg atcgtaatca cccgagtgtg atcatctggt
    11401 cgctggggaa tgaatcaggc cacggcgcta atcacgacgc gctgtatcgc tggatcaaat
    11461 ctgtcgatcc ttcccgcccg gtgcagtatg aaggcggcgg agccgacacc acggccaccg
    11521 atattatttg cccgatgtac gcgcgcgtgg atgaagacca gcccttcccg gctgtgccga
    11581 aatggtccat caaaaaatgg ctttcgctac ctggagagac gcgcccgctg atcctttgcg
    11641 aatacgccca cgcgatgggt aacagtcttg gcggtttcgc taaatactgg caggcgtttc
    11701 gtcagtatcc ccgtttacag ggcggcttcg tctgggactg ggtggatcag tcgctgatta
    11761 aatatgatga aaacggcaac ccgtggtcgg cttacggcgg tgattttggc gatacgccga
    11821 acgatcgcca gttctgtatg aacggtctgg tctttgccga ccgcacgccg catccagcgc
    11881 tgacggaagc aaaacaccag cagcagtttt tccagttccg tttatccggg caaaccatcg
    11941 aagtgaccag cgaatacctg ttccgtcata gcgataacga gctcctgcac tggatggtgg
    12001 cgctggatgg taagccgctg gcaagcggtg aagtgcctct ggatgtcgct ccacaaggta
    12061 aacagttgat tgaactgcct gaactaccgc agccggagag cgccgggcaa ctctggctca
    12121 cagtacgcgt agtgcaaccg aacgcgaccg catggtcaga agccgggcac atcagcgcct
    12181 ggcagcagtg gcgtctggcg gaaaacctca gtgtgacgct ccccgccgcg tcccacgcca
    12241 tcccgcatct gaccaccagc gaaatggatt tttgcatcga gctgggtaat aagcgttggc
    12301 aatttaaccg ccagtcaggc tttctttcac agatgtggat tggcgataaa aaacaactgc
    12361 tgacgccgct gcgcgatcag ttcacccgtg caccgctgga taacgacatt ggcgtaagtg
    12421 aagcgacccg cattgaccct aacgcctggg tcgaacgctg gaaggcggcg ggccattacc
    12481 aggccgaagc agcgttgttg cagtgcacgg cagatacact tgctgatgcg gtgctgatta
    12541 cgaccgctca cgcgtggcag catcagggga aaaccttatt tatcagccgg aaaacctacc
    12601 ggattgatgg tagtggtcaa atggcgatta ccgttgatgt tgaagtggcg agcgatacac
    12661 cgcatccggc gcggattggc ctgaactgcc agctggcgca ggtagcagag cgggtaaact
    12721 ggctcggatt agggccgcaa gaaaactatc ccgaccgcct tactgccgcc tgttttgacc
    12781 gctgggatct gccattgtca gacatgtata ccccgtacgt cttcccgagc gaaaacggtc
    12841 tgcgctgcgg gacgcgcgaa ttgaattatg gcccacacca gtggcgcggc gacttccagt
    12901 tcaacatcag ccgctacagt caacagcaac tgatggaaac cagccatcgc catctgctgc
    12961 acgcggaaga aggcacatgg ctgaatatcg acggtttcca tatggggatt ggtggcgacg
    13021 actcctggag cccgtcagta tcggcggaat tccagctgag cgccggtcgc taccattacc
    13081 agttggtctg gtgtcagggg atcccccggg agggcagagg aagtcttcta acatgcggtg
    13141 acgtggagga gaatcccggc cctattgaac aagatggatt gcacgcaggt tctccggccg
    13201 cttgggtgga gaggctattc ggctatgact gggcacaaca gacaatcggc tgctctgatg
    13261 ccgccgtgtt ccggctgtca gcgcaggggc gcccggttct ttttgtcaag accgacctgt
    13321 ccggtgccct gaatgaactg caggacgagg cagcgcggct atcgtggctg gccacgacgg
    13381 gcgttccttg cgcagctgtg ctcgacgttg tcactgaagc gggaagggac tggctgctat
    13441 tgggcgaagt gccggggcag gatctcctgt catctcacct tgctcctgcc gagaaagtat
    13501 ccatcatggc tgatgcaatg cggcggctgc atacgcttga tccggctacc tgcccattcg
    13561 accaccaagc gaaacatcgc atcgagcgag cacgtactcg gatggaagcc ggtcttgtcg
    13621 atcaggatga tctggacgaa gagcatcagg ggctcgcgcc agccgaactg ttcgccaggc
    13681 tcaaggcgcg catgcccgac ggcgaggatc tcgtcgtgac ccatggcgat gcctgcttgc
    13741 cgaatatcat ggtggaaaat ggccgctttt ctggattcat cgactgtggc cggctgggtg
    13801 tggcggaccg ctatcaggac atagcgttgg ctacccgtga tattgctgaa gagcttggcg
    13861 gcgaatgggc tgaccgcttc ctcgtgcttt acggtatcgc cgctcccgat tcgcagcgca
    13921 tcgccttcta tcgccttctt gacgagttct tctgagcggg actctggggt tcgaaatgac
    13981 cgaccaagcg acgcccaacc tgccatcacg agatttcgat tccaccgccg ccttctatga
    14041 aaggttgggc ttcggaatcg ttttccggga cgccggctgg atgatcctcc agcgcgggga
    14101 tctcatgctg gagttcttcg cccacccccc ggatctaagc tctagataag taatgatcat
    14161 aatcagccat atcacatctg tagaggtttt acttgcttta aaaaacctcc cacacctccc
    14221 cctgaacctg aaacataaaa tgaatgcaat tgttgttgtt aacttgttta ttgcagctta
    14281 taatggttac aaataaagca atagcatcac aaatttcaca aataaagcat ttttttcact
    14341 gcattctagt tgtggtttgt ccaaactcat caatgtatct tatcatgtct ggatccgggg
    14401 gtaccgcgtc gagaagttcc tattccgaag ttcctattct ctagaaagta taggaacttc
    14461 gtcgagataa cttcgtatag catacattat acgaagttat gtcgagatat ctagacccag
    14521 ctttcttgta caaagtggtt gatatctcta tagtcgcagt aggcggtact tacttttatc
    14581 ctgaatatag tctggtgatt ttcctctgtt atttagctcc aaaatgaggg ggagggggag
    14641 gggaaggagg agggaaagag ggagggagag gaagggaggg agggagggag ggagggaggg
    14701 agggagagag agagaaagag agagagagag agagagagtg tgagtgagtg agtgagtgag
    14761 tgagtgtgag agtgagttaa aaaaatttcc cactatgttg ccctggatgt ccttgaacca
    14821 gtctggttct gaactgacaa gagatttatt tgtttcttca tcccaagtgc tgggactaaa
    14881 ggcgtgtgcc accatgccca gtaaaattat agtatatact ttaaatggta gtttctgatt
    14941 gttttacatt aattgggctt cctctcatag gtggattctc cactgttttc ctggtgcgga
    15001 ctcacagtgg gatccgatgt gcactgaagc gaatgtatgt caataacaca cccgacctca
    15061 acatttgtaa aagggaaatc acgattatgg taagtgagag aaattttctt ttttttagaa
    15121 atttggatcc ctttcttttg gttttatatc acattcacag ttttttaggc aagttatgta
    15181 ttagtttata cacacttgca aaacttgaaa ggtcgttcag ttaaactgtt ctgtgggaat
    15241 tggtagttga tggcgagatg gcgcaacgca attaatgata acttcgtata gcatacatta
    15301 tacgaagtta tggtctgagc tcgccatcag ttcaaattat gtaatgcaca ccaagttcac
    15361 ctacccgaca ctttaagaaa tgcagtcttc cacgtaccac gactccttct ctgttttctt
    15421 gttcaactgg tctaggcact gtttttctca tgcagaagga ggctcccatc ctgaaggtgg
    15481 tgactatatt agctttccac acattctaca ttcatcttgt gtttatatcc acagacaaca
    15541 atttgtggtc cgtccccccc cccccatttc aacagtactg ctcttccctg gttttcctgt
    15601 gaactttaca gtgtagggcc agttgtccat cattaaggaa agctcttacc aaatactagt
    15661 acagtaaaaa catcttagta gactactaac aacctcagtg ctcttgggac cttctggttc
    15721 gcacttctct tcccccacct tctcagttct tacctgtgta cacatgcaca catgtgtgca
    15781 ttcacttaaa ctcgacctct ggtaatagaa aattaactga tttagttagc gcattcacag
    15841 tatggtataa tcactacctc tgtagcttca ataccttttc atcacccctg aaagaaaagc
    15901 cctgcccact taactgccca tttcatggtc ccttcaccca gcccctaggg agtgccctgt
    15961 ctgcttggga cttctgctct gaatatttct gataaatggg gctgtacaat gggttttttt
    16021 ttattcttat ctcagtgcct gtgaggtttg tagacattgt agtgttcttc agtactccat
    16081 ttcctttctg tcaccacacg atattctgtc agcatcccag ttaggcatct gggctgcttg
    16141 tacttttttg gctgctgtga ctagctgcca ctgctgcaca catgtgcatg tgtgtgacta
    16201 gctgctgctg cagtgcacat gtgcatgtgt gtgactagct gctgctgcag tgcacatgtg
    16261 catgtgtgtg actagctgct gctgcagtgc acatgtgcat gtgtgtgact agctgttgct
    16321 gcagtgcaca tgtgaataca tctccgtgag tagtttctca ccttggctta tatgcctagg
    16381 ttcttctgta aatgtttgag gagcagctag acttagagta caaactgaac cacacatgct
    16441 cttcccagca gtcctcactg acagacagct tagttaatgc cagtcccacg tatctcactg
    16501 ccaaggggac ttccttcttt atatcaacct ctttatcaac acttacaaat gtgatctggt
    16561 tttttgaata tatgtgatct ggttttttga attccagttg tttctgtctc ttagctagtt
    16621 tagagatgat taggttttga gacattttat agataaagat attagcaaac aggttgataa
    16681 agaattgctt caagataatg gggacgctag attgagttcc ctaacttggg cctagataat
    16741 gcactgctgt gtataagtca gtttttctat ggcattccag cctggatttc cacctttatt
    16801 ctcccccgag tttatgccca tctcctcagc tttcccaggc aaatctccat gcctctcact
    16861 atttccctga atcccctctc ttcctgctag tgttccacgc ctgtttcctg cctcagctca
    16921 tctgccatct gcttttttta ttgacaggtg atgcttgtaa gagattatat tatattgtaa
    16981 gagttgtaga gagctacaac tgagccgtgc tctttgactc aatagagtta gtatacttct
    17041 gagacaggga gaggatacta gcagctgctc cagtcacgtc tttgccttta aacaaggaat
    17101 agttggaaga ttacacgttt gcagtggtgg tctttaactg ctgtttggcc acccaccgcc
    17161 cactgtatga gttaacgtgt tttgcgtata gtagttctga ctacagactg ttgtgcacag
    17221 ttgaaactca gtgtactgcg aatgatagta gttgcaggat ccctgagtgg actctgaccc
    17281 tctttgcagc ccccatatgc tgctgctgct gaccttgtac cgggggaaac gttgtcagac
    17341 tttccatttg ttattcgctt gcacacagca ctaatagtat ctttaaccta tgcgctcttt
    17401 ctcacaaatg ttttttggcc acttgttcct gttttagctt tagtgaaaag tacatggacc
    17461 catgactcca tggaagagtt caacataaac tataatgttt aggaaaaatg tatgaaactc
    17521 attcattaac attagtgctt aattcctcta ttttattttt attttatgtt gtattttatt
    17581 tagttttcaa gacagtgttt ctctgtgtag cttggctatc ctggaactct ctctgtaaag
    17641 caggctgacc ttgaactcac agagattctg tctgcccgcc tctgcctcct agcaattcct
    17701 tttctttttt tttttttttt ttttaagata aatactatta ggattctaat actttattct
    17761 tgaaaagtat gttatgcacg tactttggta gattagttct aacttatatc tgtttatttt
    17821 gtatggatct gtgggggcag catgtgtaga gaggtcaggg cagcttacgg ggcttggctt
    17881 tgtccttcca ctacgttggt cctgagattg agctcaggtc ctcaggcctg gtggtcggtc
    17941 agtgtctcca ctggctgagc catgtcacca gcccttggta gattattgct tttattactt
    18001 tcttgatgga acttataaac aaatgattat tggttattca tcttagataa tgactgttcc
    18061 atatgtattg agtttttgat gaagtcataa aaatccctga ctgaaatact gtattctcgt
    18121 accttattcc tgcttttaga aatttattaa atctagttat ttaagcttat aaccattact
    18181 cttagaagtt taagatttat attttctaat tttaaagatt ttatttcttt ttcacagaaa
    18241 gagttatctg gccacaaaaa tattgtcggt tatttggact gtgctgtcaa ttcaattagt
    18301 gacaatgtgt gggaagtgct tatcttaatg gaatattgtc gaggtaagta tctgtcttca
    18361 tttgtagtgt gctaaaagaa catccctttc catgagcatg aggtccgagg tttctcccag
    18421 ggcagctgct accttcttct ccatgcttta ttgcaatttc agctttaatg acttaattac
    18481 acatgctgtt aaaacttatt taaaatctaa tgataattta taattatgac aagagcctgc
    18541 aaatggagaa ttaaacaaag tgataattgg gttcaaaaca agaaacccag gctagtgaag
    18601 ttatacttgt ggttgtctgt ataattcttt tgtaaccaag agttagcgtt gcaagatgta
    18661 ctgtaaacac atttaggcag cacatgctag ttttcttagt gagtgtgtat ctgtgtgggt
    18721 gtgcctgtag ggggatttaa aaacattttt tattatattt ctttgtgtgc atatgtgtgc
    18781 ttgagtttgt gaaggagggc acacacaaac aacagtgccc atgcgtaggt cacaggacca
    18841 cttgtgagag tggctcgctc tctctcctcc catcacgtgg gtcttaggga tcaaactcag
    18901 gtcctcaggc tgggtagcag tgccttttgc cagccccacg cccagccata gtgcttgcag
    18961 tccactggct ttagaaacag ggcatcccag ttgatctaga gctcattgag taggctaggc
    19021 ttgctggcaa tgagtccaaa gggtcttcct gtttctactg ctccagcatt gggatcacag
    19081 gtgcctgccg ccacacctac ttcttacagg tgctctggga tctagctgag gactgcacac
    19141 ttcagtgcaa gcactgtacc taccgagttg tctcctcagt caccgttgag tttcctctgt
    19201 gagataggat tcatatagca caggctgttc ccggaactga ttctccattc aagttataga
    19261 gcctgcagtt tttaaaaagt gatttttaaa tttttatttt atgtgcattg atattttatc
    19321 tgtgtatatg tatctgtgtg tgggtgtcaa gccccccaga gctggactta cagacagttg
    19381 tgaactgcca tgaggggcct gggaatttaa cctaggcttt tgggaaaagc aatcttaacc
    19441 actgagccat gtctccacca ccatagaacc tgcagtttaa atcataagct caatggcttt
    19501 tattcatttg tgtcagaaaa taggaaagca catttattta gacctaacat agtatttaaa
    19561 ataactgttt acttgcacag cgacctcaat agtaataaca catacaaagt acccctgact
    19621 tctactcttc gcatgtgtga ggaggagaag ggctctcagt ctattcccta caaacgtagt
    19681 gtcactcact tggtttttga gaagaaatat ttacctgatg tttgaatcat caaggttttt
    19741 ttttcacagg aattttaaaa taaagcatga tttctgtagg ggctggagag agggcttgca
    19801 gagaacacag gttcaggtcc cagctaccta tgtgctggct tataactaac taccaggtta
    19861 actagctcca ggttcagggg ctctaactcc ctccctctcc ctccccctcc ccttctcccc
    19921 ccccccccac atacacatac acactaattt atgtgtatgg ttcaaaaaac ccaatagcta
    19981 ctgtgttgcc acacatcttt aattcttgta ctagggaggc agaggcaggt gactgcctat
    20041 gagtttgagt ccagcctggt ctatatagag agttctaggc cagtcagggt tacatagact
    20101 cttcagaaaa aacaaaacac aagcaaacaa acaatagcag caggaacaaa aacccaaaag
    20161 ctggatagtt ctgttcagcc ctgggttggc taagcagcct cctgacgact taggttcaac
    20221 tgtttaattt gaagcaggat ttagctgtcc cttgtgaata ttttatttcc gccat
//
