# Supplementary material for: CRISPR-Cas9 enables conditional mutagenesis of challenging loci
Source: Sci Rep. 2016 Sep 1;6:32326. doi: 10.1038/srep32326 (PMC5007477; doi:10.1038/srep32326)
Supplement: Supplementary File 3 [file srep32326-s3.zip › gb/HEP00999_A05_vector.gb]

LOCUS       40118#L1L2_gt1#L3L4_pZero_DTA_kan        20779 bp    dna     circular UNK 
ACCESSION   unknown
SOURCE      Mus musculus
  ORGANISM  Mus musculus
            Eukaryota; Metazoa; Chordata; Craniata; Vertebrata; Euteleostomi;
            Mammalia; Eutheria; Euarchontoglires; Glires; Rodentia;
            Sciurognathi; Muroidea; Muridae; Murinae; Mus.
COMMENT     cassette: L1L2_gt1
COMMENT     design_id: 40118
COMMENT     backbone: L3L4_pZero_DTA_kan
COMMENT     transcript_id: ENSMUST00000074936
FEATURES             Location/Qualifiers
     misc_feature    29..49
                     /note="B4 Gateway"
                     /label="B4 Gateway"
     promoter        85..598
                     /note="mouse phosphoglycerate kinase 1 promoter"
     CDS             612..1268
                     /note="DTA"
                     /label="DTA"
     misc_feature    1393..1651
                     /note="BGH pA"
                     /label="BGH pA"
     CDS             complement(2147..2941)
                     /note="KanR"
                     /label="KanR"
     misc_feature    4053..4073
                     /note="B3 Gateway"
                     /label="B3 Gateway"
     misc_feature    4079..4086
                     /note="AsiSI"
                     /label="AsiSI"
     misc_feature    1..4111
                     /note="Synthetic Backbone"
                     /label="Synthetic Backbone"
     exon            7480..7625
                     /db_xref="ENSEMBL:ENSMUSE00001210805"
                     /rank="3"
                     /note="ENSMUSE00001210805"
                     /label="ENSMUSE00001210805"
     misc_feature    4112..9040
                     /note="5 arm"
                     /label="5 arm"
     misc_feature    9068..9092
                     /note="B1 Gateway"
                     /label="B1 Gateway"
     misc_feature    9105..9152
                     /note="Frt"
                     /label="Frt"
     intron          9153..10027
                     /note="mouse En2 intron"
                     /label="mouse En2 intron"
     misc_feature    10025..10027
                     /note="Splice Acceptor"
                     /label="Splice Acceptor"
     exon            10028..10066
                     /note="mouse En2 exon"
                     /label="mouse En2 exon"
     misc_feature    10067..10083
                     /note="Frame 1 insert"
     misc_feature    10084..10137
                     /note="'self-cleaving' 2A peptide"
                     /label="'self-cleaving' 2A peptide"
     gene            10138..13215
                     /gene="lacZ"
                     /note="lacZ"
                     /label="lacZ"
     misc_feature    13216..13269
                     /note="'self-cleaving' 2A peptide"
                     /label="'self-cleaving' 2A peptide"
     gene            13270..14061
                     /gene="NeoR"
                     /note="NeoR"
                     /label="NeoR"
     misc_feature    14260..14502
                     /note="SV40 polyadenylation site"
                     /label="SV40 polyadenylation site"
     misc_feature    14519..14566
                     /note="Frt"
                     /label="Frt"
     misc_feature    14573..14606
                     /note="loxP"
                     /label="loxP"
     misc_feature    10042..10157
                     /note="FCHK std_gt1"
                     /label="FCHK std_gt1"
     misc_feature    10042..10059
                     /note="FCHK QC prefix region"
                     /label="FCHK QC prefix region"
     misc_feature    10060..10139
                     /note="FCHK QC critical region"
                     /label="FCHK QC critical region"
     misc_feature    10140..10157
                     /note="FCHK QC suffix region"
                     /label="FCHK QC suffix region"
     misc_feature    14622..14642
                     /note="B2 Gateway"
                     /label="B2 Gateway"
     misc_feature    9041..14672
                     /note="Synthetic Cassette"
                     /label="Synthetic Cassette"
     exon            15079..15261
                     /db_xref="ENSEMBL:ENSMUSE00001260625"
                     /type="targeted"
                     /rank="4"
                     /note="target exon 1 ENSMUSE00001260625"
     exon            15930..16090
                     /db_xref="ENSEMBL:ENSMUSE00001288857"
                     /type="targeted"
                     /rank="5"
                     /note="target exon 2 ENSMUSE00001288857"
     misc_feature    14673..16274
                     /note="Critical Region"
                     /label="Critical Region"
     misc_feature    16298..16331
                     /note="Downstream LoxP"
                     /label="Downstream LoxP"
     misc_feature    16275..16354
                     /note="synthetic loxP region"
                     /label="synthetic loxP region"
     exon            17895..17959
                     /db_xref="ENSEMBL:ENSMUSE00001022352"
                     /rank="6"
                     /note="ENSMUSE00001022352"
                     /label="ENSMUSE00001022352"
     exon            19518..19632
                     /db_xref="ENSEMBL:ENSMUSE00001065620"
                     /rank="7"
                     /note="ENSMUSE00001065620"
                     /label="ENSMUSE00001065620"
     exon            20037..20146
                     /db_xref="ENSEMBL:ENSMUSE00001002386"
                     /rank="8"
                     /note="ENSMUSE00001002386"
                     /label="ENSMUSE00001002386"
     misc_feature    16355..20779
                     /note="3 arm"
                     /label="3 arm"
ORIGIN      
        1 ccactggccg tcgttttaca ttaattaaca acttttctat acaaagttga cagataaacg
       61 gatcccctag tttgtgatag gatcgaattc taccgggtag gggaggcgct tttcccaagg
      121 cagtctggag catgcgcttt agcagccccg ctgggcactt ggcgctacac aagtggcctc
      181 tggcctcgca cacattccac atccaccggt aggcgccaac cggctccgtt ctttggtggc
      241 cccttcgcgc caccttctac tcctccccta gtcaggaagt tcccccccgc cccgcagctc
      301 gcgtcgtgca ggacgtgaca aatggaagta gcacgtctca ctagtctcgt gcagatggac
      361 agcaccgctg agcaatggaa gcgggtaggc ctttggggca gcggccaata gcagctttgc
      421 tccttcgctt tctgggctca gaggctggga aggggtgggt ccgggggcgg gctcaggggc
      481 gggctcaggg gcggggcggg cgcccgaagg tcctccggag gcccggcatt ctgcacgctt
      541 caaaagcgca cgtctgccgc gctgttctcc tcttcctcat ctccgggcct ttcgacctgc
      601 aggtcctcgc catggatcct gatgatgttg ttgattcttc taaatctttt gtgatggaaa
      661 acttttcttc gtaccacggg actaaacctg gttatgtaga ttccattcaa aaaggtatac
      721 aaaagccaaa atctggtaca caaggaaatt atgacgatga ttggaaaggg ttttatagta
      781 ccgacaataa atacgacgct gcgggatact ctgtagataa tgaaaacccg ctctctggaa
      841 aagctggagg cgtggtcaaa gtgacgtatc caggactgac gaaggttctc gcactaaaag
      901 tggataatgc cgaaactatt aagaaagagt taggtttaag tctcactgaa ccgttgatgg
      961 agcaagtcgg aacggaagag tttatcaaaa ggttcggtga tggtgcttcg cgtgtagtgc
     1021 tcagccttcc cttcgctgag gggagttcta gcgttgaata tattaataac tgggaacagg
     1081 cgaaagcgtt aagcgtagaa cttgagatta attttgaaac ccgtggaaaa cgtggccaag
     1141 atgcgatgta tgagtatatg gctcaagcct gtgcaggaaa tcgtgtcagg cgatctcttt
     1201 gtgaaggaac cttacttctg tggtgtgaca taattggaca aactacctac agagatttaa
     1261 agctctaagg taaatataaa atttttaagt gtataatgtg ttaaactact gattctaatt
     1321 gtttgtgtat tttagattcc aacctatgga actgatgaat gggagcagtg gtggaatgca
     1381 gatcctagag ctcgctgatc agcctcgact gtgccttcta gttgccagcc atctgttgtt
     1441 tgcccctccc ccgtgccttc cttgaccctg gaaggtgcca ctcccactgt cctttcctaa
     1501 taaaatgagg aaattgcatc gcattgtctg agtaggtgtc attctattct ggggggtggg
     1561 gtggggcagg acagcaaggg ggaggattgg gaagacaata gcaggcatgc tggggatgcg
     1621 gtgggctcta tggcttctga ggcggaaaga accagctggg gctcgacgcg ccgtacccag
     1681 cttttgttcc ctttagtgag ggcctgaatg gcgaatggac gcgccctgta gcggcgcatt
     1741 aagcgcggcg ggtgtggtgg ttacgcgcag cgtgaccgct acacttgcca gcgccctagc
     1801 gcccgctcct ttcgctttct tcccttcctt tctcgccacg ttcgccggct ttccccgtca
     1861 agctctaaat cgggggctcc ctttagggtt ccgatttagt gctttacggc acctcgaccc
     1921 caaaaaactt gattagggtg atggttcacg tagtgggcca tcgccctgat agacggtttt
     1981 tcgccctttg acgttggagt ccacgttctt taatagtgga ctcttgttcc aaactggaac
     2041 aacactcaac cctatctcgg tctattcttt tgatttataa gggattttgc cgatttcggc
     2101 ctattggtta aaaaatgagc tgatttaaca aaaattttaa caaaattcag aagaactcgt
     2161 caagaaggcg atagaaggcg atgcgctgcg aatcgggagc ggcgataccg taaagcacga
     2221 ggaagcggtc agcccattcg ccgccaagct cttcagcaat atcacgggta gccaacgcta
     2281 tgtcctgata gcggtccgcc acacccagcc ggccacagtc gatgaatcca gaaaagcggc
     2341 cattttccac catgatattc ggcaagcagg catcgccatg ggtcacgacg agatcctcgc
     2401 cgtcgggcat gctcgccttg agcctggcga acagttcggc tggcgcgagc ccctgatgct
     2461 cttcgtccag atcatcctga tcgacaagac cggcttccat ccgagtacgt gctcgctcga
     2521 tgcgatgttt cgcttggtgg tcgaatgggc aggtagccgg atcaagcgta tgcagccgcc
     2581 gcattgcatc agccatgatg gatactttct cggcaggagc aaggtgagat gacaggagat
     2641 cctgccccgg cacttcgccc aatagcagcc agtcccttcc cgcttcagtg acaacgtcga
     2701 gcacagctgc gcaaggaacg cccgtcgtgg ccagccacga tagccgcgct gcctcgtctt
     2761 gcagttcatt cagggcaccg gacaggtcgg tcttgacaaa aagaaccggg cgcccctgcg
     2821 ctgacagccg gaacacggcg gcatcagagc agccgattgt ctgttgtgcc cagtcatagc
     2881 cgaatagcct ctccacccaa gcggccggag aacctgcgtg caatccatct tgttcaatca
     2941 tgcgaaacga tcctcatcct gtctcttgat cagatcttga tcccctgcgc catcagatcc
     3001 ttggcggcga gaaagccatc cagtttactt tgcagggctt cccaacctta ccagagggcg
     3061 ccccagctgg caattccggt tcgcttgctg tccataaaac cgcccagtct agctatcgcc
     3121 atgtaagccc actgcaagct acctgctttc tctttgcgct tgcgttttcc cttgtccaga
     3181 tagcccagta gctgacattc atccggggtc agcaccgttt ctgcggactg gctttctacg
     3241 tgaaaaggat ctaggtgaag atcctttttg ataatctcat gaccaaaatc ccttaacgtg
     3301 agttttcgtt ccactgagcg tcagaccccg tagaaaagat caaaggatct tcttgagatc
     3361 ctttttttct gcgcgtaatc tgctgcttgc aaacaaaaaa accaccgcta ccagcggtgg
     3421 tttgtttgcc ggatcaagag ctaccaactc tttttccgaa ggtaactggc ttcagcagag
     3481 cgcagatacc aaatactgtt cttctagtgt agccgtagtt aggccaccac ttcaagaact
     3541 ctgtagcacc gcctacatac ctcgctctgc taatcctgtt accagtggct gctgccagtg
     3601 gcgataagtc gtgtcttacc gggttggact caagacgata gttaccggat aaggcgcagc
     3661 ggtcgggctg aacggggggt tcgtgcacac agcccagctt ggagcgaacg acctacaccg
     3721 aactgagata cctacagcgt gagctatgag aaagcgccac gcttcccgaa gggagaaagg
     3781 cggacaggta tccggtaagc ggcagggtcg gaacaggaga gcgcacgagg gagcttccag
     3841 ggggaaacgc ctggtatctt tatagtcctg tcgggtttcg ccacctctga cttgagcgtc
     3901 gatttttgtg atgctcgtca ggggggcgga gcctatggaa aaacgccagc aacgcggcct
     3961 ttttacggtt cctgggcttt tgctggcctt ttgctcacat gtaatacgac tcactatagg
     4021 gcgaattgga gctaggcggc cgtttatcgt gccaacttta ttatacaaag ttgcggacgc
     4081 gatcgccggc ggataacaat ttcacacagg atcctcgatt cagcagaaaa cacaagttcg
     4141 gattttaatg ttgtactttg ttctgcagta aaacgcaacg tcaagttttg tcttacacat
     4201 aacgaaaaaa ttaattcttc ctaatttttt taatcagtct ggtaaagact ctaaagcctg
     4261 ggcttccata ttgaccttcc agcaagtgtc tgctcccacg aaggcacgca ttgttaagta
     4321 caaggggaaa gctgttgtgt ttcataaaaa gatacaagaa ggaaggaata tttttgttgg
     4381 aggtgcggta tagtgtggga gaagggtgtg cgtatgcggg ggcccatgct gaggcatccc
     4441 ttccccctta gagaccagtc atgtgacaca gaatagagtt gatttagggc atagagaggg
     4501 gagttgagag aaaggcagag tgggggaggg agggagagta gaaaagtgga ggcaagccat
     4561 gagcacgcgg agagagatgg gggaggggaa tggggaaaga gggggagcaa gagaaagaga
     4621 ggagggggca tgaagcccct tttacagtga gtcaggcaca cctggctgtt gccaggtaac
     4681 tgtggagcag agcctagacg gaatgccaat gaaagttcag ctttcaaact tgaacaccaa
     4741 gtttccaagg atagtttgtt gttatttcca ttaaaacaga agggggcttg ctgcagcagt
     4801 cattgtagag agaaaggact ctggtgaacc gcacagtgcc aaaacaccgt caggaggcag
     4861 gagttctgga gaacatgcat ccaccagtga agacggtttc cacaaggctc atcaggaccc
     4921 caaggttaca agttttgtcc acaaatacga tatgcctcca ggaggagaaa gttaactgtt
     4981 gctagtgata gggtctcctg cagccaaggc tggcctcaaa cttgcaaggc tagcctggga
     5041 caactgatcc tccagcctcc agcctctaag tgctaggatg gcaggtgtgc agcagcttga
     5101 gagcggtccg ggtctcaaga aacctgaagc acatcccgtt atccaagtag tcaagctcta
     5161 tgacatcatt ttgtgcctct gggtatgatg tagcaggaag aacgcattac ttcctgtgta
     5221 gttcctacta ccaaaaaaaa gttaatcatg attgaaatta ctaattaaaa agtagtcagg
     5281 taagtggaga ctgtgagaca cagacaagat aactggccta tactgtaggg tatgagagag
     5341 aaggaggggc tgggagggac agagagagat cgagacagcg gtgtgggggg ttggagtgtg
     5401 aggtgcatgt aagacattgc aatatagctc actggtttta agtgcatgct ttgatcagaa
     5461 gagctctgaa tttggatctg aacttgagta cgttccagtg tgctgtgtgg ctcacagcta
     5521 agcactccac ccatcccagc ctagcagcct cagtgtaaac tagtaacatt agcagactgt
     5581 ctctacaact ggttgtatcc tgtagctctc tgagtaaata ttcaggaaat atctggtaaa
     5641 ttaactggtt gggtttcatt gacacatgtg tgtatgtatg tgattgtgtg tgcatgttaa
     5701 gaatacatgc ttgtggaggc cagcggtcaa tatcaggtgc cttcctcatc tctctccatc
     5761 ttattctttg agacagaata tctcacggag cttggagtgt accaattcat ctaaaccagt
     5821 ggttgtaaaa gtaactttta ttctccagat gtaattgtcc tctcagaggc tcagagctaa
     5881 aaaagcttac cttttctggc tctttctgaa ctctggctgg ctgattaaac tcagctatcc
     5941 tagcccaaac tcccctccga gctgactgat tcaaactggc ttctcttgcc ttctgactga
     6001 attgctctgc atgatgccaa actaactctg gcaatctgtt ctaatcttct ggctcctttt
     6061 cattctctgg cttattcttc acctgcaatc tgtctccgta aaactgtcca gataaaactg
     6121 ccttctctca gtctctgtct ctctgtctct gtttctctgc ttctctctct ctctctctct
     6181 ctctctctct ctctctctct ctctctcttt ctctctctgt gtgtgtgtgt gggggggggg
     6241 gggtgctgct ctcttaagta gcctctccta tctgttctct ggagagttag gcatatccta
     6301 tctctgattc attctgtcag atctttctct gattcatcac tttgtctgtc cctcaattag
     6361 acatcacttt catacatggg tgcttctttc tacaaacctt accttaccgt cattgttcgg
     6421 gattaaaggt atatactaag gacatgtcaa tattccagcc agagggattc aaggtgtata
     6481 ctcctgcagt agggattgat ggtgtgttct aagggaacgt caagccagat cacacaggca
     6541 tggaaggtct ttgcatgtga tctcttgaca gagcagccat attgctgggt taaaattcct
     6601 ctactagtga ctctcaacct tcttaatgct gtggccattt aatacaattt ctcctgttgt
     6661 ggtgacccca accataaaat tattttgttg ctatttccta atcctaattt tgctactgtt
     6721 atgaattgta aaatgcctgc tatgcagggt atctgatatg tgacccctgg aggggtcaca
     6781 acccatgagt tactgatcta ggctaactaa ccagtaagct tcagggctgt gtctgtcact
     6841 gcttctacag cccgatatta ccgcaggtgc cctacactgg cttctttttc atggatgcgg
     6901 ggaatctgaa ctcaggtccc tgaggagtct tcacactggc acggcaagca cgttaccaac
     6961 tgagctatct cccaggccca aaagttaact tattttttaa aatgagctgt tttatttgat
     7021 tctatgcctc tgcatgcttt gcccgtgtgt atgtacgtac accacatgag tgtttcatgc
     7081 ctctggaggt cagaaggtgg tatgagatct agaactggaa atgcaggtag ttgtgagctg
     7141 ccatgaggat gctgggaaca aaaccctggt tctctgtaag ggccaccagt actcttaacc
     7201 actgagcatc tctctctggc cctaattgtt aacttgctgc ataatcatca tcttcttcat
     7261 catcatcgcc atcaccatca tcaccatcac catcattggc tccttttctg ctgtctttgc
     7321 gccttgttgg tatctttcct gactctctca cagtgccttt ccttccctgt cctcaggagg
     7381 cccagtgaca cagtcagaag gggatgtgag gtgcagagag catcgcctat tttcgtagga
     7441 actctccttg cgtactagcc cttttttcct ggttttcagg agattcgaag ccttacttca
     7501 gaccgggaag agccccacct gtgaactgct gtttgactgg ggcaccacga actgcacagt
     7561 tggcgacctt gtggatctac tggtccagat tgagctgttt gcccccgcca ctctcctgct
     7621 gccgggtaaa tgggtgtgtc catggcgtga acactgcctg gagtgacaat ggcagaccca
     7681 gaatcgtttt actctttcgt gtaatgaaca gacccgacat tgagtctgct ccttcttcca
     7741 gctctcctta gcttttaaca ttctggttac cacatgctgt ggaccatgcc actagtgaca
     7801 gatgctcaag gattggcccg accccatcaa agtcggggca gtcttctgcc gggggagtta
     7861 tttaggggga tgaagaagtg gcctttaagg atttattttt tgagacatgt ctctctctca
     7921 accccattca acttcacctt gacacgactg tcatcatggc ttccttacac tgcaccccac
     7981 tgttaggacg gttctgccat cctcattacc acactgcttt ctccctttga cacactggtg
     8041 gatcgaaacc attactgtgc gaagaatccg gtagaattct cgtgggacgt agattcctgg
     8101 actccatgcc acatgtcctt aatgggagtc acagcaatga gttcattgtc taggatgttc
     8161 tttgtatccc cccacctctt tgtgtgtgtg tttgtgtgtc agtgtgtttg tgtgtcagta
     8221 tgtgtatatc agtgtatgtg tcagtgtgta tgtcaatgtg tgtgtgtgag tatgtgtatg
     8281 tgtgtgggca tgtgtgtgtg tgtcagtgta tatgtgtcag tgtgtgtgtg tttgtatgtg
     8341 tgtcgtgtgt atgtatgttg tgtgtcattg tgtgtgtgtc tgtgtgtggg cctgtgtgta
     8401 tgtgtgtcag tgtgtgtgtt tgtatgtttg tcagtgtgca tgtatattgt gtgtgtcagt
     8461 gtgtatatgt cagtgtgtgt gtgtctgagg gtttgggtgt gggccggtgt gtgtgtctgt
     8521 ttgtgtttgt gtctgtgtgt aagtcagtgt atatgtgtct ttgtgtgtgt cagtatgtgc
     8581 atgtcagtgt gtgtgtttgt atgtttgtca gtgtgcatgt atattgtgtg tgtcagtgta
     8641 tatatgtcag tgtgtgtgtg tctgagtgtt tgggtgtggg cctgtgtgtg tgtttgtgtc
     8701 tgtgtgtgtg tgtaagtcag tgtgtatgtg tctttgtgtg tgtcagtgtg tgtgtgtctg
     8761 agtgtgtgtt cagttgttcg ttcttgagac agaagctcac atagcccaga ctgaccttga
     8821 agttactatg tagtcaagac cagagttgaa ctcgatcctc ctgcctctac cttcaaagtg
     8881 ctgggatcac aggggggcac tgccgtgcca gctgcttctc tattcttaaa tgagtagagt
     8941 ctcctcattc cccaatgcct ctgaaacact tttgtcgaca agtgtcactc tgtctactca
     9001 tttttatcac aaccaacagc gtctaactgg ggtatcttcc aaggcgcata acgataccac
     9061 gatatcaaca agtttgtaca aaaaagcagg ctggcgccgg aaccgaagtt cctattccga
     9121 agttcctatt ctctagaaag tataggaact tcgaaccctt tcccacacca ccctccacac
     9181 ttgccccaaa cactgccaac tatgtaggag gaaggggttg ggactaacag aagaacccgt
     9241 tgtggggaag ctgttgggag ggtcacttta tgttcttgcc caaggtcagt tgggtggcct
     9301 gcttctgatg aggtggtccc aaggtctggg gtagaaggtg agagggacag gccaccaagg
     9361 tcagcccccc ccccctatcc cataggagcc aggtccctct cctggacagg aagactgaag
     9421 gggagatgcc agagactcag tgaagcctgg ggtaccctat tggagtcctt caaggaaaca
     9481 aacttggcct caccaggcct cagccttggc tcctcctggg aactctactg cccttgggat
     9541 ccccttgtag ttgtgggtta cataggaagg gggacgggat tccccttgac tggctagcct
     9601 actcttttct tcagtcttct ccatctcctc tcacctgtct ctcgaccctt tccctaggat
     9661 agacttggaa aaagataagg ggagaaaaca aatgcaaacg aggccagaaa gattttggct
     9721 gggcattcct tccgctagct tttattggga tcccctagtt tgtgataggc cttttagcta
     9781 catctgccaa tccatctcat tttcacacac acacacacca ctttccttct ggtcagtggg
     9841 cacatgtcca gcctcaagtt tatatcacca cccccaatgc ccaacacttg tatggccttg
     9901 ggcgggtcat cccccccccc acccccagta tctgcaacct caagctagct tgggtgcgtt
     9961 ggttgtggat aagtagctag actccagcaa ccagtaacct ctgccctttc tcctccatga
    10021 caaccaggtc ccaggtcccg aaaaccaaag aagaagaacg cagatcgcag atcgcagatc
    10081 tccgagggca gaggaagtct tctaacatgc ggtgacgtgg aggagaatcc cggccctggg
    10141 atctggactc tagaggatcc cgtcgtttta caacgtcgtg actgggaaaa ccctggcgtt
    10201 acccaactta atcgccttgc agcacatccc cctttcgcca gctggcgtaa tagcgaagag
    10261 gcccgcaccg atcgcccttc ccaacagttg cgcagcctga atggcgaatg gcgctttgcc
    10321 tggtttccgg caccagaagc ggtgccggaa agctggctgg agtgcgatct tcctgaggcc
    10381 gatactgtcg tcgtcccctc aaactggcag atgcacggtt acgatgcgcc catctacacc
    10441 aacgtgacct atcccattac ggtcaatccg ccgtttgttc ccacggagaa tccgacgggt
    10501 tgttactcgc tcacatttaa tgttgatgaa agctggctac aggaaggcca gacgcgaatt
    10561 atttttgatg gcgttaactc ggcgtttcat ctgtggtgca acgggcgctg ggtcggttac
    10621 ggccaggaca gtcgtttgcc gtctgaattt gacctgagcg catttttacg cgccggagaa
    10681 aaccgcctcg cggtgatggt gctgcgctgg agtgacggca gttatctgga agatcaggat
    10741 atgtggcgga tgagcggcat tttccgtgac gtctcgttgc tgcataaacc gactacacaa
    10801 atcagcgatt tccatgttgc cactcgcttt aatgatgatt tcagccgcgc tgtactggag
    10861 gctgaagttc agatgtgcgg cgagttgcgt gactacctac gggtaacagt ttctttatgg
    10921 cagggtgaaa cgcaggtcgc cagcggcacc gcgcctttcg gcggtgaaat tatcgatgag
    10981 cgtggtggtt atgccgatcg cgtcacacta cgtctgaacg tcgaaaaccc gaaactgtgg
    11041 agcgccgaaa tcccgaatct ctatcgtgcg gtggttgaac tgcacaccgc cgacggcacg
    11101 ctgattgaag cagaagcctg cgatgtcggt ttccgcgagg tgcggattga aaatggtctg
    11161 ctgctgctga acggcaagcc gttgctgatt cgaggcgtta accgtcacga gcatcatcct
    11221 ctgcatggtc aggtcatgga tgagcagacg atggtgcagg atatcctgct gatgaagcag
    11281 aacaacttta acgccgtgcg ctgttcgcat tatccgaacc atccgctgtg gtacacgctg
    11341 tgcgaccgct acggcctgta tgtggtggat gaagccaata ttgaaaccca cggcatggtg
    11401 ccaatgaatc gtctgaccga tgatccgcgc tggctaccgg cgatgagcga acgcgtaacg
    11461 cgaatggtgc agcgcgatcg taatcacccg agtgtgatca tctggtcgct ggggaatgaa
    11521 tcaggccacg gcgctaatca cgacgcgctg tatcgctgga tcaaatctgt cgatccttcc
    11581 cgcccggtgc agtatgaagg cggcggagcc gacaccacgg ccaccgatat tatttgcccg
    11641 atgtacgcgc gcgtggatga agaccagccc ttcccggctg tgccgaaatg gtccatcaaa
    11701 aaatggcttt cgctacctgg agagacgcgc ccgctgatcc tttgcgaata cgcccacgcg
    11761 atgggtaaca gtcttggcgg tttcgctaaa tactggcagg cgtttcgtca gtatccccgt
    11821 ttacagggcg gcttcgtctg ggactgggtg gatcagtcgc tgattaaata tgatgaaaac
    11881 ggcaacccgt ggtcggctta cggcggtgat tttggcgata cgccgaacga tcgccagttc
    11941 tgtatgaacg gtctggtctt tgccgaccgc acgccgcatc cagcgctgac ggaagcaaaa
    12001 caccagcagc agtttttcca gttccgttta tccgggcaaa ccatcgaagt gaccagcgaa
    12061 tacctgttcc gtcatagcga taacgagctc ctgcactgga tggtggcgct ggatggtaag
    12121 ccgctggcaa gcggtgaagt gcctctggat gtcgctccac aaggtaaaca gttgattgaa
    12181 ctgcctgaac taccgcagcc ggagagcgcc gggcaactct ggctcacagt acgcgtagtg
    12241 caaccgaacg cgaccgcatg gtcagaagcc gggcacatca gcgcctggca gcagtggcgt
    12301 ctggcggaaa acctcagtgt gacgctcccc gccgcgtccc acgccatccc gcatctgacc
    12361 accagcgaaa tggatttttg catcgagctg ggtaataagc gttggcaatt taaccgccag
    12421 tcaggctttc tttcacagat gtggattggc gataaaaaac aactgctgac gccgctgcgc
    12481 gatcagttca cccgtgcacc gctggataac gacattggcg taagtgaagc gacccgcatt
    12541 gaccctaacg cctgggtcga acgctggaag gcggcgggcc attaccaggc cgaagcagcg
    12601 ttgttgcagt gcacggcaga tacacttgct gatgcggtgc tgattacgac cgctcacgcg
    12661 tggcagcatc aggggaaaac cttatttatc agccggaaaa cctaccggat tgatggtagt
    12721 ggtcaaatgg cgattaccgt tgatgttgaa gtggcgagcg atacaccgca tccggcgcgg
    12781 attggcctga actgccagct ggcgcaggta gcagagcggg taaactggct cggattaggg
    12841 ccgcaagaaa actatcccga ccgccttact gccgcctgtt ttgaccgctg ggatctgcca
    12901 ttgtcagaca tgtatacccc gtacgtcttc ccgagcgaaa acggtctgcg ctgcgggacg
    12961 cgcgaattga attatggccc acaccagtgg cgcggcgact tccagttcaa catcagccgc
    13021 tacagtcaac agcaactgat ggaaaccagc catcgccatc tgctgcacgc ggaagaaggc
    13081 acatggctga atatcgacgg tttccatatg gggattggtg gcgacgactc ctggagcccg
    13141 tcagtatcgg cggaattcca gctgagcgcc ggtcgctacc attaccagtt ggtctggtgt
    13201 caggggatcc cccgggaggg cagaggaagt cttctaacat gcggtgacgt ggaggagaat
    13261 cccggcccta ttgaacaaga tggattgcac gcaggttctc cggccgcttg ggtggagagg
    13321 ctattcggct atgactgggc acaacagaca atcggctgct ctgatgccgc cgtgttccgg
    13381 ctgtcagcgc aggggcgccc ggttcttttt gtcaagaccg acctgtccgg tgccctgaat
    13441 gaactgcagg acgaggcagc gcggctatcg tggctggcca cgacgggcgt tccttgcgca
    13501 gctgtgctcg acgttgtcac tgaagcggga agggactggc tgctattggg cgaagtgccg
    13561 gggcaggatc tcctgtcatc tcaccttgct cctgccgaga aagtatccat catggctgat
    13621 gcaatgcggc ggctgcatac gcttgatccg gctacctgcc cattcgacca ccaagcgaaa
    13681 catcgcatcg agcgagcacg tactcggatg gaagccggtc ttgtcgatca ggatgatctg
    13741 gacgaagagc atcaggggct cgcgccagcc gaactgttcg ccaggctcaa ggcgcgcatg
    13801 cccgacggcg aggatctcgt cgtgacccat ggcgatgcct gcttgccgaa tatcatggtg
    13861 gaaaatggcc gcttttctgg attcatcgac tgtggccggc tgggtgtggc ggaccgctat
    13921 caggacatag cgttggctac ccgtgatatt gctgaagagc ttggcggcga atgggctgac
    13981 cgcttcctcg tgctttacgg tatcgccgct cccgattcgc agcgcatcgc cttctatcgc
    14041 cttcttgacg agttcttctg agcgggactc tggggttcga aatgaccgac caagcgacgc
    14101 ccaacctgcc atcacgagat ttcgattcca ccgccgcctt ctatgaaagg ttgggcttcg
    14161 gaatcgtttt ccgggacgcc ggctggatga tcctccagcg cggggatctc atgctggagt
    14221 tcttcgccca ccccccggat ctaagctcta gataagtaat gatcataatc agccatatca
    14281 catctgtaga ggttttactt gctttaaaaa acctcccaca cctccccctg aacctgaaac
    14341 ataaaatgaa tgcaattgtt gttgttaact tgtttattgc agcttataat ggttacaaat
    14401 aaagcaatag catcacaaat ttcacaaata aagcattttt ttcactgcat tctagttgtg
    14461 gtttgtccaa actcatcaat gtatcttatc atgtctggat ccgggggtac cgcgtcgaga
    14521 agttcctatt ccgaagttcc tattctctag aaagtatagg aacttcgtcg agataacttc
    14581 gtatagcata cattatacga agttatgtcg agatatctag acccagcttt cttgtacaaa
    14641 gtggttgata tctctatagt cgcagtaggc ggtttctcct gctgaaaaga gacaacatga
    14701 ccacggcgac tcatataggg gaaaaacgtt taattggtgg tagcttacag tttcagaggt
    14761 tcagtccatt gtcatcatgg tgggaagcat ggtgacacgc aggcagatgt gattctggag
    14821 aggtggcgag agttctacat ccagaccagc tggcagcagg gagagagaca gagacagaaa
    14881 ctgggcctgg cttgagcatc tgagacctaa aagccccccc acccccccac agtgacacac
    14941 ttcctccagc aaggccacac ctcctaacag tgccactccc tctgagcctc cggaggccat
    15001 tttcattcaa accacagcac tgtttttttt cacacaaact tctttctcac accaaaactg
    15061 tgtcttcttg ctcgacagat gccgttcccc aaaccgtcaa aagcctgcct cctagagaag
    15121 cggcaacagt ggcacaaaca cacgggcctt gtcaggaaaa ggacaggaca tccgtaatgc
    15181 ctatgccgaa gctagaacac agctgcgagc caccggactc ctcaagccca gacaacagaa
    15241 gtgtagagtc cagcgacact cgtacgtagc actgcctatc ccttaccacc gatggatctg
    15301 ccactacggc gatttaaagg aaacctctct ctgtacagcg ggccggggca cagtggcagc
    15361 atccttccgt gtttcctttc ttagaagttt atcaaatacc atctgctttg catccgctgc
    15421 tattctttca gtgacttgag gcagcgggac atgcgtacag acacaataag taaaagagaa
    15481 aacaagtatg taggggctgt gcacgggtgc tcccaacact tggaagacag aggtggcgag
    15541 gccaggagtg tgagggcagc ttcatcgggc cagcaaattc aaggccaacc aggtctctat
    15601 gagaccttgt ctcaaaacta aatatataga gaagataatt aaaaagataa ttaagtgtga
    15661 ctagtgtttt gggggagtag accagactta gtcaaataag tattttaggt gggggtagtg
    15721 tttgatattg aatcactaag gggaattgta atgaaggtta caccctgtat ttcatgtgag
    15781 tgtgtgtctg tgtatctgtg cggtgtgtgt gggtgtgtgt gtctgtgtgt gtgtgtgtgt
    15841 gtgtgtaatc ttcacattga gcagatgtca gtcatggaag acacgtttcc ttgggcgagc
    15901 gccttctcct tgctctgtcg atgccgcagg gttccacagc ttctcgttcc atgaactgaa
    15961 gagcatcaca aacaacttcg acgagcaacc cgcgtctgcc ggtggcaacc ggatgggaga
    16021 ggggggattt ggagtggtgt acaagggctg tgtgaacaac accatcgtgg cggtgaagaa
    16081 gctcggagcg gtaagccatc ttccttcctc ctctcagaag aagcagccag ctaccctcac
    16141 cggattcatt atcccagtga ttactctcta caggcagact agccctaagc cggtgcctct
    16201 tatcacatag gaaccaatgg agagttatga cgcctacccc taggaaagta tatagacaca
    16261 gacatagatg gtgagagatg gcgcaacgca attaatgata acttcgtata gcatacatta
    16321 tacgaagtta tggtctgagc tcgccatcag ttcaagatta aggataagat actgaggaaa
    16381 ttttatctga atacatttgt aggacctgtc ccatttagaa atatgttagg tggcagtgag
    16441 atagctcagt aggcccattt agaaatatgt taggtgccag tgagatagct cagtaggtaa
    16501 aggcactcac cagtgagtct gataatctgg gtttgctccc tgggacccac acagtagaag
    16561 aagagaactg gctcctacaa attgttgttg ttcacgtatg tgtgtgacac actaaataaa
    16621 tgtaattcaa aaatattata tatacatatt catatatgca tatatgtgtg tatacataca
    16681 tacacacata tatacatgta tatgtgtgta tgtatgtata tatatatata tatatatata
    16741 tatatatata tatatatata tatatatata tgagatagtg tttctctatc atcttggctg
    16801 tcctggaact cgttctgaag accaggctgg cctggaactc atagcgatcc tcctgcctct
    16861 gcctcccgag tgctgggatt aaaggtgtac accaccatgc ctggcaaaaa caatgttttt
    16921 tttttttaat acatattatg aaaaaggagt ttccttgtct gtccttggtt accgtttcta
    16981 taagggtttt tacttgtaat tattgattaa ttatgttatc agtctgtcgt taatatctct
    17041 aaaatgtcaa tattgcgcat gtgtagccag cataggcatc ccttatcatt tctgttgcgg
    17101 gggctttcgt aggatttgat tctcttttcc tgctcacatc tgcttcagtc tgctggttac
    17161 ataaattctt tttaaagttt ctctgtgatg aagttttcta tttcacggga agggccaggc
    17221 cttcctctgg tgtgagtttg gatgttggca aatggttggc ctttagctaa aaccagttgg
    17281 tgtaaaaggt cccaacctct gtttccttgt ccctggtgcc tgcagctgga gtcccctgct
    17341 cccctacagt gcctctccct taccaagatt acctcactgg cttccaaggt cttgttatac
    17401 ataataaatg ccctgagtat ctgggttgct ggaatggctt catctcacct gaacccacct
    17461 tcatgttact tatgtctgtc tgtccttctt aatctccttg tagctcccta tcagattgcc
    17521 agaaccaagc atgcagacca tggcaagaca ttgtttttat gtcttttact gtactggtat
    17581 tgaaacccag ccttgtatgt gttgggccag cacttgacca ctgagctaca ccccaaccct
    17641 cttaatgtct cacttggagc aaagatcaag ttgcagacgc cacccttgaa cacattcttc
    17701 aagccaggca ggccttgaac ttgacgttct tgggcctcag cctcccatgc acatggaagt
    17761 acacttctac acaaccagac ctggtacacc gtgtgttttt aaagtaagca agtcagccta
    17821 ggactctctc cggagccccc ttccagtcac gaggctattg tgccatgtca caatctatat
    17881 ttttattttc acagatggtt gaaatcagta ctgaagaact aaagcaacag tttgatcaag
    17941 aaattaaagt aatggcaacg taagtgtaga ttttcccagc gtggcctggg gagagaacac
    18001 ggggcctggt ttccccataa agggcagatg caagtgtgtg aaggtacggg gttgaaacaa
    18061 acactatgga ttctctcatt acatgaccac atagtctcac atgcctgcac actgaaggca
    18121 gtcagtattg taaatcagaa cagagttaca taggattcaa gtgttttcca ttatcagggt
    18181 ttccattcca ggaattcctg atagatcagt tgtagtgatt taagaaaaaa aaaaattgta
    18241 ccatttagaa ttccaagaat gatggcacac tcctgtaatg ccagtacttg ggaggttgag
    18301 gtaggaagat tgtgagttca aggacaccct gcgctacatt gcaaatccca agacagctga
    18361 aactatgtag gaagaccctg tctcagaaat caatcaatca ataaataaat aaataaatat
    18421 tatttataaa gtgacagacc ctcagagaag ttaaaacttg tagaaaacta gggaaatacc
    18481 atatgcaaaa atgttgagag tatgttaatg aagagtcctt cagactccac ccagtaggga
    18541 ctaagttgat acatattgtg aaggttaatg aaatgaaaca ggtgagctcc catctacttt
    18601 atagataata gaaactcagc aactatcaac tatttgtatt tttaaaaatg caaattcggc
    18661 tgaaacggag aatttatcga tttaacttac acttctgaga gtattccttt tatgcaaaag
    18721 tatacacaat tatagatgga tcagaatgag aaaaatgaat aatgggacat ctctcatgtg
    18781 ccatgtgtgc ttcaggtatt cattaattct cacagcatcc atgttgcgtg acactgttac
    18841 ccggtagtac cattacccgg tagtaccatg ttctgtatac aggggagcct gaagctgagg
    18901 ttgtcgttgt gccatgcacc atatgtccag gaggtggcag cactgtgctt tctgatgaaa
    18961 cctgcgcttt gtagctctgc agtttttata actcatttct ctcaagtata ccaaaaaacc
    19021 tggactatag acaagcactt ggttaaagat cataagtaat gaagttaaat gtgagtgaag
    19081 atcgtttcat cgttcctaca aagcagtgcc tcgggtctgt cagagttttg ttacattaga
    19141 ggattcatcc atgttccaag tttccagatc ttgcaaatgc cctgagcaga gatgggcatc
    19201 ggggctcgtc ctgaactaac ctgtctcagg ttccactgat ccgatcaaat caatccgtgg
    19261 ctacagaact gaaaggggtt tgtttctgtc gtgggtcagt gtcactgaaa ccagaactgt
    19321 ttacaggaaa gaaccaacac tgccaacaag catgttagca ggttacgaac atccaccata
    19381 ttacatacga tatacatgtg tctagttata tagccacagg caggtatctc ctagatcttt
    19441 ccgataaaat tcttaaatct agtaacccct gcaaatattt accgcaaccg ttttcaccgg
    19501 tacgtctcct gccacaggtg tcagcacgag aacctggtgg agctgctcgg cttctccagc
    19561 gacagcgaca acctgtgctt agtgtatgct tacatgccca acgggtcctt gctggacaga
    19621 ctgtcctgcc tggtaagacg cttgggacag attgtctcgc tttctgttcc tgtattggac
    19681 tgctaatgtt cccatctggt caggacttac accacattaa attagtacct ttctggtttc
    19741 tgcaaaatga tgtatttcat gtgtggacca gcattaccca cttaagatgc agacgcatca
    19801 gccaaggcta gatgttgagg atgtagtggt gtgtttttat attcaagcat gacgttcaga
    19861 atccattgaa tattatttga gagggtttat ttttggccaa ctttaaaaat tgggtccctt
    19921 agtgatgcat cccttttatt ggttgacaaa aaaaaaaaaa tactattagg tgtttcctct
    19981 ggatcttttt tttttcacct aagcaattgt ttcaaatcgg tttgtttctt ctcaaggatg
    20041 gtacaccacc gctttcctgg cacacaaggt gcaaggttgc tcaggggaca gcaaatggca
    20101 tcaggtttct gcatgaaaat catcacattc atagagatat taaaaggtaa gtctaccgtc
    20161 agaaattctg ggaagccgtc ttgaaagaat acttctctct cctctttcat ttgctctttg
    20221 catgtatgtc ttgctccccc catccctgga gaagcccttt gcctggcaga cacctgtgat
    20281 ccctggtgtt ccaatgtcca tgacctgctt ttcctgattc accttcaacc tccgcggata
    20341 tttttagccc ccctccccac tcttgttatt tacctagttg aatatttacc tgctaaatgc
    20401 tagacattgt acatgataag gttgtacaag ataaggttag cggatgtagc tctgaacaga
    20461 gttcagcgtc aatcagataa tcacaaaaac aatgagcgtt tcctgtttta atgtagcgct
    20521 cagtattggt ataaagaagg gatttttgaa agaagctatg tttaagctga gacccaaacg
    20581 atgagctgga aataagaaag cacagtttga gggttgctat atcgaaaata aggagaatat
    20641 tcaggaaaga ataaccatat agggcgaagg gtaagaaggg atgtgaaggt gtggtgagtc
    20701 acggggaagt gagatgatta caacgtgact agtgtgcagg aagtggcgag tagaagactt
    20761 gagaggaatt taaatagat
//
