# Supplementary material for: CRISPR-Cas9 enables conditional mutagenesis of challenging loci
Source: Sci Rep. 2016 Sep 1;6:32326. doi: 10.1038/srep32326 (PMC5007477; doi:10.1038/srep32326)
Supplement: Supplementary File 3 [file srep32326-s3.zip › gb/HEP00999_B01_vector.gb]

LOCUS       39869#L1L2_gt1#L3L4_pZero_kan        19177 bp    dna     circular UNK 
ACCESSION   unknown
SOURCE      Mus musculus
  ORGANISM  Mus musculus
            Eukaryota; Metazoa; Chordata; Craniata; Vertebrata; Euteleostomi;
            Mammalia; Eutheria; Euarchontoglires; Glires; Rodentia;
            Sciurognathi; Muroidea; Muridae; Murinae; Mus.
COMMENT     cassette: L1L2_gt1
COMMENT     design_id: 39869
COMMENT     backbone: L3L4_pZero_kan
COMMENT     transcript_id: ENSMUST00000028232
FEATURES             Location/Qualifiers
     misc_feature    29..49
                     /note="B4 Gateway"
                     /label="B4 Gateway"
     CDS             complement(606..1400)
                     /note="KanR"
                     /label="KanR"
     misc_feature    2610..2630
                     /note="B3 Gateway"
                     /label="B3 Gateway"
     misc_feature    2636..2643
                     /note="AsiSI"
                     /label="AsiSI"
     misc_feature    1..2668
                     /note="Synthetic Backbone"
                     /label="Synthetic Backbone"
     exon            3982..4063
                     /db_xref="ENSEMBL:ENSMUSE00000163723"
                     /rank="3"
                     /note="ENSMUSE00000163723"
                     /label="ENSMUSE00000163723"
     exon            3425..3610
                     /db_xref="ENSEMBL:ENSMUSE00000260637"
                     /rank="2"
                     /note="ENSMUSE00000260637"
                     /label="ENSMUSE00000260637"
     misc_feature    2669..7699
                     /note="5 arm"
                     /label="5 arm"
     misc_feature    7727..7751
                     /note="B1 Gateway"
                     /label="B1 Gateway"
     misc_feature    7764..7811
                     /note="Frt"
                     /label="Frt"
     intron          7812..8686
                     /note="mouse En2 intron"
                     /label="mouse En2 intron"
     misc_feature    8684..8686
                     /note="Splice Acceptor"
                     /label="Splice Acceptor"
     exon            8687..8725
                     /note="mouse En2 exon"
                     /label="mouse En2 exon"
     misc_feature    8726..8742
                     /note="Frame 1 insert"
     misc_feature    8743..8796
                     /note="'self-cleaving' 2A peptide"
                     /label="'self-cleaving' 2A peptide"
     gene            8797..11874
                     /gene="lacZ"
                     /note="lacZ"
                     /label="lacZ"
     misc_feature    11875..11928
                     /note="'self-cleaving' 2A peptide"
                     /label="'self-cleaving' 2A peptide"
     gene            11929..12720
                     /gene="NeoR"
                     /note="NeoR"
                     /label="NeoR"
     misc_feature    12919..13161
                     /note="SV40 polyadenylation site"
                     /label="SV40 polyadenylation site"
     misc_feature    13178..13225
                     /note="Frt"
                     /label="Frt"
     misc_feature    13232..13265
                     /note="loxP"
                     /label="loxP"
     misc_feature    8701..8816
                     /note="FCHK std_gt1"
                     /label="FCHK std_gt1"
     misc_feature    8701..8718
                     /note="FCHK QC prefix region"
                     /label="FCHK QC prefix region"
     misc_feature    8719..8798
                     /note="FCHK QC critical region"
                     /label="FCHK QC critical region"
     misc_feature    8799..8816
                     /note="FCHK QC suffix region"
                     /label="FCHK QC suffix region"
     misc_feature    13281..13301
                     /note="B2 Gateway"
                     /label="B2 Gateway"
     misc_feature    7700..13331
                     /note="Synthetic Cassette"
                     /label="Synthetic Cassette"
     exon            14261..14361
                     /db_xref="ENSEMBL:ENSMUSE00001210106"
                     /type="targeted"
                     /rank="5"
                     /note="target exon 1 ENSMUSE00001210106"
     exon            13719..13814
                     /db_xref="ENSEMBL:ENSMUSE00001206220"
                     /type="targeted"
                     /rank="4"
                     /note="target exon 2 ENSMUSE00001206220"
     misc_feature    13332..14553
                     /note="Critical Region"
                     /label="Critical Region"
     misc_feature    14577..14610
                     /note="Downstream LoxP"
                     /label="Downstream LoxP"
     misc_feature    14554..14633
                     /note="synthetic loxP region"
                     /label="synthetic loxP region"
     exon            17571..17691
                     /db_xref="ENSEMBL:ENSMUSE00001229357"
                     /rank="9"
                     /note="ENSMUSE00001229357"
                     /label="ENSMUSE00001229357"
     exon            17407..17475
                     /db_xref="ENSEMBL:ENSMUSE00001306232"
                     /rank="8"
                     /note="ENSMUSE00001306232"
                     /label="ENSMUSE00001306232"
     exon            16677..16772
                     /db_xref="ENSEMBL:ENSMUSE00001251555"
                     /rank="7"
                     /note="ENSMUSE00001251555"
                     /label="ENSMUSE00001251555"
     exon            15229..15377
                     /db_xref="ENSEMBL:ENSMUSE00001254092"
                     /rank="6"
                     /note="ENSMUSE00001254092"
                     /label="ENSMUSE00001254092"
     misc_feature    14634..19177
                     /note="3 arm"
                     /label="3 arm"
ORIGIN      
        1 ccactggccg tcgttttaca ttaattaaca acttttctat acaaagttga cagatatcaa
       61 gcttatcgat accgtcgacc tcgagggggg cccggtaccg gccggccgtt taaacgctag
      121 cggccgccta gctccaattc gccctatagt gagtcgtatt aacctgaatg gcgaatggac
      181 gcgccctgta gcggcgcatt aagcgcgcgg gtgtggtggt tacgcgcagc gtgaccgcta
      241 cacttgccag cgccctagcg cccgctcctt tcgctttctt cccttccttt ctcgccacgt
      301 tcgccggctt tccccgtcaa gctctaaatc gggggctccc tttagggttc cgatttagag
      361 ctttacggca cctcgaccgc aaaaaacttg atttgggtga tggttcacgt agtgggccat
      421 cgccctgata gacggttttt cgccctttga cgttggagtc cacgttcttt aatagtggac
      481 tcttgttcca aactggaaca acactcaacc ctatcgcggt ctattctttt gatttataag
      541 ggatgttgcc gatttcggcc tattggttaa aaaatgagct gatttaacaa aaattttaac
      601 aaaattcaga agaactcgtc aagaaggcga tagaaggcga tgcgctgcga atcgggagcg
      661 gcgataccgt aaagcacgag gaagcggtca gcccattcgc cgccaagctc ttcagcaata
      721 tcacgggtag ccaacgctat gtcctgatag cggtccgcca cacccagccg gccacagtcg
      781 atgaatccag aaaagcggcc attttccacc atgatattcg gcaagcaggc atcgccatgg
      841 gtcacgacga gatcctcgcc gtcgggcatg ctcgccttga gcctggcgaa cagttcggct
      901 ggcgcgagcc cctgatgctc ttcgtccaga tcatcctgat cgacaagacc ggcttccatc
      961 cgagtacgtg ctcgctcgat gcgatgtttc gcttggtggt cgaatgggca ggtagccgga
     1021 tcaagcgtat gcagccgccg cattgcatca gccatgatgg atactttctc ggcaggagca
     1081 aggtgagatg acaggagatc ctgccccggc acttcgccca atagcagcca gtcccttccc
     1141 gcttcagtga caacgtcgag cacagctgcg caaggaacgc ccgtcgtggc cagccacgat
     1201 agccgcgctg cctcgtcttg cagttcattc agggcaccgg acaggtcggt cttgacaaaa
     1261 agaaccgggc gcccctgcgc tgacagccgg aacacggcgg catcagagca gccgattgtc
     1321 tgttgtgccc agtcatagcc gaatagcctc tccacccaag cggccggaga acctgcgtgc
     1381 aatccatctt gttcaatcat gcgaaacgat cctcatcctg tctcttgatc agatcttgat
     1441 cccctgcgcc atcagatcct tggcggcgag aaagccatcc agtttacttt gcagggcttc
     1501 ccaaccttac cagagggcgc cccagctggc aattccggtt cgcttgctgt ccataaaacc
     1561 gcccagtcta gctatcgcca tgtaagccca ctgcaagcta cctgctttct ctttgcgctt
     1621 gcgttttccc ttgtccagat agcccagtag ctgacattca tccggggtca gcaccgtttc
     1681 tgcggactgg ctttctacgt gaaaaggatc taggtgaaga tcctttttga taatctcatg
     1741 accaaaatcc cttaacgtga gttttcgttc cactgagcgt cagaccccgt agaaaagatc
     1801 aaaggatctt cttgagatcc tttttttctg cgcgtaatct gctgcttgca aacaaaaaaa
     1861 ccaccgctac cagcggtggt ttgtttgccg gatcaagagc taccaactct ttttccgaag
     1921 gtaactggct tcagcagagc gcagatacca aatactgtcc ttctagtgta gccgtagtta
     1981 ggccaccact tcaagaactc tgtagcaccg cctacatacc tcgctctgct aatcctgtta
     2041 ccagtggctg ctgccagtgg cgataagtcg tgtcttaccg ggttggactc aagacgatag
     2101 ttaccggata aggcgcagcg gtcgggctga acggggggtt cgtgcacaca gcccagcttg
     2161 gagcgaacga cctacaccga actgagatac ctacagcgtg agctatgaga aagcgccacg
     2221 cttcccgaag ggagaaaggc ggacaggtat ccggtaagcg gcagggtcgg aacaggagag
     2281 cgcacgaggg agcttccagg gggaaacgcc tggtatcttt atagtcctgt cgggtttcgc
     2341 cacctctgac ttgagcgtcg atttttgtga tgctcgtcag gggggcggag cctatggaaa
     2401 aacgccagca acgcggcctt tttacggttc ctgggctttt gctggccttt tgctcacatg
     2461 aagcgcgcaa ttaaccctca ctaaagggaa caaaagctgg tacggcgcgc ctaggttaat
     2521 taagagctcc accgcggtgg cggccttacg gccgtaaggc cgctctagaa ctagtggatc
     2581 ccccgggctg caggaattcg atatcgtgcc aactttatta tacaaagttg cggacgcgat
     2641 cgccggcgga taacaatttc acacaggaat gaaataattg atgaagaaaa ctgagacaga
     2701 gttggaagca gaatacgctg gggaattggg caggatgctc caaccattct agggtggaga
     2761 tttggagatt ctcaggccac tgcaccagga gccactgtgg cagggaagcg aaaggcagca
     2821 cttcaatgag atgggggaga gccagatgtg ttaggtgcaa tgggaatggc ttagctgctg
     2881 tgggcagatg tgcttcagac aggtttaaat gccccagact ggttcccatg aagtcatcag
     2941 ttaattgaga atagaaaggg gaattacaaa aggagggcat gtagctatgt cacacggttc
     3001 ccatgccacc tcaaaagttt tcagtactag gtgggccttt ctctgaacac attttagggg
     3061 aaacataaca tcttaagtgc ttgcatcctc agaactggcc cacatatggg acaaagcctc
     3121 agcctcctgg actcgtagtg gggttcagat ccatgggtcc tttgcgccag gcacagtggg
     3181 aagattcact ctcttagaag cagctaggta tggtatagag ccaccttgac tccttgtgag
     3241 ccatggccct gcctctgggt catcggccac ttctccttgc gtctcctgtt tccctatccc
     3301 tagaatgaga taataatgtc tccctcccag agttgtcctg tcaataaatg catttgagag
     3361 ccttacagaa tttcaggagc aggtggcaag ataaacattg ttctttcttc tccgatgtca
     3421 gcagaagcta atggagactc aagctctgga accagggact ctggaagcct ttggtgccac
     3481 cagtcctaac aaggggggcc tgtctaagac caaaaagaac ttcaaagact tgatgtctaa
     3541 ggtgacagag ggacagttcg tgctatgcag gtggacagac gggctatatt accttggcaa
     3601 gatcaagcgg gtgagtctgc tctggtcctt gggcccaggt tcatgtgtct ttctgctcat
     3661 ccctttttat ccctcatgcc tggaaactgg aagtggaagg gaacagagct gtcctcaggg
     3721 gcaatgtggc ccagcaggtt cttcagagaa cttaagcaag catcagactg gacagggtac
     3781 agaagactct ctggcctgct cttctgtcct taaaagcagc cccattaagt ggtgcccctg
     3841 ttcctggtgg tcatacttcg aagtggggag catatctctc cttctgaagc acacggccag
     3901 gagatggagg aagactgaga cccagctcct ctctgctgct cctccctgct gctcctccat
     3961 gctctcctct ctttgcctca ggtcagcagt cctaagcaaa gctgccttgt gacttttgaa
     4021 gataattcca aatactgggt cctgtggaag gacatccagc atggtgagtg tccaagtgtc
     4081 taccgcccct cccccatgcc tgctcctctc tgccttcagt tcttccttct ctgtcacctt
     4141 tttctcttgc catctgtgtt agtccatgaa ctccgtgcct tgagtacaca tcttgggccc
     4201 atcagaaaag ataattaaac gtctactcat ggatctctgt tctgaatgct cacacttcag
     4261 gcgggggggg gggggggagc agggcaggtg gaagaggagc tccggcttgt cttggcactc
     4321 agggtgcttg gaccaggtct caggcctgca gtttgtgtcc ttgaatggcg tctgctattc
     4381 tggctctcct agagctagag aggaggaaga ggccagagga gaagggctgc cagttagaga
     4441 cttgaactgt gttccctatt tatatgtgaa gaaaatgggt ggggggtggg gggagtgtag
     4501 ccaggaaagc atgaaagtgg ccatgcggag agggagcagg ggcatcggcc aggatgaaag
     4561 ggagctagac tgagtaccag ccctgccttc agatagctga cactgtgcta tagatatggc
     4621 cagttggggt cattcaatct acctaggaca gacttgggtg atcactagtc atggtaccta
     4681 tgtgttttta tcatggaact atgaccctgg cgtagcaccc atgaccacta acatgagaga
     4741 agaaacttat tgagtatcat ttatgatgtg gcccactgag gcaggttcta gggtcagaca
     4801 gactctggac ctcgttccca atctatctac tacaaagcta cacagccttg agcaatgatg
     4861 tcacttttct aacgtcgctg ttgggaagct cagatatggt gatgcatgca tgtagaatgc
     4921 gcgtcccagt gctgctacac ggtaagaaaa atgtttataa gaatctgtta ctgaaaaaga
     4981 ttatttcaag aagccagcca aacaggccac agggtgaagc cactttttat gtctttcaaa
     5041 ctattttttt ttctccaaaa tgtggccagg ggatactgtt tttttccccc tctagcccct
     5101 tgcaacctaa atctgttgat gcaaagctat aagcattccc tgctggctac actgctatga
     5161 aaagcacaaa actccagcag caaaggaaag atgtttcaac attcagggtc tagaaagcat
     5221 cccactgtgt gccaggaacc aggtggaagc atcccactgt gtgccaggaa ccaggtggag
     5281 cgcagtaggt acgtagctag gaacaggttg tcccataaat agccgattgt tcctggcagg
     5341 caggtgagcc tttggcattc cctaggatga gtgctcaagg ctgggcataa tgcagttaag
     5401 atatatcact ttatcaagga atcagaggct caaccacctt ccttgggtgt tgaacaaggc
     5461 aaggtcctta gtcaacaaat acgtcttgaa ccacctacta cctgccagaa ataccatttc
     5521 tgcctttaca gagctttcat cctaaggaga atgaagaggg aagattacca gttcaaggcc
     5581 agcctgagct acatagcaag actcaaaatc tatagaaaca aaaccaggaa atttttcagg
     5641 gagccttctg aataagaaaa cagaagtagg gcatcaagat gtatttaagg ggctggagag
     5701 atggcttagc agttaccagc atgcactgct cctgcagaag acctgagtct ggttcccaga
     5761 acccacatgg tggctcacaa ccacctgtaa atgcagtcct gggtgatcca acaccctctc
     5821 tgacttccac aggcgccaga cttgtgagtg gtgcacacac acatccatgc aggcaaaacc
     5881 tgtactcaga aaaaacccaa tgtatctttc agagaaagct ggcatagtgg ttcatacttg
     5941 tcatcctagc tctggagagg taaagacagg cagatagctg gaactcacta gccagtcagc
     6001 ctagtcagtg aaccctgcat cgcagtgaga cactcagaaa gaaagatggc tgcccccgac
     6061 caatgtgacc tgcacacatg tgcatctgca cacacgctaa ccttcatgca tatatagaca
     6121 ccggaaagtt gcatttgtag gtcagggtat gcgttaccta gaatgtacag tctttggttt
     6181 gatgcctagc atcactgcac cctccaaaag gagaaatata cttaacatag ccattcaaac
     6241 acttgagata taaaaatata tttaacaaaa gaagacaaaa aagggagccg ttccataact
     6301 gtattagcag ttggggttta cttcagtggg agagagagta cccagcaaga acaggctctg
     6361 ggtctaaacc ccaggtctaa aataagctaa gataaacaaa ttaactggtc actaaatctg
     6421 gactttgtat tttgattcaa aacacaaatt tgtagtgaca tttcaatttc ctagacattt
     6481 ggaaataaaa gtgacttcag atgcaataaa ggctatgcag tgtgctttaa gagaactctg
     6541 actagaaatg tagctgcagt ggttacagaa agatgaatgg gtgtctgggt cttgaattga
     6601 aataacaggg aggagatgtg agtgaggctg ttgtttaaat aggactttct gtgagttcac
     6661 gattgatggg aacatagtct cattataaac ctacattttt aagctgggcg tggtggctca
     6721 caccttcaat cccagcactt gggaggcaga ggcaggtgga tttctgagtt cgaggccagc
     6781 ctggtctatg gtctacaaag tgagttccag gacagccagg gctacacaga gaaactattg
     6841 tctcgaaaaa ccaaaaataa accaaaaaca aaaaaaccta cattcttatc acaaagtagg
     6901 cattttaaat gtcacttgac acaaaaatgt ttaaacataa aacaggttgg aataggtagg
     6961 agagggaact ggatgtgccc gaggtgcaaa gacttagcgg agcagtggtg gtgtgtttga
     7021 atctcactct cgtgcttccc agctgagcaa ggaccctgac ttcttgagcc tcagtttccc
     7081 catctttgga gcaggtgtta ggagacacct ctgagagcct ggggagattc atcgaggctg
     7141 cttgtggggt ggggtggggt gtgaagcgcg gtgctcagca gctcagttcc tgctctgcga
     7201 tttttattat gattgcttta acaactaaag tccctgacag ttttatactg gtacattctg
     7261 gttacactct cctcaatcct ccctagtgct ccccccccat ctcttccctc ctccctccct
     7321 gcccctttcc cagatggttg atgtttggtt ttgttgtgtg acccctttgg tcatctgtgt
     7381 gtctgttgga ccgggactac ctactggaat ccagtagaat caatgggtac acagctgaag
     7441 gcagtaactc accatcccct ccccaaatgt atcaatatga aattgctcag cagggcaggg
     7501 tcttcacagt gagctgttca cccactcgcc caggccacac ttcccacaga tgaggatcat
     7561 gatgggaaca tagagtctca ttataaacct acattccccc cccccccaga cagggtttgc
     7621 tcagcagtga aagataggca ccctgtggcc ctgccgtcaa tatctggtgt ggatggatcc
     7681 attcttatgt agacccttta aggcgcataa cgataccacg atatcaacaa gtttgtacaa
     7741 aaaagcaggc tggcgccgga accgaagttc ctattccgaa gttcctattc tctagaaagt
     7801 ataggaactt cgaacccttt cccacaccac cctccacact tgccccaaac actgccaact
     7861 atgtaggagg aaggggttgg gactaacaga agaacccgtt gtggggaagc tgttgggagg
     7921 gtcactttat gttcttgccc aaggtcagtt gggtggcctg cttctgatga ggtggtccca
     7981 aggtctgggg tagaaggtga gagggacagg ccaccaaggt cagccccccc cccctatccc
     8041 ataggagcca ggtccctctc ctggacagga agactgaagg ggagatgcca gagactcagt
     8101 gaagcctggg gtaccctatt ggagtccttc aaggaaacaa acttggcctc accaggcctc
     8161 agccttggct cctcctggga actctactgc ccttgggatc cccttgtagt tgtgggttac
     8221 ataggaaggg ggacgggatt ccccttgact ggctagccta ctcttttctt cagtcttctc
     8281 catctcctct cacctgtctc tcgacccttt ccctaggata gacttggaaa aagataaggg
     8341 gagaaaacaa atgcaaacga ggccagaaag attttggctg ggcattcctt ccgctagctt
     8401 ttattgggat cccctagttt gtgataggcc ttttagctac atctgccaat ccatctcatt
     8461 ttcacacaca cacacaccac tttccttctg gtcagtgggc acatgtccag cctcaagttt
     8521 atatcaccac ccccaatgcc caacacttgt atggccttgg gcgggtcatc ccccccccca
     8581 cccccagtat ctgcaacctc aagctagctt gggtgcgttg gttgtggata agtagctaga
     8641 ctccagcaac cagtaacctc tgccctttct cctccatgac aaccaggtcc caggtcccga
     8701 aaaccaaaga agaagaacgc agatcgcaga tcgcagatct ccgagggcag aggaagtctt
     8761 ctaacatgcg gtgacgtgga ggagaatccc ggccctggga tctggactct agaggatccc
     8821 gtcgttttac aacgtcgtga ctgggaaaac cctggcgtta cccaacttaa tcgccttgca
     8881 gcacatcccc ctttcgccag ctggcgtaat agcgaagagg cccgcaccga tcgcccttcc
     8941 caacagttgc gcagcctgaa tggcgaatgg cgctttgcct ggtttccggc accagaagcg
     9001 gtgccggaaa gctggctgga gtgcgatctt cctgaggccg atactgtcgt cgtcccctca
     9061 aactggcaga tgcacggtta cgatgcgccc atctacacca acgtgaccta tcccattacg
     9121 gtcaatccgc cgtttgttcc cacggagaat ccgacgggtt gttactcgct cacatttaat
     9181 gttgatgaaa gctggctaca ggaaggccag acgcgaatta tttttgatgg cgttaactcg
     9241 gcgtttcatc tgtggtgcaa cgggcgctgg gtcggttacg gccaggacag tcgtttgccg
     9301 tctgaatttg acctgagcgc atttttacgc gccggagaaa accgcctcgc ggtgatggtg
     9361 ctgcgctgga gtgacggcag ttatctggaa gatcaggata tgtggcggat gagcggcatt
     9421 ttccgtgacg tctcgttgct gcataaaccg actacacaaa tcagcgattt ccatgttgcc
     9481 actcgcttta atgatgattt cagccgcgct gtactggagg ctgaagttca gatgtgcggc
     9541 gagttgcgtg actacctacg ggtaacagtt tctttatggc agggtgaaac gcaggtcgcc
     9601 agcggcaccg cgcctttcgg cggtgaaatt atcgatgagc gtggtggtta tgccgatcgc
     9661 gtcacactac gtctgaacgt cgaaaacccg aaactgtgga gcgccgaaat cccgaatctc
     9721 tatcgtgcgg tggttgaact gcacaccgcc gacggcacgc tgattgaagc agaagcctgc
     9781 gatgtcggtt tccgcgaggt gcggattgaa aatggtctgc tgctgctgaa cggcaagccg
     9841 ttgctgattc gaggcgttaa ccgtcacgag catcatcctc tgcatggtca ggtcatggat
     9901 gagcagacga tggtgcagga tatcctgctg atgaagcaga acaactttaa cgccgtgcgc
     9961 tgttcgcatt atccgaacca tccgctgtgg tacacgctgt gcgaccgcta cggcctgtat
    10021 gtggtggatg aagccaatat tgaaacccac ggcatggtgc caatgaatcg tctgaccgat
    10081 gatccgcgct ggctaccggc gatgagcgaa cgcgtaacgc gaatggtgca gcgcgatcgt
    10141 aatcacccga gtgtgatcat ctggtcgctg gggaatgaat caggccacgg cgctaatcac
    10201 gacgcgctgt atcgctggat caaatctgtc gatccttccc gcccggtgca gtatgaaggc
    10261 ggcggagccg acaccacggc caccgatatt atttgcccga tgtacgcgcg cgtggatgaa
    10321 gaccagccct tcccggctgt gccgaaatgg tccatcaaaa aatggctttc gctacctgga
    10381 gagacgcgcc cgctgatcct ttgcgaatac gcccacgcga tgggtaacag tcttggcggt
    10441 ttcgctaaat actggcaggc gtttcgtcag tatccccgtt tacagggcgg cttcgtctgg
    10501 gactgggtgg atcagtcgct gattaaatat gatgaaaacg gcaacccgtg gtcggcttac
    10561 ggcggtgatt ttggcgatac gccgaacgat cgccagttct gtatgaacgg tctggtcttt
    10621 gccgaccgca cgccgcatcc agcgctgacg gaagcaaaac accagcagca gtttttccag
    10681 ttccgtttat ccgggcaaac catcgaagtg accagcgaat acctgttccg tcatagcgat
    10741 aacgagctcc tgcactggat ggtggcgctg gatggtaagc cgctggcaag cggtgaagtg
    10801 cctctggatg tcgctccaca aggtaaacag ttgattgaac tgcctgaact accgcagccg
    10861 gagagcgccg ggcaactctg gctcacagta cgcgtagtgc aaccgaacgc gaccgcatgg
    10921 tcagaagccg ggcacatcag cgcctggcag cagtggcgtc tggcggaaaa cctcagtgtg
    10981 acgctccccg ccgcgtccca cgccatcccg catctgacca ccagcgaaat ggatttttgc
    11041 atcgagctgg gtaataagcg ttggcaattt aaccgccagt caggctttct ttcacagatg
    11101 tggattggcg ataaaaaaca actgctgacg ccgctgcgcg atcagttcac ccgtgcaccg
    11161 ctggataacg acattggcgt aagtgaagcg acccgcattg accctaacgc ctgggtcgaa
    11221 cgctggaagg cggcgggcca ttaccaggcc gaagcagcgt tgttgcagtg cacggcagat
    11281 acacttgctg atgcggtgct gattacgacc gctcacgcgt ggcagcatca ggggaaaacc
    11341 ttatttatca gccggaaaac ctaccggatt gatggtagtg gtcaaatggc gattaccgtt
    11401 gatgttgaag tggcgagcga tacaccgcat ccggcgcgga ttggcctgaa ctgccagctg
    11461 gcgcaggtag cagagcgggt aaactggctc ggattagggc cgcaagaaaa ctatcccgac
    11521 cgccttactg ccgcctgttt tgaccgctgg gatctgccat tgtcagacat gtataccccg
    11581 tacgtcttcc cgagcgaaaa cggtctgcgc tgcgggacgc gcgaattgaa ttatggccca
    11641 caccagtggc gcggcgactt ccagttcaac atcagccgct acagtcaaca gcaactgatg
    11701 gaaaccagcc atcgccatct gctgcacgcg gaagaaggca catggctgaa tatcgacggt
    11761 ttccatatgg ggattggtgg cgacgactcc tggagcccgt cagtatcggc ggaattccag
    11821 ctgagcgccg gtcgctacca ttaccagttg gtctggtgtc aggggatccc ccgggagggc
    11881 agaggaagtc ttctaacatg cggtgacgtg gaggagaatc ccggccctat tgaacaagat
    11941 ggattgcacg caggttctcc ggccgcttgg gtggagaggc tattcggcta tgactgggca
    12001 caacagacaa tcggctgctc tgatgccgcc gtgttccggc tgtcagcgca ggggcgcccg
    12061 gttctttttg tcaagaccga cctgtccggt gccctgaatg aactgcagga cgaggcagcg
    12121 cggctatcgt ggctggccac gacgggcgtt ccttgcgcag ctgtgctcga cgttgtcact
    12181 gaagcgggaa gggactggct gctattgggc gaagtgccgg ggcaggatct cctgtcatct
    12241 caccttgctc ctgccgagaa agtatccatc atggctgatg caatgcggcg gctgcatacg
    12301 cttgatccgg ctacctgccc attcgaccac caagcgaaac atcgcatcga gcgagcacgt
    12361 actcggatgg aagccggtct tgtcgatcag gatgatctgg acgaagagca tcaggggctc
    12421 gcgccagccg aactgttcgc caggctcaag gcgcgcatgc ccgacggcga ggatctcgtc
    12481 gtgacccatg gcgatgcctg cttgccgaat atcatggtgg aaaatggccg cttttctgga
    12541 ttcatcgact gtggccggct gggtgtggcg gaccgctatc aggacatagc gttggctacc
    12601 cgtgatattg ctgaagagct tggcggcgaa tgggctgacc gcttcctcgt gctttacggt
    12661 atcgccgctc ccgattcgca gcgcatcgcc ttctatcgcc ttcttgacga gttcttctga
    12721 gcgggactct ggggttcgaa atgaccgacc aagcgacgcc caacctgcca tcacgagatt
    12781 tcgattccac cgccgccttc tatgaaaggt tgggcttcgg aatcgttttc cgggacgccg
    12841 gctggatgat cctccagcgc ggggatctca tgctggagtt cttcgcccac cccccggatc
    12901 taagctctag ataagtaatg atcataatca gccatatcac atctgtagag gttttacttg
    12961 ctttaaaaaa cctcccacac ctccccctga acctgaaaca taaaatgaat gcaattgttg
    13021 ttgttaactt gtttattgca gcttataatg gttacaaata aagcaatagc atcacaaatt
    13081 tcacaaataa agcatttttt tcactgcatt ctagttgtgg tttgtccaaa ctcatcaatg
    13141 tatcttatca tgtctggatc cgggggtacc gcgtcgagaa gttcctattc cgaagttcct
    13201 attctctaga aagtatagga acttcgtcga gataacttcg tatagcatac attatacgaa
    13261 gttatgtcga gatatctaga cccagctttc ttgtacaaag tggttgatat ctctatagtc
    13321 gcagtaggcg gtcagacaat ggcatttcac agtccttatt ccggcctctc agctcttacg
    13381 ttcattctgg cccctcttca agagtgtccc atgagggtat ggtgtggaag tcgtgtttag
    13441 agctgagctt caagtgtctc ttattctctg cattttatac agctgtttct gcactctccg
    13501 aagctcacag gaagcagacg catctctggt taaggctgaa tgggtataac gtatatctag
    13561 actctgtgtc aacttagctg aacagcagaa ctaaatttcc cagtaggggg cctaagagct
    13621 cctccccaga tccaagtgta gattccctcc cagcagatga ttctgactag ttcttggtgg
    13681 tgtgagctgg atctgagttg aggggacttc tttttcagct ggtgttccgg gagaggagcc
    13741 caagtgtgac gtctgcatgg ggaagacttc agggcctatg aacgagatcc tcatctgtgg
    13801 gaagtgtggc ctgggtgagt gggtgaacag ctcactgtga aggcactgcc ctgcgggccc
    13861 ctcccacttt gtggtccctc ccactttgtg gcccctccca catcgcactt gctgtggtcc
    13921 cagctagctt cctatttctc ctatcctggg ttcctcctgc cttggggaaa ggtgaccaaa
    13981 agcaatggga aatgtagttt gtggccctcc taggcagagg aaggcaggtg ctgaagccag
    14041 cccttggtgc ctcttgcagt ggccagtact gtctttttgt gccttactgg ttatcagctt
    14101 ggcttctggg tgggtaccac cagccagtac cctgaaagct ggcaggcaga gctccctagg
    14161 gcttgccata gctcagctag tctcgctgcc tatggccaac tgaccttggg ccactgttcc
    14221 cttgtgagtg agtgattcgc aatccccacc ttcaccccag gttaccacca acagtgccac
    14281 atccccatcg cagttgatgc caactggccc ctcctcactc attggttctg ccgacgctgc
    14341 attttcgcac tggctgtgag ggtgagcacc tccctacccc cacccccagt cccacccccc
    14401 acccccagcc cttgccttcc gactggccag accagagccc cagagactca ggcctgagac
    14461 ttcattgctg atgctgtact ctaggcagaa gggcttcact tggtccatgg agacacaggg
    14521 tgctcactgt cttagaccag atttcagaat ctcgagatgg cgcaacgcaa ttaatgataa
    14581 cttcgtatag catacattat acgaagttat ggtctgagct cgccatcagt tcatgtgcta
    14641 ttaaaagaca atgatatgta cctgccccta acacgtggta ttatttttat tacttctttt
    14701 gtttggttgg ttggttggtt ggttttgttt tttgttgttg ttgttttgtt ttgttttgtt
    14761 gtttgttttt gggttttttg tttgtttgtt tgttttttgg tttttcgaga cagggtttct
    14821 ctgtatagcc ctagctgtcc tggaactcat tttgtagacc aggctggcct cgaacttaga
    14881 aattcgcctg cctctgcttc ccgagtgctg ggattaaagg catgtgccac cacgcccggc
    14941 tacttctttt tttttttttt taactcttgt taagataaat atattctttc acagactctg
    15001 tgtgtgtgtg tgtgtgtgtg tgtgtgtgtg tgtgtgtcct tactacaact gatgctatta
    15061 atgaatatct ctaaggggaa caggatgggt ttaggattgg taagaaaaag ttcctcgttt
    15121 ttctgatgct cataaaatgc ctgcgtctcc ccaaaccctg gcagcatttc tcctgatagc
    15181 tatgtgctga caggtgtggt tggtgacctg gactttatct ccccctagaa aggtggcgct
    15241 ttgaagaaag gcgccatcgc caagacgctg caggcagtga aaatggtgct gtcctaccag
    15301 ccggaggaac tcgattggga ctcgccccat cgcactaacc agcagcaatg ctactgctac
    15361 tgcggcgggc ctggagagta aggctacaga gcggggcacg tgggactgca gggtgggact
    15421 gacaggctcc gggagaacct caactcaggg ggcggagcct gagtgacagc ctgaggggcg
    15481 gggcgggctt gagtaactgg ctctggaggc ggaacctgga ggggcgcact ccaagtgaca
    15541 gcttagaggc ggggcctgag cgtcagactc tggaggggtt aacttggagt gacagctggg
    15601 ctgtggggtg tgagcgtctg gaggcgggat ctggaggggc ggacctggag ccatggggcg
    15661 gggccttagt gtcacgctgt agaggcggga cctagagaaa tttgacagct caggggcggg
    15721 gtccgagtgt cagactgtga aggcgggatc tagagaggtg gacccagagt gacagctgcg
    15781 aggcggggct ttagtgtcag gccttggagg cgtgtcttgg atgggcaaat ccagagtgcc
    15841 agctgagtat taggtctagg gaggacgggc ctgaaagtga cagtcggaag ggtggagcct
    15901 aggtgtcagg ccatggaggc ggtatctgga ggggcggatc cgcgatgtca ttttagggag
    15961 ggcagatttt aatgttgagg ctgtgtcact ttgcaggagg cttcaggagg gagacccaga
    16021 gtggtctgtg agggccaagc tttagaggcg ggcccagggg gtagaatagc tgccataaag
    16081 caggtctggt cccaggggag ccaggagagt tacctaggag tcttaagaga agggccctga
    16141 aagtaggctc agagagaaca tgtacagata gcaatggaga gtagaagacg gagtgctttt
    16201 cttggagtcg cctgagaaag gtggaagtaa tgagacagct aagagcctag acttgacaaa
    16261 tgtccattac ctggcacaga actttgccag ctgtgccttc ctggattcac agttcactta
    16321 ctagtgtttc tttgtgtggt tgtgagcatc gggaactata taaaagctca catgggctgg
    16381 gaattgataa tcagccactg gtggtggagg agattcttgt cttgctgagg ggccagaatc
    16441 tggtctagct tgccaacctg ggcctctaag gacagtgaaa cctgctcctt tgggctgtct
    16501 gcacagaggc aggatatcta ccctcagtag atggcagact gctcctcccc cggtcctgag
    16561 ttttagagtg tctggaagct atgtttatgg cccagctagc ctctgacttt gccatttgaa
    16621 ctacttcatc tgtcaaatgg gctgtgatgg ctgacctagc tcttctgtgc ctccaggtgg
    16681 taccttcgga tgctacagtg ctaccggtgt aggcagtggt tccatgaggc ttgcacacag
    16741 tgccttagtg agcctatggt gtttggagac cggtaggtga tcagcttcca gatagcatac
    16801 aaaggggggt ctgtgatagc ctagacttgt caacaggaga cagccaagat aaaagggacc
    16861 ctggctatgc tgggccagca gacaacaaag gaacatgctg ggctacatgc ctagttgctg
    16921 ctgatttgtg gggaacctca agcacattcc tgcctttaca agtgccagac tctacaaata
    16981 tctcaggaag gagagatgaa agtctctgcc ttagccttac caagagttac tgtaaacacc
    17041 actagggaaa tggatggtct ctaagggatg ggctaggcta agtcaattat tatacttctt
    17101 tggctggtgg ctggcaaagg ggaggggagg ggtctcagaa gggacagtgg tgaccactac
    17161 cacccagcct gtgaactaag taagctaagt tctaaggcag tgatctttgg agaggggtgg
    17221 agacatattc cttgatccct gtcccctcca ctgttcagag gctggcagcc cagaagtgga
    17281 tgctatctat ctatgggaag caggtgggag ggggagaggt ggcctgggcc aaggagcaga
    17341 ggcgctccca tcacagaccc tccggtcaca gaccctctcc tcacagcccc tctcttctac
    17401 ccgcagcttc tacctgttct tctgctccgt gtgtaaccaa ggcccagagt atattgagag
    17461 gctgcccttg cgatggtgag aggatgggac ctgttcctac cagctcttcc tttgccctct
    17521 gccctctgcc ctcaccctta gcctcacttg gccctcgctt tcttacccag ggtggatata
    17581 gttcacctgg ctctctataa cttgggagta cagagcaaga agcggtactt tgactttgag
    17641 gagatcctgg cctttgtcaa ccatcactgg gagctcctgc agcttggcaa ggtacatatg
    17701 gtctcagggg ccagacgtgc ccgcacagga tcgctcagtg cagggcaagg gtatagatat
    17761 ccgagttctc acccttgtgc tgcagttcct tgagtcagaa cctccaagcc agtgccaggg
    17821 aggggctttc tggcctctgg ttggggcagt ggtcagttgg aacctcacta actcactata
    17881 gggagctgag gcattgcgcc aagtgtggct ggagtgggcg ggactctctg ctaaggtatt
    17941 tggcagattt cctggctagg ttagaaatta cagtggcttt gtcttctgct gatcttgttc
    18001 tgcattgtgt ttctggggac ctcagtgccc tgtaactaac agactttgaa actgtcagag
    18061 ctggagagct acctaacact cccatggggg ttacataacc ctctgcccta acatttccct
    18121 cagagtcctc tttactattg cagaatgaaa tgtctcccac tcactaccca acccttcttt
    18181 gataagctat gattgtaaaa aacaaacaag ggccattgtg ttggctcagg aggttagggt
    18241 gttctccacc aagtctgaca gcctgaattc catcttcagg accctgggag tggaaggaga
    18301 gaactgagcc agggcccaag ttgtcctctg cccaccaaac atgtgctatg gcgtgcacat
    18361 gctacacacc acatacacac acacacacgt ataattttta aaatataaca aataggtaaa
    18421 tcttaccatg tactatcagt tgtatgtata tatgtcttca tttatggtgg cgtttggtaa
    18481 attataaggc acacagaaag ccttgaagaa tagagtcagt atggttttta gatttattta
    18541 atgcacatga atgttttgtt cacgtgcata tctacacacc atttgtgtgc ctggtgacca
    18601 cagatgccat aagaaggtgt tgggttccct aaaactgaag ttatggatgg tggttagctt
    18661 ctgtgttggt gctgcaaatc aaaccacggt cctcggctgg aacaattgct cttaaccaca
    18721 gagctacctc gccaggccct agagctggaa tgttttaata actttttctg gtgtatatat
    18781 gcataggagc tagcgagatg ctcagcaggt aggaacactc acactgccct tgccagatcc
    18841 caagcctcac tcccatacat gcatggcacc ttaccagtgc tgtctataac tccagttcca
    18901 gtgatccagc gccctcttca gacctccagg gggcactgca cagacatgat acacacacac
    18961 acacacacac acacacacac acacacacac acgcaggtaa aacactcata caaataaaat
    19021 ttttttttaa aaaagtgttc ctaatggaaa attttaaatg atcaaaacag aagtttactt
    19081 tttaaagatt catattttca ctactcagaa ataactagaa ataaatcatg gctatatcct
    19141 gttccctttt tatggtttac aagaatttac atactgt
//
