# Supplementary material for: CRISPR-Cas9 enables conditional mutagenesis of challenging loci
Source: Sci Rep. 2016 Sep 1;6:32326. doi: 10.1038/srep32326 (PMC5007477; doi:10.1038/srep32326)
Supplement: Supplementary File 3 [file srep32326-s3.zip › gb/HEP01000_A01_vector.gb]

LOCUS       560#L1L2_gt2#L3L4_pZero_DTA_kan        17446 bp    dna     circular UNK 
ACCESSION   unknown
SOURCE      Mus musculus
  ORGANISM  Mus musculus
            Eukaryota; Metazoa; Chordata; Craniata; Vertebrata; Euteleostomi;
            Mammalia; Eutheria; Euarchontoglires; Glires; Rodentia;
            Sciurognathi; Muroidea; Muridae; Murinae; Mus.
COMMENT     cassette: L1L2_gt2
COMMENT     design_id: 560
COMMENT     backbone: L3L4_pZero_DTA_kan
COMMENT     transcript_id: ENSMUST00000026381
FEATURES             Location/Qualifiers
     misc_feature    29..49
                     /note="B4 Gateway"
                     /label="B4 Gateway"
     promoter        85..598
                     /note="mouse phosphoglycerate kinase 1 promoter"
     CDS             612..1268
                     /note="DTA"
                     /label="DTA"
     misc_feature    1393..1651
                     /note="BGH pA"
                     /label="BGH pA"
     CDS             complement(2147..2941)
                     /note="KanR"
                     /label="KanR"
     misc_feature    4053..4073
                     /note="B3 Gateway"
                     /label="B3 Gateway"
     misc_feature    4079..4086
                     /note="AsiSI"
                     /label="AsiSI"
     misc_feature    1..4111
                     /note="Synthetic Backbone"
                     /label="Synthetic Backbone"
     misc_feature    4112..7544
                     /note="5 arm"
                     /label="5 arm"
     misc_feature    7572..7596
                     /note="B1 Gateway"
                     /label="B1 Gateway"
     misc_feature    7609..7656
                     /note="Frt"
                     /label="Frt"
     intron          7657..8531
                     /note="mouse En2 intron"
                     /label="mouse En2 intron"
     misc_feature    8529..8531
                     /note="Splice Acceptor"
                     /label="Splice Acceptor"
     exon            8532..8570
                     /note="mouse En2 exon"
                     /label="mouse En2 exon"
     misc_feature    8571..8580
                     /note="Frame 2 insert"
     misc_feature    8581..8634
                     /note="'self-cleaving' 2A peptide"
                     /label="'self-cleaving' 2A peptide"
     gene            8635..11712
                     /gene="lacZ"
                     /note="lacZ"
                     /label="lacZ"
     misc_feature    11713..11766
                     /note="'self-cleaving' 2A peptide"
                     /label="'self-cleaving' 2A peptide"
     gene            11767..12558
                     /gene="NeoR"
                     /note="NeoR"
                     /label="NeoR"
     misc_feature    12757..12999
                     /note="SV40 polyadenylation site"
                     /label="SV40 polyadenylation site"
     misc_feature    13016..13063
                     /note="Frt"
                     /label="Frt"
     misc_feature    13070..13103
                     /note="loxP"
                     /label="loxP"
     misc_feature    8546..8654
                     /note="FCHK std_gt2"
                     /label="FCHK std_gt2"
     misc_feature    8546..8563
                     /note="FCHK QC prefix region"
                     /label="FCHK QC prefix region"
     misc_feature    8564..8636
                     /note="FCHK QC critical region"
                     /label="FCHK QC critical region"
     misc_feature    8637..8654
                     /note="FCHK QC suffix region"
                     /label="FCHK QC suffix region"
     misc_feature    13119..13139
                     /note="B2 Gateway"
                     /label="B2 Gateway"
     misc_feature    7545..13169
                     /note="Synthetic Cassette"
                     /label="Synthetic Cassette"
     exon            13605..13785
                     /db_xref="ENSEMBL:ENSMUSE00000369811"
                     /type="targeted"
                     /rank="2"
                     /note="target exon 1 ENSMUSE00000369811"
     misc_feature    13170..14099
                     /note="Critical Region"
                     /label="Critical Region"
     misc_feature    14123..14156
                     /note="Downstream LoxP"
                     /label="Downstream LoxP"
     misc_feature    14100..14179
                     /note="synthetic loxP region"
                     /label="synthetic loxP region"
     exon            17430..17446
                     /db_xref="ENSEMBL:ENSMUSE00000407260"
                     /rank="3"
                     /note="ENSMUSE00000407260 5' fragment"
     misc_feature    14180..17446
                     /note="3 arm"
                     /label="3 arm"
ORIGIN      
        1 ccactggccg tcgttttaca ttaattaaca acttttctat acaaagttga cagataaacg
       61 gatcccctag tttgtgatag gatcgaattc taccgggtag gggaggcgct tttcccaagg
      121 cagtctggag catgcgcttt agcagccccg ctgggcactt ggcgctacac aagtggcctc
      181 tggcctcgca cacattccac atccaccggt aggcgccaac cggctccgtt ctttggtggc
      241 cccttcgcgc caccttctac tcctccccta gtcaggaagt tcccccccgc cccgcagctc
      301 gcgtcgtgca ggacgtgaca aatggaagta gcacgtctca ctagtctcgt gcagatggac
      361 agcaccgctg agcaatggaa gcgggtaggc ctttggggca gcggccaata gcagctttgc
      421 tccttcgctt tctgggctca gaggctggga aggggtgggt ccgggggcgg gctcaggggc
      481 gggctcaggg gcggggcggg cgcccgaagg tcctccggag gcccggcatt ctgcacgctt
      541 caaaagcgca cgtctgccgc gctgttctcc tcttcctcat ctccgggcct ttcgacctgc
      601 aggtcctcgc catggatcct gatgatgttg ttgattcttc taaatctttt gtgatggaaa
      661 acttttcttc gtaccacggg actaaacctg gttatgtaga ttccattcaa aaaggtatac
      721 aaaagccaaa atctggtaca caaggaaatt atgacgatga ttggaaaggg ttttatagta
      781 ccgacaataa atacgacgct gcgggatact ctgtagataa tgaaaacccg ctctctggaa
      841 aagctggagg cgtggtcaaa gtgacgtatc caggactgac gaaggttctc gcactaaaag
      901 tggataatgc cgaaactatt aagaaagagt taggtttaag tctcactgaa ccgttgatgg
      961 agcaagtcgg aacggaagag tttatcaaaa ggttcggtga tggtgcttcg cgtgtagtgc
     1021 tcagccttcc cttcgctgag gggagttcta gcgttgaata tattaataac tgggaacagg
     1081 cgaaagcgtt aagcgtagaa cttgagatta attttgaaac ccgtggaaaa cgtggccaag
     1141 atgcgatgta tgagtatatg gctcaagcct gtgcaggaaa tcgtgtcagg cgatctcttt
     1201 gtgaaggaac cttacttctg tggtgtgaca taattggaca aactacctac agagatttaa
     1261 agctctaagg taaatataaa atttttaagt gtataatgtg ttaaactact gattctaatt
     1321 gtttgtgtat tttagattcc aacctatgga actgatgaat gggagcagtg gtggaatgca
     1381 gatcctagag ctcgctgatc agcctcgact gtgccttcta gttgccagcc atctgttgtt
     1441 tgcccctccc ccgtgccttc cttgaccctg gaaggtgcca ctcccactgt cctttcctaa
     1501 taaaatgagg aaattgcatc gcattgtctg agtaggtgtc attctattct ggggggtggg
     1561 gtggggcagg acagcaaggg ggaggattgg gaagacaata gcaggcatgc tggggatgcg
     1621 gtgggctcta tggcttctga ggcggaaaga accagctggg gctcgacgcg ccgtacccag
     1681 cttttgttcc ctttagtgag ggcctgaatg gcgaatggac gcgccctgta gcggcgcatt
     1741 aagcgcggcg ggtgtggtgg ttacgcgcag cgtgaccgct acacttgcca gcgccctagc
     1801 gcccgctcct ttcgctttct tcccttcctt tctcgccacg ttcgccggct ttccccgtca
     1861 agctctaaat cgggggctcc ctttagggtt ccgatttagt gctttacggc acctcgaccc
     1921 caaaaaactt gattagggtg atggttcacg tagtgggcca tcgccctgat agacggtttt
     1981 tcgccctttg acgttggagt ccacgttctt taatagtgga ctcttgttcc aaactggaac
     2041 aacactcaac cctatctcgg tctattcttt tgatttataa gggattttgc cgatttcggc
     2101 ctattggtta aaaaatgagc tgatttaaca aaaattttaa caaaattcag aagaactcgt
     2161 caagaaggcg atagaaggcg atgcgctgcg aatcgggagc ggcgataccg taaagcacga
     2221 ggaagcggtc agcccattcg ccgccaagct cttcagcaat atcacgggta gccaacgcta
     2281 tgtcctgata gcggtccgcc acacccagcc ggccacagtc gatgaatcca gaaaagcggc
     2341 cattttccac catgatattc ggcaagcagg catcgccatg ggtcacgacg agatcctcgc
     2401 cgtcgggcat gctcgccttg agcctggcga acagttcggc tggcgcgagc ccctgatgct
     2461 cttcgtccag atcatcctga tcgacaagac cggcttccat ccgagtacgt gctcgctcga
     2521 tgcgatgttt cgcttggtgg tcgaatgggc aggtagccgg atcaagcgta tgcagccgcc
     2581 gcattgcatc agccatgatg gatactttct cggcaggagc aaggtgagat gacaggagat
     2641 cctgccccgg cacttcgccc aatagcagcc agtcccttcc cgcttcagtg acaacgtcga
     2701 gcacagctgc gcaaggaacg cccgtcgtgg ccagccacga tagccgcgct gcctcgtctt
     2761 gcagttcatt cagggcaccg gacaggtcgg tcttgacaaa aagaaccggg cgcccctgcg
     2821 ctgacagccg gaacacggcg gcatcagagc agccgattgt ctgttgtgcc cagtcatagc
     2881 cgaatagcct ctccacccaa gcggccggag aacctgcgtg caatccatct tgttcaatca
     2941 tgcgaaacga tcctcatcct gtctcttgat cagatcttga tcccctgcgc catcagatcc
     3001 ttggcggcga gaaagccatc cagtttactt tgcagggctt cccaacctta ccagagggcg
     3061 ccccagctgg caattccggt tcgcttgctg tccataaaac cgcccagtct agctatcgcc
     3121 atgtaagccc actgcaagct acctgctttc tctttgcgct tgcgttttcc cttgtccaga
     3181 tagcccagta gctgacattc atccggggtc agcaccgttt ctgcggactg gctttctacg
     3241 tgaaaaggat ctaggtgaag atcctttttg ataatctcat gaccaaaatc ccttaacgtg
     3301 agttttcgtt ccactgagcg tcagaccccg tagaaaagat caaaggatct tcttgagatc
     3361 ctttttttct gcgcgtaatc tgctgcttgc aaacaaaaaa accaccgcta ccagcggtgg
     3421 tttgtttgcc ggatcaagag ctaccaactc tttttccgaa ggtaactggc ttcagcagag
     3481 cgcagatacc aaatactgtt cttctagtgt agccgtagtt aggccaccac ttcaagaact
     3541 ctgtagcacc gcctacatac ctcgctctgc taatcctgtt accagtggct gctgccagtg
     3601 gcgataagtc gtgtcttacc gggttggact caagacgata gttaccggat aaggcgcagc
     3661 ggtcgggctg aacggggggt tcgtgcacac agcccagctt ggagcgaacg acctacaccg
     3721 aactgagata cctacagcgt gagctatgag aaagcgccac gcttcccgaa gggagaaagg
     3781 cggacaggta tccggtaagc ggcagggtcg gaacaggaga gcgcacgagg gagcttccag
     3841 ggggaaacgc ctggtatctt tatagtcctg tcgggtttcg ccacctctga cttgagcgtc
     3901 gatttttgtg atgctcgtca ggggggcgga gcctatggaa aaacgccagc aacgcggcct
     3961 ttttacggtt cctgggcttt tgctggcctt ttgctcacat gtaatacgac tcactatagg
     4021 gcgaattgga gctaggcggc cgtttatcgt gccaacttta ttatacaaag ttgcggacgc
     4081 gatcgccggc ggataacaat ttcacacagg atccattccc ttgtacattc aacaaatata
     4141 acctgagtac ttactgagca ctgtgacctc tgccaggttc cgggtcacct aggacaatgg
     4201 aggaagcctc gtgggtggag tctgatgcag cctttcatgt gggaattgca gcagcttccc
     4261 ccacagagct gggcatcgtg acccaagtga tgtccataaa ggcctctggg aggtgcccag
     4321 ggtcagtggg tcagtgactg tctgacccca gcagcaggaa agcactggcg gtctgggtgg
     4381 ctcacaggcc actggtgaga ggctgaggac acaaggaagg gaaagcctgg tatcatcaga
     4441 ggcgcccact cccagaggac aagctgcttg aaagtgggtg ccgagtagag gccagaggcc
     4501 agagctagcc cagcatcctc gccaggatcc caggctagct ctcgccttaa gtctaggtca
     4561 caagtgctct tattgtctgt agatgcaggg gtgtgtggga gcctgcggag gccaggacaa
     4621 actcaggtgt cattcctcag gctctgtgta ccgaggtcgg cagccagcct gtgggagtca
     4681 gctctcctct caccatgtga gctccaggac tcaggtcggc aggcttggca gcaggcgcct
     4741 ttgtccaccg agccatcttg ctgatcctga tggaggtttt caaatgggga gatctgagca
     4801 tttgatcaga caggggtgtt gatgaaaatg tgggtgtttg tcccccggga agagccaaga
     4861 ctggggcatg tcccgtccgt gagaagggaa tacaagaatg ggagggctgt actgcggggg
     4921 gtagaggggg acagcagctt gtgccgcttg catgaggtct tggaagaact tctgcccttc
     4981 tcagggcatg ggctcaacct gcctttgcct cccagctctg ggagcaagcc tgcacccccg
     5041 cgcttagcac acggttctgg ggcgcaaact cgagtcctgg gcctttcata gagccacacc
     5101 aggatctgac ataaataagt aaatagacag accgacaata aatcatttta actgcccctc
     5161 ccaggcagtg ctatatgagc aagcccctaa acagggctac caagctctgt ggccctgtca
     5221 gggactcagg cctaacccca caagcatggg gaccagggga caaagaagag gccacctgtg
     5281 gtttgagagg ccccaggtga cactagaagg tgttgtgttc acaatgggaa ccccagccta
     5341 tgctgggggt aaatgagtgc cgtgaattag gtagataatt tctccgtggc tacgcatgta
     5401 cacacgcaca tgggggcggg gcacctgcat gtgcagggag ggccagacct tgtgcatagt
     5461 ggttttctgg tttgttgagt gagtgaaagg aagttggccc tcagtcactc tgggatcttt
     5521 ttacaggaat ggcagggata ggggtagggg gaatatactc gaaatcaaaa cccttttctg
     5581 gtcattctgt gttgtctccc cagggcaggc tccaaaccat ccccacccag ccttttccca
     5641 cagtcctcca ggaaagtccg gcctctgtgc cacgtagctc tctgatcctt gagtgcggtg
     5701 tggagccaaa agatgggcgt gaggaaaaga gaaaggacag agaatgttcc aggaatcagg
     5761 cttctccaca cctgttctgg aaccctcctc ctcgctggcc tcgctgtgac tgtcactgtc
     5821 actcctccac actggctttc cttctttttt tttttttttt ttgtttgttt cttggtttgt
     5881 ttgtttgttt gttttttcga gacaggattt ctctgtgtag ccttggctgt cctggaactc
     5941 actttgtaga ccaggctggc ctcgaactca gaaatccacc tgcctctgcc tcccaagtgc
     6001 tgggattaaa ggcgtgcgcc accacactgg ctttccatta ccccggtgct gtgtgtcccg
     6061 actgtggctg acccaagcct gcaactcctc cttgcccccc acctcacagc ttcttcacct
     6121 cagagtctct tgagaaagaa acctgggctc ttccctctgt ccagcaggtt ctgttgactt
     6181 ggaaacaatt ccacttgcct cataaaaaaa aaaaatcatg ataaaataag ataaaatgca
     6241 ggttttctca gccactggct tcatcatgcc ttgctgagcc tgggtttcca gtccctcagc
     6301 ttctgctcag ttgggtaact cagcagctcc ggtcagtagc ttcctgggtg tggttctcac
     6361 gcctgagggt gcacagagca cccgggagac ctgaggaagc tcagacctct gggctccacc
     6421 cccaagtctg cagcagcctt ggaaactggt tgtgcccagt ttcccgggag gttgaggctg
     6481 ctggccttga gtcaaggagt gtacattggc tatagcaggt ctctggggag aatatatata
     6541 tatatattat aatatataca tatattacaa tatgtaatat aatatatatt ataatatata
     6601 atatgttaca tatattatgt actatatata tatatatata tatatatata tatatatata
     6661 tatatgaatg aataggagag agagatgtgt ccttggggac aatccttctc ctatgctcac
     6721 tcagcaatgc cctcctaccg ggaccagcag gctgttcttc agtgaagagg gggaaggact
     6781 aaggacagga gatgagaaaa taaaggagat agcagagctg agaccagaag tccatgccta
     6841 agctgaggac caatgctaag cacgtttgtt acaaagtaca gcagcttcta tacagttcac
     6901 agggagaaag gggcagagtc ggcagaaagc catcatataa tgggactcga ggtcatcaga
     6961 aagctaacag agccttgttg cacaaaaggg acacggggca cggagagtgc attgcagatt
     7021 aagcacacag tagccgcctc cggacagata actccagttc ccgaaactga aacctaaact
     7081 cccgctggcc ccagccccac accattgcca cgcccacccc tggaccagca ctcagaacta
     7141 aagctccctt tgtttcatcc ggacctctga gaaagccttg ggtcacgggc tggcttccag
     7201 caagctttta agttttattt ggggaattta atcgtgagga ccgagctgac atttctccac
     7261 tctctctcca gcctccaact ctactcctgt cccctcacct actccttcaa acattgcttc
     7321 ttaccccaca cccctcccag accctgagac agccctggct gtcttgggag gtacctctgt
     7381 agaccaggct ggcctcaaac taaaactaaa actaaaaaga gatccccctg cctctgcctc
     7441 ccaaatgctg ggattaaagg cgtgtgccac caatgcccaa cccaactcct gctgcttttt
     7501 aaagtgtatc tgacccctga tccagttgtt ttgtgtgaga atgaaaggcg cataacgata
     7561 ccacgatatc aacaagtttg tacaaaaaag caggctggcg ccggaaccga agttcctatt
     7621 ccgaagttcc tattctctag aaagtatagg aacttcgaac cctttcccac accaccctcc
     7681 acacttgccc caaacactgc caactatgta ggaggaaggg gttgggacta acagaagaac
     7741 ccgttgtggg gaagctgttg ggagggtcac tttatgttct tgcccaaggt cagttgggtg
     7801 gcctgcttct gatgaggtgg tcccaaggtc tggggtagaa ggtgagaggg acaggccacc
     7861 aaggtcagcc ccccccccct atcccatagg agccaggtcc ctctcctgga caggaagact
     7921 gaaggggaga tgccagagac tcagtgaagc ctggggtacc ctattggagt ccttcaagga
     7981 aacaaacttg gcctcaccag gcctcagcct tggctcctcc tgggaactct actgcccttg
     8041 ggatcccctt gtagttgtgg gttacatagg aagggggacg ggattcccct tgactggcta
     8101 gcctactctt ttcttcagtc ttctccatct cctctcacct gtctctcgac cctttcccta
     8161 ggatagactt ggaaaaagat aaggggagaa aacaaatgca aacgaggcca gaaagatttt
     8221 ggctgggcat tccttccgct agcttttatt gggatcccct agtttgtgat aggcctttta
     8281 gctacatctg ccaatccatc tcattttcac acacacacac accactttcc ttctggtcag
     8341 tgggcacatg tccagcctca agtttatatc accaccccca atgcccaaca cttgtatggc
     8401 cttgggcggg tcatcccccc ccccaccccc agtatctgca acctcaagct agcttgggtg
     8461 cgttggttgt ggataagtag ctagactcca gcaaccagta acctctgccc tttctcctcc
     8521 atgacaacca ggtcccaggt cccgaaaacc aaagaagaag aacgcagatc gcagatctcc
     8581 gagggcagag gaagtcttct aacatgcggt gacgtggagg agaatcccgg ccctgggatc
     8641 tggactctag aggatcccgt cgttttacaa cgtcgtgact gggaaaaccc tggcgttacc
     8701 caacttaatc gccttgcagc acatccccct ttcgccagct ggcgtaatag cgaagaggcc
     8761 cgcaccgatc gcccttccca acagttgcgc agcctgaatg gcgaatggcg ctttgcctgg
     8821 tttccggcac cagaagcggt gccggaaagc tggctggagt gcgatcttcc tgaggccgat
     8881 actgtcgtcg tcccctcaaa ctggcagatg cacggttacg atgcgcccat ctacaccaac
     8941 gtgacctatc ccattacggt caatccgccg tttgttccca cggagaatcc gacgggttgt
     9001 tactcgctca catttaatgt tgatgaaagc tggctacagg aaggccagac gcgaattatt
     9061 tttgatggcg ttaactcggc gtttcatctg tggtgcaacg ggcgctgggt cggttacggc
     9121 caggacagtc gtttgccgtc tgaatttgac ctgagcgcat ttttacgcgc cggagaaaac
     9181 cgcctcgcgg tgatggtgct gcgctggagt gacggcagtt atctggaaga tcaggatatg
     9241 tggcggatga gcggcatttt ccgtgacgtc tcgttgctgc ataaaccgac tacacaaatc
     9301 agcgatttcc atgttgccac tcgctttaat gatgatttca gccgcgctgt actggaggct
     9361 gaagttcaga tgtgcggcga gttgcgtgac tacctacggg taacagtttc tttatggcag
     9421 ggtgaaacgc aggtcgccag cggcaccgcg cctttcggcg gtgaaattat cgatgagcgt
     9481 ggtggttatg ccgatcgcgt cacactacgt ctgaacgtcg aaaacccgaa actgtggagc
     9541 gccgaaatcc cgaatctcta tcgtgcggtg gttgaactgc acaccgccga cggcacgctg
     9601 attgaagcag aagcctgcga tgtcggtttc cgcgaggtgc ggattgaaaa tggtctgctg
     9661 ctgctgaacg gcaagccgtt gctgattcga ggcgttaacc gtcacgagca tcatcctctg
     9721 catggtcagg tcatggatga gcagacgatg gtgcaggata tcctgctgat gaagcagaac
     9781 aactttaacg ccgtgcgctg ttcgcattat ccgaaccatc cgctgtggta cacgctgtgc
     9841 gaccgctacg gcctgtatgt ggtggatgaa gccaatattg aaacccacgg catggtgcca
     9901 atgaatcgtc tgaccgatga tccgcgctgg ctaccggcga tgagcgaacg cgtaacgcga
     9961 atggtgcagc gcgatcgtaa tcacccgagt gtgatcatct ggtcgctggg gaatgaatca
    10021 ggccacggcg ctaatcacga cgcgctgtat cgctggatca aatctgtcga tccttcccgc
    10081 ccggtgcagt atgaaggcgg cggagccgac accacggcca ccgatattat ttgcccgatg
    10141 tacgcgcgcg tggatgaaga ccagcccttc ccggctgtgc cgaaatggtc catcaaaaaa
    10201 tggctttcgc tacctggaga gacgcgcccg ctgatccttt gcgaatacgc ccacgcgatg
    10261 ggtaacagtc ttggcggttt cgctaaatac tggcaggcgt ttcgtcagta tccccgttta
    10321 cagggcggct tcgtctggga ctgggtggat cagtcgctga ttaaatatga tgaaaacggc
    10381 aacccgtggt cggcttacgg cggtgatttt ggcgatacgc cgaacgatcg ccagttctgt
    10441 atgaacggtc tggtctttgc cgaccgcacg ccgcatccag cgctgacgga agcaaaacac
    10501 cagcagcagt ttttccagtt ccgtttatcc gggcaaacca tcgaagtgac cagcgaatac
    10561 ctgttccgtc atagcgataa cgagctcctg cactggatgg tggcgctgga tggtaagccg
    10621 ctggcaagcg gtgaagtgcc tctggatgtc gctccacaag gtaaacagtt gattgaactg
    10681 cctgaactac cgcagccgga gagcgccggg caactctggc tcacagtacg cgtagtgcaa
    10741 ccgaacgcga ccgcatggtc agaagccggg cacatcagcg cctggcagca gtggcgtctg
    10801 gcggaaaacc tcagtgtgac gctccccgcc gcgtcccacg ccatcccgca tctgaccacc
    10861 agcgaaatgg atttttgcat cgagctgggt aataagcgtt ggcaatttaa ccgccagtca
    10921 ggctttcttt cacagatgtg gattggcgat aaaaaacaac tgctgacgcc gctgcgcgat
    10981 cagttcaccc gtgcaccgct ggataacgac attggcgtaa gtgaagcgac ccgcattgac
    11041 cctaacgcct gggtcgaacg ctggaaggcg gcgggccatt accaggccga agcagcgttg
    11101 ttgcagtgca cggcagatac acttgctgat gcggtgctga ttacgaccgc tcacgcgtgg
    11161 cagcatcagg ggaaaacctt atttatcagc cggaaaacct accggattga tggtagtggt
    11221 caaatggcga ttaccgttga tgttgaagtg gcgagcgata caccgcatcc ggcgcggatt
    11281 ggcctgaact gccagctggc gcaggtagca gagcgggtaa actggctcgg attagggccg
    11341 caagaaaact atcccgaccg ccttactgcc gcctgttttg accgctggga tctgccattg
    11401 tcagacatgt ataccccgta cgtcttcccg agcgaaaacg gtctgcgctg cgggacgcgc
    11461 gaattgaatt atggcccaca ccagtggcgc ggcgacttcc agttcaacat cagccgctac
    11521 agtcaacagc aactgatgga aaccagccat cgccatctgc tgcacgcgga agaaggcaca
    11581 tggctgaata tcgacggttt ccatatgggg attggtggcg acgactcctg gagcccgtca
    11641 gtatcggcgg aattccagct gagcgccggt cgctaccatt accagttggt ctggtgtcag
    11701 gggatccccc gggagggcag aggaagtctt ctaacatgcg gtgacgtgga ggagaatccc
    11761 ggccctattg aacaagatgg attgcacgca ggttctccgg ccgcttgggt ggagaggcta
    11821 ttcggctatg actgggcaca acagacaatc ggctgctctg atgccgccgt gttccggctg
    11881 tcagcgcagg ggcgcccggt tctttttgtc aagaccgacc tgtccggtgc cctgaatgaa
    11941 ctgcaggacg aggcagcgcg gctatcgtgg ctggccacga cgggcgttcc ttgcgcagct
    12001 gtgctcgacg ttgtcactga agcgggaagg gactggctgc tattgggcga agtgccgggg
    12061 caggatctcc tgtcatctca ccttgctcct gccgagaaag tatccatcat ggctgatgca
    12121 atgcggcggc tgcatacgct tgatccggct acctgcccat tcgaccacca agcgaaacat
    12181 cgcatcgagc gagcacgtac tcggatggaa gccggtcttg tcgatcagga tgatctggac
    12241 gaagagcatc aggggctcgc gccagccgaa ctgttcgcca ggctcaaggc gcgcatgccc
    12301 gacggcgagg atctcgtcgt gacccatggc gatgcctgct tgccgaatat catggtggaa
    12361 aatggccgct tttctggatt catcgactgt ggccggctgg gtgtggcgga ccgctatcag
    12421 gacatagcgt tggctacccg tgatattgct gaagagcttg gcggcgaatg ggctgaccgc
    12481 ttcctcgtgc tttacggtat cgccgctccc gattcgcagc gcatcgcctt ctatcgcctt
    12541 cttgacgagt tcttctgagc gggactctgg ggttcgaaat gaccgaccaa gcgacgccca
    12601 acctgccatc acgagatttc gattccaccg ccgccttcta tgaaaggttg ggcttcggaa
    12661 tcgttttccg ggacgccggc tggatgatcc tccagcgcgg ggatctcatg ctggagttct
    12721 tcgcccaccc cccggatcta agctctagat aagtaatgat cataatcagc catatcacat
    12781 ctgtagaggt tttacttgct ttaaaaaacc tcccacacct ccccctgaac ctgaaacata
    12841 aaatgaatgc aattgttgtt gttaacttgt ttattgcagc ttataatggt tacaaataaa
    12901 gcaatagcat cacaaatttc acaaataaag catttttttc actgcattct agttgtggtt
    12961 tgtccaaact catcaatgta tcttatcatg tctggatccg ggggtaccgc gtcgagaagt
    13021 tcctattccg aagttcctat tctctagaaa gtataggaac ttcgtcgaga taacttcgta
    13081 tagcatacat tatacgaagt tatgtcgaga tatctagacc cagctttctt gtacaaagtg
    13141 gttgatatct ctatagtcgc agtaggcggc aaagaatatt tgttctgcta caactccaga
    13201 aatctgtgtg attttgtttg ggttgttgtt atatttgtgg ggtctttgtt cttgggggga
    13261 ggggtattgc catctttcca gccccctgtg tgtgacttta tatgcacaaa gcccttggca
    13321 tgcccactgg tgatggtccc gtgtgtgcac actgcttcca tgtgtgcata ctgctcacct
    13381 cccaatgcgg tctctctggt ccaagtctaa ggcctcctcc ggtcaagagg cctgccattc
    13441 tgtgttctca ctccctcctg gcaatcacac cagatttact ctctggccag ggcaagccca
    13501 gtggtggcct gtgtttcctc ctgctggaaa aaggatgtct ggagacaaca tggctgtggg
    13561 ccctcttatc atatgtgctt cagcctgcct ctgtcgctcc acagttctgc tcctaagggc
    13621 tacacaacct tcggcatcac agcctctcca ggagtcatcg tagatgtcat ccatggtcct
    13681 ccagtcaaga agagtaccat gggggcctcc aaatggcctc tggaccctga gctggaggtg
    13741 accctacagg tgaaagcagc cagcagcaga acagatgatg aaaaggtctg atgggtgtgg
    13801 tgagggtggg gcctgatggg tggggtgtgg cctaatgagt gggatggggt ggggcctgat
    13861 aggtggggtg gagcctgatt gatgggtggg tggggcctga tggcccgagg gtgagagatg
    13921 tgagcccctg cacagtctat ttgctcccat gctcaaggcc caccctggga gagcctcctt
    13981 cccctccttg gacaagttca tagtgactcc tttgtcctct gtgcccgcac agatggcaca
    14041 tttgtccccg tcattctttt cccatcaccg ggattaaata cccaataaaa actagtttag
    14101 agatggcgca acgcaattaa tgataacttc gtatagcata cattatacga agttatggtc
    14161 tgagctcgcc atcagttcaa cccacatcca cagtgtgact aaaccactct agaaacatcc
    14221 tcctaggtac acccagaggc gagtctaaat gcagtcacgt tcacaatgac acttgcaggg
    14281 cttatgaagg tcccggttca tccacgtatt actgtttagt aaataccaac tcatgcagac
    14341 acaagacggc actgggatgg gagcatcagg taacatacag gtaaacaaac aggtagctgt
    14401 ggctgagagg atgctgaagg ccacaggcag ggatccacca ggagcacctt ctgtgtccca
    14461 atgttagctt cctgtggcca ttgggggggg ggggtgtcat tctgtggcga ctctcgaggg
    14521 tcactctcca tctctctgag ctcctgtcag gtggcagtca gtattccctg atctgtggtg
    14581 gtgccgctct ggtcacttgg cctcctcccc ctctgtgtgc ttctcttgta aggacacacg
    14641 ccactggact gaattccaag gtcaccctta acttaccttt aagaaacttt gttccctgtg
    14701 tcttgttcac aagttccagg actgagaggg tgagaccctc gtaggtagtc tccacaagat
    14761 cctctgggat tcccacagac accgtgctcc ctggaggagc atacccagtt tggtctttcc
    14821 tgggggacaa aatgctgtca cccactctaa gaacacgaag gtaactaggg tgtctggcag
    14881 gtgcagtcag ggaatacttg ccataaaaag aaacaagttg ccgagcagtg gtagcgcatg
    14941 cctttaatcc cagcacttgg gaggcagagg caggcagatt tctgagtttg aagccagcct
    15001 ggactacaga gtgagttcca ggacagccag ggctacacag agaaaccctg tctcaaaaag
    15061 aagaggaaga agaaggagta gaaggagaag gagaggaggg agggggaggg agggggagga
    15121 agagggagaa agagggaaga agaagaagaa gaagaagaag aagaagaaga agaagaagaa
    15181 gaagaagaag aagaagaaga agaagaagaa gaagaagaag aagaagaaga agaagaagaa
    15241 gaagaagaaa gttgaaggat ggagccaaag gccagcctgg gagagagttg gaacacccag
    15301 gtggctccta ggctcaccct ggatgatagg gacaagacac aggttgagcg tgctgaagga
    15361 gtcctgtatg acaaagacag ggggagaagt gaggggtgag ggagccagct cagaggcttc
    15421 attgtggggc ccaccttgtc ttccctcctc ccctttcccc ctctctcttc tcctttttgc
    15481 tctacttttc ctgtgtttcg agacagaatc ttgctaatta gtccagcctc tgctcaaact
    15541 ctcaatcctc ctgcctcagc ttcttcagta ttaggatcaa acttgtgcca ccacacaagg
    15601 ctaggagcct cattttctgg agcgaacaga aagccagaga aaagttctgt gcaaagatgt
    15661 tactggctgg tgccaagcaa gcaagtagcc tgcacccagg gagcagactg aaggcaggga
    15721 gcccagacta aaatgtactg cagagtccag agaactcatg atgctgtcat ttgtcccctc
    15781 cctccctcgc ccaggataac tactgtctat aggacaggac ccagcacctc agtggtttct
    15841 cagtgtgtcc ctcaggggct cctccatgtg gtccttcagt gtcccctcaa gaatttctta
    15901 gtatgaactt tgagtatgtt ctttcactct attccctcag gagcttctaa gtgtgaaccc
    15961 ccaatatttt gttcctcagt gtctcccctc agacactcct cagtgtgtcc cctcagacct
    16021 cttcagtgtg tcccctcaga cactcctcag tgtgtttccc ctcagatact tctcagtgtg
    16081 tgtcccctca gacagacact actcagtgtg tcccctcaaa cagacactcc tcagtgtgtc
    16141 ccctcagaca ctcctcagtc tgtcccctca aactctcctc agtgtatgtc ccctcagaca
    16201 ctcctcagtg tgtctcctca gacactcctc aatgtgtgtc ccctcagaca ctcttcagta
    16261 tgtctcctca gatactcctc agtgtgtccc ctcagacctc ttcagtgtgt cccctcaaac
    16321 actcctcagt gtgtcccctc agactctcct cagtgtgtgt cccctcagat acccctcaga
    16381 tgtcacgata ggctcctttc cttgtagctc tttggttgct tttggtgtcc ccagctcatg
    16441 tcactcaagc gtctccctcc taatgtctca ccttccccga cagctgggtc aatcagacac
    16501 ccctctctgg gtttttgttt acttgtttgt ttgtttcagt ttttactggg cagagggact
    16561 gagatgagcc cagagcttca tgtcttcctc ccctgaggtg caccccctcc ccatccccac
    16621 tctcttcccc agccttctga tctggaggcc gcacagacag ctcatgctct acagctgagg
    16681 gcctgcttcc cggtgcctga gagacaacct gaagtccagt tccatggcta ctccctgctc
    16741 tttctttccc tctaatgctt tttgtacccc atttccagct gctgatcccc tactcccctt
    16801 ccaagaatct ctcaagacat actttgttag aactgtagct gttgctatga tgaaccaccg
    16861 tgaccaaaag caagttgggg aggaaaaggt ctatctggct cacacttcca catcgctgtt
    16921 catcatagaa ggaagtcagc acaagaactc acacagggtg gggacctgga agctggagct
    16981 gatagaaagt tccgcttact ggctgcttac tggcttgctc cttgtggctt gctcagcctg
    17041 ctttcttata gaacccagga ccaccagccc agggatggcc ccacccacaa tgggctgggc
    17101 cctccctcat caaacactaa ttatgaaaat gcccaccagt tggatattaa ggaggcattt
    17161 tctcaattga agttccggcc tttcagacga ctctggtttg tgtcaaggtg acataaaatt
    17221 agccaataaa taagcacccc tcatggactc ttcccttacc cccttttctc aggccgggcg
    17281 ggtccctcca tctctgagct cctttgggac cattttctac aacttcgtaa ttagcagagt
    17341 tgagctggat tgagcgggca tacagcagag ctcaaacttg tttgttgagt gactaagaga
    17401 aatcataaat gtctgctatt gtcttatagg ttcgagtttc atacta
//
