# Supplementary material for: CRISPR-Cas9 enables conditional mutagenesis of challenging loci
Source: Sci Rep. 2016 Sep 1;6:32326. doi: 10.1038/srep32326 (PMC5007477; doi:10.1038/srep32326)
Supplement: Supplementary File 3 [file srep32326-s3.zip › gb/HEP01000_A02_vector.gb]

LOCUS       506#L1L2_gt2#L3L4_pZero_DTA_kan        17925 bp    dna     circular UNK 
ACCESSION   unknown
SOURCE      Mus musculus
  ORGANISM  Mus musculus
            Eukaryota; Metazoa; Chordata; Craniata; Vertebrata; Euteleostomi;
            Mammalia; Eutheria; Euarchontoglires; Glires; Rodentia;
            Sciurognathi; Muroidea; Muridae; Murinae; Mus.
COMMENT     cassette: L1L2_gt2
COMMENT     design_id: 506
COMMENT     backbone: L3L4_pZero_DTA_kan
COMMENT     transcript_id: ENSMUST00000184063
FEATURES             Location/Qualifiers
     misc_feature    29..49
                     /note="B4 Gateway"
                     /label="B4 Gateway"
     promoter        85..598
                     /note="mouse phosphoglycerate kinase 1 promoter"
     CDS             612..1268
                     /note="DTA"
                     /label="DTA"
     misc_feature    1393..1651
                     /note="BGH pA"
                     /label="BGH pA"
     CDS             complement(2147..2941)
                     /note="KanR"
                     /label="KanR"
     misc_feature    4053..4073
                     /note="B3 Gateway"
                     /label="B3 Gateway"
     misc_feature    4079..4086
                     /note="AsiSI"
                     /label="AsiSI"
     misc_feature    1..4111
                     /note="Synthetic Backbone"
                     /label="Synthetic Backbone"
     misc_feature    4112..7870
                     /note="5 arm"
                     /label="5 arm"
     misc_feature    7898..7922
                     /note="B1 Gateway"
                     /label="B1 Gateway"
     misc_feature    7935..7982
                     /note="Frt"
                     /label="Frt"
     intron          7983..8857
                     /note="mouse En2 intron"
                     /label="mouse En2 intron"
     misc_feature    8855..8857
                     /note="Splice Acceptor"
                     /label="Splice Acceptor"
     exon            8858..8896
                     /note="mouse En2 exon"
                     /label="mouse En2 exon"
     misc_feature    8897..8906
                     /note="Frame 2 insert"
     misc_feature    8907..8960
                     /note="'self-cleaving' 2A peptide"
                     /label="'self-cleaving' 2A peptide"
     gene            8961..12038
                     /gene="lacZ"
                     /note="lacZ"
                     /label="lacZ"
     misc_feature    12039..12092
                     /note="'self-cleaving' 2A peptide"
                     /label="'self-cleaving' 2A peptide"
     gene            12093..12884
                     /gene="NeoR"
                     /note="NeoR"
                     /label="NeoR"
     misc_feature    13083..13325
                     /note="SV40 polyadenylation site"
                     /label="SV40 polyadenylation site"
     misc_feature    13342..13389
                     /note="Frt"
                     /label="Frt"
     misc_feature    13396..13429
                     /note="loxP"
                     /label="loxP"
     misc_feature    8872..8980
                     /note="FCHK std_gt2"
                     /label="FCHK std_gt2"
     misc_feature    8872..8889
                     /note="FCHK QC prefix region"
                     /label="FCHK QC prefix region"
     misc_feature    8890..8962
                     /note="FCHK QC critical region"
                     /label="FCHK QC critical region"
     misc_feature    8963..8980
                     /note="FCHK QC suffix region"
                     /label="FCHK QC suffix region"
     misc_feature    13445..13465
                     /note="B2 Gateway"
                     /label="B2 Gateway"
     misc_feature    7871..13495
                     /note="Synthetic Cassette"
                     /label="Synthetic Cassette"
     exon            13920..14032
                     /db_xref="ENSEMBL:ENSMUSE00001315060"
                     /type="targeted"
                     /rank="2"
                     /note="target exon 1 ENSMUSE00001315060"
     misc_feature    13496..14349
                     /note="Critical Region"
                     /label="Critical Region"
     misc_feature    14373..14406
                     /note="Downstream LoxP"
                     /label="Downstream LoxP"
     misc_feature    14350..14429
                     /note="synthetic loxP region"
                     /label="synthetic loxP region"
     misc_feature    14430..17925
                     /note="3 arm"
                     /label="3 arm"
ORIGIN      
        1 ccactggccg tcgttttaca ttaattaaca acttttctat acaaagttga cagataaacg
       61 gatcccctag tttgtgatag gatcgaattc taccgggtag gggaggcgct tttcccaagg
      121 cagtctggag catgcgcttt agcagccccg ctgggcactt ggcgctacac aagtggcctc
      181 tggcctcgca cacattccac atccaccggt aggcgccaac cggctccgtt ctttggtggc
      241 cccttcgcgc caccttctac tcctccccta gtcaggaagt tcccccccgc cccgcagctc
      301 gcgtcgtgca ggacgtgaca aatggaagta gcacgtctca ctagtctcgt gcagatggac
      361 agcaccgctg agcaatggaa gcgggtaggc ctttggggca gcggccaata gcagctttgc
      421 tccttcgctt tctgggctca gaggctggga aggggtgggt ccgggggcgg gctcaggggc
      481 gggctcaggg gcggggcggg cgcccgaagg tcctccggag gcccggcatt ctgcacgctt
      541 caaaagcgca cgtctgccgc gctgttctcc tcttcctcat ctccgggcct ttcgacctgc
      601 aggtcctcgc catggatcct gatgatgttg ttgattcttc taaatctttt gtgatggaaa
      661 acttttcttc gtaccacggg actaaacctg gttatgtaga ttccattcaa aaaggtatac
      721 aaaagccaaa atctggtaca caaggaaatt atgacgatga ttggaaaggg ttttatagta
      781 ccgacaataa atacgacgct gcgggatact ctgtagataa tgaaaacccg ctctctggaa
      841 aagctggagg cgtggtcaaa gtgacgtatc caggactgac gaaggttctc gcactaaaag
      901 tggataatgc cgaaactatt aagaaagagt taggtttaag tctcactgaa ccgttgatgg
      961 agcaagtcgg aacggaagag tttatcaaaa ggttcggtga tggtgcttcg cgtgtagtgc
     1021 tcagccttcc cttcgctgag gggagttcta gcgttgaata tattaataac tgggaacagg
     1081 cgaaagcgtt aagcgtagaa cttgagatta attttgaaac ccgtggaaaa cgtggccaag
     1141 atgcgatgta tgagtatatg gctcaagcct gtgcaggaaa tcgtgtcagg cgatctcttt
     1201 gtgaaggaac cttacttctg tggtgtgaca taattggaca aactacctac agagatttaa
     1261 agctctaagg taaatataaa atttttaagt gtataatgtg ttaaactact gattctaatt
     1321 gtttgtgtat tttagattcc aacctatgga actgatgaat gggagcagtg gtggaatgca
     1381 gatcctagag ctcgctgatc agcctcgact gtgccttcta gttgccagcc atctgttgtt
     1441 tgcccctccc ccgtgccttc cttgaccctg gaaggtgcca ctcccactgt cctttcctaa
     1501 taaaatgagg aaattgcatc gcattgtctg agtaggtgtc attctattct ggggggtggg
     1561 gtggggcagg acagcaaggg ggaggattgg gaagacaata gcaggcatgc tggggatgcg
     1621 gtgggctcta tggcttctga ggcggaaaga accagctggg gctcgacgcg ccgtacccag
     1681 cttttgttcc ctttagtgag ggcctgaatg gcgaatggac gcgccctgta gcggcgcatt
     1741 aagcgcggcg ggtgtggtgg ttacgcgcag cgtgaccgct acacttgcca gcgccctagc
     1801 gcccgctcct ttcgctttct tcccttcctt tctcgccacg ttcgccggct ttccccgtca
     1861 agctctaaat cgggggctcc ctttagggtt ccgatttagt gctttacggc acctcgaccc
     1921 caaaaaactt gattagggtg atggttcacg tagtgggcca tcgccctgat agacggtttt
     1981 tcgccctttg acgttggagt ccacgttctt taatagtgga ctcttgttcc aaactggaac
     2041 aacactcaac cctatctcgg tctattcttt tgatttataa gggattttgc cgatttcggc
     2101 ctattggtta aaaaatgagc tgatttaaca aaaattttaa caaaattcag aagaactcgt
     2161 caagaaggcg atagaaggcg atgcgctgcg aatcgggagc ggcgataccg taaagcacga
     2221 ggaagcggtc agcccattcg ccgccaagct cttcagcaat atcacgggta gccaacgcta
     2281 tgtcctgata gcggtccgcc acacccagcc ggccacagtc gatgaatcca gaaaagcggc
     2341 cattttccac catgatattc ggcaagcagg catcgccatg ggtcacgacg agatcctcgc
     2401 cgtcgggcat gctcgccttg agcctggcga acagttcggc tggcgcgagc ccctgatgct
     2461 cttcgtccag atcatcctga tcgacaagac cggcttccat ccgagtacgt gctcgctcga
     2521 tgcgatgttt cgcttggtgg tcgaatgggc aggtagccgg atcaagcgta tgcagccgcc
     2581 gcattgcatc agccatgatg gatactttct cggcaggagc aaggtgagat gacaggagat
     2641 cctgccccgg cacttcgccc aatagcagcc agtcccttcc cgcttcagtg acaacgtcga
     2701 gcacagctgc gcaaggaacg cccgtcgtgg ccagccacga tagccgcgct gcctcgtctt
     2761 gcagttcatt cagggcaccg gacaggtcgg tcttgacaaa aagaaccggg cgcccctgcg
     2821 ctgacagccg gaacacggcg gcatcagagc agccgattgt ctgttgtgcc cagtcatagc
     2881 cgaatagcct ctccacccaa gcggccggag aacctgcgtg caatccatct tgttcaatca
     2941 tgcgaaacga tcctcatcct gtctcttgat cagatcttga tcccctgcgc catcagatcc
     3001 ttggcggcga gaaagccatc cagtttactt tgcagggctt cccaacctta ccagagggcg
     3061 ccccagctgg caattccggt tcgcttgctg tccataaaac cgcccagtct agctatcgcc
     3121 atgtaagccc actgcaagct acctgctttc tctttgcgct tgcgttttcc cttgtccaga
     3181 tagcccagta gctgacattc atccggggtc agcaccgttt ctgcggactg gctttctacg
     3241 tgaaaaggat ctaggtgaag atcctttttg ataatctcat gaccaaaatc ccttaacgtg
     3301 agttttcgtt ccactgagcg tcagaccccg tagaaaagat caaaggatct tcttgagatc
     3361 ctttttttct gcgcgtaatc tgctgcttgc aaacaaaaaa accaccgcta ccagcggtgg
     3421 tttgtttgcc ggatcaagag ctaccaactc tttttccgaa ggtaactggc ttcagcagag
     3481 cgcagatacc aaatactgtt cttctagtgt agccgtagtt aggccaccac ttcaagaact
     3541 ctgtagcacc gcctacatac ctcgctctgc taatcctgtt accagtggct gctgccagtg
     3601 gcgataagtc gtgtcttacc gggttggact caagacgata gttaccggat aaggcgcagc
     3661 ggtcgggctg aacggggggt tcgtgcacac agcccagctt ggagcgaacg acctacaccg
     3721 aactgagata cctacagcgt gagctatgag aaagcgccac gcttcccgaa gggagaaagg
     3781 cggacaggta tccggtaagc ggcagggtcg gaacaggaga gcgcacgagg gagcttccag
     3841 ggggaaacgc ctggtatctt tatagtcctg tcgggtttcg ccacctctga cttgagcgtc
     3901 gatttttgtg atgctcgtca ggggggcgga gcctatggaa aaacgccagc aacgcggcct
     3961 ttttacggtt cctgggcttt tgctggcctt ttgctcacat gtaatacgac tcactatagg
     4021 gcgaattgga gctaggcggc cgtttatcgt gccaacttta ttatacaaag ttgcggacgc
     4081 gatcgccggc ggataacaat ttcacacagg attctttcta agagcaccca atgttcttca
     4141 ccaatgttct tcattactga gcacctctcc agcctcttga cgttattgta cagatagggt
     4201 ctcactgaac ctggaactca ctgattggct ggactggctg gccagaaaac cccctagatc
     4261 tcttgcctct gcctcctaac actggaatta tagacacacc tagttgtgtc cagcttttac
     4321 atggtgctgg ggaactgcat ccaggtcctc aaacatgtgc accaagcagt ttctccactg
     4381 acccatctcc cgagctcttc cgcccctaca tctttctgaa acaaggtctc tcagtggccc
     4441 agggttcact aagtagacta ggatggctgg ccagtgagct ccagggattc atctgtctct
     4501 tcctccccat tgctgggatt ataagcacgt accagctgtg cccagcctct ctcccctttc
     4561 aacatgggat ctgaagatag aactcaggat gcttgtgcat tgtagaccca tgcattacct
     4621 ctctagctgt ctccccagtc ccaggttttc ctattttgat catccttcag ggtccatgtg
     4681 tctgtccttg accttgtctt ctggtttaca agcactcctt tggccacgta cggtttgtgt
     4741 catcttccag tttatgtgtt ctctttatcc ttttaccatt attgtgtgtg tgtgtgtgtg
     4801 tgtgtgtgtg tgtgtgtgtg tagttcaacc agtggatatt taaggcctct ggggtaccat
     4861 gcagtatctg cagttgatca gtttcaagag atagacacct acgtaagact agcttgagac
     4921 aaaacagaaa gaaagagaag tgagacttat gtcattgggc actgaggagc actctctccg
     4981 agcatctgga acacaggtct ttgtcttctg tgccactgtt cagctctgtt tatacttgta
     5041 tggtgataac attcgctcag ctaaggtata aagactcctg gcactccaga gcttacactt
     5101 cacttcattg atttaaggtc caaaaaatga aaggctttca gagtctatgg ctcataccaa
     5161 atgaaaggac tcaaggttgt cacactaggg tgatgtcagc tctaccttcc tctccacatc
     5221 ttgaggtcct ccatgaaagt gagagatggt gtaccatggt aggtcatcca cccatctctg
     5281 cagttggtgg gaagctaagt acaaatcaga attccatgct gtggatggct ccctgggaca
     5341 gtgaaggaca ggaagaaaca aaacaagttc tctaagctag tccttccaag aagagccttc
     5401 ctcctcatga tgggcttcca atataagccc tcatgatggg ctcatactat aggtggcaaa
     5461 aagactctgt gtgtgcatgt acgtgtatgt atgtgtgtat gtgtgcatgc atacaaagtt
     5521 gtatgtgcat gtatgtgcat atatgtgtgt gcgtatgtgt gtgagtatgc atgtgtatac
     5581 acatgttgac atgtatgtat ttgtgttcat gtgtgcattt gtgtaatttg tgtgtgcatg
     5641 tatgtgtgca cttgtgtgtg catgtgtgtt gggaatgtga atatggagtg aggtatgcaa
     5701 atgtgtacat gtatgtgtgt gcatgtatgc atttctgtgt gcgtgtacac atttgtgtgt
     5761 gcatgtgtgt tgggaatgtg aatatgaagt gaggcaggaa tgctttgttg gatgtcttta
     5821 tgcttgaaga gatacattga aatatttttt ctcacccata atcacctttt cttcccatgc
     5881 tattagttta ttttgagtta atactggtct tacaagatta gggtggtggg aggtttaaga
     5941 gtttcatcca gcatggggct tttcacagtt ggtattgtgc tttaacttgt gggagcccaa
     6001 agctcttcat ggcatacttt acctgtcaag atgggacata ccaatgggaa gtcttgagcg
     6061 atctgagtct ctacagatag cccaggctac ctcaaaaaat gaggataaag gttaacattg
     6121 aattctctcc cagtgccttc gtggggatga gaggaggtag ggtgagcctc aaaaagtgga
     6181 tgaagggcaa cgatgaacga gagactgagc aatttcacac cacctgggga cagttaggtc
     6241 tctggtggga gctgtcatac ctggatgtcc aatggcggga aaacgtgtcc tgaatgtgtc
     6301 ccctgaggcc cagtactcat agataaatag attatgtatg tatgtatgta tgtatgtatg
     6361 tatacacata tatatgtgtg tatatacaca cacacataca tacaacacat acacacttac
     6421 acatatatgt agaccagggt gactctgaat gtatgattct cctgtctcag ctcctgagtg
     6481 ctaggaattg taaggcaagt accactatgt gtgtccactg tcatattttc agccttagaa
     6541 gactttttaa atgactcaat gctaaggata tatcatctga ggctcaactc tgcctttgtt
     6601 ttttacctta gtatttttcc catgtagatt gaaaacagca ctccttccca ttaaaagcac
     6661 acccagcacg atgccattca tgtgatgcta tttcatggaa ttatggtctc acctggtgat
     6721 ccccgcatct ctttgtatgt caactgtcaa gaaagatgac tgttagattg tatttggccc
     6781 tttatctttt ctgctttctt tttatattaa taagcactta ttcctataaa atggtaggca
     6841 ttccttttaa gaataagcaa ccatcagaga catccacacc ctgctccagg agtcaggtga
     6901 atttttctca gtatgtgaac agtcttgtct gagggcagct gtcagttgga aatccatcat
     6961 ggattccact caagccttca aaggacctca gccaaaaggg gaaaaactag gagatgaaat
     7021 caaagtaggg ggctggtgag atggctcagt gggtaagagc acccgactgt tcttccaaag
     7081 gtccagagtt caaatcccag caaccacatg gtggcttaca accatccata acaagatctg
     7141 actccctctt ctggtgtgtc tgaagacagc tacagtgtac ttacatataa taaaaaataa
     7201 atctttaaaa aaaaaaaaaa aagaaaccaa agtaggaaga aaaaacccca gcagcccagg
     7261 aggcacgctt cctactcggg gaccaggcta tggctttgag gagttgcccc tccatttttt
     7321 ctctgtgtgt cagaagacac tatttcctgc ccttctgttg gggctcactt tgcccttgaa
     7381 gttttcccct atgcctccaa tttgggtttc tttcccattt ctctcactgt tagtcagcgt
     7441 cttgttcctg tgatgatgtg tctaaaacac tcaaaggaaa cagatttttt tctctctctt
     7501 ttgctcacag ttttggacat tttagtccat ggacagttgt gttcctgttg atttggggct
     7561 ggcagtgggg ctgcatattg tggctgtaac aaagctgttc atcttaggac aggcgggaag
     7621 cagaaagaga ggaagagtta tggatcaatg gtagagtgtt tacctaacgt atgaggccac
     7681 ggggctgatg gggtggggac agagtcttaa catccctctt caaaaaaaca caaacagtga
     7741 cctaatttac ttccacctct gtcttagtta gggtttctat tgctgcgatg aaacaccaag
     7801 acgaaaaagc aagttgggga gaaaagagtt tatttgtctt gcaccaccac attgctgctc
     7861 atcatcaaag aaggcgcata acgataccac gatatcaaca agtttgtaca aaaaagcagg
     7921 ctggcgccgg aaccgaagtt cctattccga agttcctatt ctctagaaag tataggaact
     7981 tcgaaccctt tcccacacca ccctccacac ttgccccaaa cactgccaac tatgtaggag
     8041 gaaggggttg ggactaacag aagaacccgt tgtggggaag ctgttgggag ggtcacttta
     8101 tgttcttgcc caaggtcagt tgggtggcct gcttctgatg aggtggtccc aaggtctggg
     8161 gtagaaggtg agagggacag gccaccaagg tcagcccccc ccccctatcc cataggagcc
     8221 aggtccctct cctggacagg aagactgaag gggagatgcc agagactcag tgaagcctgg
     8281 ggtaccctat tggagtcctt caaggaaaca aacttggcct caccaggcct cagccttggc
     8341 tcctcctggg aactctactg cccttgggat ccccttgtag ttgtgggtta cataggaagg
     8401 gggacgggat tccccttgac tggctagcct actcttttct tcagtcttct ccatctcctc
     8461 tcacctgtct ctcgaccctt tccctaggat agacttggaa aaagataagg ggagaaaaca
     8521 aatgcaaacg aggccagaaa gattttggct gggcattcct tccgctagct tttattggga
     8581 tcccctagtt tgtgataggc cttttagcta catctgccaa tccatctcat tttcacacac
     8641 acacacacca ctttccttct ggtcagtggg cacatgtcca gcctcaagtt tatatcacca
     8701 cccccaatgc ccaacacttg tatggccttg ggcgggtcat cccccccccc acccccagta
     8761 tctgcaacct caagctagct tgggtgcgtt ggttgtggat aagtagctag actccagcaa
     8821 ccagtaacct ctgccctttc tcctccatga caaccaggtc ccaggtcccg aaaaccaaag
     8881 aagaagaacg cagatcgcag atctccgagg gcagaggaag tcttctaaca tgcggtgacg
     8941 tggaggagaa tcccggccct gggatctgga ctctagagga tcccgtcgtt ttacaacgtc
     9001 gtgactggga aaaccctggc gttacccaac ttaatcgcct tgcagcacat ccccctttcg
     9061 ccagctggcg taatagcgaa gaggcccgca ccgatcgccc ttcccaacag ttgcgcagcc
     9121 tgaatggcga atggcgcttt gcctggtttc cggcaccaga agcggtgccg gaaagctggc
     9181 tggagtgcga tcttcctgag gccgatactg tcgtcgtccc ctcaaactgg cagatgcacg
     9241 gttacgatgc gcccatctac accaacgtga cctatcccat tacggtcaat ccgccgtttg
     9301 ttcccacgga gaatccgacg ggttgttact cgctcacatt taatgttgat gaaagctggc
     9361 tacaggaagg ccagacgcga attatttttg atggcgttaa ctcggcgttt catctgtggt
     9421 gcaacgggcg ctgggtcggt tacggccagg acagtcgttt gccgtctgaa tttgacctga
     9481 gcgcattttt acgcgccgga gaaaaccgcc tcgcggtgat ggtgctgcgc tggagtgacg
     9541 gcagttatct ggaagatcag gatatgtggc ggatgagcgg cattttccgt gacgtctcgt
     9601 tgctgcataa accgactaca caaatcagcg atttccatgt tgccactcgc tttaatgatg
     9661 atttcagccg cgctgtactg gaggctgaag ttcagatgtg cggcgagttg cgtgactacc
     9721 tacgggtaac agtttcttta tggcagggtg aaacgcaggt cgccagcggc accgcgcctt
     9781 tcggcggtga aattatcgat gagcgtggtg gttatgccga tcgcgtcaca ctacgtctga
     9841 acgtcgaaaa cccgaaactg tggagcgccg aaatcccgaa tctctatcgt gcggtggttg
     9901 aactgcacac cgccgacggc acgctgattg aagcagaagc ctgcgatgtc ggtttccgcg
     9961 aggtgcggat tgaaaatggt ctgctgctgc tgaacggcaa gccgttgctg attcgaggcg
    10021 ttaaccgtca cgagcatcat cctctgcatg gtcaggtcat ggatgagcag acgatggtgc
    10081 aggatatcct gctgatgaag cagaacaact ttaacgccgt gcgctgttcg cattatccga
    10141 accatccgct gtggtacacg ctgtgcgacc gctacggcct gtatgtggtg gatgaagcca
    10201 atattgaaac ccacggcatg gtgccaatga atcgtctgac cgatgatccg cgctggctac
    10261 cggcgatgag cgaacgcgta acgcgaatgg tgcagcgcga tcgtaatcac ccgagtgtga
    10321 tcatctggtc gctggggaat gaatcaggcc acggcgctaa tcacgacgcg ctgtatcgct
    10381 ggatcaaatc tgtcgatcct tcccgcccgg tgcagtatga aggcggcgga gccgacacca
    10441 cggccaccga tattatttgc ccgatgtacg cgcgcgtgga tgaagaccag cccttcccgg
    10501 ctgtgccgaa atggtccatc aaaaaatggc tttcgctacc tggagagacg cgcccgctga
    10561 tcctttgcga atacgcccac gcgatgggta acagtcttgg cggtttcgct aaatactggc
    10621 aggcgtttcg tcagtatccc cgtttacagg gcggcttcgt ctgggactgg gtggatcagt
    10681 cgctgattaa atatgatgaa aacggcaacc cgtggtcggc ttacggcggt gattttggcg
    10741 atacgccgaa cgatcgccag ttctgtatga acggtctggt ctttgccgac cgcacgccgc
    10801 atccagcgct gacggaagca aaacaccagc agcagttttt ccagttccgt ttatccgggc
    10861 aaaccatcga agtgaccagc gaatacctgt tccgtcatag cgataacgag ctcctgcact
    10921 ggatggtggc gctggatggt aagccgctgg caagcggtga agtgcctctg gatgtcgctc
    10981 cacaaggtaa acagttgatt gaactgcctg aactaccgca gccggagagc gccgggcaac
    11041 tctggctcac agtacgcgta gtgcaaccga acgcgaccgc atggtcagaa gccgggcaca
    11101 tcagcgcctg gcagcagtgg cgtctggcgg aaaacctcag tgtgacgctc cccgccgcgt
    11161 cccacgccat cccgcatctg accaccagcg aaatggattt ttgcatcgag ctgggtaata
    11221 agcgttggca atttaaccgc cagtcaggct ttctttcaca gatgtggatt ggcgataaaa
    11281 aacaactgct gacgccgctg cgcgatcagt tcacccgtgc accgctggat aacgacattg
    11341 gcgtaagtga agcgacccgc attgacccta acgcctgggt cgaacgctgg aaggcggcgg
    11401 gccattacca ggccgaagca gcgttgttgc agtgcacggc agatacactt gctgatgcgg
    11461 tgctgattac gaccgctcac gcgtggcagc atcaggggaa aaccttattt atcagccgga
    11521 aaacctaccg gattgatggt agtggtcaaa tggcgattac cgttgatgtt gaagtggcga
    11581 gcgatacacc gcatccggcg cggattggcc tgaactgcca gctggcgcag gtagcagagc
    11641 gggtaaactg gctcggatta gggccgcaag aaaactatcc cgaccgcctt actgccgcct
    11701 gttttgaccg ctgggatctg ccattgtcag acatgtatac cccgtacgtc ttcccgagcg
    11761 aaaacggtct gcgctgcggg acgcgcgaat tgaattatgg cccacaccag tggcgcggcg
    11821 acttccagtt caacatcagc cgctacagtc aacagcaact gatggaaacc agccatcgcc
    11881 atctgctgca cgcggaagaa ggcacatggc tgaatatcga cggtttccat atggggattg
    11941 gtggcgacga ctcctggagc ccgtcagtat cggcggaatt ccagctgagc gccggtcgct
    12001 accattacca gttggtctgg tgtcagggga tcccccggga gggcagagga agtcttctaa
    12061 catgcggtga cgtggaggag aatcccggcc ctattgaaca agatggattg cacgcaggtt
    12121 ctccggccgc ttgggtggag aggctattcg gctatgactg ggcacaacag acaatcggct
    12181 gctctgatgc cgccgtgttc cggctgtcag cgcaggggcg cccggttctt tttgtcaaga
    12241 ccgacctgtc cggtgccctg aatgaactgc aggacgaggc agcgcggcta tcgtggctgg
    12301 ccacgacggg cgttccttgc gcagctgtgc tcgacgttgt cactgaagcg ggaagggact
    12361 ggctgctatt gggcgaagtg ccggggcagg atctcctgtc atctcacctt gctcctgccg
    12421 agaaagtatc catcatggct gatgcaatgc ggcggctgca tacgcttgat ccggctacct
    12481 gcccattcga ccaccaagcg aaacatcgca tcgagcgagc acgtactcgg atggaagccg
    12541 gtcttgtcga tcaggatgat ctggacgaag agcatcaggg gctcgcgcca gccgaactgt
    12601 tcgccaggct caaggcgcgc atgcccgacg gcgaggatct cgtcgtgacc catggcgatg
    12661 cctgcttgcc gaatatcatg gtggaaaatg gccgcttttc tggattcatc gactgtggcc
    12721 ggctgggtgt ggcggaccgc tatcaggaca tagcgttggc tacccgtgat attgctgaag
    12781 agcttggcgg cgaatgggct gaccgcttcc tcgtgcttta cggtatcgcc gctcccgatt
    12841 cgcagcgcat cgccttctat cgccttcttg acgagttctt ctgagcggga ctctggggtt
    12901 cgaaatgacc gaccaagcga cgcccaacct gccatcacga gatttcgatt ccaccgccgc
    12961 cttctatgaa aggttgggct tcggaatcgt tttccgggac gccggctgga tgatcctcca
    13021 gcgcggggat ctcatgctgg agttcttcgc ccaccccccg gatctaagct ctagataagt
    13081 aatgatcata atcagccata tcacatctgt agaggtttta cttgctttaa aaaacctccc
    13141 acacctcccc ctgaacctga aacataaaat gaatgcaatt gttgttgtta acttgtttat
    13201 tgcagcttat aatggttaca aataaagcaa tagcatcaca aatttcacaa ataaagcatt
    13261 tttttcactg cattctagtt gtggtttgtc caaactcatc aatgtatctt atcatgtctg
    13321 gatccggggg taccgcgtcg agaagttcct attccgaagt tcctattctc tagaaagtat
    13381 aggaacttcg tcgagataac ttcgtatagc atacattata cgaagttatg tcgagatatc
    13441 tagacccagc tttcttgtac aaagtggttg atatctctat agtcgcagta ggcggtgttc
    13501 actgggttgt tttgttggct tgctctgtct gctttcttat agaagccagg accaccagcc
    13561 cacagataga accacataca acgggctggt ccctccccta tcaatctcta gttaagaaaa
    13621 tacttcacag tcggatctta tggaggcatt tccttaactg aggtctcctc atctcagatg
    13681 actctaaatt gtgtgtcctg ttgacataag accaatcagt acaacctcct gaaggttctt
    13741 gcacctccca gtaacaccac cctgaggacc aaggcttcaa cacactggcc gtattcaaac
    13801 ccagacactg cttgtattta gatcccgcct gtgcatctag aaggtactga atgaatcctt
    13861 aagagactgc ggtttcccca tgaggtcatt cttctcattc aaacctcttt gtcttccagg
    13921 ctcaccggct ttcagctacc agccaccata gtcagtgcgg ccagcacctt gtccctgagc
    13981 ctcatcagcg actatgcagt cagtgcccag ggcttccgtg ccagctatga aggtaggtgc
    14041 ctcccattgc aactgcgggt atgctgggtg ctgccatagc cacaggcagg tctgggtcct
    14101 gtctgcccag gacactagct ctgcagattc gagcctgtgc ctgcctaatg agaccagtta
    14161 ataaccagca agcaactcag ttactatcgc agcctctccc tctcttcctg gaacttacag
    14221 attgcagagc acagctgctc tagtttatca agagggcctg gggatgtctt ttctgccctg
    14281 tttaactggt tttggtgtgt gtttaggttt tgaagtctgt tctgcattgg agttagttct
    14341 atgaggtagg agatggcgca acgcaattaa tgataacttc gtatagcata cattatacga
    14401 agttatggtc tgagctcgcc atcagttcac ttaacagtgc agattagggc ttcttggctt
    14461 gatctgtaca gatgatttcc acttctcttg gtctgtttag agacagtgtc agaattcaaa
    14521 ttagcactaa taccttcaga ttatacacta ttattattat taactttatt atgttagttt
    14581 agaaggtggt tcttgtacat ctctgtcatt tccttgggaa atttacatct cattaatagg
    14641 taattaggct gctcttggct aagacctgca ctgctatttt gtgtcacgat cattaatagg
    14701 cgtattttaa gactgttaat gataattaat aacactgatg acataacacc ccaataaagc
    14761 atgccaatta ctccaaagct ccttccctcg cctttaaaac ctcagagtgt aagggatgag
    14821 ttgctgaatg aagctgtagc aacatggaaa ttgatcctac ccttgtctgg gaagtcagga
    14881 gtaccccaac agagagggtg agttttcact acttgtccag agtggcccag ctggggcggg
    14941 gacgggggtg cagttgatgt agtaactgga tccattgagg acttcttaga agatcttagg
    15001 actacatgcc cctgcaatgg ctcccaactg tcttgcacat gcctttaact gagggcctct
    15061 gccttgactc cagccacctt aactgagggc tcctggtctg attgtcgcac ctcaagtaag
    15121 cccctaacct tcacattacc tgaatgctct tgacaaatac acacctttgt tgccttgcaa
    15181 ctgtgcgccc ctgagatgca tgtttaaaac catgctcagc tgctacccgt accgtgtctg
    15241 ggagctcggc caccttggct gggcttttac ctggtctgca cccaggcagc ctctgtgcat
    15301 caggctcctt cctgagagaa gcctctttgg aggcttcttt ttatttcctt cattaatata
    15361 tactccatgt acaaaggatt gcgtctcaca aagacatttt cataggcatg tatcatgtac
    15421 ctgcgcgtat tcatcttcca gtatcttccc ttttactgtt agtctctttc cttccagatc
    15481 atccccgtga acttccatcc tgagtgtgtg tgtgtgtgtg tgtgtgtgtg tgtgtgtaaa
    15541 atctagattc tacacatgac agaaagtgga gtctggggta ttttgacatt ctaatctcca
    15601 gctgcaccca tttatgtgtg tgtaacatgt gtatacagct acatatcagt atttggtgtt
    15661 cacgcatgtg tgtgcatgca tgtgcaggtc aaaggccagc cttgggtgat ctttctcagg
    15721 agctgtgtac cctctttttt gagtccactg gcacatcggg cacgcaaaat agaacatagg
    15781 gtggccagcc acaaagcccc agagagcaac ctgacttgac ctctccagct ttggaatgag
    15841 aagcacgctc cccatgcccg gctatgtgta ggggtgctga tgttggtctg gggctcagcc
    15901 aggtcttcat gcctgcacgg catgtactta ccaagtcacc tttccatcaa accatccgtt
    15961 tccatcgacg tcattcacct ttatgaccca ataatctcta ttgcggatgt atgccgcctt
    16021 tcttggtcat gcatgtattc ttgggcctct aggctggttc cacagctcgg atgtagtaaa
    16081 cagtgctgca ttaaacacaa atgctcaagt ggctctgcgg caggctggct tggccctttc
    16141 ggcagactcg ccatgagtgc catagctggg tcatatcggg tctgtacttt tagctcttta
    16201 gggagcttcc atactgagct tcacagtgtt tgcctgaggg cactgcatct cacaagcagt
    16261 gtatgagggc ttagctttcc ctccattccc accagcctat tgtcttaagg tcctgggtat
    16321 cactccctcc actgtgtgta gctttggaga gattgcattt gggtccttga gttagtgaca
    16381 caaaagctgg attgagagta acagacacag aggtccaagc ttgacccgat gtcctcatgg
    16441 tgtccccatt catcactcct tctgagtgtc tatggaagcc cagaccctca taaaacctta
    16501 tgaaacacct gcaccattga cccttggcac actactctat cccatacatg tttgtttgtc
    16561 gggggggggg ggtcccaggt actttcacaa tcatgctatg actcccagat tctagaggag
    16621 cactccttcc agcctgggaa gcccgcacca tcagtgcttg ctcatgctct ccagcctagt
    16681 atcacctgct ccatttccaa acggcatcag ggcactgttc tcagtggctc ctcttggcgg
    16741 gcatccaagc tgcctgtggg ctatcaaagc aagtctgatc ctcctgcacc ccacccccgc
    16801 accctcttcc cccagggtgt ggaaagcaaa gataaggaac agaactgcag ctgggatttg
    16861 agaggaaggt gaaggtaggt gaagtgtcag ccgccacttc aaggcagaga tcaaatggcg
    16921 ctgctcctca atctcttaga ggagaagggt gctccgtgta taatcctctg ggacaggagt
    16981 gtgggcggag tgtggaccag agggaaaggg atcagtgggt attaagcact gactgtatgc
    17041 caggatcagt gtgtattaag cactgactgt atgccaggca ctttacatac attttcccct
    17101 ttaatctccc acgacaatgt tgcagccagg cttggctatc tccatcttac agatgtaacc
    17161 agctaagcca agacagggtg aggatgggcg cgggggcagc ttaaggggac ttgatggcca
    17221 agggttttaa tgacactctt ctgtcacaaa aatcttacac gttgagtcct gaaaaactct
    17281 ttgagtaaag gagaagctaa agcctgtgtc tcaggtaaga ggattggggc taagacagat
    17341 agacagacag gaggacacac aaaggctgcc atggattcag tgtccctcct ggatgacctg
    17401 agccacccca gagagtcatc aaagggactc tagagtacag tgagggtcac cagaaaaatt
    17461 aaaattgata ccacacgctg aaataattgt ccatgttggt atattctagg gtttttgaac
    17521 taaaaccttg tgtgtattca tgtgtgtgaa ggtgcacaca tgcgtggatg cagttgcata
    17581 tggcagccgg aaggcacatg ttccttcggg agccattcac cttgttttat gaaggggagt
    17641 ctctcaccgc tcaggattat caccagtcca ggtcctttca tgatcatacc atgattccca
    17701 gattctagag caccaccccc ttccagcctg ggaggctccc accatcaggg ctctctcatg
    17761 ttctccagcc tctggctgcc tagagagctc cacggaacca ccaatccacc atctctgcct
    17821 tcacagccct ggcattcaaa gcgtgtgcca ccacccctgc ctttttgttt ttaaccagaa
    17881 ttctagggat caaactcaga tctttatgtt tacaaagtaa gtatt
//
