# Supplementary material for: CRISPR-Cas9 enables conditional mutagenesis of challenging loci
Source: Sci Rep. 2016 Sep 1;6:32326. doi: 10.1038/srep32326 (PMC5007477; doi:10.1038/srep32326)
Supplement: Supplementary File 3 [file srep32326-s3.zip › gb/HEP01000_A03_vector.gb]

LOCUS       88090#L1L2_Bact_P#L3L4_pZero_DTA_kan        21555 bp    dna     circular UNK 
ACCESSION   unknown
SOURCE      Mus musculus
  ORGANISM  Mus musculus
            Eukaryota; Metazoa; Chordata; Craniata; Vertebrata; Euteleostomi;
            Mammalia; Eutheria; Euarchontoglires; Glires; Rodentia;
            Sciurognathi; Muroidea; Muridae; Murinae; Mus.
COMMENT     cassette: L1L2_Bact_P
COMMENT     design_id: 88090
COMMENT     backbone: L3L4_pZero_DTA_kan
COMMENT     transcript_id: ENSMUST00000089296
FEATURES             Location/Qualifiers
     misc_feature    29..49
                     /note="B4 Gateway"
                     /label="B4 Gateway"
     promoter        85..598
                     /note="mouse phosphoglycerate kinase 1 promoter"
     CDS             612..1268
                     /note="DTA"
                     /label="DTA"
     misc_feature    1393..1651
                     /note="BGH pA"
                     /label="BGH pA"
     CDS             complement(2147..2941)
                     /note="KanR"
                     /label="KanR"
     misc_feature    4053..4073
                     /note="B3 Gateway"
                     /label="B3 Gateway"
     misc_feature    4079..4086
                     /note="AsiSI"
                     /label="AsiSI"
     misc_feature    1..4111
                     /note="Synthetic Backbone"
                     /label="Synthetic Backbone"
     exon            8004..8380
                     /db_xref="ENSEMBL:ENSMUSE00000589667"
                     /rank="1"
                     /note="ENSMUSE00000589667"
                     /label="ENSMUSE00000589667"
     misc_feature    4112..9350
                     /note="5 arm"
                     /label="5 arm"
     misc_feature    9378..9402
                     /note="B1 Gateway"
                     /label="B1 Gateway"
     misc_feature    9415..9462
                     /note="Frt"
                     /label="Frt"
     intron          9463..10337
                     /note="mouse En2 intron"
                     /label="mouse En2 intron"
     misc_feature    10335..10337
                     /note="Splice Acceptor"
                     /label="Splice Acceptor"
     exon            10338..10510
                     /note="mouse En2 exon"
                     /label="mouse En2 exon"
     misc_feature    10522..11115
                     /note="ECMV IRES"
                     /label="ECMV IRES"
     gene            11116..14176
                     /gene="lacZ"
                     /note="lacZ"
                     /label="lacZ"
     misc_feature    14215..14458
                     /note="SV40 polyadenylation site"
                     /label="SV40 polyadenylation site"
     misc_feature    14462..14495
                     /note="loxP"
                     /label="loxP"
     promoter        14522..15041
                     /note="human beta actin promoter"
                     /label="human beta actin promoter"
     gene            15067..15861
                     /gene="NeoR"
                     /note="NeoR"
                     /label="NeoR"
     misc_feature    16061..16302
                     /note="SV40 polyadenylation site"
                     /label="SV40 polyadenylation site"
     misc_feature    16319..16366
                     /note="Frt"
                     /label="Frt"
     misc_feature    16373..16406
                     /note="loxP"
                     /label="loxP"
     misc_feature    10352..10429
                     /note="FCHK std_gpr"
                     /label="FCHK std_gpr"
     misc_feature    16422..16442
                     /note="B2 Gateway"
                     /label="B2 Gateway"
     misc_feature    9351..16472
                     /note="Synthetic Cassette"
                     /label="Synthetic Cassette"
     exon            16882..18101
                     /db_xref="ENSEMBL:ENSMUSE00000882806"
                     /type="targeted"
                     /rank="2"
                     /note="target exon 1 ENSMUSE00000882806 5' fragment"
     misc_feature    16473..18101
                     /note="Critical Region"
                     /label="Critical Region"
     misc_feature    18125..18158
                     /note="Downstream LoxP"
                     /label="Downstream LoxP"
     misc_feature    18102..18181
                     /note="synthetic loxP region"
                     /label="synthetic loxP region"
     exon            18182..19429
                     /db_xref="ENSEMBL:ENSMUSE00000882806"
                     /rank="2"
                     /note="ENSMUSE00000882806 3' fragment"
     misc_feature    18182..21555
                     /note="3 arm"
                     /label="3 arm"
ORIGIN      
        1 ccactggccg tcgttttaca ttaattaaca acttttctat acaaagttga cagataaacg
       61 gatcccctag tttgtgatag gatcgaattc taccgggtag gggaggcgct tttcccaagg
      121 cagtctggag catgcgcttt agcagccccg ctgggcactt ggcgctacac aagtggcctc
      181 tggcctcgca cacattccac atccaccggt aggcgccaac cggctccgtt ctttggtggc
      241 cccttcgcgc caccttctac tcctccccta gtcaggaagt tcccccccgc cccgcagctc
      301 gcgtcgtgca ggacgtgaca aatggaagta gcacgtctca ctagtctcgt gcagatggac
      361 agcaccgctg agcaatggaa gcgggtaggc ctttggggca gcggccaata gcagctttgc
      421 tccttcgctt tctgggctca gaggctggga aggggtgggt ccgggggcgg gctcaggggc
      481 gggctcaggg gcggggcggg cgcccgaagg tcctccggag gcccggcatt ctgcacgctt
      541 caaaagcgca cgtctgccgc gctgttctcc tcttcctcat ctccgggcct ttcgacctgc
      601 aggtcctcgc catggatcct gatgatgttg ttgattcttc taaatctttt gtgatggaaa
      661 acttttcttc gtaccacggg actaaacctg gttatgtaga ttccattcaa aaaggtatac
      721 aaaagccaaa atctggtaca caaggaaatt atgacgatga ttggaaaggg ttttatagta
      781 ccgacaataa atacgacgct gcgggatact ctgtagataa tgaaaacccg ctctctggaa
      841 aagctggagg cgtggtcaaa gtgacgtatc caggactgac gaaggttctc gcactaaaag
      901 tggataatgc cgaaactatt aagaaagagt taggtttaag tctcactgaa ccgttgatgg
      961 agcaagtcgg aacggaagag tttatcaaaa ggttcggtga tggtgcttcg cgtgtagtgc
     1021 tcagccttcc cttcgctgag gggagttcta gcgttgaata tattaataac tgggaacagg
     1081 cgaaagcgtt aagcgtagaa cttgagatta attttgaaac ccgtggaaaa cgtggccaag
     1141 atgcgatgta tgagtatatg gctcaagcct gtgcaggaaa tcgtgtcagg cgatctcttt
     1201 gtgaaggaac cttacttctg tggtgtgaca taattggaca aactacctac agagatttaa
     1261 agctctaagg taaatataaa atttttaagt gtataatgtg ttaaactact gattctaatt
     1321 gtttgtgtat tttagattcc aacctatgga actgatgaat gggagcagtg gtggaatgca
     1381 gatcctagag ctcgctgatc agcctcgact gtgccttcta gttgccagcc atctgttgtt
     1441 tgcccctccc ccgtgccttc cttgaccctg gaaggtgcca ctcccactgt cctttcctaa
     1501 taaaatgagg aaattgcatc gcattgtctg agtaggtgtc attctattct ggggggtggg
     1561 gtggggcagg acagcaaggg ggaggattgg gaagacaata gcaggcatgc tggggatgcg
     1621 gtgggctcta tggcttctga ggcggaaaga accagctggg gctcgacgcg ccgtacccag
     1681 cttttgttcc ctttagtgag ggcctgaatg gcgaatggac gcgccctgta gcggcgcatt
     1741 aagcgcggcg ggtgtggtgg ttacgcgcag cgtgaccgct acacttgcca gcgccctagc
     1801 gcccgctcct ttcgctttct tcccttcctt tctcgccacg ttcgccggct ttccccgtca
     1861 agctctaaat cgggggctcc ctttagggtt ccgatttagt gctttacggc acctcgaccc
     1921 caaaaaactt gattagggtg atggttcacg tagtgggcca tcgccctgat agacggtttt
     1981 tcgccctttg acgttggagt ccacgttctt taatagtgga ctcttgttcc aaactggaac
     2041 aacactcaac cctatctcgg tctattcttt tgatttataa gggattttgc cgatttcggc
     2101 ctattggtta aaaaatgagc tgatttaaca aaaattttaa caaaattcag aagaactcgt
     2161 caagaaggcg atagaaggcg atgcgctgcg aatcgggagc ggcgataccg taaagcacga
     2221 ggaagcggtc agcccattcg ccgccaagct cttcagcaat atcacgggta gccaacgcta
     2281 tgtcctgata gcggtccgcc acacccagcc ggccacagtc gatgaatcca gaaaagcggc
     2341 cattttccac catgatattc ggcaagcagg catcgccatg ggtcacgacg agatcctcgc
     2401 cgtcgggcat gctcgccttg agcctggcga acagttcggc tggcgcgagc ccctgatgct
     2461 cttcgtccag atcatcctga tcgacaagac cggcttccat ccgagtacgt gctcgctcga
     2521 tgcgatgttt cgcttggtgg tcgaatgggc aggtagccgg atcaagcgta tgcagccgcc
     2581 gcattgcatc agccatgatg gatactttct cggcaggagc aaggtgagat gacaggagat
     2641 cctgccccgg cacttcgccc aatagcagcc agtcccttcc cgcttcagtg acaacgtcga
     2701 gcacagctgc gcaaggaacg cccgtcgtgg ccagccacga tagccgcgct gcctcgtctt
     2761 gcagttcatt cagggcaccg gacaggtcgg tcttgacaaa aagaaccggg cgcccctgcg
     2821 ctgacagccg gaacacggcg gcatcagagc agccgattgt ctgttgtgcc cagtcatagc
     2881 cgaatagcct ctccacccaa gcggccggag aacctgcgtg caatccatct tgttcaatca
     2941 tgcgaaacga tcctcatcct gtctcttgat cagatcttga tcccctgcgc catcagatcc
     3001 ttggcggcga gaaagccatc cagtttactt tgcagggctt cccaacctta ccagagggcg
     3061 ccccagctgg caattccggt tcgcttgctg tccataaaac cgcccagtct agctatcgcc
     3121 atgtaagccc actgcaagct acctgctttc tctttgcgct tgcgttttcc cttgtccaga
     3181 tagcccagta gctgacattc atccggggtc agcaccgttt ctgcggactg gctttctacg
     3241 tgaaaaggat ctaggtgaag atcctttttg ataatctcat gaccaaaatc ccttaacgtg
     3301 agttttcgtt ccactgagcg tcagaccccg tagaaaagat caaaggatct tcttgagatc
     3361 ctttttttct gcgcgtaatc tgctgcttgc aaacaaaaaa accaccgcta ccagcggtgg
     3421 tttgtttgcc ggatcaagag ctaccaactc tttttccgaa ggtaactggc ttcagcagag
     3481 cgcagatacc aaatactgtt cttctagtgt agccgtagtt aggccaccac ttcaagaact
     3541 ctgtagcacc gcctacatac ctcgctctgc taatcctgtt accagtggct gctgccagtg
     3601 gcgataagtc gtgtcttacc gggttggact caagacgata gttaccggat aaggcgcagc
     3661 ggtcgggctg aacggggggt tcgtgcacac agcccagctt ggagcgaacg acctacaccg
     3721 aactgagata cctacagcgt gagctatgag aaagcgccac gcttcccgaa gggagaaagg
     3781 cggacaggta tccggtaagc ggcagggtcg gaacaggaga gcgcacgagg gagcttccag
     3841 ggggaaacgc ctggtatctt tatagtcctg tcgggtttcg ccacctctga cttgagcgtc
     3901 gatttttgtg atgctcgtca ggggggcgga gcctatggaa aaacgccagc aacgcggcct
     3961 ttttacggtt cctgggcttt tgctggcctt ttgctcacat gtaatacgac tcactatagg
     4021 gcgaattgga gctaggcggc cgtttatcgt gccaacttta ttatacaaag ttgcggacgc
     4081 gatcgccggc ggataacaat ttcacacagg attacactct tccaaggtta taccatactg
     4141 ctttacgttc atcatcaaaa caaaacaaaa caaaacaaac tgtacaaaag aaaagaaaac
     4201 agaacaataa agaagcagac aaggattgtg aagtaacaga atttatttgg tcaaagaact
     4261 gctgatcaca cacaaagaac aagaccatct ctacagtgtg tactacacat tttctgggaa
     4321 agaggttctg cacagctctt tgacatcaaa agtggctatt ttttgagaca acctcactat
     4381 gtcgtgcagg ttagcctcaa acttgaactt tttcctatct cagcctccca gatacttctt
     4441 atttctgata gaacacatga aactgagtct gttttctatt ttataatgaa gtcgctaagc
     4501 aaatacactg cttaatgtct ttaaacatca acacagtata caaaatttgt ttacattgta
     4561 tgaacttcca ggttcttatt atcagtattg tatagaattt tactatgaga ttgtataaaa
     4621 atgtgtccat attgatgctg atagaaattt attcctcagg gttaggttag gttacagata
     4681 ctttgcaaag gacgctgcaa tcagcattcg agttgatgta ctcttgtgaa tgtatgtaca
     4741 cattttcttg gagagagaac tggcagttat gtgtatttgc cattatgaga tacaaaaaaa
     4801 accaattggt tccatttata tcagtggttc tcaacctatg agtcgggacc cctttgtggt
     4861 cacataagat atcctacata gcatatattt acattaagat ttataacacc agcaaaatta
     4921 caattatgaa gtagcaacaa atagctttat ggttttgagg ttcaccataa cctaaggagc
     4981 tgtactaaag ggtcccagga ttaggcagat tcagaaccac tcacattcct ctcggtagtt
     5041 catggctgct cgacctcctt actgctttca gtgtctgata gttttaggct ggttcattac
     5101 ctacacatgc tggtatgtat actataccat gagatattca atctgaattt attctcattg
     5161 taactagaag gtccacaccc atttgcctgt ttgctgatac atttgttcct cattgccttt
     5221 ttctttttct tgctaacctt gaagggatga tttacacgcc ctgtaatatg cacacagtga
     5281 atatcatctt cttcgtgcct gatgttttca tgttttatca ccttttcact aaaatactaa
     5341 aattttattt acttcagact gtaattatgt ggataacatt tttgtggctt ggttttaaaa
     5401 ccttacctac aaatcacaaa gaagatacat gttttgtttt tctttacata tttagttcta
     5461 atgttttcct gaaatttacc tttggccaaa ggaatttaag aagaaagaag gtttgctttt
     5521 tctactacat atctcattga tgtagcaaca ttcaacagtg aaaacataat tattgtcatt
     5581 gaacaagcta aagtctaaat taggtcactt aatgtgcatt ttgagatttg gtatcctgac
     5641 tctgtactct aataatctct gcaattatta gggaggatga cctgtaattt aggaggatac
     5701 ataaagtgat cacatacatg tctttggaat tggaaggatt agatcacaat ctacaaacca
     5761 ctgtgacagt gctatgggtg taatgatgta atctcacagg aattaaggga ttaaaactgc
     5821 ccctcaaatt atatacaaga tacacagaaa gagctgttta tgtctaagct cctgtcagaa
     5881 gtgcatggca cgtctgattc cccatccttg gcaatgacaa gtgacaaaga ccaatgggag
     5941 ttgacaaaat ttctaataaa ttaatggaat ttacatgaac ttggttgaca atagttctac
     6001 gggaaatcat ttgtctttga agtaattatt atgctgttgg ggagtgaggg aaatgggagc
     6061 tagctgggct gctctggata cctggtcaga gtttctgtca caaggccagg tagatttcct
     6121 tctttgcttt ggagtctgcg cagtaaagga cactatccaa ctgcaagcag cctcaactct
     6181 gggccctatg gattgagggt ttgagtgcct gttgggcaaa gactatacaa tagctaaaag
     6241 cctccctctg tccctcccca cacaactcca gcccagagcc ccagctttga ctgcagggag
     6301 aagggttttt tttttttttt tttttgagaa agggaagcac ttcctggtag gttgcccaag
     6361 gactgtagaa ccaactcata gctcttagaa ttctcgtgaa ttccttatca tttaattgcc
     6421 agacagttgc tgttctctgg tatattaaag ttacagctgt tctagctcat gcctaaagct
     6481 cattgtcttg acctgccctt cacaggcttg tgtggtaagc atagtcctac agactccatc
     6541 acttggattt ttgtgttgtg tatgtgtgtc gtttttcttc taagtattac tagacgtgtg
     6601 tggcaaacag cttctcttta aggaatccat tctgaaaata ccaattcctc tcccaaaccc
     6661 tcaacatcaa caattcgtac acacgcacac aaacacacac tcacatatac atatattcat
     6721 acatacacaa cataaacata cacagacaca ccatagacac acacttacac acaatataaa
     6781 cacacacaga caccataaac acacatactc cctcacacat acacattcac acacacacat
     6841 acaacataca tacacaccat gtaccacaca tacacattat acacaaacat atacactcag
     6901 acacacacac tcacacacac atgccctcca gcacacacac acatatacac acacagagag
     6961 agagagagag agagagagag agagagagag acaaagagac aaagagccac acatacacat
     7021 tatacacaaa catatacact cagacacaca cactcacaca cacatgccct ccagcacaca
     7081 cacacataca cacacacaca cacagagaga gagagagaga gagagagaga gagagagaga
     7141 gacaaagaga caaagagaca aagagacaaa gagacaaaga gacagagaga cagagagtgc
     7201 ccaatgtttc tttgggatcc tgggccctgg attttagttc tgccaccatt gctgaggtat
     7261 ttgtagcctc tctccatgga gctctgagct tccagctgga taggcctgtg tggattcaca
     7321 ttgttccctg gctgatggtc agtgtttcca aaagaaacag agaaagtgtg ggaccccatt
     7381 ccaaacactt atttaagttg caaatggagt ttggaagcaa agagaattta gaatttggta
     7441 attttcttct agtatgagaa acaaatagga gataagatta gaaatacttt tttctacaaa
     7501 gatgcaaaac ttagaaacca ccaccaccac caacaacaac aacaacaaac gcaagcaatt
     7561 tttataaaat caaaggaagc agtggaaata cccattgtgt catttatctg tggtaatgcg
     7621 atatttttca agattcttta cacacaattt tatttaaaac accacagact ctacactaga
     7681 aggcaacttc tcccaaggca tctatactca atcctctagt ggactcgagg gaataaggac
     7741 acaattactg taccattttg caaacaaaac ttgtttaaga ggtccccggt cttcctcccg
     7801 taggaccttc agccttgggg gctggagagg tagaggcctc cttgtcttgt gaatgtggag
     7861 aaagctcctt agtggccaca ctgccaagcc cagtcctcgg agtttaataa gtaccactag
     7921 agtttggaaa tgagctgtgc ccagtgtgtg ggacctgttc cagccgcacg agggcagcaa
     7981 ggacacccgg atacatgtgc agcaaggagc ccgcggcagt gcagatggcg ctggaccgat
     8041 ctgagcagtc ccatggccat agtgttggag caggtcacgc ctgtgtttgt gctcctgctg
     8101 agggtcccgc gttgctggta tgagtagttt gctctcacct ccaacagctc cagcgtgttc
     8161 tcaggttagg tgagaagacc tctaacgttg cgtggtccca ggcgactgga tgcaggtagg
     8221 gggcaggatt cggtgtcact gagaggacgc aggaagtggg acgcgcagaa ctgtctcatc
     8281 tgggcctccg ggattggcca cagggaacct gcaagtacac agttgtcaac ctccagccac
     8341 cattgactca gaggtccacc tctggcagct ctgatctcag gtaagtccag gggcaggaag
     8401 gggggggggg ggggcacagc gtggtggcag ggcggaaaga ttggcatggt gaaaagaaaa
     8461 gggctcagtg cacagcctta ttgacgggat gaacctattg ggtcctcatt ggtgcggccg
     8521 gcctggagct cagcatggcc aatgctcctg gaggctgagc tcctgcaact ggatggcaga
     8581 gatggagaag aaagtcagga tgggttcagt cagttccttg gttagggact gaggagggaa
     8641 cgcaggtggg gttcaccagg aactgccaga taactcatgt gggcagcctg gaaggcttta
     8701 ccaaaatata acttttattt atatggttcc ccattcaaaa aaaaaagcta attaaaatga
     8761 gttctgtttt tatgattata aaaacataaa tctgaaagag tagaaagtat aaatgagaaa
     8821 acaaatatag gtgataacat gttattgaga aaacacatat taaatggaga attagtatag
     8881 tggaggcaaa gacgatatag cctttactaa gacatagtaa tattaagggt atatacatat
     8941 atatatatat ataatatatt tgtaaagata tatatatata tatatatata tatatatata
     9001 tatatatata tatagtatag cacaggcaat agaaaatctc agaggacaag gaaggaatat
     9061 cagggggatt tgtagaaagt aaaacaatgg atgttattgc ttattttgta gaaaaaataa
     9121 actgaagatc ttggtattat tagttgctct tgacctatga acgtgcattc aattttgggg
     9181 ggaaaagtat tatagttcag tatgttaaaa gacaataatg agagatcatg aagaataagg
     9241 gaacttaata aacaatttca ctgacttgtg agatcctagg atttactaaa gaacaaatca
     9301 ttagactgtt ttcagaatcc tttgactaga gcatcagtaa ctaacaataa aaggcgcata
     9361 acgataccac gatatcaaca agtttgtaca aaaaagcagg ctggcgccgg aaccgaagtt
     9421 cctattccga agttcctatt ctctagaaag tataggaact tcgaaccctt tcccacacca
     9481 ccctccacac ttgccccaaa cactgccaac tatgtaggag gaaggggttg ggactaacag
     9541 aagaacccgt tgtggggaag ctgttgggag ggtcacttta tgttcttgcc caaggtcagt
     9601 tgggtggcct gcttctgatg aggtggtccc aaggtctggg gtagaaggtg agagggacag
     9661 gccaccaagg tcagcccccc ccccctatcc cataggagcc aggtccctct cctggacagg
     9721 aagactgaag gggagatgcc agagactcag tgaagcctgg ggtaccctat tggagtcctt
     9781 caaggaaaca aacttggcct caccaggcct cagccttggc tcctcctggg aactctactg
     9841 cccttgggat ccccttgtag ttgtgggtta cataggaagg gggacgggat tccccttgac
     9901 tggctagcct actcttttct tcagtcttct ccatctcctc tcacctgtct ctcgaccctt
     9961 tccctaggat agacttggaa aaagataagg ggagaaaaca aatgcaaacg aggccagaaa
    10021 gattttggct gggcattcct tccgctagct tttattggga tcccctagtt tgtgataggc
    10081 cttttagcta catctgccaa tccatctcat tttcacacac acacacacca ctttccttct
    10141 ggtcagtggg cacatgtcca gcctcaagtt tatatcacca cccccaatgc ccaacacttg
    10201 tatggccttg ggcgggtcat cccccccccc acccccagta tctgcaacct caagctagct
    10261 tgggtgcgtt ggttgtggat aagtagctag actccagcaa ccagtaacct ctgccctttc
    10321 tcctccatga caaccaggtc ccaggtcccg aaaaccaaag aagaagaacc ctaacaaaga
    10381 ggacaagcgg cctcgcacag ccttcactgc tgagcagctc cagaggctca aggctgagtt
    10441 tcagaccaac aggtacctga cagagcagcg gcgccagagt ctggcacagg agctcggtac
    10501 ccggaagatc tggactctag agaattccgc ccctctccct cccccccccc taacgttact
    10561 ggccgaagcc gcttggaata aggccggtgt gcgtttgtct atatgttatt ttccaccata
    10621 ttgccgtctt ttggcaatgt gagggcccgg aaacctggcc ctgtcttctt gacgagcatt
    10681 cctaggggtc tttcccctct cgccaaagga atgcaaggtc tgttgaatgt cgtgaaggaa
    10741 gcagttcctc tggaagcttc ttgaagacaa acaacgtctg tagcgaccct ttgcaggcag
    10801 cggaaccccc cacctggcga caggtgcctc tgcggccaaa agccacgtgt ataagataca
    10861 cctgcaaagg cggcacaacc ccagtgccac gttgtgagtt ggatagttgt ggaaagagtc
    10921 aaatggctct cctcaagcgt attcaacaag gggctgaagg atgcccagaa ggtaccccat
    10981 tgtatgggat ctgatctggg gcctcggtgc acatgcttta catgtgttta gtcgaggtta
    11041 aaaaacgtct aggccccccg aaccacgggg acgtggtttt cctttgaaaa acacgatgat
    11101 aagcttgcca caaccatgga agatcccgtc gttttacaac gtcgtgactg ggaaaaccct
    11161 ggcgttaccc aacttaatcg ccttgcagca catccccctt tcgccagctg gcgtaatagc
    11221 gaagaggccc gcaccgatcg cccttcccaa cagttgcgca gcctgaatgg cgaatggcgc
    11281 tttgcctggt ttccggcacc agaagcggtg ccggaaagct ggctggagtg cgatcttcct
    11341 gaggccgata ctgtcgtcgt cccctcaaac tggcagatgc acggttacga tgcgcccatc
    11401 tacaccaacg tgacctatcc cattacggtc aatccgccgt ttgttcccac ggagaatccg
    11461 acgggttgtt actcgctcac atttaatgtt gatgaaagct ggctacagga aggccagacg
    11521 cgaattattt ttgatggcgt taactcggcg tttcatctgt ggtgcaacgg gcgctgggtc
    11581 ggttacggcc aggacagtcg tttgccgtct gaatttgacc tgagcgcatt tttacgcgcc
    11641 ggagaaaacc gcctcgcggt gatggtgctg cgctggagtg acggcagtta tctggaagat
    11701 caggatatgt ggcggatgag cggcattttc cgtgacgtct cgttgctgca taaaccgact
    11761 acacaaatca gcgatttcca tgttgccact cgctttaatg atgatttcag ccgcgctgta
    11821 ctggaggctg aagttcagat gtgcggcgag ttgcgtgact acctacgggt aacagtttct
    11881 ttatggcagg gtgaaacgca ggtcgccagc ggcaccgcgc ctttcggcgg tgaaattatc
    11941 gatgagcgtg gtggttatgc cgatcgcgtc acactacgtc tgaacgtcga aaacccgaaa
    12001 ctgtggagcg ccgaaatccc gaatctctat cgtgcggtgg ttgaactgca caccgccgac
    12061 ggcacgctga ttgaagcaga agcctgcgat gtcggtttcc gcgaggtgcg gattgaaaat
    12121 ggtctgctgc tgctgaacgg caagccgttg ctgattcgag gcgttaaccg tcacgagcat
    12181 catcctctgc atggtcaggt catggatgag cagacgatgg tgcaggatat cctgctgatg
    12241 aagcagaaca actttaacgc cgtgcgctgt tcgcattatc cgaaccatcc gctgtggtac
    12301 acgctgtgcg accgctacgg cctgtatgtg gtggatgaag ccaatattga aacccacggc
    12361 atggtgccaa tgaatcgtct gaccgatgat ccgcgctggc taccggcgat gagcgaacgc
    12421 gtaacgcgaa tggtgcagcg cgatcgtaat cacccgagtg tgatcatctg gtcgctgggg
    12481 aatgaatcag gccacggcgc taatcacgac gcgctgtatc gctggatcaa atctgtcgat
    12541 ccttcccgcc cggtgcagta tgaaggcggc ggagccgaca ccacggccac cgatattatt
    12601 tgcccgatgt acgcgcgcgt ggatgaagac cagcccttcc cggctgtgcc gaaatggtcc
    12661 atcaaaaaat ggctttcgct acctggagag acgcgcccgc tgatcctttg cgaatacgcc
    12721 cacgcgatgg gtaacagtct tggcggtttc gctaaatact ggcaggcgtt tcgtcagtat
    12781 ccccgtttac agggcggctt cgtctgggac tgggtggatc agtcgctgat taaatatgat
    12841 gaaaacggca acccgtggtc ggcttacggc ggtgattttg gcgatacgcc gaacgatcgc
    12901 cagttctgta tgaacggtct ggtctttgcc gaccgcacgc cgcatccagc gctgacggaa
    12961 gcaaaacacc agcagcagtt tttccagttc cgtttatccg ggcaaaccat cgaagtgacc
    13021 agcgaatacc tgttccgtca tagcgataac gagctcctgc actggatggt ggcgctggat
    13081 ggtaagccgc tggcaagcgg tgaagtgcct ctggatgtcg ctccacaagg taaacagttg
    13141 attgaactgc ctgaactacc gcagccggag agcgccgggc aactctggct cacagtacgc
    13201 gtagtgcaac cgaacgcgac cgcatggtca gaagccgggc acatcagcgc ctggcagcag
    13261 tggcgtctgg cggaaaacct cagtgtgacg ctccccgccg cgtcccacgc catcccgcat
    13321 ctgaccacca gcgaaatgga tttttgcatc gagctgggta ataagcgttg gcaatttaac
    13381 cgccagtcag gctttctttc acagatgtgg attggcgata aaaaacaact gctgacgccg
    13441 ctgcgcgatc agttcacccg tgcaccgctg gataacgaca ttggcgtaag tgaagcgacc
    13501 cgcattgacc ctaacgcctg ggtcgaacgc tggaaggcgg cgggccatta ccaggccgaa
    13561 gcagcgttgt tgcagtgcac ggcagataca cttgctgatg cggtgctgat tacgaccgct
    13621 cacgcgtggc agcatcaggg gaaaacctta tttatcagcc ggaaaaccta ccggattgat
    13681 ggtagtggtc aaatggcgat taccgttgat gttgaagtgg cgagcgatac accgcatccg
    13741 gcgcggattg gcctgaactg ccagctggcg caggtagcag agcgggtaaa ctggctcgga
    13801 ttagggccgc aagaaaacta tcccgaccgc cttactgccg cctgttttga ccgctgggat
    13861 ctgccattgt cagacatgta taccccgtac gtcttcccga gcgaaaacgg tctgcgctgc
    13921 gggacgcgcg aattgaatta tggcccacac cagtggcgcg gcgacttcca gttcaacatc
    13981 agccgctaca gtcaacagca actgatggaa accagccatc gccatctgct gcacgcggaa
    14041 gaaggcacat ggctgaatat cgacggtttc catatgggga ttggtggcga cgactcctgg
    14101 agcccgtcag tatcggcgga attccagctg agcgccggtc gctaccatta ccagttggtc
    14161 tggtgtcaaa aataataata accgggcagg ggggatctaa gctctagata agtaatgatc
    14221 ataatcagcc atatcacatc tgtagaggtt ttacttgctt taaaaaacct cccacacctc
    14281 cccctgaacc tgaaacataa aatgaatgca attgttgttg ttaacttgtt tattgcagct
    14341 tataatggtt acaaataaag caatagcatc acaaatttca caaataaagc atttttttca
    14401 ctgcattcta gttgtggttt gtccaaactc atcaatgtat cttatcatgt ctggatccgg
    14461 aataacttcg tatagcatac attatacgaa gttatgttta aacggcgcgc cccggaattc
    14521 gccttctgca ggagcgtaca gaacccaggg ccctggcacc cgtgcagacc ctggcccacc
    14581 ccacctgggc gctcagtgcc caagagatgt ccacacctag gatgtcccgc ggtgggtggg
    14641 gggcccgaga gacgggcagg ccgggggcag gcctggccat gcggggccga accgggcact
    14701 gcccagcgtg ggcgcggggg ccacggcgcg cgcccccagc ccccgggccc agcaccccaa
    14761 ggcggccaac gccaaaactc tccctcctcc tcttcctcaa tctcgctctc gctctttttt
    14821 tttttcgcaa aaggagggga gagggggtaa aaaaatgctg cactgtgcgg cgaagccggt
    14881 gagtgagcgg cgcggggcca atcagcgtgc gccgttccga aagttgcctt ttatggctcg
    14941 agcggccgcg gcggcgccct ataaaaccca gcggcgcgac gcgccaccac cgccgagacc
    15001 gcgtccgccc cgcgagcaca gagcctcgcc tttgccgatc ctctagagtc gagatccgcc
    15061 gccaccatga ttgaacaaga tggattgcac gcaggttctc cggccgcttg ggtggagagg
    15121 ctattcggct atgactgggc acaacagaca atcggctgct ctgatgccgc cgtgttccgg
    15181 ctgtcagcgc aggggcgccc ggttcttttt gtcaagaccg acctgtccgg tgccctgaat
    15241 gaactgcagg acgaggcagc gcggctatcg tggctggcca cgacgggcgt tccttgcgca
    15301 gctgtgctcg acgttgtcac tgaagcggga agggactggc tgctattggg cgaagtgccg
    15361 gggcaggatc tcctgtcatc tcaccttgct cctgccgaga aagtatccat catggctgat
    15421 gcaatgcggc ggctgcatac gcttgatccg gctacctgcc cattcgacca ccaagcgaaa
    15481 catcgcatcg agcgagcacg tactcggatg gaagccggtc ttgtcgatca ggatgatctg
    15541 gacgaagagc atcaggggct cgcgccagcc gaactgttcg ccaggctcaa ggcgcgcatg
    15601 cccgacggcg aggatctcgt cgtgacccat ggcgatgcct gcttgccgaa tatcatggtg
    15661 gaaaatggcc gcttttctgg attcatcgac tgtggccggc tgggtgtggc ggaccgctat
    15721 caggacatag cgttggctac ccgtgatatt gctgaagagc ttggcggcga atgggctgac
    15781 cgcttcctcg tgctttacgg tatcgccgct cccgattcgc agcgcatcgc cttctatcgc
    15841 cttcttgacg agttcttctg agcgggactc tggggttcga aatgaccgac caagcgacgc
    15901 ccaacctgcc atcacgagat ttcgattcca ccgccgcctt ctatgaaagg ttgggcttcg
    15961 gaatcgtttt ccgggacgcc ggctggatga tcctccagcg cggggatctc atgctggagt
    16021 tcttcgccca ccccccggat ctaagctcta gataagtaat gatcataatc agccatatca
    16081 catctgtaga ggttttactt gctttaaaaa acctcccaca cctccccctg aacctgaaac
    16141 ataaaatgaa tgcaattgtt gttgttaact tgtttattgc agcttataat ggttacaaat
    16201 aaagcaatag catcacaaat ttcacaaata aagcattttt ttcactgcat tctagttgtg
    16261 gtttgtccaa actcatcaat gtatcttatc atgtctggat ccgggggtac cgcgtcgaga
    16321 agttcctatt ccgaagttcc tattctctag aaagtatagg aacttcgtcg agataacttc
    16381 gtatagcata cattatacga agttatgtcg agatatctag acccagcttt cttgtacaaa
    16441 gtggttgata tctctatagt cgcagtaggc gggcaatata ttccaagctg gacttgagct
    16501 ctcctgcctc agtctcccca gagctggtat ttagtcacac agtcaacatg cacagactaa
    16561 atactttcta agaccatatc tatagtaaaa tgtgaactaa ctgttgagaa aaaacattct
    16621 taaaaaggcc acatttggaa gaatcataat agaatacagt ggattattat tttacaaaga
    16681 tgaaaatctt tcaaaaattc agtcaggatc tgaccagtaa cagttccctg aatgaatcaa
    16741 tgaattaaca ataagtaaca atacaaatat aactattcct ttgtttgatt gaacataaaa
    16801 attgtattgt atggttttaa aaaggagaat agagctataa ataacaatta caacctgtat
    16861 tttcttttgt cttttcttta gaaaaaaacc tacataactt taagcaattc tatggtggga
    16921 ttagcatggt catgtcagtg cagaatagca cagatctgac cccagcttcc tttgttctga
    16981 atgggatccc aggcctggaa gacatgcaca tctggatctc cttccctttc tgttccatgt
    17041 atgcagtggc tatgatgggg aactgtggac tcctctatct catcttcttt gaggattcct
    17101 tacacagacc catgtactac tttttagcaa tgctttctct aacagacctt gtcatgtgct
    17161 ctagtacaat ccccaaaacc ctgtgcatct tctggtttca tctcaaagaa attggatttg
    17221 atgactgtct tgtacagatg ttcttcatcc ataccttcac ggggatggag tctggagtgc
    17281 tcatgctcat ggctctggac cgctatgtag ccatctgcta ccctctgcgt tactccacca
    17341 ttctcaccaa tcctatcatt gccaagattg ggttagccac cttcctgagg ggcgttctgc
    17401 taattattcc attcacattt ctcaccaagc gcctacccta ctgtcgaggc aatataataa
    17461 accataccta ctgtgaccac atgtctgtag ccaagttgtc ctgtggcaat gtcaaggtga
    17521 atgccattta tggtctgatg gttgctctct tgattggggg ctttgacatc ctgtgcatca
    17581 caatctccta taccatgatt ctgagggcag tggtcagctt atcatcagca gatgctaggc
    17641 agaaggcctt cagcacctgc actgcccaca tctgtgccat tgttttctcc tatagcccag
    17701 ccttcttttc cttcttttcc caccgctttg gggggcacac aatacctcca tcttgccaca
    17761 tcattgtggc taatatttat ctgcttttgc ctcccactat gaaccctgtt gtctatggag
    17821 tgaaaaccaa acagatacga gactgtgtca taaggattct ttcagggtct aaggattcca
    17881 aagctcacgg tatataaatg agctttggca gggcaacaga gaagaagtac atctaattgc
    17941 ttgcttaggt gagtcctagt aaaatccttg cacatacact accttaacaa ggcactaaaa
    18001 tctagactgt gttaaatgta ttcttcaaca tttctggaaa gctcacccag cttcccctga
    18061 ctatagcttc tctttcgaag cactaatcta tgggatggcc agagatggcg caacgcaatt
    18121 aatgataact tcgtatagca tacattatac gaagttatgg tctgagctcg ccatcagttc
    18181 acagttttaa gttttaagtc aatatatcaa ctgtaatact tagaatatat gtcagttatt
    18241 gcttttaatt gagtacatat gtatgtatat gtaaatgtgt gtatactgat atagatattt
    18301 gtatatatat taatatacat agggatatat gtatgtatgt atgtatgtat gtatgtatgt
    18361 atgtatgtat ggaatacaaa gcccctgttt ttcaaatact tctttcttcc tgaaaggata
    18421 gagatatttc tcataaagtc atgaatataa tgaactttta tcatataggg ttcttaatag
    18481 aatcttatta ggctacctag gcttctctat ccaagacact gttataatta tttcacagca
    18541 gaacaattaa ctgtcccatt tccttcaagg caggcttaaa gatcatgcag tccagaatga
    18601 gagctaattc cctgaaacac atttaagaaa attcatatat ttccctagaa aaaaatcata
    18661 taaaaactat caaatttttt aaagttttct ccaattgcaa gtataataaa atcaaatatt
    18721 cctctaattt ttcagagtat attaaataaa aatagttcaa agaaacagta tttgtatatt
    18781 taatgttttg ttagctgagt taacttataa ggaatgcaga gtaaacatat ttttattctt
    18841 acttttccct gtccaggagg caagaaaaca cattctttca aatcataatt tgagagatca
    18901 taatgatgaa ttatagtcac caaattccac tcatctactt caaaaacctt ttgtacagta
    18961 tcacatttaa taacctatta ggtgacacca tcttaaaaat aggtgctgga gactattacc
    19021 aagatccaaa actgttcaaa agacactgga tatgtcacta cagggtgtcc aacccctgtg
    19081 atgcaactaa attgcaactt atatccctaa ggctcaggaa aaataatgga aaattgggtg
    19141 ggaagattgt aagaaccaga gggccaggac accttctgtt aaatagtact ttgtagacac
    19201 aaggaagctg aacatatgaa accctaagag tatgattgcc taaaacaggt atgtatgtat
    19261 gtatgtatgt atgtatgtac acatatgtat ttgtatgtag caataactaa agaagatttt
    19321 gtgaacttga gatgaaatga gacatggaag gatatggaaa ggagtaaaaa tgatgtaaat
    19381 agagtataat gtatgaaatt cttaaatgag taaatgttac ttaaaactgt agttggaacg
    19441 tggcttattt gggaaaatgc ttatcatgca atcataagaa tcctatgatc cttgggacta
    19501 atgtaaaata gtcaggagtg gtggcatgaa cctgtaatcc caccattcag aagctggaaa
    19561 caagaggatc cctgtgactt actggccagc tagcctagtc taattgctac acccatagat
    19621 caccacatct ctcaactctc atcaaataag cttgttgctg tagatggaaa ctaacacagg
    19681 tgtttaactg gtcactaaat ggggaaatag aaactgtgga gtgctcagcc taatttccaa
    19741 taaatggaaa gtatctatac atgcttatgt tcactcacaa ggctcaggga ttttcatgga
    19801 tgattgtaca gaaagattgg gagatacggt ggataagtcc aacaaaactg ttttagacat
    19861 gctgcagggc agatatacat aagaattcat gggaattgcg acaccacaga taacacttat
    19921 gcaaactcaa atcagacaaa ataccagcat gaatggggga gatgggcaga gaatcacacc
    19981 acaagctgag gagctatttg tgggcttgtg ggagagtcag attattcctt tacttttaaa
    20041 agatttattt atttattata tgtaagtaca ctgtaactgt cttcagatac cccagaagag
    20101 ggcatcagat ctcattatgg atggttgtga gccaccatgt ggtgattgtt gggatttgaa
    20161 ctcagaacca tcagaagagc agtcagtgct ctttacttct gagccatctc tccagctcca
    20221 agagagtcag attctttaaa ttgataggtc cactacactt caacatcagg gaaggccaca
    20281 ttcccaaaag tagttgggca gcatgaatac ttttgtatgg agagagagag agagagagag
    20341 agagagagag agagagagag agagagagag agaataacaa agttgggtgg gaagggagtt
    20401 gaaggtggag ggagtagatc tgagatcctt tgaggaaaaa gttgaatatt atcaaaatta
    20461 aagaccatta atggagtact actcagctat taaaaagaat gaatttatga aattcctagg
    20521 caaatggata gacctggagg gcatcatcct gagtgaggta acccaatcac aaaagaactc
    20581 aaatgatatg tactcattga taagtgaata ttagcgtaga aacttagaat acccaagata
    20641 caagatataa tctgcaaaac acatgaaact caagaagaac gaagaccaaa gtgtgaacac
    20701 tttgcccctt cttagaattg ggaacaaaac acccatggaa ggagttacag agacaaagtt
    20761 tggagctgag aggaaagaat ggaccatcta gagactgcca tacccaggga tccatcccat
    20821 aatcagcctc caaacgctga caccattgca tacactagca agattttgct gaaatgaccc
    20881 agatacaggt gtctcttgtg agacaatgcc agggcctagc aaacacagaa gtggatgctc
    20941 acagtcagct attggatgga tcacagggct cccaatggag gagctagaga aagtaccgaa
    21001 ggagctgaag tggtctgcaa ccctataggt ggaacaacaa tatgaactaa ccagtacccc
    21061 tcctcccccc agagctcatg tttctagctg catatgtatc agaagatggc ctagtcggcc
    21121 atcattggaa agagaggccc atcggtcttg caaactttat atgcctcagt acaggggaac
    21181 gccagggcca agaagtgggg gagtagggga gtgggagggg agagtatggg gggacgttgg
    21241 ggatagcatt ggaaatgtaa atgaagaaaa cacctaaaaa aaagtgagtt agatcaatat
    21301 gatttcataa tgtcatccat catgccagtt gctttatgtg ttcacttggt acttctcatt
    21361 ttagttgttt ttagcaatgt tatctatttg tgattaaaag ttttcccagg ttaaaaaaat
    21421 cactagatga aagaaaattg aaattacctc ctaaatctta tcaaaccatt gtgaattaaa
    21481 actgaatact aacaactgaa caagcaacca gacaacatgc aggatttgaa cctatgctcc
    21541 ctacacattt gcagt
//
