# Supplementary material for: CRISPR-Cas9 enables conditional mutagenesis of challenging loci
Source: Sci Rep. 2016 Sep 1;6:32326. doi: 10.1038/srep32326 (PMC5007477; doi:10.1038/srep32326)
Supplement: Supplementary File 3 [file srep32326-s3.zip › gb/HEP01000_A04_vector.gb]

LOCUS       46706#L1L2_gt1#L3L4_pZero_DTA_kan        20823 bp    dna     circular UNK 
ACCESSION   unknown
SOURCE      Mus musculus
  ORGANISM  Mus musculus
            Eukaryota; Metazoa; Chordata; Craniata; Vertebrata; Euteleostomi;
            Mammalia; Eutheria; Euarchontoglires; Glires; Rodentia;
            Sciurognathi; Muroidea; Muridae; Murinae; Mus.
COMMENT     cassette: L1L2_gt1
COMMENT     design_id: 46706
COMMENT     backbone: L3L4_pZero_DTA_kan
COMMENT     transcript_id: ENSMUST00000105363
FEATURES             Location/Qualifiers
     misc_feature    29..49
                     /note="B4 Gateway"
                     /label="B4 Gateway"
     promoter        85..598
                     /note="mouse phosphoglycerate kinase 1 promoter"
     CDS             612..1268
                     /note="DTA"
                     /label="DTA"
     misc_feature    1393..1651
                     /note="BGH pA"
                     /label="BGH pA"
     CDS             complement(2147..2941)
                     /note="KanR"
                     /label="KanR"
     misc_feature    4053..4073
                     /note="B3 Gateway"
                     /label="B3 Gateway"
     misc_feature    4079..4086
                     /note="AsiSI"
                     /label="AsiSI"
     misc_feature    1..4111
                     /note="Synthetic Backbone"
                     /label="Synthetic Backbone"
     exon            8448..8739
                     /db_xref="ENSEMBL:ENSMUSE00000310768"
                     /rank="1"
                     /note="ENSMUSE00000310768"
                     /label="ENSMUSE00000310768"
     misc_feature    4112..9084
                     /note="5 arm"
                     /label="5 arm"
     misc_feature    9112..9136
                     /note="B1 Gateway"
                     /label="B1 Gateway"
     misc_feature    9149..9196
                     /note="Frt"
                     /label="Frt"
     intron          9197..10071
                     /note="mouse En2 intron"
                     /label="mouse En2 intron"
     misc_feature    10069..10071
                     /note="Splice Acceptor"
                     /label="Splice Acceptor"
     exon            10072..10110
                     /note="mouse En2 exon"
                     /label="mouse En2 exon"
     misc_feature    10111..10127
                     /note="Frame 1 insert"
     misc_feature    10128..10181
                     /note="'self-cleaving' 2A peptide"
                     /label="'self-cleaving' 2A peptide"
     gene            10182..13259
                     /gene="lacZ"
                     /note="lacZ"
                     /label="lacZ"
     misc_feature    13260..13313
                     /note="'self-cleaving' 2A peptide"
                     /label="'self-cleaving' 2A peptide"
     gene            13314..14105
                     /gene="NeoR"
                     /note="NeoR"
                     /label="NeoR"
     misc_feature    14304..14546
                     /note="SV40 polyadenylation site"
                     /label="SV40 polyadenylation site"
     misc_feature    14563..14610
                     /note="Frt"
                     /label="Frt"
     misc_feature    14617..14650
                     /note="loxP"
                     /label="loxP"
     misc_feature    10086..10201
                     /note="FCHK std_gt1"
                     /label="FCHK std_gt1"
     misc_feature    10086..10103
                     /note="FCHK QC prefix region"
                     /label="FCHK QC prefix region"
     misc_feature    10104..10183
                     /note="FCHK QC critical region"
                     /label="FCHK QC critical region"
     misc_feature    10184..10201
                     /note="FCHK QC suffix region"
                     /label="FCHK QC suffix region"
     misc_feature    14666..14686
                     /note="B2 Gateway"
                     /label="B2 Gateway"
     misc_feature    9085..14716
                     /note="Synthetic Cassette"
                     /label="Synthetic Cassette"
     exon            15933..16043
                     /db_xref="ENSEMBL:ENSMUSE00000665958"
                     /type="targeted"
                     /rank="5"
                     /note="target exon 1 ENSMUSE00000665958"
     exon            15739..15806
                     /db_xref="ENSEMBL:ENSMUSE00001219848"
                     /type="targeted"
                     /rank="4"
                     /note="target exon 2 ENSMUSE00001219848"
     exon            15319..15382
                     /db_xref="ENSEMBL:ENSMUSE00001237252"
                     /type="targeted"
                     /rank="3"
                     /note="target exon 3 ENSMUSE00001237252"
     exon            15070..15215
                     /db_xref="ENSEMBL:ENSMUSE00001272172"
                     /type="targeted"
                     /rank="2"
                     /note="target exon 4 ENSMUSE00001272172"
     misc_feature    14717..16225
                     /note="Critical Region"
                     /label="Critical Region"
     misc_feature    16249..16282
                     /note="Downstream LoxP"
                     /label="Downstream LoxP"
     misc_feature    16226..16305
                     /note="synthetic loxP region"
                     /label="synthetic loxP region"
     exon            16498..16804
                     /db_xref="ENSEMBL:ENSMUSE00000665957"
                     /rank="6"
                     /note="ENSMUSE00000665957"
                     /label="ENSMUSE00000665957"
     misc_feature    16306..20823
                     /note="3 arm"
                     /label="3 arm"
ORIGIN      
        1 ccactggccg tcgttttaca ttaattaaca acttttctat acaaagttga cagataaacg
       61 gatcccctag tttgtgatag gatcgaattc taccgggtag gggaggcgct tttcccaagg
      121 cagtctggag catgcgcttt agcagccccg ctgggcactt ggcgctacac aagtggcctc
      181 tggcctcgca cacattccac atccaccggt aggcgccaac cggctccgtt ctttggtggc
      241 cccttcgcgc caccttctac tcctccccta gtcaggaagt tcccccccgc cccgcagctc
      301 gcgtcgtgca ggacgtgaca aatggaagta gcacgtctca ctagtctcgt gcagatggac
      361 agcaccgctg agcaatggaa gcgggtaggc ctttggggca gcggccaata gcagctttgc
      421 tccttcgctt tctgggctca gaggctggga aggggtgggt ccgggggcgg gctcaggggc
      481 gggctcaggg gcggggcggg cgcccgaagg tcctccggag gcccggcatt ctgcacgctt
      541 caaaagcgca cgtctgccgc gctgttctcc tcttcctcat ctccgggcct ttcgacctgc
      601 aggtcctcgc catggatcct gatgatgttg ttgattcttc taaatctttt gtgatggaaa
      661 acttttcttc gtaccacggg actaaacctg gttatgtaga ttccattcaa aaaggtatac
      721 aaaagccaaa atctggtaca caaggaaatt atgacgatga ttggaaaggg ttttatagta
      781 ccgacaataa atacgacgct gcgggatact ctgtagataa tgaaaacccg ctctctggaa
      841 aagctggagg cgtggtcaaa gtgacgtatc caggactgac gaaggttctc gcactaaaag
      901 tggataatgc cgaaactatt aagaaagagt taggtttaag tctcactgaa ccgttgatgg
      961 agcaagtcgg aacggaagag tttatcaaaa ggttcggtga tggtgcttcg cgtgtagtgc
     1021 tcagccttcc cttcgctgag gggagttcta gcgttgaata tattaataac tgggaacagg
     1081 cgaaagcgtt aagcgtagaa cttgagatta attttgaaac ccgtggaaaa cgtggccaag
     1141 atgcgatgta tgagtatatg gctcaagcct gtgcaggaaa tcgtgtcagg cgatctcttt
     1201 gtgaaggaac cttacttctg tggtgtgaca taattggaca aactacctac agagatttaa
     1261 agctctaagg taaatataaa atttttaagt gtataatgtg ttaaactact gattctaatt
     1321 gtttgtgtat tttagattcc aacctatgga actgatgaat gggagcagtg gtggaatgca
     1381 gatcctagag ctcgctgatc agcctcgact gtgccttcta gttgccagcc atctgttgtt
     1441 tgcccctccc ccgtgccttc cttgaccctg gaaggtgcca ctcccactgt cctttcctaa
     1501 taaaatgagg aaattgcatc gcattgtctg agtaggtgtc attctattct ggggggtggg
     1561 gtggggcagg acagcaaggg ggaggattgg gaagacaata gcaggcatgc tggggatgcg
     1621 gtgggctcta tggcttctga ggcggaaaga accagctggg gctcgacgcg ccgtacccag
     1681 cttttgttcc ctttagtgag ggcctgaatg gcgaatggac gcgccctgta gcggcgcatt
     1741 aagcgcggcg ggtgtggtgg ttacgcgcag cgtgaccgct acacttgcca gcgccctagc
     1801 gcccgctcct ttcgctttct tcccttcctt tctcgccacg ttcgccggct ttccccgtca
     1861 agctctaaat cgggggctcc ctttagggtt ccgatttagt gctttacggc acctcgaccc
     1921 caaaaaactt gattagggtg atggttcacg tagtgggcca tcgccctgat agacggtttt
     1981 tcgccctttg acgttggagt ccacgttctt taatagtgga ctcttgttcc aaactggaac
     2041 aacactcaac cctatctcgg tctattcttt tgatttataa gggattttgc cgatttcggc
     2101 ctattggtta aaaaatgagc tgatttaaca aaaattttaa caaaattcag aagaactcgt
     2161 caagaaggcg atagaaggcg atgcgctgcg aatcgggagc ggcgataccg taaagcacga
     2221 ggaagcggtc agcccattcg ccgccaagct cttcagcaat atcacgggta gccaacgcta
     2281 tgtcctgata gcggtccgcc acacccagcc ggccacagtc gatgaatcca gaaaagcggc
     2341 cattttccac catgatattc ggcaagcagg catcgccatg ggtcacgacg agatcctcgc
     2401 cgtcgggcat gctcgccttg agcctggcga acagttcggc tggcgcgagc ccctgatgct
     2461 cttcgtccag atcatcctga tcgacaagac cggcttccat ccgagtacgt gctcgctcga
     2521 tgcgatgttt cgcttggtgg tcgaatgggc aggtagccgg atcaagcgta tgcagccgcc
     2581 gcattgcatc agccatgatg gatactttct cggcaggagc aaggtgagat gacaggagat
     2641 cctgccccgg cacttcgccc aatagcagcc agtcccttcc cgcttcagtg acaacgtcga
     2701 gcacagctgc gcaaggaacg cccgtcgtgg ccagccacga tagccgcgct gcctcgtctt
     2761 gcagttcatt cagggcaccg gacaggtcgg tcttgacaaa aagaaccggg cgcccctgcg
     2821 ctgacagccg gaacacggcg gcatcagagc agccgattgt ctgttgtgcc cagtcatagc
     2881 cgaatagcct ctccacccaa gcggccggag aacctgcgtg caatccatct tgttcaatca
     2941 tgcgaaacga tcctcatcct gtctcttgat cagatcttga tcccctgcgc catcagatcc
     3001 ttggcggcga gaaagccatc cagtttactt tgcagggctt cccaacctta ccagagggcg
     3061 ccccagctgg caattccggt tcgcttgctg tccataaaac cgcccagtct agctatcgcc
     3121 atgtaagccc actgcaagct acctgctttc tctttgcgct tgcgttttcc cttgtccaga
     3181 tagcccagta gctgacattc atccggggtc agcaccgttt ctgcggactg gctttctacg
     3241 tgaaaaggat ctaggtgaag atcctttttg ataatctcat gaccaaaatc ccttaacgtg
     3301 agttttcgtt ccactgagcg tcagaccccg tagaaaagat caaaggatct tcttgagatc
     3361 ctttttttct gcgcgtaatc tgctgcttgc aaacaaaaaa accaccgcta ccagcggtgg
     3421 tttgtttgcc ggatcaagag ctaccaactc tttttccgaa ggtaactggc ttcagcagag
     3481 cgcagatacc aaatactgtt cttctagtgt agccgtagtt aggccaccac ttcaagaact
     3541 ctgtagcacc gcctacatac ctcgctctgc taatcctgtt accagtggct gctgccagtg
     3601 gcgataagtc gtgtcttacc gggttggact caagacgata gttaccggat aaggcgcagc
     3661 ggtcgggctg aacggggggt tcgtgcacac agcccagctt ggagcgaacg acctacaccg
     3721 aactgagata cctacagcgt gagctatgag aaagcgccac gcttcccgaa gggagaaagg
     3781 cggacaggta tccggtaagc ggcagggtcg gaacaggaga gcgcacgagg gagcttccag
     3841 ggggaaacgc ctggtatctt tatagtcctg tcgggtttcg ccacctctga cttgagcgtc
     3901 gatttttgtg atgctcgtca ggggggcgga gcctatggaa aaacgccagc aacgcggcct
     3961 ttttacggtt cctgggcttt tgctggcctt ttgctcacat gtaatacgac tcactatagg
     4021 gcgaattgga gctaggcggc cgtttatcgt gccaacttta ttatacaaag ttgcggacgc
     4081 gatcgccggc ggataacaat ttcacacagg aatttagggt ttctctggct cgtgagttat
     4141 caccttgggt cccttcagtt acccatgggc tgcctttggg gcgacccccc agcaccccgg
     4201 ctctcctcta aagtcccggc ccggccggtc cggcaccccg gcctccctcg ctctgggcct
     4261 ggcccggctc cacagcctca cccgatttcg tcggcgcccg cgctgttcat ggcgccccgt
     4321 cccggcccgc tgcgccccgc tcctccggaa ggtcaccgct cgtccctccc cgcagccgcg
     4381 gcccggatct gcgcaacggc ggcggcgctg agcctcctcc ctccgcgcca acggtcgctg
     4441 cgcgtccccg cgcctccgcg cctccgccct gcgcacgccc gggcgcgctc ccgcacgggg
     4501 cctccggggg cggggccagg ggcgcgccgc gcgtgcgtgc ccgcttgcga gagggacgca
     4561 gagctctgcg cctgcgcaac acggacaacc gagacatgcg tttccgccct gtcgaatcta
     4621 atccttctgg gaaatgcagt cctctgcatt atctggcctt cagaaggcgc gcggagggag
     4681 acagccacgt gcgtgcgtac gcgtgcatgc ggcgccgggc gttcatggcg cgcgcaggcg
     4741 cagacgcggg ttccccttta tccactcgcg aatcttggtc ttgcgtgggg gcttgcgagg
     4801 ggaaaaagtc taagatgccc ctcagaggcc ggtgcataaa gcaggctgca cgttcatgct
     4861 ctgaactgtg tcacctcccg ctcttccttt ttcgcagatg atacactggg tcacaaaggc
     4921 tgactcacct gtccaaggtc attcagttaa ggctcgattg ggttcaaagt aaaaattaac
     4981 caagttcaat agttactaag aaaaagtaaa aacaaaaaaa cattgtccct agtaccacta
     5041 acatggacag ccacactctt actactatct attgtctgca gctgacttct cacttggata
     5101 atctgccttt cctctcataa ccagttccct gtctcaaaaa ggtatataaa gctgggcagt
     5161 ggtggcgcac acctttaaac ccagcatttg ggaggcagag gcaggtggat ttctgagttc
     5221 aaggccagcc tggtctacag agtgagtccc aggacaggca gggctacaca gagaaaccct
     5281 gtctcgagaa aacaaaacaa acaataataa taataataat aataataata ataacaacaa
     5341 caacaacaac aacaacaaca taataagtaa gtgaataaaa cgatgtaatg gctcagtttg
     5401 ttgagcatct ttctaggcta aagagctggg ttccatcccc agactactta aaacagtcat
     5461 ggcagtgcaa acctgtcatc ccagcgctca ggttggagag gaagactggg aattcaaggt
     5521 cagcctccct tggtcagcta tatagtgaac tagaagccag ctgaggtaca caagactttc
     5581 tcaaacaaaa accaaaacat acatacaagc aaacaaacaa agcctgaagc agggcagtat
     5641 tggtgcacac ttttaaaccc agcacttggg aggcagagac aggctgatct ctgtgaatta
     5701 agtacagcta atatacagag tgagttccag gacagccagg actacacaga gaaaccctgt
     5761 ctaaaaggag aaggagaagg agaagaagaa aaagaagaga aggaggagga ggaaaaggag
     5821 gaggagaagg aggaggagaa gaaggaggag gagaagaaga agaagaagaa gaagaagaag
     5881 aagaagaaga agaagaagaa gaagaagaag aagaagaaga agacgacgac tttgaatttg
     5941 agagtgacct gggtcctagt ctctatgtca gtagaacata atataataac agcaaagtat
     6001 aacaagcaac aattcatttc tgtgctgggt ataacagctc agattataaa aaacagtcca
     6061 aagcttttgt ttggagacag agtcttccta tgtagcccca attgtcctgg aactcataga
     6121 gatcttgctg tcgctgactc tggagtgctg agatgacaaa gctacccatt ttctgcttta
     6181 attagaccac atgagatcat cagaaggcca ctcagaggag tggcgcagtg gacctagaat
     6241 tcagtggggg aagtgctctc ctggcaggca caatgcccaa gacccttcat gagctgcaga
     6301 aaccgggcat agcagtacac attgttgatc ctggcactgg agaggtggag gaggcaggat
     6361 ctggaattcg aggtcatcct tagctgtgtg agagtttgaa gctatcttgg gctacatgag
     6421 aacctgtttc ttccagaaga ccaaagtttg attgtcagga cccaagtggg aaatcacaat
     6481 gccagtgact gcgcctcagg tggtgcacag ggatgagaca ccaagtacat taaaaaataa
     6541 aaaacagcgg ggcgtggtgg cgcaggcctt taatcccagc actcgggagg cagaggcagg
     6601 tgggtttctg agtttgaggc cagcctggtc tacaaagtga gctccaggac agccagagct
     6661 ataaagagaa accctgtctc gacaaaccaa aaaataaaat aaataaaaaa acaaaccaaa
     6721 actcccaaaa gtgctaactg ttgcggttct aaattggagc cctggtctcc actcctgttt
     6781 ttagcagttt tccccacctg taaaatgagg gcaccaacag ttattgctgt aacatcttct
     6841 aaggattaag agtgtcactg cttttccagc agttcttaga aaaatcatca gatcgctaca
     6901 cctaacatgt ccaagtgacc cagtagtaag ctagagctgc tgaatgacag gtatggatta
     6961 gagcagctga gagagggccg gcttcttgga cctcaccagg ccaatgaatg tctaaacttg
     7021 aggcattcag ccaggcatgg tggcatacgc ctttaaatcc cagcagttca gaggtagaat
     7081 caggcagaaa tctgtgagtt cgcggccaac ttgttctcaa tagcaagctc caggccagtc
     7141 aggagctcct gtctctaaat aaacggataa atagaaataa aaaaatcaac ttgggccggg
     7201 cctggtggcg cacgccttta atcccggcac tggggaggca gaggcaggtg gagttctgag
     7261 ttcgaggcca gcctggtcta cagcgtgagt tccaggacag ccagggctac acagagaaac
     7321 cctatctcga aaaacctaaa aaaaaaaaaa aaaaagaatc aacttagagg agcatcgtgg
     7381 acgacacgct gagatcagga agtttcacag cctcttcaaa cagtaaatcc agtacccttg
     7441 cgagccagcc aggcaaatgc agaaagtcaa gcctcattcc aaatgtggtg ccagggagct
     7501 tgccccgccc ctccagaagc cacaacagtg cacgtgccag catatggtac tctccatggc
     7561 actgggacca ctggtagtct ctaaacgtcc ctccttgcac cgcaggcact tcacccctca
     7621 tggctccaac ttcctgccta gataacttgg ccccgcccag gtccgcaggc tccgccccat
     7681 tcatagtaaa aggatggact cagctggact ccacaattac cctatcctca ggccccgcct
     7741 ccttggcgcc agcctcagct ctagcggaaa gctaggcccc ggatcctgtt ttgcctctac
     7801 caggctgggc cccacccgtg aaagaagact aggcttcgcc agtagcagaa cgcttggatt
     7861 tcatcctatc ccataaacac ctaccccatg gctctgtcct catccgtagc agaaggctgg
     7921 acaccacggt ctcagccggc tggccccgtt ccttagtttc gtctctcata cttagcagaa
     7981 tggtgacccc accccattgc tccggccccg cccctagcag aaggctggac tctgtcctac
     8041 catacaggct ccatcctgta tggctcctgc ctgcattcct catagaagtc tggattctgt
     8101 cccaacccac agctctggcc ccatccatag caaaagattg gactcctccc cagcccacca
     8161 gtgcaggacc tatcccattc cgtagatccg cccctcagaa ctttactttg ggctccagcg
     8221 agtagccccg accgtgagca cgctccaccc tgtccctcag ctccatccac ccaggcccag
     8281 cccagtgcca ggctggaccc cctcccagag caagggccaa ccctcttcta atgactggac
     8341 ccaccctagc ccagaaaagc cccgccccag cgagtaggcc ccgcccacac ggctcagcca
     8401 cggagttctt tagggcgcat aggccccgcc cccgcctcag gctcccaccc acttgagtgc
     8461 aaggctaatc tctgtgcaga ggcaccgccc cactccgcct ccaccggccc cgcggctccg
     8521 cagccctgcg ctcccggcct ggtttgcaca gcctcaccat gagctcttct gcagctagcc
     8581 cgctcttcgc gcccggcgag gactgcggcc ccgcgtggcg cgcggccccc gcggcctatg
     8641 acgcgtctga cacgcacctg caaatcctgg gcaagccagt gatggagcgt tgggagaccc
     8701 cctatatgca tgcgctagcg gcggctgctg cctccagagg tactctgcca gaggaaactg
     8761 aggctgcagc ttaaaagagc aggagctccc atgcatgttg caagtctcag tttccttgcc
     8821 tgaggcactg agctgccttg gggctacctt ggtcgggaag ggaagggtat ttgcaaaaag
     8881 tggacgcagg aaagaggtcc cggctccgaa ctggaacttc ctctcccagg gaagatttct
     8941 acttcccggg gctgggtctt cggaccacag tcgagtggaa cttaatagaa agagcgagaa
     9001 agagcagagg ggcgtgaggc ttgtgcttgt cgggaacctc cgagtctcca ggggctgttg
     9061 ctaagaatag cttgggaaaa ctgaaaggcg cataacgata ccacgatatc aacaagtttg
     9121 tacaaaaaag caggctggcg ccggaaccga agttcctatt ccgaagttcc tattctctag
     9181 aaagtatagg aacttcgaac cctttcccac accaccctcc acacttgccc caaacactgc
     9241 caactatgta ggaggaaggg gttgggacta acagaagaac ccgttgtggg gaagctgttg
     9301 ggagggtcac tttatgttct tgcccaaggt cagttgggtg gcctgcttct gatgaggtgg
     9361 tcccaaggtc tggggtagaa ggtgagaggg acaggccacc aaggtcagcc ccccccccct
     9421 atcccatagg agccaggtcc ctctcctgga caggaagact gaaggggaga tgccagagac
     9481 tcagtgaagc ctggggtacc ctattggagt ccttcaagga aacaaacttg gcctcaccag
     9541 gcctcagcct tggctcctcc tgggaactct actgcccttg ggatcccctt gtagttgtgg
     9601 gttacatagg aagggggacg ggattcccct tgactggcta gcctactctt ttcttcagtc
     9661 ttctccatct cctctcacct gtctctcgac cctttcccta ggatagactt ggaaaaagat
     9721 aaggggagaa aacaaatgca aacgaggcca gaaagatttt ggctgggcat tccttccgct
     9781 agcttttatt gggatcccct agtttgtgat aggcctttta gctacatctg ccaatccatc
     9841 tcattttcac acacacacac accactttcc ttctggtcag tgggcacatg tccagcctca
     9901 agtttatatc accaccccca atgcccaaca cttgtatggc cttgggcggg tcatcccccc
     9961 ccccaccccc agtatctgca acctcaagct agcttgggtg cgttggttgt ggataagtag
    10021 ctagactcca gcaaccagta acctctgccc tttctcctcc atgacaacca ggtcccaggt
    10081 cccgaaaacc aaagaagaag aacgcagatc gcagatcgca gatctccgag ggcagaggaa
    10141 gtcttctaac atgcggtgac gtggaggaga atcccggccc tgggatctgg actctagagg
    10201 atcccgtcgt tttacaacgt cgtgactggg aaaaccctgg cgttacccaa cttaatcgcc
    10261 ttgcagcaca tccccctttc gccagctggc gtaatagcga agaggcccgc accgatcgcc
    10321 cttcccaaca gttgcgcagc ctgaatggcg aatggcgctt tgcctggttt ccggcaccag
    10381 aagcggtgcc ggaaagctgg ctggagtgcg atcttcctga ggccgatact gtcgtcgtcc
    10441 cctcaaactg gcagatgcac ggttacgatg cgcccatcta caccaacgtg acctatccca
    10501 ttacggtcaa tccgccgttt gttcccacgg agaatccgac gggttgttac tcgctcacat
    10561 ttaatgttga tgaaagctgg ctacaggaag gccagacgcg aattattttt gatggcgtta
    10621 actcggcgtt tcatctgtgg tgcaacgggc gctgggtcgg ttacggccag gacagtcgtt
    10681 tgccgtctga atttgacctg agcgcatttt tacgcgccgg agaaaaccgc ctcgcggtga
    10741 tggtgctgcg ctggagtgac ggcagttatc tggaagatca ggatatgtgg cggatgagcg
    10801 gcattttccg tgacgtctcg ttgctgcata aaccgactac acaaatcagc gatttccatg
    10861 ttgccactcg ctttaatgat gatttcagcc gcgctgtact ggaggctgaa gttcagatgt
    10921 gcggcgagtt gcgtgactac ctacgggtaa cagtttcttt atggcagggt gaaacgcagg
    10981 tcgccagcgg caccgcgcct ttcggcggtg aaattatcga tgagcgtggt ggttatgccg
    11041 atcgcgtcac actacgtctg aacgtcgaaa acccgaaact gtggagcgcc gaaatcccga
    11101 atctctatcg tgcggtggtt gaactgcaca ccgccgacgg cacgctgatt gaagcagaag
    11161 cctgcgatgt cggtttccgc gaggtgcgga ttgaaaatgg tctgctgctg ctgaacggca
    11221 agccgttgct gattcgaggc gttaaccgtc acgagcatca tcctctgcat ggtcaggtca
    11281 tggatgagca gacgatggtg caggatatcc tgctgatgaa gcagaacaac tttaacgccg
    11341 tgcgctgttc gcattatccg aaccatccgc tgtggtacac gctgtgcgac cgctacggcc
    11401 tgtatgtggt ggatgaagcc aatattgaaa cccacggcat ggtgccaatg aatcgtctga
    11461 ccgatgatcc gcgctggcta ccggcgatga gcgaacgcgt aacgcgaatg gtgcagcgcg
    11521 atcgtaatca cccgagtgtg atcatctggt cgctggggaa tgaatcaggc cacggcgcta
    11581 atcacgacgc gctgtatcgc tggatcaaat ctgtcgatcc ttcccgcccg gtgcagtatg
    11641 aaggcggcgg agccgacacc acggccaccg atattatttg cccgatgtac gcgcgcgtgg
    11701 atgaagacca gcccttcccg gctgtgccga aatggtccat caaaaaatgg ctttcgctac
    11761 ctggagagac gcgcccgctg atcctttgcg aatacgccca cgcgatgggt aacagtcttg
    11821 gcggtttcgc taaatactgg caggcgtttc gtcagtatcc ccgtttacag ggcggcttcg
    11881 tctgggactg ggtggatcag tcgctgatta aatatgatga aaacggcaac ccgtggtcgg
    11941 cttacggcgg tgattttggc gatacgccga acgatcgcca gttctgtatg aacggtctgg
    12001 tctttgccga ccgcacgccg catccagcgc tgacggaagc aaaacaccag cagcagtttt
    12061 tccagttccg tttatccggg caaaccatcg aagtgaccag cgaatacctg ttccgtcata
    12121 gcgataacga gctcctgcac tggatggtgg cgctggatgg taagccgctg gcaagcggtg
    12181 aagtgcctct ggatgtcgct ccacaaggta aacagttgat tgaactgcct gaactaccgc
    12241 agccggagag cgccgggcaa ctctggctca cagtacgcgt agtgcaaccg aacgcgaccg
    12301 catggtcaga agccgggcac atcagcgcct ggcagcagtg gcgtctggcg gaaaacctca
    12361 gtgtgacgct ccccgccgcg tcccacgcca tcccgcatct gaccaccagc gaaatggatt
    12421 tttgcatcga gctgggtaat aagcgttggc aatttaaccg ccagtcaggc tttctttcac
    12481 agatgtggat tggcgataaa aaacaactgc tgacgccgct gcgcgatcag ttcacccgtg
    12541 caccgctgga taacgacatt ggcgtaagtg aagcgacccg cattgaccct aacgcctggg
    12601 tcgaacgctg gaaggcggcg ggccattacc aggccgaagc agcgttgttg cagtgcacgg
    12661 cagatacact tgctgatgcg gtgctgatta cgaccgctca cgcgtggcag catcagggga
    12721 aaaccttatt tatcagccgg aaaacctacc ggattgatgg tagtggtcaa atggcgatta
    12781 ccgttgatgt tgaagtggcg agcgatacac cgcatccggc gcggattggc ctgaactgcc
    12841 agctggcgca ggtagcagag cgggtaaact ggctcggatt agggccgcaa gaaaactatc
    12901 ccgaccgcct tactgccgcc tgttttgacc gctgggatct gccattgtca gacatgtata
    12961 ccccgtacgt cttcccgagc gaaaacggtc tgcgctgcgg gacgcgcgaa ttgaattatg
    13021 gcccacacca gtggcgcggc gacttccagt tcaacatcag ccgctacagt caacagcaac
    13081 tgatggaaac cagccatcgc catctgctgc acgcggaaga aggcacatgg ctgaatatcg
    13141 acggtttcca tatggggatt ggtggcgacg actcctggag cccgtcagta tcggcggaat
    13201 tccagctgag cgccggtcgc taccattacc agttggtctg gtgtcagggg atcccccggg
    13261 agggcagagg aagtcttcta acatgcggtg acgtggagga gaatcccggc cctattgaac
    13321 aagatggatt gcacgcaggt tctccggccg cttgggtgga gaggctattc ggctatgact
    13381 gggcacaaca gacaatcggc tgctctgatg ccgccgtgtt ccggctgtca gcgcaggggc
    13441 gcccggttct ttttgtcaag accgacctgt ccggtgccct gaatgaactg caggacgagg
    13501 cagcgcggct atcgtggctg gccacgacgg gcgttccttg cgcagctgtg ctcgacgttg
    13561 tcactgaagc gggaagggac tggctgctat tgggcgaagt gccggggcag gatctcctgt
    13621 catctcacct tgctcctgcc gagaaagtat ccatcatggc tgatgcaatg cggcggctgc
    13681 atacgcttga tccggctacc tgcccattcg accaccaagc gaaacatcgc atcgagcgag
    13741 cacgtactcg gatggaagcc ggtcttgtcg atcaggatga tctggacgaa gagcatcagg
    13801 ggctcgcgcc agccgaactg ttcgccaggc tcaaggcgcg catgcccgac ggcgaggatc
    13861 tcgtcgtgac ccatggcgat gcctgcttgc cgaatatcat ggtggaaaat ggccgctttt
    13921 ctggattcat cgactgtggc cggctgggtg tggcggaccg ctatcaggac atagcgttgg
    13981 ctacccgtga tattgctgaa gagcttggcg gcgaatgggc tgaccgcttc ctcgtgcttt
    14041 acggtatcgc cgctcccgat tcgcagcgca tcgccttcta tcgccttctt gacgagttct
    14101 tctgagcggg actctggggt tcgaaatgac cgaccaagcg acgcccaacc tgccatcacg
    14161 agatttcgat tccaccgccg ccttctatga aaggttgggc ttcggaatcg ttttccggga
    14221 cgccggctgg atgatcctcc agcgcgggga tctcatgctg gagttcttcg cccacccccc
    14281 ggatctaagc tctagataag taatgatcat aatcagccat atcacatctg tagaggtttt
    14341 acttgcttta aaaaacctcc cacacctccc cctgaacctg aaacataaaa tgaatgcaat
    14401 tgttgttgtt aacttgttta ttgcagctta taatggttac aaataaagca atagcatcac
    14461 aaatttcaca aataaagcat ttttttcact gcattctagt tgtggtttgt ccaaactcat
    14521 caatgtatct tatcatgtct ggatccgggg gtaccgcgtc gagaagttcc tattccgaag
    14581 ttcctattct ctagaaagta taggaacttc gtcgagataa cttcgtatag catacattat
    14641 acgaagttat gtcgagatat ctagacccag ctttcttgta caaagtggtt gatatctcta
    14701 tagtcgcagt aggcggcaaa gttcacccaa ggcaaatgag gacttggtat taggtgcaga
    14761 atgaaacgtg gaggggctgc aggtgtagag cctccaagcc aggcttggcc ctttctcaca
    14821 gattagagca caaatcgcgt gggcaggggc tcagagtcca gggatccctg gggccaggcc
    14881 ctgggctccc aggctagccg ctctgattgg cagctggccc gagcccacac tctgctgtta
    14941 ctttgttctg tccacccaca tggtcctgct ggctggctgg ctggctggcc ttgaggcaag
    15001 tgtgagccag gcctcacatc taagtccccc tcccccaccc aaaccagctg tcatgttttg
    15061 tcctcctagg gggccgggtc ttggaagtgg gcttcggtat ggccattgca gcctccaggg
    15121 tgcaacaggc ccccatagag gaacactgga ttattgagtg caatgatggg gtcttccagc
    15181 gtctacaaga ctgggccctg cggcagccac ataaggtacc ttctgccgct ggggtgcaga
    15241 ctgggagtaa ccctcagggc tgggagatca tggggtccca tgtgaccctc aacctctttt
    15301 gaccctctcc tctccaaggt tgttcccttg aaaggcctgt gggaggaggt ggcacctacc
    15361 ctgcctgacg gtcactttga tggtgaggga actctgggag cctggcaaag gggttgagct
    15421 ctggggaacc cgctagcgtc tgggtactac ttggcagcct gtgcctgctt ttacactacc
    15481 ataccctctt cagcctggtg gagcttgcca tcaaaaggat gaccaaagtt tgacccccag
    15541 gatgtacgtg gtgtaaggag agaatggatg cctacaagtt gtcccccatc ccaacaaaca
    15601 cacctccaat gtgcactggg gacacatccg tgggaagggc agctgtatgg gctgggttag
    15661 cgtccaaggc catgggatgg ctcagatgag gttgggcaag gctgtgccag cgctgactgg
    15721 tatgtgttca aactgcaggg attctatatg acacgtaccc gctgtctgaa gaggcctggc
    15781 acactcacca gttcaacttt attaaggtag gactgcaggg ggccagggac ggtgggcctt
    15841 ggaaggtcag gtgggcaggg catgtgacat ttacagacca gcagctctct tcccatggtc
    15901 ctaccccttc ctgtccactg gcctctctgc agaatcatgc cttccgcttg ctgaagaccg
    15961 ggggcgtcct cacctactgc aacctcacgt cctgggggga gctcatgaag tccaaataca
    16021 cagacatcac caccatgttt gaggtatgct gcctgagagc aggtgaggaa gaccttaccc
    16081 cgaagcttgg cagtggcctt cctcaggcca tggcatgggg gaggccctct gctcgctggc
    16141 ctagggggcc agagctctca agaggtccgg tcagggttgt gattttccat tctgaagtca
    16201 ggaaggcccc cactagtcct agcctgagat ggcgcaacgc aattaatgat aacttcgtat
    16261 agcatacatt atacgaagtt atggtctgag ctcgccatca gttcatttcc caccagccca
    16321 tgaggcagct ttcatcacat aagactcttt tcttgagagg cctacagcgg gcctgtgcaa
    16381 ggatgctggt ctgagacaca gcagagctta tcaggaaatt gttgcctgca ccagaattca
    16441 ctcacaccca ggtcctgtcc cacatcatct ggggtgacct gtgaccccgc cctacaggag
    16501 acgcaggtgc ctgcactgca ggaagctggc ttcctgaaag aaaacatctg cacagaggtg
    16561 atggcactgg tgcccccagc cgactgccgc tactatgcct tccctcagat gatcacaccc
    16621 ctggtcacca agcactgagc agccggccca ggtctacaag gagcctgtgt cctcctcagt
    16681 acctttgtgg ctggattgtg ggctccagcc tctccactgt ccctcagtgt gacatcctaa
    16741 cctctgcctg gcactgccat cttcccagag ctcaggagta aaataaatgc taacaagaag
    16801 actagtgggt tggttggcag tgagccaaag gtgagggacc acatctggct tagaactgcc
    16861 tctgcctcag aagatgtggt gctcggtgcc ccctgcccca cccagacatg accaatccac
    16921 cattgtctgt tttcaacagg gggcccagga tgagactgtg gggtctcacc aaggccaggg
    16981 tagaggagag cctccacagg cctcagccta gcccagtaca caacaagcaa tgtggctctc
    17041 acagtgcagc cctactgtgc aaatccctgg taccaaatct gctgcctggg tccacactgc
    17101 acccacctct gcctcactcc tgttggcctg tgtcctatgc cagctcttct tcacttcggg
    17161 ctgctgtcct gtggccagcc agcacctgga cacctctgct cacaccctgc cctcttccct
    17221 agtctcttcc ccagcatgaa ggccagggtt ggcattcaag gcagggagca gactgttccc
    17281 ttggcctgga gagtctccac cttaactggg tcttgtctta aaagctgccc ttggagccag
    17341 gcgtggcagc gcacgccttt aatcctagca ctcgggaggc agaggcaggc ggatttctga
    17401 gttcgaggcc agcctggtct acaaagtgag ttccaggaca gccagagcta tacagagaaa
    17461 ccctgtctct aaaaaccaaa aagaaaaaaa aaaaaaaaaa aaaaaaggaa aaaaactgcc
    17521 ttggagtggg ctatggtata acccctgtaa tcccagcctt tgggaggcag acaggctgat
    17581 ctctggggtt ccaggatagc cagggctaca cagagaaacc ctgtctccag acaaaaagct
    17641 cctcctgcct aggcaggctc acccacccat cccacgtcct gggtgtgctg gttccctgac
    17701 ccattcctgt cacagtgtgt cctttgagag ccacagaatg gaaatctgca ggacacgaag
    17761 gcctgacata ctctgcaaga gggcatcatg ctgagcatgc tggatatcct cctcccaccc
    17821 cctgctcctt ctcctcttcc tcctccttcc caccccctgc tgctgctgtt gctcctcctc
    17881 ctcctcctcc ccgagttgat agctcctaaa gggcagcaga ccagagatgt gtcttccgct
    17941 tgagaggaga cctactgcct tcccttgctc agaagtaggc agtgactggt ctgagctata
    18001 cagtgggcag aggccacaag gctcagatgt gagacactga gactgaaacg ggccaccagc
    18061 ctacactgcc cacaactggc cctcaagagc caggagtgat cacagagggt gcaggacctg
    18121 gcacctgcca gctgggccac agtccacaca gaacacacaa ctggatcagg atgggtttat
    18181 tcacaaggga ttctgggatt atcgtgctca gcctggcagc tctacctgcg gtaccagatc
    18241 ttcagcttct gttcacgctt gatcttccgt tgcagctgca agatgccata aaggagtgct
    18301 tcggccgtgg gcgggcagcc tggggacaca aacggttgag accccaccat ctgcctctac
    18361 cagcccacat ggaggactct tagggtaccc tggggttggc ttcaaaggga caagggtcct
    18421 tgctgtgcca agcctcctaa cacccactcc atccctgagc tgtccatggc tccacaggga
    18481 aaagggccag gttgtgactc tggtgaccag cttggtcctt aggaatagtc acaaaaactg
    18541 aaccatttgg tcagggacat gggcttgagc caagggcagg gaggcagctt gagagtccat
    18601 gtctcaggat gctagaagcc cctggactgc agccagaaac cccgccctcc ctattcatct
    18661 ggccctgctc cccagcagtc tgctgactga gagccctgca gggggcagtg gccagtgacc
    18721 acacagggaa gacagacagg gaactgctaa aagaccctgc agctcagcta agctgaggcc
    18781 cacccagggc tacagaggaa agctagcaca cccagcactc ctggggaggg tgggatgaag
    18841 gacaaggcat ggacacagga gacatcaagg tccccctccc caggctggct cagcagcttg
    18901 gagacaatgt ctggagtggt agggcaggat ggctgtcctc acctggcaca tagatgtcca
    18961 ctggcacaat gcggtcacag ccacgaacaa ccgagtagga gtagtggtag tagccaccgc
    19021 cattggcaca gctggggaga gggttgtgag gcagttcaga tgcatggcca cccagcccat
    19081 gccacacccc acaccctgcc acaggctgag gtaaagggga cttccagaac tttcatggga
    19141 cgtgctggat gcaaggagcc actgatcaac tcatggaaaa gtgcattcaa ccaaagagtt
    19201 tctcatgacc cacagacggg tggactgtgg gatctaaggt ggcctcccca aagacctgaa
    19261 ggtgacagga gtgcaccacc agttaccaag ctggggatgg aacccagctt gctaggtgtg
    19321 cctctgataa cacaaccatt gccctctttt ccttcttcct ttttgagacc aggcttagtt
    19381 caagctgacc ttgaactccg agatcagact gccttggcct cagagttggt caccacaccc
    19441 agttttgttt tgttttttaa agattggatt gtctggagct agtgtcacag gcagttgtgg
    19501 gcccctgtgt gggtaccagg atttaaaggg gtctccccta cagcctccac tgcaagaaaa
    19561 gacccaagct gttgggtcga ggatgtgcgc attcgcctgg caggcacagg aacccaggga
    19621 ctcaggctcc atgcatgcat ttactatagg atgaacaagt tactgcagct gaagagaaag
    19681 actgaggaga gggagaggag agcacggagg aggagccttg ggctgcctgg agcttttcct
    19741 gtctacagag cagagctggg aggaaggtgc cagctggggg tgggccctgc acccctaggc
    19801 gtctgagcac acactcacct ccccatggac accacatagc ggggttcggg catctggtcg
    19861 tacacctaca agacacacag gtcagataac tgcaggtggc aaggcagtag aaggggccaa
    19921 ggggcccaga tgtacctttc ggagcgcggg ggccatcttg ttggtaagcg tgccagctac
    19981 aatcatcaca tcagcctggc gcggactggc acggaacacc acaccgaagc ggtccatgtc
    20041 atagcgcggc gcagccatgt gcatcatctc cacggcacag cacgccaggc cgaaggtcat
    20101 aggccacagg gagctctggc agaacacaga cagtcagccc tgtgcaggca ttgtctctcc
    20161 acctcgtggg cacagtgaca ctgagtgctt ggcaggcacc tgatgccaga ggttgcccta
    20221 ggcctaggac tctaggtagc acccaggcct agctgctgct ctggccatca tgaataaccc
    20281 ctcttgatgt ccttggattg gctcaactgt ccctcaggaa tctcctggga ctgacttgcc
    20341 tccctcaatg ttctctgtcc acgggtgctt acgctcctca tggatgcacc tatgtctggt
    20401 ctccgcagtg ggcaccttgt cctagcagct tcaggctcca gtagggtacc caccagagcc
    20461 ttaggcactg cccaggagac taaggcaggt ccaggggcat gcctgtcaat ggacaattgt
    20521 cagacagggg ttgtcacatc caggcacggg aaccaggcac agctgcccag caactgtgtc
    20581 ctagacatga gcacgcattg agagggacaa ctgaggacag gcatggagag gatgccatcc
    20641 ctgtgctttg cagagggctt gcagctcacc agcctctgcc atgagaggag cttaaagacg
    20701 gcagagtggc tgctttcagc tcagctcagc aggcaggcag agctctgtaa atcttctgat
    20761 ttacacagga agttccaagg caaacaaatt caatgcaaaa caataagtaa ataaaaggcc
    20821 ctt
//
