# Supplementary material for: CRISPR-Cas9 enables conditional mutagenesis of challenging loci
Source: Sci Rep. 2016 Sep 1;6:32326. doi: 10.1038/srep32326 (PMC5007477; doi:10.1038/srep32326)
Supplement: Supplementary File 3 [file srep32326-s3.zip › gb/HEP01000_A05_vector.gb]

LOCUS       45056#L1L2_gt2#L3L4_pZero_DTA_kan        18810 bp    dna     circular UNK 
ACCESSION   unknown
SOURCE      Mus musculus
  ORGANISM  Mus musculus
            Eukaryota; Metazoa; Chordata; Craniata; Vertebrata; Euteleostomi;
            Mammalia; Eutheria; Euarchontoglires; Glires; Rodentia;
            Sciurognathi; Muroidea; Muridae; Murinae; Mus.
COMMENT     cassette: L1L2_gt2
COMMENT     design_id: 45056
COMMENT     backbone: L3L4_pZero_DTA_kan
COMMENT     transcript_id: ENSMUST00000122010
FEATURES             Location/Qualifiers
     misc_feature    29..49
                     /note="B4 Gateway"
                     /label="B4 Gateway"
     promoter        85..598
                     /note="mouse phosphoglycerate kinase 1 promoter"
     CDS             612..1268
                     /note="DTA"
                     /label="DTA"
     misc_feature    1393..1651
                     /note="BGH pA"
                     /label="BGH pA"
     CDS             complement(2147..2941)
                     /note="KanR"
                     /label="KanR"
     misc_feature    4053..4073
                     /note="B3 Gateway"
                     /label="B3 Gateway"
     misc_feature    4079..4086
                     /note="AsiSI"
                     /label="AsiSI"
     misc_feature    1..4111
                     /note="Synthetic Backbone"
                     /label="Synthetic Backbone"
     misc_feature    4112..8089
                     /note="5 arm"
                     /label="5 arm"
     misc_feature    8117..8141
                     /note="B1 Gateway"
                     /label="B1 Gateway"
     misc_feature    8154..8201
                     /note="Frt"
                     /label="Frt"
     intron          8202..9076
                     /note="mouse En2 intron"
                     /label="mouse En2 intron"
     misc_feature    9074..9076
                     /note="Splice Acceptor"
                     /label="Splice Acceptor"
     exon            9077..9115
                     /note="mouse En2 exon"
                     /label="mouse En2 exon"
     misc_feature    9116..9125
                     /note="Frame 2 insert"
     misc_feature    9126..9179
                     /note="'self-cleaving' 2A peptide"
                     /label="'self-cleaving' 2A peptide"
     gene            9180..12257
                     /gene="lacZ"
                     /note="lacZ"
                     /label="lacZ"
     misc_feature    12258..12311
                     /note="'self-cleaving' 2A peptide"
                     /label="'self-cleaving' 2A peptide"
     gene            12312..13103
                     /gene="NeoR"
                     /note="NeoR"
                     /label="NeoR"
     misc_feature    13302..13544
                     /note="SV40 polyadenylation site"
                     /label="SV40 polyadenylation site"
     misc_feature    13561..13608
                     /note="Frt"
                     /label="Frt"
     misc_feature    13615..13648
                     /note="loxP"
                     /label="loxP"
     misc_feature    9091..9199
                     /note="FCHK std_gt2"
                     /label="FCHK std_gt2"
     misc_feature    9091..9108
                     /note="FCHK QC prefix region"
                     /label="FCHK QC prefix region"
     misc_feature    9109..9181
                     /note="FCHK QC critical region"
                     /label="FCHK QC critical region"
     misc_feature    9182..9199
                     /note="FCHK QC suffix region"
                     /label="FCHK QC suffix region"
     misc_feature    13664..13684
                     /note="B2 Gateway"
                     /label="B2 Gateway"
     misc_feature    8090..13714
                     /note="Synthetic Cassette"
                     /label="Synthetic Cassette"
     exon            14129..14315
                     /db_xref="ENSEMBL:ENSMUSE00000189113"
                     /type="targeted"
                     /rank="3"
                     /note="target exon 1 ENSMUSE00000189113"
     misc_feature    13715..14502
                     /note="Critical Region"
                     /label="Critical Region"
     misc_feature    14526..14559
                     /note="Downstream LoxP"
                     /label="Downstream LoxP"
     misc_feature    14503..14582
                     /note="synthetic loxP region"
                     /label="synthetic loxP region"
     exon            15527..15646
                     /db_xref="ENSEMBL:ENSMUSE00000189111"
                     /rank="4"
                     /note="ENSMUSE00000189111"
                     /label="ENSMUSE00000189111"
     exon            18782..18810
                     /db_xref="ENSEMBL:ENSMUSE00000189114"
                     /rank="5"
                     /note="ENSMUSE00000189114 5' fragment"
     misc_feature    14583..18810
                     /note="3 arm"
                     /label="3 arm"
ORIGIN      
        1 ccactggccg tcgttttaca ttaattaaca acttttctat acaaagttga cagataaacg
       61 gatcccctag tttgtgatag gatcgaattc taccgggtag gggaggcgct tttcccaagg
      121 cagtctggag catgcgcttt agcagccccg ctgggcactt ggcgctacac aagtggcctc
      181 tggcctcgca cacattccac atccaccggt aggcgccaac cggctccgtt ctttggtggc
      241 cccttcgcgc caccttctac tcctccccta gtcaggaagt tcccccccgc cccgcagctc
      301 gcgtcgtgca ggacgtgaca aatggaagta gcacgtctca ctagtctcgt gcagatggac
      361 agcaccgctg agcaatggaa gcgggtaggc ctttggggca gcggccaata gcagctttgc
      421 tccttcgctt tctgggctca gaggctggga aggggtgggt ccgggggcgg gctcaggggc
      481 gggctcaggg gcggggcggg cgcccgaagg tcctccggag gcccggcatt ctgcacgctt
      541 caaaagcgca cgtctgccgc gctgttctcc tcttcctcat ctccgggcct ttcgacctgc
      601 aggtcctcgc catggatcct gatgatgttg ttgattcttc taaatctttt gtgatggaaa
      661 acttttcttc gtaccacggg actaaacctg gttatgtaga ttccattcaa aaaggtatac
      721 aaaagccaaa atctggtaca caaggaaatt atgacgatga ttggaaaggg ttttatagta
      781 ccgacaataa atacgacgct gcgggatact ctgtagataa tgaaaacccg ctctctggaa
      841 aagctggagg cgtggtcaaa gtgacgtatc caggactgac gaaggttctc gcactaaaag
      901 tggataatgc cgaaactatt aagaaagagt taggtttaag tctcactgaa ccgttgatgg
      961 agcaagtcgg aacggaagag tttatcaaaa ggttcggtga tggtgcttcg cgtgtagtgc
     1021 tcagccttcc cttcgctgag gggagttcta gcgttgaata tattaataac tgggaacagg
     1081 cgaaagcgtt aagcgtagaa cttgagatta attttgaaac ccgtggaaaa cgtggccaag
     1141 atgcgatgta tgagtatatg gctcaagcct gtgcaggaaa tcgtgtcagg cgatctcttt
     1201 gtgaaggaac cttacttctg tggtgtgaca taattggaca aactacctac agagatttaa
     1261 agctctaagg taaatataaa atttttaagt gtataatgtg ttaaactact gattctaatt
     1321 gtttgtgtat tttagattcc aacctatgga actgatgaat gggagcagtg gtggaatgca
     1381 gatcctagag ctcgctgatc agcctcgact gtgccttcta gttgccagcc atctgttgtt
     1441 tgcccctccc ccgtgccttc cttgaccctg gaaggtgcca ctcccactgt cctttcctaa
     1501 taaaatgagg aaattgcatc gcattgtctg agtaggtgtc attctattct ggggggtggg
     1561 gtggggcagg acagcaaggg ggaggattgg gaagacaata gcaggcatgc tggggatgcg
     1621 gtgggctcta tggcttctga ggcggaaaga accagctggg gctcgacgcg ccgtacccag
     1681 cttttgttcc ctttagtgag ggcctgaatg gcgaatggac gcgccctgta gcggcgcatt
     1741 aagcgcggcg ggtgtggtgg ttacgcgcag cgtgaccgct acacttgcca gcgccctagc
     1801 gcccgctcct ttcgctttct tcccttcctt tctcgccacg ttcgccggct ttccccgtca
     1861 agctctaaat cgggggctcc ctttagggtt ccgatttagt gctttacggc acctcgaccc
     1921 caaaaaactt gattagggtg atggttcacg tagtgggcca tcgccctgat agacggtttt
     1981 tcgccctttg acgttggagt ccacgttctt taatagtgga ctcttgttcc aaactggaac
     2041 aacactcaac cctatctcgg tctattcttt tgatttataa gggattttgc cgatttcggc
     2101 ctattggtta aaaaatgagc tgatttaaca aaaattttaa caaaattcag aagaactcgt
     2161 caagaaggcg atagaaggcg atgcgctgcg aatcgggagc ggcgataccg taaagcacga
     2221 ggaagcggtc agcccattcg ccgccaagct cttcagcaat atcacgggta gccaacgcta
     2281 tgtcctgata gcggtccgcc acacccagcc ggccacagtc gatgaatcca gaaaagcggc
     2341 cattttccac catgatattc ggcaagcagg catcgccatg ggtcacgacg agatcctcgc
     2401 cgtcgggcat gctcgccttg agcctggcga acagttcggc tggcgcgagc ccctgatgct
     2461 cttcgtccag atcatcctga tcgacaagac cggcttccat ccgagtacgt gctcgctcga
     2521 tgcgatgttt cgcttggtgg tcgaatgggc aggtagccgg atcaagcgta tgcagccgcc
     2581 gcattgcatc agccatgatg gatactttct cggcaggagc aaggtgagat gacaggagat
     2641 cctgccccgg cacttcgccc aatagcagcc agtcccttcc cgcttcagtg acaacgtcga
     2701 gcacagctgc gcaaggaacg cccgtcgtgg ccagccacga tagccgcgct gcctcgtctt
     2761 gcagttcatt cagggcaccg gacaggtcgg tcttgacaaa aagaaccggg cgcccctgcg
     2821 ctgacagccg gaacacggcg gcatcagagc agccgattgt ctgttgtgcc cagtcatagc
     2881 cgaatagcct ctccacccaa gcggccggag aacctgcgtg caatccatct tgttcaatca
     2941 tgcgaaacga tcctcatcct gtctcttgat cagatcttga tcccctgcgc catcagatcc
     3001 ttggcggcga gaaagccatc cagtttactt tgcagggctt cccaacctta ccagagggcg
     3061 ccccagctgg caattccggt tcgcttgctg tccataaaac cgcccagtct agctatcgcc
     3121 atgtaagccc actgcaagct acctgctttc tctttgcgct tgcgttttcc cttgtccaga
     3181 tagcccagta gctgacattc atccggggtc agcaccgttt ctgcggactg gctttctacg
     3241 tgaaaaggat ctaggtgaag atcctttttg ataatctcat gaccaaaatc ccttaacgtg
     3301 agttttcgtt ccactgagcg tcagaccccg tagaaaagat caaaggatct tcttgagatc
     3361 ctttttttct gcgcgtaatc tgctgcttgc aaacaaaaaa accaccgcta ccagcggtgg
     3421 tttgtttgcc ggatcaagag ctaccaactc tttttccgaa ggtaactggc ttcagcagag
     3481 cgcagatacc aaatactgtt cttctagtgt agccgtagtt aggccaccac ttcaagaact
     3541 ctgtagcacc gcctacatac ctcgctctgc taatcctgtt accagtggct gctgccagtg
     3601 gcgataagtc gtgtcttacc gggttggact caagacgata gttaccggat aaggcgcagc
     3661 ggtcgggctg aacggggggt tcgtgcacac agcccagctt ggagcgaacg acctacaccg
     3721 aactgagata cctacagcgt gagctatgag aaagcgccac gcttcccgaa gggagaaagg
     3781 cggacaggta tccggtaagc ggcagggtcg gaacaggaga gcgcacgagg gagcttccag
     3841 ggggaaacgc ctggtatctt tatagtcctg tcgggtttcg ccacctctga cttgagcgtc
     3901 gatttttgtg atgctcgtca ggggggcgga gcctatggaa aaacgccagc aacgcggcct
     3961 ttttacggtt cctgggcttt tgctggcctt ttgctcacat gtaatacgac tcactatagg
     4021 gcgaattgga gctaggcggc cgtttatcgt gccaacttta ttatacaaag ttgcggacgc
     4081 gatcgccggc ggataacaat ttcacacagg aacatagagg agcgagtgga tctgtctatg
     4141 attggagata gtttgtattt cagtccacca ctgtctagtg cttccaaaga acattacagt
     4201 agccttctac tccgtgcaga catttgcatt tggcgtggct gaggctagtc tagtgagaca
     4261 gccaaagggc tgtgaggggc ctgtaattca gtcactaccc cccactccaa ttcattagtg
     4321 tgctttggac cgactaggca cacacatcat ttggtcacca gcttcttttt tttttttttt
     4381 ttaaagattt tatttattta tttattttta tttattatat gtaagtacac tgtaactgtc
     4441 ttcagacact ccagaagagg gcatcagatc tcattacggg tggttgtgag ccaccatgtg
     4501 gttgctggga tttgaacttc ggaccttcgg aagagcagtc gggtgctctt acccactgag
     4561 ccatctcacc agcccggtca ccagcttctt agtgtgacac gagggacact ggtctctgtc
     4621 agccttctgt gttgatgttg aggacttttc cccagaatct tagtggtgct tcatagcaaa
     4681 tggtttcctg tgttggggat aatgccctaa tctttactct tgggtcggga caacgttcta
     4741 gcactgtttg aacgctatag agcgtcctcc tctagttaga ctgaattggg ctaacccatg
     4801 cttttccacg ttaggttaga ttggcaagtt cttagctaca ggaagcagat aagttctgac
     4861 cttcatcctt tatgttttga tatttgttga agagacagtg tacacactgt ccaaaaacaa
     4921 aataagactg ataacatagt tcagtggtag aattcttacc taaaatgcct tgcagctgga
     4981 tctagccttt acagttacct aagatatcgc tctgcccggg aaatggtcat tgtgtactgg
     5041 ctggttttgg gtgtcaactt gacacaggct ggagttatca cagagaaagg agcttcagtt
     5101 gaagaaatgc ctccatgaga tccagctgta aggcatttcc tcaatgagtg atcaagtggg
     5161 gggggcctct tgtggggtgg taccatctct gggctggtag tcttgggttc tataagagag
     5221 caggctgagc aagccagggg aagcaagcca gtaaagaaca tccctccatg gcctctgcat
     5281 cagctcctgc ttcctgacct gcttaagttc cagtcctgac ttccttggtg atgaaccgca
     5341 gtgtggaagt gtaagccgaa taaacccttt cctccccaac ttgcttcttg gtcatgatgt
     5401 ttgtgcagga atagaaaccc tgactaagac acactgtaac atacttgccg agcgagtagt
     5461 gtctctggag tgatacatga aaagcagtgc tctctggaga aggatggtgg ttgggtcagg
     5521 ttcaaaaccg aggaagcagt actttgcttg cctctgtttt tcccacctca cagcttcact
     5581 gtgtagccct ggccgtcctg gaactcagag atccacttgc ctctgactcc acagtgtcgg
     5641 aattaaatga tgattgagcc agcacaccgg tcttcgtgaa gctgaggctg accttgaacc
     5701 cctgatcctc ctgctcctac cttcaagttc tgagattatg gactccatct atcccatttg
     5761 actttttttt tttttttttt ttttttggtt tttcgagaca gggtttctct gtgtagccct
     5821 gggtgtcctg gaactcactc tgtagaccag gctggcctca aactcagaaa accacctgcc
     5881 tctgcccccc caccccccca cccccccagt gctgggatca aaggcgtgtg ccaccacgcc
     5941 cggcccattt gactcttttg aatgattttg ttgtatgtac ctgtacacag gttcctaagt
     6001 acacatacat aataatacag cttatttttt aagaaggtac tatagattac caaatgaagt
     6061 cacattaggg actgactgcg ggactgactg ctaatagact tggaattact ttggttttta
     6121 tgtttatgtg cctggtgcat ttggaggcca gaagagggca tcagattcct tggaggtgta
     6181 agctggagtt acaaagagct gtaaactgcc cgatgtatgt gctggaattt agacttggat
     6241 cctctgcaaa attcctgtgc tcttaactgc tgagcccctc taacttccct tttgagagag
     6301 ggtcataact caggctgatg ttggattgat tatgtagcca agcatagctt tttctttttt
     6361 tttttaaaga tttgttattt attatatgta agtacactgt agctgtcgtc agacacccca
     6421 gcagaagaca tcagatctca ttacagatgg ttgtgagcca tcatgtggta gttgggaatt
     6481 gaactcagga cctcaggaag agcagtcaga gctcttaacc tctgagccat ctctccagac
     6541 cccaaggata gctttctgaa tgcctggtcc tcctacctct gcttccatat gctaggattg
     6601 caggaatata tgaccctacc tggtagtggt acctagttgt ttggtttttt aaaaaaattg
     6661 tctcccattt tgtttgtttg agacagtgtc tatagtctta actgttctgg aactggctac
     6721 gtagaccaag ttggctttga actcaaagat cttcctgctt ctgtctccca aatctcagtg
     6781 aattaaagat ctacaccacc acatatggct tcccctgtgt ttaaaatact tgggccaggc
     6841 atgatggcac acgcctttaa tcccagcact cagaaggcag aggcaggtgg atctccgagt
     6901 ttgaggccag cctggtctat agagtgagtt ccaggacagc cagagctata cagtaagacc
     6961 ctgactccaa acaaacaaac aaagaaacaa gcaaaaagcc caaacaaaat aataatagca
     7021 tgaaataagt acctttttat agacttcctt gtctcagtct gttctttacc tttcagagga
     7081 aaatatatac cattacttaa tttgggaagg agtgggactg gaggtataaa cacaagagtg
     7141 gtaaccaggg ttgccgataa gctgtgggtg gactgcttac ctaacatgca gagaccttgg
     7201 cttggtaccc catgcaggac ggaaataaag cagtgtctcg gcattaacct tgcttataag
     7261 gactattgca tctttttgag gttagaggtt gaagttctgt gataggcttg cctagccttt
     7321 gtgaggcttt gggctccatc gcgcacacac acacacacac acacacacac agagagagat
     7381 agagagagag cgcagaggac tgtttgaagc atgggattcc cacacagtga ctttagacac
     7441 ctgagagtcc aggtgacagt gtgcttctag tgctggcaag cttgctttgt gtctgtagaa
     7501 ttgaacgagc ctttagggcc tggggagatg aaatggcgcc atagttaaga gtgtttgctg
     7561 ctcttgaggg gacttgaatt tcttagcatg catgtcaagt tcctaggggg gtgtgtgtcc
     7621 aaccttctct tctgggcagc agcgtgcacc tgtgcacata cgcatataaa tcacagtaat
     7681 gactctaaga tagactaatc cgttatcact ctgccattct ggctttccaa ttgtgttctc
     7741 ttactggctt ttttctttgg tatttgaagt ttgcaggagc ctgttttgtt gagtttctca
     7801 atgaaataat tcagagtggt aaattttctt tctagagtct ctagcttttt tgtaattatt
     7861 gctatccttt ggcaatatta tccataaaat ttgatgttaa cctaagataa tagaggtgta
     7921 tgtaaaacag tactaaatta agaggtctta ttgagtaggc atagcggtcc attctgtgac
     7981 ccatcacttc caaggcagaa gcaggaagat tgctgtaagt tcagggctac ctggactaca
     8041 ggtgagctgc tgtctcaaaa agccagaaaa gatggaagga tgtaaaaata aggcgcataa
     8101 cgataccacg atatcaacaa gtttgtacaa aaaagcaggc tggcgccgga accgaagttc
     8161 ctattccgaa gttcctattc tctagaaagt ataggaactt cgaacccttt cccacaccac
     8221 cctccacact tgccccaaac actgccaact atgtaggagg aaggggttgg gactaacaga
     8281 agaacccgtt gtggggaagc tgttgggagg gtcactttat gttcttgccc aaggtcagtt
     8341 gggtggcctg cttctgatga ggtggtccca aggtctgggg tagaaggtga gagggacagg
     8401 ccaccaaggt cagccccccc cccctatccc ataggagcca ggtccctctc ctggacagga
     8461 agactgaagg ggagatgcca gagactcagt gaagcctggg gtaccctatt ggagtccttc
     8521 aaggaaacaa acttggcctc accaggcctc agccttggct cctcctggga actctactgc
     8581 ccttgggatc cccttgtagt tgtgggttac ataggaaggg ggacgggatt ccccttgact
     8641 ggctagccta ctcttttctt cagtcttctc catctcctct cacctgtctc tcgacccttt
     8701 ccctaggata gacttggaaa aagataaggg gagaaaacaa atgcaaacga ggccagaaag
     8761 attttggctg ggcattcctt ccgctagctt ttattgggat cccctagttt gtgataggcc
     8821 ttttagctac atctgccaat ccatctcatt ttcacacaca cacacaccac tttccttctg
     8881 gtcagtgggc acatgtccag cctcaagttt atatcaccac ccccaatgcc caacacttgt
     8941 atggccttgg gcgggtcatc ccccccccca cccccagtat ctgcaacctc aagctagctt
     9001 gggtgcgttg gttgtggata agtagctaga ctccagcaac cagtaacctc tgccctttct
     9061 cctccatgac aaccaggtcc caggtcccga aaaccaaaga agaagaacgc agatcgcaga
     9121 tctccgaggg cagaggaagt cttctaacat gcggtgacgt ggaggagaat cccggccctg
     9181 ggatctggac tctagaggat cccgtcgttt tacaacgtcg tgactgggaa aaccctggcg
     9241 ttacccaact taatcgcctt gcagcacatc cccctttcgc cagctggcgt aatagcgaag
     9301 aggcccgcac cgatcgccct tcccaacagt tgcgcagcct gaatggcgaa tggcgctttg
     9361 cctggtttcc ggcaccagaa gcggtgccgg aaagctggct ggagtgcgat cttcctgagg
     9421 ccgatactgt cgtcgtcccc tcaaactggc agatgcacgg ttacgatgcg cccatctaca
     9481 ccaacgtgac ctatcccatt acggtcaatc cgccgtttgt tcccacggag aatccgacgg
     9541 gttgttactc gctcacattt aatgttgatg aaagctggct acaggaaggc cagacgcgaa
     9601 ttatttttga tggcgttaac tcggcgtttc atctgtggtg caacgggcgc tgggtcggtt
     9661 acggccagga cagtcgtttg ccgtctgaat ttgacctgag cgcattttta cgcgccggag
     9721 aaaaccgcct cgcggtgatg gtgctgcgct ggagtgacgg cagttatctg gaagatcagg
     9781 atatgtggcg gatgagcggc attttccgtg acgtctcgtt gctgcataaa ccgactacac
     9841 aaatcagcga tttccatgtt gccactcgct ttaatgatga tttcagccgc gctgtactgg
     9901 aggctgaagt tcagatgtgc ggcgagttgc gtgactacct acgggtaaca gtttctttat
     9961 ggcagggtga aacgcaggtc gccagcggca ccgcgccttt cggcggtgaa attatcgatg
    10021 agcgtggtgg ttatgccgat cgcgtcacac tacgtctgaa cgtcgaaaac ccgaaactgt
    10081 ggagcgccga aatcccgaat ctctatcgtg cggtggttga actgcacacc gccgacggca
    10141 cgctgattga agcagaagcc tgcgatgtcg gtttccgcga ggtgcggatt gaaaatggtc
    10201 tgctgctgct gaacggcaag ccgttgctga ttcgaggcgt taaccgtcac gagcatcatc
    10261 ctctgcatgg tcaggtcatg gatgagcaga cgatggtgca ggatatcctg ctgatgaagc
    10321 agaacaactt taacgccgtg cgctgttcgc attatccgaa ccatccgctg tggtacacgc
    10381 tgtgcgaccg ctacggcctg tatgtggtgg atgaagccaa tattgaaacc cacggcatgg
    10441 tgccaatgaa tcgtctgacc gatgatccgc gctggctacc ggcgatgagc gaacgcgtaa
    10501 cgcgaatggt gcagcgcgat cgtaatcacc cgagtgtgat catctggtcg ctggggaatg
    10561 aatcaggcca cggcgctaat cacgacgcgc tgtatcgctg gatcaaatct gtcgatcctt
    10621 cccgcccggt gcagtatgaa ggcggcggag ccgacaccac ggccaccgat attatttgcc
    10681 cgatgtacgc gcgcgtggat gaagaccagc ccttcccggc tgtgccgaaa tggtccatca
    10741 aaaaatggct ttcgctacct ggagagacgc gcccgctgat cctttgcgaa tacgcccacg
    10801 cgatgggtaa cagtcttggc ggtttcgcta aatactggca ggcgtttcgt cagtatcccc
    10861 gtttacaggg cggcttcgtc tgggactggg tggatcagtc gctgattaaa tatgatgaaa
    10921 acggcaaccc gtggtcggct tacggcggtg attttggcga tacgccgaac gatcgccagt
    10981 tctgtatgaa cggtctggtc tttgccgacc gcacgccgca tccagcgctg acggaagcaa
    11041 aacaccagca gcagtttttc cagttccgtt tatccgggca aaccatcgaa gtgaccagcg
    11101 aatacctgtt ccgtcatagc gataacgagc tcctgcactg gatggtggcg ctggatggta
    11161 agccgctggc aagcggtgaa gtgcctctgg atgtcgctcc acaaggtaaa cagttgattg
    11221 aactgcctga actaccgcag ccggagagcg ccgggcaact ctggctcaca gtacgcgtag
    11281 tgcaaccgaa cgcgaccgca tggtcagaag ccgggcacat cagcgcctgg cagcagtggc
    11341 gtctggcgga aaacctcagt gtgacgctcc ccgccgcgtc ccacgccatc ccgcatctga
    11401 ccaccagcga aatggatttt tgcatcgagc tgggtaataa gcgttggcaa tttaaccgcc
    11461 agtcaggctt tctttcacag atgtggattg gcgataaaaa acaactgctg acgccgctgc
    11521 gcgatcagtt cacccgtgca ccgctggata acgacattgg cgtaagtgaa gcgacccgca
    11581 ttgaccctaa cgcctgggtc gaacgctgga aggcggcggg ccattaccag gccgaagcag
    11641 cgttgttgca gtgcacggca gatacacttg ctgatgcggt gctgattacg accgctcacg
    11701 cgtggcagca tcaggggaaa accttattta tcagccggaa aacctaccgg attgatggta
    11761 gtggtcaaat ggcgattacc gttgatgttg aagtggcgag cgatacaccg catccggcgc
    11821 ggattggcct gaactgccag ctggcgcagg tagcagagcg ggtaaactgg ctcggattag
    11881 ggccgcaaga aaactatccc gaccgcctta ctgccgcctg ttttgaccgc tgggatctgc
    11941 cattgtcaga catgtatacc ccgtacgtct tcccgagcga aaacggtctg cgctgcggga
    12001 cgcgcgaatt gaattatggc ccacaccagt ggcgcggcga cttccagttc aacatcagcc
    12061 gctacagtca acagcaactg atggaaacca gccatcgcca tctgctgcac gcggaagaag
    12121 gcacatggct gaatatcgac ggtttccata tggggattgg tggcgacgac tcctggagcc
    12181 cgtcagtatc ggcggaattc cagctgagcg ccggtcgcta ccattaccag ttggtctggt
    12241 gtcaggggat cccccgggag ggcagaggaa gtcttctaac atgcggtgac gtggaggaga
    12301 atcccggccc tattgaacaa gatggattgc acgcaggttc tccggccgct tgggtggaga
    12361 ggctattcgg ctatgactgg gcacaacaga caatcggctg ctctgatgcc gccgtgttcc
    12421 ggctgtcagc gcaggggcgc ccggttcttt ttgtcaagac cgacctgtcc ggtgccctga
    12481 atgaactgca ggacgaggca gcgcggctat cgtggctggc cacgacgggc gttccttgcg
    12541 cagctgtgct cgacgttgtc actgaagcgg gaagggactg gctgctattg ggcgaagtgc
    12601 cggggcagga tctcctgtca tctcaccttg ctcctgccga gaaagtatcc atcatggctg
    12661 atgcaatgcg gcggctgcat acgcttgatc cggctacctg cccattcgac caccaagcga
    12721 aacatcgcat cgagcgagca cgtactcgga tggaagccgg tcttgtcgat caggatgatc
    12781 tggacgaaga gcatcagggg ctcgcgccag ccgaactgtt cgccaggctc aaggcgcgca
    12841 tgcccgacgg cgaggatctc gtcgtgaccc atggcgatgc ctgcttgccg aatatcatgg
    12901 tggaaaatgg ccgcttttct ggattcatcg actgtggccg gctgggtgtg gcggaccgct
    12961 atcaggacat agcgttggct acccgtgata ttgctgaaga gcttggcggc gaatgggctg
    13021 accgcttcct cgtgctttac ggtatcgccg ctcccgattc gcagcgcatc gccttctatc
    13081 gccttcttga cgagttcttc tgagcgggac tctggggttc gaaatgaccg accaagcgac
    13141 gcccaacctg ccatcacgag atttcgattc caccgccgcc ttctatgaaa ggttgggctt
    13201 cggaatcgtt ttccgggacg ccggctggat gatcctccag cgcggggatc tcatgctgga
    13261 gttcttcgcc caccccccgg atctaagctc tagataagta atgatcataa tcagccatat
    13321 cacatctgta gaggttttac ttgctttaaa aaacctccca cacctccccc tgaacctgaa
    13381 acataaaatg aatgcaattg ttgttgttaa cttgtttatt gcagcttata atggttacaa
    13441 ataaagcaat agcatcacaa atttcacaaa taaagcattt ttttcactgc attctagttg
    13501 tggtttgtcc aaactcatca atgtatctta tcatgtctgg atccgggggt accgcgtcga
    13561 gaagttccta ttccgaagtt cctattctct agaaagtata ggaacttcgt cgagataact
    13621 tcgtatagca tacattatac gaagttatgt cgagatatct agacccagct ttcttgtaca
    13681 aagtggttga tatctctata gtcgcagtag gcggtattga tttataggta tcattagctt
    13741 ctgtagtaag aaaacacaca ttgtacaaaa ccacaataca gtaagatagt gttttagatg
    13801 ttttggccat atttgcatgg tgttcaaatg ctgtgcctct cattaagcca cttaaattta
    13861 aggaatattt ttttttcttt ttggtttttc gagacagggt ttctctggaa ctcactttgt
    13921 agaccaggct ggccttgaac tcagaaatcc gcctgcctct gcctcctcag tgctgggatt
    13981 aaaggtgtgc accaccacgc ccggctgtat tcatgttttt ttgcaagctg gcgtgataga
    14041 aggtttttgt ggtaggctta ggtacaccaa ggtgctcttt ctaattttca aaataaccca
    14101 tgtaggactt gtttccttta tgttctagtg agctgttttc cccgtcgcag aagtaccagc
    14161 tcttggtgta tcatgcagac tctctgtttc acgataagga gtaccgcaat gctgtgagta
    14221 agtacgccat ggctttacag cagaagaaag ccttaagtaa gacttccaaa gtgcggcctt
    14281 ccactgggaa ttctgcatct actccacaga gtcaggtgag taagagcaga ctcagtcact
    14341 cagtcagtca ctcagtcagt catttattgt gtttttgggg ggcagagttt ctctatgtag
    14401 ctttggctgt cttggaagta gaccaggcta gcctcaaatt cagagagcca cgtgaaaggg
    14461 tggccaccac cgtctgacgt gcctgtgact gtctatgtgt atgagatggc gcaacgcaat
    14521 taatgataac ttcgtatagc atacattata cgaagttatg gtctgagctc gccatcagtt
    14581 cattatttac ttgttaaagg aaatgtacgt tatttgtttt atatatttaa gtacactgtc
    14641 actatcttcg gacacaccag aagagggcat caaatcccat tccagatggt tgtgagccac
    14701 catgtggttg ctgggaattg aactcagaac ctctggaaga gcagccagtg ctctcaactg
    14761 ctgagccatc tccagcgcgt atacgtatat gtatatgtat gtatgcacat actaagagac
    14821 aagattgaag tacttgtttc agcactgagc tggttggtta tagaatgaaa cagttctata
    14881 ttctttgtta ttatcacatg atattccatg gttcccgagt gctgcttttc tttcatcttt
    14941 gtattaatga atactggggt tctcctgtcc ctcacagctg atgctgctgg ggtgctttgt
    15001 gtcctggtta ggtgagcttg gtctctccaa ctcatagaga tccccctgcc ttttcctcct
    15061 gagtgctaca attaaacatg tgtgccacca ctgccgggtt ttattctcat ttcttttttt
    15121 ttctttcttt tttttttttg tttttttgag acaggttgtc tctgtgtagc cctggctgtc
    15181 ctggaactca ctctgtagac caggctggcc ttgaactcag agatctacct gcctctgcct
    15241 cccaagtgct gggattaaag tcatgcacca ccacgcctgg atagccctgg ctgtcctgga
    15301 gctcactttg tagaccaggc tggcctcgaa ctcagaaatc cgcctgcctc agcctcccga
    15361 gtgctgggat taaaggcgtg caccaccacg cctggcttta ttctcatttc ttgattgtat
    15421 atctaggagc agaattgcta taagattata agacttattc tttttatttt gaaaaactgt
    15481 catgttgttg atatcatatt tcaaaaggtg ttttgttaac tcgtagtgtc ttccatctga
    15541 aattgaagtg aaatacaaaa tggctgagtg ttacacaatg ctgaagctag acaaggatgc
    15601 cattgctgta ctcgatggga tcccttcaag acaaagaact cccaaagtaa gctcgctgtt
    15661 cctcatccca gtttctgttg gtcctgcccc atcatctctg tcctccacat ttcaggaagt
    15721 ctgaactctt tacttttccc agtagagtta gggttcagac agatggcagt ttacttcatt
    15781 aagggaccct aagataagaa ttcagccagg tgtagcgaca ctcacctgtg atcccagcac
    15841 ttgggaagca gaagcaggaa aaccaggagg tcagggccat ctcaaaacag acaaatgaca
    15901 gaagtgttct gttaggtttt gtggtactag agacccaccc tagggtctca ggcgtgctca
    15961 gcaagtactc tggcattaag cagcaacctc gactcttgtc cttttattta aaaatttcac
    16021 ctggagacat gggctcacca acttactcag gctgtcctta aattgtgtgt tttcttaggg
    16081 tttattgctg tgaagagaca ccgtgggaaa acattcagtt ggggttggct tacagtttca
    16141 aaattttgct ccattttatc atagtaggaa acatggcagt gtctggggaa acatggtgcc
    16201 acagaaggag ctgagagttc tgcacaggca gcaggaggag actgtgtgcc acactgaagc
    16261 ctgagcatag acctcaaagc ccaaccccac tgtgacacac ttcctccaac aaaaccacac
    16321 ccaccccagc aaggtcacac cttttttaaa atttgtttgg tttggtttta cgagacaggg
    16381 tttctctgtg tagccctggc tgtcctggaa ctcactctgt acaccaggct ggcattgaac
    16441 tcagaaaccc gcctgcctct gcctcccaag tgctgggatt aaaggtgtaa gccaccacca
    16501 ccttctaata gtgccactcc ctacgggtca agcattcaaa cacaagagac tatggggggg
    16561 gggcattcct attcagaaca ccaccctgaa taacccagaa tgccttgggc tttgactctt
    16621 cctaccccag cctatctagt aactgggatt gcaccaccag gaccagctgt ttcttactta
    16681 gccttagagt ccagaggcag tggattcctt ggagttaaaa aggtcattca agtcacctga
    16741 ttggatgttg tgaactgaac ctaagtcctc tggaagagca gctagtgctc ttaaccacta
    16801 agctatctct ttagcccctt aaagatttat ttatttattt atttattttt ggattcaggc
    16861 ttagtgtatt cttttttttt taacctactt ttttttttaa ttaggtattt tcctcgagag
    16921 atttatgttt taaattaaaa aaaatttacc tgtttgggta ttttgcctgc ctatatgcat
    16981 gtatgcatat atatgcacca tgtttgtgcc tggtgcccac aaaaataaca agagggcatt
    17041 ggatacttag aaactgggcc ctttgtaaga gcagcaagag ctctcagcca ctgagccatc
    17101 tctaacttcc caggtgtggg gtttctgagg ctaggttctc aatacatagc ccgagttagc
    17161 cttgaacttg ttgtgacatc ctgagcctgc ctcctcattg ttgggattat agacatgttc
    17221 caccatacct gggatacaat tgcgtttatt taaagaaagg tttcttgcca ggtggtggtt
    17281 cacgccttta atcccagcac ccaggagacg gaagcaggct tcttgatctg ccaacaataa
    17341 aaagttattt aaattttact gaaatgcgga tgtcttatct cactggattt aaatagtgta
    17401 gtttctattt gagtcattgt tacatttgga ggtcattttg agtttgattt ttgtctcagt
    17461 ttggtgagtc gacagctctg gtgagtcaga gttgaagtat tagatgggcc aaattccagc
    17521 tactggtttg tcggaagcca ggtattttaa tttcaactga ttcttaaatg gctatgcccc
    17581 gcagtgtaag ttgggcgttg tggctcacac acactgtcgt atggctcatt cccagcactt
    17641 aggaagctga gtctgaggat tgctgtaagt ttgaggctac ccttgatcta catagtaagt
    17701 tccaggccag gccgagctaa gaaccagcca gataatgtaa tgctacatgc ctgtatcctg
    17761 cacttgggat gtagaggtga ttcacgaagg tcagcaattc aaggtcgtca tcctcaggta
    17821 tgcagtgcgt ttgaggccag cttgagctgc acgagagctt gtctcataaa accaaaaaca
    17881 aaagaggagc ttgagagatg gctcaggagt taaaagtttt ttcttcttct ggggccagag
    17941 tttgaaaccc aacacccaca tcagcagctc gcacccacct gtaactccag ctccagggac
    18001 tcctccgcct ctgctagcct ccacatgcgc gcgcagacac acacatttat gcacataaac
    18061 taaactaaaa gattttcttc actttgttat gcaatagtat tgacctctgc ttgggctgga
    18121 gagatggctc agcagttagg aacatacaca agtctttcag aagatctgag ttcagtttcc
    18181 agcatttagg tcaggtagta agcggtaaat cttggctaga ggtagtggtg cacaccttta
    18241 atcctgacac ttaaaggcag ggcaggtgga tctcgaggcc agcctggtgt acagagcaag
    18301 ttccacaaca gctgaggcta cacagagaag accctgtctg gaaaaaaaaa aaaacctttg
    18361 gtgacacatg cctttaatcc cagctcttag gaggcagaag cagttggatc tttatgagtt
    18421 ccaggctagc ctggtctaca cactaacacc cccaccccgt ctcaaaaaca aatcaaagaa
    18481 atccttaaaa tatatctgct tgaatcaagg tatctaaaat tatggaacat ttctcaatgt
    18541 cccagaggca gcatctttgg gtcagatatt aggaggtgtt ttgcgaggat cacatggcta
    18601 agaaaaacaa ggataatagt actttgtttt aaggagccgg tctttatttg cacagggctg
    18661 tgggttggtt tttctgctag aaagtagaat agtagtcggg catcaaatga gcgcgcgctc
    18721 acggcgcagt gtttgctgtg cggatactct tgctttaccg ttctctgttt cgtgtgtgta
    18781 gataaacatg atgctggcaa acctgtacaa
//
