# Supplementary material for: CRISPR-Cas9 enables conditional mutagenesis of challenging loci
Source: Sci Rep. 2016 Sep 1;6:32326. doi: 10.1038/srep32326 (PMC5007477; doi:10.1038/srep32326)
Supplement: Supplementary File 3 [file srep32326-s3.zip › gb/HEP01000_B01_vector.gb]

LOCUS       39407#L1L2_gt1#L3L4_pZero_DTA_kan        19661 bp    dna     circular UNK 
ACCESSION   unknown
SOURCE      Mus musculus
  ORGANISM  Mus musculus
            Eukaryota; Metazoa; Chordata; Craniata; Vertebrata; Euteleostomi;
            Mammalia; Eutheria; Euarchontoglires; Glires; Rodentia;
            Sciurognathi; Muroidea; Muridae; Murinae; Mus.
COMMENT     cassette: L1L2_gt1
COMMENT     design_id: 39407
COMMENT     backbone: L3L4_pZero_DTA_kan
COMMENT     transcript_id: ENSMUST00000099690
FEATURES             Location/Qualifiers
     misc_feature    29..49
                     /note="B4 Gateway"
                     /label="B4 Gateway"
     promoter        85..598
                     /note="mouse phosphoglycerate kinase 1 promoter"
     CDS             612..1268
                     /note="DTA"
                     /label="DTA"
     misc_feature    1393..1651
                     /note="BGH pA"
                     /label="BGH pA"
     CDS             complement(2147..2941)
                     /note="KanR"
                     /label="KanR"
     misc_feature    4053..4073
                     /note="B3 Gateway"
                     /label="B3 Gateway"
     misc_feature    4079..4086
                     /note="AsiSI"
                     /label="AsiSI"
     misc_feature    1..4111
                     /note="Synthetic Backbone"
                     /label="Synthetic Backbone"
     exon            6034..6169
                     /db_xref="ENSEMBL:ENSMUSE00001294147"
                     /rank="1"
                     /note="ENSMUSE00001294147"
                     /label="ENSMUSE00001294147"
     misc_feature    4112..8539
                     /note="5 arm"
                     /label="5 arm"
     misc_feature    8567..8591
                     /note="B1 Gateway"
                     /label="B1 Gateway"
     misc_feature    8604..8651
                     /note="Frt"
                     /label="Frt"
     intron          8652..9526
                     /note="mouse En2 intron"
                     /label="mouse En2 intron"
     misc_feature    9524..9526
                     /note="Splice Acceptor"
                     /label="Splice Acceptor"
     exon            9527..9565
                     /note="mouse En2 exon"
                     /label="mouse En2 exon"
     misc_feature    9566..9582
                     /note="Frame 1 insert"
     misc_feature    9583..9636
                     /note="'self-cleaving' 2A peptide"
                     /label="'self-cleaving' 2A peptide"
     gene            9637..12714
                     /gene="lacZ"
                     /note="lacZ"
                     /label="lacZ"
     misc_feature    12715..12768
                     /note="'self-cleaving' 2A peptide"
                     /label="'self-cleaving' 2A peptide"
     gene            12769..13560
                     /gene="NeoR"
                     /note="NeoR"
                     /label="NeoR"
     misc_feature    13759..14001
                     /note="SV40 polyadenylation site"
                     /label="SV40 polyadenylation site"
     misc_feature    14018..14065
                     /note="Frt"
                     /label="Frt"
     misc_feature    14072..14105
                     /note="loxP"
                     /label="loxP"
     misc_feature    9541..9656
                     /note="FCHK std_gt1"
                     /label="FCHK std_gt1"
     misc_feature    9541..9558
                     /note="FCHK QC prefix region"
                     /label="FCHK QC prefix region"
     misc_feature    9559..9638
                     /note="FCHK QC critical region"
                     /label="FCHK QC critical region"
     misc_feature    9639..9656
                     /note="FCHK QC suffix region"
                     /label="FCHK QC suffix region"
     misc_feature    14121..14141
                     /note="B2 Gateway"
                     /label="B2 Gateway"
     misc_feature    8540..14171
                     /note="Synthetic Cassette"
                     /label="Synthetic Cassette"
     exon            14550..15097
                     /db_xref="ENSEMBL:ENSMUSE00000893522"
                     /type="targeted"
                     /rank="2"
                     /note="target exon 1 ENSMUSE00000893522"
     misc_feature    14172..15260
                     /note="Critical Region"
                     /label="Critical Region"
     misc_feature    15284..15317
                     /note="Downstream LoxP"
                     /label="Downstream LoxP"
     misc_feature    15261..15340
                     /note="synthetic loxP region"
                     /label="synthetic loxP region"
     exon            19658..19661
                     /db_xref="ENSEMBL:ENSMUSE00000643095"
                     /rank="9"
                     /note="ENSMUSE00000643095 5' fragment"
     exon            19229..19306
                     /db_xref="ENSEMBL:ENSMUSE00001236542"
                     /rank="8"
                     /note="ENSMUSE00001236542"
                     /label="ENSMUSE00001236542"
     exon            18904..19001
                     /db_xref="ENSEMBL:ENSMUSE00001243209"
                     /rank="7"
                     /note="ENSMUSE00001243209"
                     /label="ENSMUSE00001243209"
     exon            17918..17984
                     /db_xref="ENSEMBL:ENSMUSE00001285931"
                     /rank="6"
                     /note="ENSMUSE00001285931"
                     /label="ENSMUSE00001285931"
     exon            17606..17675
                     /db_xref="ENSEMBL:ENSMUSE00001273325"
                     /rank="5"
                     /note="ENSMUSE00001273325"
                     /label="ENSMUSE00001273325"
     exon            16786..16856
                     /db_xref="ENSEMBL:ENSMUSE00001285553"
                     /rank="4"
                     /note="ENSMUSE00001285553"
                     /label="ENSMUSE00001285553"
     exon            16324..16383
                     /db_xref="ENSEMBL:ENSMUSE00001299586"
                     /rank="3"
                     /note="ENSMUSE00001299586"
                     /label="ENSMUSE00001299586"
     misc_feature    15341..19661
                     /note="3 arm"
                     /label="3 arm"
ORIGIN      
        1 ccactggccg tcgttttaca ttaattaaca acttttctat acaaagttga cagataaacg
       61 gatcccctag tttgtgatag gatcgaattc taccgggtag gggaggcgct tttcccaagg
      121 cagtctggag catgcgcttt agcagccccg ctgggcactt ggcgctacac aagtggcctc
      181 tggcctcgca cacattccac atccaccggt aggcgccaac cggctccgtt ctttggtggc
      241 cccttcgcgc caccttctac tcctccccta gtcaggaagt tcccccccgc cccgcagctc
      301 gcgtcgtgca ggacgtgaca aatggaagta gcacgtctca ctagtctcgt gcagatggac
      361 agcaccgctg agcaatggaa gcgggtaggc ctttggggca gcggccaata gcagctttgc
      421 tccttcgctt tctgggctca gaggctggga aggggtgggt ccgggggcgg gctcaggggc
      481 gggctcaggg gcggggcggg cgcccgaagg tcctccggag gcccggcatt ctgcacgctt
      541 caaaagcgca cgtctgccgc gctgttctcc tcttcctcat ctccgggcct ttcgacctgc
      601 aggtcctcgc catggatcct gatgatgttg ttgattcttc taaatctttt gtgatggaaa
      661 acttttcttc gtaccacggg actaaacctg gttatgtaga ttccattcaa aaaggtatac
      721 aaaagccaaa atctggtaca caaggaaatt atgacgatga ttggaaaggg ttttatagta
      781 ccgacaataa atacgacgct gcgggatact ctgtagataa tgaaaacccg ctctctggaa
      841 aagctggagg cgtggtcaaa gtgacgtatc caggactgac gaaggttctc gcactaaaag
      901 tggataatgc cgaaactatt aagaaagagt taggtttaag tctcactgaa ccgttgatgg
      961 agcaagtcgg aacggaagag tttatcaaaa ggttcggtga tggtgcttcg cgtgtagtgc
     1021 tcagccttcc cttcgctgag gggagttcta gcgttgaata tattaataac tgggaacagg
     1081 cgaaagcgtt aagcgtagaa cttgagatta attttgaaac ccgtggaaaa cgtggccaag
     1141 atgcgatgta tgagtatatg gctcaagcct gtgcaggaaa tcgtgtcagg cgatctcttt
     1201 gtgaaggaac cttacttctg tggtgtgaca taattggaca aactacctac agagatttaa
     1261 agctctaagg taaatataaa atttttaagt gtataatgtg ttaaactact gattctaatt
     1321 gtttgtgtat tttagattcc aacctatgga actgatgaat gggagcagtg gtggaatgca
     1381 gatcctagag ctcgctgatc agcctcgact gtgccttcta gttgccagcc atctgttgtt
     1441 tgcccctccc ccgtgccttc cttgaccctg gaaggtgcca ctcccactgt cctttcctaa
     1501 taaaatgagg aaattgcatc gcattgtctg agtaggtgtc attctattct ggggggtggg
     1561 gtggggcagg acagcaaggg ggaggattgg gaagacaata gcaggcatgc tggggatgcg
     1621 gtgggctcta tggcttctga ggcggaaaga accagctggg gctcgacgcg ccgtacccag
     1681 cttttgttcc ctttagtgag ggcctgaatg gcgaatggac gcgccctgta gcggcgcatt
     1741 aagcgcggcg ggtgtggtgg ttacgcgcag cgtgaccgct acacttgcca gcgccctagc
     1801 gcccgctcct ttcgctttct tcccttcctt tctcgccacg ttcgccggct ttccccgtca
     1861 agctctaaat cgggggctcc ctttagggtt ccgatttagt gctttacggc acctcgaccc
     1921 caaaaaactt gattagggtg atggttcacg tagtgggcca tcgccctgat agacggtttt
     1981 tcgccctttg acgttggagt ccacgttctt taatagtgga ctcttgttcc aaactggaac
     2041 aacactcaac cctatctcgg tctattcttt tgatttataa gggattttgc cgatttcggc
     2101 ctattggtta aaaaatgagc tgatttaaca aaaattttaa caaaattcag aagaactcgt
     2161 caagaaggcg atagaaggcg atgcgctgcg aatcgggagc ggcgataccg taaagcacga
     2221 ggaagcggtc agcccattcg ccgccaagct cttcagcaat atcacgggta gccaacgcta
     2281 tgtcctgata gcggtccgcc acacccagcc ggccacagtc gatgaatcca gaaaagcggc
     2341 cattttccac catgatattc ggcaagcagg catcgccatg ggtcacgacg agatcctcgc
     2401 cgtcgggcat gctcgccttg agcctggcga acagttcggc tggcgcgagc ccctgatgct
     2461 cttcgtccag atcatcctga tcgacaagac cggcttccat ccgagtacgt gctcgctcga
     2521 tgcgatgttt cgcttggtgg tcgaatgggc aggtagccgg atcaagcgta tgcagccgcc
     2581 gcattgcatc agccatgatg gatactttct cggcaggagc aaggtgagat gacaggagat
     2641 cctgccccgg cacttcgccc aatagcagcc agtcccttcc cgcttcagtg acaacgtcga
     2701 gcacagctgc gcaaggaacg cccgtcgtgg ccagccacga tagccgcgct gcctcgtctt
     2761 gcagttcatt cagggcaccg gacaggtcgg tcttgacaaa aagaaccggg cgcccctgcg
     2821 ctgacagccg gaacacggcg gcatcagagc agccgattgt ctgttgtgcc cagtcatagc
     2881 cgaatagcct ctccacccaa gcggccggag aacctgcgtg caatccatct tgttcaatca
     2941 tgcgaaacga tcctcatcct gtctcttgat cagatcttga tcccctgcgc catcagatcc
     3001 ttggcggcga gaaagccatc cagtttactt tgcagggctt cccaacctta ccagagggcg
     3061 ccccagctgg caattccggt tcgcttgctg tccataaaac cgcccagtct agctatcgcc
     3121 atgtaagccc actgcaagct acctgctttc tctttgcgct tgcgttttcc cttgtccaga
     3181 tagcccagta gctgacattc atccggggtc agcaccgttt ctgcggactg gctttctacg
     3241 tgaaaaggat ctaggtgaag atcctttttg ataatctcat gaccaaaatc ccttaacgtg
     3301 agttttcgtt ccactgagcg tcagaccccg tagaaaagat caaaggatct tcttgagatc
     3361 ctttttttct gcgcgtaatc tgctgcttgc aaacaaaaaa accaccgcta ccagcggtgg
     3421 tttgtttgcc ggatcaagag ctaccaactc tttttccgaa ggtaactggc ttcagcagag
     3481 cgcagatacc aaatactgtt cttctagtgt agccgtagtt aggccaccac ttcaagaact
     3541 ctgtagcacc gcctacatac ctcgctctgc taatcctgtt accagtggct gctgccagtg
     3601 gcgataagtc gtgtcttacc gggttggact caagacgata gttaccggat aaggcgcagc
     3661 ggtcgggctg aacggggggt tcgtgcacac agcccagctt ggagcgaacg acctacaccg
     3721 aactgagata cctacagcgt gagctatgag aaagcgccac gcttcccgaa gggagaaagg
     3781 cggacaggta tccggtaagc ggcagggtcg gaacaggaga gcgcacgagg gagcttccag
     3841 ggggaaacgc ctggtatctt tatagtcctg tcgggtttcg ccacctctga cttgagcgtc
     3901 gatttttgtg atgctcgtca ggggggcgga gcctatggaa aaacgccagc aacgcggcct
     3961 ttttacggtt cctgggcttt tgctggcctt ttgctcacat gtaatacgac tcactatagg
     4021 gcgaattgga gctaggcggc cgtttatcgt gccaacttta ttatacaaag ttgcggacgc
     4081 gatcgccggc ggataacaat ttcacacagg agtggaccta cactgactac cacaagttcc
     4141 atgaatagca aaaaaataag gacttagcgc cccctgttgg caaatctggg ttatgtctga
     4201 atggctggaa gtgatgcccc aaagaggagg ctccaagcca gcccaatgtg ataggttata
     4261 aacaagggct ttttctctag taaactcttc cttctgctgc caacattcac caagggcata
     4321 caattgctta attttaaagt tatcatcttc actcattagt caatataata tgggctagag
     4381 agctggctca gtggttaaga gcactggctg ctctcccaga ggtcctgagt tcatttccca
     4441 gcacccacat ggtggttcat gacctataaa gggatctgac gccctcttct ggcatgcagg
     4501 tgtacatgca gcagagcact catacataaa atgaataaaa taaacacaaa atttaaaaat
     4561 caatatacta tactatacta taaataaatg ttaatcaaac ataaccaaga tccctctcta
     4621 tgtgccttgg aaccagagag cagagaagcc taaagcccag acctcagata agtgccttcg
     4681 ggcatccact cacccaccca cccacccact catccactga caaggtatta acatccatta
     4741 atgttatgaa tctcgaggca aacaactttg gaaagacaga agatttattt ccatgcatag
     4801 ttttgaaggc ttcagttcac agttgcttag ctctgttaat attagaccag gtagcatatc
     4861 atactgggga gccgctggtg gagaggagag gagagagaga gagacagaga gagagccaac
     4921 agcactgctt taaggcctta ggaggaaact ttcagtccaa atcccagcaa ttattgagct
     4981 cctggtcttc ctcagacaga cagcaataaa taagacagtt gaagcatctc tcctcatggg
     5041 gtttagattc tagatagggg agctggaaag aaacaacaca gagaaatgag tcaggtgtgt
     5101 ttaccattta gaagaaaata atgccattaa aaaaaaaaaa aacagaaggg cgaatgagga
     5161 gggaaagtgg ccgtggggca aaaggagggg tggacgttag cagtccagag tcctggggtc
     5221 cctagaccag cacccaactg tagcccaggg tctcactaca taaaccaggc tgtacctgaa
     5281 ctcaaggagg ccctcctgtc tctgcttccc acgtgctggg attaaatgca cgtgccacca
     5341 cacctggatc atctttccct caaagtttga gagcagggca tgggtattct ggaaggatag
     5401 gctactttgg gtccacatct gtccctagac agtcacggga ggctcagtca cagctgagac
     5461 atttcataca acccttcctg ccccgtcatg tcagcacaca tccatcctcc agttagtctc
     5521 cacaccacct gggatgtagt tttcctggcc tctgtctttc ccaaggagaa aggaaggctt
     5581 gccaaagcca cacaggcaag ggaccctatg tcctgggccc taggggatgg tgcctggggt
     5641 tcctggtgct ccctccaaga cctcttaatg cagtggcccc tcctgtgctg actaaacccc
     5701 acttcagcct actctcaaat atggcctcct cagaaacggg gaggtaccat aggcttcttt
     5761 gtgctttgaa caggctcctc cccctctggt tactttccat agtcagtgag cacccgattc
     5821 atcccgtgtc ttgcctgtac acacaggccc tggctctagc ctccttcgaa gagcaggggc
     5881 cctcccagcc tgtgaacact tcagctgaag ccaatactct tcagatttgc tccaaccgga
     5941 tactccgagc cagttctctg taattatgcc aaggccatct agataatggg gagctgctgg
     6001 gtagttggct ccaggagggg aaaagatggg tctcattacc ctgcaagcca ccttgtgctt
     6061 aaaagagagg ggagggggcg gaggagcaag cttctgctcc ctgaatgaca aagacactcc
     6121 tggatttaga cttcggactg cacagagatg agtgagaaca gaaatgaagg tgagctcggt
     6181 ggggtgacta cgcaagccat gagaatggag ggaggcaggg actttgggcc acacacagtg
     6241 ccctggagct taaaagaaag tggagtttta ttgtcaaacg gcttagacct aacattgtaa
     6301 tacaacatta tccataaagc cggtgcttga gaactgggta gtggagctac agaagcaaag
     6361 caacagcaac ctcggtgttt tccgttttga ctctgtgttg ggttatgttc atggccgcac
     6421 tggggcacac gaggcacggc cactaggggc cgatgtgcct ggaaccttcc ctgataaaca
     6481 catcctactt ctgtgtctgg tagactcagt tcattccttt gagcctctat ttctcatcca
     6541 caaagcgagg cttgtggaac taactggaaa gacggaccag gtgaagccta ggggaaccct
     6601 accctagcac tgagccgatc cctgcctggc tccttcccac ctcctctgct caagacctac
     6661 cttgagcccg aactcatggc agaggaacat cgtgccagca gcagcttgtc tgaccctgat
     6721 gctgatttta accaacctgg aggatctgga aggtaggtga gggcagactt aaggaccctg
     6781 aaaccaaggc agagccaagg ggtttgaagg agaggactga tgaaccccag ttctaatgct
     6841 tagggcttgg ctttaggggc aacatttctt tgtgctgcag catcatttac atttcctata
     6901 taagaagtct tgtcagagtc cccaacttct aagttccctg atgaccttag cccattttca
     6961 cttccttctt aaaaatacat cttccaggag aatgcaattc tttgtgtgtg gacactgcgt
     7021 gtatagagag gggagaggtc actgttgagt gtcttcatca cgttccacct tgtgcttgag
     7081 atagaatctc ttacagatgc tctctgtttg ggctagactg gctggccacc gaacctcctg
     7141 gatgttgcag agcatgttta gtactttgaa gtgctgatac tatacatgtg tagaagaagc
     7201 aacaaggttt tagacatgtg tgggtggggt tgttgttgct tggaaaaaag ctgagaatca
     7261 cagcatatgg tggaagggtc ataagcctag ttttctgggt ggaggttgtc ttaaagaatg
     7321 agaggcagtg gtagcctcag gcagccccac cacctggagt ttgctgtctt ggtttgtttc
     7381 gctggctcat tgaggcatta agaaggtatt tcttggtcgc tcctggtatt ctgaccggtt
     7441 tttagaaaca ctggtagcat gttcactgag tacagacctg ggagcttggt agaaatgaag
     7501 actttttggt tcttacccca accttgatct aactgaagtc caggaacttg gcttcactgt
     7561 ctgaggcccg tatcacactg ctaggtgatt cagatgggcc acagatgagc agctgcaccc
     7621 tgggctaggg agactagaaa tgaaagcccc gaaacagctg tcctggcaca ctaggaacct
     7681 gtgtgagggc aggatggagg gactgggtat ctgctgtgac tatcttggtg gaggatgggg
     7741 aaacaagcaa aaagaaaggt ttatgttcta aaacagaggt tggcaaccct tttctataaa
     7801 ggtcgggatg gtaactagtt gaagctttgg gggggggggg tgctggagca atgtctcagc
     7861 agttcaggtg ttgattttta gcacttgcat gtgtgctcaa caatctgtag cctcaggtcc
     7921 agcatatcca gcactcttct gatttctatg ggcactgcat gcatgtggta cacaaacaga
     7981 atgcaggcca aatatccata ttctctctct ctgtctctgt ctctctctgt ctctctctct
     8041 gtctctgtct ctgtctctgt ctctgtctct ctctctctct ctctctctct ctctcacaca
     8101 cacacacaca cacacacaca cactgttttt caagacagga tttctctatg tagctttggc
     8161 taccctgaac ctcattctgt agaccaagct ggcctcaaac ttacagaggt ctgcctgctt
     8221 cagcccccca agaagcgctg ggatgaaata tgtgcaccac cactacccag cataattaaa
     8281 taattaaatt caagagtgtt taactgttga agctctgagg gccgcatggc ctccatcaca
     8341 gctattccac tctgccgttg gcctccatca catcttgcct ctgtctccca agagctggga
     8401 tgatgggcac ctgatgccac acccagcttt ttaacatggg tgctggggat tgaacttagg
     8461 tcctcatatt tgtgcagcaa gcacttttcc aactgagcca tcttcctagt ccctggttac
     8521 ctgttaccta tagaaacaga aggcgcataa cgataccacg atatcaacaa gtttgtacaa
     8581 aaaagcaggc tggcgccgga accgaagttc ctattccgaa gttcctattc tctagaaagt
     8641 ataggaactt cgaacccttt cccacaccac cctccacact tgccccaaac actgccaact
     8701 atgtaggagg aaggggttgg gactaacaga agaacccgtt gtggggaagc tgttgggagg
     8761 gtcactttat gttcttgccc aaggtcagtt gggtggcctg cttctgatga ggtggtccca
     8821 aggtctgggg tagaaggtga gagggacagg ccaccaaggt cagccccccc cccctatccc
     8881 ataggagcca ggtccctctc ctggacagga agactgaagg ggagatgcca gagactcagt
     8941 gaagcctggg gtaccctatt ggagtccttc aaggaaacaa acttggcctc accaggcctc
     9001 agccttggct cctcctggga actctactgc ccttgggatc cccttgtagt tgtgggttac
     9061 ataggaaggg ggacgggatt ccccttgact ggctagccta ctcttttctt cagtcttctc
     9121 catctcctct cacctgtctc tcgacccttt ccctaggata gacttggaaa aagataaggg
     9181 gagaaaacaa atgcaaacga ggccagaaag attttggctg ggcattcctt ccgctagctt
     9241 ttattgggat cccctagttt gtgataggcc ttttagctac atctgccaat ccatctcatt
     9301 ttcacacaca cacacaccac tttccttctg gtcagtgggc acatgtccag cctcaagttt
     9361 atatcaccac ccccaatgcc caacacttgt atggccttgg gcgggtcatc ccccccccca
     9421 cccccagtat ctgcaacctc aagctagctt gggtgcgttg gttgtggata agtagctaga
     9481 ctccagcaac cagtaacctc tgccctttct cctccatgac aaccaggtcc caggtcccga
     9541 aaaccaaaga agaagaacgc agatcgcaga tcgcagatct ccgagggcag aggaagtctt
     9601 ctaacatgcg gtgacgtgga ggagaatccc ggccctggga tctggactct agaggatccc
     9661 gtcgttttac aacgtcgtga ctgggaaaac cctggcgtta cccaacttaa tcgccttgca
     9721 gcacatcccc ctttcgccag ctggcgtaat agcgaagagg cccgcaccga tcgcccttcc
     9781 caacagttgc gcagcctgaa tggcgaatgg cgctttgcct ggtttccggc accagaagcg
     9841 gtgccggaaa gctggctgga gtgcgatctt cctgaggccg atactgtcgt cgtcccctca
     9901 aactggcaga tgcacggtta cgatgcgccc atctacacca acgtgaccta tcccattacg
     9961 gtcaatccgc cgtttgttcc cacggagaat ccgacgggtt gttactcgct cacatttaat
    10021 gttgatgaaa gctggctaca ggaaggccag acgcgaatta tttttgatgg cgttaactcg
    10081 gcgtttcatc tgtggtgcaa cgggcgctgg gtcggttacg gccaggacag tcgtttgccg
    10141 tctgaatttg acctgagcgc atttttacgc gccggagaaa accgcctcgc ggtgatggtg
    10201 ctgcgctgga gtgacggcag ttatctggaa gatcaggata tgtggcggat gagcggcatt
    10261 ttccgtgacg tctcgttgct gcataaaccg actacacaaa tcagcgattt ccatgttgcc
    10321 actcgcttta atgatgattt cagccgcgct gtactggagg ctgaagttca gatgtgcggc
    10381 gagttgcgtg actacctacg ggtaacagtt tctttatggc agggtgaaac gcaggtcgcc
    10441 agcggcaccg cgcctttcgg cggtgaaatt atcgatgagc gtggtggtta tgccgatcgc
    10501 gtcacactac gtctgaacgt cgaaaacccg aaactgtgga gcgccgaaat cccgaatctc
    10561 tatcgtgcgg tggttgaact gcacaccgcc gacggcacgc tgattgaagc agaagcctgc
    10621 gatgtcggtt tccgcgaggt gcggattgaa aatggtctgc tgctgctgaa cggcaagccg
    10681 ttgctgattc gaggcgttaa ccgtcacgag catcatcctc tgcatggtca ggtcatggat
    10741 gagcagacga tggtgcagga tatcctgctg atgaagcaga acaactttaa cgccgtgcgc
    10801 tgttcgcatt atccgaacca tccgctgtgg tacacgctgt gcgaccgcta cggcctgtat
    10861 gtggtggatg aagccaatat tgaaacccac ggcatggtgc caatgaatcg tctgaccgat
    10921 gatccgcgct ggctaccggc gatgagcgaa cgcgtaacgc gaatggtgca gcgcgatcgt
    10981 aatcacccga gtgtgatcat ctggtcgctg gggaatgaat caggccacgg cgctaatcac
    11041 gacgcgctgt atcgctggat caaatctgtc gatccttccc gcccggtgca gtatgaaggc
    11101 ggcggagccg acaccacggc caccgatatt atttgcccga tgtacgcgcg cgtggatgaa
    11161 gaccagccct tcccggctgt gccgaaatgg tccatcaaaa aatggctttc gctacctgga
    11221 gagacgcgcc cgctgatcct ttgcgaatac gcccacgcga tgggtaacag tcttggcggt
    11281 ttcgctaaat actggcaggc gtttcgtcag tatccccgtt tacagggcgg cttcgtctgg
    11341 gactgggtgg atcagtcgct gattaaatat gatgaaaacg gcaacccgtg gtcggcttac
    11401 ggcggtgatt ttggcgatac gccgaacgat cgccagttct gtatgaacgg tctggtcttt
    11461 gccgaccgca cgccgcatcc agcgctgacg gaagcaaaac accagcagca gtttttccag
    11521 ttccgtttat ccgggcaaac catcgaagtg accagcgaat acctgttccg tcatagcgat
    11581 aacgagctcc tgcactggat ggtggcgctg gatggtaagc cgctggcaag cggtgaagtg
    11641 cctctggatg tcgctccaca aggtaaacag ttgattgaac tgcctgaact accgcagccg
    11701 gagagcgccg ggcaactctg gctcacagta cgcgtagtgc aaccgaacgc gaccgcatgg
    11761 tcagaagccg ggcacatcag cgcctggcag cagtggcgtc tggcggaaaa cctcagtgtg
    11821 acgctccccg ccgcgtccca cgccatcccg catctgacca ccagcgaaat ggatttttgc
    11881 atcgagctgg gtaataagcg ttggcaattt aaccgccagt caggctttct ttcacagatg
    11941 tggattggcg ataaaaaaca actgctgacg ccgctgcgcg atcagttcac ccgtgcaccg
    12001 ctggataacg acattggcgt aagtgaagcg acccgcattg accctaacgc ctgggtcgaa
    12061 cgctggaagg cggcgggcca ttaccaggcc gaagcagcgt tgttgcagtg cacggcagat
    12121 acacttgctg atgcggtgct gattacgacc gctcacgcgt ggcagcatca ggggaaaacc
    12181 ttatttatca gccggaaaac ctaccggatt gatggtagtg gtcaaatggc gattaccgtt
    12241 gatgttgaag tggcgagcga tacaccgcat ccggcgcgga ttggcctgaa ctgccagctg
    12301 gcgcaggtag cagagcgggt aaactggctc ggattagggc cgcaagaaaa ctatcccgac
    12361 cgccttactg ccgcctgttt tgaccgctgg gatctgccat tgtcagacat gtataccccg
    12421 tacgtcttcc cgagcgaaaa cggtctgcgc tgcgggacgc gcgaattgaa ttatggccca
    12481 caccagtggc gcggcgactt ccagttcaac atcagccgct acagtcaaca gcaactgatg
    12541 gaaaccagcc atcgccatct gctgcacgcg gaagaaggca catggctgaa tatcgacggt
    12601 ttccatatgg ggattggtgg cgacgactcc tggagcccgt cagtatcggc ggaattccag
    12661 ctgagcgccg gtcgctacca ttaccagttg gtctggtgtc aggggatccc ccgggagggc
    12721 agaggaagtc ttctaacatg cggtgacgtg gaggagaatc ccggccctat tgaacaagat
    12781 ggattgcacg caggttctcc ggccgcttgg gtggagaggc tattcggcta tgactgggca
    12841 caacagacaa tcggctgctc tgatgccgcc gtgttccggc tgtcagcgca ggggcgcccg
    12901 gttctttttg tcaagaccga cctgtccggt gccctgaatg aactgcagga cgaggcagcg
    12961 cggctatcgt ggctggccac gacgggcgtt ccttgcgcag ctgtgctcga cgttgtcact
    13021 gaagcgggaa gggactggct gctattgggc gaagtgccgg ggcaggatct cctgtcatct
    13081 caccttgctc ctgccgagaa agtatccatc atggctgatg caatgcggcg gctgcatacg
    13141 cttgatccgg ctacctgccc attcgaccac caagcgaaac atcgcatcga gcgagcacgt
    13201 actcggatgg aagccggtct tgtcgatcag gatgatctgg acgaagagca tcaggggctc
    13261 gcgccagccg aactgttcgc caggctcaag gcgcgcatgc ccgacggcga ggatctcgtc
    13321 gtgacccatg gcgatgcctg cttgccgaat atcatggtgg aaaatggccg cttttctgga
    13381 ttcatcgact gtggccggct gggtgtggcg gaccgctatc aggacatagc gttggctacc
    13441 cgtgatattg ctgaagagct tggcggcgaa tgggctgacc gcttcctcgt gctttacggt
    13501 atcgccgctc ccgattcgca gcgcatcgcc ttctatcgcc ttcttgacga gttcttctga
    13561 gcgggactct ggggttcgaa atgaccgacc aagcgacgcc caacctgcca tcacgagatt
    13621 tcgattccac cgccgccttc tatgaaaggt tgggcttcgg aatcgttttc cgggacgccg
    13681 gctggatgat cctccagcgc ggggatctca tgctggagtt cttcgcccac cccccggatc
    13741 taagctctag ataagtaatg atcataatca gccatatcac atctgtagag gttttacttg
    13801 ctttaaaaaa cctcccacac ctccccctga acctgaaaca taaaatgaat gcaattgttg
    13861 ttgttaactt gtttattgca gcttataatg gttacaaata aagcaatagc atcacaaatt
    13921 tcacaaataa agcatttttt tcactgcatt ctagttgtgg tttgtccaaa ctcatcaatg
    13981 tatcttatca tgtctggatc cgggggtacc gcgtcgagaa gttcctattc cgaagttcct
    14041 attctctaga aagtatagga acttcgtcga gataacttcg tatagcatac attatacgaa
    14101 gttatgtcga gatatctaga cccagctttc ttgtacaaag tggttgatat ctctatagtc
    14161 gcagtaggcg gtttcagtac aatggtttac ttggtactgg gattgaacaa cacaagcccc
    14221 tcccttctca tttagagcca tctctggtta gagcacagga agaccctaga aaaggccaac
    14281 tccctctttt ctcctagagg gccttactgc ttgttctcag gcagtaagga cacattctaa
    14341 cagcatctca gtagaataca ccagcagctg ggtgggggga cacttgcatg cgctcttggg
    14401 ctttgtgagc tatttagagc ctaagcctca agggtagagg tgggagaagc catcgatgaa
    14461 gctgacaatc agttctgttc ccaaccatgt caggacctca ggggaaagct gtcttttgct
    14521 ttctgtgctc aatctctctc tctctctagg ctccagccag gctgccaagg ctaatagtga
    14581 tacccagact ccaagtcact tcaaagtcac ccaccccaga ctcagggatc agctgaagaa
    14641 gaagtcctcc aaaaagaagg gcttcaaatt tgtgcaggag aagatgttga agtttcagca
    14701 tgtcatcagg aatcagttct tgcagcagat aagccagcag atgcagtgcg tcccgccggg
    14761 agatcagcaa tgcacacaaa cctccaggaa gcggaaaaag atgggctacc tactgtctca
    14821 gatggtcaac ttcttatggt ctaacactgt aaagaaactg aagttcaaag tacctctccc
    14881 ttgcttggac tctagatgtg gcatcaaagt tgggcaccag accctgtcac cttggcagac
    14941 tggccaatcc aggcctagtc tgggtggctt tgaggctgcc cttgccagct gcaccctatc
    15001 taagcgtggg gctggcatct atgagtctta ccacttaagc ttccagagct acgaggccta
    15061 tcaggctgac aaataccaca aggataagaa cccttcggta agatgggacg tttttgaaag
    15121 ctccaatcac taggatttac tgagtcctat gcctctctta tgctcatctc tctttgtgat
    15181 gcactaacat tattgtctta gaataatggt ataactatag acatagctga taatgtccca
    15241 gaagatggag acctggggga gagatggcgc aacgcaatta atgataactt cgtatagcat
    15301 acattatacg aagttatggt ctgagctcgc catcagttca ctttatagaa tgaagcacag
    15361 cggcaggtgg aggcgaccgt gggagaaaca agcgttatac tgtttcccag agcacaggtg
    15421 ggatgctctc ctcaagtgat ctaggaaggg acccgggaag tctgagccag ccagccgata
    15481 tgacggtggc cgtgatgttc ccagaggggc gagaacacat ggacggaagg tgggaagagc
    15541 ttggtgtgat tgggagaaag acccatgtgc cccgagtaga gacaacgagt actgtgatta
    15601 gaagtagggt acaggtggac aggggttcaa atgttccccc cagggcagta agcaaccaac
    15661 aaagggtttt tagcctagga gattaacagc agcaatccat tcaaagggtg gagtcatttg
    15721 tggctgcagt catgcctttc ccttctgctc ctcgtcaaag gtttgtatgg ccatccagtg
    15781 gcttttgtag gaaatgtatc tgttacctct attgtatgta agggctgcat ctcctctagt
    15841 aacttggagg ttccttctgg tgtgatagca gagatgggta caagcagggt ttgataaggc
    15901 tccaggttct gggtagagct agagagggtc tgcctgccac ccagtgtgtt tgtctggtag
    15961 atttccaact tcccttctcg tcctccttca atggagcaga tggaatgctt ttctcgagac
    16021 ataaggcagc tcacaggaaa cggtgagtct aactaaggcc tgccctcagg aattcagtgg
    16081 ctagtacagg cagcgcagtc caactactct gatttgtctg ttggactggg gaggggattg
    16141 atagctgtaa aactttaagt tcttgatgtt ttctgtcatt tcacatcatt agacaccagt
    16201 tgaactatgt tgtggcatgg tgacatcttc ccttgaacta atctacaatg gcagcttctt
    16261 ggcacgccca aaggtgtcct aggatggagc aagaaggcta acctagattc cttccacttc
    16321 cagggctaca tcaaccttag taccagcgag aacaagcttt gccttgacct gataacagcg
    16381 agggtaagca gtactcaagg cttagcttcc tggcctattc ctcagcttgt gggaggtcca
    16441 ggaggaagac ctagacatca cggggagagc cgagacattg tttctagaac agcataagta
    16501 agctccagcc aggcctggat gactgtccaa aggtcgtcta acaggtatgc agtgagcagc
    16561 ctgcccaaag ctttggccta gcctcgtatg tgtcttctgt taaaactcat ttgtgtctga
    16621 caaggctagc ctccattcat gaaggagcac atggcatgca tccttgctcc cctgctggga
    16681 gattttttaa cttctcagga cagagactta tgcacgaact aggaacaaaa taaagcttgc
    16741 ttggcctccc tggactacct gtcttcacat tctatttgtc aacagttgac tcagagtgac
    16801 atgaacttac ttgatgaggc ccagctgcag tactccgact ggaaaggaca acccttgtaa
    16861 gtgcctttca gaactagggt ctcttgtcta caggcccctt ttatcatcca ttggctgtat
    16921 ataaaatcat cgacagaatc ttgtgtagca caggctggcc tgatactccc tgtttagctg
    16981 aggataacct tgaatttctg accctctcac ccttaccatc atgctcgctt ttattgtggt
    17041 gctgatgatg gaacccagag ttctgtgcat gccttttagg aaagcatcta cccccacctg
    17101 agctatattc ccttccccca aatgaaccat atttaagatg aactactttc ctgtatcttt
    17161 ggctaataac ttccaggaaa tgcctaacag gtacgtctag ctagaggcat gatagttaat
    17221 gaatgcagcc caacacaaat ccattaactt atttaaaact ttgagaattg ttgagttcta
    17281 aaactcggtc actatgtagg tgacaacgtt gctttcaatg acaaaaggtt ggatttgcct
    17341 aagaacagaa catcccagga ggcagtctaa tttggcagaa acagcatctg tctataatcc
    17401 tctcctctct caatagcccc gtgaccctgg agaggtaact ttagtctata gtcctataag
    17461 atgaggttgg cttggatagc aaagacctcc ttaaggttgg atgctatatt cttaaaaaaa
    17521 aaaaaaaaaa agcatgtcat ctagattctg agtgaggaag gaagggtgcc tgggaatgat
    17581 agggtctctc tgggtctgtc cgcagccttc gggaagagct ggctagcttc ttgacccact
    17641 actgcaaggc gcctacaccc cttgacccag aaaatgtgag tgagtacaat agagggctgt
    17701 ccttgtgggt tccttctgca tcatctgtag accacaggga gaaccctcag aggggcaggg
    17761 cacagtaaaa gccagctggg gaggtccctg ggggaggtcc agttgagggg ggtggggggc
    17821 tgggacctgc cctgtggaag gagaagggag atggcctgtg catacccttc tgatgcaggg
    17881 actgactttg actctgtctc ttggaccttg tcctcaggtg gtggttctaa atggctgctc
    17941 ctcagtcttt gcttcactgg ccatggttct gtgtgaccca ggtggtaagt tagcaggctc
    18001 tctttgcctt ttctggcatg tgggcaggga tacccaggca ctgggcttgg gaagagaaga
    18061 ctgttgaagg tcttttccac aagtgcaggc tacactgtcc tgccagagat atcatttctg
    18121 ggaactccaa gagagttaga gtcctcatta aatatggaag aaatatgtgg tagttctcaa
    18181 agaggccatc tagatgaaaa ggcccagagg gccaagagaa tgggaaagag agagggaaat
    18241 gaaacccacc aggttcaaca cgaggaaact ttcctgtgca tgacctttga ccttttgtgt
    18301 ctagcctggt acagacaaga ctttttaaag tttgctagta cagacaactg cttagtcagg
    18361 aaagtgtttg tcacctgagt ttcacataaa aaaaggccgg acattgtggc atgtgcttgt
    18421 agtggcatgt gtttccaagg ctgtggaagc tgagacaggc agctccctaa agattgtttg
    18481 cagccagcct aaatatgcca ataaagagat actatcttaa taaacaaggt gcattattcc
    18541 aaagtcagga gtctggggtt ggcttctgat cttcacatgt gcatgcgcat ggatgaacat
    18601 gtagccacac agacactggt gtctcaacac acaaagactt ttctaatggg aagtgccctg
    18661 tttgatttat accttgaact ctgagttgtt cactgcactt acccctctca gcccccttca
    18721 gtgtgcttgc aaactgagaa atagtgtttt ctccacaaat agatatgtgt agaaatgtac
    18781 catttttttt aaaaatgaaa taagctcaag gatcgaaaaa gagattgcta cacagggctc
    18841 ttgtcttatg atccttgctg cttacattga ctggaagaca gctttgtctc cttgtgctcc
    18901 tagatgccct tctgatcccc acaccgtgct acaatggctt tgtcttcagc tcccacctct
    18961 attccaaaat cgagcttatt cctgtccact tggagagcca ggtcagaatg tggtctcttc
    19021 cctactcacc cacctggtga tggttctggg gcccccagga ggcagaggat cgttgtcctt
    19081 taagtgatgg tgagagtggg gcagatacca gggtgaagaa gctatgtagg accaacaccc
    19141 tgacatgaag gctaagaact gtatggggct tgtgagctga gaaaccaggc tcggtagcaa
    19201 gcctctctca gcagtgtgtg tcttccaggt ccccagatcc aacttggatt ctttccaact
    19261 cactgtggat aagctcaagc ttgccctgac tcaggctaag aagaaggtaa gggtggcgag
    19321 tggggaagcc ttaatttcat gtttgccact gttggccttg aaaaggctga gtaacaagac
    19381 ttagatacaa gatgtggggg ctttctccag ataggaaaga cagcaagtag ttctaagtat
    19441 ctgacttcac tgtagaaatg agtaccatcc atggaaactt ccagaacact tccctctttt
    19501 cccctttgct ggcagcatgg agttgcatcc atgagatcct acctgggctt tatcaaggtg
    19561 tcctaagtta gaggtctcga gccataaagg atgcttagtg ggagttgggc agatgtaata
    19621 gacttgtatt cactcttgtg tttgggtttc ttctcaggca a
//
