# Supplementary material for: CRISPR-Cas9 enables conditional mutagenesis of challenging loci
Source: Sci Rep. 2016 Sep 1;6:32326. doi: 10.1038/srep32326 (PMC5007477; doi:10.1038/srep32326)
Supplement: Supplementary File 3 [file srep32326-s3.zip › gb/HEP01001_A01_vector.gb]

LOCUS       33715#L1L2_gt0#L3L4_pZero_DTA_kan        20428 bp    dna     circular UNK 
ACCESSION   unknown
SOURCE      Mus musculus
  ORGANISM  Mus musculus
            Eukaryota; Metazoa; Chordata; Craniata; Vertebrata; Euteleostomi;
            Mammalia; Eutheria; Euarchontoglires; Glires; Rodentia;
            Sciurognathi; Muroidea; Muridae; Murinae; Mus.
COMMENT     cassette: L1L2_gt0
COMMENT     design_id: 33715
COMMENT     backbone: L3L4_pZero_DTA_kan
COMMENT     transcript_id: ENSMUST00000037423
FEATURES             Location/Qualifiers
     misc_feature    29..49
                     /note="B4 Gateway"
                     /label="B4 Gateway"
     promoter        85..598
                     /note="mouse phosphoglycerate kinase 1 promoter"
     CDS             612..1268
                     /note="DTA"
                     /label="DTA"
     misc_feature    1393..1651
                     /note="BGH pA"
                     /label="BGH pA"
     CDS             complement(2147..2941)
                     /note="KanR"
                     /label="KanR"
     misc_feature    4053..4073
                     /note="B3 Gateway"
                     /label="B3 Gateway"
     misc_feature    4079..4086
                     /note="AsiSI"
                     /label="AsiSI"
     misc_feature    1..4111
                     /note="Synthetic Backbone"
                     /label="Synthetic Backbone"
     misc_feature    4112..9032
                     /note="5 arm"
                     /label="5 arm"
     misc_feature    9060..9084
                     /note="B1 Gateway"
                     /label="B1 Gateway"
     misc_feature    9097..9144
                     /note="Frt"
                     /label="Frt"
     intron          9145..10019
                     /note="mouse En2 intron"
                     /label="mouse En2 intron"
     misc_feature    10017..10019
                     /note="Splice Acceptor"
                     /label="Splice Acceptor"
     exon            10020..10059
                     /note="mouse En2 exon"
                     /label="mouse En2 exon"
     misc_feature    10054..10061
                     /note="Frame 0 insert"
     misc_feature    10062..10115
                     /note="'self-cleaving' 2A peptide"
                     /label="'self-cleaving' 2A peptide"
     gene            10116..13193
                     /gene="lacZ"
                     /note="lacZ"
                     /label="lacZ"
     misc_feature    13194..13247
                     /note="'self-cleaving' 2A peptide"
                     /label="'self-cleaving' 2A peptide"
     gene            13248..14039
                     /gene="NeoR"
                     /note="NeoR"
                     /label="NeoR"
     misc_feature    14238..14480
                     /note="SV40 polyadenylation site"
                     /label="SV40 polyadenylation site"
     misc_feature    14497..14544
                     /note="Frt"
                     /label="Frt"
     misc_feature    14551..14584
                     /note="loxP"
                     /label="loxP"
     misc_feature    10034..10135
                     /note="FCHK std_gt0"
                     /label="FCHK std_gt0"
     misc_feature    10034..10051
                     /note="FCHK QC prefix region"
                     /label="FCHK QC prefix region"
     misc_feature    10052..10117
                     /note="FCHK QC critical region"
                     /label="FCHK QC critical region"
     misc_feature    10118..10135
                     /note="FCHK QC suffix region"
                     /label="FCHK QC suffix region"
     misc_feature    14600..14620
                     /note="B2 Gateway"
                     /label="B2 Gateway"
     misc_feature    9033..14650
                     /note="Synthetic Cassette"
                     /label="Synthetic Cassette"
     exon            15045..15234
                     /db_xref="ENSEMBL:ENSMUSE00000251373"
                     /type="targeted"
                     /rank="3"
                     /note="target exon 1 ENSMUSE00000251373"
     misc_feature    14651..15442
                     /note="Critical Region"
                     /label="Critical Region"
     misc_feature    15466..15499
                     /note="Downstream LoxP"
                     /label="Downstream LoxP"
     misc_feature    15443..15522
                     /note="synthetic loxP region"
                     /label="synthetic loxP region"
     misc_feature    15523..20428
                     /note="3 arm"
                     /label="3 arm"
ORIGIN      
        1 ccactggccg tcgttttaca ttaattaaca acttttctat acaaagttga cagataaacg
       61 gatcccctag tttgtgatag gatcgaattc taccgggtag gggaggcgct tttcccaagg
      121 cagtctggag catgcgcttt agcagccccg ctgggcactt ggcgctacac aagtggcctc
      181 tggcctcgca cacattccac atccaccggt aggcgccaac cggctccgtt ctttggtggc
      241 cccttcgcgc caccttctac tcctccccta gtcaggaagt tcccccccgc cccgcagctc
      301 gcgtcgtgca ggacgtgaca aatggaagta gcacgtctca ctagtctcgt gcagatggac
      361 agcaccgctg agcaatggaa gcgggtaggc ctttggggca gcggccaata gcagctttgc
      421 tccttcgctt tctgggctca gaggctggga aggggtgggt ccgggggcgg gctcaggggc
      481 gggctcaggg gcggggcggg cgcccgaagg tcctccggag gcccggcatt ctgcacgctt
      541 caaaagcgca cgtctgccgc gctgttctcc tcttcctcat ctccgggcct ttcgacctgc
      601 aggtcctcgc catggatcct gatgatgttg ttgattcttc taaatctttt gtgatggaaa
      661 acttttcttc gtaccacggg actaaacctg gttatgtaga ttccattcaa aaaggtatac
      721 aaaagccaaa atctggtaca caaggaaatt atgacgatga ttggaaaggg ttttatagta
      781 ccgacaataa atacgacgct gcgggatact ctgtagataa tgaaaacccg ctctctggaa
      841 aagctggagg cgtggtcaaa gtgacgtatc caggactgac gaaggttctc gcactaaaag
      901 tggataatgc cgaaactatt aagaaagagt taggtttaag tctcactgaa ccgttgatgg
      961 agcaagtcgg aacggaagag tttatcaaaa ggttcggtga tggtgcttcg cgtgtagtgc
     1021 tcagccttcc cttcgctgag gggagttcta gcgttgaata tattaataac tgggaacagg
     1081 cgaaagcgtt aagcgtagaa cttgagatta attttgaaac ccgtggaaaa cgtggccaag
     1141 atgcgatgta tgagtatatg gctcaagcct gtgcaggaaa tcgtgtcagg cgatctcttt
     1201 gtgaaggaac cttacttctg tggtgtgaca taattggaca aactacctac agagatttaa
     1261 agctctaagg taaatataaa atttttaagt gtataatgtg ttaaactact gattctaatt
     1321 gtttgtgtat tttagattcc aacctatgga actgatgaat gggagcagtg gtggaatgca
     1381 gatcctagag ctcgctgatc agcctcgact gtgccttcta gttgccagcc atctgttgtt
     1441 tgcccctccc ccgtgccttc cttgaccctg gaaggtgcca ctcccactgt cctttcctaa
     1501 taaaatgagg aaattgcatc gcattgtctg agtaggtgtc attctattct ggggggtggg
     1561 gtggggcagg acagcaaggg ggaggattgg gaagacaata gcaggcatgc tggggatgcg
     1621 gtgggctcta tggcttctga ggcggaaaga accagctggg gctcgacgcg ccgtacccag
     1681 cttttgttcc ctttagtgag ggcctgaatg gcgaatggac gcgccctgta gcggcgcatt
     1741 aagcgcggcg ggtgtggtgg ttacgcgcag cgtgaccgct acacttgcca gcgccctagc
     1801 gcccgctcct ttcgctttct tcccttcctt tctcgccacg ttcgccggct ttccccgtca
     1861 agctctaaat cgggggctcc ctttagggtt ccgatttagt gctttacggc acctcgaccc
     1921 caaaaaactt gattagggtg atggttcacg tagtgggcca tcgccctgat agacggtttt
     1981 tcgccctttg acgttggagt ccacgttctt taatagtgga ctcttgttcc aaactggaac
     2041 aacactcaac cctatctcgg tctattcttt tgatttataa gggattttgc cgatttcggc
     2101 ctattggtta aaaaatgagc tgatttaaca aaaattttaa caaaattcag aagaactcgt
     2161 caagaaggcg atagaaggcg atgcgctgcg aatcgggagc ggcgataccg taaagcacga
     2221 ggaagcggtc agcccattcg ccgccaagct cttcagcaat atcacgggta gccaacgcta
     2281 tgtcctgata gcggtccgcc acacccagcc ggccacagtc gatgaatcca gaaaagcggc
     2341 cattttccac catgatattc ggcaagcagg catcgccatg ggtcacgacg agatcctcgc
     2401 cgtcgggcat gctcgccttg agcctggcga acagttcggc tggcgcgagc ccctgatgct
     2461 cttcgtccag atcatcctga tcgacaagac cggcttccat ccgagtacgt gctcgctcga
     2521 tgcgatgttt cgcttggtgg tcgaatgggc aggtagccgg atcaagcgta tgcagccgcc
     2581 gcattgcatc agccatgatg gatactttct cggcaggagc aaggtgagat gacaggagat
     2641 cctgccccgg cacttcgccc aatagcagcc agtcccttcc cgcttcagtg acaacgtcga
     2701 gcacagctgc gcaaggaacg cccgtcgtgg ccagccacga tagccgcgct gcctcgtctt
     2761 gcagttcatt cagggcaccg gacaggtcgg tcttgacaaa aagaaccggg cgcccctgcg
     2821 ctgacagccg gaacacggcg gcatcagagc agccgattgt ctgttgtgcc cagtcatagc
     2881 cgaatagcct ctccacccaa gcggccggag aacctgcgtg caatccatct tgttcaatca
     2941 tgcgaaacga tcctcatcct gtctcttgat cagatcttga tcccctgcgc catcagatcc
     3001 ttggcggcga gaaagccatc cagtttactt tgcagggctt cccaacctta ccagagggcg
     3061 ccccagctgg caattccggt tcgcttgctg tccataaaac cgcccagtct agctatcgcc
     3121 atgtaagccc actgcaagct acctgctttc tctttgcgct tgcgttttcc cttgtccaga
     3181 tagcccagta gctgacattc atccggggtc agcaccgttt ctgcggactg gctttctacg
     3241 tgaaaaggat ctaggtgaag atcctttttg ataatctcat gaccaaaatc ccttaacgtg
     3301 agttttcgtt ccactgagcg tcagaccccg tagaaaagat caaaggatct tcttgagatc
     3361 ctttttttct gcgcgtaatc tgctgcttgc aaacaaaaaa accaccgcta ccagcggtgg
     3421 tttgtttgcc ggatcaagag ctaccaactc tttttccgaa ggtaactggc ttcagcagag
     3481 cgcagatacc aaatactgtt cttctagtgt agccgtagtt aggccaccac ttcaagaact
     3541 ctgtagcacc gcctacatac ctcgctctgc taatcctgtt accagtggct gctgccagtg
     3601 gcgataagtc gtgtcttacc gggttggact caagacgata gttaccggat aaggcgcagc
     3661 ggtcgggctg aacggggggt tcgtgcacac agcccagctt ggagcgaacg acctacaccg
     3721 aactgagata cctacagcgt gagctatgag aaagcgccac gcttcccgaa gggagaaagg
     3781 cggacaggta tccggtaagc ggcagggtcg gaacaggaga gcgcacgagg gagcttccag
     3841 ggggaaacgc ctggtatctt tatagtcctg tcgggtttcg ccacctctga cttgagcgtc
     3901 gatttttgtg atgctcgtca ggggggcgga gcctatggaa aaacgccagc aacgcggcct
     3961 ttttacggtt cctgggcttt tgctggcctt ttgctcacat gtaatacgac tcactatagg
     4021 gcgaattgga gctaggcggc cgtttatcgt gccaacttta ttatacaaag ttgcggacgc
     4081 gatcgccggc ggataacaat ttcacacagg aaaaagtagg tttcttctct ttaattctgt
     4141 aattttctcc caagaggcaa ataccattat tcatagttta tgggtgatga aattaagtct
     4201 tagggaagtt aaattagttg cttacattct tagattatgg gaaatgaagc ccttgttgaa
     4261 tttaggaagc tggaaaacgt ggctctgcgc ctagtttctc acactaccaa ggagactgtg
     4321 tggtaccggt tagtgcgttt acacatggag aaattgtaat ctgggatttg ggcgtttgtt
     4381 gggttttttt gtttgtttat ctttgagaca gggtttctct gtatagctct ggctgtcctg
     4441 gaactcattc tatagaccag gctggcctcg aactcagaga tccacctgct tctgtcttcc
     4501 agatgctggt gttaaaggcg tgcgtgatcc aggatattaa atggcactcc tcatcatgct
     4561 cacaggctcg tgcagatagg cttttggcat ttcttgcttc tttgtgtact atgattattt
     4621 gtttgttgtg tatatgtgtg ggtggtacga gcattttcag tcacacacac acacacacac
     4681 acacacacac acacacacac tgtagaggtc agaggaaaac aaccccatgt gtcctcttca
     4741 gaatccctct ctgccttctt tgatacaggg cctctccctg ctctggaggt cactggttca
     4801 gcttgactgc ccaccctaga aatccttctg tctgccccag ctctgggatt gagccatata
     4861 ccacaacctc tgtcattttt taagagttct caggagctaa ctcaaatctt catactttaa
     4921 ggcaaggacc tcacttactg aggtgactcc ccagcccgcc acaatcattt tataattaac
     4981 atggttccgc tgtaattttg gtctaagttc agttcatgat gtcactttgg tatattactc
     5041 tgtagaacta agtaaagaaa ttagactgga tacctaggtt ttgaacactg aggagagaga
     5101 atgttaggtg catacctgtg tgagcatagt aaagatggcc cagccagcag acatacaacc
     5161 tagggaggga gaactagtcc aggaaccagt cgtgttttct gtggtagaca gcccatcctg
     5221 ggagaagggg ccaaaaaaca tggactgggg gtggtgggtt ttgcagatat tttgggggtt
     5281 tttgagacag gttttttgtg tagccttggc catctgggaa ctccatctgt agacggacca
     5341 tgttggcttc aaactcacag agatccacct gcctctgcct ccagagtgct gcatcaccat
     5401 gcccagcaag attgtgtgtt cttttttttt attttttatt acgtattttc ctcaattaca
     5461 tttccaatgc tatctcaaaa gtcccccata cccccccccc caatccccta cccaccattc
     5521 ccactttttg gccctggcgt tcccctgtac tggggcatat aaagtttgcg tgtccaatgg
     5581 gcctctcttt ccagtgatgg ccgactaggc catcagattg tgtgttctta atatgcaaag
     5641 gctctgagtt ccatctccag ttccaaatgt aacaaaggga aaaatgcaag caatataaca
     5701 atactggtat tctggaaaga atctttttgt tacttatttt tagaaatcta tttatttttc
     5761 agatgtattt attttatgta tatgtgtatg gatgtttggc ctgcatgggt gtctgtatac
     5821 cctgtgagtg cctggtacct gtataggcaa gaagagggcc tttgatccct tgaaattgga
     5881 gttacacaca gttatgagct actttgtaag tgctgggaat tgaacctggg ttctctggaa
     5941 aagcagccag tgtttttaat agctgagcca tctctccagc cctttacttt caattgtgtg
     6001 tatatgaggg tagtatgcac atgagttcag gtacccttag gccagaagac agtgtcagat
     6061 accctggagc tggagttaga ggtggttatg agtcatttgt tacgggaact gaactcaggg
     6121 gctctgcaaa aacagtatga cctcttgact gctgagccat cacaacagcc cattgttact
     6181 ggtttagttt tttttgttgt tgttgttttt gtttttcgag ataggtttct cagtatagcc
     6241 caggctgtcc tggaactcac tctgtagacc aggctggcct tgaacccaga aatccgcctg
     6301 cccctgcctc ccaagtgctg ggattaaagg cgtgtgccac cactgcctgg catggtttag
     6361 ttattctatt tcttcagtgt gagtaacccc aaatttagta ggtaaaataa tgtatattat
     6421 attttctatt tctatggaat gtctgggcta gttcttgctg tctttctatg gaggttgcag
     6481 ccagttgtcc ctgccttttt aagttgaccc cttgcagaat tgcattgtcc cccagtcatt
     6541 tttttgaaac ccatattaat agacattatg atagtatccc atctatcgct attatagacc
     6601 aaattttaaa gcaccacaca agaaatacac ctataatcca aaataccttt cccttctgag
     6661 aagtgataca gtccagcaga gttatggctg tgattctttg ctgatggtct ctgtctattt
     6721 aaaagaaaca tttattttat atatgtgact gttttgctac atgtatatag atataccatg
     6781 tgtgcctggt gctcagggag gtcagaagaa ggcattggat ctcctgggac tggagttcca
     6841 gacagttgtg agccaccacg tggatgctgg gtatttcctc taggagagca atcatgttct
     6901 tcactgctct gccgtctttc cagccctctc tttgtagctg cgacttggtt gttggttcct
     6961 tacactttgt cctttgtcct ccgtaatctt gtctttccga aactcactgg tctcatttag
     7021 tctttcctcc tctgtcttcc agagctctct cttgccctta ggtcccaccc actgggtccc
     7081 catggtagac actgcccttc tctccacccc agtgactgct ttcccagcac cccctgaagg
     7141 ctgaggggct tggctcccct gcagccctct cccttggtgt tccacatccc agcaattatg
     7201 gctgcgtttt gaccaaaggg ccaagcggtc agttcagtgc taattcagac aactcaagct
     7261 aggtcaagcc agtcagaatg aattacggga agcagcctgg gaaacactgt cctgacgtcc
     7321 tcctgtttgc tcccagctgc ccagcatgct gactgtgtac tgcccttggg tgtgaaggga
     7381 tgggaggcag cagtgtgagt ggacatgccc gatggtccac aaggcctcga atggagaagt
     7441 ccacacgagc tcctcagagc ataaaatgtg accgacctgc tctcggaatg aagtgggatg
     7501 acatactggc agcctctata cccgtggctg ccgcaccccg tggatctaat ccattcgaaa
     7561 agaacactgt gtctgtgcta aacatgcaca gatctttttc ttgtcccttg tccttattcc
     7621 ctaaatagta cagcctacaa ctagacacat agagtttacg ttggtacaag gtattctaga
     7681 catcttgtgt aggtcacgta gatgtggatg ggatgatatg ggtaactgca cccagcacca
     7741 tgggggatct gtatcggaca gggcctgagc acccacagca tggtggtatc tgcagaggat
     7801 cctgttgcca atcctgtgtg tgccaaaggg tgaccttaca gacgctaagg actactgcct
     7861 agcctcgtgt ctttttcctc tggctgcctt cccctccact agtgacacat atttatttat
     7921 ttacttgctt atatttactt gtttatattt atttatgaag gtgctgggat ggagcacagg
     7981 gcctgcatgc ccacgtgaga gccctggtgc tgagctgctt ctccagtctt tgggcttctt
     8041 acagacagtt ctggcagagc cattgaacca tctacagcag cagtcctcag ctttttatct
     8101 ccaatgaccc tttcacagga gttggctaga tattagacat ttccagtact atttgtaaca
     8161 gtggcaatat cacagttacg aagtagcaac aaaaagtgat ttttatggtt gggggtcatc
     8221 acaacacagg aactgcatta aagggtcgca gctttaggaa ggctgagaac cactaataca
     8281 cagggtctga cccggtggcc tttgagcaca tcagatctgg tatttcacat catacagata
     8341 ccaattcagt gtttgtccac ggggacagca aatgaggctg agagccctga attgggactg
     8401 gggggcagtc gggagactgg agttcagttg tgatctcact ggtaataagg ctctggaacc
     8461 ctggccaagt cattttccca aagtgatgct ttcccaattt tgtgcatggt tgggatgtct
     8521 ggccctgggg tgtggcccag ctaggcaggt ttcacctgaa tgatgttatc tgagcctaac
     8581 tctgtaagtg gtagtgaccc tgggttagac tggaaggtca agtgaggctt tattcatagc
     8641 tagcaccttg gagcccctgc aagttgctct ggctttccac atgcctagct tgggagggag
     8701 gcagtgaaga gaccaggtga cccatatccc agaattacca cgtcatttct gctctccatt
     8761 attcacgagc ctgcctaggt tcagggggag agaaatcctc tccgtcctcc cctactcctt
     8821 tcttcaagtt tgaattatgt ttatctgttg tgtgtgggta tatggtggtg tgtgacagcg
     8881 tgtgggagtt ggtgtccgga atgaaattaa ggtcatcagt ctttgtcatc aaggttggca
     8941 gcaagtgctt tcgttcactg agccatctct gcagcgccat ttctatgtct tggtgcctgg
     9001 aaccgtactc aagaggcgca gaagaaaggg ctaaggcgca taacgatacc acgatatcaa
     9061 caagtttgta caaaaaagca ggctggcgcc ggaaccgaag ttcctattcc gaagttccta
     9121 ttctctagaa agtataggaa cttcgaaccc tttcccacac caccctccac acttgcccca
     9181 aacactgcca actatgtagg aggaaggggt tgggactaac agaagaaccc gttgtgggga
     9241 agctgttggg agggtcactt tatgttcttg cccaaggtca gttgggtggc ctgcttctga
     9301 tgaggtggtc ccaaggtctg gggtagaagg tgagagggac aggccaccaa ggtcagcccc
     9361 ccccccctat cccataggag ccaggtccct ctcctggaca ggaagactga aggggagatg
     9421 ccagagactc agtgaagcct ggggtaccct attggagtcc ttcaaggaaa caaacttggc
     9481 ctcaccaggc ctcagccttg gctcctcctg ggaactctac tgcccttggg atccccttgt
     9541 agttgtgggt tacataggaa gggggacggg attccccttg actggctagc ctactctttt
     9601 cttcagtctt ctccatctcc tctcacctgt ctctcgaccc tttccctagg atagacttgg
     9661 aaaaagataa ggggagaaaa caaatgcaaa cgaggccaga aagattttgg ctgggcattc
     9721 cttccgctag cttttattgg gatcccctag tttgtgatag gccttttagc tacatctgcc
     9781 aatccatctc attttcacac acacacacac cactttcctt ctggtcagtg ggcacatgtc
     9841 cagcctcaag tttatatcac cacccccaat gcccaacact tgtatggcct tgggcgggtc
     9901 atcccccccc ccacccccag tatctgcaac ctcaagctag cttgggtgcg ttggttgtgg
     9961 ataagtagct agactccagc aaccagtaac ctctgccctt tctcctccat gacaaccagg
    10021 tcccaggtcc cgaaaaccaa agaagaagaa cgcagatctc cgagggcaga ggaagtcttc
    10081 taacatgcgg tgacgtggag gagaatcccg gccctgggat ctggactcta gaggatcccg
    10141 tcgttttaca acgtcgtgac tgggaaaacc ctggcgttac ccaacttaat cgccttgcag
    10201 cacatccccc tttcgccagc tggcgtaata gcgaagaggc ccgcaccgat cgcccttccc
    10261 aacagttgcg cagcctgaat ggcgaatggc gctttgcctg gtttccggca ccagaagcgg
    10321 tgccggaaag ctggctggag tgcgatcttc ctgaggccga tactgtcgtc gtcccctcaa
    10381 actggcagat gcacggttac gatgcgccca tctacaccaa cgtgacctat cccattacgg
    10441 tcaatccgcc gtttgttccc acggagaatc cgacgggttg ttactcgctc acatttaatg
    10501 ttgatgaaag ctggctacag gaaggccaga cgcgaattat ttttgatggc gttaactcgg
    10561 cgtttcatct gtggtgcaac gggcgctggg tcggttacgg ccaggacagt cgtttgccgt
    10621 ctgaatttga cctgagcgca tttttacgcg ccggagaaaa ccgcctcgcg gtgatggtgc
    10681 tgcgctggag tgacggcagt tatctggaag atcaggatat gtggcggatg agcggcattt
    10741 tccgtgacgt ctcgttgctg cataaaccga ctacacaaat cagcgatttc catgttgcca
    10801 ctcgctttaa tgatgatttc agccgcgctg tactggaggc tgaagttcag atgtgcggcg
    10861 agttgcgtga ctacctacgg gtaacagttt ctttatggca gggtgaaacg caggtcgcca
    10921 gcggcaccgc gcctttcggc ggtgaaatta tcgatgagcg tggtggttat gccgatcgcg
    10981 tcacactacg tctgaacgtc gaaaacccga aactgtggag cgccgaaatc ccgaatctct
    11041 atcgtgcggt ggttgaactg cacaccgccg acggcacgct gattgaagca gaagcctgcg
    11101 atgtcggttt ccgcgaggtg cggattgaaa atggtctgct gctgctgaac ggcaagccgt
    11161 tgctgattcg aggcgttaac cgtcacgagc atcatcctct gcatggtcag gtcatggatg
    11221 agcagacgat ggtgcaggat atcctgctga tgaagcagaa caactttaac gccgtgcgct
    11281 gttcgcatta tccgaaccat ccgctgtggt acacgctgtg cgaccgctac ggcctgtatg
    11341 tggtggatga agccaatatt gaaacccacg gcatggtgcc aatgaatcgt ctgaccgatg
    11401 atccgcgctg gctaccggcg atgagcgaac gcgtaacgcg aatggtgcag cgcgatcgta
    11461 atcacccgag tgtgatcatc tggtcgctgg ggaatgaatc aggccacggc gctaatcacg
    11521 acgcgctgta tcgctggatc aaatctgtcg atccttcccg cccggtgcag tatgaaggcg
    11581 gcggagccga caccacggcc accgatatta tttgcccgat gtacgcgcgc gtggatgaag
    11641 accagccctt cccggctgtg ccgaaatggt ccatcaaaaa atggctttcg ctacctggag
    11701 agacgcgccc gctgatcctt tgcgaatacg cccacgcgat gggtaacagt cttggcggtt
    11761 tcgctaaata ctggcaggcg tttcgtcagt atccccgttt acagggcggc ttcgtctggg
    11821 actgggtgga tcagtcgctg attaaatatg atgaaaacgg caacccgtgg tcggcttacg
    11881 gcggtgattt tggcgatacg ccgaacgatc gccagttctg tatgaacggt ctggtctttg
    11941 ccgaccgcac gccgcatcca gcgctgacgg aagcaaaaca ccagcagcag tttttccagt
    12001 tccgtttatc cgggcaaacc atcgaagtga ccagcgaata cctgttccgt catagcgata
    12061 acgagctcct gcactggatg gtggcgctgg atggtaagcc gctggcaagc ggtgaagtgc
    12121 ctctggatgt cgctccacaa ggtaaacagt tgattgaact gcctgaacta ccgcagccgg
    12181 agagcgccgg gcaactctgg ctcacagtac gcgtagtgca accgaacgcg accgcatggt
    12241 cagaagccgg gcacatcagc gcctggcagc agtggcgtct ggcggaaaac ctcagtgtga
    12301 cgctccccgc cgcgtcccac gccatcccgc atctgaccac cagcgaaatg gatttttgca
    12361 tcgagctggg taataagcgt tggcaattta accgccagtc aggctttctt tcacagatgt
    12421 ggattggcga taaaaaacaa ctgctgacgc cgctgcgcga tcagttcacc cgtgcaccgc
    12481 tggataacga cattggcgta agtgaagcga cccgcattga ccctaacgcc tgggtcgaac
    12541 gctggaaggc ggcgggccat taccaggccg aagcagcgtt gttgcagtgc acggcagata
    12601 cacttgctga tgcggtgctg attacgaccg ctcacgcgtg gcagcatcag gggaaaacct
    12661 tatttatcag ccggaaaacc taccggattg atggtagtgg tcaaatggcg attaccgttg
    12721 atgttgaagt ggcgagcgat acaccgcatc cggcgcggat tggcctgaac tgccagctgg
    12781 cgcaggtagc agagcgggta aactggctcg gattagggcc gcaagaaaac tatcccgacc
    12841 gccttactgc cgcctgtttt gaccgctggg atctgccatt gtcagacatg tataccccgt
    12901 acgtcttccc gagcgaaaac ggtctgcgct gcgggacgcg cgaattgaat tatggcccac
    12961 accagtggcg cggcgacttc cagttcaaca tcagccgcta cagtcaacag caactgatgg
    13021 aaaccagcca tcgccatctg ctgcacgcgg aagaaggcac atggctgaat atcgacggtt
    13081 tccatatggg gattggtggc gacgactcct ggagcccgtc agtatcggcg gaattccagc
    13141 tgagcgccgg tcgctaccat taccagttgg tctggtgtca ggggatcccc cgggagggca
    13201 gaggaagtct tctaacatgc ggtgacgtgg aggagaatcc cggccctatt gaacaagatg
    13261 gattgcacgc aggttctccg gccgcttggg tggagaggct attcggctat gactgggcac
    13321 aacagacaat cggctgctct gatgccgccg tgttccggct gtcagcgcag gggcgcccgg
    13381 ttctttttgt caagaccgac ctgtccggtg ccctgaatga actgcaggac gaggcagcgc
    13441 ggctatcgtg gctggccacg acgggcgttc cttgcgcagc tgtgctcgac gttgtcactg
    13501 aagcgggaag ggactggctg ctattgggcg aagtgccggg gcaggatctc ctgtcatctc
    13561 accttgctcc tgccgagaaa gtatccatca tggctgatgc aatgcggcgg ctgcatacgc
    13621 ttgatccggc tacctgccca ttcgaccacc aagcgaaaca tcgcatcgag cgagcacgta
    13681 ctcggatgga agccggtctt gtcgatcagg atgatctgga cgaagagcat caggggctcg
    13741 cgccagccga actgttcgcc aggctcaagg cgcgcatgcc cgacggcgag gatctcgtcg
    13801 tgacccatgg cgatgcctgc ttgccgaata tcatggtgga aaatggccgc ttttctggat
    13861 tcatcgactg tggccggctg ggtgtggcgg accgctatca ggacatagcg ttggctaccc
    13921 gtgatattgc tgaagagctt ggcggcgaat gggctgaccg cttcctcgtg ctttacggta
    13981 tcgccgctcc cgattcgcag cgcatcgcct tctatcgcct tcttgacgag ttcttctgag
    14041 cgggactctg gggttcgaaa tgaccgacca agcgacgccc aacctgccat cacgagattt
    14101 cgattccacc gccgccttct atgaaaggtt gggcttcgga atcgttttcc gggacgccgg
    14161 ctggatgatc ctccagcgcg gggatctcat gctggagttc ttcgcccacc ccccggatct
    14221 aagctctaga taagtaatga tcataatcag ccatatcaca tctgtagagg ttttacttgc
    14281 tttaaaaaac ctcccacacc tccccctgaa cctgaaacat aaaatgaatg caattgttgt
    14341 tgttaacttg tttattgcag cttataatgg ttacaaataa agcaatagca tcacaaattt
    14401 cacaaataaa gcattttttt cactgcattc tagttgtggt ttgtccaaac tcatcaatgt
    14461 atcttatcat gtctggatcc gggggtaccg cgtcgagaag ttcctattcc gaagttccta
    14521 ttctctagaa agtataggaa cttcgtcgag ataacttcgt atagcataca ttatacgaag
    14581 ttatgtcgag atatctagac ccagctttct tgtacaaagt ggttgatatc tctatagtcg
    14641 cagtaggcgg agaccccttc cttctgttcc tccatcctca gtgtttgctt cctcctcata
    14701 gcccatgtgt ggctgctggg actctaacca ctgggaacct cttctctccc ttaagggact
    14761 gtctttttca tcagtcaggt ggtggtccca tgccttgtca aaaggctgct gtaagtctgt
    14821 gcagagacag gagtcagacg tctgctggag ggagacagga agaatgctat gcagaaacat
    14881 ttctctgtac cagtcctgtc acaccttccc caaagctgag cctacgtgca ccttagaggg
    14941 agcagaagaa gccacagcca ggctcaatct agcaagaaaa gatgtccaga tttccaagtg
    15001 agcccccgtg atctcacgtg ctctctttct ctctctgctc ccagtttacc accggcacat
    15061 gcgacaactc tgtgattcac aactgtgacc tttgtggcaa gagcttccgc ctgcagcgca
    15121 tgctcaaccg tcaccttaag tgccacaacc aggtaaagag gcacctgtgc accttctgcg
    15181 gcaagggctt caatgacacc ttcgacctga agaggcacgt acgcacgcac actggtaagg
    15241 ctgcaggtgt gctttgctca atttctgttc ctatgtggtc atccctcccc accccaaagc
    15301 aagttagcag tgtggagcag gacgatattt ctggaaggga cacaggatga ggcatttggg
    15361 gctatccctg actctgccac ctgctagcct tgtcactggg ggcgtgcagg ccacctctcc
    15421 aatgtctgaa tttactcctg tagagatggc gcaacgcaat taatgataac ttcgtatagc
    15481 atacattata cgaagttatg gtctgagctc gccatcagtt cactctactg taatgtgccc
    15541 ccttagtctg gctgcagagt gggatgtttt aaggccggct tcaaatattt tgtgcctctt
    15601 ttctgactct taaagtcatt agtttggttt tgctttgctt tgctttcttt ctttcttttt
    15661 tttttttttt ttttttggtt ttttgagaca gggtttctct gtatagtctt ggctgtcctg
    15721 gaactcactt tgtagaccag gctggcctcg aactcagaaa tccacctgcc tctgcctccc
    15781 aagtgctggg attaaaggcg tgcaccacca ctgcctggct tttgctttgc tttcttaaga
    15841 aaaggtacgg gttggccttg aaatctctaa tcctttctcc tttgcctccc aagggcaggg
    15901 attgcgggtg tgcaccactg tgcagtaagc ccgactcagg actcatgatt ctcctgaaac
    15961 agcagaacag cttcctgctg gagcatgcgt cctcctttag gccttttcct tggcttccca
    16021 acttttcttc tttctctttt ttgttaaatg ccggggatag aatctgaggc cttgccactg
    16081 agctatgctg ggcccatttt ccaacttaag cagtgtggat ctgagacttc ctcttgtgtg
    16141 tcccagagag tctgtggtgg gagatgacct tttgcctcag tctcaaacct gctgattggt
    16201 cacaggcttc attagtttat cttaggcaca tctggcctct aggcttctgc atctgaggtc
    16261 ccgtccccac ctttggtcca gtaagccctg gaggagaatt gtaaggatgc cacttctccg
    16321 ctctgagttc tgcagctcct ggtagaatgg atacagatgt ctctctccat ttcacatgag
    16381 gcctttcact gtgtgggtca catcatcaaa tctccaagga cttagcctaa actattaaat
    16441 cctgccctga ctactaccca ccttctcagc aacctgccct gactactacc caccttctca
    16501 gcaacctcga gctgtgggta taggccccat ccctccaatt ctttgagaat gtatggttgt
    16561 ggaaggtgaa gtacccacat ctctttccag actgagcctt cagccctttc agcgtccccc
    16621 ggggaccttc ccaggtcctg tgggttccat tttctttcct agttcttgtt atgctcgccc
    16681 gcccttcctt ccttccttcc ttccttcctt ccttccttcc ttccttcctt tttagagaca
    16741 gggtttctct gtgtagccct ggctgtcctg gaactcgttt tgtagaccag gctggccttg
    16801 aactcagaaa tccgcctgcc tctgctggga ttaaaggcgt gagccaccac tgcactttat
    16861 tttccttaag agtggtgaca tgagcctggc aagagtgtcc tccacattac agagtggact
    16921 gctctacaaa ttcctttctt atggggggcg ggggtggggc ggggagcatg agggctgaga
    16981 taggatttct ctgtgtagcc ctgtttatac tagaactcaa caaactggcc ttgagctcag
    17041 agatccacct gcctcaaccc ctcaagggct gagattaaag gcatgtgcct actacacctg
    17101 cctgtacctt tccttaaaca agcaaacaag gcagggtggt ggtggtgcac acctttaatc
    17161 ccagcactcg gaggcagagg caggcggatt tctgagtttg aggccagcct ggtctacaga
    17221 atgagtctag gacagccagg gctatacaga gaaaccctgt ctcaaaaaaa ggggggtggg
    17281 gggctgtaga gatggctcag tggttaagag cactgactgc tcttccaaag gtcctgattt
    17341 caaatcccag caaccacctg atggctcaca accatccata atgagatctg atgccctctt
    17401 cttcttcttt ttttttttgt ttgtttgttt gtttgttttt cgagacaggg tttctctgta
    17461 cagccctggc tgtcctggaa ctcactctgt agatcaggct ggcctcgaac tcagaaatcc
    17521 gcctgcctct gcctcccgag tgctgggatt aaaggcgagc gccaccacat ctggcctgat
    17581 gccctcttct tatgctgtgt cttaagacag ctacagtgaa cttacatata ataataaata
    17641 aatctttaaa aaatacaaag caaaaacaaa caagcaaaaa gtatttttta ctaaactgaa
    17701 ctttggtgaa attatatacc ccaaaatgcc tagatgtaga ggtctgcaac taaaaccaag
    17761 taaaaaaatc agaatatttc tagccttaga ggtcattacc ttctttctgt taacctgctt
    17821 tccctccaag ggaagtcact atcatgacgt ctaatgaata tgagtgtttt taaacttgat
    17881 gatataaatc agatctgtat ttgctttgaa tctgaccaca agtttttttt ttatctctaa
    17941 agattaatta atcaagtaaa taattaatac aggaaattga atccagagcc ttgaacacac
    18001 tgagccaggt gttctaacat taacctgtat attctgaaag tggtctcaca atcttgctta
    18061 gactggcctt gaactcacag agtagccctg gccagccttg aaccagcaat tctagtgatt
    18121 gagaggcatc atttggctgc tgctttggga ctagcagcaa tgagatgtgg tttaagacta
    18181 gattttgaag acttaatgaa aaaaaatctc aaattttaat gtagattcca cgttgaactg
    18241 gtaatgttta aataaagttt aaactgtatc gttttagata atctctttaa gtcccagcac
    18301 tcagggtgca gaccaggaag atctcggaga gttctagaca acctggtcta catgtggagt
    18361 cctaagccat ccagggagat tccgtgagac cctgctttaa agaatctcat ctgtttctat
    18421 ttatttgttt acttatgttt tgaggcgggg tcttctgtaa tctcgtctgg ccttgaactc
    18481 taccttctgc tttagtctct tgagtactgg aattgtaggt acattgccac tgtacctggc
    18541 tccttcggga aatttctaag ttttaaggta gtttgcccct taatttctat tggacagcac
    18601 tgtcatagtt gaaattgatg cctagacatt tttagagttt taatgataac ttttgctttc
    18661 aaagtaataa acaatatgca ctgtgggaaa ggcgtgagcc cgtctccaca cccagactcc
    18721 tgtgctagcc tccaaagatt actggatcat aaagaagagc tgggggctac atttatctta
    18781 tctggtgaca aacatgtaga gtcactgacc tgcgcaggcc atggagctag ggactggagg
    18841 gaggagatca ggcctatgat tgtctcctgg taaagacatg gaaaactttg ggaggtcttg
    18901 gatgtgtttg ttcatgagac ccaacctcac aagctccaaa agaccatcct agactttaat
    18961 gggaacttgg tctttgcctt tggtcgagct gtgaacatta gggtttggct gctgactatt
    19021 ctaagtgttg tatttaggtc agaaacaaag atatagacac tcagcacaaa tacaggagac
    19081 agctgggtga gggatgtgtt tgcatagagt ccaaaaagac caaggcttac ttagcgtttt
    19141 aaaaatctgg caagaatcct agggaccacc attagatgga caatcaggct aattttgcct
    19201 ctcacccata ccaccaacag gatctcttag catcccagca actgcggagg acatctaatt
    19261 agagactcaa aattcacaga aaaattcttg aaaaagattc agggaaacca gagcctgaat
    19321 atgtcttaca ttaatatcca aacagatgaa agaaaagatt aggaatcctt ttctgggtat
    19381 gacttcacca agaaaaaaag taaccacagg attctttgtt cctatccctg tttctgtctc
    19441 tctgtggggt gtgtgtgtgt gtgtgtgtgt gtgtgtgtgt gtttgtgtgt gtgtgtccat
    19501 ccgggcaagg gtgtgatcca gatgatagct cattaaatat ttgaataaac caagaggtgc
    19561 cgaggaaaag ccccatagca ttttttaaat gtatccatag ctggtcatgg tggtacatgc
    19621 ctgtgatctc aaggaggaga agcctgaagg gttgtgagtt ccaggacagc ctggcctaaa
    19681 caatgattac tttttattat ttatttattt atttatttat ttattggttt ttcaaggcag
    19741 ggtttctctg tatagccctg gctgtcctgg aactcactct gtagatcagg ctggccttga
    19801 actcagaaat ctgcctgcct ctgcctcccc caagtgctga gactaaaggt ctgcgccacc
    19861 actgcccagc ttaaacagtg atttctagac aagcaacaga cacccctccc caccacaaat
    19921 acacaaaacc caacaagccg tcattaacaa catcaacgaa agcagttttt gttctaaata
    19981 gtcttgggcc cccgcaaacc ggaagcagtt ccccgttagg atgacttaac ggaagagggt
    20041 tcctgagagg aacttgtcaa gcagtgaggg cagctggggt ttagtgttga ccttcaatct
    20101 atcctgtcca cagtttgtgg gggacctttc tatacccatt tcaatctgac atagttgaag
    20161 atagttttca ctccctgtca ttgggaaagg tactggctag tgcccaatcc caggagaagg
    20221 gggtgcctag gagctggtag ctgccagccc aagaagtggg tctgggggcg gagccaacac
    20281 taccttccat atacttcaca gatgtcccag tgtcagggac aggatcacaa gggccagact
    20341 cacccacatc gaagcagaga gaggacccag catcaaaaaa gcccaaaaca tgtatgttcg
    20401 ttcagttcac agcccgagaa aagcactg
//
