# Supplementary material for: CRISPR-Cas9 enables conditional mutagenesis of challenging loci
Source: Sci Rep. 2016 Sep 1;6:32326. doi: 10.1038/srep32326 (PMC5007477; doi:10.1038/srep32326)
Supplement: Supplementary File 3 [file srep32326-s3.zip › gb/HEP01001_A02_vector.gb]

LOCUS       42185#L1L2_gt2#L3L4_pZero_DTA_kan        20043 bp    dna     circular UNK 
ACCESSION   unknown
SOURCE      Mus musculus
  ORGANISM  Mus musculus
            Eukaryota; Metazoa; Chordata; Craniata; Vertebrata; Euteleostomi;
            Mammalia; Eutheria; Euarchontoglires; Glires; Rodentia;
            Sciurognathi; Muroidea; Muridae; Murinae; Mus.
COMMENT     cassette: L1L2_gt2
COMMENT     design_id: 42185
COMMENT     backbone: L3L4_pZero_DTA_kan
COMMENT     transcript_id: ENSMUST00000109690
FEATURES             Location/Qualifiers
     misc_feature    29..49
                     /note="B4 Gateway"
                     /label="B4 Gateway"
     promoter        85..598
                     /note="mouse phosphoglycerate kinase 1 promoter"
     CDS             612..1268
                     /note="DTA"
                     /label="DTA"
     misc_feature    1393..1651
                     /note="BGH pA"
                     /label="BGH pA"
     CDS             complement(2147..2941)
                     /note="KanR"
                     /label="KanR"
     misc_feature    4053..4073
                     /note="B3 Gateway"
                     /label="B3 Gateway"
     misc_feature    4079..4086
                     /note="AsiSI"
                     /label="AsiSI"
     misc_feature    1..4111
                     /note="Synthetic Backbone"
                     /label="Synthetic Backbone"
     misc_feature    4112..8958
                     /note="5 arm"
                     /label="5 arm"
     misc_feature    8986..9010
                     /note="B1 Gateway"
                     /label="B1 Gateway"
     misc_feature    9023..9070
                     /note="Frt"
                     /label="Frt"
     intron          9071..9945
                     /note="mouse En2 intron"
                     /label="mouse En2 intron"
     misc_feature    9943..9945
                     /note="Splice Acceptor"
                     /label="Splice Acceptor"
     exon            9946..9984
                     /note="mouse En2 exon"
                     /label="mouse En2 exon"
     misc_feature    9985..9994
                     /note="Frame 2 insert"
     misc_feature    9995..10048
                     /note="'self-cleaving' 2A peptide"
                     /label="'self-cleaving' 2A peptide"
     gene            10049..13126
                     /gene="lacZ"
                     /note="lacZ"
                     /label="lacZ"
     misc_feature    13127..13180
                     /note="'self-cleaving' 2A peptide"
                     /label="'self-cleaving' 2A peptide"
     gene            13181..13972
                     /gene="NeoR"
                     /note="NeoR"
                     /label="NeoR"
     misc_feature    14171..14413
                     /note="SV40 polyadenylation site"
                     /label="SV40 polyadenylation site"
     misc_feature    14430..14477
                     /note="Frt"
                     /label="Frt"
     misc_feature    14484..14517
                     /note="loxP"
                     /label="loxP"
     misc_feature    9960..10068
                     /note="FCHK std_gt2"
                     /label="FCHK std_gt2"
     misc_feature    9960..9977
                     /note="FCHK QC prefix region"
                     /label="FCHK QC prefix region"
     misc_feature    9978..10050
                     /note="FCHK QC critical region"
                     /label="FCHK QC critical region"
     misc_feature    10051..10068
                     /note="FCHK QC suffix region"
                     /label="FCHK QC suffix region"
     misc_feature    14533..14553
                     /note="B2 Gateway"
                     /label="B2 Gateway"
     misc_feature    8959..14583
                     /note="Synthetic Cassette"
                     /label="Synthetic Cassette"
     exon            14959..15058
                     /db_xref="ENSEMBL:ENSMUSE00001213855"
                     /type="targeted"
                     /rank="4"
                     /note="target exon 1 ENSMUSE00001213855"
     misc_feature    14584..15209
                     /note="Critical Region"
                     /label="Critical Region"
     misc_feature    15233..15266
                     /note="Downstream LoxP"
                     /label="Downstream LoxP"
     misc_feature    15210..15289
                     /note="synthetic loxP region"
                     /label="synthetic loxP region"
     exon            16059..16204
                     /db_xref="ENSEMBL:ENSMUSE00001236295"
                     /rank="5"
                     /note="ENSMUSE00001236295"
                     /label="ENSMUSE00001236295"
     exon            17687..17906
                     /db_xref="ENSEMBL:ENSMUSE00001248845"
                     /rank="6"
                     /note="ENSMUSE00001248845"
                     /label="ENSMUSE00001248845"
     exon            18781..18937
                     /db_xref="ENSEMBL:ENSMUSE00001259857"
                     /rank="7"
                     /note="ENSMUSE00001259857"
                     /label="ENSMUSE00001259857"
     misc_feature    15290..20043
                     /note="3 arm"
                     /label="3 arm"
ORIGIN      
        1 ccactggccg tcgttttaca ttaattaaca acttttctat acaaagttga cagataaacg
       61 gatcccctag tttgtgatag gatcgaattc taccgggtag gggaggcgct tttcccaagg
      121 cagtctggag catgcgcttt agcagccccg ctgggcactt ggcgctacac aagtggcctc
      181 tggcctcgca cacattccac atccaccggt aggcgccaac cggctccgtt ctttggtggc
      241 cccttcgcgc caccttctac tcctccccta gtcaggaagt tcccccccgc cccgcagctc
      301 gcgtcgtgca ggacgtgaca aatggaagta gcacgtctca ctagtctcgt gcagatggac
      361 agcaccgctg agcaatggaa gcgggtaggc ctttggggca gcggccaata gcagctttgc
      421 tccttcgctt tctgggctca gaggctggga aggggtgggt ccgggggcgg gctcaggggc
      481 gggctcaggg gcggggcggg cgcccgaagg tcctccggag gcccggcatt ctgcacgctt
      541 caaaagcgca cgtctgccgc gctgttctcc tcttcctcat ctccgggcct ttcgacctgc
      601 aggtcctcgc catggatcct gatgatgttg ttgattcttc taaatctttt gtgatggaaa
      661 acttttcttc gtaccacggg actaaacctg gttatgtaga ttccattcaa aaaggtatac
      721 aaaagccaaa atctggtaca caaggaaatt atgacgatga ttggaaaggg ttttatagta
      781 ccgacaataa atacgacgct gcgggatact ctgtagataa tgaaaacccg ctctctggaa
      841 aagctggagg cgtggtcaaa gtgacgtatc caggactgac gaaggttctc gcactaaaag
      901 tggataatgc cgaaactatt aagaaagagt taggtttaag tctcactgaa ccgttgatgg
      961 agcaagtcgg aacggaagag tttatcaaaa ggttcggtga tggtgcttcg cgtgtagtgc
     1021 tcagccttcc cttcgctgag gggagttcta gcgttgaata tattaataac tgggaacagg
     1081 cgaaagcgtt aagcgtagaa cttgagatta attttgaaac ccgtggaaaa cgtggccaag
     1141 atgcgatgta tgagtatatg gctcaagcct gtgcaggaaa tcgtgtcagg cgatctcttt
     1201 gtgaaggaac cttacttctg tggtgtgaca taattggaca aactacctac agagatttaa
     1261 agctctaagg taaatataaa atttttaagt gtataatgtg ttaaactact gattctaatt
     1321 gtttgtgtat tttagattcc aacctatgga actgatgaat gggagcagtg gtggaatgca
     1381 gatcctagag ctcgctgatc agcctcgact gtgccttcta gttgccagcc atctgttgtt
     1441 tgcccctccc ccgtgccttc cttgaccctg gaaggtgcca ctcccactgt cctttcctaa
     1501 taaaatgagg aaattgcatc gcattgtctg agtaggtgtc attctattct ggggggtggg
     1561 gtggggcagg acagcaaggg ggaggattgg gaagacaata gcaggcatgc tggggatgcg
     1621 gtgggctcta tggcttctga ggcggaaaga accagctggg gctcgacgcg ccgtacccag
     1681 cttttgttcc ctttagtgag ggcctgaatg gcgaatggac gcgccctgta gcggcgcatt
     1741 aagcgcggcg ggtgtggtgg ttacgcgcag cgtgaccgct acacttgcca gcgccctagc
     1801 gcccgctcct ttcgctttct tcccttcctt tctcgccacg ttcgccggct ttccccgtca
     1861 agctctaaat cgggggctcc ctttagggtt ccgatttagt gctttacggc acctcgaccc
     1921 caaaaaactt gattagggtg atggttcacg tagtgggcca tcgccctgat agacggtttt
     1981 tcgccctttg acgttggagt ccacgttctt taatagtgga ctcttgttcc aaactggaac
     2041 aacactcaac cctatctcgg tctattcttt tgatttataa gggattttgc cgatttcggc
     2101 ctattggtta aaaaatgagc tgatttaaca aaaattttaa caaaattcag aagaactcgt
     2161 caagaaggcg atagaaggcg atgcgctgcg aatcgggagc ggcgataccg taaagcacga
     2221 ggaagcggtc agcccattcg ccgccaagct cttcagcaat atcacgggta gccaacgcta
     2281 tgtcctgata gcggtccgcc acacccagcc ggccacagtc gatgaatcca gaaaagcggc
     2341 cattttccac catgatattc ggcaagcagg catcgccatg ggtcacgacg agatcctcgc
     2401 cgtcgggcat gctcgccttg agcctggcga acagttcggc tggcgcgagc ccctgatgct
     2461 cttcgtccag atcatcctga tcgacaagac cggcttccat ccgagtacgt gctcgctcga
     2521 tgcgatgttt cgcttggtgg tcgaatgggc aggtagccgg atcaagcgta tgcagccgcc
     2581 gcattgcatc agccatgatg gatactttct cggcaggagc aaggtgagat gacaggagat
     2641 cctgccccgg cacttcgccc aatagcagcc agtcccttcc cgcttcagtg acaacgtcga
     2701 gcacagctgc gcaaggaacg cccgtcgtgg ccagccacga tagccgcgct gcctcgtctt
     2761 gcagttcatt cagggcaccg gacaggtcgg tcttgacaaa aagaaccggg cgcccctgcg
     2821 ctgacagccg gaacacggcg gcatcagagc agccgattgt ctgttgtgcc cagtcatagc
     2881 cgaatagcct ctccacccaa gcggccggag aacctgcgtg caatccatct tgttcaatca
     2941 tgcgaaacga tcctcatcct gtctcttgat cagatcttga tcccctgcgc catcagatcc
     3001 ttggcggcga gaaagccatc cagtttactt tgcagggctt cccaacctta ccagagggcg
     3061 ccccagctgg caattccggt tcgcttgctg tccataaaac cgcccagtct agctatcgcc
     3121 atgtaagccc actgcaagct acctgctttc tctttgcgct tgcgttttcc cttgtccaga
     3181 tagcccagta gctgacattc atccggggtc agcaccgttt ctgcggactg gctttctacg
     3241 tgaaaaggat ctaggtgaag atcctttttg ataatctcat gaccaaaatc ccttaacgtg
     3301 agttttcgtt ccactgagcg tcagaccccg tagaaaagat caaaggatct tcttgagatc
     3361 ctttttttct gcgcgtaatc tgctgcttgc aaacaaaaaa accaccgcta ccagcggtgg
     3421 tttgtttgcc ggatcaagag ctaccaactc tttttccgaa ggtaactggc ttcagcagag
     3481 cgcagatacc aaatactgtt cttctagtgt agccgtagtt aggccaccac ttcaagaact
     3541 ctgtagcacc gcctacatac ctcgctctgc taatcctgtt accagtggct gctgccagtg
     3601 gcgataagtc gtgtcttacc gggttggact caagacgata gttaccggat aaggcgcagc
     3661 ggtcgggctg aacggggggt tcgtgcacac agcccagctt ggagcgaacg acctacaccg
     3721 aactgagata cctacagcgt gagctatgag aaagcgccac gcttcccgaa gggagaaagg
     3781 cggacaggta tccggtaagc ggcagggtcg gaacaggaga gcgcacgagg gagcttccag
     3841 ggggaaacgc ctggtatctt tatagtcctg tcgggtttcg ccacctctga cttgagcgtc
     3901 gatttttgtg atgctcgtca ggggggcgga gcctatggaa aaacgccagc aacgcggcct
     3961 ttttacggtt cctgggcttt tgctggcctt ttgctcacat gtaatacgac tcactatagg
     4021 gcgaattgga gctaggcggc cgtttatcgt gccaacttta ttatacaaag ttgcggacgc
     4081 gatcgccggc ggataacaat ttcacacagg atttttgaac tgtaggctca tctaatctat
     4141 tccttgctca gctgatcttt tgtctagttt tgtgacaggg ttacactttg tagccctggt
     4201 tggcctggaa cttactgtgt agatcaggct agccccaaac tcacaaagaa tcctatgcct
     4261 ctgctttcca agcgctagga ttaaaggcac gagctgctgt atgattatgg tttctcaatt
     4321 ataatgcaat aaatgcaata atgcaataaa gcttccaggg gaggggagat taaaaaataa
     4381 atgaagaaag gccaggtgtg aggatgcacg cctataatcc cagcaattgg aggccgatgc
     4441 cggaggattt gcatagtatg accaacacga gctgcctagt gaactctagg caagcctgag
     4501 ctacagagtg agaccctctc tcaaaaccca aaggaaagca aagtacaaaa gcgactgaaa
     4561 gagaccgtca ttagactgtt gtctgtccaa ggcttggccc ttaaattccc acctctgtgt
     4621 gagagctatc cttggcaggt aggagagaca ttaccaatgc ctggagctca ccagcgactc
     4681 gtctcctcat atgtggtgtg aaaaaggagt cattctctca ctctgccgtc cgtgtgggca
     4741 gatgccaagc tgcagttaca cacaagccca gagtgcccag gcacacacct tgaaaagcac
     4801 ggaacctgtg acctccaagg ccccttcagc ctcgacctcc tgtgtacctg tcattcccag
     4861 cagagcctga gagtcatcct cttagcctgg cagccagctt gccattgtaa gggtctccat
     4921 ttgtgtggag caggcaggcc tgtactgtaa cctctgctgg ctcgttagtt ccttacaaca
     4981 tgatctgggg ccacctaagt tctgctgtca gagctgtgga gagcacagca gtctctttgc
     5041 tctgggtgca gggcatggct tagcccacgg tgttcggagc ccttgtagga tgtttgcttc
     5101 ctgcccagaa gctatgcttg gggagttctg tctcctggag cagagccctc tacgaaaatg
     5161 aacttctcct ggctgaaggg gggatggcag gcctgcatca gagttatgga ttcagtcaga
     5221 tctgaggtgt agcctcagga ccacaattcc ccaacaaaga ttctggccaa ctcatgtagt
     5281 catttggaat gaatagttgc ttgaactgag ccagtattat atcgaacgaa tgtcctagct
     5341 ctgctatgtt aagggaccct gtgacatcac tggctccagg gggctggctg gtggcctagt
     5401 caaagacatg gagaggaaga aagggtcact ggaagtggct gttttatcat ggttgtgatc
     5461 tgggctatga aattgtcagg ccacggggct gaggctctga ggacctttgg cagcttgtga
     5521 agttcgggag aagagaagag aagagaagag aagagaagag aagagaagag aagagaagag
     5581 aaggggatag tacggaacgc gcaaaggttt ttgaggcaga atggatgagg gacatgggag
     5641 gctggagact agccactgaa ggggagagct acccagatac cggaaggaga actgggtggg
     5701 gcctggctct ccctggctcc gtgagctttg gctttgtgga cacgctgagg accttaggtt
     5761 ccacctcagg ggtcaggggc cacactgagg attttacaca agagagtgaa cgactaaagt
     5821 gatccgggtt tcattttcag tgttgctgtg gttgctgggc aaagtgtgga atgcaagggg
     5881 agagagggaa atggggagat gctacaagta tgcatttggt ccggagagga tgctggcctt
     5941 gagaggggga cacaggactg tccagacccc cagagtccgg gtttagtctc acgtcccatg
     6001 cagagtgatt tgtccttctt ggagttgggt cccaggactt cctcagtgac cttcctggga
     6061 cttcggaact gagcagtttt aaagctgagg tcaccactga aacaaataga atgcgacccc
     6121 cccaggaggg gtctttaagc ggtgaagaat ctcaacctcc tgggggagga gggtcacagg
     6181 ttggtgtgtg cccccagccc tctggctgct catctctgtc ttagaggcca cctctgcctc
     6241 ctgttacttg aaattagaaa ctggctgggg gcttgcaaaa taattcagtg agggcggtgg
     6301 tgccaggtct gacgacctga cttcaatccc tgggacccac gtggtaaaag gtgagatctg
     6361 actcacacac acacacacac acacacacac acacacacac acacacgaga atgtttttaa
     6421 aaaagaagct ggggctgaga ggtgggtagg taagtcagtg ggccagtggg tcaatgggtc
     6481 agtggttagt aacacttgct gcttttacag acttggctta gttcccagcc ccatgtcagg
     6541 cagcttataa cagcctagaa ctccagttct aaggactcta gggccctctt ctggcctcca
     6601 tgggcccctg cacacaggtg atgtacatat gtacacccag atgcacacac ccatatatat
     6661 aaactaggaa gtattttaaa aggctgacca ggagccagtt ggtgccactg gtgttaaagt
     6721 ggtgaaacag tgaaggacac ttggcctaaa acatgatgct ctagattcca tcccaaaggc
     6781 aagctgactc cagcctctat ccagaccctt ttctcactcc actctgctct gtggatatag
     6841 gcttgtttgt ggtatcagat cccaagcctg tgtctcctgc tatggtccag ccactgagct
     6901 acagctctgg accactgcca gtgtgtccta tgggtggtca tactcactgt gccccaaaca
     6961 agtacatagc ttaggagtca gccacaggct tctcctctac atgaaaaaat tataaataat
     7021 ttttaaaagg tagagctgtg catggtggtg cacagctttt aaatgtcaga actcgggagg
     7081 cagaggcagg tatatctctt tgcattcaga gccagcctgg gctacatagt gagtttcagg
     7141 ccaaccaggt ctatagagtc tgctttaaaa aaaaattgcc aggctgtagt ggtgcatgtc
     7201 tttaatccca gcactcggga ggcagaggca ggcggatctc tgtgaattca aggctggctt
     7261 ggtctacaga acgagctcta ggacagccag ggctgttaca tagcaaaacc ctgactcaaa
     7321 aaaccaaaac aaaacaaaaa tttaaaaggg aaaaacaatg tcactctctg gccttcacat
     7381 gcccctgact tcatcctcaa cattgcataa aatgagtcag gtttttttct aaccctatca
     7441 agtcacctct tctgggactt tctggctgcc tccctggact ccattccata gcatgtctcc
     7501 aaggaaccaa atgtggccaa tgccccacct tgccccaaag gactctggac tcttggcccc
     7561 gtttgcccct attttccaat ccagacgttt tggacacacg gagcacacaa agtctgtatt
     7621 taaaagcatc actggtggag ctggagaggt ggctcagtgc tcaagagcat tggctgctca
     7681 ttcagaagac ccaggttcaa ttcccagcac ctacatggca gctcacacct gtccttaact
     7741 ccaattccag gggatctgac accctcacac agacatatgt gcggggcaaa acttatcaat
     7801 gaatcaatga acactaagtt ttatatacat atacatatat agatatgtgt gtgtatgtgt
     7861 atatatatgc atacacatat atctatatat ctatatgtat gtaagcaata ctggctgagt
     7921 gggtcaacat gaccccagtt aggtcctccc cacctgctac aggggacggc ttaagcctcc
     7981 ctgttcatgg cttcagctgc tctagaaaat gtagaaatgg caggctggag agatggctca
     8041 gagggtaaga gcactgtctg ctcttctaga ggtcctgagt tcaattccca gcaacatggt
     8101 ggctcataac catctagaga gacatggtgc cctcttctgg cctgcaagca tacatgcaga
     8161 atgctgtata cataataaat taataaatct aaaaaaaaaa aaaaaaaaga aatggctctg
     8221 atcacaagat gtcccctacg acccaaagtg gagccccaga aagtcacatg gtactgagca
     8281 gaccatggcc cggtttgggg agggggaata ggttgtgtga gaaagccttg ctttatgcta
     8341 gggccacaca taccttcatg acttatttgt tgtcattcct tgctgatccc cctttagaca
     8401 gggtctttct atgtagccca ggctggtgtt gaactcatga ccctcctgtc ttagtgcttc
     8461 tgttgcaggt gttcatcacc atgtctggtt aatttattga tgtctttttt gtttgtttgt
     8521 ttgttttttg tttttgtttt tgtttttgtt tttttgagac agggtttctc tgtgtagccc
     8581 tggctgtcct ggaactcact ctgtagacca ggctagcctc gaactcagaa atccgcctgc
     8641 ctcctgagtg ctgggattaa aggcgtgcgc caccactgcc tggtttattc taacaactta
     8701 acatttgtaa gattttactt aatgctctcc atcaggattt gtacttgtga tagacaagtg
     8761 tcacatcatg taattctcct catgtcccct agggggtggc tgtggttatc aggacaattt
     8821 tatagatgaa gtaattgagg acaagtcacc tccccaaggt cttgatcaca cctctgcctc
     8881 cttcccatag ataagaaggc ccagagaggg gatgccacca agtgagatca cccagatggg
     8941 gtaggacctg ggtctgtcaa ggcgcataac gataccacga tatcaacaag tttgtacaaa
     9001 aaagcaggct ggcgccggaa ccgaagttcc tattccgaag ttcctattct ctagaaagta
     9061 taggaacttc gaaccctttc ccacaccacc ctccacactt gccccaaaca ctgccaacta
     9121 tgtaggagga aggggttggg actaacagaa gaacccgttg tggggaagct gttgggaggg
     9181 tcactttatg ttcttgccca aggtcagttg ggtggcctgc ttctgatgag gtggtcccaa
     9241 ggtctggggt agaaggtgag agggacaggc caccaaggtc agcccccccc ccctatccca
     9301 taggagccag gtccctctcc tggacaggaa gactgaaggg gagatgccag agactcagtg
     9361 aagcctgggg taccctattg gagtccttca aggaaacaaa cttggcctca ccaggcctca
     9421 gccttggctc ctcctgggaa ctctactgcc cttgggatcc ccttgtagtt gtgggttaca
     9481 taggaagggg gacgggattc cccttgactg gctagcctac tcttttcttc agtcttctcc
     9541 atctcctctc acctgtctct cgaccctttc cctaggatag acttggaaaa agataagggg
     9601 agaaaacaaa tgcaaacgag gccagaaaga ttttggctgg gcattccttc cgctagcttt
     9661 tattgggatc ccctagtttg tgataggcct tttagctaca tctgccaatc catctcattt
     9721 tcacacacac acacaccact ttccttctgg tcagtgggca catgtccagc ctcaagttta
     9781 tatcaccacc cccaatgccc aacacttgta tggccttggg cgggtcatcc ccccccccac
     9841 ccccagtatc tgcaacctca agctagcttg ggtgcgttgg ttgtggataa gtagctagac
     9901 tccagcaacc agtaacctct gccctttctc ctccatgaca accaggtccc aggtcccgaa
     9961 aaccaaagaa gaagaacgca gatcgcagat ctccgagggc agaggaagtc ttctaacatg
    10021 cggtgacgtg gaggagaatc ccggccctgg gatctggact ctagaggatc ccgtcgtttt
    10081 acaacgtcgt gactgggaaa accctggcgt tacccaactt aatcgccttg cagcacatcc
    10141 ccctttcgcc agctggcgta atagcgaaga ggcccgcacc gatcgccctt cccaacagtt
    10201 gcgcagcctg aatggcgaat ggcgctttgc ctggtttccg gcaccagaag cggtgccgga
    10261 aagctggctg gagtgcgatc ttcctgaggc cgatactgtc gtcgtcccct caaactggca
    10321 gatgcacggt tacgatgcgc ccatctacac caacgtgacc tatcccatta cggtcaatcc
    10381 gccgtttgtt cccacggaga atccgacggg ttgttactcg ctcacattta atgttgatga
    10441 aagctggcta caggaaggcc agacgcgaat tatttttgat ggcgttaact cggcgtttca
    10501 tctgtggtgc aacgggcgct gggtcggtta cggccaggac agtcgtttgc cgtctgaatt
    10561 tgacctgagc gcatttttac gcgccggaga aaaccgcctc gcggtgatgg tgctgcgctg
    10621 gagtgacggc agttatctgg aagatcagga tatgtggcgg atgagcggca ttttccgtga
    10681 cgtctcgttg ctgcataaac cgactacaca aatcagcgat ttccatgttg ccactcgctt
    10741 taatgatgat ttcagccgcg ctgtactgga ggctgaagtt cagatgtgcg gcgagttgcg
    10801 tgactaccta cgggtaacag tttctttatg gcagggtgaa acgcaggtcg ccagcggcac
    10861 cgcgcctttc ggcggtgaaa ttatcgatga gcgtggtggt tatgccgatc gcgtcacact
    10921 acgtctgaac gtcgaaaacc cgaaactgtg gagcgccgaa atcccgaatc tctatcgtgc
    10981 ggtggttgaa ctgcacaccg ccgacggcac gctgattgaa gcagaagcct gcgatgtcgg
    11041 tttccgcgag gtgcggattg aaaatggtct gctgctgctg aacggcaagc cgttgctgat
    11101 tcgaggcgtt aaccgtcacg agcatcatcc tctgcatggt caggtcatgg atgagcagac
    11161 gatggtgcag gatatcctgc tgatgaagca gaacaacttt aacgccgtgc gctgttcgca
    11221 ttatccgaac catccgctgt ggtacacgct gtgcgaccgc tacggcctgt atgtggtgga
    11281 tgaagccaat attgaaaccc acggcatggt gccaatgaat cgtctgaccg atgatccgcg
    11341 ctggctaccg gcgatgagcg aacgcgtaac gcgaatggtg cagcgcgatc gtaatcaccc
    11401 gagtgtgatc atctggtcgc tggggaatga atcaggccac ggcgctaatc acgacgcgct
    11461 gtatcgctgg atcaaatctg tcgatccttc ccgcccggtg cagtatgaag gcggcggagc
    11521 cgacaccacg gccaccgata ttatttgccc gatgtacgcg cgcgtggatg aagaccagcc
    11581 cttcccggct gtgccgaaat ggtccatcaa aaaatggctt tcgctacctg gagagacgcg
    11641 cccgctgatc ctttgcgaat acgcccacgc gatgggtaac agtcttggcg gtttcgctaa
    11701 atactggcag gcgtttcgtc agtatccccg tttacagggc ggcttcgtct gggactgggt
    11761 ggatcagtcg ctgattaaat atgatgaaaa cggcaacccg tggtcggctt acggcggtga
    11821 ttttggcgat acgccgaacg atcgccagtt ctgtatgaac ggtctggtct ttgccgaccg
    11881 cacgccgcat ccagcgctga cggaagcaaa acaccagcag cagtttttcc agttccgttt
    11941 atccgggcaa accatcgaag tgaccagcga atacctgttc cgtcatagcg ataacgagct
    12001 cctgcactgg atggtggcgc tggatggtaa gccgctggca agcggtgaag tgcctctgga
    12061 tgtcgctcca caaggtaaac agttgattga actgcctgaa ctaccgcagc cggagagcgc
    12121 cgggcaactc tggctcacag tacgcgtagt gcaaccgaac gcgaccgcat ggtcagaagc
    12181 cgggcacatc agcgcctggc agcagtggcg tctggcggaa aacctcagtg tgacgctccc
    12241 cgccgcgtcc cacgccatcc cgcatctgac caccagcgaa atggattttt gcatcgagct
    12301 gggtaataag cgttggcaat ttaaccgcca gtcaggcttt ctttcacaga tgtggattgg
    12361 cgataaaaaa caactgctga cgccgctgcg cgatcagttc acccgtgcac cgctggataa
    12421 cgacattggc gtaagtgaag cgacccgcat tgaccctaac gcctgggtcg aacgctggaa
    12481 ggcggcgggc cattaccagg ccgaagcagc gttgttgcag tgcacggcag atacacttgc
    12541 tgatgcggtg ctgattacga ccgctcacgc gtggcagcat caggggaaaa ccttatttat
    12601 cagccggaaa acctaccgga ttgatggtag tggtcaaatg gcgattaccg ttgatgttga
    12661 agtggcgagc gatacaccgc atccggcgcg gattggcctg aactgccagc tggcgcaggt
    12721 agcagagcgg gtaaactggc tcggattagg gccgcaagaa aactatcccg accgccttac
    12781 tgccgcctgt tttgaccgct gggatctgcc attgtcagac atgtataccc cgtacgtctt
    12841 cccgagcgaa aacggtctgc gctgcgggac gcgcgaattg aattatggcc cacaccagtg
    12901 gcgcggcgac ttccagttca acatcagccg ctacagtcaa cagcaactga tggaaaccag
    12961 ccatcgccat ctgctgcacg cggaagaagg cacatggctg aatatcgacg gtttccatat
    13021 ggggattggt ggcgacgact cctggagccc gtcagtatcg gcggaattcc agctgagcgc
    13081 cggtcgctac cattaccagt tggtctggtg tcaggggatc ccccgggagg gcagaggaag
    13141 tcttctaaca tgcggtgacg tggaggagaa tcccggccct attgaacaag atggattgca
    13201 cgcaggttct ccggccgctt gggtggagag gctattcggc tatgactggg cacaacagac
    13261 aatcggctgc tctgatgccg ccgtgttccg gctgtcagcg caggggcgcc cggttctttt
    13321 tgtcaagacc gacctgtccg gtgccctgaa tgaactgcag gacgaggcag cgcggctatc
    13381 gtggctggcc acgacgggcg ttccttgcgc agctgtgctc gacgttgtca ctgaagcggg
    13441 aagggactgg ctgctattgg gcgaagtgcc ggggcaggat ctcctgtcat ctcaccttgc
    13501 tcctgccgag aaagtatcca tcatggctga tgcaatgcgg cggctgcata cgcttgatcc
    13561 ggctacctgc ccattcgacc accaagcgaa acatcgcatc gagcgagcac gtactcggat
    13621 ggaagccggt cttgtcgatc aggatgatct ggacgaagag catcaggggc tcgcgccagc
    13681 cgaactgttc gccaggctca aggcgcgcat gcccgacggc gaggatctcg tcgtgaccca
    13741 tggcgatgcc tgcttgccga atatcatggt ggaaaatggc cgcttttctg gattcatcga
    13801 ctgtggccgg ctgggtgtgg cggaccgcta tcaggacata gcgttggcta cccgtgatat
    13861 tgctgaagag cttggcggcg aatgggctga ccgcttcctc gtgctttacg gtatcgccgc
    13921 tcccgattcg cagcgcatcg ccttctatcg ccttcttgac gagttcttct gagcgggact
    13981 ctggggttcg aaatgaccga ccaagcgacg cccaacctgc catcacgaga tttcgattcc
    14041 accgccgcct tctatgaaag gttgggcttc ggaatcgttt tccgggacgc cggctggatg
    14101 atcctccagc gcggggatct catgctggag ttcttcgccc accccccgga tctaagctct
    14161 agataagtaa tgatcataat cagccatatc acatctgtag aggttttact tgctttaaaa
    14221 aacctcccac acctccccct gaacctgaaa cataaaatga atgcaattgt tgttgttaac
    14281 ttgtttattg cagcttataa tggttacaaa taaagcaata gcatcacaaa tttcacaaat
    14341 aaagcatttt tttcactgca ttctagttgt ggtttgtcca aactcatcaa tgtatcttat
    14401 catgtctgga tccgggggta ccgcgtcgag aagttcctat tccgaagttc ctattctcta
    14461 gaaagtatag gaacttcgtc gagataactt cgtatagcat acattatacg aagttatgtc
    14521 gagatatcta gacccagctt tcttgtacaa agtggttgat atctctatag tcgcagtagg
    14581 cggacatgtt cttgtgaatg ggggaggggt ggagactaag gatgaaagca agacccaggt
    14641 gccatgtcag ccacccccca ccccccaccc ctcaccccca ggttcatgct gggtggagcc
    14701 ttgggaagtg cacaagttag gagcaagtct actctctgct gtccttcatg ctgtgctgtc
    14761 ccctgggtgg ccaaggcgcc aggccgggct gtagatctga cacctcctgc tgcctggctc
    14821 tgatcagatt ctggctgtgg ggcaggtgtg aaactgaatg ctggaggagg gttgttcttt
    14881 ggcctggata tagctgccga ccctagccct tccttagcgc aggctggcct tgctcatggt
    14941 gactttcttg aatcctagag cactgctgcc cacccagggc actgcctggg ctacagcctc
    15001 tgccccagtc gccagactcc agggtcccca gggagactcc caccaggcct gctctcaggt
    15061 gagccgaccg gatcggatcg ggttccttcg gtttcatgtc ccgcattgtt cttggctggg
    15121 ccctggctta tgaaacagta atgaggggcc ctgctcccga ggctggcccc tctaaggttt
    15181 ctgctgcctg gaacactgca gccaccgcgg agatggcgca acgcaattaa tgataacttc
    15241 gtatagcata cattatacga agttatggtc tgagctcgcc atcagttcac tgcccaggta
    15301 acctgagagg aggcggggca caaggtgcca tggccttgtc tcccaccacc aggggagggc
    15361 cctgccgttc tgggaggtgg aggaaatagg ggggccttct tggaggggag cagccattcc
    15421 tcttggctga gaccagtacc agtctttcca ggcggggtcc tgctgttagc agtgccaagg
    15481 gcttgtgacc ctctgttttt gactttgcct ctcctgtaga ggaagagagc ccttcatttc
    15541 ttctggatct ccctagcccc tctaccttca gacttcctca ggccaatccc ctctttccct
    15601 cttgtcttct ggatgcaaga gtgtcctggg gcctctaagt tccagttctc aggaatgcac
    15661 acatagatat tcgtctacat gatcttgcat acatatatgc attagtgtag ctgacagatc
    15721 tgcacacatg caattgggca catatcactc aactatgacg tatgcatggg tgccccaaac
    15781 aacaggtatt tataaacaga tgtacctgtt cctagacctg tgcatgtatg tgtacatata
    15841 tgtatatgta ctccacttgc ttgcttgccc acttgctctg acctgggtcc ccagggcacc
    15901 tccagctgat gggatggtag gtctccttga gcagggagat cccaggaggt gacttctgga
    15961 gacatccgcc agtctgagct gggaggggct gtctgggtga gggggagggg gagtcccacg
    16021 tgggactgag ctgtctcctc tctccaactc gggcccagga gcctcacagc ccttccagtg
    16081 ctgaggcacc ctactgcgac ctgcctcgct gcccaccggc cctgcagaac ccactccgca
    16141 ccaccacctg tgtcggccag tctgtgcaca gccttggtct cggccttggg caggagcctc
    16201 agaggtgggt agagccccag gcttcaggaa tgggctccca gggtgggttt ggggggagga
    16261 atgcccaccc atcccccact gtgcatctct tcttgatgac agtgtccatc tacaggagct
    16321 ggcatggttc acgtggtcag cccacaaagg gctttagaca tgattcctgg ggtccctgga
    16381 aagctcacac tgatctgttc ctgttttact tgggtctctg accctggccc tggctgtctt
    16441 ttttggtggt tctgcccatc ccataattcc atggggtagg aaatagctat gtacttctcc
    16501 tggtccttgt atatggcttt aaatgattga aggtgccggg tgcagtggta gatggacata
    16561 atgccagcac tcagaggtga gaggatttgg agctcaaggc tagcttgggt tacatagcta
    16621 gactctgtct ctgtttgcct cccaaaaggc tgaatggtcc tcttagcaag ggcacctctt
    16681 atcacccctg cttgactggg tcctccaggc ctaaactagc cccaggttcc ctactgggat
    16741 catgagactt tgagaggcca tggctcgagg gtccagagag ctggatcctg ccttcacatc
    16801 tgctgtgatg ggctgcggga cctttggtct gagattgcat ctctttatgc cttacttttc
    16861 ctgtttgtaa aataagaggg gctgagactt tagctcaatg tcaggcgggt ttgatttccc
    16921 atacatcgga tataaaactt aaaaagaaga gagaccatac caaatcctca tgtgtgacag
    16981 caagcctcca cctcaggtgg gcattatttt aagagaaaag ggtggctctg gcagtcgatg
    17041 tattttagga aatctgggaa cacattcatt agtagaatct ttgatggggg acttgtcaga
    17101 gcatttgatt tgcaaccccg tgtcgtgtgg tttaggcgtg agggtcacac atgaatgtgc
    17161 gtagaatgtt cccttcttcc cttatgggta gacccccttt accgtgttct cgctcctgcc
    17221 tgttttatat tttggattgg gggcttagcc ttcaacagcg gagccacctc tccagccctc
    17281 cttactagtt tataggcctg agtgtgggtc actttgggaa taccgtgagc cgcaagcctc
    17341 ttcagccagg gtcacaggac tttgtaaggc gcacttattt ccacagcgcc tgcccacaga
    17401 gcttgcttca cctcacgctg cttaactgcc ttcacctggg agctaagctt ggtgtaccca
    17461 cggctgccca gtcccatggg agggtgcgac gatgggtcta ggaggtggct gatatacagc
    17521 ccagcccaga caccctcagc actgaccttc tgttcagcag gtgcagcata gttcccaccc
    17581 tggctcggtg tgaacacgcc cacatgtagt acccgggtgg gcggggctca gtccttgact
    17641 ctgttacctt ttgaagggaa agtcattgat ctctctcctc ttccagggtc tggtccccaa
    17701 caacagctct ccctgcagag ggccctgcag ctgccccaaa gaacagacac caggactccg
    17761 aggggatacc ctatctggag ggcctggccc gtagcagctg cactgacgac aacgacaaca
    17821 aggacgaaga cgaggaccct aactccaaca ccagctccag ccaagacagc aatacccctc
    17881 atgataccag caattcctct tctgtggtga gctgagggca ggcatctggg gacaagaaca
    17941 gggtcacctg ctgtcctcag ccctggtgac aggaggagct tgaggaaggc tgagcttttc
    18001 acagcagaaa cactaggcta agcttagcca ttgctttccc tgctgggagg gcagggctgc
    18061 tgggctggct cagggaggag gtgggcgtgg ggctcagtgc atagggactt tggttgagtc
    18121 accagctggc tcaggtctca ggactgagaa gtaggcgtgg tgtccagggc aagcacgaga
    18181 ctggccccag ctctgccctg gccatgtgtt tctgagtcca taaccagtcc tagtgtccac
    18241 ttccaaaggt ggagggaagg gactgggctt cggagctggc aggggctggc aggagacagg
    18301 agcctagggg ttgacccttt gcctgcacac tcagattcat cccatgagac atccccaccc
    18361 caccaaaagg gaaactacag aaaagcaaca gcctagcctg ttcacacacg tggcaggtgc
    18421 cacgcaaagg tctcagtgga cctgagccca agaaaggttc tccagcaccc tctaagctag
    18481 agactgctgt ggccctgttt ggatctgagg cccagagact ggaagcactt cacctgagat
    18541 cacacagctg ggaagcggtg tgcctgggat gtgaacctat ttctcccatc tgtgtgactt
    18601 tggtccagct tttggcttta atggctgtgt ttcctcaagc ctgaccgatg atccactgtg
    18661 gctgagagcc tcacataggc agcaggtgcc cttagaatcc tgttattctg cccttcgtgc
    18721 tgggagaaca gacccagggg ccctcttctc ctcgccaaca aactcttttc tctttagcag
    18781 gattgggaca ctactgagag accaggggtg gtccccagca ggaacagact cacagagatg
    18841 atcccaagga ggcctcagga gggactgaga gctgacagtg ctcgaaaggc caccaggtcc
    18901 ccagcccgag gagacacagc aggccagagg aaggagagtg agtccttcct ggtctcatta
    18961 ccatgaagtg gtgatggcca agggcccctg tcttccttgg agggaccacg tttttttaat
    19021 tgatttattt ttattttatg tgcattggtg tttaggcttc atgtactgac aagtggttgc
    19081 tggaattgaa cccaggtcct ctggagagca accagtactc ttaacagctg agccatctct
    19141 ccagccttga gggctcaaat cttttgtttg tttgtttgtt tgtttctttc tttctttctt
    19201 tctttctttc tttctttctt tctttctttc ttttgtgaga caagatttct ttgtgttgtc
    19261 ctgtctgtcc tggaactcgc tctgtagatc aggctggcct tgaactctca gagatcctac
    19321 ctgcctctgc ctcctgagtg ctggggttaa aggtgtgcgc caccattacc gcccagccaa
    19381 gggcttgact cttaataata gacattcctt tatggtgtgc catactgatc tctctagaaa
    19441 gattggagcc tctaagttct cagagtctga agcaggctga acacaaatgg aatacctgcc
    19501 ataaatagaa cgatcaggtg ggacttcagg tatggccggg cccaagtgtt cagacaatac
    19561 tgctgaagtg gctctgttct ttgctaaacc cttctccaaa tgatagcatg atgtccacca
    19621 gacggaccaa tctgtgtccc ccagaaaaag ggcttgtctt tctcgtgact acagttaaag
    19681 tctcgggaag agcttgcaca gggaccactg tgtgtcattt caatgaccag gtctggcctc
    19741 ctgtacaaac aacctcatgg cctgagctag gaggaggaag agtccccaga ggcagttggg
    19801 gtgctgttct gagagagggg agtggggacc tctgttgtgc caagtctata gaggttggcg
    19861 aggttagcca gcatcttgct gggatgtgag cccagtgtgg tgggcaccat attctgtccc
    19921 tggtatcttt cctcagtatg gtcaggagtt ggagatagga tgcctgctac ctcccacccc
    19981 ctttcctgat ggcagtcctg gcttttcctg gtccctgcag aagtctcatt aatatatacg
    20041 aat
//
