# Supplementary material for: CRISPR-Cas9 enables conditional mutagenesis of challenging loci
Source: Sci Rep. 2016 Sep 1;6:32326. doi: 10.1038/srep32326 (PMC5007477; doi:10.1038/srep32326)
Supplement: Supplementary File 3 [file srep32326-s3.zip › gb/HEP01001_A03_vector.gb]

LOCUS       39192#L1L2_gt1#L3L4_pZero_DTA_kan        19403 bp    dna     circular UNK 
ACCESSION   unknown
SOURCE      Mus musculus
  ORGANISM  Mus musculus
            Eukaryota; Metazoa; Chordata; Craniata; Vertebrata; Euteleostomi;
            Mammalia; Eutheria; Euarchontoglires; Glires; Rodentia;
            Sciurognathi; Muroidea; Muridae; Murinae; Mus.
COMMENT     cassette: L1L2_gt1
COMMENT     design_id: 39192
COMMENT     backbone: L3L4_pZero_DTA_kan
COMMENT     transcript_id: ENSMUST00000030693
FEATURES             Location/Qualifiers
     misc_feature    29..49
                     /note="B4 Gateway"
                     /label="B4 Gateway"
     promoter        85..598
                     /note="mouse phosphoglycerate kinase 1 promoter"
     CDS             612..1268
                     /note="DTA"
                     /label="DTA"
     misc_feature    1393..1651
                     /note="BGH pA"
                     /label="BGH pA"
     CDS             complement(2147..2941)
                     /note="KanR"
                     /label="KanR"
     misc_feature    4053..4073
                     /note="B3 Gateway"
                     /label="B3 Gateway"
     misc_feature    4079..4086
                     /note="AsiSI"
                     /label="AsiSI"
     misc_feature    1..4111
                     /note="Synthetic Backbone"
                     /label="Synthetic Backbone"
     exon            5977..6039
                     /db_xref="ENSEMBL:ENSMUSE00000272074"
                     /rank="2"
                     /note="ENSMUSE00000272074"
                     /label="ENSMUSE00000272074"
     exon            7978..8177
                     /db_xref="ENSEMBL:ENSMUSE00001306763"
                     /rank="3"
                     /note="ENSMUSE00001306763"
                     /label="ENSMUSE00001306763"
     misc_feature    4112..8561
                     /note="5 arm"
                     /label="5 arm"
     misc_feature    8589..8613
                     /note="B1 Gateway"
                     /label="B1 Gateway"
     misc_feature    8626..8673
                     /note="Frt"
                     /label="Frt"
     intron          8674..9548
                     /note="mouse En2 intron"
                     /label="mouse En2 intron"
     misc_feature    9546..9548
                     /note="Splice Acceptor"
                     /label="Splice Acceptor"
     exon            9549..9587
                     /note="mouse En2 exon"
                     /label="mouse En2 exon"
     misc_feature    9588..9604
                     /note="Frame 1 insert"
     misc_feature    9605..9658
                     /note="'self-cleaving' 2A peptide"
                     /label="'self-cleaving' 2A peptide"
     gene            9659..12736
                     /gene="lacZ"
                     /note="lacZ"
                     /label="lacZ"
     misc_feature    12737..12790
                     /note="'self-cleaving' 2A peptide"
                     /label="'self-cleaving' 2A peptide"
     gene            12791..13582
                     /gene="NeoR"
                     /note="NeoR"
                     /label="NeoR"
     misc_feature    13781..14023
                     /note="SV40 polyadenylation site"
                     /label="SV40 polyadenylation site"
     misc_feature    14040..14087
                     /note="Frt"
                     /label="Frt"
     misc_feature    14094..14127
                     /note="loxP"
                     /label="loxP"
     misc_feature    9563..9678
                     /note="FCHK std_gt1"
                     /label="FCHK std_gt1"
     misc_feature    9563..9580
                     /note="FCHK QC prefix region"
                     /label="FCHK QC prefix region"
     misc_feature    9581..9660
                     /note="FCHK QC critical region"
                     /label="FCHK QC critical region"
     misc_feature    9661..9678
                     /note="FCHK QC suffix region"
                     /label="FCHK QC suffix region"
     misc_feature    14143..14163
                     /note="B2 Gateway"
                     /label="B2 Gateway"
     misc_feature    8562..14193
                     /note="Synthetic Cassette"
                     /label="Synthetic Cassette"
     exon            14544..14646
                     /db_xref="ENSEMBL:ENSMUSE00001240611"
                     /type="targeted"
                     /rank="4"
                     /note="target exon 1 ENSMUSE00001240611"
     misc_feature    14194..14856
                     /note="Critical Region"
                     /label="Critical Region"
     misc_feature    14880..14913
                     /note="Downstream LoxP"
                     /label="Downstream LoxP"
     misc_feature    14857..14936
                     /note="synthetic loxP region"
                     /label="synthetic loxP region"
     exon            16091..16189
                     /db_xref="ENSEMBL:ENSMUSE00001271429"
                     /rank="5"
                     /note="ENSMUSE00001271429"
                     /label="ENSMUSE00001271429"
     misc_feature    14937..19403
                     /note="3 arm"
                     /label="3 arm"
ORIGIN      
        1 ccactggccg tcgttttaca ttaattaaca acttttctat acaaagttga cagataaacg
       61 gatcccctag tttgtgatag gatcgaattc taccgggtag gggaggcgct tttcccaagg
      121 cagtctggag catgcgcttt agcagccccg ctgggcactt ggcgctacac aagtggcctc
      181 tggcctcgca cacattccac atccaccggt aggcgccaac cggctccgtt ctttggtggc
      241 cccttcgcgc caccttctac tcctccccta gtcaggaagt tcccccccgc cccgcagctc
      301 gcgtcgtgca ggacgtgaca aatggaagta gcacgtctca ctagtctcgt gcagatggac
      361 agcaccgctg agcaatggaa gcgggtaggc ctttggggca gcggccaata gcagctttgc
      421 tccttcgctt tctgggctca gaggctggga aggggtgggt ccgggggcgg gctcaggggc
      481 gggctcaggg gcggggcggg cgcccgaagg tcctccggag gcccggcatt ctgcacgctt
      541 caaaagcgca cgtctgccgc gctgttctcc tcttcctcat ctccgggcct ttcgacctgc
      601 aggtcctcgc catggatcct gatgatgttg ttgattcttc taaatctttt gtgatggaaa
      661 acttttcttc gtaccacggg actaaacctg gttatgtaga ttccattcaa aaaggtatac
      721 aaaagccaaa atctggtaca caaggaaatt atgacgatga ttggaaaggg ttttatagta
      781 ccgacaataa atacgacgct gcgggatact ctgtagataa tgaaaacccg ctctctggaa
      841 aagctggagg cgtggtcaaa gtgacgtatc caggactgac gaaggttctc gcactaaaag
      901 tggataatgc cgaaactatt aagaaagagt taggtttaag tctcactgaa ccgttgatgg
      961 agcaagtcgg aacggaagag tttatcaaaa ggttcggtga tggtgcttcg cgtgtagtgc
     1021 tcagccttcc cttcgctgag gggagttcta gcgttgaata tattaataac tgggaacagg
     1081 cgaaagcgtt aagcgtagaa cttgagatta attttgaaac ccgtggaaaa cgtggccaag
     1141 atgcgatgta tgagtatatg gctcaagcct gtgcaggaaa tcgtgtcagg cgatctcttt
     1201 gtgaaggaac cttacttctg tggtgtgaca taattggaca aactacctac agagatttaa
     1261 agctctaagg taaatataaa atttttaagt gtataatgtg ttaaactact gattctaatt
     1321 gtttgtgtat tttagattcc aacctatgga actgatgaat gggagcagtg gtggaatgca
     1381 gatcctagag ctcgctgatc agcctcgact gtgccttcta gttgccagcc atctgttgtt
     1441 tgcccctccc ccgtgccttc cttgaccctg gaaggtgcca ctcccactgt cctttcctaa
     1501 taaaatgagg aaattgcatc gcattgtctg agtaggtgtc attctattct ggggggtggg
     1561 gtggggcagg acagcaaggg ggaggattgg gaagacaata gcaggcatgc tggggatgcg
     1621 gtgggctcta tggcttctga ggcggaaaga accagctggg gctcgacgcg ccgtacccag
     1681 cttttgttcc ctttagtgag ggcctgaatg gcgaatggac gcgccctgta gcggcgcatt
     1741 aagcgcggcg ggtgtggtgg ttacgcgcag cgtgaccgct acacttgcca gcgccctagc
     1801 gcccgctcct ttcgctttct tcccttcctt tctcgccacg ttcgccggct ttccccgtca
     1861 agctctaaat cgggggctcc ctttagggtt ccgatttagt gctttacggc acctcgaccc
     1921 caaaaaactt gattagggtg atggttcacg tagtgggcca tcgccctgat agacggtttt
     1981 tcgccctttg acgttggagt ccacgttctt taatagtgga ctcttgttcc aaactggaac
     2041 aacactcaac cctatctcgg tctattcttt tgatttataa gggattttgc cgatttcggc
     2101 ctattggtta aaaaatgagc tgatttaaca aaaattttaa caaaattcag aagaactcgt
     2161 caagaaggcg atagaaggcg atgcgctgcg aatcgggagc ggcgataccg taaagcacga
     2221 ggaagcggtc agcccattcg ccgccaagct cttcagcaat atcacgggta gccaacgcta
     2281 tgtcctgata gcggtccgcc acacccagcc ggccacagtc gatgaatcca gaaaagcggc
     2341 cattttccac catgatattc ggcaagcagg catcgccatg ggtcacgacg agatcctcgc
     2401 cgtcgggcat gctcgccttg agcctggcga acagttcggc tggcgcgagc ccctgatgct
     2461 cttcgtccag atcatcctga tcgacaagac cggcttccat ccgagtacgt gctcgctcga
     2521 tgcgatgttt cgcttggtgg tcgaatgggc aggtagccgg atcaagcgta tgcagccgcc
     2581 gcattgcatc agccatgatg gatactttct cggcaggagc aaggtgagat gacaggagat
     2641 cctgccccgg cacttcgccc aatagcagcc agtcccttcc cgcttcagtg acaacgtcga
     2701 gcacagctgc gcaaggaacg cccgtcgtgg ccagccacga tagccgcgct gcctcgtctt
     2761 gcagttcatt cagggcaccg gacaggtcgg tcttgacaaa aagaaccggg cgcccctgcg
     2821 ctgacagccg gaacacggcg gcatcagagc agccgattgt ctgttgtgcc cagtcatagc
     2881 cgaatagcct ctccacccaa gcggccggag aacctgcgtg caatccatct tgttcaatca
     2941 tgcgaaacga tcctcatcct gtctcttgat cagatcttga tcccctgcgc catcagatcc
     3001 ttggcggcga gaaagccatc cagtttactt tgcagggctt cccaacctta ccagagggcg
     3061 ccccagctgg caattccggt tcgcttgctg tccataaaac cgcccagtct agctatcgcc
     3121 atgtaagccc actgcaagct acctgctttc tctttgcgct tgcgttttcc cttgtccaga
     3181 tagcccagta gctgacattc atccggggtc agcaccgttt ctgcggactg gctttctacg
     3241 tgaaaaggat ctaggtgaag atcctttttg ataatctcat gaccaaaatc ccttaacgtg
     3301 agttttcgtt ccactgagcg tcagaccccg tagaaaagat caaaggatct tcttgagatc
     3361 ctttttttct gcgcgtaatc tgctgcttgc aaacaaaaaa accaccgcta ccagcggtgg
     3421 tttgtttgcc ggatcaagag ctaccaactc tttttccgaa ggtaactggc ttcagcagag
     3481 cgcagatacc aaatactgtt cttctagtgt agccgtagtt aggccaccac ttcaagaact
     3541 ctgtagcacc gcctacatac ctcgctctgc taatcctgtt accagtggct gctgccagtg
     3601 gcgataagtc gtgtcttacc gggttggact caagacgata gttaccggat aaggcgcagc
     3661 ggtcgggctg aacggggggt tcgtgcacac agcccagctt ggagcgaacg acctacaccg
     3721 aactgagata cctacagcgt gagctatgag aaagcgccac gcttcccgaa gggagaaagg
     3781 cggacaggta tccggtaagc ggcagggtcg gaacaggaga gcgcacgagg gagcttccag
     3841 ggggaaacgc ctggtatctt tatagtcctg tcgggtttcg ccacctctga cttgagcgtc
     3901 gatttttgtg atgctcgtca ggggggcgga gcctatggaa aaacgccagc aacgcggcct
     3961 ttttacggtt cctgggcttt tgctggcctt ttgctcacat gtaatacgac tcactatagg
     4021 gcgaattgga gctaggcggc cgtttatcgt gccaacttta ttatacaaag ttgcggacgc
     4081 gatcgccggc ggataacaat ttcacacagg acttaccttt cttgtggaga ggttgcatgg
     4141 tgtgtgtatg tatacatgta atatgtgtgt gctcacatgt gtgcactgga tgagggctgt
     4201 aagttggtgt ttgtatgata caatcacaga tgcatgtctc tggaaatcag tgtggatgaa
     4261 tttagagtct ttatagccgg tgtgttgctg agaaattgca taatgtctga gctgcattac
     4321 aggagacctg tgtagcttgg tacaggttct gtttgtgttt tggtgagagg agttttgctc
     4381 tcacctgtag cccttgcttt catattatcc aatctctcct cccctcttct ctgaaccctc
     4441 ttcagctagg ccctggtggt ggtggtgggc tctcttccct ccacatcctc ccccacctcc
     4501 ctccactacc tgaacagcct ggaaggctgg gccccttcag acataggggt ccctcactcc
     4561 ctggggttgt ggggatcctg aggtgaccat ctcagtaagg ctgagggagt agaaactgtt
     4621 ttggaccggc ctcttgacag agcctgcctc acagcacacc acgtgcatgc taactcttca
     4681 tctcaacaca cagatgatgt ttttagtaaa gggtgaaagg agccaggatg taatttggaa
     4741 ctctggggtg actgagccag acaccagcaa ctagacctat tcgatccagg aagaaaggct
     4801 tcctggatcg gtgagagagg tgggtgaact ggatgggagc tgtgaccttc agacccccag
     4861 tggaggaccc tggctggctg tccgtccctg gtctaacccc gccctacatc actagatgtg
     4921 tcacatctta ggaaaccagg cttctcccca ggcacttcct ctctgagtgt tgcaatgggg
     4981 gagtttttcc ggcaggggtg gggtggggtg gggtggggtg aggacccctt gctcaatgac
     5041 cttctcgtgg agttgctcac aggacatagc tgctggggaa agtttggctt gttcccagat
     5101 ctcttcagga gactatagtg gccccagctt ccgtcttggg cctctcccta accctggtct
     5161 gtgggagact gtcactttca tcctggcacc agagatgggc ataggtctgc cgggattggc
     5221 ccaagatgag ggtggagaca gggttccagg atcaggctcc tttttaggag atcttgactg
     5281 actagggccc tgggagctaa gcacagcttg gtagtgccgc agtgtgaagg atgaacctaa
     5341 gaacaacact gaaagccggc gtggtggcac acgcctttaa tcccagcact cgggaggcag
     5401 aggcaggcgg atttctgagt tcgaggccag cctggtctac agagtgagtt ccaggacagc
     5461 cagggctaca cagagaaacc ctgtctagaa aaaccaaaaa aaaaaaaaaa aaaaaaaaaa
     5521 aaagaacaac attaagtgtg tgagtgtgcc aagctgagaa gcatccaagt atacaagtac
     5581 atatatgtgt gtgcacaggt gtctaggtac cgatgtgtgt gtgcgtgcta ctgtgcatca
     5641 gagctcatcc aagagcagtg tggctgtgca gtgacgtcag caaggacact cactccagta
     5701 tccactgtga tgctgtgtga ctgtgtctgt gtgtgtcttc ttgccacatc tcaggtggaa
     5761 tggagtgtgc aagagctggc acaagttatg tgtactacgt agggatggat atgcaaatgt
     5821 tccaggagtg atgggagagg aaaacaaagg tagaagtcag gatgggccag agctcaggcc
     5881 ttctggcttc ctgaagaggt tgggatctgg gcagctggct gcagaaatac tgacaaggcc
     5941 tgctttatct ttcctgctgt tctgtctcac cctcaggttt ccggcacctc ccagggatca
     6001 tgcatcagtc ctattgaccc aggagtaggg gtctgtgggg tgagtagggt gggaagtgca
     6061 aagagacttt cagggtcagg aaacagggta gggtggcctt tctgggcccc tgcaaagcct
     6121 gccttccagc cccttccaac tacaagggcc ctgttgctag gaaacggaga gaggagccag
     6181 aatgaggcag cttgagaggc tggaggctgg actcatgaca ggaaatggcc ttgatccccc
     6241 tctgcaggga atctccaggt gcaggcactc tggcctccaa cattcacaaa cacaggcagc
     6301 tttgcagatg tgtgttacaa cacacacttg agtgcgcgcc tgcacacaca cacacacaca
     6361 cacacacaca cacacacaca cacacaagag ggagagacag aaagagagag agagagagag
     6421 agagagagag agagagagag agagagagag agagagagag agaaaaggca agcacatgca
     6481 cacacacatg cacacacaca gatgtacaca caattccttg cccaccacat ctatataaac
     6541 atacattcac ataaccaaat acatgtaaca gacgtgaata catttttgtt tttgagatga
     6601 ggtcttctgt agctcaggtt tacctgaaac ttgatatatg gctcagaatg gccttgaact
     6661 tctgatcttc ctgtttccct ctcctaaagc tgggattgca ggaccacacc atcatgctga
     6721 gtttatgaag tcctgggatc gaatctagtt tatgcgtgct agacaaaccc tctaccaact
     6781 gagctttgtc ccaaagtcag cacattcttc tacacacaga gacattcccc caaaactgca
     6841 cacacacaca catacacaca caccaaacac atgtctagag acacataaat acacacaggg
     6901 gagaagaaat accttaaagg aatcacagaa acctaacgtg tcaaagcaat aggggtcaaa
     6961 gtgcataaac tgagccgaag actagagaga tggctcaagt aagagcactg gctactgttt
     7021 cacacgaccc aggttcaatc cccagtaccc acacaatggg tcacaattgt ctgtaactac
     7081 agttccaggg ggtccaaagc tggcttctgg cttccctgag caccaggcat gagcatggta
     7141 catagacaca catgaaggca aaacacccaa tgcatgtaaa ataaattaat taaaaataaa
     7201 taaacaaaaa caaacaaaca aacagagccg ggtgtggtgg cacacacctt taatcccagc
     7261 actcgggatg cagaagcagg cagatttctg agtttgaggc cagcctggtc tacaaagtga
     7321 gttccggggc agccagggct acacagagaa accctgtctc gaaaaaaacc aaaccaaacc
     7381 aaacaaccaa acaaacaaac aaagcaaaac aaaccaaacc aggagtggta acacacatct
     7441 ttaatctcaa tacttgggag gcaaaagcag gcagagctct gtcaattcaa gaccagccga
     7501 ctctacaggg tgagatctag actagccagg catatccaag gagaccgtgt ctggaaaaat
     7561 aaaagtgcct cagccattag gaggcggaag cagagtgatc aggacatcag ggttgcttgg
     7621 ctacagagtg agtttgaagc cagcctaaac tacagaccct gtagacccat caccaacaga
     7681 gaagacatag ccaacacatc aacatcctga tgcagaaatc catctgagct cttgccctag
     7741 aggcatggga aagccacaca ctctctccaa acaagaacac agctagaagg caggccaaag
     7801 gtgactctta cttaaaaaga ccccaatttg ggccagagag cggtagctcc atgtttgtgt
     7861 gaatctatgt acacacatac acacacacac acacacacac acacacttgt gtgcttaggg
     7921 tagtggtaca ccagccaggg accctgaatt atgaggcctg tcccccttct gcatcagggc
     7981 atctggaatg ggctgtgtgt tctgcaagaa gttggagcct gcatccaagg aggatgtggg
     8041 cctggaaggg gacttccgga gccaaacggc tgaagaacgc tatttccctg accccactca
     8101 aggccggact tcgtccgtct ttcctcagcc caccagccct gctttcctca acactggcaa
     8161 catgagaagc atctcaggtg gaactctagg gctgggcaca gctgctgtct gggtgctggg
     8221 gaaaactaag gaaaggggaa actcagactt gtcctgagaa gcccctagag tgatatagga
     8281 gacagctcta ttctctagct caacgtagct aagtccctgt gtgtaaatct accctaggag
     8341 cccagtttgg gtctttttct gttctcacta aagagggatt ccagtaaggc tctccggtgc
     8401 tctctggcgt gcgctctgtt ctgtctctgt ctctgtctct gtctctggaa tccgggatgc
     8461 agcttccttg attccccttt ctaagtcccc tctctggctt tctctctctc tctggcttta
     8521 tctaatctgt ctgactctct gtgtctcagc ccctctctgt aaaggcgcat aacgatacca
     8581 cgatatcaac aagtttgtac aaaaaagcag gctggcgccg gaaccgaagt tcctattccg
     8641 aagttcctat tctctagaaa gtataggaac ttcgaaccct ttcccacacc accctccaca
     8701 cttgccccaa acactgccaa ctatgtagga ggaaggggtt gggactaaca gaagaacccg
     8761 ttgtggggaa gctgttggga gggtcacttt atgttcttgc ccaaggtcag ttgggtggcc
     8821 tgcttctgat gaggtggtcc caaggtctgg ggtagaaggt gagagggaca ggccaccaag
     8881 gtcagccccc cccccctatc ccataggagc caggtccctc tcctggacag gaagactgaa
     8941 ggggagatgc cagagactca gtgaagcctg gggtacccta ttggagtcct tcaaggaaac
     9001 aaacttggcc tcaccaggcc tcagccttgg ctcctcctgg gaactctact gcccttggga
     9061 tccccttgta gttgtgggtt acataggaag ggggacggga ttccccttga ctggctagcc
     9121 tactcttttc ttcagtcttc tccatctcct ctcacctgtc tctcgaccct ttccctagga
     9181 tagacttgga aaaagataag gggagaaaac aaatgcaaac gaggccagaa agattttggc
     9241 tgggcattcc ttccgctagc ttttattggg atcccctagt ttgtgatagg ccttttagct
     9301 acatctgcca atccatctca ttttcacaca cacacacacc actttccttc tggtcagtgg
     9361 gcacatgtcc agcctcaagt ttatatcacc acccccaatg cccaacactt gtatggcctt
     9421 gggcgggtca tccccccccc cacccccagt atctgcaacc tcaagctagc ttgggtgcgt
     9481 tggttgtgga taagtagcta gactccagca accagtaacc tctgcccttt ctcctccatg
     9541 acaaccaggt cccaggtccc gaaaaccaaa gaagaagaac gcagatcgca gatcgcagat
     9601 ctccgagggc agaggaagtc ttctaacatg cggtgacgtg gaggagaatc ccggccctgg
     9661 gatctggact ctagaggatc ccgtcgtttt acaacgtcgt gactgggaaa accctggcgt
     9721 tacccaactt aatcgccttg cagcacatcc ccctttcgcc agctggcgta atagcgaaga
     9781 ggcccgcacc gatcgccctt cccaacagtt gcgcagcctg aatggcgaat ggcgctttgc
     9841 ctggtttccg gcaccagaag cggtgccgga aagctggctg gagtgcgatc ttcctgaggc
     9901 cgatactgtc gtcgtcccct caaactggca gatgcacggt tacgatgcgc ccatctacac
     9961 caacgtgacc tatcccatta cggtcaatcc gccgtttgtt cccacggaga atccgacggg
    10021 ttgttactcg ctcacattta atgttgatga aagctggcta caggaaggcc agacgcgaat
    10081 tatttttgat ggcgttaact cggcgtttca tctgtggtgc aacgggcgct gggtcggtta
    10141 cggccaggac agtcgtttgc cgtctgaatt tgacctgagc gcatttttac gcgccggaga
    10201 aaaccgcctc gcggtgatgg tgctgcgctg gagtgacggc agttatctgg aagatcagga
    10261 tatgtggcgg atgagcggca ttttccgtga cgtctcgttg ctgcataaac cgactacaca
    10321 aatcagcgat ttccatgttg ccactcgctt taatgatgat ttcagccgcg ctgtactgga
    10381 ggctgaagtt cagatgtgcg gcgagttgcg tgactaccta cgggtaacag tttctttatg
    10441 gcagggtgaa acgcaggtcg ccagcggcac cgcgcctttc ggcggtgaaa ttatcgatga
    10501 gcgtggtggt tatgccgatc gcgtcacact acgtctgaac gtcgaaaacc cgaaactgtg
    10561 gagcgccgaa atcccgaatc tctatcgtgc ggtggttgaa ctgcacaccg ccgacggcac
    10621 gctgattgaa gcagaagcct gcgatgtcgg tttccgcgag gtgcggattg aaaatggtct
    10681 gctgctgctg aacggcaagc cgttgctgat tcgaggcgtt aaccgtcacg agcatcatcc
    10741 tctgcatggt caggtcatgg atgagcagac gatggtgcag gatatcctgc tgatgaagca
    10801 gaacaacttt aacgccgtgc gctgttcgca ttatccgaac catccgctgt ggtacacgct
    10861 gtgcgaccgc tacggcctgt atgtggtgga tgaagccaat attgaaaccc acggcatggt
    10921 gccaatgaat cgtctgaccg atgatccgcg ctggctaccg gcgatgagcg aacgcgtaac
    10981 gcgaatggtg cagcgcgatc gtaatcaccc gagtgtgatc atctggtcgc tggggaatga
    11041 atcaggccac ggcgctaatc acgacgcgct gtatcgctgg atcaaatctg tcgatccttc
    11101 ccgcccggtg cagtatgaag gcggcggagc cgacaccacg gccaccgata ttatttgccc
    11161 gatgtacgcg cgcgtggatg aagaccagcc cttcccggct gtgccgaaat ggtccatcaa
    11221 aaaatggctt tcgctacctg gagagacgcg cccgctgatc ctttgcgaat acgcccacgc
    11281 gatgggtaac agtcttggcg gtttcgctaa atactggcag gcgtttcgtc agtatccccg
    11341 tttacagggc ggcttcgtct gggactgggt ggatcagtcg ctgattaaat atgatgaaaa
    11401 cggcaacccg tggtcggctt acggcggtga ttttggcgat acgccgaacg atcgccagtt
    11461 ctgtatgaac ggtctggtct ttgccgaccg cacgccgcat ccagcgctga cggaagcaaa
    11521 acaccagcag cagtttttcc agttccgttt atccgggcaa accatcgaag tgaccagcga
    11581 atacctgttc cgtcatagcg ataacgagct cctgcactgg atggtggcgc tggatggtaa
    11641 gccgctggca agcggtgaag tgcctctgga tgtcgctcca caaggtaaac agttgattga
    11701 actgcctgaa ctaccgcagc cggagagcgc cgggcaactc tggctcacag tacgcgtagt
    11761 gcaaccgaac gcgaccgcat ggtcagaagc cgggcacatc agcgcctggc agcagtggcg
    11821 tctggcggaa aacctcagtg tgacgctccc cgccgcgtcc cacgccatcc cgcatctgac
    11881 caccagcgaa atggattttt gcatcgagct gggtaataag cgttggcaat ttaaccgcca
    11941 gtcaggcttt ctttcacaga tgtggattgg cgataaaaaa caactgctga cgccgctgcg
    12001 cgatcagttc acccgtgcac cgctggataa cgacattggc gtaagtgaag cgacccgcat
    12061 tgaccctaac gcctgggtcg aacgctggaa ggcggcgggc cattaccagg ccgaagcagc
    12121 gttgttgcag tgcacggcag atacacttgc tgatgcggtg ctgattacga ccgctcacgc
    12181 gtggcagcat caggggaaaa ccttatttat cagccggaaa acctaccgga ttgatggtag
    12241 tggtcaaatg gcgattaccg ttgatgttga agtggcgagc gatacaccgc atccggcgcg
    12301 gattggcctg aactgccagc tggcgcaggt agcagagcgg gtaaactggc tcggattagg
    12361 gccgcaagaa aactatcccg accgccttac tgccgcctgt tttgaccgct gggatctgcc
    12421 attgtcagac atgtataccc cgtacgtctt cccgagcgaa aacggtctgc gctgcgggac
    12481 gcgcgaattg aattatggcc cacaccagtg gcgcggcgac ttccagttca acatcagccg
    12541 ctacagtcaa cagcaactga tggaaaccag ccatcgccat ctgctgcacg cggaagaagg
    12601 cacatggctg aatatcgacg gtttccatat ggggattggt ggcgacgact cctggagccc
    12661 gtcagtatcg gcggaattcc agctgagcgc cggtcgctac cattaccagt tggtctggtg
    12721 tcaggggatc ccccgggagg gcagaggaag tcttctaaca tgcggtgacg tggaggagaa
    12781 tcccggccct attgaacaag atggattgca cgcaggttct ccggccgctt gggtggagag
    12841 gctattcggc tatgactggg cacaacagac aatcggctgc tctgatgccg ccgtgttccg
    12901 gctgtcagcg caggggcgcc cggttctttt tgtcaagacc gacctgtccg gtgccctgaa
    12961 tgaactgcag gacgaggcag cgcggctatc gtggctggcc acgacgggcg ttccttgcgc
    13021 agctgtgctc gacgttgtca ctgaagcggg aagggactgg ctgctattgg gcgaagtgcc
    13081 ggggcaggat ctcctgtcat ctcaccttgc tcctgccgag aaagtatcca tcatggctga
    13141 tgcaatgcgg cggctgcata cgcttgatcc ggctacctgc ccattcgacc accaagcgaa
    13201 acatcgcatc gagcgagcac gtactcggat ggaagccggt cttgtcgatc aggatgatct
    13261 ggacgaagag catcaggggc tcgcgccagc cgaactgttc gccaggctca aggcgcgcat
    13321 gcccgacggc gaggatctcg tcgtgaccca tggcgatgcc tgcttgccga atatcatggt
    13381 ggaaaatggc cgcttttctg gattcatcga ctgtggccgg ctgggtgtgg cggaccgcta
    13441 tcaggacata gcgttggcta cccgtgatat tgctgaagag cttggcggcg aatgggctga
    13501 ccgcttcctc gtgctttacg gtatcgccgc tcccgattcg cagcgcatcg ccttctatcg
    13561 ccttcttgac gagttcttct gagcgggact ctggggttcg aaatgaccga ccaagcgacg
    13621 cccaacctgc catcacgaga tttcgattcc accgccgcct tctatgaaag gttgggcttc
    13681 ggaatcgttt tccgggacgc cggctggatg atcctccagc gcggggatct catgctggag
    13741 ttcttcgccc accccccgga tctaagctct agataagtaa tgatcataat cagccatatc
    13801 acatctgtag aggttttact tgctttaaaa aacctcccac acctccccct gaacctgaaa
    13861 cataaaatga atgcaattgt tgttgttaac ttgtttattg cagcttataa tggttacaaa
    13921 taaagcaata gcatcacaaa tttcacaaat aaagcatttt tttcactgca ttctagttgt
    13981 ggtttgtcca aactcatcaa tgtatcttat catgtctgga tccgggggta ccgcgtcgag
    14041 aagttcctat tccgaagttc ctattctcta gaaagtatag gaacttcgtc gagataactt
    14101 cgtatagcat acattatacg aagttatgtc gagatatcta gacccagctt tcttgtacaa
    14161 agtggttgat atctctatag tcgcagtagg cggtctctct ctctcataca cacacacttc
    14221 tatcctctta catgtcactt cagaaggtga gaagtgttct tggtggggaa gcaacttagt
    14281 cactttccac agggtaagag gaacattagg ctatttgtcc tggacctgga gggacaagct
    14341 atgaaaccta aatcagaaac cccacctgtc cctgaactct tttaggagca tcatagaggc
    14401 agggagatac agtgttgggc tagggaactg gaatccggga tgtggcaggg aggtacagag
    14461 ctgggctagg gaactggaat ccgggatgca gctttcttgg ttcccctccc taaatcctct
    14521 gctgagcagc tctgactctg cagggaccgg agtgaccata ttcgtcgccc tgtacgacta
    14581 tgaggccagg acaggggatg acctcacctt caccaaaggc gagaagttcc acatcctgaa
    14641 caatacgtaa gtgactgggc taccccactg aggacatggc ctgggctggg agcaagtccc
    14701 agagaggaca aaactctgat ccctggctag aaagctgcag cctggtgggg ccgtagaagc
    14761 caataaagct cccaggtgag gactgggagc aaaactcagg ggtgggagaa cagagctagc
    14821 atgtgggcct tgagctccta aagccccgaa aagaaagaga tggcgcaacg caattaatga
    14881 taacttcgta tagcatacat tatacgaagt tatggtctga gctcgccatc agttcattgc
    14941 aggaagaggg aagatgaagg actggagaca acagcagaat actaaacctg gtcccccagg
    15001 gtagctgtga ttgaggaagg cttcctagag gtttataagc tgagaccaga aaaataagca
    15061 gacagtagag gaagaggtga gaaaagagag aataagacta accaatgatt tctagagagc
    15121 accaagtggt tgcatatggg taacataatg agtgaggcac agggctgggc aggttaaggg
    15181 tgcctgctac caagcctgac cacatgaatg tgacccctag aacaccctct acatgggaaa
    15241 gggggtggaa ttcgctcctg cacgtttctt tcttttcttt ttttttcttc taaagatttt
    15301 ttcattatta tatctaaata cactgtagct gacttgagac gcaccagaag agggcgtcag
    15361 atctcattac agatggctgt gagtcaccat gtggttgctg ggatttgaac tcaggacctt
    15421 cggaagagca gtcagtgctc ttacccactg agtcatctct ccagcccctg caagttatct
    15481 tttgacctat aaacacacac taaaaactaa caattaaaag aaaaaaaaaa aagatgccta
    15541 gtgggcggtg gggtggcatg cacatcttta atcccagcac ttgggaggca gaggcagagg
    15601 caggcggatt tctgtgagtt caaagccagc ctggtttatc gagtgagttc caggacaacc
    15661 agggctccac agagaaacca catcctgaaa aacaaacaaa caaacaaaca aacaaacgaa
    15721 tgaatagaaa gtagaagttg gagaatgaga cacggagaac atgcagatgg tcagaatcca
    15781 tggacgtttc aagctgtgtt gtaaagcctg aattttatcc aagaaggacc tctgtagcct
    15841 ctgggaatgt ccagtgggga gggaagctgg tcagcatcct tgagtctgct tagtggaaga
    15901 acaaggcgga agagcctagg gaccctcaaa cacattccct tttcagggaa aacagtgggg
    15961 cagttgccaa ggaaagcgct tggagtgggg aggggagcaa aggtgaggtt tggccgggcc
    16021 accctccagc taatgtggcc caggctggac cccaagtgct gctgactacc cctgtgttct
    16081 gtgtctacag ggagtatgac tggtgggagg ctcgctccct gagctccgga cacagaggct
    16141 atgttcccag caactatgtt gctcctgtgg attccatcca ggctgaagag tgagtacagt
    16201 tggggccaac cctgtggaga aatccctggt gctaacttcc aaggccaagg ccatcgctta
    16261 ggaaatgaca aggcccactc tgagcctccc cacccatata atggtaagga gccaggcagt
    16321 ggtgacgcac acctttaatc ccagcacatg ggaggcagag gcaggtgagt ttctgtgagt
    16381 tcaaggccag cctggtctac agagtgactt ccaggacagc cagggctaca cagagaaact
    16441 ctgtctcaaa gaaaaaaaaa aaaagtaaca gcagataaca cagcaggtgc tgtgttctat
    16501 aaatgaggac ttgctgtgtg gtccagatag aaactctatt gttctgtttt acaaatgagg
    16561 aagctggcca gggtctttaa tcctagcact tgcaagggag aggcaggtgc atctctgagt
    16621 ttgaggttag cctggtctgc atagtgagtt ccaggtcaga cacagagaga atttgttttt
    16681 aaaaaaaata aaacatcaaa tgaggaagct gaagtgcaga gagaatgaat aatctgccca
    16741 aggtttccta gctagtaacg gatggaactg gtgtgtgaac ccagctagac atataccgtg
    16801 tgctagtcag tatacacctt gcctatctgt aacagtaata ttatgccaaa aatctatgtg
    16861 tgtctgtctg tctgtctaca tctatcatag cagagagagt gtagaattta taaaggaaag
    16921 gtgtgtaaga attcctgaga gtgggaggtg tgcccaggga ttactaccta tgagcgttca
    16981 agcctataat gggtgggaac tatagagacg gcccagtggt caacagtgct gggcttcccg
    17041 gcaccgaaga cagaagctgg catccatctg tgactctagg ggatctgaca ctctcttctg
    17101 gcttttatag gcacatgcat atgcatgcat gtgcatgcgt gagcgcgcgc gcacacacac
    17161 acacacacac acacacacac acacacataa gtaatattat tattataaaa tcctttgttt
    17221 ttcaagacag ggttctctgt gtagctttgg ctgtccttga actctctcta gaccaggcta
    17281 gccttgaact caaagaaatc cacctgcctc tgcctcctaa gtgctgggat taaaagtgtg
    17341 tgccaccact gtccagccaa attaatcttt taaaacctaa aaacatttgg gctggagaga
    17401 tggctcattg gttaagaata ttggcttctc ttctggaggt tctgtgttta actcccagca
    17461 accatatgat ggctcacaac catctgtaat gggatctgat ccccctttct ggcaaaaaga
    17521 tgtacataca gacacaatac tcatatgcat aaataaatct taaaaaaaaa aaaagaaaga
    17581 aagaaggaaa gaagaaaaga aagaaagaaa gctcatcctt ttaaaaaaaa aaaggaggct
    17641 ggagagatgg ctcaggggtt aagaggactg actgctcttc cagaggtcct gagttcaatt
    17701 cccagcaacc gcatggtgcc tcacaaccat ttgtaatggg atccgatgcc ctcttgtggt
    17761 gtgtctgaag acagctacaa tgtactcata ataaattaaa agctaggcgt ggtggtggtg
    17821 cacgccttta atcccagcac tcaagaggca gaggcaggtg gatttctgag ttcgaggcca
    17881 gcctggtgta ctgtacaaag tgagttccag gacagccagg gctacacaga gaaaccctgt
    17941 ctaggaaaac caaaaaaaaa aaaaaaaaaa aaaaaaaagg cttgtaagga acagtcctta
    18001 gagttcattt tgttggacac agagaggagc tgaagtgtag tttaacatga gccaggtcct
    18061 agattccatc ttcagtcctc tcctcccaac aaaactctcc catacatttg tgagggaaaa
    18121 aaaaaatgat ggaagagact ttgaagaact gggctggaca cgtgtctcag atagggattc
    18181 tattgctgca gtgaaatacc atggccaaaa gcaagttggg gaggaaggag tttcctcagc
    18241 ttattcttcc atattccccg ttcatcacca aaaggaaatc aggacaggaa ctcaaatggg
    18301 gctgggggtg gggggggaac ctggaggcag gagcttatgc agaggccata gaggatgctg
    18361 ggcgggaacc tggaggctgg agctgatgca gaggccatgg cggatgctgc tgactggctt
    18421 actagtcctg ctttcttaga gaacccagga ccaccagccc agcagtggtt ctacccacaa
    18481 tgagctgagc cctccctcat tgattactaa ttgagaaaat gccatacagc tggatctcat
    18541 ggaggcattt cctcaactga gctgcctttc tctctgaaga ctctggcttg tatggagttg
    18601 acacaaagct agccaggaca gtggcgtagt agcgttgtgc ccacgattct gacatttgta
    18661 gtgaatttga gggtagtctt ggctacccca aaaccagagt gagagtcctc aggacttgga
    18721 ctctgggaag cgaggggaac tggatgatcc agtatctttg gaagaaacaa gttaggtgtg
    18781 gtgtcagttg ataaaatggg ggacacggga acaagtggag gtccatggat tcggcggggg
    18841 tgggggtggg gcaggattgt tgttttgtgg tttgtagaga ggaacactac acgtgaagga
    18901 agttaccaga agctagacca ggctgccctg tgtatgagaa gtgccgggcc atgccacttc
    18961 atgatcccag aggaaggggc tcctgttcct aattgtctct gagactctgt catttgttat
    19021 ggcactctgg tgctggtagg aactgggcct catctgagta gagatgacac ttagagctgc
    19081 ctagtaggaa aaaggaggaa gagagagcaa gcaagacaca gggtggtcct ggggtttgac
    19141 tctggtgaag aaagagccac tggagagcgg agaaaagcag gcccggccaa gtgcagaaca
    19201 tccaagtctg gaggagaaat ttctgaaaac aggagagagg ggatttgagg ctgccctcat
    19261 ccttggcaat ggggtgaccc tcctaagtca cctttgtcac atgggcttga cagcagagcc
    19321 caggaaggag ggagttagtg gaaggggagg aaagtattgt ctcaagaggg gaaatatgga
    19381 tctaagtgaa ggtgagctaa gaa
//
