# Supplementary material for: CRISPR-Cas9 enables conditional mutagenesis of challenging loci
Source: Sci Rep. 2016 Sep 1;6:32326. doi: 10.1038/srep32326 (PMC5007477; doi:10.1038/srep32326)
Supplement: Supplementary File 3 [file srep32326-s3.zip › gb/HEP01001_A04_vector.gb]

LOCUS       44267#L1L2_Bact_P#R3R4_pBR_amp        21927 bp    dna     circular UNK 
ACCESSION   unknown
SOURCE      Mus musculus
  ORGANISM  Mus musculus
            Eukaryota; Metazoa; Chordata; Craniata; Vertebrata; Euteleostomi;
            Mammalia; Eutheria; Euarchontoglires; Glires; Rodentia;
            Sciurognathi; Muroidea; Muridae; Murinae; Mus.
COMMENT     cassette: L1L2_Bact_P
COMMENT     design_id: 44267
COMMENT     backbone: R3R4_pBR_amp
COMMENT     transcript_id: ENSMUST00000102481
FEATURES             Location/Qualifiers
     misc_feature    29..152
                     /note="R4 gateway site"
                     /label="R4 gateway site"
     misc_feature    161..3098
                     /note="pBR322"
                     /label="pBR322"
     CDS             complement(2030..2890)
                     /note="AmpR"
                     /label="AmpR"
     misc_feature    3109..3232
                     /note="R3 gateway site"
                     /label="R3 gateway site"
     misc_feature    3238..3245
                     /note="AsiSI"
                     /label="AsiSI"
     misc_feature    1..3270
                     /note="Synthetic Backbone"
                     /label="Synthetic Backbone"
     exon            5100..5194
                     /db_xref="ENSEMBL:ENSMUSE00000306453"
                     /rank="2"
                     /note="ENSMUSE00000306453"
                     /label="ENSMUSE00000306453"
     exon            4564..4781
                     /db_xref="ENSEMBL:ENSMUSE00000772595"
                     /rank="1"
                     /note="ENSMUSE00000772595"
                     /label="ENSMUSE00000772595"
     misc_feature    3271..7923
                     /note="5 arm"
                     /label="5 arm"
     misc_feature    7951..7975
                     /note="B1 Gateway"
                     /label="B1 Gateway"
     misc_feature    7988..8035
                     /note="Frt"
                     /label="Frt"
     intron          8036..8910
                     /note="mouse En2 intron"
                     /label="mouse En2 intron"
     misc_feature    8908..8910
                     /note="Splice Acceptor"
                     /label="Splice Acceptor"
     exon            8911..9083
                     /note="mouse En2 exon"
                     /label="mouse En2 exon"
     misc_feature    9095..9688
                     /note="ECMV IRES"
                     /label="ECMV IRES"
     gene            9689..12749
                     /gene="lacZ"
                     /note="lacZ"
                     /label="lacZ"
     misc_feature    12788..13031
                     /note="SV40 polyadenylation site"
                     /label="SV40 polyadenylation site"
     misc_feature    13035..13068
                     /note="loxP"
                     /label="loxP"
     promoter        13095..13614
                     /note="human beta actin promoter"
                     /label="human beta actin promoter"
     gene            13640..14434
                     /gene="NeoR"
                     /note="NeoR"
                     /label="NeoR"
     misc_feature    14634..14875
                     /note="SV40 polyadenylation site"
                     /label="SV40 polyadenylation site"
     misc_feature    14892..14939
                     /note="Frt"
                     /label="Frt"
     misc_feature    14946..14979
                     /note="loxP"
                     /label="loxP"
     misc_feature    8925..9002
                     /note="FCHK std_gpr"
                     /label="FCHK std_gpr"
     misc_feature    14995..15015
                     /note="B2 Gateway"
                     /label="B2 Gateway"
     misc_feature    7924..15045
                     /note="Synthetic Cassette"
                     /label="Synthetic Cassette"
     exon            16331..16467
                     /db_xref="ENSEMBL:ENSMUSE00000183366"
                     /type="targeted"
                     /rank="5"
                     /note="target exon 1 ENSMUSE00000183366"
     exon            15962..16090
                     /db_xref="ENSEMBL:ENSMUSE00000306438"
                     /type="targeted"
                     /rank="4"
                     /note="target exon 2 ENSMUSE00000306438"
     exon            15465..15562
                     /db_xref="ENSEMBL:ENSMUSE00000306447"
                     /type="targeted"
                     /rank="3"
                     /note="target exon 3 ENSMUSE00000306447"
     misc_feature    15046..16635
                     /note="Critical Region"
                     /label="Critical Region"
     misc_feature    16659..16692
                     /note="Downstream LoxP"
                     /label="Downstream LoxP"
     misc_feature    16636..16715
                     /note="synthetic loxP region"
                     /label="synthetic loxP region"
     exon            19763..19915
                     /db_xref="ENSEMBL:ENSMUSE00001286812"
                     /rank="7"
                     /note="ENSMUSE00001286812"
                     /label="ENSMUSE00001286812"
     exon            18653..18798
                     /db_xref="ENSEMBL:ENSMUSE00000183364"
                     /rank="6"
                     /note="ENSMUSE00000183364"
                     /label="ENSMUSE00000183364"
     misc_feature    16716..21927
                     /note="3 arm"
                     /label="3 arm"
ORIGIN      
        1 ccactggccg tcgttttaca ttaattaaca actttgtata gaaaagttga acgagaaacg
       61 taaaatgata taaatatcaa tatattaaat tagattttgc ataaaaaaca gactacataa
      121 tactgtaaaa cacaacatat ccagtcacta tggcggccgc aatcgggcag cgttgggtcc
      181 tggccacggg tgcgcatgat cgtgctcctg tcgttgagga cccggctagg ctggcggggt
      241 tgccttactg gttagcagaa tgaatcaccg atacgcgagc gaacgtgaag cgactgctgc
      301 tgcaaaacgt ctgcgacctg agcaacaaca tgaatggtct tcggtttccg tgtttcgtaa
      361 agtctggaaa cgcggaagtc agcgccctgc accattatgt tccggatctg catcgcagga
      421 tgctgctggc taccctgtgg aacacctaca tctgtattaa cgaagcgctg gcattgaccc
      481 tgagtgattt ttctctggtc ccgccgcatc cataccgcca gttgtttacc ctcacaacgt
      541 tccagtaacc gggcatgttc atcatcagta acccgtatcg tgagcatcct ctctcgtttc
      601 atcggtatca ttacccccat gaacagaaat cccccttaca cggaggcatc agtgaccaaa
      661 caggaaaaaa ccgcccttaa catggcccgc tttatcagaa gccagacatt aacgcttctg
      721 gagaaactca acgagctgga cgcggatgaa caggcagaca tctgtgaatc gcttcacgac
      781 cacgctgatg agctttaccg cagctgcctc gcgcgtttcg gtgatgacgg tgaaaacctc
      841 tgacacatgc agctcccgga gacggtcaca gcttgtctgt aagcggatgc cgggagcaga
      901 caagcccgtc agggcgcgtc agcgggtgtt ggcgggtgtc ggggcgcagc catgacccag
      961 tcacgtagcg atagcggagt gtatactggc ttaactatgc ggcatcagag cagattgtac
     1021 tgagagtgca ccatatgcgg tgtgaaatac cgcacagatg cgtaaggaga aaataccgca
     1081 tcaggcgctc ttccgcttcc tcgctcactg actcgctgcg ctcggtcgtt cggctgcggc
     1141 gagcggtatc agctcactca aaggcggtaa tacggttatc cacagaatca ggggataacg
     1201 caggaaagaa catgtgagca aaaggccagc aaaaggccag gaaccgtaaa aaggccgcgt
     1261 tgctggcgtt tttccatagg ctccgccccc ctgacgagca tcacaaaaat cgacgctcaa
     1321 gtcagaggtg gcgaaacccg acaggactat aaagatacca ggcgtttccc cctggaagct
     1381 ccctcgtgcg ctctcctgtt ccgaccctgc cgcttaccgg atacctgtcc gcctttctcc
     1441 cttcgggaag cgtggcgctt tctcatagct cacgctgtag gtatctcagt tcggtgtagg
     1501 tcgttcgctc caagctgggc tgtgtgcacg aaccccccgt tcagcccgac cgctgcgcct
     1561 tatccggtaa ctatcgtctt gagtccaacc cggtaagaca cgacttatcg ccactggcag
     1621 cagccactgg taacaggatt agcagagcga ggtatgtagg cggtgctaca gagttcttga
     1681 agtggtggcc taactacggc tacactagaa ggacagtatt tggtatctgc gctctgctga
     1741 agccagttac cttcggaaaa agagttggta gctcttgatc cggcaaacaa accaccgctg
     1801 gtagcggtgg tttttttgtt tgcaagcagc agattacgcg cagaaaaaaa ggatctcaag
     1861 aagatccttt gatcttttct acggggtctg acgctcagtg gaacgaaaac tcacgttaag
     1921 ggattttggt catgagatta tcaaaaagga tcttcaccta gatcctttta aattaaaaat
     1981 gaagttttaa atcaatctaa agtatatatg agtaaacttg gtctgacagt taccaatgct
     2041 taatcagtga ggcacctatc tcagcgatct gtctatttcg ttcatccata gttgcctgac
     2101 tccccgtcgt gtagataact acgatacggg agggcttacc atctggcccc agtgctgcaa
     2161 tgataccgcg agacccacgc tcaccggctc cagatttatc agcaataaac cagccagccg
     2221 gaagggccga gcgcagaagt ggtcctgcaa ctttatccgc ctccatccag tctattaatt
     2281 gttgccggga agctagagta agtagttcgc cagttaatag tttgcgcaac gttgttgcca
     2341 ttgctgcagg catcgtggtg tcacgctcgt cgtttggtat ggcttcattc agctccggtt
     2401 cccaacgatc aaggcgagtt acatgatccc ccatgttgtg caaaaaagcg gttagctcct
     2461 tcggtcctcc gatcgttgtc agaagtaagt tggccgcagt gttatcactc atggttatgg
     2521 cagcactgca taattctctt actgtcatgc catccgtaag atgcttttct gtgactggtg
     2581 agtactcaac caagtcattc tgagaatagt gtatgcggcg accgagttgc tcttgcccgg
     2641 cgtcaacacg ggataatacc gcgccacata gcagaacttt aaaagtgctc atcattggaa
     2701 aacgttcttc ggggcgaaaa ctctcaagga tcttaccgct gttgagatcc agttcgatgt
     2761 aacccactcg tgcacccaac tgatcttcag catcttttac tttcaccagc gtttctgggt
     2821 gagcaaaaac aggaaggcaa aatgccgcaa aaaagggaat aagggcgaca cggaaatgtt
     2881 gaatactcat actcttcctt tttcaatatt attgaagcat ttatcagggt tattgtctca
     2941 tgagcggata catatttgaa tgtatttaga aaaataaaca aataggggtt ccgcgcacat
     3001 ttccccgaaa agtgccacct gacgtctaag aaaccattat tatcatgaca ttaacctata
     3061 aaaataggcg tatcacgagg ccctttcgtc ttcaagaaaa ttgtcgacca tagtgactgg
     3121 atatgttgtg ttttacagta ttatgtagtc tgttttttat gcaaaatcta atttaatata
     3181 ttgatattta tatcatttta cgtttctcgt tcaactttat tatacaaagt tgcggacgcg
     3241 atcgccggcg gataacaatt tcacacagga gctgctttca tgattcttgt ggccataaac
     3301 aaaggttcta cctattccaa ggctgttagg gattgatcta gaacaagaac accctctgac
     3361 atccagttca ataggatccc gcaccccaac accccttacc tttgaaagat tcttgccctg
     3421 agcttcccac ccacaaagca gtcccagaac tctacctgaa ttcattcctt ccttccttcc
     3481 ttccttcctt ccttccttcc ttccttcctt ccttccttct ctccctcttt ctctctctcc
     3541 tttctctttt gagatagtgt ctcatgtagc ccaggctgaa gacacatagc atctcctcct
     3601 gcctccccgt ctggagccct gggatcacag gcctgtgcca ccaggaacca atgttctgca
     3661 gtgctgagat tccaacccag ggcttcactg ggtaagccct ccactggctg agctacacct
     3721 ccaggaccta gtttgtatgg attctgtgca ttagcagtta gctccgagtc accaatagca
     3781 atgcattaag gaaagaaata gaagcacttc ccctaggagt gacttaacca agagtaagtc
     3841 tagatttgaa ttctctgtgt catgctcttg gaggcttctg tcctgtctgt ctactgtgta
     3901 cgtctgaact tgtgcctgcc tggaggctgc cttgtgaatc tgtctgtctc tgtgtctgca
     3961 tctatcccta tgtgtgagac tgtctcatct atgtgttctg tgcctgtgtg tctgttgttg
     4021 ggtgactgtc tgtctgtccc tcacaaaggg cttcgatctg tctttattga acagcagaga
     4081 aagcatcaca cagaggacaa ggcaacaaaa atcaagcagc atcctctctc tctctctctc
     4141 tctctctctc tctccttcct tgtttgtttg acacaggatt tctctgtata gccctggctg
     4201 tcctgaaatc tgctttgtag accaggttgt cctcgtactg gatgcttcct aagcgggtct
     4261 aatgttttct ttggaaaaag caaccccagg aacaaacatt gtctttcttc ctcacgtaac
     4321 actcagcttg aaagcagaga gaatgtacat ttctcggatg gtggttgttg ctattgtcgt
     4381 tttgggggag gagttggtga aacaatatgt gtggcccagg ctgaccccga gcactctaca
     4441 tagccatgga taatcttaag tcctgatcac cctgcctcta cctccccaga gctggggttc
     4501 caggtgtttg ctggcaaagg acctgtcttt ggcatgtttc tcagtgtact tctagaacga
     4561 caagggaatg gaaaaataaa caaaaacaag aaaaccaaac atttggactc cagcccttta
     4621 ttgcactgga ctttgggaaa atctccacct tgcatattcc tccagcgtct ctggctgata
     4681 aggccactca taaaaaggaa gcttggccag ggccagacct acagacgtcc agggacacac
     4741 catgatcagg acactgctgc tatctgcctt ggtggctgga ggtaacctgt ctggtgaagc
     4801 tgggaacctg aatctcctgc tcttcccttg agctgctgtc ccctctccgg tccctcctat
     4861 agcaggacat ggtgacacac tccttgtgtc agcctcaaga acctaagaca ggagggtggc
     4921 aaatttaagg ccagctccag ttaactaatt caaaggcagc taggagctgg ggtggaggac
     4981 aggactcatg gacctcgaag atcattccaa agcaagggtt tcctgttggg gttcaggtga
     5041 ttttgcccac aattatcact cccaaccaac acaatcctct ctcaatcctc tcttcacagc
     5101 cctcagctgt gggtacccca cttatgaggt ggaggatgat gtgagcaggg tagttggggg
     5161 tcaagaggcc acacccaaca cctggccctg gcaggtaagt cagccacaca tgtgggtcta
     5221 ttgtgtgaat atggatgagg cctggtagaa acacagacgc accaataaga tacattctga
     5281 caaccttggc caatttgggg gctgagggaa agtttacttc tccagagact tcaaagaggg
     5341 gggtccacca ctctaagaca catttgcaat gcctgcagat ttaaaattag atgcttgctg
     5401 gcacatacag gttactccat aagtcagtca cctctcctat gcaaatgctc tgtgctggaa
     5461 gagaccaatc agagctgctt atgcaaatta gttctttgtt tttgttgtag agggcttatt
     5521 ttgctttgat ttctttctcg gtgtaactat ctctgattgt cctggactcg tttcttagag
     5581 caggctggcc ttaaactcac agagatcctc ctgcctctat ctccgaagtg ctgggattaa
     5641 aagtgtgcca ccatctggct tgcaaatgaa ttctttgtta taatgttacc aatgaaaata
     5701 actgtttgct tacactgatc taatcatact cacatcatat caaattgaaa tttgacacag
     5761 cacaaattac taggtctttc cataggatga atgtgacctt tacaatcaat atatttaaaa
     5821 atctcttgct ggtgttgcct taaacccagc ccttgggaga cagaggcagg aagatctcca
     5881 gactggaggc cagcctggtc tacagaggga gttctaggcc agcctggtct acagagggag
     5941 ttctaggcca gcctggtcta cagagggagt tctaggacag ccagggctgc acagaaaaat
     6001 cttatcttga aaaaccaaga aaagaaaaac ctctcttacc tgggataact tgtgcttgct
     6061 gctctttcag aggacctgag ctctgttccc aggacccaca aagcagttta caacaatcta
     6121 gaatgttcca ggggattggt gccatgtttc tggcctcctc aggcatgaga caaaacaccg
     6181 ggtacacata tatacatgaa ggcaaacagg cacacacaca gaagccagga ggtttgttta
     6241 tatatttact tccttattta cttatttaga tgagggcctc cctgtgtcgc tctggctcct
     6301 ctgaaacaca ctgtatagac taagctggcc tcagactcag attcatcgga gtgccgggat
     6361 taaaggcctg tgccactatt cccagcctaa gtaagcactg acttatgcct gtggaacagt
     6421 taggtataaa ctctgtccac aggtcccact agatatagtt aacagtcttc ttgggattgc
     6481 tatgctcggc tgcctttgtt tgctcaaatc taaaatgggc atgatgaaca agagttgtgc
     6541 cttgtggggt aacaggaccg gtgggagatt acatgtgtgc ccacctctga taaagatata
     6601 ccacctgatg actgccacag tatttggagt gttgttctat cagaattatc agtgatacca
     6661 gagagcactg gtcaagtgct ccctattttt ctgataaagg tactaggact cagaatggtt
     6721 gtgaaacagc ccaaagttag ccccttgagc tagggaagac tcaagattca aatctgattc
     6781 aggcgttgag tacggtgctc agccggtcat ttgcaggaag ctgtgggttt ggtctgcagc
     6841 accgaataac attttggaca tggaggtgca tgaatgtcca cctagctctc aggagatgaa
     6901 ggcaagagga tcaggagttg gggctcatct ttgataatat aaagaatttg agaccagctt
     6961 ggagtatatg atacatctca aaaaaaaaaa aaaagaagaa gaaaaattta atgcaaccga
     7021 ttttgaagtc ccctccatgc tgtagggagc tatttcttac tccccaatca acttgcctgg
     7081 ttacccttca gaacccaaat cattggctca agttctgccc atgggaaaaa gagtttctcc
     7141 ctctagggag gttttatatg ctctcaatgg gagcagcaag ctttcaagga tctttctttg
     7201 ttttgtttat tttattacat gtatttgcag gggatggggt cacatatgcc accacactca
     7261 tgtgaatatc ataggacaac tagcaggagt aggtcctgtt ttctgcgcgg attcaacgag
     7321 gtcctggggc gtgaccccct gttgtcagtt actcactgaa ttctcagtgc cctgcattgt
     7381 ccctatttta aacattttcc gggtcccaca gtactaggga ctgaaccaag agtactgtct
     7441 actgtcttgc tccttatagc ttactcactc tgctttctcc tggcaaaccc aaaagtagct
     7501 ccgcccacaa gtgggagggt cctgcctgca tcagccatca atcatcagtt aagaacatac
     7561 accacatgct tgcttacagg ccaatcgaga ggggttattg tctcagtttg gttccctctt
     7621 tgcaaatgag gctaacttgg gtcaagttga cataaaactt gccaggaaaa cattgacatg
     7681 cttgtgtaca ctgttttgga ttgggttgtc acagaaactt catggagaag gtggcatcca
     7741 ggaagagacc agtgggaagt agggaaggtt ctgccaacag actgtaaatg caaagacctt
     7801 aagacagtgg tgggtcagcc taaccgagtg acagctcgac agaggtcagt gtggctggca
     7861 cagaatggaa gtgaatgcct gaaagggcaa agagatagtg taggacttca tcaaattacc
     7921 ttaaaggcgc ataacgatac cacgatatca acaagtttgt acaaaaaagc aggctggcgc
     7981 cggaaccgaa gttcctattc cgaagttcct attctctaga aagtatagga acttcgaacc
     8041 ctttcccaca ccaccctcca cacttgcccc aaacactgcc aactatgtag gaggaagggg
     8101 ttgggactaa cagaagaacc cgttgtgggg aagctgttgg gagggtcact ttatgttctt
     8161 gcccaaggtc agttgggtgg cctgcttctg atgaggtggt cccaaggtct ggggtagaag
     8221 gtgagaggga caggccacca aggtcagccc ccccccccta tcccatagga gccaggtccc
     8281 tctcctggac aggaagactg aaggggagat gccagagact cagtgaagcc tggggtaccc
     8341 tattggagtc cttcaaggaa acaaacttgg cctcaccagg cctcagcctt ggctcctcct
     8401 gggaactcta ctgcccttgg gatccccttg tagttgtggg ttacatagga agggggacgg
     8461 gattcccctt gactggctag cctactcttt tcttcagtct tctccatctc ctctcacctg
     8521 tctctcgacc ctttccctag gatagacttg gaaaaagata aggggagaaa acaaatgcaa
     8581 acgaggccag aaagattttg gctgggcatt ccttccgcta gcttttattg ggatccccta
     8641 gtttgtgata ggccttttag ctacatctgc caatccatct cattttcaca cacacacaca
     8701 ccactttcct tctggtcagt gggcacatgt ccagcctcaa gtttatatca ccacccccaa
     8761 tgcccaacac ttgtatggcc ttgggcgggt catccccccc cccaccccca gtatctgcaa
     8821 cctcaagcta gcttgggtgc gttggttgtg gataagtagc tagactccag caaccagtaa
     8881 cctctgccct ttctcctcca tgacaaccag gtcccaggtc ccgaaaacca aagaagaaga
     8941 accctaacaa agaggacaag cggcctcgca cagccttcac tgctgagcag ctccagaggc
     9001 tcaaggctga gtttcagacc aacaggtacc tgacagagca gcggcgccag agtctggcac
     9061 aggagctcgg tacccggaag atctggactc tagagaattc cgcccctctc cctccccccc
     9121 ccctaacgtt actggccgaa gccgcttgga ataaggccgg tgtgcgtttg tctatatgtt
     9181 attttccacc atattgccgt cttttggcaa tgtgagggcc cggaaacctg gccctgtctt
     9241 cttgacgagc attcctaggg gtctttcccc tctcgccaaa ggaatgcaag gtctgttgaa
     9301 tgtcgtgaag gaagcagttc ctctggaagc ttcttgaaga caaacaacgt ctgtagcgac
     9361 cctttgcagg cagcggaacc ccccacctgg cgacaggtgc ctctgcggcc aaaagccacg
     9421 tgtataagat acacctgcaa aggcggcaca accccagtgc cacgttgtga gttggatagt
     9481 tgtggaaaga gtcaaatggc tctcctcaag cgtattcaac aaggggctga aggatgccca
     9541 gaaggtaccc cattgtatgg gatctgatct ggggcctcgg tgcacatgct ttacatgtgt
     9601 ttagtcgagg ttaaaaaacg tctaggcccc ccgaaccacg gggacgtggt tttcctttga
     9661 aaaacacgat gataagcttg ccacaaccat ggaagatccc gtcgttttac aacgtcgtga
     9721 ctgggaaaac cctggcgtta cccaacttaa tcgccttgca gcacatcccc ctttcgccag
     9781 ctggcgtaat agcgaagagg cccgcaccga tcgcccttcc caacagttgc gcagcctgaa
     9841 tggcgaatgg cgctttgcct ggtttccggc accagaagcg gtgccggaaa gctggctgga
     9901 gtgcgatctt cctgaggccg atactgtcgt cgtcccctca aactggcaga tgcacggtta
     9961 cgatgcgccc atctacacca acgtgaccta tcccattacg gtcaatccgc cgtttgttcc
    10021 cacggagaat ccgacgggtt gttactcgct cacatttaat gttgatgaaa gctggctaca
    10081 ggaaggccag acgcgaatta tttttgatgg cgttaactcg gcgtttcatc tgtggtgcaa
    10141 cgggcgctgg gtcggttacg gccaggacag tcgtttgccg tctgaatttg acctgagcgc
    10201 atttttacgc gccggagaaa accgcctcgc ggtgatggtg ctgcgctgga gtgacggcag
    10261 ttatctggaa gatcaggata tgtggcggat gagcggcatt ttccgtgacg tctcgttgct
    10321 gcataaaccg actacacaaa tcagcgattt ccatgttgcc actcgcttta atgatgattt
    10381 cagccgcgct gtactggagg ctgaagttca gatgtgcggc gagttgcgtg actacctacg
    10441 ggtaacagtt tctttatggc agggtgaaac gcaggtcgcc agcggcaccg cgcctttcgg
    10501 cggtgaaatt atcgatgagc gtggtggtta tgccgatcgc gtcacactac gtctgaacgt
    10561 cgaaaacccg aaactgtgga gcgccgaaat cccgaatctc tatcgtgcgg tggttgaact
    10621 gcacaccgcc gacggcacgc tgattgaagc agaagcctgc gatgtcggtt tccgcgaggt
    10681 gcggattgaa aatggtctgc tgctgctgaa cggcaagccg ttgctgattc gaggcgttaa
    10741 ccgtcacgag catcatcctc tgcatggtca ggtcatggat gagcagacga tggtgcagga
    10801 tatcctgctg atgaagcaga acaactttaa cgccgtgcgc tgttcgcatt atccgaacca
    10861 tccgctgtgg tacacgctgt gcgaccgcta cggcctgtat gtggtggatg aagccaatat
    10921 tgaaacccac ggcatggtgc caatgaatcg tctgaccgat gatccgcgct ggctaccggc
    10981 gatgagcgaa cgcgtaacgc gaatggtgca gcgcgatcgt aatcacccga gtgtgatcat
    11041 ctggtcgctg gggaatgaat caggccacgg cgctaatcac gacgcgctgt atcgctggat
    11101 caaatctgtc gatccttccc gcccggtgca gtatgaaggc ggcggagccg acaccacggc
    11161 caccgatatt atttgcccga tgtacgcgcg cgtggatgaa gaccagccct tcccggctgt
    11221 gccgaaatgg tccatcaaaa aatggctttc gctacctgga gagacgcgcc cgctgatcct
    11281 ttgcgaatac gcccacgcga tgggtaacag tcttggcggt ttcgctaaat actggcaggc
    11341 gtttcgtcag tatccccgtt tacagggcgg cttcgtctgg gactgggtgg atcagtcgct
    11401 gattaaatat gatgaaaacg gcaacccgtg gtcggcttac ggcggtgatt ttggcgatac
    11461 gccgaacgat cgccagttct gtatgaacgg tctggtcttt gccgaccgca cgccgcatcc
    11521 agcgctgacg gaagcaaaac accagcagca gtttttccag ttccgtttat ccgggcaaac
    11581 catcgaagtg accagcgaat acctgttccg tcatagcgat aacgagctcc tgcactggat
    11641 ggtggcgctg gatggtaagc cgctggcaag cggtgaagtg cctctggatg tcgctccaca
    11701 aggtaaacag ttgattgaac tgcctgaact accgcagccg gagagcgccg ggcaactctg
    11761 gctcacagta cgcgtagtgc aaccgaacgc gaccgcatgg tcagaagccg ggcacatcag
    11821 cgcctggcag cagtggcgtc tggcggaaaa cctcagtgtg acgctccccg ccgcgtccca
    11881 cgccatcccg catctgacca ccagcgaaat ggatttttgc atcgagctgg gtaataagcg
    11941 ttggcaattt aaccgccagt caggctttct ttcacagatg tggattggcg ataaaaaaca
    12001 actgctgacg ccgctgcgcg atcagttcac ccgtgcaccg ctggataacg acattggcgt
    12061 aagtgaagcg acccgcattg accctaacgc ctgggtcgaa cgctggaagg cggcgggcca
    12121 ttaccaggcc gaagcagcgt tgttgcagtg cacggcagat acacttgctg atgcggtgct
    12181 gattacgacc gctcacgcgt ggcagcatca ggggaaaacc ttatttatca gccggaaaac
    12241 ctaccggatt gatggtagtg gtcaaatggc gattaccgtt gatgttgaag tggcgagcga
    12301 tacaccgcat ccggcgcgga ttggcctgaa ctgccagctg gcgcaggtag cagagcgggt
    12361 aaactggctc ggattagggc cgcaagaaaa ctatcccgac cgccttactg ccgcctgttt
    12421 tgaccgctgg gatctgccat tgtcagacat gtataccccg tacgtcttcc cgagcgaaaa
    12481 cggtctgcgc tgcgggacgc gcgaattgaa ttatggccca caccagtggc gcggcgactt
    12541 ccagttcaac atcagccgct acagtcaaca gcaactgatg gaaaccagcc atcgccatct
    12601 gctgcacgcg gaagaaggca catggctgaa tatcgacggt ttccatatgg ggattggtgg
    12661 cgacgactcc tggagcccgt cagtatcggc ggaattccag ctgagcgccg gtcgctacca
    12721 ttaccagttg gtctggtgtc aaaaataata ataaccgggc aggggggatc taagctctag
    12781 ataagtaatg atcataatca gccatatcac atctgtagag gttttacttg ctttaaaaaa
    12841 cctcccacac ctccccctga acctgaaaca taaaatgaat gcaattgttg ttgttaactt
    12901 gtttattgca gcttataatg gttacaaata aagcaatagc atcacaaatt tcacaaataa
    12961 agcatttttt tcactgcatt ctagttgtgg tttgtccaaa ctcatcaatg tatcttatca
    13021 tgtctggatc cggaataact tcgtatagca tacattatac gaagttatgt ttaaacggcg
    13081 cgccccggaa ttcgccttct gcaggagcgt acagaaccca gggccctggc acccgtgcag
    13141 accctggccc accccacctg ggcgctcagt gcccaagaga tgtccacacc taggatgtcc
    13201 cgcggtgggt ggggggcccg agagacgggc aggccggggg caggcctggc catgcggggc
    13261 cgaaccgggc actgcccagc gtgggcgcgg gggccacggc gcgcgccccc agcccccggg
    13321 cccagcaccc caaggcggcc aacgccaaaa ctctccctcc tcctcttcct caatctcgct
    13381 ctcgctcttt ttttttttcg caaaaggagg ggagaggggg taaaaaaatg ctgcactgtg
    13441 cggcgaagcc ggtgagtgag cggcgcgggg ccaatcagcg tgcgccgttc cgaaagttgc
    13501 cttttatggc tcgagcggcc gcggcggcgc cctataaaac ccagcggcgc gacgcgccac
    13561 caccgccgag accgcgtccg ccccgcgagc acagagcctc gcctttgccg atcctctaga
    13621 gtcgagatcc gccgccacca tgattgaaca agatggattg cacgcaggtt ctccggccgc
    13681 ttgggtggag aggctattcg gctatgactg ggcacaacag acaatcggct gctctgatgc
    13741 cgccgtgttc cggctgtcag cgcaggggcg cccggttctt tttgtcaaga ccgacctgtc
    13801 cggtgccctg aatgaactgc aggacgaggc agcgcggcta tcgtggctgg ccacgacggg
    13861 cgttccttgc gcagctgtgc tcgacgttgt cactgaagcg ggaagggact ggctgctatt
    13921 gggcgaagtg ccggggcagg atctcctgtc atctcacctt gctcctgccg agaaagtatc
    13981 catcatggct gatgcaatgc ggcggctgca tacgcttgat ccggctacct gcccattcga
    14041 ccaccaagcg aaacatcgca tcgagcgagc acgtactcgg atggaagccg gtcttgtcga
    14101 tcaggatgat ctggacgaag agcatcaggg gctcgcgcca gccgaactgt tcgccaggct
    14161 caaggcgcgc atgcccgacg gcgaggatct cgtcgtgacc catggcgatg cctgcttgcc
    14221 gaatatcatg gtggaaaatg gccgcttttc tggattcatc gactgtggcc ggctgggtgt
    14281 ggcggaccgc tatcaggaca tagcgttggc tacccgtgat attgctgaag agcttggcgg
    14341 cgaatgggct gaccgcttcc tcgtgcttta cggtatcgcc gctcccgatt cgcagcgcat
    14401 cgccttctat cgccttcttg acgagttctt ctgagcggga ctctggggtt cgaaatgacc
    14461 gaccaagcga cgcccaacct gccatcacga gatttcgatt ccaccgccgc cttctatgaa
    14521 aggttgggct tcggaatcgt tttccgggac gccggctgga tgatcctcca gcgcggggat
    14581 ctcatgctgg agttcttcgc ccaccccccg gatctaagct ctagataagt aatgatcata
    14641 atcagccata tcacatctgt agaggtttta cttgctttaa aaaacctccc acacctcccc
    14701 ctgaacctga aacataaaat gaatgcaatt gttgttgtta acttgtttat tgcagcttat
    14761 aatggttaca aataaagcaa tagcatcaca aatttcacaa ataaagcatt tttttcactg
    14821 cattctagtt gtggtttgtc caaactcatc aatgtatctt atcatgtctg gatccggggg
    14881 taccgcgtcg agaagttcct attccgaagt tcctattctc tagaaagtat aggaacttcg
    14941 tcgagataac ttcgtatagc atacattata cgaagttatg tcgagatatc tagacccagc
    15001 tttcttgtac aaagtggttg atatctctat agtcgcagta ggcgggttaa gaagggattt
    15061 ttctggctgt ggtgaaccga gaatacaagg gtgagccggc atggtggctc acacctgcaa
    15121 tcttagctct tgggaggtag attaggaaga tgggggtggg gggaggggcg gggttaaagg
    15181 tcagcctggg ctacatagcc agactttcag aaatgaaaga aaacacagga tgagggttga
    15241 gctaagtgct acaatgcagg ctcactaggt agcccaggct ggcctgaaat tctccatcct
    15301 cctgtctcgg ccagggctct gagtgttgac attaaaaaca tatcatgccc ttcttagtca
    15361 aatttttaat attttgttcg tcgtagattt gtgttaggtt ttgctgttgt tttgaaacaa
    15421 tttctcccac ccaagcatct gttctctcca tccccctccc ccaggtctcc ctgcaggtcc
    15481 tttcctccgg aaggtggcgc cacaactgcg gaggctccct ggtggccaac aactgggttc
    15541 tgacagctgc ccattgcctc aggtaacaga actccaatgt tacctgctcc ctagctgttc
    15601 acggtgtcct ggagtggcac tgagccctag agcacagatc cccaactgga ccgatccatg
    15661 ggctgtaaat gagacctgga gagaatcctc acgcgcctgc cttcggcgca ggcgcacatc
    15721 tataggtggc tcagggttgc aggattccct ggtccataca cagcactgca ctgaatgccc
    15781 cgtgccagaa ggatacagag gaagaaacag cccagcgcct gccttcctgg gataaccagt
    15841 aatggttctg gattgtttcc ttgatagctc tctgcactag gttgtccttg ctcacagaga
    15901 ctggagggca gggggcgggg ggaagagttt atggacctct ctcttactct gcccctcaca
    15961 gcaactatca gacctaccga gtgctgctgg gcgcacacag cctctccaac cccggagctg
    16021 gctctgctgc tgttcaagtc tctaagcttg tggtccacca gaggtggaac tcccaaaacg
    16081 tcggcaatgg gtatgttctg tcctgtctgg ggctctcagg ggtagggttg gcggccacac
    16141 acctctgcct cttctgaagg gaagggagtt acaggggccc atgtgggaat ggtggaggag
    16201 ggagaagcaa acaccatggg acatcctgcc accctgcctg cagggtcagc ctggggtcat
    16261 acatgggaaa tgacaaaggt agacgggtag agtcaaaaca ctttctgatc tatctttatt
    16321 cctgacccag ctatgacatt gccttaatca aactggccag cccagtgacc ctgagcaaga
    16381 acatccagac agcttgcctc ccacccgctg gcaccattct cccgagaaac tatgtctgct
    16441 atgtcacagg ctggggcctg ctgcagagta agtataagca agcaggggac cccccaaggc
    16501 ctggcagaga agggagttgc tggtacctct gtccctaggg tgtttggctg ccttagaggg
    16561 acaggctagt ggagactggt aactatgtct ggggttcaaa tctcagcatt cttagttgta
    16621 tgattcaggc acattgagat ggcgcaacgc aattaatgat aacttcgtat agcatacatt
    16681 atacgaagtt atggtctgag ctcgccatca gttcaagaag acaagagaca gagaaggcga
    16741 gagaagacag tccgtggaag cactagtgac tactagtaaa gactagtact aactagtatc
    16801 cactgtgcat tgaccacact gtgtctttca tgtggcccaa ggccagagct cagaataaca
    16861 tgtacaagga gacctcaggg ttccgggaca ccatgaaatt cccaaggccc tcagattgtc
    16921 ttcttgctgc ctaaagctgg gtttggctat cccatgtctt ctcattggat cggttagtgc
    16981 tctgatcact ggtgactgga tcagggacga gtaattgact ggagctaagc caataggaac
    17041 tggaaataga gaagacactc tcctgacaaa aaacagtttg cagtggtggc cattttcttc
    17101 tccatagaga gcaatgatgt ccaacagcaa acaaggaatt tgggagagag aggcagggag
    17161 gtagcccagg ctccttggat atacacactt tgctcatgct gggccctctg taacgcctat
    17221 ctcctcattt gtaaagtata aggtctgtgg tgatggtcac agatatatct gaagtgcttt
    17281 ggacccggga aagcgttaag caagtataat tagagcagtc gtccatgtcc ccttcgccaa
    17341 acaggaatga atatcactgt gaggactggc ccgtttatag agcatgatac actgtgatta
    17401 aggaatgata atgaggtggg gatgttgagg aactcagttg gtaaacagct taccttgcaa
    17461 gcatggggac acatgtcctc agaaccggtg aaagaagcca ggtgtggttg tgcgtactta
    17521 agatcccaac tatgggtaag tagaaacagg ccgattcctg gggttcaata gccagcagca
    17581 tcatccaatt gggtgagccc taagctaagg atagactcta acttaaaaac taacttagat
    17641 gaggctagag aagcggttct caacctgtgg gtcgtgaccc cactgtgatt gtatatcaga
    17701 tgtcctgttt atcagatatt tacattatta ttcataacag tagcaaaatt acagttatga
    17761 agtagcaata aataattttc atggttgggt gttaccagga cacgaactat atgtattaaa
    17821 gagtcacagc attaggaagg ttgagaacca gtgcactaca ggttgacttc tgacatccac
    17881 atacacacac acacacacac acacagaatt aaatgacgtt tatcctggcc aaccatggca
    17941 gtgatgtaga caatgtcact tgggtcatga ggaaaactac cctgaccccg gagtattttt
    18001 ccagctctcg acagctcttt ctcataggaa agtaagagaa acctgtggaa ctagccccgc
    18061 aaaaagagga attctaagcc aagggcagac acatagctag atgtcaggaa cattctagat
    18121 caaggccgtg tggagcctgg aagaaaccag aaactctcct tccgagtctt ttctgcctca
    18181 tccttctcca acaaaagaaa atggcagcca ctgcccacgc cagactccca gagcaaggag
    18241 ctcattggct ttagggttga gtcagatgct caccccgaac caatcaccag taagtagcca
    18301 gaccaccaac caatcaactg aggacacaat gcaaactaac ctggccaaat tcagcaacct
    18361 tgtggaaggg acagggtcac ctggaccgga aagggagggg tcgacagaag acacagcagc
    18421 aacgcttctc cttctcatac ccctgtgttg tatacatagc taacaagctc caaggatcct
    18481 cctgtctctg tctccggccc cacccccaca gccacacgtg gctctttcca cacgcactgg
    18541 ctatctgaac tcaggtctcc acaatttcaa gttaagcaca tcctcgtttg tcccatggtt
    18601 tcctctttac ttgggagccc ccctcatgcc ttctctccgt ggtctcattc agccaatggg
    18661 aacagtcctg acaccctgag gcagggccgc ctgctggttg tggactatgc cacctgctcc
    18721 agcgctagct ggtggggaag ctctgtgaag tccagcatgg tgtgcgctgg tggcgacggc
    18781 gtgacctcca gctgcaatgt gagtatcccg agtcaggtgt ctaaggcaaa aggcggcaca
    18841 ggtgtggtgt cgcggggagt tggtggtagg gaggtgtcct aggatccatc ttttccttcc
    18901 ttcctgggca ggagccttgg aaactcttct ggaacatttc agaacctgtc cgttgttctc
    18961 ctcgtcccca gaaaagatgt tattagtacc atcgccctgt agcattctca ttacctaact
    19021 gctaggaagt ctttagttct ttggatctca cccagatctc tcgttactgt catctgacag
    19081 taccggccca aagtggcccc ttcgggagct gctacagaag tcttcttaaa gacagtgtca
    19141 ggaaccaaag gacttcttgg tacaggcaga ttctacagag gaagacagag gggaaaggga
    19201 gcccacacct tcagttgcac tcagtgcctt gactagaccc acaccctcac actctactgt
    19261 ctccctccaa caagtcccat tctctgaacc gttgccttct ctactgaacc agagaagctc
    19321 atgctggcct gatgggctct catgagggtg aaagaaaagg aagcatagaa aaggtatagc
    19381 tgccaacttg gagcacatac ctactgctcc agcactgggg agggtgagac agggggattg
    19441 ttgcacattt tagcgtagcc tgtgctacat aaaaggcctt ggtttttttt ttttaattaa
    19501 ataagtaagt aagttaaaga tgagcagagc caacatgata atccacacct gtaatggcag
    19561 catttatgaa ggtgaagcag gagaggcact ttgtgaggct ctttatccaa aaaataaata
    19621 ccagctccta gaggcaaggt accaccacct gtaacaataa ggctggcttt agaggacatt
    19681 gtccttgttg aacaacatac taaaaaccag gcccctctgg gcaccctttt cctctcttca
    19741 tgcccaactc tggcttctac agggggactc tggcggacca ctgaattgcc gggcatctaa
    19801 tggccagtgg caggtgcatg gcatcgtgag cttcggctcc tctctgggct gcaactaccc
    19861 ccgcaagcca tccgtcttca ccagggtctc caactacatt gactggatca actcggtaag
    19921 aaccgcaatc cctgagccca cagccccaca atgaggcttg ccaggggttc ccaggatcag
    19981 catgtggatc gaatttcttc ttaggggtct ataggccggt cccacaccct gagtgcccca
    20041 tgtcctgact gccccaggac aaaggactat tcagttctat gtcattgggc cactcccagg
    20101 caaatggggc taagttaatc ttctgtgcct gtgttccaga gagtcctctt gtggaagctc
    20161 aatttccctt ttactataat aatcacacaa tattaagaga ataatatgga atgttaggca
    20221 gtaaagcagc tgccttgcaa atacaaggat gggagttcaa tccccaggac ccacgtaaaa
    20281 agccaagcat ggtagccagc gcctgtgatc ctaggtctgg agaggcagag ccaagaggaa
    20341 cccagaggca cgctggccag ccagagcagc tgagggtaca ggcagtggtc agggtatggt
    20401 ggggggtggc agggagcagg aacaactgca ggaaattggc agtcaggggc ccagggtgaa
    20461 gattaaagga acccagggtc ctgagaggga cactaggaat ggggaggact ttgcccacaa
    20521 ggtgtatttt aatccactct cttagtttgc ttttctgtaa aatggtttgc ttttcttgaa
    20581 ctgagccaga ctcctcagca agtacagccg gctgtacgac agaacaggca gggtggtggc
    20641 gcatgtggca acgcccacaa agaaaggaag ctgccactgg ctcatcgacc cccagttctg
    20701 tgtgcaggga accttaaatt gaattaggtg gtcggaaagc caaatacaaa ctggcagcca
    20761 agaacgtgtg cccgagggat cgggctgaca gagccagcct gagggagctt ccatgatgac
    20821 cactctcccc tgcccgcttg tctcaggcct tttctgctgg gtcggttcag cacaaggaga
    20881 ctcagcccca gagatcccaa gaaattttgt cagggctcag aaatggatca gtgggaaaaa
    20941 ggggcttggg gccaagcctg attggtggtc tgagttcaat ccctgggtga gctgtggtac
    21001 acacaagcac acaccgcaag ttgatgcttt tttttttttt ttaaagtaag ttagagaaaa
    21061 atggataatc aagagaaggg ttagggtttg gaagtttttg ttgttttgtt ttccgtttta
    21121 ctttgttttg attgtgaact gaggacggga gccatgacta tattttgaca gagggaaatc
    21181 gaaaaccagc ttagagcatt tcgaaggagc ctccatgact gggtggaagg atgcttctgg
    21241 gctctgtctc agccagatcc tcagatcctc tctttgttcc cagctgctgg attagttaga
    21301 acacagctga gcctggcagc acctttggga cccaaagcgt gacctgtttt cccagcacct
    21361 gctgtttcca gccatggcag acacagcaag gcagatggct gggcgcagga gtcaggaaga
    21421 ccgaaagggg atagcaaacc ttgttggtac cagggcagag ccccctacat tcttgggaga
    21481 gtggccagtg catagaacat tgggggacag gcaggggttg agcgctgagc tgttagctgt
    21541 ccctggagaa gctgaagagg agacaatggg agcctcacct ggtcccagcc caaggtgctc
    21601 tgtgtgtgtg tgtgtgtgtg tgtgtgtgtg tgtgtgtgtg tgtgtttagt gtgtgggcag
    21661 aaacagctgc aaccctgagg gggtgcctca gaacacacct gcctagacag ccttaggtga
    21721 tgagccgagg ccagcaggcc accaataaaa ggcacaaaca accccggtag tcagcaaatg
    21781 tccccggaaa aatgccaaca tgggagcctt caacaatcac agctttattt ttggttcaga
    21841 agggaataca ttgctttatt taaaatattg cttataaaag gaacacaaga gtgtatcacg
    21901 taagaaatga agattcccct ggcttta
//
