# Supplementary material for: CRISPR-Cas9 enables conditional mutagenesis of challenging loci
Source: Sci Rep. 2016 Sep 1;6:32326. doi: 10.1038/srep32326 (PMC5007477; doi:10.1038/srep32326)
Supplement: Supplementary File 3 [file srep32326-s3.zip › gb/HEP01001_A05_vector.gb]

LOCUS       109198#L1L2_Bact_P#R3R4_pBR_DTA+_Bsd_amp        22911 bp    dna     circular UNK 
ACCESSION   unknown
SOURCE      Mus musculus
  ORGANISM  Mus musculus
            Eukaryota; Metazoa; Chordata; Craniata; Vertebrata; Euteleostomi;
            Mammalia; Eutheria; Euarchontoglires; Glires; Rodentia;
            Sciurognathi; Muroidea; Muridae; Murinae; Mus.
COMMENT     cassette: L1L2_Bact_P
COMMENT     design_id: 109198
COMMENT     backbone: R3R4_pBR_DTA+_Bsd_amp
COMMENT     transcript_id: ENSMUST00000077687
FEATURES             Location/Qualifiers
     misc_feature    29..152
                     /note="R4 gateway site"
                     /label="R4 gateway site"
     promoter        399..911
                     /note="PGK promoter"
                     /label="PGK promoter"
     CDS             925..1581
                     /note="DTA"
                     /label="DTA"
     misc_feature    1706..1959
                     /note="BGH pA"
                     /label="BGH pA"
     promoter        2034..2100
                     /note="EM7 promoter"
                     /label="EM7 promoter"
     CDS             2101..2499
                     /note="BsdR"
                     /label="BsdR"
     CDS             complement(4193..5053)
                     /note="AmpR"
                     /label="AmpR"
     misc_feature    5272..5395
                     /note="R3 gateway site"
                     /label="R3 gateway site"
     misc_feature    5401..5408
                     /note="AsiSI"
                     /label="AsiSI"
     misc_feature    1..5433
                     /note="Synthetic Backbone"
                     /label="Synthetic Backbone"
     misc_feature    5434..11148
                     /note="5 arm"
                     /label="5 arm"
     misc_feature    11176..11200
                     /note="B1 Gateway"
                     /label="B1 Gateway"
     misc_feature    11213..11260
                     /note="Frt"
                     /label="Frt"
     intron          11261..12135
                     /note="mouse En2 intron"
                     /label="mouse En2 intron"
     misc_feature    12133..12135
                     /note="Splice Acceptor"
                     /label="Splice Acceptor"
     exon            12136..12308
                     /note="mouse En2 exon"
                     /label="mouse En2 exon"
     misc_feature    12320..12913
                     /note="ECMV IRES"
                     /label="ECMV IRES"
     gene            12914..15974
                     /gene="lacZ"
                     /note="lacZ"
                     /label="lacZ"
     misc_feature    16013..16256
                     /note="SV40 polyadenylation site"
                     /label="SV40 polyadenylation site"
     misc_feature    16260..16293
                     /note="loxP"
                     /label="loxP"
     promoter        16320..16839
                     /note="human beta actin promoter"
                     /label="human beta actin promoter"
     gene            16865..17659
                     /gene="NeoR"
                     /note="NeoR"
                     /label="NeoR"
     misc_feature    17859..18100
                     /note="SV40 polyadenylation site"
                     /label="SV40 polyadenylation site"
     misc_feature    18117..18164
                     /note="Frt"
                     /label="Frt"
     misc_feature    18171..18204
                     /note="loxP"
                     /label="loxP"
     misc_feature    12150..12227
                     /note="FCHK std_gpr"
                     /label="FCHK std_gpr"
     misc_feature    18220..18240
                     /note="B2 Gateway"
                     /label="B2 Gateway"
     misc_feature    11149..18270
                     /note="Synthetic Cassette"
                     /label="Synthetic Cassette"
     exon            18679..18817
                     /db_xref="ENSEMBL:ENSMUSE00000507137"
                     /type="targeted"
                     /rank="9"
                     /note="target exon 1 ENSMUSE00000507137"
     misc_feature    18271..18967
                     /note="Critical Region"
                     /label="Critical Region"
     misc_feature    18991..19024
                     /note="Downstream LoxP"
                     /label="Downstream LoxP"
     misc_feature    18968..19047
                     /note="synthetic loxP region"
                     /label="synthetic loxP region"
     exon            21088..21294
                     /db_xref="ENSEMBL:ENSMUSE00000513640"
                     /rank="10"
                     /note="ENSMUSE00000513640"
                     /label="ENSMUSE00000513640"
     misc_feature    19048..22911
                     /note="3 arm"
                     /label="3 arm"
ORIGIN      
        1 ccactggccg tcgttttaca ttaattaaca actttgtata gaaaagttga acgagaaacg
       61 taaaatgata taaatatcaa tatattaaat tagattttgc ataaaaaaca gactacataa
      121 tactgtaaaa cacaacatat ccagtcacta tggcggccgc aatcgggcag cgttgggtcc
      181 tggccacggg tgcgcatgat cgtgctcctg tcgttgagga cccggctagg ctggcggggt
      241 tgccttactg gttagcagaa tgaatcaccg atacgcgagc gaacgtgaag cgactgctgc
      301 tgcaaaacgt ctgcgacctg agcaacaaca tgaatggtct tcggtttccg tgtttcgtaa
      361 agtctggaaa cgggccgcct agcgatagct gtttatcgaa ttctaccggg taggggaggc
      421 gcttttccca aggcagtctg gagcatgcgc tttagcagcc ccgctgggca cttggcgcta
      481 cacaagtggc ctctggcctc gcacacattc cacatccacc ggtaggcgcc aaccggctcc
      541 gttctttggt ggccccttcg cgccaccttc tactcctccc ctagtcagga agttcccccc
      601 cgccccgcag ctcgcgtcgt gcaggacgtg acaaatggaa gtagcacgtc tcactagtct
      661 cgtgcagatg gacagcaccg ctgagcaatg gaagcgggta ggcctttggg gcagcggcca
      721 atagcagctt tgctccttcg ctttctgggc tcagaggctg ggaaggggtg ggtccggggg
      781 cgggctcagg ggcgggctca ggggcggggc gggcgcccga aggtcctccg gaggcccggc
      841 attctgcacg cttcaaaagc gcacgtctgc cgcgctgttc tcctcttcct catctccggg
      901 cctttcgacc tgcaggtcct cgccatggat cctgatgatg ttgttgattc ttctaaatct
      961 tttgtgatgg aaaacttttc ttcgtaccac gggactaaac ctggttatgt agattccatt
     1021 caaaaaggta tacaaaagcc aaaatctggt acacaaggaa attatgacga tgattggaaa
     1081 gggttttata gtaccgacaa taaatacgac gctgcgggat actctgtaga taatgaaaac
     1141 ccgctctctg gaaaagctgg aggcgtggtc aaagtgacgt atccaggact gacgaaggtt
     1201 ctcgcactaa aagtggataa tgccgaaact attaagaaag agttaggttt aagtctcact
     1261 gaaccgttga tggagcaagt cggaacggaa gagtttatca aaaggttcgg tgatggtgct
     1321 tcgcgtgtag tgctcagcct tcccttcgct gaggggagtt ctagcgttga atatattaat
     1381 aactgggaac aggcgaaagc gttaagcgta gaacttgaga ttaattttga aacccgtgga
     1441 aaacgtggcc aagatgcgat gtatgagtat atggctcaag cctgtgcagg aaatcgtgtc
     1501 aggcgatctc tttgtgaagg aaccttactt ctgtggtgtg acataattgg acaaactacc
     1561 tacagagatt taaagctcta aggtaaatat aaaattttta agtgtataat gtgttaaact
     1621 actgattcta attgtttgtg tattttagat tccaacctat ggaactgatg aatgggagca
     1681 gtggtggaat gcagatccta gagctcgctg atcagcctcg actgtgcctt ctagttgcca
     1741 gccatctgtt gtttgcccct cccccgtgcc ttccttgacc ctggaaggtg ccactcccac
     1801 tgtcctttcc taataaaatg aggaaattgc atcgcattgt ctgagtaggt gtcattctat
     1861 tctggggggt ggggtggggc aggacagcaa gggggaggat tgggaagaca atagcaggca
     1921 tgctggggat gcggtgggct ctatggcttc tgaggcggaa agaaccagct ggggctcgag
     1981 atccactagt tctagcctcg aggctagagc ggccgagttt atcctcgagc acgtgttgac
     2041 aattaatcat cggcatagta tatcggcata gtataatacg acaaggtgag gaactaaacc
     2101 atggccaagc ctttgtctca agaagaatcc accctcattg aaagagcaac ggctacaatc
     2161 aacagcatcc ccatctctga agactacagc gtcgccagcg cagctctctc tagcgacggc
     2221 cgcatcttca ctggtgtcaa tgtatatcat tttactgggg gaccttgtgc agaactcgtg
     2281 gtgctgggca ctgctgctgc tgcggcagct ggcaacctga cttgtatcgt cgcgatcgga
     2341 aatgagaaca ggggcatctt gagcccctgc ggacggtgcc gacaggtgct tctcgatctg
     2401 catcctggga tcaaagccat agtgaaggac agtgatggac agccgacggc agttgggatt
     2461 cgtgaattgc tgccctctgg ttatgtgtgg gagggctaag cacttcgtgg ccgaggagca
     2521 ggactgagaa ttccccggaa gtcagcgccc tgcaccatta tgttccggat ctgcatcgca
     2581 ggatgctgct ggctaccctg tggaacacct acatctgtat taacgaagcg ctggcattga
     2641 ccctgagtga tttttctctg gtcccgccgc atccataccg ccagttgttt accctcacaa
     2701 cgttccagta accgggcatg ttcatcatca gtaacccgta tcgtgagcat cctctctcgt
     2761 ttcatcggta tcattacccc catgaacaga aatccccctt acacggaggc atcagtgacc
     2821 aaacaggaaa aaaccgccct taacatggcc cgctttatca gaagccagac attaacgctt
     2881 ctggagaaac tcaacgagct ggacgcggat gaacaggcag acatctgtga atcgcttcac
     2941 gaccacgctg atgagcttta ccgcagctgc ctcgcgcgtt tcggtgatga cggtgaaaac
     3001 ctctgacaca tgcagctccc ggagacggtc acagcttgtc tgtaagcgga tgccgggagc
     3061 agacaagccc gtcagggcgc gtcagcgggt gttggcgggt gtcggggcgc agccatgacc
     3121 cagtcacgta gcgatagcgg agtgtatact ggcttaacta tgcggcatca gagcagattg
     3181 tactgagagt gcaccatatg cggtgtgaaa taccgcacag atgcgtaagg agaaaatacc
     3241 gcatcaggcg ctcttccgct tcctcgctca ctgactcgct gcgctcggtc gttcggctgc
     3301 ggcgagcggt atcagctcac tcaaaggcgg taatacggtt atccacagaa tcaggggata
     3361 acgcaggaaa gaacatgtga gcaaaaggcc agcaaaaggc caggaaccgt aaaaaggccg
     3421 cgttgctggc gtttttccat aggctccgcc cccctgacga gcatcacaaa aatcgacgct
     3481 caagtcagag gtggcgaaac ccgacaggac tataaagata ccaggcgttt ccccctggaa
     3541 gctccctcgt gcgctctcct gttccgaccc tgccgcttac cggatacctg tccgcctttc
     3601 tcccttcggg aagcgtggcg ctttctcata gctcacgctg taggtatctc agttcggtgt
     3661 aggtcgttcg ctccaagctg ggctgtgtgc acgaaccccc cgttcagccc gaccgctgcg
     3721 ccttatccgg taactatcgt cttgagtcca acccggtaag acacgactta tcgccactgg
     3781 cagcagccac tggtaacagg attagcagag cgaggtatgt aggcggtgct acagagttct
     3841 tgaagtggtg gcctaactac ggctacacta gaaggacagt atttggtatc tgcgctctgc
     3901 tgaagccagt taccttcgga aaaagagttg gtagctcttg atccggcaaa caaaccaccg
     3961 ctggtagcgg tggttttttt gtttgcaagc agcagattac gcgcagaaaa aaaggatctc
     4021 aagaagatcc tttgatcttt tctacggggt ctgacgctca gtggaacgaa aactcacgtt
     4081 aagggatttt ggtcatgaga ttatcaaaaa ggatcttcac ctagatcctt ttaaattaaa
     4141 aatgaagttt taaatcaatc taaagtatat atgagtaaac ttggtctgac agttaccaat
     4201 gcttaatcag tgaggcacct atctcagcga tctgtctatt tcgttcatcc atagttgcct
     4261 gactccccgt cgtgtagata actacgatac gggagggctt accatctggc cccagtgctg
     4321 caatgatacc gcgagaccca cgctcaccgg ctccagattt atcagcaata aaccagccag
     4381 ccggaagggc cgagcgcaga agtggtcctg caactttatc cgcctccatc cagtctatta
     4441 attgttgccg ggaagctaga gtaagtagtt cgccagttaa tagtttgcgc aacgttgttg
     4501 ccattgctgc aggcatcgtg gtgtcacgct cgtcgtttgg tatggcttca ttcagctccg
     4561 gttcccaacg atcaaggcga gttacatgat cccccatgtt gtgcaaaaaa gcggttagct
     4621 ccttcggtcc tccgatcgtt gtcagaagta agttggccgc agtgttatca ctcatggtta
     4681 tggcagcact gcataattct cttactgtca tgccatccgt aagatgcttt tctgtgactg
     4741 gtgagtactc aaccaagtca ttctgagaat agtgtatgcg gcgaccgagt tgctcttgcc
     4801 cggcgtcaac acgggataat accgcgccac atagcagaac tttaaaagtg ctcatcattg
     4861 gaaaacgttc ttcggggcga aaactctcaa ggatcttacc gctgttgaga tccagttcga
     4921 tgtaacccac tcgtgcaccc aactgatctt cagcatcttt tactttcacc agcgtttctg
     4981 ggtgagcaaa aacaggaagg caaaatgccg caaaaaaggg aataagggcg acacggaaat
     5041 gttgaatact catactcttc ctttttcaat attattgaag catttatcag ggttattgtc
     5101 tcatgagcgg atacatattt gaatgtattt agaaaaataa acaaataggg gttccgcgca
     5161 catttccccg aaaagtgcca cctgacgtct aagaaaccat tattatcatg acattaacct
     5221 ataaaaatag gcgtatcacg aggccctttc gtcttcaaga aaattgtcga ccatagtgac
     5281 tggatatgtt gtgttttaca gtattatgta gtctgttttt tatgcaaaat ctaatttaat
     5341 atattgatat ttatatcatt ttacgtttct cgttcaactt tattatacaa agttgcggac
     5401 gcgatcgccg gcggataaca atttcacaca ggagtctgat cagggctttg aatatctcat
     5461 acagttctct cttggcttgt aaactttcta tggagaagtc tgctctcagc ttaatgacat
     5521 tttttgttgt tgtttttttt ttttaaatga tttttctttt tcttttgctg cttttagaat
     5581 tttattttaa aaacatgcat gtgcatatat gcataggtgc atgcacatgt gtgtgcagat
     5641 ttgtgtggag gctagaggac cttagtgcca tcctcaagaa tggcggctgc ttcttttgag
     5701 acagactctc aatggtgtgg agcttaccaa ttaagctaga ctggttggcc agtgaggcca
     5761 ggactctgcc tatctccaca tcctctctct agtgctggga ttttgagtga gtgcctggcc
     5821 cttgtgtggt gctggagtta tgctgtgcag caggcacttg actgggcaaa ccatctctcc
     5881 agcccctgcc ttattcttct gacagcgtgt ccagaatagt tctcagagag tatgcctttt
     5941 ggtcaaatct agtagggacc ttttgagctt cctgaaccta caggtccatc ttttgtaagc
     6001 ttcaggagac tttggcagtt attttgctga gtagattctc tcttcttctg gaatacccat
     6061 aatgccaagg tttgctcacg taatggtgtc acataagtct caaaggcttt ctcattcttt
     6121 gtaatatata ttgcttttcc ttttaaagct gtgtctgaat tatttttaaa atacctgtct
     6181 ttaaaatcag aagcattttc ttctgcttga tgaattctgc tgttgaggat ctcactgtat
     6241 tttaattata tttattgagt ctttagcgcc aagatttcta gtaggatttt tgttgtattt
     6301 atttgaatta aaatttgata gttattaaat tcatattgtg tgttgcatat tgttttgaaa
     6361 tatatattgg agtactttaa tacagcttat tagcaaatat attacctcat acaattactc
     6421 ttttttattt atttttgtaa ttagcataca aggtgaagat ttctttatgg cattttcctt
     6481 actgactggt tctttcttaa gctgactctt tgctgaatgt cacattcaca ttctaaatta
     6541 cttttgtaat ttgttgaatt gtctatattt cgaatttttt tttcaggcag ttcttccatg
     6601 tctcttgcta gtgagtcatt gtgttcctta gagataccat gtgtgtcacc ttgcttcata
     6661 tttctgtgcc cctgtgttaa catgtgggca tctgaccagt tgcttctacc aggtgtgcag
     6721 ggtaactttg gtggtaagtc tttctcctga tgatctttcc agggtgatga taagacaggc
     6781 tgcattggca ttggttttag ttggataagt gtctgtgtaa cttctacagc tcttctcaat
     6841 attggcaata tctgccggtg tctcagtgtt agagcttgca ggatttgtga aatgttatca
     6901 ccagctggga tttctctctc tctctctctc tctctctctc tctctctctc tctctctctt
     6961 ccccccccct ctctctcaca cacacacaca tttgggatgg acttattgcc tgcgccaggt
     7021 acaatgggtt tggagtttct atcagtttct gtgggttgct gcctcattag tgggcccaag
     7081 tgtgtcggtt catgctgata ccgagttaag gtgttgtcgg tatctgaggt gatgagaagc
     7141 agtagcctag agagtagcct agtgagtagt gagtcaacat aggcttttgg aatgacccaa
     7201 acacatgaga tttagtcgaa tccaaccaag gacaaactga acttccccag cttagtgctc
     7261 tctgttttat gaatgacctg ttttgcatca ccttttagaa aatcatactg aaatgatgtg
     7321 tgtgggttcg gtgttcatgg gcagaggaga atgattggaa gctgaatgtc acatgtctta
     7381 tcctctgcac acggaagtcc tgatgtgtca ggaatgctgg ataaatatgt aaactgggag
     7441 gtctgggcat gctctaacga agacagaagt cgcaaaacac ttttaattgt aagattaaag
     7501 accagtaaga tagaaatggt aaatagctca caaaaacttt tgtcaaaggt aattttttaa
     7561 atcaatttat tcttacccat atgggcattt tgtctgcact tatatgcctg gtgcccacag
     7621 aggccagaag agggcatcaa atctcaggga attagagcta caaatggttg tgagtggaca
     7681 tatgtatgcc tgctgggaat caaaccttac tccacgacag tgctcataac tcctgagctt
     7741 ttgagcacct ctatgagaca tttctaatta caaaagttta gggtaatttt aatgttttct
     7801 ctaggaacct ttaaatatta aaagtttccg attttagaaa gtagataagg gattcttttt
     7861 tttttttttt aattagccaa gcaaccaagt atgtttgtta tcacaatcac cagggaaggg
     7921 gttaacttga acaagaactt tggcaggtaa aagctaactc ggtctcagtt attttacata
     7981 catgcttctg taatgagaag aaaaaatgaa ggtttgatca agagagacaa atgtccaagt
     8041 tttagtttag aaacgtgcat atgttgaatg tgattttata ttttagaacc taaaaggcca
     8101 tgtttctaaa aaatggctgc ttaggtactg tgaggaaact gctctgtttg atcacgtgct
     8161 ccttttggat tttgttgtgt tagcgctgtg tgtgtgtgtg tgtgtgtgtg tgtgtgtgtg
     8221 tgtgtgtgtg cacgctcacg tacgtgcatg tgtgtatgtg catatgcatg tgtaggtctg
     8281 tatgcagtgg caaatcttct cccttccctc tcaaatagca atctagtggt tatgctgtta
     8341 ttattgcatg ggtatttgcc ttaagactta cacctgcctc tctggaagcc gctataaata
     8401 ttctagaaat gataatatta tgatatttaa gacgccattt cctttcagca tgttatttca
     8461 tttttacttt ttgtgtacta gagaaatgac ttacaacttg tgtaattttg gtaaatagag
     8521 aaagacagtt gaaagattct tcctgaatca actgcaaggt caaaatggat gtcatccctg
     8581 cacggggctt actcatctgc tttaaatatt ttatagtcac cccatacatt taagtggttt
     8641 ttaatgtcat taaaatagca actaattaat acattcatgc aatttgcaaa aatgaaccaa
     8701 atgccacaaa ttcttctgct gctatattta tttataacag tgtgtgcagc tcagtgtgtg
     8761 cttgttgtat ttgaaaagca tttcagtaaa tgtttgctgt tctcacattg tggactgtgg
     8821 acagctacag tcttgtgcca ctattcagta ggcgaagcca tcaaagtaat tagtttaaaa
     8881 gttcttttcc atttaataaa ccttttaagc tgtttgaaaa ttatgggcaa gattgttcgt
     8941 ggattatgtt aggatgagtt ctatagacac aaaagatgtt tttcctagac caacggaact
     9001 attagcagat gctctaagaa ggctttggag ggccacagaa tggggggggg gaagcctggg
     9061 taagaggaca tcttgttgaa agctgatgtt gatatcaact gagtcagatt ggtaccaggg
     9121 ttgacctcct tggaggtatc tgattgggcg agccttgttg acccatgtct agcagtcatc
     9181 tgctatttgt agcattagaa acattgtagc attaggaaca ttgtagcatt agaaacattg
     9241 tagcattaga aacattgtag cattaggaac attgtagcat taggaacact gtgggaagga
     9301 accagagagt gagatgcttc tgccatggcc caggaaattt cccagagaag agaagggcct
     9361 cttcaacacc agccaagact cccagcagct cggtggtggg gatcccccca tccccaagaa
     9421 acagccacta ttttaaagac aaataatggt ttaaaaggac agcaaatcac tgggcctacg
     9481 ttctgtccct ttcccctctg cagaacaccc cacatacata tgaatcagat aagtgtggaa
     9541 attcaactgt gttcaaggcc ctttgatttt agaaatagct taaaacatta acaaggacac
     9601 gggctttcat tctgctcttc aattgcttgt gggatgctat agaagaattt ctcctgctaa
     9661 ctgctgttaa aatgcatcca cattaccgag aatgaagatg gccctggaga gagggcctga
     9721 gacattgtcc ttgacaacct gagggcattt gaaatgccaa gtgcactttt cttctaggtt
     9781 aattttccca cttgaaatgt tttatttgca gcagcctttg gctgtctgca catgcagaac
     9841 ccatccagtt ggaaccaaaa cactcagtgt attcatgaat gaattcattt taatatttcc
     9901 cctgcacttg agtattatga catactgaac agttttctct ccttagacca cttcccaccc
     9961 tctttttctt cctttataga gtaggtatgg agacttttct cttttgaaag atatttttct
    10021 catatccgtg tactgaaggg actagctaac cttgtatgag gatggtggaa ttccattagt
    10081 tccacccact taaaggctat tttattttgt taaaatgtca aatatttttc agaggtagaa
    10141 agatacccga caaatattga attgcataat ttaaggtgta agatcattga taccatagga
    10201 ataaacattg gtgatccgtc ttagatcaaa gaaatatttg ttactattaa tacttccctc
    10261 tgattgcatc tgtatttgat tattctaatt tacttagcag gaataataat aacatgcaaa
    10321 taaaatcaga atataaagag gcattaattc agttgagagt tcaaaatggc aaggcaactt
    10381 tttcactttg aacaggactt tgctaatact ttatgcagaa tgtgaatcat gccgtgccta
    10441 caggaggtgg gaccagacgc aggatggaca tgtgactagg ggatgcaggg tggacacgtg
    10501 actagggcag cttgcaggat catgtaaagg cctttcctgt aaaggtgctt cctccagcct
    10561 aacaattttc atttcaaccc ctgaaaccca aatagtagga aagaaccaac ttctgtaaga
    10621 cgtcctataa cctcctgtga gtgcttatac gtggacagat gcacgcacgc acgcacatgt
    10681 gagattaaaa acccaaatta tttatttggt cattagaaat gtaacaacat tatttgtctt
    10741 ttcactacca atctgtagcc ttatccacaa agcctgaggt aaagagaaaa aagtaaaaga
    10801 ttatttgaag ctgggcgtgg tagcacacgc ctttaatccc agcactcggg aggcagcggc
    10861 aggcagattt ctgagttcga gagttcgagg ccagcctggt ctacaaagtg agttccagga
    10921 cagccaaggc tacacagata aaccctgttt ccaaaaaaaa aaaaaaaaaa aaaaaaaaaa
    10981 aaaaaaagga ttatttgact tgccttggag ctcaaagcat gaataaatgc ctctctcagt
    11041 ctgtctatct ttattttcct ttgtataaaa tgttcatcta tttacatgtg tgtttgtctc
    11101 cagcatagaa atgggaactt tgtggagtaa gaaaaatatt atcttttaaa ggcgcataac
    11161 gataccacga tatcaacaag tttgtacaaa aaagcaggct ggcgccggaa ccgaagttcc
    11221 tattccgaag ttcctattct ctagaaagta taggaacttc gaaccctttc ccacaccacc
    11281 ctccacactt gccccaaaca ctgccaacta tgtaggagga aggggttggg actaacagaa
    11341 gaacccgttg tggggaagct gttgggaggg tcactttatg ttcttgccca aggtcagttg
    11401 ggtggcctgc ttctgatgag gtggtcccaa ggtctggggt agaaggtgag agggacaggc
    11461 caccaaggtc agcccccccc ccctatccca taggagccag gtccctctcc tggacaggaa
    11521 gactgaaggg gagatgccag agactcagtg aagcctgggg taccctattg gagtccttca
    11581 aggaaacaaa cttggcctca ccaggcctca gccttggctc ctcctgggaa ctctactgcc
    11641 cttgggatcc ccttgtagtt gtgggttaca taggaagggg gacgggattc cccttgactg
    11701 gctagcctac tcttttcttc agtcttctcc atctcctctc acctgtctct cgaccctttc
    11761 cctaggatag acttggaaaa agataagggg agaaaacaaa tgcaaacgag gccagaaaga
    11821 ttttggctgg gcattccttc cgctagcttt tattgggatc ccctagtttg tgataggcct
    11881 tttagctaca tctgccaatc catctcattt tcacacacac acacaccact ttccttctgg
    11941 tcagtgggca catgtccagc ctcaagttta tatcaccacc cccaatgccc aacacttgta
    12001 tggccttggg cgggtcatcc ccccccccac ccccagtatc tgcaacctca agctagcttg
    12061 ggtgcgttgg ttgtggataa gtagctagac tccagcaacc agtaacctct gccctttctc
    12121 ctccatgaca accaggtccc aggtcccgaa aaccaaagaa gaagaaccct aacaaagagg
    12181 acaagcggcc tcgcacagcc ttcactgctg agcagctcca gaggctcaag gctgagtttc
    12241 agaccaacag gtacctgaca gagcagcggc gccagagtct ggcacaggag ctcggtaccc
    12301 ggaagatctg gactctagag aattccgccc ctctccctcc ccccccccta acgttactgg
    12361 ccgaagccgc ttggaataag gccggtgtgc gtttgtctat atgttatttt ccaccatatt
    12421 gccgtctttt ggcaatgtga gggcccggaa acctggccct gtcttcttga cgagcattcc
    12481 taggggtctt tcccctctcg ccaaaggaat gcaaggtctg ttgaatgtcg tgaaggaagc
    12541 agttcctctg gaagcttctt gaagacaaac aacgtctgta gcgacccttt gcaggcagcg
    12601 gaacccccca cctggcgaca ggtgcctctg cggccaaaag ccacgtgtat aagatacacc
    12661 tgcaaaggcg gcacaacccc agtgccacgt tgtgagttgg atagttgtgg aaagagtcaa
    12721 atggctctcc tcaagcgtat tcaacaaggg gctgaaggat gcccagaagg taccccattg
    12781 tatgggatct gatctggggc ctcggtgcac atgctttaca tgtgtttagt cgaggttaaa
    12841 aaacgtctag gccccccgaa ccacggggac gtggttttcc tttgaaaaac acgatgataa
    12901 gcttgccaca accatggaag atcccgtcgt tttacaacgt cgtgactggg aaaaccctgg
    12961 cgttacccaa cttaatcgcc ttgcagcaca tccccctttc gccagctggc gtaatagcga
    13021 agaggcccgc accgatcgcc cttcccaaca gttgcgcagc ctgaatggcg aatggcgctt
    13081 tgcctggttt ccggcaccag aagcggtgcc ggaaagctgg ctggagtgcg atcttcctga
    13141 ggccgatact gtcgtcgtcc cctcaaactg gcagatgcac ggttacgatg cgcccatcta
    13201 caccaacgtg acctatccca ttacggtcaa tccgccgttt gttcccacgg agaatccgac
    13261 gggttgttac tcgctcacat ttaatgttga tgaaagctgg ctacaggaag gccagacgcg
    13321 aattattttt gatggcgtta actcggcgtt tcatctgtgg tgcaacgggc gctgggtcgg
    13381 ttacggccag gacagtcgtt tgccgtctga atttgacctg agcgcatttt tacgcgccgg
    13441 agaaaaccgc ctcgcggtga tggtgctgcg ctggagtgac ggcagttatc tggaagatca
    13501 ggatatgtgg cggatgagcg gcattttccg tgacgtctcg ttgctgcata aaccgactac
    13561 acaaatcagc gatttccatg ttgccactcg ctttaatgat gatttcagcc gcgctgtact
    13621 ggaggctgaa gttcagatgt gcggcgagtt gcgtgactac ctacgggtaa cagtttcttt
    13681 atggcagggt gaaacgcagg tcgccagcgg caccgcgcct ttcggcggtg aaattatcga
    13741 tgagcgtggt ggttatgccg atcgcgtcac actacgtctg aacgtcgaaa acccgaaact
    13801 gtggagcgcc gaaatcccga atctctatcg tgcggtggtt gaactgcaca ccgccgacgg
    13861 cacgctgatt gaagcagaag cctgcgatgt cggtttccgc gaggtgcgga ttgaaaatgg
    13921 tctgctgctg ctgaacggca agccgttgct gattcgaggc gttaaccgtc acgagcatca
    13981 tcctctgcat ggtcaggtca tggatgagca gacgatggtg caggatatcc tgctgatgaa
    14041 gcagaacaac tttaacgccg tgcgctgttc gcattatccg aaccatccgc tgtggtacac
    14101 gctgtgcgac cgctacggcc tgtatgtggt ggatgaagcc aatattgaaa cccacggcat
    14161 ggtgccaatg aatcgtctga ccgatgatcc gcgctggcta ccggcgatga gcgaacgcgt
    14221 aacgcgaatg gtgcagcgcg atcgtaatca cccgagtgtg atcatctggt cgctggggaa
    14281 tgaatcaggc cacggcgcta atcacgacgc gctgtatcgc tggatcaaat ctgtcgatcc
    14341 ttcccgcccg gtgcagtatg aaggcggcgg agccgacacc acggccaccg atattatttg
    14401 cccgatgtac gcgcgcgtgg atgaagacca gcccttcccg gctgtgccga aatggtccat
    14461 caaaaaatgg ctttcgctac ctggagagac gcgcccgctg atcctttgcg aatacgccca
    14521 cgcgatgggt aacagtcttg gcggtttcgc taaatactgg caggcgtttc gtcagtatcc
    14581 ccgtttacag ggcggcttcg tctgggactg ggtggatcag tcgctgatta aatatgatga
    14641 aaacggcaac ccgtggtcgg cttacggcgg tgattttggc gatacgccga acgatcgcca
    14701 gttctgtatg aacggtctgg tctttgccga ccgcacgccg catccagcgc tgacggaagc
    14761 aaaacaccag cagcagtttt tccagttccg tttatccggg caaaccatcg aagtgaccag
    14821 cgaatacctg ttccgtcata gcgataacga gctcctgcac tggatggtgg cgctggatgg
    14881 taagccgctg gcaagcggtg aagtgcctct ggatgtcgct ccacaaggta aacagttgat
    14941 tgaactgcct gaactaccgc agccggagag cgccgggcaa ctctggctca cagtacgcgt
    15001 agtgcaaccg aacgcgaccg catggtcaga agccgggcac atcagcgcct ggcagcagtg
    15061 gcgtctggcg gaaaacctca gtgtgacgct ccccgccgcg tcccacgcca tcccgcatct
    15121 gaccaccagc gaaatggatt tttgcatcga gctgggtaat aagcgttggc aatttaaccg
    15181 ccagtcaggc tttctttcac agatgtggat tggcgataaa aaacaactgc tgacgccgct
    15241 gcgcgatcag ttcacccgtg caccgctgga taacgacatt ggcgtaagtg aagcgacccg
    15301 cattgaccct aacgcctggg tcgaacgctg gaaggcggcg ggccattacc aggccgaagc
    15361 agcgttgttg cagtgcacgg cagatacact tgctgatgcg gtgctgatta cgaccgctca
    15421 cgcgtggcag catcagggga aaaccttatt tatcagccgg aaaacctacc ggattgatgg
    15481 tagtggtcaa atggcgatta ccgttgatgt tgaagtggcg agcgatacac cgcatccggc
    15541 gcggattggc ctgaactgcc agctggcgca ggtagcagag cgggtaaact ggctcggatt
    15601 agggccgcaa gaaaactatc ccgaccgcct tactgccgcc tgttttgacc gctgggatct
    15661 gccattgtca gacatgtata ccccgtacgt cttcccgagc gaaaacggtc tgcgctgcgg
    15721 gacgcgcgaa ttgaattatg gcccacacca gtggcgcggc gacttccagt tcaacatcag
    15781 ccgctacagt caacagcaac tgatggaaac cagccatcgc catctgctgc acgcggaaga
    15841 aggcacatgg ctgaatatcg acggtttcca tatggggatt ggtggcgacg actcctggag
    15901 cccgtcagta tcggcggaat tccagctgag cgccggtcgc taccattacc agttggtctg
    15961 gtgtcaaaaa taataataac cgggcagggg ggatctaagc tctagataag taatgatcat
    16021 aatcagccat atcacatctg tagaggtttt acttgcttta aaaaacctcc cacacctccc
    16081 cctgaacctg aaacataaaa tgaatgcaat tgttgttgtt aacttgttta ttgcagctta
    16141 taatggttac aaataaagca atagcatcac aaatttcaca aataaagcat ttttttcact
    16201 gcattctagt tgtggtttgt ccaaactcat caatgtatct tatcatgtct ggatccggaa
    16261 taacttcgta tagcatacat tatacgaagt tatgtttaaa cggcgcgccc cggaattcgc
    16321 cttctgcagg agcgtacaga acccagggcc ctggcacccg tgcagaccct ggcccacccc
    16381 acctgggcgc tcagtgccca agagatgtcc acacctagga tgtcccgcgg tgggtggggg
    16441 gcccgagaga cgggcaggcc gggggcaggc ctggccatgc ggggccgaac cgggcactgc
    16501 ccagcgtggg cgcgggggcc acggcgcgcg cccccagccc ccgggcccag caccccaagg
    16561 cggccaacgc caaaactctc cctcctcctc ttcctcaatc tcgctctcgc tctttttttt
    16621 tttcgcaaaa ggaggggaga gggggtaaaa aaatgctgca ctgtgcggcg aagccggtga
    16681 gtgagcggcg cggggccaat cagcgtgcgc cgttccgaaa gttgcctttt atggctcgag
    16741 cggccgcggc ggcgccctat aaaacccagc ggcgcgacgc gccaccaccg ccgagaccgc
    16801 gtccgccccg cgagcacaga gcctcgcctt tgccgatcct ctagagtcga gatccgccgc
    16861 caccatgatt gaacaagatg gattgcacgc aggttctccg gccgcttggg tggagaggct
    16921 attcggctat gactgggcac aacagacaat cggctgctct gatgccgccg tgttccggct
    16981 gtcagcgcag gggcgcccgg ttctttttgt caagaccgac ctgtccggtg ccctgaatga
    17041 actgcaggac gaggcagcgc ggctatcgtg gctggccacg acgggcgttc cttgcgcagc
    17101 tgtgctcgac gttgtcactg aagcgggaag ggactggctg ctattgggcg aagtgccggg
    17161 gcaggatctc ctgtcatctc accttgctcc tgccgagaaa gtatccatca tggctgatgc
    17221 aatgcggcgg ctgcatacgc ttgatccggc tacctgccca ttcgaccacc aagcgaaaca
    17281 tcgcatcgag cgagcacgta ctcggatgga agccggtctt gtcgatcagg atgatctgga
    17341 cgaagagcat caggggctcg cgccagccga actgttcgcc aggctcaagg cgcgcatgcc
    17401 cgacggcgag gatctcgtcg tgacccatgg cgatgcctgc ttgccgaata tcatggtgga
    17461 aaatggccgc ttttctggat tcatcgactg tggccggctg ggtgtggcgg accgctatca
    17521 ggacatagcg ttggctaccc gtgatattgc tgaagagctt ggcggcgaat gggctgaccg
    17581 cttcctcgtg ctttacggta tcgccgctcc cgattcgcag cgcatcgcct tctatcgcct
    17641 tcttgacgag ttcttctgag cgggactctg gggttcgaaa tgaccgacca agcgacgccc
    17701 aacctgccat cacgagattt cgattccacc gccgccttct atgaaaggtt gggcttcgga
    17761 atcgttttcc gggacgccgg ctggatgatc ctccagcgcg gggatctcat gctggagttc
    17821 ttcgcccacc ccccggatct aagctctaga taagtaatga tcataatcag ccatatcaca
    17881 tctgtagagg ttttacttgc tttaaaaaac ctcccacacc tccccctgaa cctgaaacat
    17941 aaaatgaatg caattgttgt tgttaacttg tttattgcag cttataatgg ttacaaataa
    18001 agcaatagca tcacaaattt cacaaataaa gcattttttt cactgcattc tagttgtggt
    18061 ttgtccaaac tcatcaatgt atcttatcat gtctggatcc gggggtaccg cgtcgagaag
    18121 ttcctattcc gaagttccta ttctctagaa agtataggaa cttcgtcgag ataacttcgt
    18181 atagcataca ttatacgaag ttatgtcgag atatctagac ccagctttct tgtacaaagt
    18241 ggttgatatc tctatagtcg cagtaggcgg tcactggtga tggcttttaa aatattgcta
    18301 taggcaagat agaataaata ttaaaagaat atcgtgtctc accaacatct ttgaattatt
    18361 cctggaactc tggcaaggtc aaagcaagga ctgaaggagc ccactggatg tgggcttaga
    18421 actatggatg tagcacttgg tggctgacag gtggtgttag ctcacctcag ctgagcatgt
    18481 cggtgcattc ccatggcctc tgccctcagg aggaagctgg agggcatctt gaaaccagct
    18541 tgaacagcat agtgagatct tgtcttcaaa agtctcattt tttaccacga tcttcactgg
    18601 ccgatagctt gaacagtttg aagtccctta aatcccatgg ttgttcacct cagtgtgtaa
    18661 catttttatt gcttccagta acttccaact aagtgcagaa gagcactgga cttaccaggc
    18721 tgtcttagac cagtatcccg gaaatctcct tggcagaaga gctctgtact tggacatgtt
    18781 gcaaagatat ttccctcaca agtccaggca tcatttggtg agtgatcctg atgatgaata
    18841 tgcatatcct atatgcctgt gaattgctgt gtttagaggt ccacaattag caagacaaat
    18901 atgtctatta aatggtgctc caacaattct ttatttctcc actacagaaa tgacccacgt
    18961 gggtttagag atggcgcaac gcaattaatg ataacttcgt atagcataca ttatacgaag
    19021 ttatggtctg agctcgccat cagttcattt cctaattaca gagcagccat tttaccttgg
    19081 gggtcatacc atcttttacc ttcctactat ggtggttcta ccatatctgg ctcttgcctg
    19141 aaacttgaat gcctgccttc tacccacaga gcctgtccca cttcagtcct aggcctagaa
    19201 aactcagcat tttctctcgg caatgtcact cgcctccacc acagctctgc ctgattccca
    19261 caaggttcca aacacaaacc ttacttcagg tgctaaagac acaactgaaa gttacctgag
    19321 aggaaatcgg gaaattatta tttcattctg tagtgggcaa gaggacaaca gcaagaatct
    19381 agaagttacc atgttaccaa cgaactcaat aggaactcat cttataatgc acatgtaaca
    19441 aatgtgcaga tataactttt tgatgagctg tgctatgaaa tatcttgtgc tgcatttctg
    19501 catgagtcct atgaaagtcc tttaggacac atgacagtga ctgaaatacc attgttatca
    19561 ttaacgtctg gtgaagaaac tgaagcaaag accacatact actgtggtca tcctttccca
    19621 cccctcttag cctgccccac tccgctctcc acccccatat agtaagtatt taattctggt
    19681 ctttacgtga ctcactatag agctttaaaa attcttaatt gatcaaatta gagggttctt
    19741 tttattcgct attaggtctc tttgcctcag cagctagctg tcaagtgtaa ctctgtagat
    19801 ttttatattt tattactatt gatgtgataa agatttttac atttactttc tacaccggat
    19861 tgattactac gtatttcctg catggtgctt gcttcctctc cttgatagtt gacaaatgtt
    19921 aagtatattt ttagctttct agaacaaagc gaaggagttc acagaacgtg tttactctct
    19981 ggttaaagtg agaccatggc ctactttatc atgatcctaa ttaattccac ctaaagcatt
    20041 gttctttatg tgggcattac cttctcttgc ttcttttcta atgcctagca actcagggat
    20101 caggtaattt gtcagattta gaggtgtggg ctatgctaga ggagtaagga cttctagcaa
    20161 gggctctcat ttcagagttc cctgcaggga ctttagacag accaggctcc ctctgcccct
    20221 gcactcccct gcttctgtgc ttcccccagg actctgtact tcccaaggtt gctattcacc
    20281 ttgggaagaa gtgcctgctg ccagtgtgag aacctgtctc cctcggggtg ggggtggtga
    20341 tggggggggg tgaaggggtg ggggtgggaa gagggagggc aggagaggag gccagagggc
    20401 actatcacca gattactttt aagcatcccg gcagctgagc gctttagtga ttacaggcaa
    20461 agttgtgcct ctctaagatg gttgtagcat ttgaagaata cgttagtggg tctggagaga
    20521 tggctcagtg gttaagagaa atagctgttt tttccaaagg acccgggttc aattcccagc
    20581 atcgatatgg cagttaacca ctatctgtaa ctccagtctc aggggatcca ataccctcac
    20641 ataaacctgc atgtaggcaa aacaaatatg cacatgaatt taaaataaat aaatacattt
    20701 agcaaagtat gttgtttggc tgaaacaatg acaccatgta aaatactaca attgacttaa
    20761 gagaggaaaa tttaaaatta cgtatgggga cagattgatt cttgttaaag cattgccgtt
    20821 tagaattaag atccatttca ggaaccacct ggactgcttc catcctacct gagcaaacag
    20881 aggacttaga aaattaggtg atatcattag ttggcagtta ggcacagtcc ctgaacagag
    20941 cttgtgtctt gttcctggtt atggtgagga tgtttgttcc tagttgttca aaatcattga
    21001 ttataatgaa ttttatccat ctcacaatga cataaattac aggctcgttt cagaatgata
    21061 agcaactgcc tcctgttacc attgtaggta gaacacgaga aatactgtga ccagtatcac
    21121 tttgctagag agcagagaag aatcctgata gacaattgga gcaggagcag gaaagacttt
    21181 atacagaaag ccatgctgac tctcctcgaa gcctgtgcag cccatgaaat ggggagcctt
    21241 ctggccaagg acaggagacg gcaacaggaa ctatgtgctg acctgaaagc caaggtaaga
    21301 cgccatatag gtgctgtgat ccagggtgga cattaagagt ctacctgtgc caggccagag
    21361 ggaagcagat ttctgagttc aaggccagcc tggtctacag agtgagttcc aggatagcca
    21421 gggctacaaa gaaaccctgt ctcaaaaaac caaaaaccaa aacaacaaac acaaagagtc
    21481 tacttctgtt caaattctat ctgaagatca gtttctctga aaagcccatc ttgatgaaaa
    21541 ctgttggttt gaaccgtaga tgttgtgatt catttaggtg aaaaaaaaaa aaaaaaggcc
    21601 cataattgta taaagctcaa tctaaggtta ctgtaacagg atgttagtat tgaaattttg
    21661 atggtgacat ctaagacctg ccataagtgc cacatgtgca ccaggtctgg caagatggaa
    21721 ctgtctgatg ctgagccaga ctccattcac aatggaggag ctgaaaaggc caaggaggaa
    21781 agactcactt ggagcacgca tgaacaagct tggtggtcat gtgtggccct cagcaaggtg
    21841 tggggtgtag gtagggcttt gcccttcctc tggcccactg aggggcttca gtattcttga
    21901 agagttgagc agtatggttg aaaggctgga gtgtgggtat ctggggcaca caggcaaaca
    21961 cagaggcgct gtccccatgc tagaactgaa ggtgtgggtt gcggctgtgc tccagtaact
    22021 gtaaatgact tgtgctaagg tacaacgtga tatagtcatc ttggtttcct gctaagtcat
    22081 ttaggaggat cacgagggca caacaaataa gacagttcat tctcttagta ggggaaaaaa
    22141 aaagcctggc agacatagta tagtgagtaa tatatctaaa aacaaatgct tgtttgaaaa
    22201 catggaggaa acatgtttga tcggcttttt tttttttttt tttttttttt ttttttaaaa
    22261 gtaggaagat cttttcacac tgcttaagtt tggaacgtaa aaaagtacaa gttgtctcta
    22321 gactgatcta ccccagatct accccaggct gttgagcctg tacttgtttc tcatccttgg
    22381 tggctgatag ggaacacagt ggcaggggcg ggtgtcgggg ggagtggggg ggggggcgag
    22441 gacggggact gggccggggt cgaggatcga ggagggggag cggaggggcg gggacagggg
    22501 cgaggacagt ctgtgcactc ctacacttcc tctgttcact ttgtgagcat tgccattagc
    22561 ctctgaactg tgcagggtgc agtatgttgc actgtgtgct gccaggcact taagtgagct
    22621 gtagaatgaa attcacttat tagaccctat gtaagcactg agctaagaga cacgacatat
    22681 aaaacaaatt tctgtggctc agaggctggc tcacggcctt tttagtaacg actgccctcc
    22741 tcaccctagg caccctccag acaccaccac tgtgggtgtc ttctgtctac cacaaactgt
    22801 atctacatca aatcattgag tacacagcct ttagccttct taggttcatc atctctgctt
    22861 gaaccttatt tcgtgtggaa acaaattttt gatgttgtat agcatttcat t
//
