# Supplementary material for: CRISPR-Cas9 enables conditional mutagenesis of challenging loci
Source: Sci Rep. 2016 Sep 1;6:32326. doi: 10.1038/srep32326 (PMC5007477; doi:10.1038/srep32326)
Supplement: Supplementary File 3 [file srep32326-s3.zip › gb/HEP01001_B01_vector.gb]

LOCUS       91937#L1L2_Bact_P#R3R4_pBR_DTA+_Bsd_amp        24599 bp    dna     circular UNK 
ACCESSION   unknown
SOURCE      Mus musculus
  ORGANISM  Mus musculus
            Eukaryota; Metazoa; Chordata; Craniata; Vertebrata; Euteleostomi;
            Mammalia; Eutheria; Euarchontoglires; Glires; Rodentia;
            Sciurognathi; Muroidea; Muridae; Murinae; Mus.
COMMENT     cassette: L1L2_Bact_P
COMMENT     design_id: 91937
COMMENT     backbone: R3R4_pBR_DTA+_Bsd_amp
COMMENT     transcript_id: ENSMUST00000103164
FEATURES             Location/Qualifiers
     misc_feature    29..152
                     /note="R4 gateway site"
                     /label="R4 gateway site"
     promoter        399..911
                     /note="PGK promoter"
                     /label="PGK promoter"
     CDS             925..1581
                     /note="DTA"
                     /label="DTA"
     misc_feature    1706..1959
                     /note="BGH pA"
                     /label="BGH pA"
     promoter        2034..2100
                     /note="EM7 promoter"
                     /label="EM7 promoter"
     CDS             2101..2499
                     /note="BsdR"
                     /label="BsdR"
     CDS             complement(4193..5053)
                     /note="AmpR"
                     /label="AmpR"
     misc_feature    5272..5395
                     /note="R3 gateway site"
                     /label="R3 gateway site"
     misc_feature    5401..5408
                     /note="AsiSI"
                     /label="AsiSI"
     misc_feature    1..5433
                     /note="Synthetic Backbone"
                     /label="Synthetic Backbone"
     exon            10723..10776
                     /db_xref="ENSEMBL:ENSMUSE00001229076"
                     /rank="4"
                     /note="ENSMUSE00001229076"
                     /label="ENSMUSE00001229076"
     exon            10352..10480
                     /db_xref="ENSEMBL:ENSMUSE00000661460"
                     /rank="3"
                     /note="ENSMUSE00000661460"
                     /label="ENSMUSE00000661460"
     exon            9774..9969
                     /db_xref="ENSEMBL:ENSMUSE00001277346"
                     /rank="2"
                     /note="ENSMUSE00001277346"
                     /label="ENSMUSE00001277346"
     misc_feature    5434..10952
                     /note="5 arm"
                     /label="5 arm"
     misc_feature    10980..11004
                     /note="B1 Gateway"
                     /label="B1 Gateway"
     misc_feature    11017..11064
                     /note="Frt"
                     /label="Frt"
     intron          11065..11939
                     /note="mouse En2 intron"
                     /label="mouse En2 intron"
     misc_feature    11937..11939
                     /note="Splice Acceptor"
                     /label="Splice Acceptor"
     exon            11940..12112
                     /note="mouse En2 exon"
                     /label="mouse En2 exon"
     misc_feature    12124..12717
                     /note="ECMV IRES"
                     /label="ECMV IRES"
     gene            12718..15778
                     /gene="lacZ"
                     /note="lacZ"
                     /label="lacZ"
     misc_feature    15817..16060
                     /note="SV40 polyadenylation site"
                     /label="SV40 polyadenylation site"
     misc_feature    16064..16097
                     /note="loxP"
                     /label="loxP"
     promoter        16124..16643
                     /note="human beta actin promoter"
                     /label="human beta actin promoter"
     gene            16669..17463
                     /gene="NeoR"
                     /note="NeoR"
                     /label="NeoR"
     misc_feature    17663..17904
                     /note="SV40 polyadenylation site"
                     /label="SV40 polyadenylation site"
     misc_feature    17921..17968
                     /note="Frt"
                     /label="Frt"
     misc_feature    17975..18008
                     /note="loxP"
                     /label="loxP"
     misc_feature    11954..12031
                     /note="FCHK std_gpr"
                     /label="FCHK std_gpr"
     misc_feature    18024..18044
                     /note="B2 Gateway"
                     /label="B2 Gateway"
     misc_feature    10953..18074
                     /note="Synthetic Cassette"
                     /label="Synthetic Cassette"
     exon            20011..20102
                     /db_xref="ENSEMBL:ENSMUSE00001274312"
                     /type="targeted"
                     /rank="9"
                     /note="target exon 1 ENSMUSE00001274312"
     exon            19583..19740
                     /db_xref="ENSEMBL:ENSMUSE00000661455"
                     /type="targeted"
                     /rank="8"
                     /note="target exon 2 ENSMUSE00000661455"
     exon            19334..19429
                     /db_xref="ENSEMBL:ENSMUSE00001227078"
                     /type="targeted"
                     /rank="7"
                     /note="target exon 3 ENSMUSE00001227078"
     exon            18607..18772
                     /db_xref="ENSEMBL:ENSMUSE00001205358"
                     /type="targeted"
                     /rank="6"
                     /note="target exon 4 ENSMUSE00001205358"
     exon            18363..18481
                     /db_xref="ENSEMBL:ENSMUSE00001281509"
                     /type="targeted"
                     /rank="5"
                     /note="target exon 5 ENSMUSE00001281509"
     misc_feature    18075..20244
                     /note="Critical Region"
                     /label="Critical Region"
     misc_feature    20268..20301
                     /note="Downstream LoxP"
                     /label="Downstream LoxP"
     misc_feature    20245..20324
                     /note="synthetic loxP region"
                     /label="synthetic loxP region"
     exon            20674..20750
                     /db_xref="ENSEMBL:ENSMUSE00000661453"
                     /rank="10"
                     /note="ENSMUSE00000661453"
                     /label="ENSMUSE00000661453"
     misc_feature    20325..24599
                     /note="3 arm"
                     /label="3 arm"
ORIGIN      
        1 ccactggccg tcgttttaca ttaattaaca actttgtata gaaaagttga acgagaaacg
       61 taaaatgata taaatatcaa tatattaaat tagattttgc ataaaaaaca gactacataa
      121 tactgtaaaa cacaacatat ccagtcacta tggcggccgc aatcgggcag cgttgggtcc
      181 tggccacggg tgcgcatgat cgtgctcctg tcgttgagga cccggctagg ctggcggggt
      241 tgccttactg gttagcagaa tgaatcaccg atacgcgagc gaacgtgaag cgactgctgc
      301 tgcaaaacgt ctgcgacctg agcaacaaca tgaatggtct tcggtttccg tgtttcgtaa
      361 agtctggaaa cgggccgcct agcgatagct gtttatcgaa ttctaccggg taggggaggc
      421 gcttttccca aggcagtctg gagcatgcgc tttagcagcc ccgctgggca cttggcgcta
      481 cacaagtggc ctctggcctc gcacacattc cacatccacc ggtaggcgcc aaccggctcc
      541 gttctttggt ggccccttcg cgccaccttc tactcctccc ctagtcagga agttcccccc
      601 cgccccgcag ctcgcgtcgt gcaggacgtg acaaatggaa gtagcacgtc tcactagtct
      661 cgtgcagatg gacagcaccg ctgagcaatg gaagcgggta ggcctttggg gcagcggcca
      721 atagcagctt tgctccttcg ctttctgggc tcagaggctg ggaaggggtg ggtccggggg
      781 cgggctcagg ggcgggctca ggggcggggc gggcgcccga aggtcctccg gaggcccggc
      841 attctgcacg cttcaaaagc gcacgtctgc cgcgctgttc tcctcttcct catctccggg
      901 cctttcgacc tgcaggtcct cgccatggat cctgatgatg ttgttgattc ttctaaatct
      961 tttgtgatgg aaaacttttc ttcgtaccac gggactaaac ctggttatgt agattccatt
     1021 caaaaaggta tacaaaagcc aaaatctggt acacaaggaa attatgacga tgattggaaa
     1081 gggttttata gtaccgacaa taaatacgac gctgcgggat actctgtaga taatgaaaac
     1141 ccgctctctg gaaaagctgg aggcgtggtc aaagtgacgt atccaggact gacgaaggtt
     1201 ctcgcactaa aagtggataa tgccgaaact attaagaaag agttaggttt aagtctcact
     1261 gaaccgttga tggagcaagt cggaacggaa gagtttatca aaaggttcgg tgatggtgct
     1321 tcgcgtgtag tgctcagcct tcccttcgct gaggggagtt ctagcgttga atatattaat
     1381 aactgggaac aggcgaaagc gttaagcgta gaacttgaga ttaattttga aacccgtgga
     1441 aaacgtggcc aagatgcgat gtatgagtat atggctcaag cctgtgcagg aaatcgtgtc
     1501 aggcgatctc tttgtgaagg aaccttactt ctgtggtgtg acataattgg acaaactacc
     1561 tacagagatt taaagctcta aggtaaatat aaaattttta agtgtataat gtgttaaact
     1621 actgattcta attgtttgtg tattttagat tccaacctat ggaactgatg aatgggagca
     1681 gtggtggaat gcagatccta gagctcgctg atcagcctcg actgtgcctt ctagttgcca
     1741 gccatctgtt gtttgcccct cccccgtgcc ttccttgacc ctggaaggtg ccactcccac
     1801 tgtcctttcc taataaaatg aggaaattgc atcgcattgt ctgagtaggt gtcattctat
     1861 tctggggggt ggggtggggc aggacagcaa gggggaggat tgggaagaca atagcaggca
     1921 tgctggggat gcggtgggct ctatggcttc tgaggcggaa agaaccagct ggggctcgag
     1981 atccactagt tctagcctcg aggctagagc ggccgagttt atcctcgagc acgtgttgac
     2041 aattaatcat cggcatagta tatcggcata gtataatacg acaaggtgag gaactaaacc
     2101 atggccaagc ctttgtctca agaagaatcc accctcattg aaagagcaac ggctacaatc
     2161 aacagcatcc ccatctctga agactacagc gtcgccagcg cagctctctc tagcgacggc
     2221 cgcatcttca ctggtgtcaa tgtatatcat tttactgggg gaccttgtgc agaactcgtg
     2281 gtgctgggca ctgctgctgc tgcggcagct ggcaacctga cttgtatcgt cgcgatcgga
     2341 aatgagaaca ggggcatctt gagcccctgc ggacggtgcc gacaggtgct tctcgatctg
     2401 catcctggga tcaaagccat agtgaaggac agtgatggac agccgacggc agttgggatt
     2461 cgtgaattgc tgccctctgg ttatgtgtgg gagggctaag cacttcgtgg ccgaggagca
     2521 ggactgagaa ttccccggaa gtcagcgccc tgcaccatta tgttccggat ctgcatcgca
     2581 ggatgctgct ggctaccctg tggaacacct acatctgtat taacgaagcg ctggcattga
     2641 ccctgagtga tttttctctg gtcccgccgc atccataccg ccagttgttt accctcacaa
     2701 cgttccagta accgggcatg ttcatcatca gtaacccgta tcgtgagcat cctctctcgt
     2761 ttcatcggta tcattacccc catgaacaga aatccccctt acacggaggc atcagtgacc
     2821 aaacaggaaa aaaccgccct taacatggcc cgctttatca gaagccagac attaacgctt
     2881 ctggagaaac tcaacgagct ggacgcggat gaacaggcag acatctgtga atcgcttcac
     2941 gaccacgctg atgagcttta ccgcagctgc ctcgcgcgtt tcggtgatga cggtgaaaac
     3001 ctctgacaca tgcagctccc ggagacggtc acagcttgtc tgtaagcgga tgccgggagc
     3061 agacaagccc gtcagggcgc gtcagcgggt gttggcgggt gtcggggcgc agccatgacc
     3121 cagtcacgta gcgatagcgg agtgtatact ggcttaacta tgcggcatca gagcagattg
     3181 tactgagagt gcaccatatg cggtgtgaaa taccgcacag atgcgtaagg agaaaatacc
     3241 gcatcaggcg ctcttccgct tcctcgctca ctgactcgct gcgctcggtc gttcggctgc
     3301 ggcgagcggt atcagctcac tcaaaggcgg taatacggtt atccacagaa tcaggggata
     3361 acgcaggaaa gaacatgtga gcaaaaggcc agcaaaaggc caggaaccgt aaaaaggccg
     3421 cgttgctggc gtttttccat aggctccgcc cccctgacga gcatcacaaa aatcgacgct
     3481 caagtcagag gtggcgaaac ccgacaggac tataaagata ccaggcgttt ccccctggaa
     3541 gctccctcgt gcgctctcct gttccgaccc tgccgcttac cggatacctg tccgcctttc
     3601 tcccttcggg aagcgtggcg ctttctcata gctcacgctg taggtatctc agttcggtgt
     3661 aggtcgttcg ctccaagctg ggctgtgtgc acgaaccccc cgttcagccc gaccgctgcg
     3721 ccttatccgg taactatcgt cttgagtcca acccggtaag acacgactta tcgccactgg
     3781 cagcagccac tggtaacagg attagcagag cgaggtatgt aggcggtgct acagagttct
     3841 tgaagtggtg gcctaactac ggctacacta gaaggacagt atttggtatc tgcgctctgc
     3901 tgaagccagt taccttcgga aaaagagttg gtagctcttg atccggcaaa caaaccaccg
     3961 ctggtagcgg tggttttttt gtttgcaagc agcagattac gcgcagaaaa aaaggatctc
     4021 aagaagatcc tttgatcttt tctacggggt ctgacgctca gtggaacgaa aactcacgtt
     4081 aagggatttt ggtcatgaga ttatcaaaaa ggatcttcac ctagatcctt ttaaattaaa
     4141 aatgaagttt taaatcaatc taaagtatat atgagtaaac ttggtctgac agttaccaat
     4201 gcttaatcag tgaggcacct atctcagcga tctgtctatt tcgttcatcc atagttgcct
     4261 gactccccgt cgtgtagata actacgatac gggagggctt accatctggc cccagtgctg
     4321 caatgatacc gcgagaccca cgctcaccgg ctccagattt atcagcaata aaccagccag
     4381 ccggaagggc cgagcgcaga agtggtcctg caactttatc cgcctccatc cagtctatta
     4441 attgttgccg ggaagctaga gtaagtagtt cgccagttaa tagtttgcgc aacgttgttg
     4501 ccattgctgc aggcatcgtg gtgtcacgct cgtcgtttgg tatggcttca ttcagctccg
     4561 gttcccaacg atcaaggcga gttacatgat cccccatgtt gtgcaaaaaa gcggttagct
     4621 ccttcggtcc tccgatcgtt gtcagaagta agttggccgc agtgttatca ctcatggtta
     4681 tggcagcact gcataattct cttactgtca tgccatccgt aagatgcttt tctgtgactg
     4741 gtgagtactc aaccaagtca ttctgagaat agtgtatgcg gcgaccgagt tgctcttgcc
     4801 cggcgtcaac acgggataat accgcgccac atagcagaac tttaaaagtg ctcatcattg
     4861 gaaaacgttc ttcggggcga aaactctcaa ggatcttacc gctgttgaga tccagttcga
     4921 tgtaacccac tcgtgcaccc aactgatctt cagcatcttt tactttcacc agcgtttctg
     4981 ggtgagcaaa aacaggaagg caaaatgccg caaaaaaggg aataagggcg acacggaaat
     5041 gttgaatact catactcttc ctttttcaat attattgaag catttatcag ggttattgtc
     5101 tcatgagcgg atacatattt gaatgtattt agaaaaataa acaaataggg gttccgcgca
     5161 catttccccg aaaagtgcca cctgacgtct aagaaaccat tattatcatg acattaacct
     5221 ataaaaatag gcgtatcacg aggccctttc gtcttcaaga aaattgtcga ccatagtgac
     5281 tggatatgtt gtgttttaca gtattatgta gtctgttttt tatgcaaaat ctaatttaat
     5341 atattgatat ttatatcatt ttacgtttct cgttcaactt tattatacaa agttgcggac
     5401 gcgatcgccg gcggataaca atttcacaca ggacatcgct taaacttctc accaacctgt
     5461 tttcattcct aggataccac attctctcca gtgagtggca ggctgctaga ggaggctggc
     5521 tgtgtgaaca ggggggttaa cctaagggag agaacaaaag cacattgact atttcaaagc
     5581 ggctttcctt gtaaagttgg aaggaaagga actatggaaa gagaactgtg cactgtcgtg
     5641 tgtgtgtgtg tgtgtgtgtg tgtgtgtgtg tgtgtgtgtg tgtgacaaac ctgtttagga
     5701 aataaggcta ttatctcatt tttctggctt tttaattttt caggtaaaca gttgaatttt
     5761 atctgatagt tgaaagcttt agacaggatc tcctgtaatt tctcatgggg gtggtagggc
     5821 aggtgtgagt atgtgttgat gtatgtgcat gtagtgggag tgagggcaga ggtcaactta
     5881 aatgtcttaa attgctttct accttttgtt ttgctttgtt ttggtttttt tttttttttt
     5941 tgagacaggg tttctctgta tagctctggc tgtcctggaa ctcactctgt agaccaggct
     6001 ggcctcgaac tcagagatcc acctgcctct gcctcccgtg ctgggattaa aggcatgtgc
     6061 caccacgccc agctctacct tatttttgtg tgtgtgagtg aagtgtatgt gtgagtgtgt
     6121 gtgtgtatga gtgtgtgtgt gagtgtatgt gagtgtgagt gtatgagagt gtgtgtgagt
     6181 atgtgtgtgt gtgtgtgtgt gtgtgtgaga gagagagaga gagagagaga gagagagaga
     6241 gagagagaga gagagagaat cagaacaaag cttgtgggag tcatctctcc ttccagctca
     6301 ggtcacagtg ctcggcgtca agagcctcta cctcctgcgc catctcctct ttctgagaca
     6361 ggtctcccac tgaatctgga gcctgtgggt ttgtctggct cggctgactc ctttccctga
     6421 gagctgcagg catcagccac acacacagtg ccagcttctt acatggtgcc aaggatccaa
     6481 atccaggtcg tcacggctga atggcaagga cctcatggac agcgttctct gcaatcccaa
     6541 tctcctgtca ttttcaccga gcaattatga acactcacct tgagtttctc ttttttttgg
     6601 gggggcacat atatttttat aagtagaatt gttaggtcac gtggtgatcc tgtatgtgtt
     6661 acctttggaa gaactgcacc caattttcca caatggtgga acaaaagtct ttacactctt
     6721 gccagcaatg gaggaggagt cagtttctgc acagcctcat gacacttagg gccacttcct
     6781 cggattctgc gtcttacccc tctaccttct caattcaaat gaattaattc ctcatcataa
     6841 ttgcacgtgt gtgtgcatgc acacacagat gtacacgtct gtgctgtagg tatgttcttg
     6901 aatgaacata tatatgtata tgcatgtaga ggccagacaa actcaagtgt cattgtcccc
     6961 agctcgagct acttcggctt tgaaggcaga gcctttttat tggcctgttg ttctctggct
     7021 agcagtgaac ccggaatcgt tttgtctcta cctcccccag ggctaagata atacgttttt
     7081 ctggttttat tattgttgtt ggctttggtt gttttgaaac aggttcctct gtatatcctt
     7141 ggctgtaccg gaactcgatc tgtagatcag gctggccttg aactcattca tagccagcca
     7201 gccacctgca tttgcctcct gagcactgga gtaaaggcat gcaccaactt tttacagagg
     7261 ttctgaggat caaactcagg tcttcatgct tgtgtggtaa ccagttcctg accaagccat
     7321 cttcctagcc cctcaaagag agtagtagtt ttaatttgca tgttataccc ctgttggaaa
     7381 ggtgtgtgtt tagattcttt gctttgcttc ccccccacca tccttccccc ttcccccccc
     7441 ccgtccttcc tccttccccc cagtgctgag atttgaacct ggggcctcac atatgtcagg
     7501 caaatggtaa atggtttttc attaagcaag ctgtggccct aggccctgtt gtctgtccat
     7561 gtgttatccc agttgttagc tgggataatt cctatgttcc agacacttag cacatgaagt
     7621 gtcaatacat cagttgccaa catgaagaag tcaagagaat gttgttggtt ttttttcttt
     7681 aacttccttg ttctcttatg aaaacagatc tgggcttaag ttcccacact ctctgggcgc
     7741 acctgtggtc gagactatgc ttgtcccttg atccctcaca gtacctcctt ggctcagtcc
     7801 cacctggctg cagagggcct tgggttttgc aatccccaaa tgaagttgca ctgttacttt
     7861 gctttaattg agagagattg atgggctctc ctccagctct atcagcttct cccatcctcc
     7921 ttaagaagtt aaaagttccc ctccagttct tttaaagaac attaaaaaaa gaaaaagaaa
     7981 aagaaagaag cagctaaggt tggggccagg tgttcagggc gtgtgcagag aggtaaaatt
     8041 gctcaggtct ttgacttgtc taaatgaccg gggtggttcc cctatttatg agcaaattat
     8101 actggtatga gtttctagaa ctcgtttttt tttttaacca ttttatttat ttattatttt
     8161 atgtttttgc cttttatgtt tagtctgagc agattttttt ggtctgtgcg gctttgtacc
     8221 acatgcatgc aattcttgtg gcagccagaa gagggcgttt gctccccccc cccccccccc
     8281 cccccccgaa ctggagctgc cttgtgagag ttgcgaattg aaccgtggaa cttgagaaag
     8341 ggcagccatg tggttttaag tgctgagcca tctctcaagc cctgagtttc tagaactctt
     8401 aactctggag aaactgctct ccccttaaca ctgtcctacc ctcctgtgtc acttggtaga
     8461 agtacggaga aaatgacacg gaagttagat actctctgat gatcgggctt gggatgaaca
     8521 caaagaaaaa agggcaggta gaaaaggctt gaccgtaaca tgcggcagtt gccctggctt
     8581 ccatttccga cttagctgtt ccccatcctt taggaccctt ggcatctttg ctcgtcagcc
     8641 tcctcacctt gagaacccgc gatcctaatt ctcacctgtt tttcatggtc ttgttacata
     8701 gtaactgaag ctggcctgct actcacatgt agctcaggct ggccttctct catcagcttt
     8761 tcagctcctg agattccagg tgtgtgcccc cacccccctc ttaaaaaaca accctgttcc
     8821 ttgagggtga tggaaaggga atgtcttttc cagggacagt ctgagttggc tggtgtagga
     8881 catctttact gggacaccag ctgctcttct gtagtcccgt gtacagtaca gtctgagtac
     8941 tgtggatcct tttctgggtg caatagcctc tgctttgcca cagcatctta aggtgggagt
     9001 ctgagggctc tgccagtgga atgtggtact ctcttccagg cacacagttc ttactcagac
     9061 ctttcagcag tccctcctag tgccaccatc cggtccctaa accccttgcc tattctgtct
     9121 ttggaattct gacccagaag agataaactg gcccatggag gagccaagaa acccagagcc
     9181 ctggactcca gctctgggtc taaccacggg tttcactggt tctctaagaa ggaccacagc
     9241 atctgccgac ctccaggagg caggggctgg gcgcaggtga aagtgtctgc atcagcttct
     9301 ccattcaccc ctcattgttt ccaggaaggt gcaggaggtc ccttggcccc agcttaggat
     9361 agcctggtcc ccaacctgct gcttggaggt taaagctcgt gattaggaaa ggagtgtaag
     9421 agaggatagt ctaagtttac aggatctggg gacggactga ggatgtagtt caagctcctg
     9481 caaagaatgt aactggatgt ggtagtgcat gcctgtcctc ctagaaggtc aggggcatcc
     9541 tctgctaaat catagtgaat ttgaggccat cctgggaata cagtagacct tctctctgtg
     9601 tctctctctg tctctctgtc tctgtctctg tctctctctc tctcacacat ctagagaaag
     9661 tctgtcagta ctcaacatac caatgtatta taaacagctg aactcctaac tagctaagtg
     9721 tgccagagtg ttggatccag gccgtccagc ccatagtccc tctctcccca cagttctgga
     9781 atggtgaact gcaccaaccc cttgcccatc ggaggcctca gctacattca gggccacacc
     9841 gactcccatc ttgtgaacac aactgtgggc gagtgccttg acgccacggc gcagaggttc
     9901 cccgacagag aggctttggt tatcctccat gaaaacatca ggctgaactt tgcgcagctc
     9961 aaggaggagg taggtgccga ccttgaacct ccagagagca gctgctgggc cctatgatgc
    10021 tgtagttgag tggagctgga ttgtgggcat gtggctgtgg ggcagtgtga aagggactcc
    10081 ccccctcccc ccccttcccc cccccccccc cccccggcca gggcccctgc tgtgggcatt
    10141 aggaaacaga ggcggaagtg atctagatac ctcctgtccc agtacttcct ggaatatttg
    10201 tttactgtgt ccccaccttc actgcactga gtccaccaag gcctggcgat cttagttcct
    10261 ggtgattcct gggcctaaga tagatagtag gaatcagggt tccttcctgc ttgttgtcac
    10321 ctcacctgtt gttcccttct gcttgcacca ggtggacaaa gctgcttctg gtcttctgag
    10381 cattggcctc cgcaagggtg accggctggg catgtgggga cccaactcct atgcctgggt
    10441 acttattcag ctggctactg cccaggcagg catcatcctg gtgagaaggg gtttacctag
    10501 cacaactggg tatgtggagg gatttaactc aaggggaacc tctgagatac agaactaagc
    10561 cagttctatc cggcttcaga cttggtgatg ctttcatccc aggcttacca tagagccctg
    10621 gctgagtgtc tggtgctgcc ttgccccttc tgaggggagc ggtaggagcg tggagcatct
    10681 ttccaggact ctggtgtatt ctctctgtcc tctgcccccc aggtgtctgt gaacccagcc
    10741 taccagtcct cagaactgga atatgtcctc agaaaggtac cacttgctct tggtggagag
    10801 ggggcatttc tgctgcagtt ttgtagaggc taattggatg agacagggca tgctcagtgg
    10861 atagcattat ggagtgtctt tctcaggctt catgtggttg gaagatctta gctccacaga
    10921 gagggtcagt cataggctga taggggtgtt gtaaggcgca taacgatacc acgatatcaa
    10981 caagtttgta caaaaaagca ggctggcgcc ggaaccgaag ttcctattcc gaagttccta
    11041 ttctctagaa agtataggaa cttcgaaccc tttcccacac caccctccac acttgcccca
    11101 aacactgcca actatgtagg aggaaggggt tgggactaac agaagaaccc gttgtgggga
    11161 agctgttggg agggtcactt tatgttcttg cccaaggtca gttgggtggc ctgcttctga
    11221 tgaggtggtc ccaaggtctg gggtagaagg tgagagggac aggccaccaa ggtcagcccc
    11281 ccccccctat cccataggag ccaggtccct ctcctggaca ggaagactga aggggagatg
    11341 ccagagactc agtgaagcct ggggtaccct attggagtcc ttcaaggaaa caaacttggc
    11401 ctcaccaggc ctcagccttg gctcctcctg ggaactctac tgcccttggg atccccttgt
    11461 agttgtgggt tacataggaa gggggacggg attccccttg actggctagc ctactctttt
    11521 cttcagtctt ctccatctcc tctcacctgt ctctcgaccc tttccctagg atagacttgg
    11581 aaaaagataa ggggagaaaa caaatgcaaa cgaggccaga aagattttgg ctgggcattc
    11641 cttccgctag cttttattgg gatcccctag tttgtgatag gccttttagc tacatctgcc
    11701 aatccatctc attttcacac acacacacac cactttcctt ctggtcagtg ggcacatgtc
    11761 cagcctcaag tttatatcac cacccccaat gcccaacact tgtatggcct tgggcgggtc
    11821 atcccccccc ccacccccag tatctgcaac ctcaagctag cttgggtgcg ttggttgtgg
    11881 ataagtagct agactccagc aaccagtaac ctctgccctt tctcctccat gacaaccagg
    11941 tcccaggtcc cgaaaaccaa agaagaagaa ccctaacaaa gaggacaagc ggcctcgcac
    12001 agccttcact gctgagcagc tccagaggct caaggctgag tttcagacca acaggtacct
    12061 gacagagcag cggcgccaga gtctggcaca ggagctcggt acccggaaga tctggactct
    12121 agagaattcc gcccctctcc ctcccccccc cctaacgtta ctggccgaag ccgcttggaa
    12181 taaggccggt gtgcgtttgt ctatatgtta ttttccacca tattgccgtc ttttggcaat
    12241 gtgagggccc ggaaacctgg ccctgtcttc ttgacgagca ttcctagggg tctttcccct
    12301 ctcgccaaag gaatgcaagg tctgttgaat gtcgtgaagg aagcagttcc tctggaagct
    12361 tcttgaagac aaacaacgtc tgtagcgacc ctttgcaggc agcggaaccc cccacctggc
    12421 gacaggtgcc tctgcggcca aaagccacgt gtataagata cacctgcaaa ggcggcacaa
    12481 ccccagtgcc acgttgtgag ttggatagtt gtggaaagag tcaaatggct ctcctcaagc
    12541 gtattcaaca aggggctgaa ggatgcccag aaggtacccc attgtatggg atctgatctg
    12601 gggcctcggt gcacatgctt tacatgtgtt tagtcgaggt taaaaaacgt ctaggccccc
    12661 cgaaccacgg ggacgtggtt ttcctttgaa aaacacgatg ataagcttgc cacaaccatg
    12721 gaagatcccg tcgttttaca acgtcgtgac tgggaaaacc ctggcgttac ccaacttaat
    12781 cgccttgcag cacatccccc tttcgccagc tggcgtaata gcgaagaggc ccgcaccgat
    12841 cgcccttccc aacagttgcg cagcctgaat ggcgaatggc gctttgcctg gtttccggca
    12901 ccagaagcgg tgccggaaag ctggctggag tgcgatcttc ctgaggccga tactgtcgtc
    12961 gtcccctcaa actggcagat gcacggttac gatgcgccca tctacaccaa cgtgacctat
    13021 cccattacgg tcaatccgcc gtttgttccc acggagaatc cgacgggttg ttactcgctc
    13081 acatttaatg ttgatgaaag ctggctacag gaaggccaga cgcgaattat ttttgatggc
    13141 gttaactcgg cgtttcatct gtggtgcaac gggcgctggg tcggttacgg ccaggacagt
    13201 cgtttgccgt ctgaatttga cctgagcgca tttttacgcg ccggagaaaa ccgcctcgcg
    13261 gtgatggtgc tgcgctggag tgacggcagt tatctggaag atcaggatat gtggcggatg
    13321 agcggcattt tccgtgacgt ctcgttgctg cataaaccga ctacacaaat cagcgatttc
    13381 catgttgcca ctcgctttaa tgatgatttc agccgcgctg tactggaggc tgaagttcag
    13441 atgtgcggcg agttgcgtga ctacctacgg gtaacagttt ctttatggca gggtgaaacg
    13501 caggtcgcca gcggcaccgc gcctttcggc ggtgaaatta tcgatgagcg tggtggttat
    13561 gccgatcgcg tcacactacg tctgaacgtc gaaaacccga aactgtggag cgccgaaatc
    13621 ccgaatctct atcgtgcggt ggttgaactg cacaccgccg acggcacgct gattgaagca
    13681 gaagcctgcg atgtcggttt ccgcgaggtg cggattgaaa atggtctgct gctgctgaac
    13741 ggcaagccgt tgctgattcg aggcgttaac cgtcacgagc atcatcctct gcatggtcag
    13801 gtcatggatg agcagacgat ggtgcaggat atcctgctga tgaagcagaa caactttaac
    13861 gccgtgcgct gttcgcatta tccgaaccat ccgctgtggt acacgctgtg cgaccgctac
    13921 ggcctgtatg tggtggatga agccaatatt gaaacccacg gcatggtgcc aatgaatcgt
    13981 ctgaccgatg atccgcgctg gctaccggcg atgagcgaac gcgtaacgcg aatggtgcag
    14041 cgcgatcgta atcacccgag tgtgatcatc tggtcgctgg ggaatgaatc aggccacggc
    14101 gctaatcacg acgcgctgta tcgctggatc aaatctgtcg atccttcccg cccggtgcag
    14161 tatgaaggcg gcggagccga caccacggcc accgatatta tttgcccgat gtacgcgcgc
    14221 gtggatgaag accagccctt cccggctgtg ccgaaatggt ccatcaaaaa atggctttcg
    14281 ctacctggag agacgcgccc gctgatcctt tgcgaatacg cccacgcgat gggtaacagt
    14341 cttggcggtt tcgctaaata ctggcaggcg tttcgtcagt atccccgttt acagggcggc
    14401 ttcgtctggg actgggtgga tcagtcgctg attaaatatg atgaaaacgg caacccgtgg
    14461 tcggcttacg gcggtgattt tggcgatacg ccgaacgatc gccagttctg tatgaacggt
    14521 ctggtctttg ccgaccgcac gccgcatcca gcgctgacgg aagcaaaaca ccagcagcag
    14581 tttttccagt tccgtttatc cgggcaaacc atcgaagtga ccagcgaata cctgttccgt
    14641 catagcgata acgagctcct gcactggatg gtggcgctgg atggtaagcc gctggcaagc
    14701 ggtgaagtgc ctctggatgt cgctccacaa ggtaaacagt tgattgaact gcctgaacta
    14761 ccgcagccgg agagcgccgg gcaactctgg ctcacagtac gcgtagtgca accgaacgcg
    14821 accgcatggt cagaagccgg gcacatcagc gcctggcagc agtggcgtct ggcggaaaac
    14881 ctcagtgtga cgctccccgc cgcgtcccac gccatcccgc atctgaccac cagcgaaatg
    14941 gatttttgca tcgagctggg taataagcgt tggcaattta accgccagtc aggctttctt
    15001 tcacagatgt ggattggcga taaaaaacaa ctgctgacgc cgctgcgcga tcagttcacc
    15061 cgtgcaccgc tggataacga cattggcgta agtgaagcga cccgcattga ccctaacgcc
    15121 tgggtcgaac gctggaaggc ggcgggccat taccaggccg aagcagcgtt gttgcagtgc
    15181 acggcagata cacttgctga tgcggtgctg attacgaccg ctcacgcgtg gcagcatcag
    15241 gggaaaacct tatttatcag ccggaaaacc taccggattg atggtagtgg tcaaatggcg
    15301 attaccgttg atgttgaagt ggcgagcgat acaccgcatc cggcgcggat tggcctgaac
    15361 tgccagctgg cgcaggtagc agagcgggta aactggctcg gattagggcc gcaagaaaac
    15421 tatcccgacc gccttactgc cgcctgtttt gaccgctggg atctgccatt gtcagacatg
    15481 tataccccgt acgtcttccc gagcgaaaac ggtctgcgct gcgggacgcg cgaattgaat
    15541 tatggcccac accagtggcg cggcgacttc cagttcaaca tcagccgcta cagtcaacag
    15601 caactgatgg aaaccagcca tcgccatctg ctgcacgcgg aagaaggcac atggctgaat
    15661 atcgacggtt tccatatggg gattggtggc gacgactcct ggagcccgtc agtatcggcg
    15721 gaattccagc tgagcgccgg tcgctaccat taccagttgg tctggtgtca aaaataataa
    15781 taaccgggca ggggggatct aagctctaga taagtaatga tcataatcag ccatatcaca
    15841 tctgtagagg ttttacttgc tttaaaaaac ctcccacacc tccccctgaa cctgaaacat
    15901 aaaatgaatg caattgttgt tgttaacttg tttattgcag cttataatgg ttacaaataa
    15961 agcaatagca tcacaaattt cacaaataaa gcattttttt cactgcattc tagttgtggt
    16021 ttgtccaaac tcatcaatgt atcttatcat gtctggatcc ggaataactt cgtatagcat
    16081 acattatacg aagttatgtt taaacggcgc gccccggaat tcgccttctg caggagcgta
    16141 cagaacccag ggccctggca cccgtgcaga ccctggccca ccccacctgg gcgctcagtg
    16201 cccaagagat gtccacacct aggatgtccc gcggtgggtg gggggcccga gagacgggca
    16261 ggccgggggc aggcctggcc atgcggggcc gaaccgggca ctgcccagcg tgggcgcggg
    16321 ggccacggcg cgcgccccca gcccccgggc ccagcacccc aaggcggcca acgccaaaac
    16381 tctccctcct cctcttcctc aatctcgctc tcgctctttt tttttttcgc aaaaggaggg
    16441 gagagggggt aaaaaaatgc tgcactgtgc ggcgaagccg gtgagtgagc ggcgcggggc
    16501 caatcagcgt gcgccgttcc gaaagttgcc ttttatggct cgagcggccg cggcggcgcc
    16561 ctataaaacc cagcggcgcg acgcgccacc accgccgaga ccgcgtccgc cccgcgagca
    16621 cagagcctcg cctttgccga tcctctagag tcgagatccg ccgccaccat gattgaacaa
    16681 gatggattgc acgcaggttc tccggccgct tgggtggaga ggctattcgg ctatgactgg
    16741 gcacaacaga caatcggctg ctctgatgcc gccgtgttcc ggctgtcagc gcaggggcgc
    16801 ccggttcttt ttgtcaagac cgacctgtcc ggtgccctga atgaactgca ggacgaggca
    16861 gcgcggctat cgtggctggc cacgacgggc gttccttgcg cagctgtgct cgacgttgtc
    16921 actgaagcgg gaagggactg gctgctattg ggcgaagtgc cggggcagga tctcctgtca
    16981 tctcaccttg ctcctgccga gaaagtatcc atcatggctg atgcaatgcg gcggctgcat
    17041 acgcttgatc cggctacctg cccattcgac caccaagcga aacatcgcat cgagcgagca
    17101 cgtactcgga tggaagccgg tcttgtcgat caggatgatc tggacgaaga gcatcagggg
    17161 ctcgcgccag ccgaactgtt cgccaggctc aaggcgcgca tgcccgacgg cgaggatctc
    17221 gtcgtgaccc atggcgatgc ctgcttgccg aatatcatgg tggaaaatgg ccgcttttct
    17281 ggattcatcg actgtggccg gctgggtgtg gcggaccgct atcaggacat agcgttggct
    17341 acccgtgata ttgctgaaga gcttggcggc gaatgggctg accgcttcct cgtgctttac
    17401 ggtatcgccg ctcccgattc gcagcgcatc gccttctatc gccttcttga cgagttcttc
    17461 tgagcgggac tctggggttc gaaatgaccg accaagcgac gcccaacctg ccatcacgag
    17521 atttcgattc caccgccgcc ttctatgaaa ggttgggctt cggaatcgtt ttccgggacg
    17581 ccggctggat gatcctccag cgcggggatc tcatgctgga gttcttcgcc caccccccgg
    17641 atctaagctc tagataagta atgatcataa tcagccatat cacatctgta gaggttttac
    17701 ttgctttaaa aaacctccca cacctccccc tgaacctgaa acataaaatg aatgcaattg
    17761 ttgttgttaa cttgtttatt gcagcttata atggttacaa ataaagcaat agcatcacaa
    17821 atttcacaaa taaagcattt ttttcactgc attctagttg tggtttgtcc aaactcatca
    17881 atgtatctta tcatgtctgg atccgggggt accgcgtcga gaagttccta ttccgaagtt
    17941 cctattctct agaaagtata ggaacttcgt cgagataact tcgtatagca tacattatac
    18001 gaagttatgt cgagatatct agacccagct ttcttgtaca aagtggttga tatctctata
    18061 gtcgcagtag gcggagagag agagattata tgtgtctatg tttttggact ggtgtgtatg
    18121 catgtgtgta tttgtttgtt ttggagtggg gtatacatga ctgcattaga ggcagtggtg
    18181 cgggtgtgtg tgtgtgtgta tgtgtgtgtt gctacatggg tatgtcagga tagttattca
    18241 tacatatgtg tgtgtgtgta tatatatata tgtatatatg tgaaagtgaa ctactgatta
    18301 ctgagggctg ctaagtctgg ggcttcctgc tgaccacagg tcagagactt ctactcccac
    18361 aggtaggctg caaaggtatt gtgtttccca aacaattcaa gacccagcag tactacgaca
    18421 tcctgaagca ggtctgtcct gagctggaaa aggctcagcc aggggccttg aagagtgaga
    18481 ggtgggtatg tcttggtttt agggaatatc atgtgacatt tcagactctt acctcctaca
    18541 aaggtggagc tgatatcttc ctgggctgtc ttttagccat ttgtcactat cttttctgta
    18601 tcttagactc ccagacctga ctacagtcat ctcagtggat gcccctctgc cggggaccct
    18661 gctcctggat gatattgtgg cagccggtgg caaggaacag aacctagccc agctgcggta
    18721 caaccagcgg ttcttgtcct gctacgaccc catcaacatc cagttcacct cggtaggaca
    18781 acagtctcca gtcccaacct gggccctacc acgaggcccc accctgggat gagggagaag
    18841 gcaggaaggt gggagcagcc tgctctcgtc actctggtct ccagccctcc atctgcctca
    18901 gaaaattggc aaaattagca gctggtgttt ctttgtttgg ttttgtttag ttgtggtcac
    18961 atctgctttc cgggtcctgt tgcttccagt gcagagcagg ttcacataaa tcctgagctc
    19021 acagagctcg ttaaggagag tcaggcccag agagagagtt cctaaaccca gtcagtgata
    19081 gagtcctctg tgccaaccta catgacagtg taaaccgaat gaagaaagaa gtattgtgct
    19141 ctcttttgca tccgggatgc taacgtctgg ccccgcacag ctcattgtgc ataaacaaaa
    19201 ggaggaaatg gactcgggac aaccatatcc tactcttctg actccgcccc cagcccccct
    19261 gagcagtgtc aggtcaaaga tgggaaggaa acacagagaa aaagaacaag ctgtcactcg
    19321 cttatcttct taggggacaa ctggaaaccc caagggggcc actctttccc accacaacat
    19381 cgtaaacaac tccatgctga taggccagcg tctgaagatg cccacaaagg tgaggttggg
    19441 atgggccctg gtgaccctgg tggtttatat aggctgtggt gggggaccag ctgggcaagg
    19501 agtgacacag cttgctgggc tctccctgct ggctgggaga actggctgca tgatagaccc
    19561 agcctcctgt ctccatctcc agactgcaga ggagttgcgc ttggtcctgc ccagtcccct
    19621 gtaccactgc ctgggctccg tggggggcac aatggtgtct atgatgcatg gtgccactct
    19681 cctcctgtct tctccaagct tcaatggcaa gaaggcattg gaagccatca gcagagagaa
    19741 gtgggcattg gtgacaagcc gcccatgggc tgataggacc ctccagaccc tcactcctga
    19801 acccaccctc cttctctaag atgcttcctt cctccagcca ggagacctgg gatgggtggc
    19861 agtgggaact aaaggaccag gtcccccccc cccccaccct taggcttctg ttccccacag
    19921 ttttggccct cattgagagt tcatgaggga tgggggagaa aggggttcct ctcacttcta
    19981 aacctaattt tgtgtccttt ctttgtgcag aggcaccctc ctgtatggca cacccacgat
    20041 gtttgtggat attctgaatc agccagactt ctccagttat gatttcacaa gcattcgtgg
    20101 aggtgaggtg ctgtcaaagg ccgcacggct tggggaaggt ccgtttccac ggccccgggg
    20161 aagccgggtt tttatagagg aggtaggaaa gacactatag aaatgtaatg agagggaaca
    20221 attccaagtg tccccgaatg aatggagatg gcgcaacgca attaatgata acttcgtata
    20281 gcatacatta tacgaagtta tggtctgagc tcgccatcag ttcataggtg gaaggggtct
    20341 agtaaccaac ccttaagaat ggagaaatgt gttagcttct ctgtctgtct gtctctgtct
    20401 ctgtctctgt ctctgtctct gtctctgtct ctctctcgta ctgaggattg aacccagggc
    20461 ctcctgaatg tcaggcaagt gttctatgac agaacggtcc ccagtcttcc tgtttttgag
    20521 acagggtctc actaagctac ccaagctggg cctggaaccc actctgtgtt cccagccaga
    20581 ctttgaactt gcaatcctcc tgcctcagcc tcccaagtag ctggcattcc aggcttctac
    20641 cattgatccc atcaacccct cttcctgatc caggtgtgat tgctgggtcc ccagcacccc
    20701 cggaattgat tcgagccatc atcaacaaga tgaacatgaa ggagctggtg gtgagtggct
    20761 attagagccc cgtatggctg ggagctagcc aggcccgtag tgtgtaggga ctgagaagcc
    20821 agatcaaagg tgaacctccc gcttattctc tgctccagga agcagagtaa agcaagatgg
    20881 tgtgagttaa ttaactaaca catgctgagg tatagggata ggtgagagga ggtgaatgtt
    20941 gaacacacat acatttatgt ttatagaaat ctggagcgca aacaggaagg atatgcagcc
    21001 aagcgctact ggtatcctgg tagcatgtcc tggcaggcag gaactggcag agttggggca
    21061 tgggcctgaa attctttctg gcaatcaggg tgggtcaggg gcctgatgtt tgtttccaaa
    21121 tggcagggac agagggaacc gaggaaggtg gtaataacgt ggtcatccca atgaccactg
    21181 cgctttagct ccgatggaca gagggtagga ggttctacaa tagcttctct caaaggagcc
    21241 atggcagagc ccagacacag tggctgggga gggattctgt gtctttccta ggaccccact
    21301 gggtggagct gggatggtga tagagagccc agtgcccctg ccaggatgta cctaggtggg
    21361 ggcgggggcg gggcagcgct gtgcatccgc agaggctgta ggagaaggtg tggataatgg
    21421 gagggaacgt cagtagtctc tccagcggaa ggcagtcgcc aggactggct ggatcaggac
    21481 ctatagtgag agaagatggg tattaggatt ccagtcaccc agagtcatta aagggaccca
    21541 tggacgtcct aggccaagcc atgggagagg ttatcctgtc ctccctcctt ttcttgtaag
    21601 acagggaact gattgctcct ccggaggtgg tgtcatggga tatagcagca ccccatctgg
    21661 aatttccaaa ggtagaccgt ggtggcctcc ctacccagcc cccacctgtt taatggcggc
    21721 cagctttctt ggacctcttg gtcggggatt tgcagctgcg aagggcatct gtgtcacgaa
    21781 tccgctgacc cttgaacttg gctggcgagg agcaggtagc atccggtcga gaagccttgg
    21841 cttccaacca cctacagaga caaagagttg ctgggcttgg aaaagctggg tgggaaggct
    21901 tgggaaaggg acagtgaccg ggatggacta tggccataga aatatctgga gttgtcatct
    21961 tcatttgaca aatgagagaa gggaaccact cagtacccga catgctaggt agctgactag
    22021 gatgtccagg ctgtcctact ctaggaccgt ctgtcatgtg gacggcagtc tgggggttat
    22081 atggaggaat attctcaccg ccgaaggcca cggagctggc aggtgcattt ccatgggttg
    22141 ttggtgagag tgagggtctc caggttgtca aaggggaagg aggaaggcag ttggttcagg
    22201 cggttgttgt ccagatggac gtgtttcagt gtggtcacac ccgagaaggc agcatctgag
    22261 aactgtgagg tgagggaggc agagtgagca cctcaactca gtctcctggc tcccttctca
    22321 gaggaccagg gttgtctttc cctggacaca cgccctggcc tgttgaggag ccacaatgat
    22381 gtcatcctcc acaacacctt tttttgagag agagagagag agggaagggg tccttcccaa
    22441 tgtgtaaacg gaaaaggttc agtcctttgg acagggtcac ctagctagta aacagtagct
    22501 gcaggaccac accctgtccc ccacctccta ggcagcaccc tccctgcaca aacactgggt
    22561 ctggggagca ggcagagctt ggctttgagt gcccgggcgg gcacacggtg aacctggtca
    22621 gtgtttggtg ggatgggcag tgtgcctggg gcgggcacac ggtgaacctg gtcagggttt
    22681 ggtgggatgg gcagtgagcc caggctcccc acagccccct ggtcccagga tttcccccag
    22741 tggtgtcctc attgctctgc cttctgctag atgctatttg tggagctctc tgtgggcact
    22801 ttggccagga tggatggctc cagaggaaat gtattggtgc cctcctctga gccttggtgc
    22861 cagtttctct ctggcctcct cattcttttt ttttttcttt tttctttttg gtttttgtga
    22921 gacagggttt ctctgtgtag tcctggctgt cctggaactc actctgtaga ccaggctggc
    22981 ctcgaactta gaaattcgcc tgcctttgcc tcccaggtac tgggattgaa ggcgtgcgct
    23041 accacgcccg gctttggcct cctcattcta aatcagcctt cgtatgctgt tctactggcc
    23101 actgttttgt cactagggtg gtctacattt agctggggtg aggccaggct aaagaagatc
    23161 cacccagaag gctccatcta cctagataag gttggccttc tgtcctcagc tccgtatctg
    23221 tgacctctca cagaccagat tgggctgtga cgttctctac aaacaaaact actctacctc
    23281 gctctggtct ctgcccgaac cttctggctg aaactgtgtt gtgtaccagg gtgattccct
    23341 gaaaaggact ttgctcctag acagccccga ccaggctagc ctgagcatcc caagggagga
    23401 agaattgagg agtctgggat ctggtgactg gggaaagcaa aagtcaacaa actgtctgct
    23461 ggacagtgag acagtcagtc tgtgctctga ggagacactt gggggggcgt gtgccaggga
    23521 ttgcatgtgt ttattcacgg gctgcaagag caccaagcca gcaactcggt gaagccaagt
    23581 caggtctccg tgtcttggtt tcccgtcctt atttgaaatc gacccgaggt tgcaataaaa
    23641 ttgagtgtgt ttcgacccac ggagggaatg ggacgagggt gtgggagagt tctccttaag
    23701 gtacctgctc cccaattcat cctctggcct ctcactttac cttagcaaca caggccagca
    23761 cccactggga acaggcactc tttgtgttct ctcagcttct ggaaggtgcc tcagtagaca
    23821 aaccttcctt tatgaaatgg taggcttgca ggagactggt aagagagggg tggaaagtcc
    23881 aacaggaaga ggtgtctgct gttaaccgtg gggtctgggg cagatgcctc cccagaggcc
    23941 atttgtggga ccagaacagt tccatctctt acaaggagtc ccaagagagc cctgctgaga
    24001 agcctcggga ccaggtaagg gtgagaagga tggggagggg tgtgtgtcaa tgcagagaga
    24061 agtggcaaag gccccttgct ttggaggata atctgagtga caaggagtcc aggaggaggg
    24121 aatgctgtcc cgatgtggtc ctggggtggc atcctagaaa gagccgggag aactgcagct
    24181 ggggcactta ccttctccag gttggtgtta tccagccaga gggtctccag atatctaccg
    24241 aaggactgga aggcattgtc tgggatgctc ttcagagggt tgtgagacag cttcagctcc
    24301 tccaccaccc gaagtttgct cagggcggct gaggggtagc tagacagctg gttcttgtcc
    24361 aggtggaact tggctaggtt ctccacatca tccagggaac caggctgcag ggaactgagg
    24421 gcattttctg acaggtagag ccagcgcagg tccttggccc cctggaaagc tccagcacgc
    24481 agctctcgga ttttgttgtt gttgagttgc aagatgaaga ggttgaccag aggagagagc
    24541 aacccccggg gcagttccga cactttgttg tggtctagat agaggtaagt gagttcagt
//
