# Supplementary material for: CRISPR-Cas9 enables conditional mutagenesis of challenging loci
Source: Sci Rep. 2016 Sep 1;6:32326. doi: 10.1038/srep32326 (PMC5007477; doi:10.1038/srep32326)
Supplement: Supplementary File 3 [file srep32326-s3.zip › gb/HEP01002_A01_vector.gb]

LOCUS       45667#L1L2_Bact_P#R3R4_pBR_DTA+_Bsd_amp        25092 bp    dna     circular UNK 
ACCESSION   unknown
SOURCE      Mus musculus
  ORGANISM  Mus musculus
            Eukaryota; Metazoa; Chordata; Craniata; Vertebrata; Euteleostomi;
            Mammalia; Eutheria; Euarchontoglires; Glires; Rodentia;
            Sciurognathi; Muroidea; Muridae; Murinae; Mus.
COMMENT     cassette: L1L2_Bact_P
COMMENT     design_id: 45667
COMMENT     backbone: R3R4_pBR_DTA+_Bsd_amp
COMMENT     transcript_id: ENSMUST00000122328
FEATURES             Location/Qualifiers
     misc_feature    29..152
                     /note="R4 gateway site"
                     /label="R4 gateway site"
     promoter        399..911
                     /note="PGK promoter"
                     /label="PGK promoter"
     CDS             925..1581
                     /note="DTA"
                     /label="DTA"
     misc_feature    1706..1959
                     /note="BGH pA"
                     /label="BGH pA"
     promoter        2034..2100
                     /note="EM7 promoter"
                     /label="EM7 promoter"
     CDS             2101..2499
                     /note="BsdR"
                     /label="BsdR"
     CDS             complement(4193..5053)
                     /note="AmpR"
                     /label="AmpR"
     misc_feature    5272..5395
                     /note="R3 gateway site"
                     /label="R3 gateway site"
     misc_feature    5401..5408
                     /note="AsiSI"
                     /label="AsiSI"
     misc_feature    1..5433
                     /note="Synthetic Backbone"
                     /label="Synthetic Backbone"
     exon            5999..6070
                     /db_xref="ENSEMBL:ENSMUSE00001257457"
                     /rank="5"
                     /note="ENSMUSE00001257457"
                     /label="ENSMUSE00001257457"
     exon            6403..6474
                     /db_xref="ENSEMBL:ENSMUSE00001262243"
                     /rank="6"
                     /note="ENSMUSE00001262243"
                     /label="ENSMUSE00001262243"
     exon            8134..8303
                     /db_xref="ENSEMBL:ENSMUSE00001244045"
                     /rank="7"
                     /note="ENSMUSE00001244045"
                     /label="ENSMUSE00001244045"
     exon            8572..8689
                     /db_xref="ENSEMBL:ENSMUSE00001247874"
                     /rank="8"
                     /note="ENSMUSE00001247874"
                     /label="ENSMUSE00001247874"
     misc_feature    5434..10321
                     /note="5 arm"
                     /label="5 arm"
     misc_feature    10349..10373
                     /note="B1 Gateway"
                     /label="B1 Gateway"
     misc_feature    10386..10433
                     /note="Frt"
                     /label="Frt"
     intron          10434..11308
                     /note="mouse En2 intron"
                     /label="mouse En2 intron"
     misc_feature    11306..11308
                     /note="Splice Acceptor"
                     /label="Splice Acceptor"
     exon            11309..11481
                     /note="mouse En2 exon"
                     /label="mouse En2 exon"
     misc_feature    11493..12086
                     /note="ECMV IRES"
                     /label="ECMV IRES"
     gene            12087..15147
                     /gene="lacZ"
                     /note="lacZ"
                     /label="lacZ"
     misc_feature    15186..15429
                     /note="SV40 polyadenylation site"
                     /label="SV40 polyadenylation site"
     misc_feature    15433..15466
                     /note="loxP"
                     /label="loxP"
     promoter        15493..16012
                     /note="human beta actin promoter"
                     /label="human beta actin promoter"
     gene            16038..16832
                     /gene="NeoR"
                     /note="NeoR"
                     /label="NeoR"
     misc_feature    17032..17273
                     /note="SV40 polyadenylation site"
                     /label="SV40 polyadenylation site"
     misc_feature    17290..17337
                     /note="Frt"
                     /label="Frt"
     misc_feature    17344..17377
                     /note="loxP"
                     /label="loxP"
     misc_feature    11323..11400
                     /note="FCHK std_gpr"
                     /label="FCHK std_gpr"
     misc_feature    17393..17413
                     /note="B2 Gateway"
                     /label="B2 Gateway"
     misc_feature    10322..17443
                     /note="Synthetic Cassette"
                     /label="Synthetic Cassette"
     exon            17822..17991
                     /db_xref="ENSEMBL:ENSMUSE00000222220"
                     /type="targeted"
                     /rank="9"
                     /note="target exon 1 ENSMUSE00000222220"
     misc_feature    17444..19971
                     /note="Critical Region"
                     /label="Critical Region"
     misc_feature    19995..20028
                     /note="Downstream LoxP"
                     /label="Downstream LoxP"
     misc_feature    19972..20051
                     /note="synthetic loxP region"
                     /label="synthetic loxP region"
     exon            21564..21836
                     /db_xref="ENSEMBL:ENSMUSE00000376616"
                     /rank="10"
                     /note="ENSMUSE00000376616"
                     /label="ENSMUSE00000376616"
     exon            24202..24318
                     /db_xref="ENSEMBL:ENSMUSE00000333498"
                     /rank="11"
                     /note="ENSMUSE00000333498"
                     /label="ENSMUSE00000333498"
     misc_feature    20052..25092
                     /note="3 arm"
                     /label="3 arm"
ORIGIN      
        1 ccactggccg tcgttttaca ttaattaaca actttgtata gaaaagttga acgagaaacg
       61 taaaatgata taaatatcaa tatattaaat tagattttgc ataaaaaaca gactacataa
      121 tactgtaaaa cacaacatat ccagtcacta tggcggccgc aatcgggcag cgttgggtcc
      181 tggccacggg tgcgcatgat cgtgctcctg tcgttgagga cccggctagg ctggcggggt
      241 tgccttactg gttagcagaa tgaatcaccg atacgcgagc gaacgtgaag cgactgctgc
      301 tgcaaaacgt ctgcgacctg agcaacaaca tgaatggtct tcggtttccg tgtttcgtaa
      361 agtctggaaa cgggccgcct agcgatagct gtttatcgaa ttctaccggg taggggaggc
      421 gcttttccca aggcagtctg gagcatgcgc tttagcagcc ccgctgggca cttggcgcta
      481 cacaagtggc ctctggcctc gcacacattc cacatccacc ggtaggcgcc aaccggctcc
      541 gttctttggt ggccccttcg cgccaccttc tactcctccc ctagtcagga agttcccccc
      601 cgccccgcag ctcgcgtcgt gcaggacgtg acaaatggaa gtagcacgtc tcactagtct
      661 cgtgcagatg gacagcaccg ctgagcaatg gaagcgggta ggcctttggg gcagcggcca
      721 atagcagctt tgctccttcg ctttctgggc tcagaggctg ggaaggggtg ggtccggggg
      781 cgggctcagg ggcgggctca ggggcggggc gggcgcccga aggtcctccg gaggcccggc
      841 attctgcacg cttcaaaagc gcacgtctgc cgcgctgttc tcctcttcct catctccggg
      901 cctttcgacc tgcaggtcct cgccatggat cctgatgatg ttgttgattc ttctaaatct
      961 tttgtgatgg aaaacttttc ttcgtaccac gggactaaac ctggttatgt agattccatt
     1021 caaaaaggta tacaaaagcc aaaatctggt acacaaggaa attatgacga tgattggaaa
     1081 gggttttata gtaccgacaa taaatacgac gctgcgggat actctgtaga taatgaaaac
     1141 ccgctctctg gaaaagctgg aggcgtggtc aaagtgacgt atccaggact gacgaaggtt
     1201 ctcgcactaa aagtggataa tgccgaaact attaagaaag agttaggttt aagtctcact
     1261 gaaccgttga tggagcaagt cggaacggaa gagtttatca aaaggttcgg tgatggtgct
     1321 tcgcgtgtag tgctcagcct tcccttcgct gaggggagtt ctagcgttga atatattaat
     1381 aactgggaac aggcgaaagc gttaagcgta gaacttgaga ttaattttga aacccgtgga
     1441 aaacgtggcc aagatgcgat gtatgagtat atggctcaag cctgtgcagg aaatcgtgtc
     1501 aggcgatctc tttgtgaagg aaccttactt ctgtggtgtg acataattgg acaaactacc
     1561 tacagagatt taaagctcta aggtaaatat aaaattttta agtgtataat gtgttaaact
     1621 actgattcta attgtttgtg tattttagat tccaacctat ggaactgatg aatgggagca
     1681 gtggtggaat gcagatccta gagctcgctg atcagcctcg actgtgcctt ctagttgcca
     1741 gccatctgtt gtttgcccct cccccgtgcc ttccttgacc ctggaaggtg ccactcccac
     1801 tgtcctttcc taataaaatg aggaaattgc atcgcattgt ctgagtaggt gtcattctat
     1861 tctggggggt ggggtggggc aggacagcaa gggggaggat tgggaagaca atagcaggca
     1921 tgctggggat gcggtgggct ctatggcttc tgaggcggaa agaaccagct ggggctcgag
     1981 atccactagt tctagcctcg aggctagagc ggccgagttt atcctcgagc acgtgttgac
     2041 aattaatcat cggcatagta tatcggcata gtataatacg acaaggtgag gaactaaacc
     2101 atggccaagc ctttgtctca agaagaatcc accctcattg aaagagcaac ggctacaatc
     2161 aacagcatcc ccatctctga agactacagc gtcgccagcg cagctctctc tagcgacggc
     2221 cgcatcttca ctggtgtcaa tgtatatcat tttactgggg gaccttgtgc agaactcgtg
     2281 gtgctgggca ctgctgctgc tgcggcagct ggcaacctga cttgtatcgt cgcgatcgga
     2341 aatgagaaca ggggcatctt gagcccctgc ggacggtgcc gacaggtgct tctcgatctg
     2401 catcctggga tcaaagccat agtgaaggac agtgatggac agccgacggc agttgggatt
     2461 cgtgaattgc tgccctctgg ttatgtgtgg gagggctaag cacttcgtgg ccgaggagca
     2521 ggactgagaa ttccccggaa gtcagcgccc tgcaccatta tgttccggat ctgcatcgca
     2581 ggatgctgct ggctaccctg tggaacacct acatctgtat taacgaagcg ctggcattga
     2641 ccctgagtga tttttctctg gtcccgccgc atccataccg ccagttgttt accctcacaa
     2701 cgttccagta accgggcatg ttcatcatca gtaacccgta tcgtgagcat cctctctcgt
     2761 ttcatcggta tcattacccc catgaacaga aatccccctt acacggaggc atcagtgacc
     2821 aaacaggaaa aaaccgccct taacatggcc cgctttatca gaagccagac attaacgctt
     2881 ctggagaaac tcaacgagct ggacgcggat gaacaggcag acatctgtga atcgcttcac
     2941 gaccacgctg atgagcttta ccgcagctgc ctcgcgcgtt tcggtgatga cggtgaaaac
     3001 ctctgacaca tgcagctccc ggagacggtc acagcttgtc tgtaagcgga tgccgggagc
     3061 agacaagccc gtcagggcgc gtcagcgggt gttggcgggt gtcggggcgc agccatgacc
     3121 cagtcacgta gcgatagcgg agtgtatact ggcttaacta tgcggcatca gagcagattg
     3181 tactgagagt gcaccatatg cggtgtgaaa taccgcacag atgcgtaagg agaaaatacc
     3241 gcatcaggcg ctcttccgct tcctcgctca ctgactcgct gcgctcggtc gttcggctgc
     3301 ggcgagcggt atcagctcac tcaaaggcgg taatacggtt atccacagaa tcaggggata
     3361 acgcaggaaa gaacatgtga gcaaaaggcc agcaaaaggc caggaaccgt aaaaaggccg
     3421 cgttgctggc gtttttccat aggctccgcc cccctgacga gcatcacaaa aatcgacgct
     3481 caagtcagag gtggcgaaac ccgacaggac tataaagata ccaggcgttt ccccctggaa
     3541 gctccctcgt gcgctctcct gttccgaccc tgccgcttac cggatacctg tccgcctttc
     3601 tcccttcggg aagcgtggcg ctttctcata gctcacgctg taggtatctc agttcggtgt
     3661 aggtcgttcg ctccaagctg ggctgtgtgc acgaaccccc cgttcagccc gaccgctgcg
     3721 ccttatccgg taactatcgt cttgagtcca acccggtaag acacgactta tcgccactgg
     3781 cagcagccac tggtaacagg attagcagag cgaggtatgt aggcggtgct acagagttct
     3841 tgaagtggtg gcctaactac ggctacacta gaaggacagt atttggtatc tgcgctctgc
     3901 tgaagccagt taccttcgga aaaagagttg gtagctcttg atccggcaaa caaaccaccg
     3961 ctggtagcgg tggttttttt gtttgcaagc agcagattac gcgcagaaaa aaaggatctc
     4021 aagaagatcc tttgatcttt tctacggggt ctgacgctca gtggaacgaa aactcacgtt
     4081 aagggatttt ggtcatgaga ttatcaaaaa ggatcttcac ctagatcctt ttaaattaaa
     4141 aatgaagttt taaatcaatc taaagtatat atgagtaaac ttggtctgac agttaccaat
     4201 gcttaatcag tgaggcacct atctcagcga tctgtctatt tcgttcatcc atagttgcct
     4261 gactccccgt cgtgtagata actacgatac gggagggctt accatctggc cccagtgctg
     4321 caatgatacc gcgagaccca cgctcaccgg ctccagattt atcagcaata aaccagccag
     4381 ccggaagggc cgagcgcaga agtggtcctg caactttatc cgcctccatc cagtctatta
     4441 attgttgccg ggaagctaga gtaagtagtt cgccagttaa tagtttgcgc aacgttgttg
     4501 ccattgctgc aggcatcgtg gtgtcacgct cgtcgtttgg tatggcttca ttcagctccg
     4561 gttcccaacg atcaaggcga gttacatgat cccccatgtt gtgcaaaaaa gcggttagct
     4621 ccttcggtcc tccgatcgtt gtcagaagta agttggccgc agtgttatca ctcatggtta
     4681 tggcagcact gcataattct cttactgtca tgccatccgt aagatgcttt tctgtgactg
     4741 gtgagtactc aaccaagtca ttctgagaat agtgtatgcg gcgaccgagt tgctcttgcc
     4801 cggcgtcaac acgggataat accgcgccac atagcagaac tttaaaagtg ctcatcattg
     4861 gaaaacgttc ttcggggcga aaactctcaa ggatcttacc gctgttgaga tccagttcga
     4921 tgtaacccac tcgtgcaccc aactgatctt cagcatcttt tactttcacc agcgtttctg
     4981 ggtgagcaaa aacaggaagg caaaatgccg caaaaaaggg aataagggcg acacggaaat
     5041 gttgaatact catactcttc ctttttcaat attattgaag catttatcag ggttattgtc
     5101 tcatgagcgg atacatattt gaatgtattt agaaaaataa acaaataggg gttccgcgca
     5161 catttccccg aaaagtgcca cctgacgtct aagaaaccat tattatcatg acattaacct
     5221 ataaaaatag gcgtatcacg aggccctttc gtcttcaaga aaattgtcga ccatagtgac
     5281 tggatatgtt gtgttttaca gtattatgta gtctgttttt tatgcaaaat ctaatttaat
     5341 atattgatat ttatatcatt ttacgtttct cgttcaactt tattatacaa agttgcggac
     5401 gcgatcgccg gcggataaca atttcacaca ggaagctaca ttccaaattg taaattgttt
     5461 gaactaaggc gacatcttaa ataggaagcc atatggcctc tgggtattca gtatgaccag
     5521 aggagctctg ggaagtccat cgcctcatat gacttagagc tgcttatctc ctgcctgggt
     5581 gcctggtttt gtatctacag cattcttagt gtcacatgga agctttgaca gtttcaagtg
     5641 caggggtgct gtggatggca cacggacagt ggtcctgtct gctgggctgc ttttggtttt
     5701 tccttgttat ctctcactgg gtattttata gattattgtg aagtgtctgg gccaccatca
     5761 cttgggttcc tggagaccca gggcttaagt cctgaggtat ttattgcctg tgggtcatcc
     5821 aagtacaagg cagcctgcct gctctcactt gtgtcttctt gcctccatac accgggcaga
     5881 gcacagggag gtacctagtg gtatgtggat acgaagtgcg ggaaaacttt ggagcccaaa
     5941 atctgggttg gcaaaggtcg gtaagtcatt cacattgtgt ggctgtttta tcccctaggt
     6001 acctgcactt taatcagata gaaacgctgg accctgaatc cttccagcac ctgccaaagc
     6061 tggagagact gtgagtcctg cttccttctt taatctgtag ttgggcccta gctcctgctg
     6121 cctgaacagt gaacatcagc ttaacacttc catgatgctt cggtgtaaaa tccaactctt
     6181 ggccaatcat cagaagtggg actcaatatt ttatgtcttt gaatggtagt aaaatagcaa
     6241 agaaatatga ttatttcttg aaccaaagca catagctgtc aaatccactc attaaataaa
     6301 tacagctaat aagatgttgg atctcttggg ctcattttca tatgtttagg atgttattgt
     6361 tgttgatgct aagtaacgcc tttctgtttt ctctccccac aggtttttgc acaacaaccg
     6421 tatcacgcac ttagttcctg ggacgttcag tcagttagag tccatgaaac ggctgtaagt
     6481 gtgtattcag atgtctgtgt gttcatggga gtgttcatgg gaggccctct ctcctagttc
     6541 tctcatttgg cctttctgtg gactgggcaa gcatttccag cttcagcgaa gccttcagag
     6601 gcatctctat gccaggaagg caggcctgtt aagcctatct cagtgtgaag aggcaagccc
     6661 gtgaccctgc tgtatgcggc agcaggctga tcctttaata aggatcttga cacagctttt
     6721 taaattatgt ttaaattccc ccaattaagt tttaattgcg aggtgcatat tttaccagtg
     6781 agaatgaaag ccagtctgga agcaacttca tgtgcatacg tccagtacct cttcttgata
     6841 tccacctact tgaataagca aactgataca cattttttta atgcctcaag aagtaagctt
     6901 tgcatactta ttattgtaag ggaattggag gactttagtt ctaatggatt tctttaacac
     6961 cctggattgt ttgccctgtg cccttaagag cacttgccca attaagaagt tactggaatg
     7021 taatagacag actctcacag accatacatt taggtaaaac accaatgtac atagaggaaa
     7081 aacaaacaaa attttaaaat aaagaaagaa acacagggag cgattgaagg cgtgcgcgtg
     7141 cacagggcag gcctcactcg gaacagcctg ctcacaggtg ctttagatgg ggctgtgtct
     7201 ccagtccggt ttttcctgcc cgtgtccact catatcagca ggaatggcac cttttcctat
     7261 ctgtgtagtc tggtcggagg ctgatgtgtc gctgcagttt catttagcat ctctacctta
     7321 taagcggtag aggtgggctt catctcctcg tgagctgtta ctttatcatc catgagacaa
     7381 agactcatca ggaaaaggaa tcaggccagg tgaattctca ttagggtggg aagacaggat
     7441 gacaactcat ctttggtagg taagagggag gaaagcattg ccagataaat ggcacagaaa
     7501 gcagcccagg aggactcaga gcagagggtg gggcagccag tggactagcc tgcagatgga
     7561 tttccctatt cgcggcttca gagagacaca ctcctctttt agaggaattc caacccttct
     7621 taccccatac attccttcct tcgctggctc tacattgctc aagcaggagc aacctagatt
     7681 tggagataag ctgaacccat cagagttggc cttgcccctc tatggcctca ctgaaatatc
     7741 ctctcttaag gagcagtcga gatggagtgg ccgccttcca gctgactcaa ctggctaggg
     7801 tagactggac agatgtgcct tggtgaactg cccatccaga ctcaccaact gcccccttga
     7861 tcttgttatg gctgtagggt cctggtattc agaagtagat tccaggctgg gtgccccagc
     7921 aagtggtagc tcttatccca cccagtgtcc atctcttgtc tgagcatagg gtgctgcatc
     7981 ttgtctgccg tgtctcctca tcacatgatt aatgcctata tgctcatcac aattggcatg
     8041 ccttaaggct ccagaacctg gaagttgatc tatccaggat ggctcactgt ctccttaact
     8101 cctgggtgtc ttcttggctt tttcttccca caggcgattg gactcgaatg cactccactg
     8161 tgactgtgaa atcctatggc tagcggatct actgaagacc tacgcccaat ctggaaacgc
     8221 acaagcagca gctacatgcg agtatcccag acgcatccaa ggacgctctg tggctaccat
     8281 caccccagaa gagctgaact gtggtgagtg tgtcccggag accctactga aggaccagtg
     8341 tgaccccaga agtccaggct tatccccagt tcacgttgca gaggaaggct tgtcttccat
     8401 caccgatgac tgaaactcta gaaagacaac ttgtcatttg tttgggggtg gggtgggggg
     8461 gtctgttctg agatgtgtat ttaggccatc cctgccatga ggaatccagt ttgggttccc
     8521 acacacgtga gcctcacatt tttctctgtg gtgtttgttc cttgcatgta gaaaggcccc
     8581 ggattacctc agagccacag gatgcagatg tcacctcagg gaacacagtg tacttcacct
     8641 gcagagctga gggcaacccc aaacctgaga tcatctggct tcgaaacaag tgagttgtgc
     8701 gtgagcagaa ccgaagtcct gggggccaca tcaggagccc catgtacccc catggggctc
     8761 cccacccttg ataaataccc tccccttcta agtaggaagg gatgaaggaa aaaatgattc
     8821 cttatcttcc ctcttccaca tagcagctgc ctgggagaca cttttgagcc tgaagtgttt
     8881 tctccccgcg ggattcattc cacttaggcc ataggtccct ttcctctggt caaccactga
     8941 cctggcagca cactggaact ttcttgcccc atcaagtggg agtgagagaa gtcttgcatg
     9001 cccatttctg cccacttgtt ctctggccag ggcctctggt gtttggcaag atgcttgtgg
     9061 gttttggacc caagccatgg tgatgggcag cctggcctta ggggttgtga tgagtctaca
     9121 caggccctgt tcgttggctt ctggagtcac atcctgagtg aaggagcgtc tcttcattct
     9181 gccgacagag atgtgacggc caaacatctg gcagcagttg ctcatgggtg gcagaagggg
     9241 tcgcctgcct gcctacctgc ctccagctgg atctgagagt tgggtgttga gtttagcatg
     9301 ggaaggggtg gacacagaga gaggtggaga gagacacaca tggttggggt tgaggcaatc
     9361 agtggtgacc atgataacag gggcagagac tcagatggga atgaggtcac agtacatggg
     9421 agttatagct ggaaggtaga attcttagag gaaaatcctg aacacaccat tgtatcgttg
     9481 cctcttaaat ccatttatac cgagaggcac ctgcccaagc aaggactgct ctcacagcct
     9541 ggctcctggt atgtttgtgc caagctcagt ggctgtgttc agtcctgtgg aagcagagag
     9601 gcctccttga gaacattact agtggaattt cagaacaaaa ggttcagacg ctgactgcca
     9661 agtcatcctt gttctagcga aactctctta agtacagctc tgttagcaga tgcaacagat
     9721 gggacagtgc gcactcagta tctgagagag gctagggaca cagtgtagag acgcatcaga
     9781 gtcacaacga gctcaggatt gtgctcttga ggtggtcaca ttggtgtgga tcgaagctgc
     9841 acggggaaaa tgtgacatat atccagccat ttcaaaacct ccacgtcatg ggtagctctg
     9901 gggcggatca gagttaaaac tcacgactga ctatggaagg aactgcagag tgttagaggt
     9961 ttgtatcaaa caggagaaga gcgtgactat ggctcaagat tctcatacga acttcagttt
    10021 atacacgaaa gacttgacgc ataagttcaa actacaagaa taaataggaa agaccttgct
    10081 tggatcaaag tccccaggcc tggcctctgg tgccagctct gttcgttact ccctgaggag
    10141 gtcccctggc attcctgctg gtgacccaca tgcacgcagg ggttgctgtc atcttgggag
    10201 acagcagcac gcccagataa atgaactaag aaaggaggag tggaccagag gttattttgt
    10261 ttgtttgttt gtttgtttgt ttagagctgg atctcacgcg cccctgtctg gctacaactt
    10321 gaaggcgcat aacgatacca cgatatcaac aagtttgtac aaaaaagcag gctggcgccg
    10381 gaaccgaagt tcctattccg aagttcctat tctctagaaa gtataggaac ttcgaaccct
    10441 ttcccacacc accctccaca cttgccccaa acactgccaa ctatgtagga ggaaggggtt
    10501 gggactaaca gaagaacccg ttgtggggaa gctgttggga gggtcacttt atgttcttgc
    10561 ccaaggtcag ttgggtggcc tgcttctgat gaggtggtcc caaggtctgg ggtagaaggt
    10621 gagagggaca ggccaccaag gtcagccccc cccccctatc ccataggagc caggtccctc
    10681 tcctggacag gaagactgaa ggggagatgc cagagactca gtgaagcctg gggtacccta
    10741 ttggagtcct tcaaggaaac aaacttggcc tcaccaggcc tcagccttgg ctcctcctgg
    10801 gaactctact gcccttggga tccccttgta gttgtgggtt acataggaag ggggacggga
    10861 ttccccttga ctggctagcc tactcttttc ttcagtcttc tccatctcct ctcacctgtc
    10921 tctcgaccct ttccctagga tagacttgga aaaagataag gggagaaaac aaatgcaaac
    10981 gaggccagaa agattttggc tgggcattcc ttccgctagc ttttattggg atcccctagt
    11041 ttgtgatagg ccttttagct acatctgcca atccatctca ttttcacaca cacacacacc
    11101 actttccttc tggtcagtgg gcacatgtcc agcctcaagt ttatatcacc acccccaatg
    11161 cccaacactt gtatggcctt gggcgggtca tccccccccc cacccccagt atctgcaacc
    11221 tcaagctagc ttgggtgcgt tggttgtgga taagtagcta gactccagca accagtaacc
    11281 tctgcccttt ctcctccatg acaaccaggt cccaggtccc gaaaaccaaa gaagaagaac
    11341 cctaacaaag aggacaagcg gcctcgcaca gccttcactg ctgagcagct ccagaggctc
    11401 aaggctgagt ttcagaccaa caggtacctg acagagcagc ggcgccagag tctggcacag
    11461 gagctcggta cccggaagat ctggactcta gagaattccg cccctctccc tccccccccc
    11521 ctaacgttac tggccgaagc cgcttggaat aaggccggtg tgcgtttgtc tatatgttat
    11581 tttccaccat attgccgtct tttggcaatg tgagggcccg gaaacctggc cctgtcttct
    11641 tgacgagcat tcctaggggt ctttcccctc tcgccaaagg aatgcaaggt ctgttgaatg
    11701 tcgtgaagga agcagttcct ctggaagctt cttgaagaca aacaacgtct gtagcgaccc
    11761 tttgcaggca gcggaacccc ccacctggcg acaggtgcct ctgcggccaa aagccacgtg
    11821 tataagatac acctgcaaag gcggcacaac cccagtgcca cgttgtgagt tggatagttg
    11881 tggaaagagt caaatggctc tcctcaagcg tattcaacaa ggggctgaag gatgcccaga
    11941 aggtacccca ttgtatggga tctgatctgg ggcctcggtg cacatgcttt acatgtgttt
    12001 agtcgaggtt aaaaaacgtc taggcccccc gaaccacggg gacgtggttt tcctttgaaa
    12061 aacacgatga taagcttgcc acaaccatgg aagatcccgt cgttttacaa cgtcgtgact
    12121 gggaaaaccc tggcgttacc caacttaatc gccttgcagc acatccccct ttcgccagct
    12181 ggcgtaatag cgaagaggcc cgcaccgatc gcccttccca acagttgcgc agcctgaatg
    12241 gcgaatggcg ctttgcctgg tttccggcac cagaagcggt gccggaaagc tggctggagt
    12301 gcgatcttcc tgaggccgat actgtcgtcg tcccctcaaa ctggcagatg cacggttacg
    12361 atgcgcccat ctacaccaac gtgacctatc ccattacggt caatccgccg tttgttccca
    12421 cggagaatcc gacgggttgt tactcgctca catttaatgt tgatgaaagc tggctacagg
    12481 aaggccagac gcgaattatt tttgatggcg ttaactcggc gtttcatctg tggtgcaacg
    12541 ggcgctgggt cggttacggc caggacagtc gtttgccgtc tgaatttgac ctgagcgcat
    12601 ttttacgcgc cggagaaaac cgcctcgcgg tgatggtgct gcgctggagt gacggcagtt
    12661 atctggaaga tcaggatatg tggcggatga gcggcatttt ccgtgacgtc tcgttgctgc
    12721 ataaaccgac tacacaaatc agcgatttcc atgttgccac tcgctttaat gatgatttca
    12781 gccgcgctgt actggaggct gaagttcaga tgtgcggcga gttgcgtgac tacctacggg
    12841 taacagtttc tttatggcag ggtgaaacgc aggtcgccag cggcaccgcg cctttcggcg
    12901 gtgaaattat cgatgagcgt ggtggttatg ccgatcgcgt cacactacgt ctgaacgtcg
    12961 aaaacccgaa actgtggagc gccgaaatcc cgaatctcta tcgtgcggtg gttgaactgc
    13021 acaccgccga cggcacgctg attgaagcag aagcctgcga tgtcggtttc cgcgaggtgc
    13081 ggattgaaaa tggtctgctg ctgctgaacg gcaagccgtt gctgattcga ggcgttaacc
    13141 gtcacgagca tcatcctctg catggtcagg tcatggatga gcagacgatg gtgcaggata
    13201 tcctgctgat gaagcagaac aactttaacg ccgtgcgctg ttcgcattat ccgaaccatc
    13261 cgctgtggta cacgctgtgc gaccgctacg gcctgtatgt ggtggatgaa gccaatattg
    13321 aaacccacgg catggtgcca atgaatcgtc tgaccgatga tccgcgctgg ctaccggcga
    13381 tgagcgaacg cgtaacgcga atggtgcagc gcgatcgtaa tcacccgagt gtgatcatct
    13441 ggtcgctggg gaatgaatca ggccacggcg ctaatcacga cgcgctgtat cgctggatca
    13501 aatctgtcga tccttcccgc ccggtgcagt atgaaggcgg cggagccgac accacggcca
    13561 ccgatattat ttgcccgatg tacgcgcgcg tggatgaaga ccagcccttc ccggctgtgc
    13621 cgaaatggtc catcaaaaaa tggctttcgc tacctggaga gacgcgcccg ctgatccttt
    13681 gcgaatacgc ccacgcgatg ggtaacagtc ttggcggttt cgctaaatac tggcaggcgt
    13741 ttcgtcagta tccccgttta cagggcggct tcgtctggga ctgggtggat cagtcgctga
    13801 ttaaatatga tgaaaacggc aacccgtggt cggcttacgg cggtgatttt ggcgatacgc
    13861 cgaacgatcg ccagttctgt atgaacggtc tggtctttgc cgaccgcacg ccgcatccag
    13921 cgctgacgga agcaaaacac cagcagcagt ttttccagtt ccgtttatcc gggcaaacca
    13981 tcgaagtgac cagcgaatac ctgttccgtc atagcgataa cgagctcctg cactggatgg
    14041 tggcgctgga tggtaagccg ctggcaagcg gtgaagtgcc tctggatgtc gctccacaag
    14101 gtaaacagtt gattgaactg cctgaactac cgcagccgga gagcgccggg caactctggc
    14161 tcacagtacg cgtagtgcaa ccgaacgcga ccgcatggtc agaagccggg cacatcagcg
    14221 cctggcagca gtggcgtctg gcggaaaacc tcagtgtgac gctccccgcc gcgtcccacg
    14281 ccatcccgca tctgaccacc agcgaaatgg atttttgcat cgagctgggt aataagcgtt
    14341 ggcaatttaa ccgccagtca ggctttcttt cacagatgtg gattggcgat aaaaaacaac
    14401 tgctgacgcc gctgcgcgat cagttcaccc gtgcaccgct ggataacgac attggcgtaa
    14461 gtgaagcgac ccgcattgac cctaacgcct gggtcgaacg ctggaaggcg gcgggccatt
    14521 accaggccga agcagcgttg ttgcagtgca cggcagatac acttgctgat gcggtgctga
    14581 ttacgaccgc tcacgcgtgg cagcatcagg ggaaaacctt atttatcagc cggaaaacct
    14641 accggattga tggtagtggt caaatggcga ttaccgttga tgttgaagtg gcgagcgata
    14701 caccgcatcc ggcgcggatt ggcctgaact gccagctggc gcaggtagca gagcgggtaa
    14761 actggctcgg attagggccg caagaaaact atcccgaccg ccttactgcc gcctgttttg
    14821 accgctggga tctgccattg tcagacatgt ataccccgta cgtcttcccg agcgaaaacg
    14881 gtctgcgctg cgggacgcgc gaattgaatt atggcccaca ccagtggcgc ggcgacttcc
    14941 agttcaacat cagccgctac agtcaacagc aactgatgga aaccagccat cgccatctgc
    15001 tgcacgcgga agaaggcaca tggctgaata tcgacggttt ccatatgggg attggtggcg
    15061 acgactcctg gagcccgtca gtatcggcgg aattccagct gagcgccggt cgctaccatt
    15121 accagttggt ctggtgtcaa aaataataat aaccgggcag gggggatcta agctctagat
    15181 aagtaatgat cataatcagc catatcacat ctgtagaggt tttacttgct ttaaaaaacc
    15241 tcccacacct ccccctgaac ctgaaacata aaatgaatgc aattgttgtt gttaacttgt
    15301 ttattgcagc ttataatggt tacaaataaa gcaatagcat cacaaatttc acaaataaag
    15361 catttttttc actgcattct agttgtggtt tgtccaaact catcaatgta tcttatcatg
    15421 tctggatccg gaataacttc gtatagcata cattatacga agttatgttt aaacggcgcg
    15481 ccccggaatt cgccttctgc aggagcgtac agaacccagg gccctggcac ccgtgcagac
    15541 cctggcccac cccacctggg cgctcagtgc ccaagagatg tccacaccta ggatgtcccg
    15601 cggtgggtgg ggggcccgag agacgggcag gccgggggca ggcctggcca tgcggggccg
    15661 aaccgggcac tgcccagcgt gggcgcgggg gccacggcgc gcgcccccag cccccgggcc
    15721 cagcacccca aggcggccaa cgccaaaact ctccctcctc ctcttcctca atctcgctct
    15781 cgctcttttt ttttttcgca aaaggagggg agagggggta aaaaaatgct gcactgtgcg
    15841 gcgaagccgg tgagtgagcg gcgcggggcc aatcagcgtg cgccgttccg aaagttgcct
    15901 tttatggctc gagcggccgc ggcggcgccc tataaaaccc agcggcgcga cgcgccacca
    15961 ccgccgagac cgcgtccgcc ccgcgagcac agagcctcgc ctttgccgat cctctagagt
    16021 cgagatccgc cgccaccatg attgaacaag atggattgca cgcaggttct ccggccgctt
    16081 gggtggagag gctattcggc tatgactggg cacaacagac aatcggctgc tctgatgccg
    16141 ccgtgttccg gctgtcagcg caggggcgcc cggttctttt tgtcaagacc gacctgtccg
    16201 gtgccctgaa tgaactgcag gacgaggcag cgcggctatc gtggctggcc acgacgggcg
    16261 ttccttgcgc agctgtgctc gacgttgtca ctgaagcggg aagggactgg ctgctattgg
    16321 gcgaagtgcc ggggcaggat ctcctgtcat ctcaccttgc tcctgccgag aaagtatcca
    16381 tcatggctga tgcaatgcgg cggctgcata cgcttgatcc ggctacctgc ccattcgacc
    16441 accaagcgaa acatcgcatc gagcgagcac gtactcggat ggaagccggt cttgtcgatc
    16501 aggatgatct ggacgaagag catcaggggc tcgcgccagc cgaactgttc gccaggctca
    16561 aggcgcgcat gcccgacggc gaggatctcg tcgtgaccca tggcgatgcc tgcttgccga
    16621 atatcatggt ggaaaatggc cgcttttctg gattcatcga ctgtggccgg ctgggtgtgg
    16681 cggaccgcta tcaggacata gcgttggcta cccgtgatat tgctgaagag cttggcggcg
    16741 aatgggctga ccgcttcctc gtgctttacg gtatcgccgc tcccgattcg cagcgcatcg
    16801 ccttctatcg ccttcttgac gagttcttct gagcgggact ctggggttcg aaatgaccga
    16861 ccaagcgacg cccaacctgc catcacgaga tttcgattcc accgccgcct tctatgaaag
    16921 gttgggcttc ggaatcgttt tccgggacgc cggctggatg atcctccagc gcggggatct
    16981 catgctggag ttcttcgccc accccccgga tctaagctct agataagtaa tgatcataat
    17041 cagccatatc acatctgtag aggttttact tgctttaaaa aacctcccac acctccccct
    17101 gaacctgaaa cataaaatga atgcaattgt tgttgttaac ttgtttattg cagcttataa
    17161 tggttacaaa taaagcaata gcatcacaaa tttcacaaat aaagcatttt tttcactgca
    17221 ttctagttgt ggtttgtcca aactcatcaa tgtatcttat catgtctgga tccgggggta
    17281 ccgcgtcgag aagttcctat tccgaagttc ctattctcta gaaagtatag gaacttcgtc
    17341 gagataactt cgtatagcat acattatacg aagttatgtc gagatatcta gacccagctt
    17401 tcttgtacaa agtggttgat atctctatag tcgcagtagg cggatatggg aagcatgcct
    17461 agctccttcc ttttaaataa atgaaactgt gtttctacat ttaaaaaaat gtaatttgca
    17521 aaaaccaggg aaatgtttaa tttgcatgtt ccattggact catgtttctc ttgtttggaa
    17581 ttaggaccac atgaaagcat ttagatctgc atgtagcagc gaacacatat ttgtagtttt
    17641 ctagatgtgc ctgctaagtc acagttgctg aggcggacct atccggaagg ctgttgctct
    17701 tgttctctga gcctggcatg tgccgtgtgt accccagagc agcagagcct accgtcggac
    17761 tgacccctga gaggtacagt atcttcctac gctgtgagtg cactggcttc tgtctttaca
    17821 gtaacgagtt gagcatgaag acggactctc gcttaaactt gctggacgat ggcacgctga
    17881 tgattcagaa cacacaggag gcggatgagg gtgtctacca gtgcatggcg aaaaatgtgg
    17941 ctggagaggc gaaaacgcag gaggtgaccc tcaggtactt ggggtctcca ggtaagtggg
    18001 ggatattgca agtgagggtt actctaatga cctacttcct cctttctttg aactccagct
    18061 aagtgaagtc agatatggta aggttcccaa gccaaggggc tcacaggact tctgaagcat
    18121 agaatcatag gtcattctaa cctgtctcag gcccgtggct gccccctgct acataggcgt
    18181 acacagaagc tctgggttac tactgtaagc aagaaatggc aatgggaacc tggagagact
    18241 ggtcatgcag ggacctgtac aaccacatca aatccatact gcttgttcac tgaggcttct
    18301 gtttgccaag ggcattgatt atttcaaaga caactttaaa atattgattt ttatttagta
    18361 tatccatgct gaaggtgcta gtatataaca ttgaagatgt aaaaagtctg tctaaaccca
    18421 aggaaacaca gctgtggcct ttatacctct gcgacgcatg cacgagccct attctgtcca
    18481 tggcccgtgt ctacggttga tccagataat aggacatcat caactttgga cagcagagac
    18541 atgtgcaagc cgtggtgctt catgctgctg gggggagcct gtgttctctg aagccttctt
    18601 gctgccttgg cttcatctac aggttgctaa gcatctgctt ttacttgaca tcctattttt
    18661 tttaggcttt tgtaaacccg atctgatagc agtgtgcctg attctgcact gtagtttctt
    18721 taagctcttt taagtttctt tataaccatc tcctttgtct cagtacatcc cagcatcaac
    18781 aattaaatat taataattta gaatgcttag ctgcttaatt ttgttcagag gaaatcgagt
    18841 aggagataga gcccataggc aagtaatttt ctgttaagtt tggccccagg cagctagcat
    18901 ctttgtgagg gatactgctg tcagcctcta gagagaagga agacatgagt cctggtcaca
    18961 gacagtgatg catataagca gcagaggcag cctccaagtt ggattcatgg tagttcaaca
    19021 gtgacatgtg taataggaca ctgggaataa ggtaggcttg ggtaacaaac ttactgaggg
    19081 gagatgcaca agttattgaa tcctggatag ctctgtggcc tgagcattct gaatgtaagt
    19141 cctttccata tgagttacat ttcttcttcc agccaatggc ttgatttaac agtgtgctct
    19201 gattgtattg gcatagctgt cccagatata cacaaagggc ctcctctaga atactgttga
    19261 acctgggaac tcagaaaggg gtcagtttaa aagactaaac tctgtggatc aatcccagct
    19321 gcttcccatt catctaaagt tcataattta gccattgcgt tttaaagtga ttgacagttt
    19381 taaaagaaca ttttatgtga cacgtgatga ttataaaaag ctcaaatgtc agtgcctgta
    19441 tgaatgtcct gttgggacat tgctgcctgt cttcttgatg tagcagcaga gttaatgaga
    19501 aacacagtct gtgggccaca aagctgacaa gctgtatcat tgacctgtat aaaaagcttt
    19561 taaattcctg tcccagactg tggcagtagc ccatagtaag aggaagaaag ccttcctttc
    19621 ctggataaca aacagataaa taagctttat atattttgaa atactgttat taaggggata
    19681 tacattgtat actgtttttc tggtgaatta aacttttgag cattgttatt aaaagtatac
    19741 tttcatcttc ccagtactat gttggaagtt tttatatagt ctacaatatg tgtgcataca
    19801 cacatgccac agcatgtgtg gagatccgag gacaactttg tggagttgct tagttctctt
    19861 cttttaccaa gcgggtactg gaagcctccc tgctctcttg cttccataca ggcgccatct
    19921 gtatttaacc aggcgttctt tgctatacct tcaggtgctt ttccaaacca tgagatggcg
    19981 caacgcaatt aatgataact tcgtatagca tacattatac gaagttatgg tctgagctcg
    20041 ccatcagttc aagtcccata tcctttattc agaacctttg aactagctct ctttgaactt
    20101 cataaattca gggctgcttt aaaaaaaaaa taaagggaac atagaacata acccatttcc
    20161 aacccccatt ctaggacgat acaccgcaca caaccacaca cagtccaggt gctaatgtcc
    20221 accaagagag ctgggtggag agtcctgata agtactagat gtgcctcatg ctacctgtgt
    20281 ttaattttgc aaacaattaa gagaatcttg gtttgggggc cttttggatt ccatatttat
    20341 gaataacggt tatgggccaa aacctgcacg gggtaaaaaa aaaaagatat ctgtatatat
    20401 atcatggaca tatatagact ttagtcatct agaaggaaca gaaatgcaca cacatggttt
    20461 gggcaaaggt caggaacagg ggtgacataa atgaaggaaa ggcaggagga ggacttttct
    20521 aattttttta aattttattt tagtatctgt ttggtgttta aattgtacta tcaaaattca
    20581 ctaaaaattt cctatagact taggaagtca tgtgtagggt gggttccaaa actccaacac
    20641 aaaggtgcat gcaacttcta ttcctatggc cttggctacc tctctccacg taggctacgt
    20701 gtatcaacta tggccccatt gtatgcaaac accttctatg aaacatatta gcaaatgtgt
    20761 ggacgccctc ccccacacta gatttagagt ggaaactatt ctttcattgt gcttatttgc
    20821 ctttttcatt ttatgatgaa aatggtattc ttatatgatt taaatatacc ccacaaacaa
    20881 tttcatgggc cagtaggggc tactaccatt aatcaagttg ccagtatatt tataataaac
    20941 aaaagtaaag gttctgcata gagttgaggg tgcatctagt ggaaaaaatg cagctctctc
    21001 caccgtggtc attgtccaca ggttgcctgc atttggatga cctgggtgta ggtactattt
    21061 tattttttgc actttaaaaa attttaatca gtgtattcat gtagatacat gcatgccaca
    21121 atgtggagat cggaggggaa ttttggctgt tgatccatgc cttgtacctt gtttgagaca
    21181 gggtctcttg ttgggcacca ctgtgtacaa agacctagct ggtcaaacta gagtctgaga
    21241 atcctccttc tccctccagt cttgcattag gagtgctggg attacagatg ctaccacacc
    21301 tggggttttc tgtgtgatgg gcatttaaat tgaggccttt gtgttcaaat gcaagggtct
    21361 tattgcttac taagccattt cctcagcccc atctgcacat ttccttgaaa gggaaagaca
    21421 acaagaaagc atgcggttaa acattatggc ttttgcttat tttggaagcc attcgggtga
    21481 atgagcagcc tggacatcaa aaataccata cagaaatctt gtgaaactct aagaaattaa
    21541 ttgagaattt ttgtttgtga cagcccgacc cacttttgta atccagccgc agaacacaga
    21601 ggtactggtg ggtgagagtg tcactctgga gtgcagtgcc acaggccacc ctctgcctca
    21661 gatcacctgg acaagaggtg accgcacacc cttgccaatt gaccctcgag tgaatatcac
    21721 tccctctgga ggactgtata tacagaacgt cgcccagagt gacagcggcg agtacacgtg
    21781 ctttgcatcc aatagtgtgg acagtatcca tgccacagcc ttcatcattg tacaaggtga
    21841 gcatccttgg gtgttgtcag actcttggct ttgcatagct ccaacagcct tcttggctgt
    21901 gccccgccta tactacacca cacctctgtg ccacttcatt tgttctgttc ccttctctct
    21961 gtttttttga gacaagtcct gccagcgcag cctggccttg agcttgtgat cctcaagtgc
    22021 tgggactaag atgtgtgcca ccatgcctag ctattttgtt atggatatat gtgcatgctt
    22081 ctgagaacat gtccatgcac atgtacattt gtatgtggct gggtgtgcat acataaacca
    22141 gagaacaatt tcaggagctg tcctcgcccc tgcaattggg ggatttgagg ttgtttagtt
    22201 tttgttttct tgttgttttg ttttgagact gagtttctca ctgccctgga attcaccaag
    22261 taggctaggc taactgacta ggaagcttca tgtgtccaca tccctccccc accccccagg
    22321 accaagccca gctttgtttt atgtgatttc taggggctaa gccatctttc caacactgcc
    22381 ttgccttttg aaatctgtaa gagccactct gtttgaccta ttatacatga tttggtggtt
    22441 agacagcttt ctttaggaaa ataggacttt gaggttgttc atagcatcca ggtactcaca
    22501 tcggtgaatg tggacatgaa tgtggacgtt ggaagtgaat cggtgtgtat atggtgcagt
    22561 cagctctggg tgcatcctga ggtcacagtg gtagctagac agtgtgtacc ccttgcattc
    22621 tgctttgaat gtctactgac atcacagtag tatgttacag aacactgcca ggcgcacctt
    22681 gctaacaagc cagtgtgaac accttgtgtg cagctgcgac tctccttaga ctacaatggc
    22741 aagtgtaccc tgcacacaga tgtgaaggca ctctttagcc agagtggtct taagtcagca
    22801 tgcataccat gcacacagct gtgagtgtac cctgaggtca cagtggtatc gagtcagtgt
    22861 gttcaccatg cagtgtttaa aacagaacac tgggaggagt ctttgtttct aattccttaa
    22921 ctgaccttag gtgagcttct ttatttccag gtaagttatg aaacagggca tgtgttggga
    22981 ccctctcaga agcacggctg tgactctctc ctcagtggcc tcgtgtctct ctagcagttt
    23041 cctgtgcatc agtctttccc atttccatgc tacacacagc tgtgcagtca tgggcggtag
    23101 gtttgcctct ctgtatggtt tctttataca ggccctgatg actgtcctgt ggcatgctct
    23161 taactattca gtaggcctta ctccagtcag ttgcacaaaa gcactaggtg acatgcttag
    23221 ccacctgcat gttgtgacta gtagtgagtt agacctctcc cttcagctcc cctgcagcac
    23281 actgtgtgag tgctcttctg tgtcctgctc tgtgtagctc tgagggagca ctggttgggg
    23341 tggttttttc ggtgttcttt cctttctctc agtgcctttc cccctccctc acttggagac
    23401 atgatgtgac atggcactat tccctgagag aagtgaacaa gtatctatca ctccggatag
    23461 gaaacagatg acagagcaaa agacagatat caccagagtc cgacttgggg agacaatgag
    23521 tgtgtgtgtg gggggggggg ttgcaggaat atgtgtgagc agaaatgact caaacacagc
    23581 ttcatcacca ttgcccaggg gagcctaagt gacagctcat gaaggcagag aacctggagc
    23641 tccctgcatg gctgcaggca ccgctacagg ttggggagtg ccctttctag ttggttcagc
    23701 tagtctcagt ctctttcagg cagctcgact tttgttttgt tttttgttgt tttttttttt
    23761 ttgttttttc tagtcagctt cacttgtctc tgctgctgtg acactgttta gctggggtct
    23821 gcttcttcca ggtgtctggg actgtctgaa agtcttccct cagcagtgct cttatttaga
    23881 cactcgggga ggaataggaa gggtagtgag tctggtcact ttggcgactt tctgaagctc
    23941 ctctgagtcg tgcttgttgc cttagcaatg cttccctatg gtctttattt cccttcccct
    24001 gagaacattc tgctgtttca ccttctttcc caagtcttat accttaagtt tccctccaag
    24061 atggaggctt tcatcttgga ggaacagccg aacagtacac agtacccttg gcacggtcct
    24121 tttgctgtgc tgctatgtta cacagtcact ttatagggca ttgtctttca gcatcacatt
    24181 ttaaatgtcc ttcctctgca gcccttcctc agttcactgt gaccccacag agccgagtgg
    24241 tcattgaagg gcagactgtg gatttccagt gtgcggctaa gggacaccct cagcctgtca
    24301 tagcctggac caagggaggt aagatggtac actgggccct ccaccttctc cttcagctag
    24361 gacacaagct attttccctg gtcaggcaaa actagtatct ttcccaaagg gatgagctgg
    24421 ggaagaggat gtaggtatcc attggacctg ccttgcagtg gtcactgtag gcatcatgga
    24481 ttgatgcatg tccctccctg tctctccccc cccccctgag agtctgccct cggtgtgtaa
    24541 ttgcttaaca cttggtcact tcatggcccc tatggtctga tggaagctcc taaggttggg
    24601 tgagattgta gcaagggccg gtgccatgtt ccctgaccaa acctctgtag gtctccaata
    24661 ttcctgccct gtaggctagg cagggacccc agagatgacc tgccattttt ttttcttcaa
    24721 ctaaaaagcc aaaaaccctc cctctgagaa gtcctgccca agtctcctga ggaatagact
    24781 gaggtagtgg ccagctggac agctcatggt tggctaggga ggtcacccag tgaaaaggct
    24841 tgtccacaaa aacatgtgag actatccttc tcctgtaacg gccttgcctt ctctgtagtc
    24901 tgggcccagg tccccttaca gtgtgtttcc ttaggcatag ctggaggtca gccctaccct
    24961 acttgcaccc tgagtccttg tctggtcctc actcctaatt ttgccctttg cctctgttcc
    25021 tttctatgat actcctcggg gttgtcattt gacttgtcac agcccacaag tggtattgaa
    25081 taagggccta ct
//
