# Supplementary material for: CRISPR-Cas9 enables conditional mutagenesis of challenging loci
Source: Sci Rep. 2016 Sep 1;6:32326. doi: 10.1038/srep32326 (PMC5007477; doi:10.1038/srep32326)
Supplement: Supplementary File 3 [file srep32326-s3.zip › gb/HEP01002_A02_vector.gb]

LOCUS       51057#L1L2_Bact_P#R3R4_pBR_DTA+_Bsd_amp        23370 bp    dna     circular UNK 
ACCESSION   unknown
SOURCE      Mus musculus
  ORGANISM  Mus musculus
            Eukaryota; Metazoa; Chordata; Craniata; Vertebrata; Euteleostomi;
            Mammalia; Eutheria; Euarchontoglires; Glires; Rodentia;
            Sciurognathi; Muroidea; Muridae; Murinae; Mus.
COMMENT     cassette: L1L2_Bact_P
COMMENT     design_id: 51057
COMMENT     backbone: R3R4_pBR_DTA+_Bsd_amp
COMMENT     transcript_id: ENSMUST00000030047
FEATURES             Location/Qualifiers
     misc_feature    29..152
                     /note="R4 gateway site"
                     /label="R4 gateway site"
     promoter        399..911
                     /note="PGK promoter"
                     /label="PGK promoter"
     CDS             925..1581
                     /note="DTA"
                     /label="DTA"
     misc_feature    1706..1959
                     /note="BGH pA"
                     /label="BGH pA"
     promoter        2034..2100
                     /note="EM7 promoter"
                     /label="EM7 promoter"
     CDS             2101..2499
                     /note="BsdR"
                     /label="BsdR"
     CDS             complement(4193..5053)
                     /note="AmpR"
                     /label="AmpR"
     misc_feature    5272..5395
                     /note="R3 gateway site"
                     /label="R3 gateway site"
     misc_feature    5401..5408
                     /note="AsiSI"
                     /label="AsiSI"
     misc_feature    1..5433
                     /note="Synthetic Backbone"
                     /label="Synthetic Backbone"
     misc_feature    5434..10362
                     /note="5 arm"
                     /label="5 arm"
     misc_feature    10390..10414
                     /note="B1 Gateway"
                     /label="B1 Gateway"
     misc_feature    10427..10474
                     /note="Frt"
                     /label="Frt"
     intron          10475..11349
                     /note="mouse En2 intron"
                     /label="mouse En2 intron"
     misc_feature    11347..11349
                     /note="Splice Acceptor"
                     /label="Splice Acceptor"
     exon            11350..11522
                     /note="mouse En2 exon"
                     /label="mouse En2 exon"
     misc_feature    11534..12127
                     /note="ECMV IRES"
                     /label="ECMV IRES"
     gene            12128..15188
                     /gene="lacZ"
                     /note="lacZ"
                     /label="lacZ"
     misc_feature    15227..15470
                     /note="SV40 polyadenylation site"
                     /label="SV40 polyadenylation site"
     misc_feature    15474..15507
                     /note="loxP"
                     /label="loxP"
     promoter        15534..16053
                     /note="human beta actin promoter"
                     /label="human beta actin promoter"
     gene            16079..16873
                     /gene="NeoR"
                     /note="NeoR"
                     /label="NeoR"
     misc_feature    17073..17314
                     /note="SV40 polyadenylation site"
                     /label="SV40 polyadenylation site"
     misc_feature    17331..17378
                     /note="Frt"
                     /label="Frt"
     misc_feature    17385..17418
                     /note="loxP"
                     /label="loxP"
     misc_feature    11364..11441
                     /note="FCHK std_gpr"
                     /label="FCHK std_gpr"
     misc_feature    17434..17454
                     /note="B2 Gateway"
                     /label="B2 Gateway"
     misc_feature    10363..17484
                     /note="Synthetic Cassette"
                     /label="Synthetic Cassette"
     exon            17867..17909
                     /db_xref="ENSEMBL:ENSMUSE00000222176"
                     /type="targeted"
                     /rank="2"
                     /note="target exon 1 ENSMUSE00000222176"
     misc_feature    17485..18113
                     /note="Critical Region"
                     /label="Critical Region"
     misc_feature    18137..18170
                     /note="Downstream LoxP"
                     /label="Downstream LoxP"
     misc_feature    18114..18193
                     /note="synthetic loxP region"
                     /label="synthetic loxP region"
     misc_feature    18194..23370
                     /note="3 arm"
                     /label="3 arm"
ORIGIN      
        1 ccactggccg tcgttttaca ttaattaaca actttgtata gaaaagttga acgagaaacg
       61 taaaatgata taaatatcaa tatattaaat tagattttgc ataaaaaaca gactacataa
      121 tactgtaaaa cacaacatat ccagtcacta tggcggccgc aatcgggcag cgttgggtcc
      181 tggccacggg tgcgcatgat cgtgctcctg tcgttgagga cccggctagg ctggcggggt
      241 tgccttactg gttagcagaa tgaatcaccg atacgcgagc gaacgtgaag cgactgctgc
      301 tgcaaaacgt ctgcgacctg agcaacaaca tgaatggtct tcggtttccg tgtttcgtaa
      361 agtctggaaa cgggccgcct agcgatagct gtttatcgaa ttctaccggg taggggaggc
      421 gcttttccca aggcagtctg gagcatgcgc tttagcagcc ccgctgggca cttggcgcta
      481 cacaagtggc ctctggcctc gcacacattc cacatccacc ggtaggcgcc aaccggctcc
      541 gttctttggt ggccccttcg cgccaccttc tactcctccc ctagtcagga agttcccccc
      601 cgccccgcag ctcgcgtcgt gcaggacgtg acaaatggaa gtagcacgtc tcactagtct
      661 cgtgcagatg gacagcaccg ctgagcaatg gaagcgggta ggcctttggg gcagcggcca
      721 atagcagctt tgctccttcg ctttctgggc tcagaggctg ggaaggggtg ggtccggggg
      781 cgggctcagg ggcgggctca ggggcggggc gggcgcccga aggtcctccg gaggcccggc
      841 attctgcacg cttcaaaagc gcacgtctgc cgcgctgttc tcctcttcct catctccggg
      901 cctttcgacc tgcaggtcct cgccatggat cctgatgatg ttgttgattc ttctaaatct
      961 tttgtgatgg aaaacttttc ttcgtaccac gggactaaac ctggttatgt agattccatt
     1021 caaaaaggta tacaaaagcc aaaatctggt acacaaggaa attatgacga tgattggaaa
     1081 gggttttata gtaccgacaa taaatacgac gctgcgggat actctgtaga taatgaaaac
     1141 ccgctctctg gaaaagctgg aggcgtggtc aaagtgacgt atccaggact gacgaaggtt
     1201 ctcgcactaa aagtggataa tgccgaaact attaagaaag agttaggttt aagtctcact
     1261 gaaccgttga tggagcaagt cggaacggaa gagtttatca aaaggttcgg tgatggtgct
     1321 tcgcgtgtag tgctcagcct tcccttcgct gaggggagtt ctagcgttga atatattaat
     1381 aactgggaac aggcgaaagc gttaagcgta gaacttgaga ttaattttga aacccgtgga
     1441 aaacgtggcc aagatgcgat gtatgagtat atggctcaag cctgtgcagg aaatcgtgtc
     1501 aggcgatctc tttgtgaagg aaccttactt ctgtggtgtg acataattgg acaaactacc
     1561 tacagagatt taaagctcta aggtaaatat aaaattttta agtgtataat gtgttaaact
     1621 actgattcta attgtttgtg tattttagat tccaacctat ggaactgatg aatgggagca
     1681 gtggtggaat gcagatccta gagctcgctg atcagcctcg actgtgcctt ctagttgcca
     1741 gccatctgtt gtttgcccct cccccgtgcc ttccttgacc ctggaaggtg ccactcccac
     1801 tgtcctttcc taataaaatg aggaaattgc atcgcattgt ctgagtaggt gtcattctat
     1861 tctggggggt ggggtggggc aggacagcaa gggggaggat tgggaagaca atagcaggca
     1921 tgctggggat gcggtgggct ctatggcttc tgaggcggaa agaaccagct ggggctcgag
     1981 atccactagt tctagcctcg aggctagagc ggccgagttt atcctcgagc acgtgttgac
     2041 aattaatcat cggcatagta tatcggcata gtataatacg acaaggtgag gaactaaacc
     2101 atggccaagc ctttgtctca agaagaatcc accctcattg aaagagcaac ggctacaatc
     2161 aacagcatcc ccatctctga agactacagc gtcgccagcg cagctctctc tagcgacggc
     2221 cgcatcttca ctggtgtcaa tgtatatcat tttactgggg gaccttgtgc agaactcgtg
     2281 gtgctgggca ctgctgctgc tgcggcagct ggcaacctga cttgtatcgt cgcgatcgga
     2341 aatgagaaca ggggcatctt gagcccctgc ggacggtgcc gacaggtgct tctcgatctg
     2401 catcctggga tcaaagccat agtgaaggac agtgatggac agccgacggc agttgggatt
     2461 cgtgaattgc tgccctctgg ttatgtgtgg gagggctaag cacttcgtgg ccgaggagca
     2521 ggactgagaa ttccccggaa gtcagcgccc tgcaccatta tgttccggat ctgcatcgca
     2581 ggatgctgct ggctaccctg tggaacacct acatctgtat taacgaagcg ctggcattga
     2641 ccctgagtga tttttctctg gtcccgccgc atccataccg ccagttgttt accctcacaa
     2701 cgttccagta accgggcatg ttcatcatca gtaacccgta tcgtgagcat cctctctcgt
     2761 ttcatcggta tcattacccc catgaacaga aatccccctt acacggaggc atcagtgacc
     2821 aaacaggaaa aaaccgccct taacatggcc cgctttatca gaagccagac attaacgctt
     2881 ctggagaaac tcaacgagct ggacgcggat gaacaggcag acatctgtga atcgcttcac
     2941 gaccacgctg atgagcttta ccgcagctgc ctcgcgcgtt tcggtgatga cggtgaaaac
     3001 ctctgacaca tgcagctccc ggagacggtc acagcttgtc tgtaagcgga tgccgggagc
     3061 agacaagccc gtcagggcgc gtcagcgggt gttggcgggt gtcggggcgc agccatgacc
     3121 cagtcacgta gcgatagcgg agtgtatact ggcttaacta tgcggcatca gagcagattg
     3181 tactgagagt gcaccatatg cggtgtgaaa taccgcacag atgcgtaagg agaaaatacc
     3241 gcatcaggcg ctcttccgct tcctcgctca ctgactcgct gcgctcggtc gttcggctgc
     3301 ggcgagcggt atcagctcac tcaaaggcgg taatacggtt atccacagaa tcaggggata
     3361 acgcaggaaa gaacatgtga gcaaaaggcc agcaaaaggc caggaaccgt aaaaaggccg
     3421 cgttgctggc gtttttccat aggctccgcc cccctgacga gcatcacaaa aatcgacgct
     3481 caagtcagag gtggcgaaac ccgacaggac tataaagata ccaggcgttt ccccctggaa
     3541 gctccctcgt gcgctctcct gttccgaccc tgccgcttac cggatacctg tccgcctttc
     3601 tcccttcggg aagcgtggcg ctttctcata gctcacgctg taggtatctc agttcggtgt
     3661 aggtcgttcg ctccaagctg ggctgtgtgc acgaaccccc cgttcagccc gaccgctgcg
     3721 ccttatccgg taactatcgt cttgagtcca acccggtaag acacgactta tcgccactgg
     3781 cagcagccac tggtaacagg attagcagag cgaggtatgt aggcggtgct acagagttct
     3841 tgaagtggtg gcctaactac ggctacacta gaaggacagt atttggtatc tgcgctctgc
     3901 tgaagccagt taccttcgga aaaagagttg gtagctcttg atccggcaaa caaaccaccg
     3961 ctggtagcgg tggttttttt gtttgcaagc agcagattac gcgcagaaaa aaaggatctc
     4021 aagaagatcc tttgatcttt tctacggggt ctgacgctca gtggaacgaa aactcacgtt
     4081 aagggatttt ggtcatgaga ttatcaaaaa ggatcttcac ctagatcctt ttaaattaaa
     4141 aatgaagttt taaatcaatc taaagtatat atgagtaaac ttggtctgac agttaccaat
     4201 gcttaatcag tgaggcacct atctcagcga tctgtctatt tcgttcatcc atagttgcct
     4261 gactccccgt cgtgtagata actacgatac gggagggctt accatctggc cccagtgctg
     4321 caatgatacc gcgagaccca cgctcaccgg ctccagattt atcagcaata aaccagccag
     4381 ccggaagggc cgagcgcaga agtggtcctg caactttatc cgcctccatc cagtctatta
     4441 attgttgccg ggaagctaga gtaagtagtt cgccagttaa tagtttgcgc aacgttgttg
     4501 ccattgctgc aggcatcgtg gtgtcacgct cgtcgtttgg tatggcttca ttcagctccg
     4561 gttcccaacg atcaaggcga gttacatgat cccccatgtt gtgcaaaaaa gcggttagct
     4621 ccttcggtcc tccgatcgtt gtcagaagta agttggccgc agtgttatca ctcatggtta
     4681 tggcagcact gcataattct cttactgtca tgccatccgt aagatgcttt tctgtgactg
     4741 gtgagtactc aaccaagtca ttctgagaat agtgtatgcg gcgaccgagt tgctcttgcc
     4801 cggcgtcaac acgggataat accgcgccac atagcagaac tttaaaagtg ctcatcattg
     4861 gaaaacgttc ttcggggcga aaactctcaa ggatcttacc gctgttgaga tccagttcga
     4921 tgtaacccac tcgtgcaccc aactgatctt cagcatcttt tactttcacc agcgtttctg
     4981 ggtgagcaaa aacaggaagg caaaatgccg caaaaaaggg aataagggcg acacggaaat
     5041 gttgaatact catactcttc ctttttcaat attattgaag catttatcag ggttattgtc
     5101 tcatgagcgg atacatattt gaatgtattt agaaaaataa acaaataggg gttccgcgca
     5161 catttccccg aaaagtgcca cctgacgtct aagaaaccat tattatcatg acattaacct
     5221 ataaaaatag gcgtatcacg aggccctttc gtcttcaaga aaattgtcga ccatagtgac
     5281 tggatatgtt gtgttttaca gtattatgta gtctgttttt tatgcaaaat ctaatttaat
     5341 atattgatat ttatatcatt ttacgtttct cgttcaactt tattatacaa agttgcggac
     5401 gcgatcgccg gcggataaca atttcacaca ggattttttt ttttcaattt aatgagtaga
     5461 cctatctggt tttgtgtctc atatctgtga tcctagctat tctcaaaggt aaggcaagaa
     5521 gattacaaat tcaaaacctg cctgggcaaa cttagtgaga ccctgtttca aaataaaaag
     5581 gtttaaaggg ctagggatgt agttcagtac tggggtgctt gcctagcata gacaaggctt
     5641 gagttcattc tccaatacca caagaaaata aaattaaata aaataagaaa gcaaaccaat
     5701 acatggatag tcctgctagg ttgttagaaa aagattagag tttgagagat ggcttagtgg
     5761 ttgagctgct tctaccatgc atgaagacct aaatctgcat gttcagaatt caggtgcata
     5821 gcgataaacc cattgttcct agacaaaata ggatttaggg acaggaaagt cacagagctt
     5881 ccttatctag ctggtaggta gtgaacacag aaggacagac gtgacagaag ctaagaactg
     5941 atatctgagg ttgccctttg accaccacat gtgcatatat acgtacatat atatacatat
     6001 gtgtgtatat atacatatat atacatatgt gtatatatat tcactcagag ccatgaacat
     6061 gcttagacac acatacccac atacatgata cacacacaca cacacacaca cagagagaga
     6121 gagagagaga gagagagaga gagagagaga gagagagaga gagagagatt aaaacttccc
     6181 agcttccccc cagagctacg agtcaaacca acattttaat aatcttccca gaataataaa
     6241 atttgagaag ccatgcggga actgttacac ctgcccttga ttgttggttt tgtggtattg
     6301 actatgttat aattctttag tagaacaatc tacattctag gtctacctgg ggttatctat
     6361 gcttgatatt attatagcag ctagggacaa atgtctggtt atttatagtt atatgtttag
     6421 atacctcatt aaggggacaa ctagcaacaa tttttcttgt catgaatatg taatctgtgg
     6481 tgtaacactc tcaagacatg aatgtcttcc actcagcaga ctggcatttc ttgatgatcc
     6541 ttatctctga atcctttatt accctgagga ttatgatgga gggttaatag atgctgtcat
     6601 ccttttgact cactaactat attcttctat aaagatgagc tctccattat gataatggca
     6661 gaggtaggac ccatcaagct agacaatgag taaaggcatg gcccagagaa agacaaattg
     6721 gattgtgaga gttactaggg tatgaacaat ggtcagacta cagagcaggc caagacatac
     6781 caggaagtga gactaggtga ccacattcat tgatagagga ggcccagaga acaaagtacc
     6841 aactccatct ttagagcagg aagagttctt aatctcacaa cttcctgcag caactttcca
     6901 agactataag acctacttgc ctattacaat acatcttgaa gccagtccta ctctaaaagt
     6961 agctagtgga tcagacatga tagcatggcc aggagactaa ctacagtcag aatacctcag
     7021 agcctatcct gaattcctga atcagaatag cttttttcat gacatgttgc aagttggaga
     7081 aacactggtt attccactgt tccaaatccc agacctgcca aaccaggagt tcctaataaa
     7141 aatactttcc ctaggggggt ctcctatgac tgccattcac tctcccattt ggtcttgggg
     7201 gaacatactg ctgttttgtc tgccttaatc gagagagtca atgctatgga gttattgatc
     7261 ttcataaaca gtatggccaa ctttcttatc tctgggatct tttgtaatga ttaagtcatt
     7321 tctctgtgtt tagacaactc ttaattcttg aagtccactt aatgaccaat acaataaggc
     7381 ccagaaagga tttggttccc agagtaacct ggattaagtg tttagttgtc ttaccttaga
     7441 gatagtagag atctccatgt gctgtgacct accttctaag acaatgaaaa tcagaaaaga
     7501 aacagatgtg aaattctcca tagaatattc cacactttag ttgtcttggt aagtgttagt
     7561 aatagaggac ttagtttgaa aagcaaatac aggaacttac acacatttgt tccatgccct
     7621 ccatttcatt gctctaaaag caaacagatc tttcagcgaa ttaaaacaaa ctgaacacat
     7681 tataagggcc agagcagttc ctcttaaaca gctactattt tcaaacaata gctagtcatt
     7741 tacatgccat atcttgttat gtctgcaata gcccagagta agaatcactg gccaaagctc
     7801 tactcacagt aactaaggga gagaaaaata cagttctagg ctactgattg gcttcttgga
     7861 gggttggggg ggggggtcat ttcacctgga gggaaacaga ctgtgcatgg tcattctttc
     7921 cattacacag aaagaactct agtactgttg gaatgtccat cagatggcat agaagctgaa
     7981 agaaaagaga aagtatactt aaggaaatga agcagggttt ggtaaccatg gtgattgttt
     8041 ttccagagct actatggaga tgagatgaca gccttgggga agccatttgt ttgcatctag
     8101 gtcaagcctg tgtcctacct tactcaaagc caagcccttg agcaagatag ttctcatttt
     8161 gcccagccaa gatctcaaat tccccaggca aggtttatta aaacagttta cagacagcac
     8221 tcagcatagc gcctccggtc taaacaatct gacaaattct aacagtcgtc atcttgtctc
     8281 ataaatgtaa gcagtcacca tgtcctaagg ccttgcttct ccatcctcaa ataaaagagt
     8341 tgcttgagaa tagggagaag agagcaatga aatgcactgt ccttggccaa gtgaaaagtt
     8401 cactgaagaa ttttagtcca gaattggccc tagactctag tatcttggca tccttcctta
     8461 caaaatcaac ttgatggtct gtaagacatc taggtttgtc tcttgctttg actatggaat
     8521 cacatctgct atgagtagcc agaggaagct gtagagactt tgtgttcttc aacatagaaa
     8581 cagtcaaact tctgtcctga attccctgga ctttaggtaa aagatgaagc tacaggattc
     8641 cctgtcagtg cttttgccac tggagaaata gaactctcag ttgacaggca aaaacaaggt
     8701 tttcccttct atgacaccat gccattacat acatttaggt cctcctccca gatacacatc
     8761 ttctatcctt gatgatcaaa ggttttctgg aagtcagggg catcaacatc acctgaggac
     8821 ttggagagat aatggcaacc caagctctac ccaaacctgc taaataaatt tgcagcctga
     8881 ggtcctcagc actaaagctt cagaaattct ttctttactc actgtggtcc tctcatggtg
     8941 tgtgctacac tcagtattct cattccatat tgatttgtgt cttttcaatg gctgttttaa
     9001 tgaaccaggc ccatagcata tctttgaatg agtgactcaa tgcacaccac agatgatcca
     9061 agactgaacg agtgattctc tagcatttct accactggga tggctctgct ggtgttgctc
     9121 ttctgctatt cactctggtc tctagtgtct aagaggatgt ggggctcttg gtactttcaa
     9181 ccatgttagg cttcatctaa aagaccttta gttgtgtgtt tgcacatcat gctaatcaaa
     9241 agtcatgctt ggcatcaagc cagctgctta atatgttttg aagcgctggc tgttgtctca
     9301 caaaggcagc ataaaggaga attttgtgat gtcaggtttt cctaagaatc atatgggtag
     9361 tcatgcaatc acagacgtaa agcactgtta cacacattca gaactctaag gaaataaggc
     9421 aacacaatcg gaaaacaagc agaggggaaa gtatcttcca aagcaacttc acatctcttc
     9481 cccctaaaaa actgagaccc aaagttatag actttcttca gattagtgtg acaccaaagt
     9541 ttgtattcct gaggcctctt gagctgtatt cctggcaagc cacctcttgg tctagagaag
     9601 agacctactt tgccgataac aatgtgtcca cagaaggaga atgacagagc tcttggggat
     9661 ataaattaaa atgatacatc cagatagtca tcagctcttg cacataacac taagaaagtc
     9721 agatataatt tgttgttaac tttcagcttt ggtagacttt gggaaactat ttttccatga
     9781 aaaattcatg aaaatgttca cccatttcta gtgtatataa ttatatcagt taagtgcact
     9841 agaggtgact tacttatacc agtcaaaaca taaatgtggc attccattcc tttgtggaaa
     9901 gctacttata tgcctctcta ggctgacatg tgaagatgtg agggacattg gaaagctagt
     9961 ctctgaggaa tctgttggga accagtgccc ctccatctct gtgggccact ttcacagaat
    10021 aagctaacta cgtttctctt tagtcccctc tgacagtttc ctcttcaaca gacaatgttt
    10081 ccattaacct ctcattcatt tacataaaat ctatgcagac atttatgatt attatagaac
    10141 tcatttgtaa tattgtgtgg atgtatttac aaatacacct ctgtttgtgc tacatattta
    10201 tgaatatttg caaatctatc tggccataag cctgggataa atccacgaga tcagagaccc
    10261 agtttactta tatcatccca atgtttggaa tataaacatt aataaaaaca tcacaatttc
    10321 caaccacaag cgaggtagaa agttatcttc caggtatgct taaaggcgca taacgatacc
    10381 acgatatcaa caagtttgta caaaaaagca ggctggcgcc ggaaccgaag ttcctattcc
    10441 gaagttccta ttctctagaa agtataggaa cttcgaaccc tttcccacac caccctccac
    10501 acttgcccca aacactgcca actatgtagg aggaaggggt tgggactaac agaagaaccc
    10561 gttgtgggga agctgttggg agggtcactt tatgttcttg cccaaggtca gttgggtggc
    10621 ctgcttctga tgaggtggtc ccaaggtctg gggtagaagg tgagagggac aggccaccaa
    10681 ggtcagcccc ccccccctat cccataggag ccaggtccct ctcctggaca ggaagactga
    10741 aggggagatg ccagagactc agtgaagcct ggggtaccct attggagtcc ttcaaggaaa
    10801 caaacttggc ctcaccaggc ctcagccttg gctcctcctg ggaactctac tgcccttggg
    10861 atccccttgt agttgtgggt tacataggaa gggggacggg attccccttg actggctagc
    10921 ctactctttt cttcagtctt ctccatctcc tctcacctgt ctctcgaccc tttccctagg
    10981 atagacttgg aaaaagataa ggggagaaaa caaatgcaaa cgaggccaga aagattttgg
    11041 ctgggcattc cttccgctag cttttattgg gatcccctag tttgtgatag gccttttagc
    11101 tacatctgcc aatccatctc attttcacac acacacacac cactttcctt ctggtcagtg
    11161 ggcacatgtc cagcctcaag tttatatcac cacccccaat gcccaacact tgtatggcct
    11221 tgggcgggtc atcccccccc ccacccccag tatctgcaac ctcaagctag cttgggtgcg
    11281 ttggttgtgg ataagtagct agactccagc aaccagtaac ctctgccctt tctcctccat
    11341 gacaaccagg tcccaggtcc cgaaaaccaa agaagaagaa ccctaacaaa gaggacaagc
    11401 ggcctcgcac agccttcact gctgagcagc tccagaggct caaggctgag tttcagacca
    11461 acaggtacct gacagagcag cggcgccaga gtctggcaca ggagctcggt acccggaaga
    11521 tctggactct agagaattcc gcccctctcc ctcccccccc cctaacgtta ctggccgaag
    11581 ccgcttggaa taaggccggt gtgcgtttgt ctatatgtta ttttccacca tattgccgtc
    11641 ttttggcaat gtgagggccc ggaaacctgg ccctgtcttc ttgacgagca ttcctagggg
    11701 tctttcccct ctcgccaaag gaatgcaagg tctgttgaat gtcgtgaagg aagcagttcc
    11761 tctggaagct tcttgaagac aaacaacgtc tgtagcgacc ctttgcaggc agcggaaccc
    11821 cccacctggc gacaggtgcc tctgcggcca aaagccacgt gtataagata cacctgcaaa
    11881 ggcggcacaa ccccagtgcc acgttgtgag ttggatagtt gtggaaagag tcaaatggct
    11941 ctcctcaagc gtattcaaca aggggctgaa ggatgcccag aaggtacccc attgtatggg
    12001 atctgatctg gggcctcggt gcacatgctt tacatgtgtt tagtcgaggt taaaaaacgt
    12061 ctaggccccc cgaaccacgg ggacgtggtt ttcctttgaa aaacacgatg ataagcttgc
    12121 cacaaccatg gaagatcccg tcgttttaca acgtcgtgac tgggaaaacc ctggcgttac
    12181 ccaacttaat cgccttgcag cacatccccc tttcgccagc tggcgtaata gcgaagaggc
    12241 ccgcaccgat cgcccttccc aacagttgcg cagcctgaat ggcgaatggc gctttgcctg
    12301 gtttccggca ccagaagcgg tgccggaaag ctggctggag tgcgatcttc ctgaggccga
    12361 tactgtcgtc gtcccctcaa actggcagat gcacggttac gatgcgccca tctacaccaa
    12421 cgtgacctat cccattacgg tcaatccgcc gtttgttccc acggagaatc cgacgggttg
    12481 ttactcgctc acatttaatg ttgatgaaag ctggctacag gaaggccaga cgcgaattat
    12541 ttttgatggc gttaactcgg cgtttcatct gtggtgcaac gggcgctggg tcggttacgg
    12601 ccaggacagt cgtttgccgt ctgaatttga cctgagcgca tttttacgcg ccggagaaaa
    12661 ccgcctcgcg gtgatggtgc tgcgctggag tgacggcagt tatctggaag atcaggatat
    12721 gtggcggatg agcggcattt tccgtgacgt ctcgttgctg cataaaccga ctacacaaat
    12781 cagcgatttc catgttgcca ctcgctttaa tgatgatttc agccgcgctg tactggaggc
    12841 tgaagttcag atgtgcggcg agttgcgtga ctacctacgg gtaacagttt ctttatggca
    12901 gggtgaaacg caggtcgcca gcggcaccgc gcctttcggc ggtgaaatta tcgatgagcg
    12961 tggtggttat gccgatcgcg tcacactacg tctgaacgtc gaaaacccga aactgtggag
    13021 cgccgaaatc ccgaatctct atcgtgcggt ggttgaactg cacaccgccg acggcacgct
    13081 gattgaagca gaagcctgcg atgtcggttt ccgcgaggtg cggattgaaa atggtctgct
    13141 gctgctgaac ggcaagccgt tgctgattcg aggcgttaac cgtcacgagc atcatcctct
    13201 gcatggtcag gtcatggatg agcagacgat ggtgcaggat atcctgctga tgaagcagaa
    13261 caactttaac gccgtgcgct gttcgcatta tccgaaccat ccgctgtggt acacgctgtg
    13321 cgaccgctac ggcctgtatg tggtggatga agccaatatt gaaacccacg gcatggtgcc
    13381 aatgaatcgt ctgaccgatg atccgcgctg gctaccggcg atgagcgaac gcgtaacgcg
    13441 aatggtgcag cgcgatcgta atcacccgag tgtgatcatc tggtcgctgg ggaatgaatc
    13501 aggccacggc gctaatcacg acgcgctgta tcgctggatc aaatctgtcg atccttcccg
    13561 cccggtgcag tatgaaggcg gcggagccga caccacggcc accgatatta tttgcccgat
    13621 gtacgcgcgc gtggatgaag accagccctt cccggctgtg ccgaaatggt ccatcaaaaa
    13681 atggctttcg ctacctggag agacgcgccc gctgatcctt tgcgaatacg cccacgcgat
    13741 gggtaacagt cttggcggtt tcgctaaata ctggcaggcg tttcgtcagt atccccgttt
    13801 acagggcggc ttcgtctggg actgggtgga tcagtcgctg attaaatatg atgaaaacgg
    13861 caacccgtgg tcggcttacg gcggtgattt tggcgatacg ccgaacgatc gccagttctg
    13921 tatgaacggt ctggtctttg ccgaccgcac gccgcatcca gcgctgacgg aagcaaaaca
    13981 ccagcagcag tttttccagt tccgtttatc cgggcaaacc atcgaagtga ccagcgaata
    14041 cctgttccgt catagcgata acgagctcct gcactggatg gtggcgctgg atggtaagcc
    14101 gctggcaagc ggtgaagtgc ctctggatgt cgctccacaa ggtaaacagt tgattgaact
    14161 gcctgaacta ccgcagccgg agagcgccgg gcaactctgg ctcacagtac gcgtagtgca
    14221 accgaacgcg accgcatggt cagaagccgg gcacatcagc gcctggcagc agtggcgtct
    14281 ggcggaaaac ctcagtgtga cgctccccgc cgcgtcccac gccatcccgc atctgaccac
    14341 cagcgaaatg gatttttgca tcgagctggg taataagcgt tggcaattta accgccagtc
    14401 aggctttctt tcacagatgt ggattggcga taaaaaacaa ctgctgacgc cgctgcgcga
    14461 tcagttcacc cgtgcaccgc tggataacga cattggcgta agtgaagcga cccgcattga
    14521 ccctaacgcc tgggtcgaac gctggaaggc ggcgggccat taccaggccg aagcagcgtt
    14581 gttgcagtgc acggcagata cacttgctga tgcggtgctg attacgaccg ctcacgcgtg
    14641 gcagcatcag gggaaaacct tatttatcag ccggaaaacc taccggattg atggtagtgg
    14701 tcaaatggcg attaccgttg atgttgaagt ggcgagcgat acaccgcatc cggcgcggat
    14761 tggcctgaac tgccagctgg cgcaggtagc agagcgggta aactggctcg gattagggcc
    14821 gcaagaaaac tatcccgacc gccttactgc cgcctgtttt gaccgctggg atctgccatt
    14881 gtcagacatg tataccccgt acgtcttccc gagcgaaaac ggtctgcgct gcgggacgcg
    14941 cgaattgaat tatggcccac accagtggcg cggcgacttc cagttcaaca tcagccgcta
    15001 cagtcaacag caactgatgg aaaccagcca tcgccatctg ctgcacgcgg aagaaggcac
    15061 atggctgaat atcgacggtt tccatatggg gattggtggc gacgactcct ggagcccgtc
    15121 agtatcggcg gaattccagc tgagcgccgg tcgctaccat taccagttgg tctggtgtca
    15181 aaaataataa taaccgggca ggggggatct aagctctaga taagtaatga tcataatcag
    15241 ccatatcaca tctgtagagg ttttacttgc tttaaaaaac ctcccacacc tccccctgaa
    15301 cctgaaacat aaaatgaatg caattgttgt tgttaacttg tttattgcag cttataatgg
    15361 ttacaaataa agcaatagca tcacaaattt cacaaataaa gcattttttt cactgcattc
    15421 tagttgtggt ttgtccaaac tcatcaatgt atcttatcat gtctggatcc ggaataactt
    15481 cgtatagcat acattatacg aagttatgtt taaacggcgc gccccggaat tcgccttctg
    15541 caggagcgta cagaacccag ggccctggca cccgtgcaga ccctggccca ccccacctgg
    15601 gcgctcagtg cccaagagat gtccacacct aggatgtccc gcggtgggtg gggggcccga
    15661 gagacgggca ggccgggggc aggcctggcc atgcggggcc gaaccgggca ctgcccagcg
    15721 tgggcgcggg ggccacggcg cgcgccccca gcccccgggc ccagcacccc aaggcggcca
    15781 acgccaaaac tctccctcct cctcttcctc aatctcgctc tcgctctttt tttttttcgc
    15841 aaaaggaggg gagagggggt aaaaaaatgc tgcactgtgc ggcgaagccg gtgagtgagc
    15901 ggcgcggggc caatcagcgt gcgccgttcc gaaagttgcc ttttatggct cgagcggccg
    15961 cggcggcgcc ctataaaacc cagcggcgcg acgcgccacc accgccgaga ccgcgtccgc
    16021 cccgcgagca cagagcctcg cctttgccga tcctctagag tcgagatccg ccgccaccat
    16081 gattgaacaa gatggattgc acgcaggttc tccggccgct tgggtggaga ggctattcgg
    16141 ctatgactgg gcacaacaga caatcggctg ctctgatgcc gccgtgttcc ggctgtcagc
    16201 gcaggggcgc ccggttcttt ttgtcaagac cgacctgtcc ggtgccctga atgaactgca
    16261 ggacgaggca gcgcggctat cgtggctggc cacgacgggc gttccttgcg cagctgtgct
    16321 cgacgttgtc actgaagcgg gaagggactg gctgctattg ggcgaagtgc cggggcagga
    16381 tctcctgtca tctcaccttg ctcctgccga gaaagtatcc atcatggctg atgcaatgcg
    16441 gcggctgcat acgcttgatc cggctacctg cccattcgac caccaagcga aacatcgcat
    16501 cgagcgagca cgtactcgga tggaagccgg tcttgtcgat caggatgatc tggacgaaga
    16561 gcatcagggg ctcgcgccag ccgaactgtt cgccaggctc aaggcgcgca tgcccgacgg
    16621 cgaggatctc gtcgtgaccc atggcgatgc ctgcttgccg aatatcatgg tggaaaatgg
    16681 ccgcttttct ggattcatcg actgtggccg gctgggtgtg gcggaccgct atcaggacat
    16741 agcgttggct acccgtgata ttgctgaaga gcttggcggc gaatgggctg accgcttcct
    16801 cgtgctttac ggtatcgccg ctcccgattc gcagcgcatc gccttctatc gccttcttga
    16861 cgagttcttc tgagcgggac tctggggttc gaaatgaccg accaagcgac gcccaacctg
    16921 ccatcacgag atttcgattc caccgccgcc ttctatgaaa ggttgggctt cggaatcgtt
    16981 ttccgggacg ccggctggat gatcctccag cgcggggatc tcatgctgga gttcttcgcc
    17041 caccccccgg atctaagctc tagataagta atgatcataa tcagccatat cacatctgta
    17101 gaggttttac ttgctttaaa aaacctccca cacctccccc tgaacctgaa acataaaatg
    17161 aatgcaattg ttgttgttaa cttgtttatt gcagcttata atggttacaa ataaagcaat
    17221 agcatcacaa atttcacaaa taaagcattt ttttcactgc attctagttg tggtttgtcc
    17281 aaactcatca atgtatctta tcatgtctgg atccgggggt accgcgtcga gaagttccta
    17341 ttccgaagtt cctattctct agaaagtata ggaacttcgt cgagataact tcgtatagca
    17401 tacattatac gaagttatgt cgagatatct agacccagct ttcttgtaca aagtggttga
    17461 tatctctata gtcgcagtag gcgggttcat ttgatcatat gttgacttaa ggggaaaaaa
    17521 cagtactgtg tgtggagagg aagaaagctc ttgactggga agtggaagtt ccaactgtgg
    17581 tactgagagc tacaagctcg ctgtgtgtcc cgggacaagc cttcctgtcc tgtttcttgt
    17641 atgtgagatg tagatggtaa cccctatctt gtgtttctca taaacagatg ggctggcatg
    17701 gatatgaagc ccactatact caaccaatga atgagtattc aacctttaag ggtcagaggg
    17761 tgggtgggtt ctaaattgca cagtgctttg gggactccca gggtgaaaag gaagataagt
    17821 tgttttaatc agtgtcctca ccctgccctt ctctcttccc ttccaggact ccactccaaa
    17881 tacaactgag aaggcccccc ttaaaggagg taagagctca gatttaggaa tgaatgtgta
    17941 gtgaatcatg cagatgacac cacaaggtgt gatgcctgct tatcaaccgg caatgctgtg
    18001 actgtcccca acaggagtgg gacaggtgga agtggggctg attgagatga gctgatactt
    18061 cggactcatc tgggtagccc ctgatcactg tgctaatcca cacaaccctc cctgagatgg
    18121 cgcaacgcaa ttaatgataa cttcgtatag catacattat acgaagttat ggtctgagct
    18181 cgccatcagt tcattgtatt ttgagctgga agccctaaac tgaacaaact tgcgtatgac
    18241 tcttgatacc atttcgcaca tggaagtctc tgttacacat ccattaaaca cagatcactg
    18301 tggttctaga cgagccaatc agggacagct cataactgct tggcatgaaa actggtgtaa
    18361 actattggtc aaataactgg tcatagccaa aatacttaat gaagtttaag acctataaaa
    18421 acagacttct tccctctaca ttaccagaca cagaagctat taacatattg gcctctacta
    18481 atccctaagg ggatatatgc agaggtcagt taacactgaa gattaaactc aaggttatct
    18541 gactagtttt tttcatgact cagagaagga aaaatcagag agatgaagta tcttgctttg
    18601 atcatacagg ctaaaccaaa aggtccttga ctctgactca gtctttatat tcgaaacatc
    18661 agtctccacc ttagctccac tcacaatttt cagagcccag gtaccaagca cagctgcctg
    18721 agcacagaac tggaagaaga tggggcgggt agatagacca gggtagagat gctgggcacc
    18781 tttgggacaa gagggtacaa aagaactgac acagctcctt atagcagcaa cacatttgaa
    18841 gtttcttccc ttcaggacaa tctactgaag acttagaatg tatgggcaag gagccctggg
    18901 tagacaggca gccttctgaa ccttttaaga ttgatgaata agctcaatat tggccaaaaa
    18961 cacttagggc cgagtatgtg gtcttaattc cctcactttg tgtagataac cagatatgca
    19021 gtcaaagaga gaggtaaagt tagaagggca cagacactgc ctacaaagat ttagatagta
    19081 aatattctag gctttgcgtg ccttggctga atcagtcatg cagttaccat gattgagaca
    19141 gcctgaaaac acccaagtct gtgagcgtga ctactatccc ctgggcctca cttacagaat
    19201 aaacaatggt tgggcttggc ccatagactg gaagagcaga ctcctgcggt acagggagtg
    19261 taggctttgg aggtggacat cctcgctaac ttgttgcata tgttcctgtg gagctttgca
    19321 aggagcggca tgcagtgatt aaacttaatt cctccacctc tccttccatt gtcctgccac
    19381 caccccgact tagatttttc taggaaaaat tggaagtttt catttggcaa ggggcagtag
    19441 ccacctccca tagatataat gtctgtggta aagatagcct tgattcagtg tcaggacccc
    19501 agccacactc actagctgtt ctttcttggt tgtagagtgc tccaaacatt ggtcaccaag
    19561 tataaagctc ttaactagtg ggttacactg actagttaca gtgctagtta actagcactg
    19621 accagagcct aggatgcagg gctctgcaca catgctaagc acaggatatc cttagatcac
    19681 atgaaataaa agaaaacaaa gaacaaagtt gtcttcttga cagctgctac gttacactta
    19741 agatgaaaac actctttctg ggaaagcata tcccactgtg ctctggtgtt agactgcccc
    19801 tcccatcaca ggaagaaagt gacacagatg ctaggttggc tttgtcatgt attctgtttt
    19861 catgatcata agaggcagaa taaagcaaac tttccatgtt actccccggt ttttcatttg
    19921 agggaacaac ttttgttcat gaaatcccaa gtttgggaaa ctgtgggttt gaccacttcc
    19981 cagctccctc ctcacctgtc ccttgactag gaatatccga acaagaacta acaccaacac
    20041 caacaccaaa ataacctctg tctttaattc aggggttcga caactagatt ctattcgtca
    20101 atgctgataa tacgcctcac taggaatgtt aaatttgcct taaagacttt tccctacttc
    20161 ctttgggttg gtctgaggat cagccttgag agttatcagt acggggtgga gggatgggtg
    20221 tattcccatt gacattccgt ttgcaggtaa gtttctgaga tccgggaagt cagggggact
    20281 tgttaaaggc tatacagaag acaaaagagt cctgcaaata tgagactcca aggtttcctc
    20341 tgttgcccct acttcagcca gcaccctgct gtgcatggcc cctaactccc acttttaatg
    20401 tacatgcata cttaccttga ctccacaaat tgggggccct ataataggat gagggagaaa
    20461 aataacatct gaggccaaaa cctggttccc acaccagcag gaactggtgt ctctttagga
    20521 aaacttttct cccctctgaa catcactgga ctaaatatac taaattaatt caagttggag
    20581 ctagaaagaa tgcttctttt acaagcctgt aggcaggtaa atgcttgcta tgcagcatga
    20641 aagcctgagt cacatcccca tcacccacat aaaaagcagg agcagttgta tataccaata
    20701 atacaagcat tgagaacaca gaaacaggaa ggtctctgag tctcactggc caggcagcct
    20761 acccaaactg gaaggctctg ggatcagtaa gaaaccttgt cttaagaaat aagacagtag
    20821 ggccgggcgg tggtggtaca cgcctttaat cccagcactt gggaggcaga ggcaggcgga
    20881 tttctgagtt cgaggccagc ctggtctaca aagtgagttc caggacagcc agggcgatac
    20941 agagaaaccc tgcctcaaaa aaacaaaaaa acaaacaaac aaaaaaaaaa accccaaaaa
    21001 aaaaaacaag aaagaaagaa agaaagaaag aagggaggga gggagggagg gagggaggga
    21061 gggagggagg gagggaggga gggagggaga aggaaagaaa gaaagaaaga aagaagaaag
    21121 aaagaaagaa agaaagaaag aaagaaagaa agaaagaaag aaagaaagaa agaaagaaag
    21181 aaaggaagga aggaaggaag gaaggaagaa agaaaggaag aaagacagca agcaattgag
    21241 gaagacatac tgtgttgacc tctaacctca catgtatgca cacatgaata tgtatgtgca
    21301 cacacactag cagagctctt tgacacttcc tgagactaga attctcttgt cctatataga
    21361 aagagagaaa gaaatagcct gacagttgtc tgaagaaaat ctgaagccac aatctctttc
    21421 accaacaaac taatcttaag ccaacacaag aaacaaattg cccttttggg aaaggaaaag
    21481 aagcaggcag ggaaaaagag aacactgttg caagacatcc caggcagggc agacctactt
    21541 tccagaagtt cctgggagga agtcccaggg atggcatgag gtttgtcaca aggacagaag
    21601 ctgcaaggat tgcagctacc atgacagctg ttgtaaccag gaaaccagca ctgaccagag
    21661 cctaggatgc agggctctgc acacatgcta agcacaggat atccttagct acagggaaac
    21721 cacagaaaac cacacccgtg ttagtaatga gccctaacac aaacttgtca ttcctggcca
    21781 gaataggacc cagtcaatgg ctgacttgca ctcggcccac tgtgcttgag gcttgttagc
    21841 cattcagttg aattcatgga caaactggaa ggctgggagg caagcctgtc ctgtatgctt
    21901 cgtgctgggt tttattctct cctctagcag acagaggtaa catgcctcct gcagagaacc
    21961 accatgaaca tgaaatcaag ccaaaaatac accttcatgt tcccacttgg ctggacctca
    22021 gagcatccat ctggtccact ttgctcttcc atcttccatg aaacagtctg cctcctccac
    22081 atacagctta aaaccaaggc tcctgcatcc tcttgtcatt tcttgtttta atgttttgct
    22141 tccagtgagt tttgactctc tagtgttgct cactactggg ctcattcgtc caaatctcag
    22201 attatagggc tctttacctg gatttcccag gagtttcaac tactgccctg ggtctgcttt
    22261 tccccctcca gaccccacca ggcaccgttc ctcacaaggc tggactggta ggaatgaagc
    22321 ttagccaagg caggtaggtt agacaggatc ttgtactgaa tgagatcagg agaaacagcc
    22381 ttctccagag acagttttca gtgaaacagc tctctttatt agggaagaac aagaactatc
    22441 taacccttgg ggcatgggta ggggcttgca gggtgagtgt tcatctttgg ctggggcaca
    22501 agtgctgggg aatgtttcat ttgcataaag aggaatccca ggtgcttgta ggacatatcc
    22561 ttataagggt gagatgaagt ttaacctata atctggccag caggctatgt gacaacctca
    22621 atggtggtgg aggtgggggg tcataaggct tacattgcct ggccgtgcaa gcccagagca
    22681 aggaggaagc agtcctactc ctgcctgact caagacaaga ttttcagggt ttggacacaa
    22741 ttcatcctca ctcttgctct gaaccagctc ccctggtcac acagctttcc agccccatgc
    22801 ccaacaaaac ctcaaatctt tgtataccaa tatctgcaga aggatgtaag atgtgcagaa
    22861 atgctgtcag gacaaaatgg tacagtactg tgcctcccag caggtggtgg aggcgtctgg
    22921 ggttctcttt tgtaaagctg aagatatttc agccactagg aacttctcaa aggctagcat
    22981 actctgtcac caagttctgg gatggacaga gagggccact ggtgctttgg gacaggcttg
    23041 agagggtcat gtgacctgga gtgattccat atcctgtcat tagaaaaagt tgttggtttg
    23101 ggttttttgt ttctgttttt ggttttggtt ttggtttttg gttttgtttt tttgttttgc
    23161 ttttttttta acttgtttat tttgctttgg tttttttctt gcaaatgctt atgtggccca
    23221 tggtacccag aggtccttaa tgtcctgagg atgttcatac cgtccaaagc taaaagggaa
    23281 aaatgggcat caaaagaggt gaaatgaggc aggctatatg ataaagaaat actgagtgtg
    23341 agaaaaccgt acagccaggg agactaattt
//
