# Supplementary material for: CRISPR-Cas9 enables conditional mutagenesis of challenging loci
Source: Sci Rep. 2016 Sep 1;6:32326. doi: 10.1038/srep32326 (PMC5007477; doi:10.1038/srep32326)
Supplement: Supplementary File 3 [file srep32326-s3.zip › gb/HEP01002_A03_vector.gb]

LOCUS       112889#L1L2_Bact_P#R3R4_pBR_DTA+_Bsd_amp        24160 bp    dna     circular UNK 
ACCESSION   unknown
SOURCE      Mus musculus
  ORGANISM  Mus musculus
            Eukaryota; Metazoa; Chordata; Craniata; Vertebrata; Euteleostomi;
            Mammalia; Eutheria; Euarchontoglires; Glires; Rodentia;
            Sciurognathi; Muroidea; Muridae; Murinae; Mus.
COMMENT     cassette: L1L2_Bact_P
COMMENT     design_id: 112889
COMMENT     backbone: R3R4_pBR_DTA+_Bsd_amp
COMMENT     transcript_id: ENSMUST00000038760
FEATURES             Location/Qualifiers
     misc_feature    29..152
                     /note="R4 gateway site"
                     /label="R4 gateway site"
     promoter        399..911
                     /note="PGK promoter"
                     /label="PGK promoter"
     CDS             925..1581
                     /note="DTA"
                     /label="DTA"
     misc_feature    1706..1959
                     /note="BGH pA"
                     /label="BGH pA"
     promoter        2034..2100
                     /note="EM7 promoter"
                     /label="EM7 promoter"
     CDS             2101..2499
                     /note="BsdR"
                     /label="BsdR"
     CDS             complement(4193..5053)
                     /note="AmpR"
                     /label="AmpR"
     misc_feature    5272..5395
                     /note="R3 gateway site"
                     /label="R3 gateway site"
     misc_feature    5401..5408
                     /note="AsiSI"
                     /label="AsiSI"
     misc_feature    1..5433
                     /note="Synthetic Backbone"
                     /label="Synthetic Backbone"
     exon            9611..9748
                     /db_xref="ENSEMBL:ENSMUSE00000238906"
                     /rank="2"
                     /note="ENSMUSE00000238906"
                     /label="ENSMUSE00000238906"
     misc_feature    5434..10566
                     /note="5 arm"
                     /label="5 arm"
     misc_feature    10594..10618
                     /note="B1 Gateway"
                     /label="B1 Gateway"
     misc_feature    10631..10678
                     /note="Frt"
                     /label="Frt"
     intron          10679..11553
                     /note="mouse En2 intron"
                     /label="mouse En2 intron"
     misc_feature    11551..11553
                     /note="Splice Acceptor"
                     /label="Splice Acceptor"
     exon            11554..11726
                     /note="mouse En2 exon"
                     /label="mouse En2 exon"
     misc_feature    11738..12331
                     /note="ECMV IRES"
                     /label="ECMV IRES"
     gene            12332..15392
                     /gene="lacZ"
                     /note="lacZ"
                     /label="lacZ"
     misc_feature    15431..15674
                     /note="SV40 polyadenylation site"
                     /label="SV40 polyadenylation site"
     misc_feature    15678..15711
                     /note="loxP"
                     /label="loxP"
     promoter        15738..16257
                     /note="human beta actin promoter"
                     /label="human beta actin promoter"
     gene            16283..17077
                     /gene="NeoR"
                     /note="NeoR"
                     /label="NeoR"
     misc_feature    17277..17518
                     /note="SV40 polyadenylation site"
                     /label="SV40 polyadenylation site"
     misc_feature    17535..17582
                     /note="Frt"
                     /label="Frt"
     misc_feature    17589..17622
                     /note="loxP"
                     /label="loxP"
     misc_feature    11568..11645
                     /note="FCHK std_gpr"
                     /label="FCHK std_gpr"
     misc_feature    17638..17658
                     /note="B2 Gateway"
                     /label="B2 Gateway"
     misc_feature    10567..17688
                     /note="Synthetic Cassette"
                     /label="Synthetic Cassette"
     exon            18052..18934
                     /db_xref="ENSEMBL:ENSMUSE00000238900"
                     /type="targeted"
                     /rank="3"
                     /note="target exon 1 ENSMUSE00000238900"
     exon            19603..19707
                     /db_xref="ENSEMBL:ENSMUSE00000238896"
                     /type="targeted"
                     /rank="4"
                     /note="target exon 2 ENSMUSE00000238896"
     misc_feature    17689..19903
                     /note="Critical Region"
                     /label="Critical Region"
     misc_feature    19927..19960
                     /note="Downstream LoxP"
                     /label="Downstream LoxP"
     misc_feature    19904..19983
                     /note="synthetic loxP region"
                     /label="synthetic loxP region"
     exon            20567..20610
                     /db_xref="ENSEMBL:ENSMUSE00000238890"
                     /rank="5"
                     /note="ENSMUSE00000238890"
                     /label="ENSMUSE00000238890"
     exon            21778..21850
                     /db_xref="ENSEMBL:ENSMUSE00000238881"
                     /rank="6"
                     /note="ENSMUSE00000238881"
                     /label="ENSMUSE00000238881"
     exon            21961..22098
                     /db_xref="ENSEMBL:ENSMUSE00000238875"
                     /rank="7"
                     /note="ENSMUSE00000238875"
                     /label="ENSMUSE00000238875"
     exon            22403..22489
                     /db_xref="ENSEMBL:ENSMUSE00000238866"
                     /rank="8"
                     /note="ENSMUSE00000238866"
                     /label="ENSMUSE00000238866"
     exon            22752..22826
                     /db_xref="ENSEMBL:ENSMUSE00000238854"
                     /rank="9"
                     /note="ENSMUSE00000238854"
                     /label="ENSMUSE00000238854"
     exon            23190..24160
                     /db_xref="ENSEMBL:ENSMUSE00000690451"
                     /rank="10"
                     /note="ENSMUSE00000690451 5' fragment"
     misc_feature    19984..24160
                     /note="3 arm"
                     /label="3 arm"
ORIGIN      
        1 ccactggccg tcgttttaca ttaattaaca actttgtata gaaaagttga acgagaaacg
       61 taaaatgata taaatatcaa tatattaaat tagattttgc ataaaaaaca gactacataa
      121 tactgtaaaa cacaacatat ccagtcacta tggcggccgc aatcgggcag cgttgggtcc
      181 tggccacggg tgcgcatgat cgtgctcctg tcgttgagga cccggctagg ctggcggggt
      241 tgccttactg gttagcagaa tgaatcaccg atacgcgagc gaacgtgaag cgactgctgc
      301 tgcaaaacgt ctgcgacctg agcaacaaca tgaatggtct tcggtttccg tgtttcgtaa
      361 agtctggaaa cgggccgcct agcgatagct gtttatcgaa ttctaccggg taggggaggc
      421 gcttttccca aggcagtctg gagcatgcgc tttagcagcc ccgctgggca cttggcgcta
      481 cacaagtggc ctctggcctc gcacacattc cacatccacc ggtaggcgcc aaccggctcc
      541 gttctttggt ggccccttcg cgccaccttc tactcctccc ctagtcagga agttcccccc
      601 cgccccgcag ctcgcgtcgt gcaggacgtg acaaatggaa gtagcacgtc tcactagtct
      661 cgtgcagatg gacagcaccg ctgagcaatg gaagcgggta ggcctttggg gcagcggcca
      721 atagcagctt tgctccttcg ctttctgggc tcagaggctg ggaaggggtg ggtccggggg
      781 cgggctcagg ggcgggctca ggggcggggc gggcgcccga aggtcctccg gaggcccggc
      841 attctgcacg cttcaaaagc gcacgtctgc cgcgctgttc tcctcttcct catctccggg
      901 cctttcgacc tgcaggtcct cgccatggat cctgatgatg ttgttgattc ttctaaatct
      961 tttgtgatgg aaaacttttc ttcgtaccac gggactaaac ctggttatgt agattccatt
     1021 caaaaaggta tacaaaagcc aaaatctggt acacaaggaa attatgacga tgattggaaa
     1081 gggttttata gtaccgacaa taaatacgac gctgcgggat actctgtaga taatgaaaac
     1141 ccgctctctg gaaaagctgg aggcgtggtc aaagtgacgt atccaggact gacgaaggtt
     1201 ctcgcactaa aagtggataa tgccgaaact attaagaaag agttaggttt aagtctcact
     1261 gaaccgttga tggagcaagt cggaacggaa gagtttatca aaaggttcgg tgatggtgct
     1321 tcgcgtgtag tgctcagcct tcccttcgct gaggggagtt ctagcgttga atatattaat
     1381 aactgggaac aggcgaaagc gttaagcgta gaacttgaga ttaattttga aacccgtgga
     1441 aaacgtggcc aagatgcgat gtatgagtat atggctcaag cctgtgcagg aaatcgtgtc
     1501 aggcgatctc tttgtgaagg aaccttactt ctgtggtgtg acataattgg acaaactacc
     1561 tacagagatt taaagctcta aggtaaatat aaaattttta agtgtataat gtgttaaact
     1621 actgattcta attgtttgtg tattttagat tccaacctat ggaactgatg aatgggagca
     1681 gtggtggaat gcagatccta gagctcgctg atcagcctcg actgtgcctt ctagttgcca
     1741 gccatctgtt gtttgcccct cccccgtgcc ttccttgacc ctggaaggtg ccactcccac
     1801 tgtcctttcc taataaaatg aggaaattgc atcgcattgt ctgagtaggt gtcattctat
     1861 tctggggggt ggggtggggc aggacagcaa gggggaggat tgggaagaca atagcaggca
     1921 tgctggggat gcggtgggct ctatggcttc tgaggcggaa agaaccagct ggggctcgag
     1981 atccactagt tctagcctcg aggctagagc ggccgagttt atcctcgagc acgtgttgac
     2041 aattaatcat cggcatagta tatcggcata gtataatacg acaaggtgag gaactaaacc
     2101 atggccaagc ctttgtctca agaagaatcc accctcattg aaagagcaac ggctacaatc
     2161 aacagcatcc ccatctctga agactacagc gtcgccagcg cagctctctc tagcgacggc
     2221 cgcatcttca ctggtgtcaa tgtatatcat tttactgggg gaccttgtgc agaactcgtg
     2281 gtgctgggca ctgctgctgc tgcggcagct ggcaacctga cttgtatcgt cgcgatcgga
     2341 aatgagaaca ggggcatctt gagcccctgc ggacggtgcc gacaggtgct tctcgatctg
     2401 catcctggga tcaaagccat agtgaaggac agtgatggac agccgacggc agttgggatt
     2461 cgtgaattgc tgccctctgg ttatgtgtgg gagggctaag cacttcgtgg ccgaggagca
     2521 ggactgagaa ttccccggaa gtcagcgccc tgcaccatta tgttccggat ctgcatcgca
     2581 ggatgctgct ggctaccctg tggaacacct acatctgtat taacgaagcg ctggcattga
     2641 ccctgagtga tttttctctg gtcccgccgc atccataccg ccagttgttt accctcacaa
     2701 cgttccagta accgggcatg ttcatcatca gtaacccgta tcgtgagcat cctctctcgt
     2761 ttcatcggta tcattacccc catgaacaga aatccccctt acacggaggc atcagtgacc
     2821 aaacaggaaa aaaccgccct taacatggcc cgctttatca gaagccagac attaacgctt
     2881 ctggagaaac tcaacgagct ggacgcggat gaacaggcag acatctgtga atcgcttcac
     2941 gaccacgctg atgagcttta ccgcagctgc ctcgcgcgtt tcggtgatga cggtgaaaac
     3001 ctctgacaca tgcagctccc ggagacggtc acagcttgtc tgtaagcgga tgccgggagc
     3061 agacaagccc gtcagggcgc gtcagcgggt gttggcgggt gtcggggcgc agccatgacc
     3121 cagtcacgta gcgatagcgg agtgtatact ggcttaacta tgcggcatca gagcagattg
     3181 tactgagagt gcaccatatg cggtgtgaaa taccgcacag atgcgtaagg agaaaatacc
     3241 gcatcaggcg ctcttccgct tcctcgctca ctgactcgct gcgctcggtc gttcggctgc
     3301 ggcgagcggt atcagctcac tcaaaggcgg taatacggtt atccacagaa tcaggggata
     3361 acgcaggaaa gaacatgtga gcaaaaggcc agcaaaaggc caggaaccgt aaaaaggccg
     3421 cgttgctggc gtttttccat aggctccgcc cccctgacga gcatcacaaa aatcgacgct
     3481 caagtcagag gtggcgaaac ccgacaggac tataaagata ccaggcgttt ccccctggaa
     3541 gctccctcgt gcgctctcct gttccgaccc tgccgcttac cggatacctg tccgcctttc
     3601 tcccttcggg aagcgtggcg ctttctcata gctcacgctg taggtatctc agttcggtgt
     3661 aggtcgttcg ctccaagctg ggctgtgtgc acgaaccccc cgttcagccc gaccgctgcg
     3721 ccttatccgg taactatcgt cttgagtcca acccggtaag acacgactta tcgccactgg
     3781 cagcagccac tggtaacagg attagcagag cgaggtatgt aggcggtgct acagagttct
     3841 tgaagtggtg gcctaactac ggctacacta gaaggacagt atttggtatc tgcgctctgc
     3901 tgaagccagt taccttcgga aaaagagttg gtagctcttg atccggcaaa caaaccaccg
     3961 ctggtagcgg tggttttttt gtttgcaagc agcagattac gcgcagaaaa aaaggatctc
     4021 aagaagatcc tttgatcttt tctacggggt ctgacgctca gtggaacgaa aactcacgtt
     4081 aagggatttt ggtcatgaga ttatcaaaaa ggatcttcac ctagatcctt ttaaattaaa
     4141 aatgaagttt taaatcaatc taaagtatat atgagtaaac ttggtctgac agttaccaat
     4201 gcttaatcag tgaggcacct atctcagcga tctgtctatt tcgttcatcc atagttgcct
     4261 gactccccgt cgtgtagata actacgatac gggagggctt accatctggc cccagtgctg
     4321 caatgatacc gcgagaccca cgctcaccgg ctccagattt atcagcaata aaccagccag
     4381 ccggaagggc cgagcgcaga agtggtcctg caactttatc cgcctccatc cagtctatta
     4441 attgttgccg ggaagctaga gtaagtagtt cgccagttaa tagtttgcgc aacgttgttg
     4501 ccattgctgc aggcatcgtg gtgtcacgct cgtcgtttgg tatggcttca ttcagctccg
     4561 gttcccaacg atcaaggcga gttacatgat cccccatgtt gtgcaaaaaa gcggttagct
     4621 ccttcggtcc tccgatcgtt gtcagaagta agttggccgc agtgttatca ctcatggtta
     4681 tggcagcact gcataattct cttactgtca tgccatccgt aagatgcttt tctgtgactg
     4741 gtgagtactc aaccaagtca ttctgagaat agtgtatgcg gcgaccgagt tgctcttgcc
     4801 cggcgtcaac acgggataat accgcgccac atagcagaac tttaaaagtg ctcatcattg
     4861 gaaaacgttc ttcggggcga aaactctcaa ggatcttacc gctgttgaga tccagttcga
     4921 tgtaacccac tcgtgcaccc aactgatctt cagcatcttt tactttcacc agcgtttctg
     4981 ggtgagcaaa aacaggaagg caaaatgccg caaaaaaggg aataagggcg acacggaaat
     5041 gttgaatact catactcttc ctttttcaat attattgaag catttatcag ggttattgtc
     5101 tcatgagcgg atacatattt gaatgtattt agaaaaataa acaaataggg gttccgcgca
     5161 catttccccg aaaagtgcca cctgacgtct aagaaaccat tattatcatg acattaacct
     5221 ataaaaatag gcgtatcacg aggccctttc gtcttcaaga aaattgtcga ccatagtgac
     5281 tggatatgtt gtgttttaca gtattatgta gtctgttttt tatgcaaaat ctaatttaat
     5341 atattgatat ttatatcatt ttacgtttct cgttcaactt tattatacaa agttgcggac
     5401 gcgatcgccg gcggataaca atttcacaca ggaaggcttc tttgtgacca ctaggggaaa
     5461 tgggttctat tcttaagtgt aacagggtag ttatgtcttt agtcatccaa gagaaagggt
     5521 ggagttggtg aatcaggaat ggggaggaac agcagcctca cctggaggca gagagggaag
     5581 tgtgtccccc agtgaaggcc cggagatggg gaaaagggtg tggaggggtg tgagtcctga
     5641 gctgcttggc tgggttgcag tgtcacctgc caagtccccg ggctgtgtta gggcctgcgg
     5701 gatccacata ggtcttggtg ctagggctcc atggtcaccg gctttcccta aatctctgtt
     5761 ctcccagctg caccctgagc ttggctgccc ctttgttcct gctgcgggga gctcccttct
     5821 tccttctgaa tgctcagctg tcatcctctg gtttagggcc agcactcagg ccctaaccag
     5881 gacactgagg catttctttt ctggcccttg gtgtccgggc tagagaggag gacacagatg
     5941 ggaggtcttg gctccttctt ttctgtagct gtgcttcgtg aactcctcaa agcctcattg
     6001 agttaggtag caccaccttg ctcagagcct cgaacggatg aacatcagcg gtatttgtga
     6061 agcatttaga gcagcctctg gtgctgtagt aagcaccgac gtgctagtgc tcaccccaac
     6121 cattcacctt cgttctttta ctttttgatt tgtttttcac catatttgaa ttccaagccc
     6181 cgttctaggc cgccaataat tgatctatta ctgggatttc agcgattgca cctgctaagg
     6241 aaccgacctt tgtccttctt cctcctccac gtcggtgcat ttctcccttt agaggccaat
     6301 aatctttgat tatgagagat aacattctcc cccgggggtg caatgatgag aggacacacg
     6361 ttttgctggg tgtcaggcgt tgatttctga gcaatagtgg ttggtgatca cagtgccttt
     6421 cttgagtgtt ggggtcttgg acacactgac tgctggccct gacttctgtt gccagctctc
     6481 acctagcctg gtcataagtc atgtttgagg agtcctggtc aggttgatgg cactgcactt
     6541 agggccccag tggagggcaa acaaaacccc tgcttcccca agggcagtga gcagcagctg
     6601 agaacagcgt tactcgtggt caagggatcc tggaagctcc agcctagccc tgtcgggtgt
     6661 gggctgggca gtgttcagtc tcctctggac atgggccccc tcaggagggt agacgttatt
     6721 cccagtctag gacgggggca gggagcaggc agagtgggag aaggagctgc gtcctcattt
     6781 gcaagccagc agaagttgac agaggagggt ggggcatcag accctggcta agagactgta
     6841 ggttcacgtg cggtgtggga ggtgaacaaa ggagcggtct gtaaaatatc cagggatcac
     6901 agggctcatg tgaaggccca ggggagtcct gtttaagatc cctggtcccc tttcatttgc
     6961 attgaggtgg aatacaattg tgactgagat gtccaggaga attgatgtgg ccatcataac
     7021 tggttgaatt gggatattcc agtaggttct cttctaaggt agcccctccc ttgggggtga
     7081 tgagcagaca cactctttcc tacatagaaa ggggtagatt gccttcaggg gctctgactg
     7141 gctcttttgg tcaccatgtg atgtaccaga ggtccccgct gctctctcct tactaccctg
     7201 agtagttcct ctgcaggctg cctctagcct accatcttcc tctgagcatc tagctcttac
     7261 accagggctt tgcactcaca actcctggga ccctgtgcca ccagatatga cactattgga
     7321 cccacctctt gaacaaagtc tgtacaccca agcctttctc tcctatggac tgggccctgg
     7381 gtttgtttcc ttgcttattg tgtgagcccc ctagcctcca tgaagagaga tatgttattt
     7441 tcttcctgct gtattttagc tccaaaatca tgcccagcct gtggggcctc agaaagcctt
     7501 tgtttagaga atgttggctg tacagacgtg aggcttaccc tgggaaagca atcctcttct
     7561 tcaacagtga agaggtgcag gaagtgactt gcccaaaagc acggtgacta ggaaccaggt
     7621 ccccgagctg ccttgcagac accagagtcc cacccatgca ttttagatgc aattcagttg
     7681 catacagatt gtgagttttg tgatagtgtg taggaattaa ttacaatgat agtggtggcc
     7741 atcttcctcc tagggttttg atttccatct ctggtggaca ctcagaagca attttttaaa
     7801 aacataactg actaagccac tttaaaaagc ctgttatccc ctttcggaga aacctcataa
     7861 gtgtaatagt taagtatggc taatgaacta taccttaagt ccagccttat tgtaacagat
     7921 gtatagttaa ggttcccttt gaggaatatt ttgtctctat ttccttcttc agctgcaagc
     7981 caacacagtg tgcctttaac gaattgcctc ttcaaggaca gacttccaag agaaaggaat
     8041 atgcccacac ctacttccct taatacccaa acttggttac agactagggc tgcctttctt
     8101 agagctgttg agtggttatg tgtttatatg ggtggaggga agttgggtct tagaaggcaa
     8161 gggggataaa gatggtgaga agggccggtg cgtgagccga ttggattgct gggtggctgg
     8221 gtggctggat gaatggatta gtgggaagtt gtgtgactgc ctgaaagtgt ctagtcagtt
     8281 ccacaaattc aaggtcacgg gagaagaaag catatgtata gtatgtggaa tcccccttgc
     8341 tgctccaggc aagtaggaga cagctttaaa agttgagaga ggccctgaga aggaaaagtc
     8401 tactgtggat ctctctccat cggatttggg agtctaccct tacccaacca tcagaggcta
     8461 aggatttctg tgtgggatga gcaactgtga gggaactcct catttattgt ctgtggggga
     8521 gtaagaagag aagggcattg tcacagccgc ttcgcccccc ccccagcccc gccccatcat
     8581 ccagtgttgt tctcttgcca cagtcaaacc cagcacacac aggggttctc atccaggggt
     8641 accgtgactc caaggtgcta tttggtaatg ctgggaagtg tgtttgcttg tcacaacggg
     8701 gagggggctg ctgctatggc acctaagggg gccattcagt atttataatt cagggcagct
     8761 cctcacaagg aattagctgg ctaaaatgtc agtgcagccc actggagaaa ctctgagcta
     8821 acaagatccc tcctgtgtag acaggagctg catggaaaag ttgaattgtc cagtagccac
     8881 attaaagaag taaaagggaa aaattatata atatgtctca tttgctttaa tagattcaaa
     8941 agtgatcttt taaacacgga atcaatgtac aatctttctt ttcttccttt ctttccttct
     9001 tcctatctgt ctttctttct ttctttcttt ctttctttct ttctttcttt ctttctttct
     9061 tccttccttc cttccttcct tccttccttc cttccttcct ccctccctcc ctccctccct
     9121 tcttccttcc ttcctccctc cctccctccc tccctccctc cctccctccc ttccttcctt
     9181 ccttccttcc tccctccctt ccttctcctt ccttccttcc tccctccctc cctccctccc
     9241 tccctccctc cctccctcct tccttccttc cttccttcct tcctttgaca cagactctca
     9301 ctatgtagca cagggtagcc ttctgttcct aggctccagc cttctagctg cctgttagta
     9361 caggcacaga ccctcacaga cagttacact gtttcaatga gaaactttgc acttctcttc
     9421 ttcatcctgg gtctttgaaa tctggtgggc attcgcaagt ataacccatc tctgtcccag
     9481 ttatctgcac tggaatgccc caaggccact ggcagcaggg ccgcctccag gcaagaagtc
     9541 ttctccaagt ctggctggag aaggtgctca cctggctctg ggctgtgttg accctacctc
     9601 cttctcctag ccttgcccga cagcggactt tggaggacga agaggagcag gagcgggaac
     9661 gcaggcggag gcaccgcaac ctgagttcaa ccacagatga tgaatctcca aaactcaccc
     9721 agaatggagc tcagagatct gtggagaggt acttggttgg gttgggttct gaagatcact
     9781 tcatcgttct gagtggaagt gggtggggtc ttagctgtcc caggaagact atgtgaaaac
     9841 agtttgacct gctaaggatt tggtcctggg ataaggctga tggtgggaag gtgaacttca
     9901 aattcctcat catctccaga cccgttctca gcccaagcac agtccctacc cttgtcaaca
     9961 cactcccgga tgacgtttgg tgaacctctc cgtgagccct actctgctgg acattttacg
    10021 atgcagctcc cttaagtcct catgatgtct gagaggccac tgttaataac gtcaggggac
    10081 actcagggaa gcacgctaat gcattgaggt cctggatcta gtgagtgtgg ccacagtgct
    10141 catccatgtt tgtcaaactt cccttataca ggctacctcc ctatactcta atcctcctga
    10201 ctctgagagg agcaaaatgg ggcaggtcgt gacagctagg tttggggatg atgaggggaa
    10261 ggaagagccg ggccggggag ttactgaaca ctgcccacgt actaggactt tgctcatccc
    10321 aggagctgcc caacaagctc agtttacaga attgaaaggc tcagacagtg actggatgca
    10381 cctgagatcg catgagaagc tgggacagga ggcacagaca gacagacaga ctcctctaca
    10441 tggagagcac tgcctcagag ttttacaaag gggtttttgt ttgtttgttt tgtttatatt
    10501 gctcttcctc ccccccaacc ccccaacgaa gaaagatcag gcggtgtctc ttgggctaac
    10561 ccaaacaagg cgcataacga taccacgata tcaacaagtt tgtacaaaaa agcaggctgg
    10621 cgccggaacc gaagttccta ttccgaagtt cctattctct agaaagtata ggaacttcga
    10681 accctttccc acaccaccct ccacacttgc cccaaacact gccaactatg taggaggaag
    10741 gggttgggac taacagaaga acccgttgtg gggaagctgt tgggagggtc actttatgtt
    10801 cttgcccaag gtcagttggg tggcctgctt ctgatgaggt ggtcccaagg tctggggtag
    10861 aaggtgagag ggacaggcca ccaaggtcag cccccccccc ctatcccata ggagccaggt
    10921 ccctctcctg gacaggaaga ctgaagggga gatgccagag actcagtgaa gcctggggta
    10981 ccctattgga gtccttcaag gaaacaaact tggcctcacc aggcctcagc cttggctcct
    11041 cctgggaact ctactgccct tgggatcccc ttgtagttgt gggttacata ggaaggggga
    11101 cgggattccc cttgactggc tagcctactc ttttcttcag tcttctccat ctcctctcac
    11161 ctgtctctcg accctttccc taggatagac ttggaaaaag ataaggggag aaaacaaatg
    11221 caaacgaggc cagaaagatt ttggctgggc attccttccg ctagctttta ttgggatccc
    11281 ctagtttgtg ataggccttt tagctacatc tgccaatcca tctcattttc acacacacac
    11341 acaccacttt ccttctggtc agtgggcaca tgtccagcct caagtttata tcaccacccc
    11401 caatgcccaa cacttgtatg gccttgggcg ggtcatcccc ccccccaccc ccagtatctg
    11461 caacctcaag ctagcttggg tgcgttggtt gtggataagt agctagactc cagcaaccag
    11521 taacctctgc cctttctcct ccatgacaac caggtcccag gtcccgaaaa ccaaagaaga
    11581 agaaccctaa caaagaggac aagcggcctc gcacagcctt cactgctgag cagctccaga
    11641 ggctcaaggc tgagtttcag accaacaggt acctgacaga gcagcggcgc cagagtctgg
    11701 cacaggagct cggtacccgg aagatctgga ctctagagaa ttccgcccct ctccctcccc
    11761 cccccctaac gttactggcc gaagccgctt ggaataaggc cggtgtgcgt ttgtctatat
    11821 gttattttcc accatattgc cgtcttttgg caatgtgagg gcccggaaac ctggccctgt
    11881 cttcttgacg agcattccta ggggtctttc ccctctcgcc aaaggaatgc aaggtctgtt
    11941 gaatgtcgtg aaggaagcag ttcctctgga agcttcttga agacaaacaa cgtctgtagc
    12001 gaccctttgc aggcagcgga accccccacc tggcgacagg tgcctctgcg gccaaaagcc
    12061 acgtgtataa gatacacctg caaaggcggc acaaccccag tgccacgttg tgagttggat
    12121 agttgtggaa agagtcaaat ggctctcctc aagcgtattc aacaaggggc tgaaggatgc
    12181 ccagaaggta ccccattgta tgggatctga tctggggcct cggtgcacat gctttacatg
    12241 tgtttagtcg aggttaaaaa acgtctaggc cccccgaacc acggggacgt ggttttcctt
    12301 tgaaaaacac gatgataagc ttgccacaac catggaagat cccgtcgttt tacaacgtcg
    12361 tgactgggaa aaccctggcg ttacccaact taatcgcctt gcagcacatc cccctttcgc
    12421 cagctggcgt aatagcgaag aggcccgcac cgatcgccct tcccaacagt tgcgcagcct
    12481 gaatggcgaa tggcgctttg cctggtttcc ggcaccagaa gcggtgccgg aaagctggct
    12541 ggagtgcgat cttcctgagg ccgatactgt cgtcgtcccc tcaaactggc agatgcacgg
    12601 ttacgatgcg cccatctaca ccaacgtgac ctatcccatt acggtcaatc cgccgtttgt
    12661 tcccacggag aatccgacgg gttgttactc gctcacattt aatgttgatg aaagctggct
    12721 acaggaaggc cagacgcgaa ttatttttga tggcgttaac tcggcgtttc atctgtggtg
    12781 caacgggcgc tgggtcggtt acggccagga cagtcgtttg ccgtctgaat ttgacctgag
    12841 cgcattttta cgcgccggag aaaaccgcct cgcggtgatg gtgctgcgct ggagtgacgg
    12901 cagttatctg gaagatcagg atatgtggcg gatgagcggc attttccgtg acgtctcgtt
    12961 gctgcataaa ccgactacac aaatcagcga tttccatgtt gccactcgct ttaatgatga
    13021 tttcagccgc gctgtactgg aggctgaagt tcagatgtgc ggcgagttgc gtgactacct
    13081 acgggtaaca gtttctttat ggcagggtga aacgcaggtc gccagcggca ccgcgccttt
    13141 cggcggtgaa attatcgatg agcgtggtgg ttatgccgat cgcgtcacac tacgtctgaa
    13201 cgtcgaaaac ccgaaactgt ggagcgccga aatcccgaat ctctatcgtg cggtggttga
    13261 actgcacacc gccgacggca cgctgattga agcagaagcc tgcgatgtcg gtttccgcga
    13321 ggtgcggatt gaaaatggtc tgctgctgct gaacggcaag ccgttgctga ttcgaggcgt
    13381 taaccgtcac gagcatcatc ctctgcatgg tcaggtcatg gatgagcaga cgatggtgca
    13441 ggatatcctg ctgatgaagc agaacaactt taacgccgtg cgctgttcgc attatccgaa
    13501 ccatccgctg tggtacacgc tgtgcgaccg ctacggcctg tatgtggtgg atgaagccaa
    13561 tattgaaacc cacggcatgg tgccaatgaa tcgtctgacc gatgatccgc gctggctacc
    13621 ggcgatgagc gaacgcgtaa cgcgaatggt gcagcgcgat cgtaatcacc cgagtgtgat
    13681 catctggtcg ctggggaatg aatcaggcca cggcgctaat cacgacgcgc tgtatcgctg
    13741 gatcaaatct gtcgatcctt cccgcccggt gcagtatgaa ggcggcggag ccgacaccac
    13801 ggccaccgat attatttgcc cgatgtacgc gcgcgtggat gaagaccagc ccttcccggc
    13861 tgtgccgaaa tggtccatca aaaaatggct ttcgctacct ggagagacgc gcccgctgat
    13921 cctttgcgaa tacgcccacg cgatgggtaa cagtcttggc ggtttcgcta aatactggca
    13981 ggcgtttcgt cagtatcccc gtttacaggg cggcttcgtc tgggactggg tggatcagtc
    14041 gctgattaaa tatgatgaaa acggcaaccc gtggtcggct tacggcggtg attttggcga
    14101 tacgccgaac gatcgccagt tctgtatgaa cggtctggtc tttgccgacc gcacgccgca
    14161 tccagcgctg acggaagcaa aacaccagca gcagtttttc cagttccgtt tatccgggca
    14221 aaccatcgaa gtgaccagcg aatacctgtt ccgtcatagc gataacgagc tcctgcactg
    14281 gatggtggcg ctggatggta agccgctggc aagcggtgaa gtgcctctgg atgtcgctcc
    14341 acaaggtaaa cagttgattg aactgcctga actaccgcag ccggagagcg ccgggcaact
    14401 ctggctcaca gtacgcgtag tgcaaccgaa cgcgaccgca tggtcagaag ccgggcacat
    14461 cagcgcctgg cagcagtggc gtctggcgga aaacctcagt gtgacgctcc ccgccgcgtc
    14521 ccacgccatc ccgcatctga ccaccagcga aatggatttt tgcatcgagc tgggtaataa
    14581 gcgttggcaa tttaaccgcc agtcaggctt tctttcacag atgtggattg gcgataaaaa
    14641 acaactgctg acgccgctgc gcgatcagtt cacccgtgca ccgctggata acgacattgg
    14701 cgtaagtgaa gcgacccgca ttgaccctaa cgcctgggtc gaacgctgga aggcggcggg
    14761 ccattaccag gccgaagcag cgttgttgca gtgcacggca gatacacttg ctgatgcggt
    14821 gctgattacg accgctcacg cgtggcagca tcaggggaaa accttattta tcagccggaa
    14881 aacctaccgg attgatggta gtggtcaaat ggcgattacc gttgatgttg aagtggcgag
    14941 cgatacaccg catccggcgc ggattggcct gaactgccag ctggcgcagg tagcagagcg
    15001 ggtaaactgg ctcggattag ggccgcaaga aaactatccc gaccgcctta ctgccgcctg
    15061 ttttgaccgc tgggatctgc cattgtcaga catgtatacc ccgtacgtct tcccgagcga
    15121 aaacggtctg cgctgcggga cgcgcgaatt gaattatggc ccacaccagt ggcgcggcga
    15181 cttccagttc aacatcagcc gctacagtca acagcaactg atggaaacca gccatcgcca
    15241 tctgctgcac gcggaagaag gcacatggct gaatatcgac ggtttccata tggggattgg
    15301 tggcgacgac tcctggagcc cgtcagtatc ggcggaattc cagctgagcg ccggtcgcta
    15361 ccattaccag ttggtctggt gtcaaaaata ataataaccg ggcagggggg atctaagctc
    15421 tagataagta atgatcataa tcagccatat cacatctgta gaggttttac ttgctttaaa
    15481 aaacctccca cacctccccc tgaacctgaa acataaaatg aatgcaattg ttgttgttaa
    15541 cttgtttatt gcagcttata atggttacaa ataaagcaat agcatcacaa atttcacaaa
    15601 taaagcattt ttttcactgc attctagttg tggtttgtcc aaactcatca atgtatctta
    15661 tcatgtctgg atccggaata acttcgtata gcatacatta tacgaagtta tgtttaaacg
    15721 gcgcgccccg gaattcgcct tctgcaggag cgtacagaac ccagggccct ggcacccgtg
    15781 cagaccctgg cccaccccac ctgggcgctc agtgcccaag agatgtccac acctaggatg
    15841 tcccgcggtg ggtggggggc ccgagagacg ggcaggccgg gggcaggcct ggccatgcgg
    15901 ggccgaaccg ggcactgccc agcgtgggcg cgggggccac ggcgcgcgcc cccagccccc
    15961 gggcccagca ccccaaggcg gccaacgcca aaactctccc tcctcctctt cctcaatctc
    16021 gctctcgctc tttttttttt tcgcaaaagg aggggagagg gggtaaaaaa atgctgcact
    16081 gtgcggcgaa gccggtgagt gagcggcgcg gggccaatca gcgtgcgccg ttccgaaagt
    16141 tgccttttat ggctcgagcg gccgcggcgg cgccctataa aacccagcgg cgcgacgcgc
    16201 caccaccgcc gagaccgcgt ccgccccgcg agcacagagc ctcgcctttg ccgatcctct
    16261 agagtcgaga tccgccgcca ccatgattga acaagatgga ttgcacgcag gttctccggc
    16321 cgcttgggtg gagaggctat tcggctatga ctgggcacaa cagacaatcg gctgctctga
    16381 tgccgccgtg ttccggctgt cagcgcaggg gcgcccggtt ctttttgtca agaccgacct
    16441 gtccggtgcc ctgaatgaac tgcaggacga ggcagcgcgg ctatcgtggc tggccacgac
    16501 gggcgttcct tgcgcagctg tgctcgacgt tgtcactgaa gcgggaaggg actggctgct
    16561 attgggcgaa gtgccggggc aggatctcct gtcatctcac cttgctcctg ccgagaaagt
    16621 atccatcatg gctgatgcaa tgcggcggct gcatacgctt gatccggcta cctgcccatt
    16681 cgaccaccaa gcgaaacatc gcatcgagcg agcacgtact cggatggaag ccggtcttgt
    16741 cgatcaggat gatctggacg aagagcatca ggggctcgcg ccagccgaac tgttcgccag
    16801 gctcaaggcg cgcatgcccg acggcgagga tctcgtcgtg acccatggcg atgcctgctt
    16861 gccgaatatc atggtggaaa atggccgctt ttctggattc atcgactgtg gccggctggg
    16921 tgtggcggac cgctatcagg acatagcgtt ggctacccgt gatattgctg aagagcttgg
    16981 cggcgaatgg gctgaccgct tcctcgtgct ttacggtatc gccgctcccg attcgcagcg
    17041 catcgccttc tatcgccttc ttgacgagtt cttctgagcg ggactctggg gttcgaaatg
    17101 accgaccaag cgacgcccaa cctgccatca cgagatttcg attccaccgc cgccttctat
    17161 gaaaggttgg gcttcggaat cgttttccgg gacgccggct ggatgatcct ccagcgcggg
    17221 gatctcatgc tggagttctt cgcccacccc ccggatctaa gctctagata agtaatgatc
    17281 ataatcagcc atatcacatc tgtagaggtt ttacttgctt taaaaaacct cccacacctc
    17341 cccctgaacc tgaaacataa aatgaatgca attgttgttg ttaacttgtt tattgcagct
    17401 tataatggtt acaaataaag caatagcatc acaaatttca caaataaagc atttttttca
    17461 ctgcattcta gttgtggttt gtccaaactc atcaatgtat cttatcatgt ctggatccgg
    17521 gggtaccgcg tcgagaagtt cctattccga agttcctatt ctctagaaag tataggaact
    17581 tcgtcgagat aacttcgtat agcatacatt atacgaagtt atgtcgagat atctagaccc
    17641 agctttcttg tacaaagtgg ttgatatctc tatagtcgca gtaggcggac ggcaacctct
    17701 aggctctgat ggacaggaac tatgctaact cctttgagcc ctcccagcca gtgttgccca
    17761 ggcctagaac ctataaatca gttgcttgat cagtgttggt gactctggtt gaacagttca
    17821 ctgtcctcta tgattttgtt ttttgtttat tttttttaag agcccagggt gctttgttta
    17881 agtgacactg tgcacgtaga ctacatagaa gtgattattt taaaaatatt gatggggagg
    17941 gagagggagc agttgggagg cctggaggtc tcactgagtc agctgtactc ggggtcaccc
    18001 tcgctcctga tgtcacctga ttctatccac cttctttccc ttttgattca ggctgcccag
    18061 tgtggaggaa gcagaggtct ctaagccatc gcccccagcc tccaaagatg aagatgaaga
    18121 cttccaggcc atccttagga ccagaaagga gcggagacag aggcggcagg tggtagaggc
    18181 tgtccaggct ccagtacagg agaggccaga ggcagaggag gaaagagaca gcctgggccc
    18241 tgagcagacc tcgtcacagc cccttgtgcc taagaagaaa gtggaggccc tgcctcgccg
    18301 gagactgagt cgggagcaga gaggcccttg ggcccaggac gaagaacgcc taaagaacag
    18361 agagcttgcg gaaggagaaa agaggcttcc agaagagacg gtggctcagc agaagacctt
    18421 ggtctctgag aaaacgcctg tctcagagaa gaccccagtg cctgccaaaa gactggtttc
    18481 tgagaaagcc tgcccctcag agaaggggac agccacagag aaagcgtctc tgactgagaa
    18541 aagacatagc ccagagaagt tggttccaga aaaaacaagt gtgacagaga agtcaccggt
    18601 ccctgagaag acgcttgtgt ctctgaagac ggcagcacca gagagaaggt cccctccagt
    18661 tctagaaaaa gccatcgtct cagagaagat gcaggagagg aagctggtgt cggagaaagc
    18721 atccatcttt gagaagtcac tagtctcaga ggcaaagctg acgccaaaga aggcagcagt
    18781 gtcagagcag ccccagacca ctgggggaag ccaggccacc acgagggagc ccagaggaag
    18841 ggccctccct gacaagagcc caccttcttc tgcagagcag agcacaccag ccccgccgac
    18901 caaagcctct cgtttcccac ccatcacact ccaggttggc attgttctgt tctgtctctc
    18961 tcttgccctc cctagcagac cttactgcag tccagccctt gtggcctctg gctccctcgt
    19021 gtcctcctct cctcccattt ttgagctggt cttggtggtt tcttcactct ttattattcc
    19081 tcactcctgt cagaatagga cactgagtca cgggcagatt attagacctg caaggggcca
    19141 tgtgctggga acagctgggt tctcaaacca ggtcctagac tccagctccc aagccatttg
    19201 cttctgctca gagtcagggt agcctagact cctgttttct aaagagcctt ccagggaaac
    19261 cagcacccat taagtatggg cgtcttaggc tacacagcaa actcttagga agcctcggat
    19321 ccttccaaaa ctaaagctct gcctggtggc tgggctacat gagactatat agccactgca
    19381 tggcagagag agagagagag agagagaaag agagagagag agagagagag agagaggtat
    19441 aggcagtctg attgactctc ttcttccatg tgtagcttct gggatgagcc agaacacccg
    19501 aggtcccccc tggaagtttg ggtttggggg tttggacctg ggagcaccct acaattgtac
    19561 tgaggaagat gagctcttgt ctgacacctt tgctccactc aggtgaaaat tcccagcaag
    19621 gatgaagatg cagacacacc ttcacccacc ctgctcacct acagcagttc cctcaaacgc
    19681 tccagcccca ggaccatctc cttccgggta agagccaggg gaccctagtc accaatcagc
    19741 tgcagaacac gcaaaggaaa ccagtaccca taaagcaaga gctgtatgtt agacaatagg
    19801 aagggtcttc ttagagactg gatagagagg agctttgagt tatgggtacc caaacaagag
    19861 aagtcattct aaataaagag agcaggttga agatgtagaa aacgagatgg cgcaacgcaa
    19921 ttaatgataa cttcgtatag catacattat acgaagttat ggtctgagct cgccatcagt
    19981 tcactagtgg ataagattag gactgcagaa agatgcactt gccggaccag attggcctgt
    20041 cacaaccctc ttgtgtcttc atcagtccct gtccttcctt gggaggtagg ggcagggcag
    20101 agagcagcag gtttctctcc agtgttctct gcccctgcct tgctgtggtg tgatgaaatt
    20161 ggagagtttc atctggtctg tctcaatgct tttgttttct gcgtcatctg ttcctccatc
    20221 gattgaatgt gccttgtgcc cttgatgtgt gctaggctct gggaaagagc tggtaggact
    20281 gaggttgacc agtactccca aggctcaagg tccctgatga ggtagttagg aatacaggtt
    20341 gtagtaggta ccttggcaag gctggggagg ctgaaacagg gctttggacc caccctggag
    20401 gatgaaggca ggtgctttca gataagattt ttaatgaagg cttgatactt tgaggtgggg
    20461 gctgattctc agaagttaga tgcatcctga gagctagatt cctcactgga gaggggacat
    20521 cgacttcctg agaccctcac ttactaacct taccttctta tttcagatga gccccaggaa
    20581 agacaactca gaaacaccct taacccgcag gtgagctgcc tggaggcctt gcttgctttg
    20641 gtctggtcgt gtgtatatat attttttcca cctgtcatca ttgtgtcagg ctgggccata
    20701 ggacgcatga aggaagatga aggctttgct tgtggctcta aatctgtcag ggtgacagga
    20761 ttgacaagag gccctggggt tgggtgagat ggcactggga gggatttgtc accacagctt
    20821 tgtgtgctat ggcagggagt caagtacctg tcccatgacc cttcccatgc ttggaggaga
    20881 catagttttg atggggctct gaagagggag gaggaagctt ttctcttgac gttggagtgg
    20941 gaaagggtga gagaacgttc cagaagggag gctatgatta agacaaagac aaaaacgact
    21001 cagctgtggc aggcctagag tggggcccag gaacctgcat gtttagtaag tacccttgct
    21061 ttgtcactct gaggcaagca gagggaggat ggtatgctgt gtgagggtgt gggagtaggg
    21121 gaacgcagac aaacacaaaa aagttctaaa atgtagtgca ggcgttacac gttctgtcca
    21181 cctcggctgt atcccctgcc tactaaacct ttagtaagag ctcctgttcc tagggctggg
    21241 gctggctggg gtggggggtg gagcaagagg agaacaatga caagacactc atttgagatc
    21301 tttgaacaca tagacaccct agcaggcaga tgcagggaca gcgagcggtg tgaaccaaga
    21361 gtgggatcat aggagcggtt atgaccaacc agcctgtgag agctgaggtg tttttagtgg
    21421 aggtgacagg gtgtgagagg ggaagggagg aaggaaggaa acagtgggaa gcactcctga
    21481 tcctgggatg ccggatcagg caggcaggct gttcctcaga ggtgagaagg ttcctggagt
    21541 ctgtggactt cctccctgcc cgagtcagtg cattccactc tgcagcgaag gcatccaccc
    21601 ttcattgaag gcattctcgt tgctttctgt cctccctctt tgccagtgag catgatgggg
    21661 cgccagcatg gttgggtgcc aggggtgggt tcttcaagcc ccggagacag gcctggccac
    21721 cctgcagaat ttcactctgg cctccctggt ttgttttact gtcttccctt cctacagtgc
    21781 cagcgtgagg ctgccggcta gcaccgtcaa gctaggggag aaactggaga gataccacac
    21841 agccatccag gtaggagcag agggtatctg tgagggaggg taggagcccc caccagggta
    21901 gagggcattg tttacgaacc tcacggtccc agctcagccc tcgcatctct gatttggcag
    21961 aggtcagaat ccgtcaggtc tccaggctcc tcccgtactg aagtccttgt cacacctgcc
    22021 ggtgtagcca gcaagcgaca cctctttgag aaggagctgt caggccagaa ccgcacagaa
    22081 ccaacctcca tccgaaaggt gagggccgga tcccagctgc cgggctctga tatctctgaa
    22141 gcctgggcct aacccttggc aaggttagaa acagtgttgt ctgtcaatgc tggcaggccc
    22201 ttgatttggc atatgtgttt tctgagattg tgtctcctta actgggtgca gaactcccta
    22261 gggtggggcc tatcccaggc acacatagct tgtaccaagt gacactgtgg tggacagaat
    22321 cttgtcccca ttctagggtc tttggaagag ccttactgtg gtcagggact ctgaacccta
    22381 aaggtggaca ttttcattct aggagaatct gcgtctgtca ggggtcgtga catcaagact
    22441 taacctgtgg atcagcaaga cccaggattc gggagaccac ggttctcagg tatcctcgcc
    22501 cacgtgtttc ttacaaggag gtcagaggag ggataggctc agcagcaatg ggtcatttca
    22561 aaagtggagc tggtagcagg ggctgtgggg taaggacata atctgtgggt gacagctgca
    22621 cagaggagag agtctgggtc cccttccttt caggaataac aaaggcatct ggagtagggg
    22681 acaggtgggg gactcaagtt cctctttacc cgggtctgag ttcctgcttt ttactctgat
    22741 gccctaatca ggaggtacgg aaagaggcat cagtcaccaa gagggctcaa tggggaagca
    22801 agccgtccac atccctggat gcagaggtga gtagggcggg gtggggaggg aggggtggag
    22861 actggccctg agatacagtg gaaggccccc aaacctgtcc aagtgattac tcttaagtgg
    22921 gttgcagttc ggagttgtgt ggtctgagtg tccgggttct gtctgtccct gtgttctcag
    22981 atgaccaacc cctgagaatg atgagagccc ctgcactgtc ttggctgagc ggtagtttgg
    23041 gtcccccatc taaccattag gtttcgggta ccttacccag tgtgggcgaa ggcttggttg
    23101 tccaaaggtg tgccttctta tccagaggtg cccccctcct tagcactagc aactcccttt
    23161 ccttgttcta attggccttt gtcccacagg tgtgacaagt cctgtcagga cggacctgaa
    23221 aacctgcatc ccaagggccc ttcatcatgc cggcccctct cctgcagaac ccttgactct
    23281 tgcagacccc actcccttcc cgcctctgga tcagtctggt cagggtcctc aggggccagg
    23341 aacatgactg ccacgccttc agcccgtctc cagcccagac tgtgggcagg tgttctctgg
    23401 aactttcttg tcccgctgaa ggtacaatgt atcctgaacc cggaaagtgc cagagcacag
    23461 ccctggcccg tcagccatgg agtgtccatg tcctctctag ggactgcctc cctttctcct
    23521 actcacctcc accatcaagc tgggttattt tgccaactgc agagttacat gtctagcctg
    23581 ctcccagcag gcactcggtg tgcctgtgat atctccacac tgagtgctag acctatttac
    23641 cgctccctga ggcttgttca agccagactg gaaaggagtc gccaggctgc ctatgtgcta
    23701 caccccactg cttgcactgt gttccccacc ctcctgctgc cctgatcggg aactcggtgc
    23761 cttttcgtct taccacatgc cttactctca gccagaaaaa cctttcccag gaaggatctg
    23821 ataaactcat tcagtctcag gtgtaagtgt ctggtaatgt cgatggcttt gttctcacag
    23881 gttttgcgtt ccttccgaat cagctgcagg gagtgaggca gcgttggctt cgctggaaga
    23941 agaaaccctt ccctcattcc catctcctct cattttaagg tcctagtttt gtgatctaag
    24001 gtcttaattg tgcatacctg gtgtcgggag agatggctca gcagttaaga actctggctg
    24061 ctcttcaggg gacgtaggct caattcccag cacctataca ttggcttata aatgtctgaa
    24121 accccacttt tagggaattt gtaggcactg catatacaca
//
