# Supplementary material for: CRISPR-Cas9 enables conditional mutagenesis of challenging loci
Source: Sci Rep. 2016 Sep 1;6:32326. doi: 10.1038/srep32326 (PMC5007477; doi:10.1038/srep32326)
Supplement: Supplementary File 3 [file srep32326-s3.zip › gb/HEP01002_A04_vector.gb]

LOCUS       96263#L1L2_Bact_P#R3R4_pBR_DTA+_Bsd_amp        25042 bp    dna     circular UNK 
ACCESSION   unknown
SOURCE      Mus musculus
  ORGANISM  Mus musculus
            Eukaryota; Metazoa; Chordata; Craniata; Vertebrata; Euteleostomi;
            Mammalia; Eutheria; Euarchontoglires; Glires; Rodentia;
            Sciurognathi; Muroidea; Muridae; Murinae; Mus.
COMMENT     cassette: L1L2_Bact_P
COMMENT     design_id: 96263
COMMENT     backbone: R3R4_pBR_DTA+_Bsd_amp
COMMENT     transcript_id: ENSMUST00000023790
FEATURES             Location/Qualifiers
     misc_feature    29..152
                     /note="R4 gateway site"
                     /label="R4 gateway site"
     promoter        399..911
                     /note="PGK promoter"
                     /label="PGK promoter"
     CDS             925..1581
                     /note="DTA"
                     /label="DTA"
     misc_feature    1706..1959
                     /note="BGH pA"
                     /label="BGH pA"
     promoter        2034..2100
                     /note="EM7 promoter"
                     /label="EM7 promoter"
     CDS             2101..2499
                     /note="BsdR"
                     /label="BsdR"
     CDS             complement(4193..5053)
                     /note="AmpR"
                     /label="AmpR"
     misc_feature    5272..5395
                     /note="R3 gateway site"
                     /label="R3 gateway site"
     misc_feature    5401..5408
                     /note="AsiSI"
                     /label="AsiSI"
     misc_feature    1..5433
                     /note="Synthetic Backbone"
                     /label="Synthetic Backbone"
     exon            9921..10594
                     /db_xref="ENSEMBL:ENSMUSE00000476119"
                     /rank="1"
                     /note="ENSMUSE00000476119"
                     /label="ENSMUSE00000476119"
     misc_feature    5434..11224
                     /note="5 arm"
                     /label="5 arm"
     misc_feature    11252..11276
                     /note="B1 Gateway"
                     /label="B1 Gateway"
     misc_feature    11289..11336
                     /note="Frt"
                     /label="Frt"
     intron          11337..12211
                     /note="mouse En2 intron"
                     /label="mouse En2 intron"
     misc_feature    12209..12211
                     /note="Splice Acceptor"
                     /label="Splice Acceptor"
     exon            12212..12384
                     /note="mouse En2 exon"
                     /label="mouse En2 exon"
     misc_feature    12396..12989
                     /note="ECMV IRES"
                     /label="ECMV IRES"
     gene            12990..16050
                     /gene="lacZ"
                     /note="lacZ"
                     /label="lacZ"
     misc_feature    16089..16332
                     /note="SV40 polyadenylation site"
                     /label="SV40 polyadenylation site"
     misc_feature    16336..16369
                     /note="loxP"
                     /label="loxP"
     promoter        16396..16915
                     /note="human beta actin promoter"
                     /label="human beta actin promoter"
     gene            16941..17735
                     /gene="NeoR"
                     /note="NeoR"
                     /label="NeoR"
     misc_feature    17935..18176
                     /note="SV40 polyadenylation site"
                     /label="SV40 polyadenylation site"
     misc_feature    18193..18240
                     /note="Frt"
                     /label="Frt"
     misc_feature    18247..18280
                     /note="loxP"
                     /label="loxP"
     misc_feature    12226..12303
                     /note="FCHK std_gpr"
                     /label="FCHK std_gpr"
     misc_feature    18296..18316
                     /note="B2 Gateway"
                     /label="B2 Gateway"
     misc_feature    11225..18346
                     /note="Synthetic Cassette"
                     /label="Synthetic Cassette"
     exon            20766..20986
                     /db_xref="ENSEMBL:ENSMUSE00000133064"
                     /type="targeted"
                     /rank="7"
                     /note="target exon 1 ENSMUSE00000133064"
     exon            20179..20304
                     /db_xref="ENSEMBL:ENSMUSE00001016791"
                     /type="targeted"
                     /rank="6"
                     /note="target exon 2 ENSMUSE00001016791"
     exon            19889..20053
                     /db_xref="ENSEMBL:ENSMUSE00001044814"
                     /type="targeted"
                     /rank="5"
                     /note="target exon 3 ENSMUSE00001044814"
     exon            19615..19710
                     /db_xref="ENSEMBL:ENSMUSE00000133065"
                     /type="targeted"
                     /rank="4"
                     /note="target exon 4 ENSMUSE00000133065"
     exon            19180..19240
                     /db_xref="ENSEMBL:ENSMUSE00001070619"
                     /type="targeted"
                     /rank="3"
                     /note="target exon 5 ENSMUSE00001070619"
     exon            18652..18866
                     /db_xref="ENSEMBL:ENSMUSE00000133048"
                     /type="targeted"
                     /rank="2"
                     /note="target exon 6 ENSMUSE00000133048"
     misc_feature    18347..21142
                     /note="Critical Region"
                     /label="Critical Region"
     misc_feature    21166..21199
                     /note="Downstream LoxP"
                     /label="Downstream LoxP"
     misc_feature    21143..21222
                     /note="synthetic loxP region"
                     /label="synthetic loxP region"
     exon            21602..22453
                     /db_xref="ENSEMBL:ENSMUSE00000133018"
                     /rank="9"
                     /note="ENSMUSE00000133018"
                     /label="ENSMUSE00000133018"
     exon            21479..21513
                     /db_xref="ENSEMBL:ENSMUSE00000133027"
                     /rank="8"
                     /note="ENSMUSE00000133027"
                     /label="ENSMUSE00000133027"
     misc_feature    21223..25042
                     /note="3 arm"
                     /label="3 arm"
ORIGIN      
        1 ccactggccg tcgttttaca ttaattaaca actttgtata gaaaagttga acgagaaacg
       61 taaaatgata taaatatcaa tatattaaat tagattttgc ataaaaaaca gactacataa
      121 tactgtaaaa cacaacatat ccagtcacta tggcggccgc aatcgggcag cgttgggtcc
      181 tggccacggg tgcgcatgat cgtgctcctg tcgttgagga cccggctagg ctggcggggt
      241 tgccttactg gttagcagaa tgaatcaccg atacgcgagc gaacgtgaag cgactgctgc
      301 tgcaaaacgt ctgcgacctg agcaacaaca tgaatggtct tcggtttccg tgtttcgtaa
      361 agtctggaaa cgggccgcct agcgatagct gtttatcgaa ttctaccggg taggggaggc
      421 gcttttccca aggcagtctg gagcatgcgc tttagcagcc ccgctgggca cttggcgcta
      481 cacaagtggc ctctggcctc gcacacattc cacatccacc ggtaggcgcc aaccggctcc
      541 gttctttggt ggccccttcg cgccaccttc tactcctccc ctagtcagga agttcccccc
      601 cgccccgcag ctcgcgtcgt gcaggacgtg acaaatggaa gtagcacgtc tcactagtct
      661 cgtgcagatg gacagcaccg ctgagcaatg gaagcgggta ggcctttggg gcagcggcca
      721 atagcagctt tgctccttcg ctttctgggc tcagaggctg ggaaggggtg ggtccggggg
      781 cgggctcagg ggcgggctca ggggcggggc gggcgcccga aggtcctccg gaggcccggc
      841 attctgcacg cttcaaaagc gcacgtctgc cgcgctgttc tcctcttcct catctccggg
      901 cctttcgacc tgcaggtcct cgccatggat cctgatgatg ttgttgattc ttctaaatct
      961 tttgtgatgg aaaacttttc ttcgtaccac gggactaaac ctggttatgt agattccatt
     1021 caaaaaggta tacaaaagcc aaaatctggt acacaaggaa attatgacga tgattggaaa
     1081 gggttttata gtaccgacaa taaatacgac gctgcgggat actctgtaga taatgaaaac
     1141 ccgctctctg gaaaagctgg aggcgtggtc aaagtgacgt atccaggact gacgaaggtt
     1201 ctcgcactaa aagtggataa tgccgaaact attaagaaag agttaggttt aagtctcact
     1261 gaaccgttga tggagcaagt cggaacggaa gagtttatca aaaggttcgg tgatggtgct
     1321 tcgcgtgtag tgctcagcct tcccttcgct gaggggagtt ctagcgttga atatattaat
     1381 aactgggaac aggcgaaagc gttaagcgta gaacttgaga ttaattttga aacccgtgga
     1441 aaacgtggcc aagatgcgat gtatgagtat atggctcaag cctgtgcagg aaatcgtgtc
     1501 aggcgatctc tttgtgaagg aaccttactt ctgtggtgtg acataattgg acaaactacc
     1561 tacagagatt taaagctcta aggtaaatat aaaattttta agtgtataat gtgttaaact
     1621 actgattcta attgtttgtg tattttagat tccaacctat ggaactgatg aatgggagca
     1681 gtggtggaat gcagatccta gagctcgctg atcagcctcg actgtgcctt ctagttgcca
     1741 gccatctgtt gtttgcccct cccccgtgcc ttccttgacc ctggaaggtg ccactcccac
     1801 tgtcctttcc taataaaatg aggaaattgc atcgcattgt ctgagtaggt gtcattctat
     1861 tctggggggt ggggtggggc aggacagcaa gggggaggat tgggaagaca atagcaggca
     1921 tgctggggat gcggtgggct ctatggcttc tgaggcggaa agaaccagct ggggctcgag
     1981 atccactagt tctagcctcg aggctagagc ggccgagttt atcctcgagc acgtgttgac
     2041 aattaatcat cggcatagta tatcggcata gtataatacg acaaggtgag gaactaaacc
     2101 atggccaagc ctttgtctca agaagaatcc accctcattg aaagagcaac ggctacaatc
     2161 aacagcatcc ccatctctga agactacagc gtcgccagcg cagctctctc tagcgacggc
     2221 cgcatcttca ctggtgtcaa tgtatatcat tttactgggg gaccttgtgc agaactcgtg
     2281 gtgctgggca ctgctgctgc tgcggcagct ggcaacctga cttgtatcgt cgcgatcgga
     2341 aatgagaaca ggggcatctt gagcccctgc ggacggtgcc gacaggtgct tctcgatctg
     2401 catcctggga tcaaagccat agtgaaggac agtgatggac agccgacggc agttgggatt
     2461 cgtgaattgc tgccctctgg ttatgtgtgg gagggctaag cacttcgtgg ccgaggagca
     2521 ggactgagaa ttccccggaa gtcagcgccc tgcaccatta tgttccggat ctgcatcgca
     2581 ggatgctgct ggctaccctg tggaacacct acatctgtat taacgaagcg ctggcattga
     2641 ccctgagtga tttttctctg gtcccgccgc atccataccg ccagttgttt accctcacaa
     2701 cgttccagta accgggcatg ttcatcatca gtaacccgta tcgtgagcat cctctctcgt
     2761 ttcatcggta tcattacccc catgaacaga aatccccctt acacggaggc atcagtgacc
     2821 aaacaggaaa aaaccgccct taacatggcc cgctttatca gaagccagac attaacgctt
     2881 ctggagaaac tcaacgagct ggacgcggat gaacaggcag acatctgtga atcgcttcac
     2941 gaccacgctg atgagcttta ccgcagctgc ctcgcgcgtt tcggtgatga cggtgaaaac
     3001 ctctgacaca tgcagctccc ggagacggtc acagcttgtc tgtaagcgga tgccgggagc
     3061 agacaagccc gtcagggcgc gtcagcgggt gttggcgggt gtcggggcgc agccatgacc
     3121 cagtcacgta gcgatagcgg agtgtatact ggcttaacta tgcggcatca gagcagattg
     3181 tactgagagt gcaccatatg cggtgtgaaa taccgcacag atgcgtaagg agaaaatacc
     3241 gcatcaggcg ctcttccgct tcctcgctca ctgactcgct gcgctcggtc gttcggctgc
     3301 ggcgagcggt atcagctcac tcaaaggcgg taatacggtt atccacagaa tcaggggata
     3361 acgcaggaaa gaacatgtga gcaaaaggcc agcaaaaggc caggaaccgt aaaaaggccg
     3421 cgttgctggc gtttttccat aggctccgcc cccctgacga gcatcacaaa aatcgacgct
     3481 caagtcagag gtggcgaaac ccgacaggac tataaagata ccaggcgttt ccccctggaa
     3541 gctccctcgt gcgctctcct gttccgaccc tgccgcttac cggatacctg tccgcctttc
     3601 tcccttcggg aagcgtggcg ctttctcata gctcacgctg taggtatctc agttcggtgt
     3661 aggtcgttcg ctccaagctg ggctgtgtgc acgaaccccc cgttcagccc gaccgctgcg
     3721 ccttatccgg taactatcgt cttgagtcca acccggtaag acacgactta tcgccactgg
     3781 cagcagccac tggtaacagg attagcagag cgaggtatgt aggcggtgct acagagttct
     3841 tgaagtggtg gcctaactac ggctacacta gaaggacagt atttggtatc tgcgctctgc
     3901 tgaagccagt taccttcgga aaaagagttg gtagctcttg atccggcaaa caaaccaccg
     3961 ctggtagcgg tggttttttt gtttgcaagc agcagattac gcgcagaaaa aaaggatctc
     4021 aagaagatcc tttgatcttt tctacggggt ctgacgctca gtggaacgaa aactcacgtt
     4081 aagggatttt ggtcatgaga ttatcaaaaa ggatcttcac ctagatcctt ttaaattaaa
     4141 aatgaagttt taaatcaatc taaagtatat atgagtaaac ttggtctgac agttaccaat
     4201 gcttaatcag tgaggcacct atctcagcga tctgtctatt tcgttcatcc atagttgcct
     4261 gactccccgt cgtgtagata actacgatac gggagggctt accatctggc cccagtgctg
     4321 caatgatacc gcgagaccca cgctcaccgg ctccagattt atcagcaata aaccagccag
     4381 ccggaagggc cgagcgcaga agtggtcctg caactttatc cgcctccatc cagtctatta
     4441 attgttgccg ggaagctaga gtaagtagtt cgccagttaa tagtttgcgc aacgttgttg
     4501 ccattgctgc aggcatcgtg gtgtcacgct cgtcgtttgg tatggcttca ttcagctccg
     4561 gttcccaacg atcaaggcga gttacatgat cccccatgtt gtgcaaaaaa gcggttagct
     4621 ccttcggtcc tccgatcgtt gtcagaagta agttggccgc agtgttatca ctcatggtta
     4681 tggcagcact gcataattct cttactgtca tgccatccgt aagatgcttt tctgtgactg
     4741 gtgagtactc aaccaagtca ttctgagaat agtgtatgcg gcgaccgagt tgctcttgcc
     4801 cggcgtcaac acgggataat accgcgccac atagcagaac tttaaaagtg ctcatcattg
     4861 gaaaacgttc ttcggggcga aaactctcaa ggatcttacc gctgttgaga tccagttcga
     4921 tgtaacccac tcgtgcaccc aactgatctt cagcatcttt tactttcacc agcgtttctg
     4981 ggtgagcaaa aacaggaagg caaaatgccg caaaaaaggg aataagggcg acacggaaat
     5041 gttgaatact catactcttc ctttttcaat attattgaag catttatcag ggttattgtc
     5101 tcatgagcgg atacatattt gaatgtattt agaaaaataa acaaataggg gttccgcgca
     5161 catttccccg aaaagtgcca cctgacgtct aagaaaccat tattatcatg acattaacct
     5221 ataaaaatag gcgtatcacg aggccctttc gtcttcaaga aaattgtcga ccatagtgac
     5281 tggatatgtt gtgttttaca gtattatgta gtctgttttt tatgcaaaat ctaatttaat
     5341 atattgatat ttatatcatt ttacgtttct cgttcaactt tattatacaa agttgcggac
     5401 gcgatcgccg gcggataaca atttcacaca ggaagcatcc tttttatggg ttgcaacgta
     5461 gggattttta tctttcctat gacaaaacct atggtcctta caagtcctgg ggagtctcaa
     5521 gaacttacgc ctttcttagt gttttgatga atttcatcaa gaggcttgta ccccaaattt
     5581 cccaatgatc atatcagctt ttgggtcctt ccaaatgtaa ggagggcaga gttccctctc
     5641 tctaggtatc atctgcaccc tgcagcctcc ttggcaggta gatttagctc ctgtttcacc
     5701 aatgaggaag gttagtctca gagttggtaa cctgcccagg gtcaaacggc tagaagtgtg
     5761 caatgggcag tgtgatgtcc cctactccat gcccacttcc ctgtgcagac tgaggcagca
     5821 tccacagcct ctctcctaca cacagcattt tggttccctc ctctatggcc tctgctggct
     5881 cccacactgc ctagcagtga ctcttggggg actgtttgct ttgctgcctg ccttcagtgc
     5941 atctgtccct ccacctgcac cttcccacct ttccttaaaa agcctcggtg gcccctcctc
     6001 agccatttat cagctttcaa catctcaccc cgcctcccca ttgtctgtga ctcccctgta
     6061 ctcctcccag gctttggctt tccccactcc cctgaaattt ccttctccca cagctttgcc
     6121 agagtcccac agggctgggt ggcttgtcat tgcatgttac tcttaactct tttctcgggc
     6181 cccatccctc aaaaagctct caaaacacca ccacgcccgc ccctgcctgc tgtgccccaa
     6241 agcttctctt ggcagcggtg tggggggtgg ggaagggcct gtgcagatgt tcaggaatgc
     6301 tgtcagtatg tactcttggg attatctctc cattggttca cctccctccc acctaggagg
     6361 ctgagaagcc cctgtgacaa ggaggattag tattggtgac caaacataca gacaaaccag
     6421 cagaaggctc agtgctgcag cgtattttca ctaaggcagg aaccaagttt aggggaaaga
     6481 gcccaacaga ctagcagcat ggtgttaatc aaggaagcct cctcctcctc ctcctcctcc
     6541 tcctcctcct cctcctcctc ctcctcctcc tcctcctcct cctcctcctc ctcctcctcc
     6601 tcctcctctg aagtgagggc tgggctgacc cctgacaagc cgagtggttg cttatcacag
     6661 tcacagaata gactgaagcc agagtctgga gcagtagcta atcatgagat ttttctgtgg
     6721 tctcaaagcc tgtctgtggg atggggtttg gaacaagctg ccaagatgag aaagccttgt
     6781 tggaaagaga agaagggaac ttggagatgc agaggggtaa agagaacaga ggaagaggaa
     6841 cttgtgggtc tggaaagagc atggggagga agggtcacct ctgggggttg agcagagaag
     6901 gtataggtga tgcaggtaac aggctggttg agggcaagag gcacgtgccc aaccagagtt
     6961 ggacaaacct ggctcatcag ttaccatctg ggtgacccaa ggcacacatt tcagcctcta
     7021 tgatagtttt tttttttttt taaagtgggg ccaggatctg acagcaatgg ctacctgaga
     7081 tatagcacct gacagtgctt ggcaccaaag aagtttgggc tgcttctccc cttcattcat
     7141 gcctgtgttt tctaagtatg tggcttatgc cttctgttcc acagatgttt taaactatcc
     7201 tacatcctag gacatcttag ggagggactg tggctcacta gcagtgctac aattcctacc
     7261 ttgtggagtt gaaagtgagc tgtggagaga gaacagggtg tgtgattcag aaactggagt
     7321 ttccctggga actgagcctt gttctcactt ctgtgttagg caggctcgat ggtgcagcct
     7381 ctgagtacca gaagatggga ataggtagta gtccttagta ccactgctat ctctgtacct
     7441 ctgctccagg atagaaagaa ggtcagcaga aagcccaggg tctggtccca tgtgtcttgt
     7501 cttagctgga gtgtgttaag taagccacag cctctccagg tctcagcttt cagcttcatt
     7561 tactgggttc acaacatgtg tagttctcag gtctctgctg ggaagcacac tttggtatgt
     7621 gtcctgtggg agctatgaac ttaagttgag agtgattttg tgtcttcttg atgctcctag
     7681 ctcctgcctt tccccttctc aagatgtgtc tacagtgctg taaacactat tgccctgttc
     7741 tctgttttct ctgcttaagg aagcaggact cattggctgg cacacatatg cacacacaca
     7801 cacacacaca cacacacaca cacacatgca tgcacatatg cactcccctc caaaatgcta
     7861 gaaggagtcg attatgtctc ataagggagt gtgctgaact aaaagaattt tgattgccta
     7921 ttagaaggcg attaggcaac catcattagc acaccaaggc cactcgagtc cccattgttc
     7981 tcaagacccg attactcatt ccctaaagag atggttagtt tagcagtctg aggatgtcag
     8041 cgctgggaca gagttccaga agagagagtg cagtgtaacc aggaggggtg ggggacagag
     8101 ggcaggctgg ggtacttctt ggaggagaga agggcaaaca ctactacaag agaaagcttg
     8161 atagggtaca gagtattgcc acaattctct ggcttagacc tgacaggcac tgggccagga
     8221 tggtctttac aagtgcctcc tctcctacag agcttatatg tacaggggaa attcccacac
     8281 attcacaggg ttgctcggag ctctggcctc cagaggtgcc tccagaggtg cctccagagg
     8341 atgtcttcca ctctttgcat cgaatgtggg gagcatgcca ggcttccacg atgatcatct
     8401 gtgtaggttc tggtcttccc agatcttaaa gtttctactg tctgtaagta ctgatcgagt
     8461 actgctcttc aggaaggttt ctgaagggac acatgctggg tacgctagcg tagcatcagg
     8521 acagaaacag aatctccctc atcttcaggt tccccttctc agagagatct gaagcaatct
     8581 ttccaaagtg ttcccatatg ccaggagcca aggactcaga gccttccaca ccaggacagc
     8641 atctcacgct gtccaggtct ccctgaagca cacaggagaa tgtgaacaca gtgaccgcgc
     8701 gaacacacaa aacacgtgtt aggatctgac acgctgtcct tagctaggca ccgtcagtta
     8761 caccccaggt ggacttaacc acccatgaag atgtggggga gcttttcaga cctcatgcct
     8821 cacctttctc atttacaaat gggtagactg atactattct caaacttcta tgaacattca
     8881 cttacaacat ataagccaca aaacactttc aggtacataa ccaattcctg actggcttta
     8941 gccccttccc gcatcctgac ccctgccatc atagtcgcca ccaactctta gaaacaccgc
     9001 aagcttctca ggtcaggttt tccagatttt cataactgct tcctcttcca aacccacact
     9061 tatctcttct atggttcagc gtgaggtgag gtttgaatct gtcatgcctc aactacccca
     9121 ctccgctttg ccacacgtgc cagtgccgac gtaccccacc agtccatgca ctttttataa
     9181 tggcatttgc aagctgccta ttttcaactg ctagcctctt atgcctgctg ttcctcattt
     9241 gaagaggaac aagcaggaag cccaggaaag tatacgccat tcccttggtg cttctagccc
     9301 acccacccct ccatcctgct tagtgacagc tgccccttct ttaatcgatc agcgaggtgc
     9361 atttgaaaac ttattctaga aaacattgga ttttttttcc tttgctctgt gtcaggagat
     9421 gtgatttggt gaaccctggg gtttgaaggg acaagtctca gaaatggatg aggaaaggaa
     9481 atccctcctt tagggattca agctcgactg agcacacctg ttactcaagg aaccgacaat
     9541 accctagtga gtgtgtgggc atgtgagccc atgagctggg gattacagct cgacagtgct
     9601 gggggttacg aaatcctatc aagagtcacc aagaagtcag tgtgggggtc ctactttctc
     9661 aaagtcacag acactctgaa gagagatcct gtctgataaa gaaagtgatt accacacgag
     9721 ccattcttgt ctgcacagca attctgagag cccatcctgg gagctaggtg tgtagtgttt
     9781 atcgtattgt tgaggctcgt aaaaatcttg tatggctgca ggcgagccaa accctttgca
     9841 ggctttgcat ctccggctga ctctgaggac caagcccaat ttcttctcag tatataaggg
     9901 cacggcactg ggctcaaggc agaggagttc tcagctcctt ccatctcttg tctttgctct
     9961 cacctctctc taaggcatca tgagtctaca gtgtagctcc aggtccctgt gccgcggtgg
    10021 cggtggcagc aggaacttca gctcaggctc tgctggccta gtcagcttcc agcgcagatc
    10081 caccagcagc tctatgcgcc gcagcggtgg aggtggtggt gggagatttt caggaggagg
    10141 cttctgtggg agttctggta gtggctttgg aagtaagagt cttatgaacc ttggaggcgg
    10201 taggagcatc tccaagagtg tggctggagg tggtggcagc ttctgtggtg gctttggggg
    10261 tggcagctac ggcggtggtg gctttggggg tggcagctac ggcggtggtg gctttggggg
    10321 tggcagcttc ggcggtggtg gctttggagg gagtggtttt ggcggaggtc ttggtggtgg
    10381 tggtggtttt ggtagtggag gtggttttgg tggtggtaga tttggtagta tggggcctgt
    10441 ctgtccccct ggtggcatcc aggaagtgac catcaaccaa agccttctgc aacccctcaa
    10501 cgttgaggtt gaccctcaga ttcaaaaagt gaagtctcag gagagagagc agatcaagtc
    10561 actcaatgac aagtttgcct ccttcatcga caaggtgagt tcacctgctc agagtgcaga
    10621 gttatctgct cctaggctgt gagaatgagc agaggaaggg gcgggcttag ccttatgtgt
    10681 ctgcatttga tgactaaagg acatgttgtg gaatgggaca tatgctaaaa gtcttctcag
    10741 gagtgatgct gatgagtatg ttcttttctg gacaaaggga gcctgacgat gagtgtggct
    10801 gacatcccac tgcattatca ctgagctctt gaactgaatc gggctcacat ctgttgaatg
    10861 aagattatag aaatggggtt actggaattt tctagggtgc aaaataagaa actcacaagg
    10921 gtttcaatgg tcacaaagag gtgtaactca ggatgccctg tgagggagca ggaagcgggg
    10981 gagtaggtca gcaccaagca tcctgtgctc tcagagagat ggctgtcctc tggcaatttc
    11041 ccacaagtat tggatcagaa ggagattttt aaaaatacgc acattccatg gttcagttcc
    11101 agaaaaccac aagcaacttt ttggcttttc tgttaattta aaaataatgt caatataaaa
    11161 ttagccacat taaattccaa agccaatttg gtattttccc gacaatgaac tgcatatata
    11221 tcccaaggcg cataacgata ccacgatatc aacaagtttg tacaaaaaag caggctggcg
    11281 ccggaaccga agttcctatt ccgaagttcc tattctctag aaagtatagg aacttcgaac
    11341 cctttcccac accaccctcc acacttgccc caaacactgc caactatgta ggaggaaggg
    11401 gttgggacta acagaagaac ccgttgtggg gaagctgttg ggagggtcac tttatgttct
    11461 tgcccaaggt cagttgggtg gcctgcttct gatgaggtgg tcccaaggtc tggggtagaa
    11521 ggtgagaggg acaggccacc aaggtcagcc ccccccccct atcccatagg agccaggtcc
    11581 ctctcctgga caggaagact gaaggggaga tgccagagac tcagtgaagc ctggggtacc
    11641 ctattggagt ccttcaagga aacaaacttg gcctcaccag gcctcagcct tggctcctcc
    11701 tgggaactct actgcccttg ggatcccctt gtagttgtgg gttacatagg aagggggacg
    11761 ggattcccct tgactggcta gcctactctt ttcttcagtc ttctccatct cctctcacct
    11821 gtctctcgac cctttcccta ggatagactt ggaaaaagat aaggggagaa aacaaatgca
    11881 aacgaggcca gaaagatttt ggctgggcat tccttccgct agcttttatt gggatcccct
    11941 agtttgtgat aggcctttta gctacatctg ccaatccatc tcattttcac acacacacac
    12001 accactttcc ttctggtcag tgggcacatg tccagcctca agtttatatc accaccccca
    12061 atgcccaaca cttgtatggc cttgggcggg tcatcccccc ccccaccccc agtatctgca
    12121 acctcaagct agcttgggtg cgttggttgt ggataagtag ctagactcca gcaaccagta
    12181 acctctgccc tttctcctcc atgacaacca ggtcccaggt cccgaaaacc aaagaagaag
    12241 aaccctaaca aagaggacaa gcggcctcgc acagccttca ctgctgagca gctccagagg
    12301 ctcaaggctg agtttcagac caacaggtac ctgacagagc agcggcgcca gagtctggca
    12361 caggagctcg gtacccggaa gatctggact ctagagaatt ccgcccctct ccctcccccc
    12421 cccctaacgt tactggccga agccgcttgg aataaggccg gtgtgcgttt gtctatatgt
    12481 tattttccac catattgccg tcttttggca atgtgagggc ccggaaacct ggccctgtct
    12541 tcttgacgag cattcctagg ggtctttccc ctctcgccaa aggaatgcaa ggtctgttga
    12601 atgtcgtgaa ggaagcagtt cctctggaag cttcttgaag acaaacaacg tctgtagcga
    12661 ccctttgcag gcagcggaac cccccacctg gcgacaggtg cctctgcggc caaaagccac
    12721 gtgtataaga tacacctgca aaggcggcac aaccccagtg ccacgttgtg agttggatag
    12781 ttgtggaaag agtcaaatgg ctctcctcaa gcgtattcaa caaggggctg aaggatgccc
    12841 agaaggtacc ccattgtatg ggatctgatc tggggcctcg gtgcacatgc tttacatgtg
    12901 tttagtcgag gttaaaaaac gtctaggccc cccgaaccac ggggacgtgg ttttcctttg
    12961 aaaaacacga tgataagctt gccacaacca tggaagatcc cgtcgtttta caacgtcgtg
    13021 actgggaaaa ccctggcgtt acccaactta atcgccttgc agcacatccc cctttcgcca
    13081 gctggcgtaa tagcgaagag gcccgcaccg atcgcccttc ccaacagttg cgcagcctga
    13141 atggcgaatg gcgctttgcc tggtttccgg caccagaagc ggtgccggaa agctggctgg
    13201 agtgcgatct tcctgaggcc gatactgtcg tcgtcccctc aaactggcag atgcacggtt
    13261 acgatgcgcc catctacacc aacgtgacct atcccattac ggtcaatccg ccgtttgttc
    13321 ccacggagaa tccgacgggt tgttactcgc tcacatttaa tgttgatgaa agctggctac
    13381 aggaaggcca gacgcgaatt atttttgatg gcgttaactc ggcgtttcat ctgtggtgca
    13441 acgggcgctg ggtcggttac ggccaggaca gtcgtttgcc gtctgaattt gacctgagcg
    13501 catttttacg cgccggagaa aaccgcctcg cggtgatggt gctgcgctgg agtgacggca
    13561 gttatctgga agatcaggat atgtggcgga tgagcggcat tttccgtgac gtctcgttgc
    13621 tgcataaacc gactacacaa atcagcgatt tccatgttgc cactcgcttt aatgatgatt
    13681 tcagccgcgc tgtactggag gctgaagttc agatgtgcgg cgagttgcgt gactacctac
    13741 gggtaacagt ttctttatgg cagggtgaaa cgcaggtcgc cagcggcacc gcgcctttcg
    13801 gcggtgaaat tatcgatgag cgtggtggtt atgccgatcg cgtcacacta cgtctgaacg
    13861 tcgaaaaccc gaaactgtgg agcgccgaaa tcccgaatct ctatcgtgcg gtggttgaac
    13921 tgcacaccgc cgacggcacg ctgattgaag cagaagcctg cgatgtcggt ttccgcgagg
    13981 tgcggattga aaatggtctg ctgctgctga acggcaagcc gttgctgatt cgaggcgtta
    14041 accgtcacga gcatcatcct ctgcatggtc aggtcatgga tgagcagacg atggtgcagg
    14101 atatcctgct gatgaagcag aacaacttta acgccgtgcg ctgttcgcat tatccgaacc
    14161 atccgctgtg gtacacgctg tgcgaccgct acggcctgta tgtggtggat gaagccaata
    14221 ttgaaaccca cggcatggtg ccaatgaatc gtctgaccga tgatccgcgc tggctaccgg
    14281 cgatgagcga acgcgtaacg cgaatggtgc agcgcgatcg taatcacccg agtgtgatca
    14341 tctggtcgct ggggaatgaa tcaggccacg gcgctaatca cgacgcgctg tatcgctgga
    14401 tcaaatctgt cgatccttcc cgcccggtgc agtatgaagg cggcggagcc gacaccacgg
    14461 ccaccgatat tatttgcccg atgtacgcgc gcgtggatga agaccagccc ttcccggctg
    14521 tgccgaaatg gtccatcaaa aaatggcttt cgctacctgg agagacgcgc ccgctgatcc
    14581 tttgcgaata cgcccacgcg atgggtaaca gtcttggcgg tttcgctaaa tactggcagg
    14641 cgtttcgtca gtatccccgt ttacagggcg gcttcgtctg ggactgggtg gatcagtcgc
    14701 tgattaaata tgatgaaaac ggcaacccgt ggtcggctta cggcggtgat tttggcgata
    14761 cgccgaacga tcgccagttc tgtatgaacg gtctggtctt tgccgaccgc acgccgcatc
    14821 cagcgctgac ggaagcaaaa caccagcagc agtttttcca gttccgttta tccgggcaaa
    14881 ccatcgaagt gaccagcgaa tacctgttcc gtcatagcga taacgagctc ctgcactgga
    14941 tggtggcgct ggatggtaag ccgctggcaa gcggtgaagt gcctctggat gtcgctccac
    15001 aaggtaaaca gttgattgaa ctgcctgaac taccgcagcc ggagagcgcc gggcaactct
    15061 ggctcacagt acgcgtagtg caaccgaacg cgaccgcatg gtcagaagcc gggcacatca
    15121 gcgcctggca gcagtggcgt ctggcggaaa acctcagtgt gacgctcccc gccgcgtccc
    15181 acgccatccc gcatctgacc accagcgaaa tggatttttg catcgagctg ggtaataagc
    15241 gttggcaatt taaccgccag tcaggctttc tttcacagat gtggattggc gataaaaaac
    15301 aactgctgac gccgctgcgc gatcagttca cccgtgcacc gctggataac gacattggcg
    15361 taagtgaagc gacccgcatt gaccctaacg cctgggtcga acgctggaag gcggcgggcc
    15421 attaccaggc cgaagcagcg ttgttgcagt gcacggcaga tacacttgct gatgcggtgc
    15481 tgattacgac cgctcacgcg tggcagcatc aggggaaaac cttatttatc agccggaaaa
    15541 cctaccggat tgatggtagt ggtcaaatgg cgattaccgt tgatgttgaa gtggcgagcg
    15601 atacaccgca tccggcgcgg attggcctga actgccagct ggcgcaggta gcagagcggg
    15661 taaactggct cggattaggg ccgcaagaaa actatcccga ccgccttact gccgcctgtt
    15721 ttgaccgctg ggatctgcca ttgtcagaca tgtatacccc gtacgtcttc ccgagcgaaa
    15781 acggtctgcg ctgcgggacg cgcgaattga attatggccc acaccagtgg cgcggcgact
    15841 tccagttcaa catcagccgc tacagtcaac agcaactgat ggaaaccagc catcgccatc
    15901 tgctgcacgc ggaagaaggc acatggctga atatcgacgg tttccatatg gggattggtg
    15961 gcgacgactc ctggagcccg tcagtatcgg cggaattcca gctgagcgcc ggtcgctacc
    16021 attaccagtt ggtctggtgt caaaaataat aataaccggg caggggggat ctaagctcta
    16081 gataagtaat gatcataatc agccatatca catctgtaga ggttttactt gctttaaaaa
    16141 acctcccaca cctccccctg aacctgaaac ataaaatgaa tgcaattgtt gttgttaact
    16201 tgtttattgc agcttataat ggttacaaat aaagcaatag catcacaaat ttcacaaata
    16261 aagcattttt ttcactgcat tctagttgtg gtttgtccaa actcatcaat gtatcttatc
    16321 atgtctggat ccggaataac ttcgtatagc atacattata cgaagttatg tttaaacggc
    16381 gcgccccgga attcgccttc tgcaggagcg tacagaaccc agggccctgg cacccgtgca
    16441 gaccctggcc caccccacct gggcgctcag tgcccaagag atgtccacac ctaggatgtc
    16501 ccgcggtggg tggggggccc gagagacggg caggccgggg gcaggcctgg ccatgcgggg
    16561 ccgaaccggg cactgcccag cgtgggcgcg ggggccacgg cgcgcgcccc cagcccccgg
    16621 gcccagcacc ccaaggcggc caacgccaaa actctccctc ctcctcttcc tcaatctcgc
    16681 tctcgctctt tttttttttc gcaaaaggag gggagagggg gtaaaaaaat gctgcactgt
    16741 gcggcgaagc cggtgagtga gcggcgcggg gccaatcagc gtgcgccgtt ccgaaagttg
    16801 ccttttatgg ctcgagcggc cgcggcggcg ccctataaaa cccagcggcg cgacgcgcca
    16861 ccaccgccga gaccgcgtcc gccccgcgag cacagagcct cgcctttgcc gatcctctag
    16921 agtcgagatc cgccgccacc atgattgaac aagatggatt gcacgcaggt tctccggccg
    16981 cttgggtgga gaggctattc ggctatgact gggcacaaca gacaatcggc tgctctgatg
    17041 ccgccgtgtt ccggctgtca gcgcaggggc gcccggttct ttttgtcaag accgacctgt
    17101 ccggtgccct gaatgaactg caggacgagg cagcgcggct atcgtggctg gccacgacgg
    17161 gcgttccttg cgcagctgtg ctcgacgttg tcactgaagc gggaagggac tggctgctat
    17221 tgggcgaagt gccggggcag gatctcctgt catctcacct tgctcctgcc gagaaagtat
    17281 ccatcatggc tgatgcaatg cggcggctgc atacgcttga tccggctacc tgcccattcg
    17341 accaccaagc gaaacatcgc atcgagcgag cacgtactcg gatggaagcc ggtcttgtcg
    17401 atcaggatga tctggacgaa gagcatcagg ggctcgcgcc agccgaactg ttcgccaggc
    17461 tcaaggcgcg catgcccgac ggcgaggatc tcgtcgtgac ccatggcgat gcctgcttgc
    17521 cgaatatcat ggtggaaaat ggccgctttt ctggattcat cgactgtggc cggctgggtg
    17581 tggcggaccg ctatcaggac atagcgttgg ctacccgtga tattgctgaa gagcttggcg
    17641 gcgaatgggc tgaccgcttc ctcgtgcttt acggtatcgc cgctcccgat tcgcagcgca
    17701 tcgccttcta tcgccttctt gacgagttct tctgagcggg actctggggt tcgaaatgac
    17761 cgaccaagcg acgcccaacc tgccatcacg agatttcgat tccaccgccg ccttctatga
    17821 aaggttgggc ttcggaatcg ttttccggga cgccggctgg atgatcctcc agcgcgggga
    17881 tctcatgctg gagttcttcg cccacccccc ggatctaagc tctagataag taatgatcat
    17941 aatcagccat atcacatctg tagaggtttt acttgcttta aaaaacctcc cacacctccc
    18001 cctgaacctg aaacataaaa tgaatgcaat tgttgttgtt aacttgttta ttgcagctta
    18061 taatggttac aaataaagca atagcatcac aaatttcaca aataaagcat ttttttcact
    18121 gcattctagt tgtggtttgt ccaaactcat caatgtatct tatcatgtct ggatccgggg
    18181 gtaccgcgtc gagaagttcc tattccgaag ttcctattct ctagaaagta taggaacttc
    18241 gtcgagataa cttcgtatag catacattat acgaagttat gtcgagatat ctagacccag
    18301 ctttcttgta caaagtggtt gatatctcta tagtcgcagt aggcggtacc taaaaacaat
    18361 cggaaggcaa acttctgaag catcgcatat ctacttcaaa gcatcatgtc aatactttta
    18421 cgtgtctggt gctattggta atatagagtt actttgttcc agggtttttt tttaaattaa
    18481 gcatgttggg ttttcctctg agatggattc caccttgatc agcttctccc tacatctctt
    18541 gctgtcaaat gggaattgaa gttcttttta tttttaagta ctgtactagc cttgctcagt
    18601 ggcctttaga cccctttcct gcacttgagg taacaggtct tctgtcccta ggtgcgcttc
    18661 ctagagcaac aaaaccaggt gctacaaacc aaatgggagc tgctgcagca ggtagacacc
    18721 acaacccgga cccaaaactt agaccctttt tttgagaact atatcagcat cctcagaagg
    18781 aaggtggact cgctgaagag tgaccagtca cggatggatt ctgagctgaa gaacatgcaa
    18841 gacctggtgg aagagtacag gaccaagtaa gaaagcctag tccagcatgt ttattgaact
    18901 aaacggtttc cggaaactaa tatgctaagg atatgactta tcatgtagca atggctttcc
    18961 ctcagttagg ggcaaatcaa ttgggcatta aaaaataacc aaacaaacct tcttcatctt
    19021 ctcagaacat agctatagtt gaatggtttt agtgcgcaga agtaaggggt gttcaagatg
    19081 atcctgcttg tagagggagg cagggggtcc tttactccag aatgctgagt tttgggcctc
    19141 agtctgcttt aatcacccaa tcacttcact tccctgcagg tacgaggatg aaatcaacaa
    19201 gaggaccaac gcagagaatg agttcgtgac catcaagaag gtgagcaagc cctgtggggt
    19261 ggagttcatt tatgaaataa taaataaagg tcatggcaga aggaagccat gttgtggaga
    19321 accaggtagc aagcctgctg ggcatctggg gtaggttttt tttttttccg tggacctatg
    19381 cttgtcccag tactcggctg ctccacgcat cctaaagcaa gaagggaggc aagttctcag
    19441 caagtcaggc tagctcttcg gggtatatga agagagaaca agaactgtgg tgtaactggg
    19501 cagaagagga gtaggtcccc aactccattt ctacttggaa aaacccttca tagctagaga
    19561 gaggaggccc atcctcaaaa aaaacatgtc tttatgatgc ctttgttcct caaggatgtg
    19621 gattcagctt acatgaccaa agttgagctt caggccaagg cagatgccct ccagcaagac
    19681 attgacttct tctctgcact ctaccaaatg gtaaactctt gaatttcaag ctacctacct
    19741 tgagtcctga ccccactgct ttgcagagtg gaaaccttcc ttccaacctc cagcccccac
    19801 ccagtccccc attcccccaa gcacccaagg ttgttgttgt tgttgtttta actctgtaag
    19861 agttactgaa ctatctcgca tcctgcagga aatgtctcag atgcaaactc aaatcagcga
    19921 aaccaatgtt gtcctgtcca tggacaacaa ccgcagtttg gatctggatg gcatcatctc
    19981 ggaagtcaag gcccagtatg atagcatttg ccagaggagc aaggctgaag ctgagacctt
    20041 ttaccagagc aaggtacctg cacacttcgc tggttctctg ggatatctga ctctgtttcc
    20101 tgtgcttgct ggtgtgtttg tgtgccagag caccctggtt tctatccacg tctaaccgaa
    20161 acaacatgtc acctttagta cgaagagctg cagatcactg ctggcaaaca tggagacagt
    20221 gtgagaaata ccaagatgga gatttctgag ctgaatcgaa tgatccagag acttcgatct
    20281 gaaattgatg gttgcaagaa gcaggtaccc tcagatacac agtatggggt gaccctgggg
    20341 ccttagaggg gacgtaatcc ttaccaaggc tgaactacct tctccattcc ctttggggac
    20401 tatgtcagct tccagaattc agctctcatg agagatactt gtaagggaaa tttgagaaga
    20461 tgacatagtg aagatggagg tcatagtgaa ctcctagccc attaccttag gagctgaggg
    20521 atgaggagaa gtagtcagaa attttgaagt tgaacttcaa agcctcaggt caggcccagg
    20581 agaagcaact aaaacctttc aagtccttta aggaagtcat gatggtagct aaggtgaccg
    20641 gaggcccagg gattctgtgc tttagtgtac tggtccactg aggtagtgag gctaacagaa
    20701 tggaaagatc gggtggcttg agggtctgtg tgcccttgta atgcgctgta ttctttgtct
    20761 ctcagatctc ccaaatacag cagaacatca atgatgctga gcagcgtggt gagaaagcac
    20821 tcaaagatgc ccagaacaag ctgaatgaga tagaggatgc attgtcgcaa tgcaaggagg
    20881 atcttgccag attgctgcgt gacttccagg agctgatgaa cactaagctg gccctggaca
    20941 tggagattgc cacatacaag aaacttctgg aaggagagga gatcaggtga ggaaggtccc
    21001 ctggcagcct ggtcacttct tagggattcc ttgctgactg tcattttttt tgctttggga
    21061 agatcactac aacatggggt ggaagcgagg cctcaagtcc taatttcttt ccttttcttt
    21121 catcttctcc tgttattttt ctgagatggc gcaacgcaat taatgataac ttcgtatagc
    21181 atacattata cgaagttatg gtctgagctc gccatcagtt catctgtctg cctccccatt
    21241 gctcttcatg tgaaacggag caatttattg aggctggcct ggatctcttg acagaaccta
    21301 atagctgagc cacatagctc taagagcctt gtctaattta gggagatctc tccctgctta
    21361 gactcaggct ggagaaaacc aagttgggtg ggctggggag aagtctgggt tatacccctt
    21421 aagaatgggg gggggtctgc gagggtgcag gcactgaggg tttgttcccc ccccccagga
    21481 tgtctggaga gtgcactccc aacgtgagcg tgtgtaagta tatgaggatt tctcagggtg
    21541 cttggctggg tgggggacga gcgagcgcag tgggatgggg tgtaatggag gctctcttca
    21601 gcggtgagca ccagccacac cagcatgagc ggaagcagta gccgaggcgg cggcagcggc
    21661 ggcggcagat acggaggcgg tggcagttat ggcggcggct ctggaggcgg cagctacggc
    21721 ggcagttctg gaggcggagg cagtggtggc agctacggcg gcggctccgg aggcggcagc
    21781 tacggcggcg gctccggagg cggcagcagt ggaagccaca gaggtggctc tggagggggc
    21841 ggtggcagct ccggaggcag ctacggtggc tcctctggcg gaggccgggg aggatccagc
    21901 tcaggtggcg gtggcgttaa gtcctctggc agttctaccg tgaagtttgt ttccaccagt
    21961 tactcccgag ggaccaaata aagaggtgac caccgcccca ttagctctgc ctttccatca
    22021 aggccaaaca tggctggcaa gaccaagatc aatcccacca gccttattag agaaaagagc
    22081 tatggttaat tgcacagatt aggcttattt tctctgcgct ttcttttctg ctcctcttgc
    22141 aaagaagttt tcatattagt agcagtctga gtcccatggt aacaatccca ctttatgttc
    22201 tgctgaactg ccatcagttc atcaccaaca tgacatttca aagaggactt cagatctagg
    22261 gcttccttgc ctggcatgcc cagagcactg ggttgcccct tagcatccca tatcctgcag
    22321 cacgctgagc tgctttggtt ttgtacataa ggtgtttgcg agtttgtctt ttatggagcg
    22381 ctctgaacga ccccacccca cccccaaacc ccgtttcttt gttttgctgc aataaactgc
    22441 attagaaact ctcaatccgt ttctgcccgt ttgtgtacga tggcatggag ggtgagtggg
    22501 cggcttgtgt gactgacagg ctacacaaac aaatggcttg tgtgtgtgtg tgtgtggtgg
    22561 tggtggtggt caggatccag gaacttgagt gtgaaggggg acagatcagg ccactttaac
    22621 aagggtggaa ccccagagca caagctctct cacaagtggt cctactggag ggatctattt
    22681 gttagcattc tgtctaagct ggggcccaat agttacctgc aacagtcagg tatgctccgc
    22741 cccacagtta cctggcaaca gctgggtttg cctgactcac tacaaaaggg tttgcttgct
    22801 ccctcctctc tttcttgctc ttgcttttgc cttcttgctc ctgctctgta ccctcacccc
    22861 ttccctcctc tccccatccc tttcctccct ctctctccac gtgctcatgg caggtctctc
    22921 tccttcttct cctcctctct cctctctcct ctctcctctc ccctctcccc tctcccctct
    22981 cccctctccc ctctcccctc tcccctctcc cctctcccct ctcccctctc ccctctcccc
    23041 tctcccctct ctcctgtccc ttttcccctc tcccctctcc cctctcccct ctcccctctc
    23101 ccctctctcc tgtccctttt cccctctcct ctcctcctct ctctcctctc ccctctcctc
    23161 ctctctcctc tctctcctct cctcctctct cctctctctc ctctcctcct ctctcctctc
    23221 tcccctctcc tcctcctcct tctcctcttc ctcatcaccc tccctccctc tctgtttctc
    23281 tgtctctctg actctgtctc tttctctgcc tctactaccc tcttaactcc cctccccgtg
    23341 ccctgaataa actctattct gtactatacg gttgtgtgtg gctggttcct cagggggaag
    23401 ggatgcctca gcatgggccc acagaggcac cccttcctcc acatctcatc tcacacccac
    23461 cttcatcact attcatgtga gaaggctttc ttagaaggat ccggttggga aggtattcca
    23521 cattgagaag ataggaaagc acttcctgga aaagacatta ctcacgtgta acaaccagcg
    23581 gtgaagggtc cgcagggaca gcagccaaaa tgcaagcatt ggcctgagga ggggtgataa
    23641 gagtcagaca ggcaatgttc tctcttctcc tcccccgcag accatcagcc aaggctttgc
    23701 ctaatctaag atgtgacatt ctaggtacac aaaccaaact tgtgaagtag ccagggcatg
    23761 acagagcgac taggagcatg ggcatctgaa ctcagaggtg cttgggctgg agtcttaact
    23821 agttagggga aaaagcacaa gacacagatt ttggtagctc tgccttgggg gatatgaaat
    23881 gacctcttcc tcatggggat cttcatgagg actgagtaag tggatgaact atacctcagc
    23941 tatagcaaac acccactaag taccctttga tgatgatgat gataatggtg gtggtggtgg
    24001 tggtggtgat gatggtgatg atggtggtgg tggtgatgtg ccagccattg ttaacattgc
    24061 ttgctgaact ttggacagcc cagtaaattc ttgtttaaaa gaatcaacaa attaccacct
    24121 tcctgatggt tccaaaaacc atgaaaaagt cagctctcta agtaccattt tcttagcttc
    24181 taattagaaa gcgtcttcct atctatctct agggtcaggc ggggctatgg aataaggagg
    24241 gctcagatgg gcaggggtaa tgtgtaaata gcaccggggg atacaccttg tttcctgtgt
    24301 agttgattct tctgtaggat cagttcttcc agatcccctt gtgtcctatg gagcacctgg
    24361 cacctcgact gctctgtggc ttagccacca ggcacaggct tgctttccct gcaggtttgc
    24421 ccctcgattg ttcccttaca ctggtaaacc tgtcgagatt ggcacgtgac aaccctgaga
    24481 agttaatcct ttctgttaaa cacgtagcaa ctggcccctg ccctgagaca aattccttat
    24541 gctctcaaac aaaactggct agctcaaccc gctccttgtt gatttattgg tgcgggccag
    24601 ccctcatctt gcggtgtacc tcaggatgtt tcaaccacct ctttatacat gccttcttaa
    24661 gaaacgctgc agactggcca ccctggcacg gagtgtttct ttctttggaa ttctgatata
    24721 ttcccccaat ttggcatgac ttggacaccc cttttgcaaa ttttcatgct gtgacttttg
    24781 aggtcactca agctgtgtgt tcagctggaa gaaatatctt tgtcagatgt gtttctgcct
    24841 ggactgatat gtgagtttag aaagtgttct gaagcaatgg gaagaataag gaccctatcg
    24901 acatcgcctg tgtctaatcc actcaggtga agaagggtaa ctcatgctta gggtgtggag
    24961 atccttgaat gctctttggc tatcctgcat ctcagtcaac tcttaggtaa aatggataag
    25021 agagtatttg ctctagacat ca
//
