# Supplementary material for: CRISPR-Cas9 enables conditional mutagenesis of challenging loci
Source: Sci Rep. 2016 Sep 1;6:32326. doi: 10.1038/srep32326 (PMC5007477; doi:10.1038/srep32326)
Supplement: Supplementary File 3 [file srep32326-s3.zip › gb/HEP01002_A05_vector.gb]

LOCUS       42226#L1L2_Bact_P#R3R4_pBR_amp        19978 bp    dna     circular UNK 
ACCESSION   unknown
SOURCE      Mus musculus
  ORGANISM  Mus musculus
            Eukaryota; Metazoa; Chordata; Craniata; Vertebrata; Euteleostomi;
            Mammalia; Eutheria; Euarchontoglires; Glires; Rodentia;
            Sciurognathi; Muroidea; Muridae; Murinae; Mus.
COMMENT     cassette: L1L2_Bact_P
COMMENT     design_id: 42226
COMMENT     backbone: R3R4_pBR_amp
COMMENT     transcript_id: ENSMUST00000015901
FEATURES             Location/Qualifiers
     misc_feature    29..152
                     /note="R4 gateway site"
                     /label="R4 gateway site"
     misc_feature    161..3098
                     /note="pBR322"
                     /label="pBR322"
     CDS             complement(2030..2890)
                     /note="AmpR"
                     /label="AmpR"
     misc_feature    3109..3232
                     /note="R3 gateway site"
                     /label="R3 gateway site"
     misc_feature    3238..3245
                     /note="AsiSI"
                     /label="AsiSI"
     misc_feature    1..3270
                     /note="Synthetic Backbone"
                     /label="Synthetic Backbone"
     exon            5745..5812
                     /db_xref="ENSEMBL:ENSMUSE00001219437"
                     /rank="2"
                     /note="ENSMUSE00001219437"
                     /label="ENSMUSE00001219437"
     exon            5898..5962
                     /db_xref="ENSEMBL:ENSMUSE00001290581"
                     /rank="3"
                     /note="ENSMUSE00001290581"
                     /label="ENSMUSE00001290581"
     misc_feature    3271..7415
                     /note="5 arm"
                     /label="5 arm"
     misc_feature    7443..7467
                     /note="B1 Gateway"
                     /label="B1 Gateway"
     misc_feature    7480..7527
                     /note="Frt"
                     /label="Frt"
     intron          7528..8402
                     /note="mouse En2 intron"
                     /label="mouse En2 intron"
     misc_feature    8400..8402
                     /note="Splice Acceptor"
                     /label="Splice Acceptor"
     exon            8403..8575
                     /note="mouse En2 exon"
                     /label="mouse En2 exon"
     misc_feature    8587..9180
                     /note="ECMV IRES"
                     /label="ECMV IRES"
     gene            9181..12241
                     /gene="lacZ"
                     /note="lacZ"
                     /label="lacZ"
     misc_feature    12280..12523
                     /note="SV40 polyadenylation site"
                     /label="SV40 polyadenylation site"
     misc_feature    12527..12560
                     /note="loxP"
                     /label="loxP"
     promoter        12587..13106
                     /note="human beta actin promoter"
                     /label="human beta actin promoter"
     gene            13132..13926
                     /gene="NeoR"
                     /note="NeoR"
                     /label="NeoR"
     misc_feature    14126..14367
                     /note="SV40 polyadenylation site"
                     /label="SV40 polyadenylation site"
     misc_feature    14384..14431
                     /note="Frt"
                     /label="Frt"
     misc_feature    14438..14471
                     /note="loxP"
                     /label="loxP"
     misc_feature    8417..8494
                     /note="FCHK std_gpr"
                     /label="FCHK std_gpr"
     misc_feature    14487..14507
                     /note="B2 Gateway"
                     /label="B2 Gateway"
     misc_feature    7416..14537
                     /note="Synthetic Cassette"
                     /label="Synthetic Cassette"
     exon            14905..15022
                     /db_xref="ENSEMBL:ENSMUSE00000098113"
                     /type="targeted"
                     /rank="4"
                     /note="target exon 1 ENSMUSE00000098113"
     misc_feature    14538..15197
                     /note="Critical Region"
                     /label="Critical Region"
     misc_feature    15221..15254
                     /note="Downstream LoxP"
                     /label="Downstream LoxP"
     misc_feature    15198..15277
                     /note="synthetic loxP region"
                     /label="synthetic loxP region"
     exon            15528..15670
                     /db_xref="ENSEMBL:ENSMUSE00000098111"
                     /rank="5"
                     /note="ENSMUSE00000098111"
                     /label="ENSMUSE00000098111"
     exon            16666..16762
                     /db_xref="ENSEMBL:ENSMUSE00001218905"
                     /rank="6"
                     /note="ENSMUSE00001218905"
                     /label="ENSMUSE00001218905"
     exon            17847..17963
                     /db_xref="ENSEMBL:ENSMUSE00001283964"
                     /rank="7"
                     /note="ENSMUSE00001283964"
                     /label="ENSMUSE00001283964"
     exon            18958..19082
                     /db_xref="ENSEMBL:ENSMUSE00001266591"
                     /rank="8"
                     /note="ENSMUSE00001266591"
                     /label="ENSMUSE00001266591"
     misc_feature    15278..19978
                     /note="3 arm"
                     /label="3 arm"
ORIGIN      
        1 ccactggccg tcgttttaca ttaattaaca actttgtata gaaaagttga acgagaaacg
       61 taaaatgata taaatatcaa tatattaaat tagattttgc ataaaaaaca gactacataa
      121 tactgtaaaa cacaacatat ccagtcacta tggcggccgc aatcgggcag cgttgggtcc
      181 tggccacggg tgcgcatgat cgtgctcctg tcgttgagga cccggctagg ctggcggggt
      241 tgccttactg gttagcagaa tgaatcaccg atacgcgagc gaacgtgaag cgactgctgc
      301 tgcaaaacgt ctgcgacctg agcaacaaca tgaatggtct tcggtttccg tgtttcgtaa
      361 agtctggaaa cgcggaagtc agcgccctgc accattatgt tccggatctg catcgcagga
      421 tgctgctggc taccctgtgg aacacctaca tctgtattaa cgaagcgctg gcattgaccc
      481 tgagtgattt ttctctggtc ccgccgcatc cataccgcca gttgtttacc ctcacaacgt
      541 tccagtaacc gggcatgttc atcatcagta acccgtatcg tgagcatcct ctctcgtttc
      601 atcggtatca ttacccccat gaacagaaat cccccttaca cggaggcatc agtgaccaaa
      661 caggaaaaaa ccgcccttaa catggcccgc tttatcagaa gccagacatt aacgcttctg
      721 gagaaactca acgagctgga cgcggatgaa caggcagaca tctgtgaatc gcttcacgac
      781 cacgctgatg agctttaccg cagctgcctc gcgcgtttcg gtgatgacgg tgaaaacctc
      841 tgacacatgc agctcccgga gacggtcaca gcttgtctgt aagcggatgc cgggagcaga
      901 caagcccgtc agggcgcgtc agcgggtgtt ggcgggtgtc ggggcgcagc catgacccag
      961 tcacgtagcg atagcggagt gtatactggc ttaactatgc ggcatcagag cagattgtac
     1021 tgagagtgca ccatatgcgg tgtgaaatac cgcacagatg cgtaaggaga aaataccgca
     1081 tcaggcgctc ttccgcttcc tcgctcactg actcgctgcg ctcggtcgtt cggctgcggc
     1141 gagcggtatc agctcactca aaggcggtaa tacggttatc cacagaatca ggggataacg
     1201 caggaaagaa catgtgagca aaaggccagc aaaaggccag gaaccgtaaa aaggccgcgt
     1261 tgctggcgtt tttccatagg ctccgccccc ctgacgagca tcacaaaaat cgacgctcaa
     1321 gtcagaggtg gcgaaacccg acaggactat aaagatacca ggcgtttccc cctggaagct
     1381 ccctcgtgcg ctctcctgtt ccgaccctgc cgcttaccgg atacctgtcc gcctttctcc
     1441 cttcgggaag cgtggcgctt tctcatagct cacgctgtag gtatctcagt tcggtgtagg
     1501 tcgttcgctc caagctgggc tgtgtgcacg aaccccccgt tcagcccgac cgctgcgcct
     1561 tatccggtaa ctatcgtctt gagtccaacc cggtaagaca cgacttatcg ccactggcag
     1621 cagccactgg taacaggatt agcagagcga ggtatgtagg cggtgctaca gagttcttga
     1681 agtggtggcc taactacggc tacactagaa ggacagtatt tggtatctgc gctctgctga
     1741 agccagttac cttcggaaaa agagttggta gctcttgatc cggcaaacaa accaccgctg
     1801 gtagcggtgg tttttttgtt tgcaagcagc agattacgcg cagaaaaaaa ggatctcaag
     1861 aagatccttt gatcttttct acggggtctg acgctcagtg gaacgaaaac tcacgttaag
     1921 ggattttggt catgagatta tcaaaaagga tcttcaccta gatcctttta aattaaaaat
     1981 gaagttttaa atcaatctaa agtatatatg agtaaacttg gtctgacagt taccaatgct
     2041 taatcagtga ggcacctatc tcagcgatct gtctatttcg ttcatccata gttgcctgac
     2101 tccccgtcgt gtagataact acgatacggg agggcttacc atctggcccc agtgctgcaa
     2161 tgataccgcg agacccacgc tcaccggctc cagatttatc agcaataaac cagccagccg
     2221 gaagggccga gcgcagaagt ggtcctgcaa ctttatccgc ctccatccag tctattaatt
     2281 gttgccggga agctagagta agtagttcgc cagttaatag tttgcgcaac gttgttgcca
     2341 ttgctgcagg catcgtggtg tcacgctcgt cgtttggtat ggcttcattc agctccggtt
     2401 cccaacgatc aaggcgagtt acatgatccc ccatgttgtg caaaaaagcg gttagctcct
     2461 tcggtcctcc gatcgttgtc agaagtaagt tggccgcagt gttatcactc atggttatgg
     2521 cagcactgca taattctctt actgtcatgc catccgtaag atgcttttct gtgactggtg
     2581 agtactcaac caagtcattc tgagaatagt gtatgcggcg accgagttgc tcttgcccgg
     2641 cgtcaacacg ggataatacc gcgccacata gcagaacttt aaaagtgctc atcattggaa
     2701 aacgttcttc ggggcgaaaa ctctcaagga tcttaccgct gttgagatcc agttcgatgt
     2761 aacccactcg tgcacccaac tgatcttcag catcttttac tttcaccagc gtttctgggt
     2821 gagcaaaaac aggaaggcaa aatgccgcaa aaaagggaat aagggcgaca cggaaatgtt
     2881 gaatactcat actcttcctt tttcaatatt attgaagcat ttatcagggt tattgtctca
     2941 tgagcggata catatttgaa tgtatttaga aaaataaaca aataggggtt ccgcgcacat
     3001 ttccccgaaa agtgccacct gacgtctaag aaaccattat tatcatgaca ttaacctata
     3061 aaaataggcg tatcacgagg ccctttcgtc ttcaagaaaa ttgtcgacca tagtgactgg
     3121 atatgttgtg ttttacagta ttatgtagtc tgttttttat gcaaaatcta atttaatata
     3181 ttgatattta tatcatttta cgtttctcgt tcaactttat tatacaaagt tgcggacgcg
     3241 atcgccggcg gataacaatt tcacacagga gtctgggtga ggtgtagctt tcgtggctat
     3301 gctttcttta ctcgtgaaag gtaaagaaag ggttaaatac ggtttgactt gacatcattt
     3361 gtcatgatga aagcaggtag gaagttggct ggtctgcaag gcgccaggga tcagctagag
     3421 ttcaggcgtc tgaatgtcca ttgagggagg acgaagcgag ctccagtttt aacttcgagt
     3481 cctaacagat ggatgtgcac tttgctatgc aaaacagaga ggtgggaaga agccacataa
     3541 gaaacctagc cttttcgaag atgagtgtta gataaggtgt acttagcagt ttctttggag
     3601 tttttctggt aatagaaaga aatctggcat tctggaacga attggtatgt gaaatgaaat
     3661 agatgccact gacttccagt caggccaaat actggtaggc caggtcctta gtaagtcctc
     3721 tttgccatgt tgttggtttg aacacttcag gagcaggatt atagcatggc acacttgcct
     3781 tggagagaca ctaggctgct gtgtggagaa tgtatccttt gggagaatcg ggaaactggg
     3841 agagattagc tacaatcatt gtccttctcc cgtggaatgc agagattacc acagaatgaa
     3901 agaaggtgtg ctgcagcact gcacacaggg agtgcctcct gcctgcacac cttctcccat
     3961 gctcaactgt tcctcccctc cctcacaaac cctacacttt ctgttgcagc cttctatatt
     4021 cttactgttg ccaatgccca cactcctctc cactccctat ccttctgaga acttcatttc
     4081 ctgactatat atatgtatat atatccatga atatatatgt gtatatatgt atgtatgtgt
     4141 gtatgtatat atatatatat gtatgtgtat gtgtgtgtgt atgtgtgtat atatatatat
     4201 atatatatat atatatgaag agctcaacta aagcatgagc tcttcagtgt aacacttagg
     4261 tcagctacag ttagtctgtt tcttctgttt tgtctgcaat ggttttataa atcacagcag
     4321 cactcatgtt attagaacat gtacttactg tcctggaact atgtgcatga ttgtctcctc
     4381 ccagtgatgt gcttcaagga gagcagaaac tgtgccttaa tatctccatt atcttaagaa
     4441 tcctggtaca agctgggcag tggtaacaca tgcctttaat cctgacactc aggaggcaga
     4501 aataggtagg tgggtctctg agtttaaagg gtgagttcca ggacagccag ggctacaaag
     4561 agagaccatg tcttgaagaa gaagaaaaag aaaaaagcct tgtacagcat ctgccctggt
     4621 tttcctggaa ttcactctgt aggccaggca aattcacaga ggtctgcata gaaaaaccct
     4681 gtctcaagaa accaaatgtg tgtgtgtaat agttatgtat atataactac ttaaataata
     4741 tagatggtat tattagaaat gcctagtgtc attatttcat gtttagttgt gaggaccttt
     4801 gttgtatttt ttttctctct atttttgagg ctgccttatt gtatatctca catgtttttt
     4861 gttttttatt tttttaatta ggtattttcc tcatttacat ttcaaatgct atcccaaaag
     4921 tcccccatac tcttcccccc aactccccta cccatccact cccacttctt ggctctggtg
     4981 ttccctttac tgaggcatat aaagtttgca aaaccaaggg gcctctcttc ccaatgatgg
     5041 ccgactggga catcttctgc tacatatgca gatagagaca cgagctctgg ggttactggt
     5101 tagttcatat tgttgttcct cacactagtt ttaaattcat ggttctgatt cttctcaggc
     5161 atatgccatc atacctggct atgacactag ttccatcaat aaaaatttac caagggcaag
     5221 gagcctcatg tatttaactt tctgtgtggg ttcttagtgc tttaagaact tgttggcatg
     5281 tatctatgag tccttcacgg gcatgagcta taatttagcg atgtttctga tggcagtgcc
     5341 aaacacctag aaagctgtac tagttactct tctatcgggg tgacaaaaca ctgtgaccag
     5401 aaagggactc atggaagcag ttattttgga ttatggttcc agagggacag ttcataatgg
     5461 tggggcaggc acagcagttt ttggctgaat taggcagctg tgagatcaca tctttagcac
     5521 agcacaccaa acagggaaag tgaaccagaa gtagggtgaa cctgtcccta gtgatgaatt
     5581 tcctttggca aggctcccat cctaaaatgt ccagctcaca gaacctttgt ttttctttta
     5641 ataaaaatgc aaagttagat taaattgtac taattatgct gtcactaatt tgtctaaaac
     5701 tgattttttg ctttcctgta atttagtttt tactttcttt tcagcttgct tgaatttttt
     5761 gaagctgtgc aaaataaaat attacaacta ttgcctcata cacaatgtac aggtgagttg
     5821 gtaggtctca gtcatgctct tagttattgg aaacatgtag taaaccatga attaacaaag
     5881 aattttgtat attctagagg gattttatca tacaaacagg agatcccacg gggactggcc
     5941 gcggaggaga gtctatattt gggtaagctc ctatgtgtgt attttagtta gcgtttctat
     6001 gctataatga aacactatga tcaaaagaaa ccaggaaagg agagtgtatt agtcagggtt
     6061 ctctagagtc acagaactta tgaatagtct ctagatagta aaggaattta ttgatgactt
     6121 acagtcggca gcccaattcc caacaatttt tcagtcgcag ctgtgaatgg aagtccaagg
     6181 atctagcagt tactcagtct cacgcagcaa gcaggcgaag gagcaagagc tagagctaga
     6241 ctcccttctt tcaatgtcct tatattgtct ccagcagaag gtgtagccca gattaaaggt
     6301 gtgttcctta aactcggaga ttcaatcttc tggaatccat agccactatg gctcaagatc
     6361 ttcaaaccaa gatccagata aggatctcca agcctccaga taagggtcac tggtgagcct
     6421 tccaattccg gattgtagtt cattccaaat attgtcaagt tgacaaccag gaatagccac
     6481 tacagagagg gtgtattcct tttgggtaac actaaagaag tcaggacatg aacttaaggc
     6541 aggaaccgaa gcagaagcca tgaagtaaca cttctccttg acttgctcct catagcttgc
     6601 tcagtgtact ttcttataca acagggaact acttgccaga gtggcactga ccctgtgtgg
     6661 gctgaaccct cttctatcaa taagtaatca agaaaatgtt ctatatactt ggtacaggca
     6721 atctgaggga gccgttttct taattgagga tcctcttcct agacaactaa ctctaacttc
     6781 tgtcaagttg ataaaagaac aaccaggcag gacagtgtgt ttgtgtattt gtacatgtat
     6841 gtatgtatgt atgtatgtat gtatgtatgt atgtagagac aagatctcat ataacccagc
     6901 ttgatcttga actcagtgcc taccaagctg agaatgggct taaactgatc ctccattttc
     6961 ctcgttttga gaatagaggc atgccccatt acagtgtata ctaaacatac attgtaccaa
     7021 ttgagctata tatccctatc ttctattttt atctatttta ttgatggctt ctgaaatgga
     7081 gtgttattct gtagcccaga ttaatctggg attcaccatg tagcttaggt ttgcctctga
     7141 ctcagatttt gttctgttct gttttgtttt tttgagagag gatgtctcta ttcctggctg
     7201 gcctggaatt cattctatag accaggctgg ttttgaactc agagatctgc cttcctttgc
     7261 ttctcaagtg ctgggaataa agatgtgcac caccatcgcc tggccagact caagattctt
     7321 atgccttagc ctcctaagtg ttagtttata gatgggcgtc atcacaccca tctcagtcat
     7381 tattgatttg gtttcatgag ccagaatctc actctaaggc gcataacgat accacgatat
     7441 caacaagttt gtacaaaaaa gcaggctggc gccggaaccg aagttcctat tccgaagttc
     7501 ctattctcta gaaagtatag gaacttcgaa ccctttccca caccaccctc cacacttgcc
     7561 ccaaacactg ccaactatgt aggaggaagg ggttgggact aacagaagaa cccgttgtgg
     7621 ggaagctgtt gggagggtca ctttatgttc ttgcccaagg tcagttgggt ggcctgcttc
     7681 tgatgaggtg gtcccaaggt ctggggtaga aggtgagagg gacaggccac caaggtcagc
     7741 cccccccccc tatcccatag gagccaggtc cctctcctgg acaggaagac tgaaggggag
     7801 atgccagaga ctcagtgaag cctggggtac cctattggag tccttcaagg aaacaaactt
     7861 ggcctcacca ggcctcagcc ttggctcctc ctgggaactc tactgccctt gggatcccct
     7921 tgtagttgtg ggttacatag gaagggggac gggattcccc ttgactggct agcctactct
     7981 tttcttcagt cttctccatc tcctctcacc tgtctctcga ccctttccct aggatagact
     8041 tggaaaaaga taaggggaga aaacaaatgc aaacgaggcc agaaagattt tggctgggca
     8101 ttccttccgc tagcttttat tgggatcccc tagtttgtga taggcctttt agctacatct
     8161 gccaatccat ctcattttca cacacacaca caccactttc cttctggtca gtgggcacat
     8221 gtccagcctc aagtttatat caccaccccc aatgcccaac acttgtatgg ccttgggcgg
     8281 gtcatccccc cccccacccc cagtatctgc aacctcaagc tagcttgggt gcgttggttg
     8341 tggataagta gctagactcc agcaaccagt aacctctgcc ctttctcctc catgacaacc
     8401 aggtcccagg tcccgaaaac caaagaagaa gaaccctaac aaagaggaca agcggcctcg
     8461 cacagccttc actgctgagc agctccagag gctcaaggct gagtttcaga ccaacaggta
     8521 cctgacagag cagcggcgcc agagtctggc acaggagctc ggtacccgga agatctggac
     8581 tctagagaat tccgcccctc tccctccccc ccccctaacg ttactggccg aagccgcttg
     8641 gaataaggcc ggtgtgcgtt tgtctatatg ttattttcca ccatattgcc gtcttttggc
     8701 aatgtgaggg cccggaaacc tggccctgtc ttcttgacga gcattcctag gggtctttcc
     8761 cctctcgcca aaggaatgca aggtctgttg aatgtcgtga aggaagcagt tcctctggaa
     8821 gcttcttgaa gacaaacaac gtctgtagcg accctttgca ggcagcggaa ccccccacct
     8881 ggcgacaggt gcctctgcgg ccaaaagcca cgtgtataag atacacctgc aaaggcggca
     8941 caaccccagt gccacgttgt gagttggata gttgtggaaa gagtcaaatg gctctcctca
     9001 agcgtattca acaaggggct gaaggatgcc cagaaggtac cccattgtat gggatctgat
     9061 ctggggcctc ggtgcacatg ctttacatgt gtttagtcga ggttaaaaaa cgtctaggcc
     9121 ccccgaacca cggggacgtg gttttccttt gaaaaacacg atgataagct tgccacaacc
     9181 atggaagatc ccgtcgtttt acaacgtcgt gactgggaaa accctggcgt tacccaactt
     9241 aatcgccttg cagcacatcc ccctttcgcc agctggcgta atagcgaaga ggcccgcacc
     9301 gatcgccctt cccaacagtt gcgcagcctg aatggcgaat ggcgctttgc ctggtttccg
     9361 gcaccagaag cggtgccgga aagctggctg gagtgcgatc ttcctgaggc cgatactgtc
     9421 gtcgtcccct caaactggca gatgcacggt tacgatgcgc ccatctacac caacgtgacc
     9481 tatcccatta cggtcaatcc gccgtttgtt cccacggaga atccgacggg ttgttactcg
     9541 ctcacattta atgttgatga aagctggcta caggaaggcc agacgcgaat tatttttgat
     9601 ggcgttaact cggcgtttca tctgtggtgc aacgggcgct gggtcggtta cggccaggac
     9661 agtcgtttgc cgtctgaatt tgacctgagc gcatttttac gcgccggaga aaaccgcctc
     9721 gcggtgatgg tgctgcgctg gagtgacggc agttatctgg aagatcagga tatgtggcgg
     9781 atgagcggca ttttccgtga cgtctcgttg ctgcataaac cgactacaca aatcagcgat
     9841 ttccatgttg ccactcgctt taatgatgat ttcagccgcg ctgtactgga ggctgaagtt
     9901 cagatgtgcg gcgagttgcg tgactaccta cgggtaacag tttctttatg gcagggtgaa
     9961 acgcaggtcg ccagcggcac cgcgcctttc ggcggtgaaa ttatcgatga gcgtggtggt
    10021 tatgccgatc gcgtcacact acgtctgaac gtcgaaaacc cgaaactgtg gagcgccgaa
    10081 atcccgaatc tctatcgtgc ggtggttgaa ctgcacaccg ccgacggcac gctgattgaa
    10141 gcagaagcct gcgatgtcgg tttccgcgag gtgcggattg aaaatggtct gctgctgctg
    10201 aacggcaagc cgttgctgat tcgaggcgtt aaccgtcacg agcatcatcc tctgcatggt
    10261 caggtcatgg atgagcagac gatggtgcag gatatcctgc tgatgaagca gaacaacttt
    10321 aacgccgtgc gctgttcgca ttatccgaac catccgctgt ggtacacgct gtgcgaccgc
    10381 tacggcctgt atgtggtgga tgaagccaat attgaaaccc acggcatggt gccaatgaat
    10441 cgtctgaccg atgatccgcg ctggctaccg gcgatgagcg aacgcgtaac gcgaatggtg
    10501 cagcgcgatc gtaatcaccc gagtgtgatc atctggtcgc tggggaatga atcaggccac
    10561 ggcgctaatc acgacgcgct gtatcgctgg atcaaatctg tcgatccttc ccgcccggtg
    10621 cagtatgaag gcggcggagc cgacaccacg gccaccgata ttatttgccc gatgtacgcg
    10681 cgcgtggatg aagaccagcc cttcccggct gtgccgaaat ggtccatcaa aaaatggctt
    10741 tcgctacctg gagagacgcg cccgctgatc ctttgcgaat acgcccacgc gatgggtaac
    10801 agtcttggcg gtttcgctaa atactggcag gcgtttcgtc agtatccccg tttacagggc
    10861 ggcttcgtct gggactgggt ggatcagtcg ctgattaaat atgatgaaaa cggcaacccg
    10921 tggtcggctt acggcggtga ttttggcgat acgccgaacg atcgccagtt ctgtatgaac
    10981 ggtctggtct ttgccgaccg cacgccgcat ccagcgctga cggaagcaaa acaccagcag
    11041 cagtttttcc agttccgttt atccgggcaa accatcgaag tgaccagcga atacctgttc
    11101 cgtcatagcg ataacgagct cctgcactgg atggtggcgc tggatggtaa gccgctggca
    11161 agcggtgaag tgcctctgga tgtcgctcca caaggtaaac agttgattga actgcctgaa
    11221 ctaccgcagc cggagagcgc cgggcaactc tggctcacag tacgcgtagt gcaaccgaac
    11281 gcgaccgcat ggtcagaagc cgggcacatc agcgcctggc agcagtggcg tctggcggaa
    11341 aacctcagtg tgacgctccc cgccgcgtcc cacgccatcc cgcatctgac caccagcgaa
    11401 atggattttt gcatcgagct gggtaataag cgttggcaat ttaaccgcca gtcaggcttt
    11461 ctttcacaga tgtggattgg cgataaaaaa caactgctga cgccgctgcg cgatcagttc
    11521 acccgtgcac cgctggataa cgacattggc gtaagtgaag cgacccgcat tgaccctaac
    11581 gcctgggtcg aacgctggaa ggcggcgggc cattaccagg ccgaagcagc gttgttgcag
    11641 tgcacggcag atacacttgc tgatgcggtg ctgattacga ccgctcacgc gtggcagcat
    11701 caggggaaaa ccttatttat cagccggaaa acctaccgga ttgatggtag tggtcaaatg
    11761 gcgattaccg ttgatgttga agtggcgagc gatacaccgc atccggcgcg gattggcctg
    11821 aactgccagc tggcgcaggt agcagagcgg gtaaactggc tcggattagg gccgcaagaa
    11881 aactatcccg accgccttac tgccgcctgt tttgaccgct gggatctgcc attgtcagac
    11941 atgtataccc cgtacgtctt cccgagcgaa aacggtctgc gctgcgggac gcgcgaattg
    12001 aattatggcc cacaccagtg gcgcggcgac ttccagttca acatcagccg ctacagtcaa
    12061 cagcaactga tggaaaccag ccatcgccat ctgctgcacg cggaagaagg cacatggctg
    12121 aatatcgacg gtttccatat ggggattggt ggcgacgact cctggagccc gtcagtatcg
    12181 gcggaattcc agctgagcgc cggtcgctac cattaccagt tggtctggtg tcaaaaataa
    12241 taataaccgg gcagggggga tctaagctct agataagtaa tgatcataat cagccatatc
    12301 acatctgtag aggttttact tgctttaaaa aacctcccac acctccccct gaacctgaaa
    12361 cataaaatga atgcaattgt tgttgttaac ttgtttattg cagcttataa tggttacaaa
    12421 taaagcaata gcatcacaaa tttcacaaat aaagcatttt tttcactgca ttctagttgt
    12481 ggtttgtcca aactcatcaa tgtatcttat catgtctgga tccggaataa cttcgtatag
    12541 catacattat acgaagttat gtttaaacgg cgcgccccgg aattcgcctt ctgcaggagc
    12601 gtacagaacc cagggccctg gcacccgtgc agaccctggc ccaccccacc tgggcgctca
    12661 gtgcccaaga gatgtccaca cctaggatgt cccgcggtgg gtggggggcc cgagagacgg
    12721 gcaggccggg ggcaggcctg gccatgcggg gccgaaccgg gcactgccca gcgtgggcgc
    12781 gggggccacg gcgcgcgccc ccagcccccg ggcccagcac cccaaggcgg ccaacgccaa
    12841 aactctccct cctcctcttc ctcaatctcg ctctcgctct tttttttttt cgcaaaagga
    12901 ggggagaggg ggtaaaaaaa tgctgcactg tgcggcgaag ccggtgagtg agcggcgcgg
    12961 ggccaatcag cgtgcgccgt tccgaaagtt gccttttatg gctcgagcgg ccgcggcggc
    13021 gccctataaa acccagcggc gcgacgcgcc accaccgccg agaccgcgtc cgccccgcga
    13081 gcacagagcc tcgcctttgc cgatcctcta gagtcgagat ccgccgccac catgattgaa
    13141 caagatggat tgcacgcagg ttctccggcc gcttgggtgg agaggctatt cggctatgac
    13201 tgggcacaac agacaatcgg ctgctctgat gccgccgtgt tccggctgtc agcgcagggg
    13261 cgcccggttc tttttgtcaa gaccgacctg tccggtgccc tgaatgaact gcaggacgag
    13321 gcagcgcggc tatcgtggct ggccacgacg ggcgttcctt gcgcagctgt gctcgacgtt
    13381 gtcactgaag cgggaaggga ctggctgcta ttgggcgaag tgccggggca ggatctcctg
    13441 tcatctcacc ttgctcctgc cgagaaagta tccatcatgg ctgatgcaat gcggcggctg
    13501 catacgcttg atccggctac ctgcccattc gaccaccaag cgaaacatcg catcgagcga
    13561 gcacgtactc ggatggaagc cggtcttgtc gatcaggatg atctggacga agagcatcag
    13621 gggctcgcgc cagccgaact gttcgccagg ctcaaggcgc gcatgcccga cggcgaggat
    13681 ctcgtcgtga cccatggcga tgcctgcttg ccgaatatca tggtggaaaa tggccgcttt
    13741 tctggattca tcgactgtgg ccggctgggt gtggcggacc gctatcagga catagcgttg
    13801 gctacccgtg atattgctga agagcttggc ggcgaatggg ctgaccgctt cctcgtgctt
    13861 tacggtatcg ccgctcccga ttcgcagcgc atcgccttct atcgccttct tgacgagttc
    13921 ttctgagcgg gactctgggg ttcgaaatga ccgaccaagc gacgcccaac ctgccatcac
    13981 gagatttcga ttccaccgcc gccttctatg aaaggttggg cttcggaatc gttttccggg
    14041 acgccggctg gatgatcctc cagcgcgggg atctcatgct ggagttcttc gcccaccccc
    14101 cggatctaag ctctagataa gtaatgatca taatcagcca tatcacatct gtagaggttt
    14161 tacttgcttt aaaaaacctc ccacacctcc ccctgaacct gaaacataaa atgaatgcaa
    14221 ttgttgttgt taacttgttt attgcagctt ataatggtta caaataaagc aatagcatca
    14281 caaatttcac aaataaagca tttttttcac tgcattctag ttgtggtttg tccaaactca
    14341 tcaatgtatc ttatcatgtc tggatccggg ggtaccgcgt cgagaagttc ctattccgaa
    14401 gttcctattc tctagaaagt ataggaactt cgtcgagata acttcgtata gcatacatta
    14461 tacgaagtta tgtcgagata tctagaccca gctttcttgt acaaagtggt tgatatctct
    14521 atagtcgcag taggcggttc aatcattaca ttaaaatagg actcaaactc cacagtggtt
    14581 ccctaagttc ccggaatacc tataagggaa aaggaggagc atttgaatca gcggggtgtt
    14641 tataaagaca cagtcacact gttccagtac cactgtgctt ctttcttttt tgggggtggg
    14701 gcagtgtttc aagacagggt ttctctgtgt agccctggct gtcctggaac tcactctgta
    14761 gaccaggctg gcctcgaact cagaaatcca cctgcctctg cctcccaaat tctgggatta
    14821 aaggcgtgtg ccaccaccgc acctggctcg ctgtgtttga ttttgagagt attgaagttt
    14881 tataactttg ttgtatactt tcagacaact gtatggtgat caagcaagct tttttgaagc
    14941 agaaaaagta ccaaggataa agcacaagaa gaaaggcact gtgtccatgg tgaacaacgg
    15001 cagtgaccag cacgggtctc aggtcaggac gtgggtggga tgagctgtgc ttaggcatgc
    15061 aggactggat ggagcctgag aagttacctt ctcaagctat tcagtaatga gaaaatacat
    15121 taaggacaaa tgtcaaatat attgagggaa atgtcaagtt atttctttcc cacattaaaa
    15181 gtgcaggggt tggggtggag atggcgcaac gcaattaatg ataacttcgt atagcataca
    15241 ttatacgaag ttatggtctg agctcgccat cagttcagat ggcctttctc ttcaggcttc
    15301 cgtgggcagt gtatacacct gccttgttga agtattttaa actgtcaggg gaacatcttt
    15361 gtacctgttg atataaacat aatctctgtt ttttatttag ttttaaaaat aagtatataa
    15421 gaattgatac agtagatcta gagtcttggt tttgtgattt ttatagttca aagtgatttc
    15481 agagttatat atgttttcaa atatttatta tgtgcctttt ggtctagttt cttatcacta
    15541 caggagaaaa cttagattac cttgacggtg ttcatacagt gtttggtgaa gtgacagaag
    15601 gcatggacat agttaagaaa atcaatgaga cctttgtgga caaggatttt gtaccatatc
    15661 aagatataag gtgtggtctg ctttactttc ttaatatacg agagtgtttt aacacttggt
    15721 attgaacatg tactggcatg agtgagattt ctacccatag agtaatatct cagtttcttt
    15781 tatttttctg taatgaattg ctctgacata agtaactcgc agaggaaagg gcttacttga
    15841 gctcacagct ccaggctgca gtagggtagt taaatcatac ctgagaccac aggttacatt
    15901 gcatccacag catggagcag agcgaggagc gcttgggcac cgctccctcc tcattcagtc
    15961 cagggcccag cccaggagac gcttccgtga tcggggaggc tcttcccatc agctctgttc
    16021 agcaggtcct tcccaggcat tccgaacatg gctttaatct agactccctt tccaggactt
    16081 tccagatcct accacagtga ccgttgaaat taaccatcac aactagttaa taattcaaaa
    16141 tgtgagttaa gatgagagca tccatccttg tgaaaggagc tttcatattt ttcttttgta
    16201 ctaattgtta tgttgattag aattactctt gcttccgttt atttttttaa aggcagatta
    16261 ttttttacaa aataggatac aagtaacaag gtctaggcat ttactttttc tttctcttta
    16321 gtttttcatg tgtatgcctt gagcctgggt ctcactttgt agtccagctt tcctggaact
    16381 tactctctag ctcaggctaa tctcagactt gggattctct tctttcaacc tcctgagtgc
    16441 tgaggtgcca accgtcatgc caggcttact ttatatcata aagtcatgca gagcaccaag
    16501 gtcagggaat actgtgctgc tcattataaa agtatactct aggtcagtaa ttcccaaacc
    16561 ctgtagagtc tttgggtagt agaaatattt atatgctaaa gtctataaaa aaaaactata
    16621 gattctgaaa taaacataac atttgacttg gatttgtttt gcaaggataa atcatacagt
    16681 gattttagat gatccatttg atgaccctcc tgatttatta attcctgatc gatcacccga
    16741 gcctacaaag gaacaattag atgtaagtag caccttggtg gcattgttcg tttcttttct
    16801 tttgagacag actctatgta gctctggcta gcttagaatt ttgctgtgga gaccaggctg
    16861 gtctcaaatt catagagacc tgtctgcctc ttctcatact aggattaaag gagttcacct
    16921 cccccccccc cccccccccc cccagctagt agcaccttct tatacaggtg tattaaggca
    16981 tttcgttcta ttgcttatct tgtttgatct gttacacaag agcaagttta gaattacttt
    17041 ctcacacaca gagatggtta tttttgtagc tgtctcatta tttccttaat ttctctcttt
    17101 agttcctatt ctaccaggag tctcagttct gaaatgttat ataaaccagt gctttggaag
    17161 tttctttagc acctaatcct aggagaatag cctcagggtc taaatgaacg actgtctttc
    17221 tttctttctt tctttctttc tttctttctt tcttttcttt ctttcctttc ctttcctttc
    17281 ctttcctttc ctttcctttc ctttcctttc ctttcctttc ctttcctttc ctttcttttc
    17341 ttttcttttc ttttcttttc ttttcttttc ttttctttct ttggtttttc gagacagggt
    17401 ttctctgtgt agccctggct atcttgggac tcactttgta gaccaggctg gcctcgaact
    17461 cagaaatccg cttgcctctg cctcccaagt gctgagatca aaggcgtgcg tcaccatgcc
    17521 tggctcgacc tagccatttc tgtggaagac agaacattcc gtcaagtatt taaagtataa
    17581 atttagtagg ctttctcaaa gctgaattta tggttgagtt tggtatttaa ttctaaaatt
    17641 atatatcctt tctactgaac acttagttgg atctatataa atatttcttt tgattttata
    17701 atcactccaa agccgagtct ggcaaataga attaatttaa gtgaatgccc aggtgtttat
    17761 aaatttctat tctgttatgt ttgataggct aagagtaaaa catgatttct tccatgattc
    17821 tcagagttct atcttctata ttacagagtg gtcgaatagg agcagatgaa gaaattgatg
    17881 acttcaaagg aagatcagct gaagaagtag aagaaataaa ggcagaaaaa gaggctaaaa
    17941 ctcaagctat tctcttggag atggtaagat aattgttatg taacttacat aacacatttt
    18001 ggggagttta tctgcttttg tgaaaataaa ctagtaaaaa ttgagtgagt tttttttttt
    18061 tctggatttc tttttttggg ggtggggggc gggtgtttga tacagggttt ctctttatat
    18121 ccctgtctgt ccaggaactc actctataca ccaagatggc ctcaaactca gagatccacc
    18181 tgcctttgcc ccctgagctg agtgctggga ttaaaggtgt gtggtaccac tgcctggctt
    18241 ggattatgtt ttgtcagata caatgatatg gaagtaaaca gcttggttct gtttttccat
    18301 gagttactga gtgctgtttt aaaaaggaga agagttaggg tgaagaggcg agtaaaggca
    18361 cttgctgacc tgaaggcagt ggggcctggg agaatggagg tgataagtga ggccgactga
    18421 aggctcatac agtagctcgc tcactttact cagagcactg cacagtttat actctgaggg
    18481 taagaggagg gcaagctgca tgtgaaaacc caacagataa caatagccag ttgtaacaca
    18541 taatctgaaa taaactcact cttatctcct gctgcacgtg ggaggggcag ggaagcacaa
    18601 tccaagaaca atttcatgct tttggagaaa ctgaggtcac tagactctat cttggtttca
    18661 tagagttctc tcacaaacac tcaggaatct cctcacatga ctccattttt ggaccatatt
    18721 ctgacatatg tgagttctag gagttgaact caggtcactg ggcttgatgg caagcacttt
    18781 taccccagga gatatcttct agaccttgaa atgtctttta ggatattttt ttcacactga
    18841 gcctattgtg taaatttaga tggttttagg aattattagt gttgtgggct tggacaaaaa
    18901 tatttggatt agaaactaaa ggaattaatt tgtatgcttg attatttgta acattaggtg
    18961 ggagacttac ctgatgcaga tattaaacct ccagaaaatg tgctgtttgt gtgtaaattg
    19021 aatccagtga ccacagatga ggacttggag ataatattct caagatttgg gccaataaga
    19081 aggtaatccc aggattagta aaagagaaat ttggaaatat gtaggtatta actgattggt
    19141 gtgggtgttc tatgttttgt ctttttggaa cagggtctta ttatgtagtc ttgactggcc
    19201 agcaacttgc cacatagtgg gcttgaactt gagatctgcc ttcctctgct tcctgagtgt
    19261 taaaacttaa agccagatgt caccacattc aacagaggtt ttttaattac acatttttgg
    19321 tgagtctgtc aattttgagt gaatttttaa atttactttt tgttttattg cattttaatt
    19381 ttttgtgggt ggggctgggg atgaaaccta ggtaatcatg catgttaagc aagttctccc
    19441 gctctgaccc agtcctgccc gctttggtgc ctttcctact ggtgagttta caagtagatg
    19501 tctcagcagc tggagagaga agtgcgcttt cacacacatt actttactct cccagtgatc
    19561 cttcaaaccc caccacaggt tttcacaata gaatatatga gttgagccat taagactact
    19621 tctatactat tctcaacctt atttaacatt taaaatactt atttaactca gctcctaaaa
    19681 ccatcagcag tctgtcagaa tgagactatc caaatttaag tatttttaac ctaccatgta
    19741 gccaaggatg cctttaaacc tctggtcctt ctgcttccac ctcctcagtg accaccacac
    19801 ttagtttctg tggttctgtg gtttgagcca aggccttctt gcatacttgg caaacacttc
    19861 ctcagttaag gtgtgtgtgt gtgtgtgtgt gtgtactagt cttttaaaac atggtctcac
    19921 tattgcagcc taagtttaca tcatcatatc tcaaaaacga aaaactatgg tttgttgt
//
