# Supplementary material for: CRISPR-Cas9 enables conditional mutagenesis of challenging loci
Source: Sci Rep. 2016 Sep 1;6:32326. doi: 10.1038/srep32326 (PMC5007477; doi:10.1038/srep32326)
Supplement: Supplementary File 3 [file srep32326-s3.zip › gb/HEP01002_B01_vector.gb]

LOCUS       39413#L1L2_gt0#L3L4_pZero_DTA_kan        19875 bp    dna     circular UNK 
ACCESSION   unknown
SOURCE      Mus musculus
  ORGANISM  Mus musculus
            Eukaryota; Metazoa; Chordata; Craniata; Vertebrata; Euteleostomi;
            Mammalia; Eutheria; Euarchontoglires; Glires; Rodentia;
            Sciurognathi; Muroidea; Muridae; Murinae; Mus.
COMMENT     cassette: L1L2_gt0
COMMENT     design_id: 39413
COMMENT     backbone: L3L4_pZero_DTA_kan
COMMENT     transcript_id: ENSMUST00000081631
FEATURES             Location/Qualifiers
     misc_feature    29..49
                     /note="B4 Gateway"
                     /label="B4 Gateway"
     promoter        85..598
                     /note="mouse phosphoglycerate kinase 1 promoter"
     CDS             612..1268
                     /note="DTA"
                     /label="DTA"
     misc_feature    1393..1651
                     /note="BGH pA"
                     /label="BGH pA"
     CDS             complement(2147..2941)
                     /note="KanR"
                     /label="KanR"
     misc_feature    4053..4073
                     /note="B3 Gateway"
                     /label="B3 Gateway"
     misc_feature    4079..4086
                     /note="AsiSI"
                     /label="AsiSI"
     misc_feature    1..4111
                     /note="Synthetic Backbone"
                     /label="Synthetic Backbone"
     misc_feature    4112..8372
                     /note="5 arm"
                     /label="5 arm"
     misc_feature    8400..8424
                     /note="B1 Gateway"
                     /label="B1 Gateway"
     misc_feature    8437..8484
                     /note="Frt"
                     /label="Frt"
     intron          8485..9359
                     /note="mouse En2 intron"
                     /label="mouse En2 intron"
     misc_feature    9357..9359
                     /note="Splice Acceptor"
                     /label="Splice Acceptor"
     exon            9360..9399
                     /note="mouse En2 exon"
                     /label="mouse En2 exon"
     misc_feature    9394..9401
                     /note="Frame 0 insert"
     misc_feature    9402..9455
                     /note="'self-cleaving' 2A peptide"
                     /label="'self-cleaving' 2A peptide"
     gene            9456..12533
                     /gene="lacZ"
                     /note="lacZ"
                     /label="lacZ"
     misc_feature    12534..12587
                     /note="'self-cleaving' 2A peptide"
                     /label="'self-cleaving' 2A peptide"
     gene            12588..13379
                     /gene="NeoR"
                     /note="NeoR"
                     /label="NeoR"
     misc_feature    13578..13820
                     /note="SV40 polyadenylation site"
                     /label="SV40 polyadenylation site"
     misc_feature    13837..13884
                     /note="Frt"
                     /label="Frt"
     misc_feature    13891..13924
                     /note="loxP"
                     /label="loxP"
     misc_feature    9374..9475
                     /note="FCHK std_gt0"
                     /label="FCHK std_gt0"
     misc_feature    9374..9391
                     /note="FCHK QC prefix region"
                     /label="FCHK QC prefix region"
     misc_feature    9392..9457
                     /note="FCHK QC critical region"
                     /label="FCHK QC critical region"
     misc_feature    9458..9475
                     /note="FCHK QC suffix region"
                     /label="FCHK QC suffix region"
     misc_feature    13940..13960
                     /note="B2 Gateway"
                     /label="B2 Gateway"
     misc_feature    8373..13990
                     /note="Synthetic Cassette"
                     /label="Synthetic Cassette"
     exon            14385..14521
                     /db_xref="ENSEMBL:ENSMUSE00001247161"
                     /type="targeted"
                     /rank="3"
                     /note="target exon 1 ENSMUSE00001247161"
     misc_feature    13991..14727
                     /note="Critical Region"
                     /label="Critical Region"
     misc_feature    14751..14784
                     /note="Downstream LoxP"
                     /label="Downstream LoxP"
     misc_feature    14728..14807
                     /note="synthetic loxP region"
                     /label="synthetic loxP region"
     misc_feature    14808..19875
                     /note="3 arm"
                     /label="3 arm"
ORIGIN      
        1 ccactggccg tcgttttaca ttaattaaca acttttctat acaaagttga cagataaacg
       61 gatcccctag tttgtgatag gatcgaattc taccgggtag gggaggcgct tttcccaagg
      121 cagtctggag catgcgcttt agcagccccg ctgggcactt ggcgctacac aagtggcctc
      181 tggcctcgca cacattccac atccaccggt aggcgccaac cggctccgtt ctttggtggc
      241 cccttcgcgc caccttctac tcctccccta gtcaggaagt tcccccccgc cccgcagctc
      301 gcgtcgtgca ggacgtgaca aatggaagta gcacgtctca ctagtctcgt gcagatggac
      361 agcaccgctg agcaatggaa gcgggtaggc ctttggggca gcggccaata gcagctttgc
      421 tccttcgctt tctgggctca gaggctggga aggggtgggt ccgggggcgg gctcaggggc
      481 gggctcaggg gcggggcggg cgcccgaagg tcctccggag gcccggcatt ctgcacgctt
      541 caaaagcgca cgtctgccgc gctgttctcc tcttcctcat ctccgggcct ttcgacctgc
      601 aggtcctcgc catggatcct gatgatgttg ttgattcttc taaatctttt gtgatggaaa
      661 acttttcttc gtaccacggg actaaacctg gttatgtaga ttccattcaa aaaggtatac
      721 aaaagccaaa atctggtaca caaggaaatt atgacgatga ttggaaaggg ttttatagta
      781 ccgacaataa atacgacgct gcgggatact ctgtagataa tgaaaacccg ctctctggaa
      841 aagctggagg cgtggtcaaa gtgacgtatc caggactgac gaaggttctc gcactaaaag
      901 tggataatgc cgaaactatt aagaaagagt taggtttaag tctcactgaa ccgttgatgg
      961 agcaagtcgg aacggaagag tttatcaaaa ggttcggtga tggtgcttcg cgtgtagtgc
     1021 tcagccttcc cttcgctgag gggagttcta gcgttgaata tattaataac tgggaacagg
     1081 cgaaagcgtt aagcgtagaa cttgagatta attttgaaac ccgtggaaaa cgtggccaag
     1141 atgcgatgta tgagtatatg gctcaagcct gtgcaggaaa tcgtgtcagg cgatctcttt
     1201 gtgaaggaac cttacttctg tggtgtgaca taattggaca aactacctac agagatttaa
     1261 agctctaagg taaatataaa atttttaagt gtataatgtg ttaaactact gattctaatt
     1321 gtttgtgtat tttagattcc aacctatgga actgatgaat gggagcagtg gtggaatgca
     1381 gatcctagag ctcgctgatc agcctcgact gtgccttcta gttgccagcc atctgttgtt
     1441 tgcccctccc ccgtgccttc cttgaccctg gaaggtgcca ctcccactgt cctttcctaa
     1501 taaaatgagg aaattgcatc gcattgtctg agtaggtgtc attctattct ggggggtggg
     1561 gtggggcagg acagcaaggg ggaggattgg gaagacaata gcaggcatgc tggggatgcg
     1621 gtgggctcta tggcttctga ggcggaaaga accagctggg gctcgacgcg ccgtacccag
     1681 cttttgttcc ctttagtgag ggcctgaatg gcgaatggac gcgccctgta gcggcgcatt
     1741 aagcgcggcg ggtgtggtgg ttacgcgcag cgtgaccgct acacttgcca gcgccctagc
     1801 gcccgctcct ttcgctttct tcccttcctt tctcgccacg ttcgccggct ttccccgtca
     1861 agctctaaat cgggggctcc ctttagggtt ccgatttagt gctttacggc acctcgaccc
     1921 caaaaaactt gattagggtg atggttcacg tagtgggcca tcgccctgat agacggtttt
     1981 tcgccctttg acgttggagt ccacgttctt taatagtgga ctcttgttcc aaactggaac
     2041 aacactcaac cctatctcgg tctattcttt tgatttataa gggattttgc cgatttcggc
     2101 ctattggtta aaaaatgagc tgatttaaca aaaattttaa caaaattcag aagaactcgt
     2161 caagaaggcg atagaaggcg atgcgctgcg aatcgggagc ggcgataccg taaagcacga
     2221 ggaagcggtc agcccattcg ccgccaagct cttcagcaat atcacgggta gccaacgcta
     2281 tgtcctgata gcggtccgcc acacccagcc ggccacagtc gatgaatcca gaaaagcggc
     2341 cattttccac catgatattc ggcaagcagg catcgccatg ggtcacgacg agatcctcgc
     2401 cgtcgggcat gctcgccttg agcctggcga acagttcggc tggcgcgagc ccctgatgct
     2461 cttcgtccag atcatcctga tcgacaagac cggcttccat ccgagtacgt gctcgctcga
     2521 tgcgatgttt cgcttggtgg tcgaatgggc aggtagccgg atcaagcgta tgcagccgcc
     2581 gcattgcatc agccatgatg gatactttct cggcaggagc aaggtgagat gacaggagat
     2641 cctgccccgg cacttcgccc aatagcagcc agtcccttcc cgcttcagtg acaacgtcga
     2701 gcacagctgc gcaaggaacg cccgtcgtgg ccagccacga tagccgcgct gcctcgtctt
     2761 gcagttcatt cagggcaccg gacaggtcgg tcttgacaaa aagaaccggg cgcccctgcg
     2821 ctgacagccg gaacacggcg gcatcagagc agccgattgt ctgttgtgcc cagtcatagc
     2881 cgaatagcct ctccacccaa gcggccggag aacctgcgtg caatccatct tgttcaatca
     2941 tgcgaaacga tcctcatcct gtctcttgat cagatcttga tcccctgcgc catcagatcc
     3001 ttggcggcga gaaagccatc cagtttactt tgcagggctt cccaacctta ccagagggcg
     3061 ccccagctgg caattccggt tcgcttgctg tccataaaac cgcccagtct agctatcgcc
     3121 atgtaagccc actgcaagct acctgctttc tctttgcgct tgcgttttcc cttgtccaga
     3181 tagcccagta gctgacattc atccggggtc agcaccgttt ctgcggactg gctttctacg
     3241 tgaaaaggat ctaggtgaag atcctttttg ataatctcat gaccaaaatc ccttaacgtg
     3301 agttttcgtt ccactgagcg tcagaccccg tagaaaagat caaaggatct tcttgagatc
     3361 ctttttttct gcgcgtaatc tgctgcttgc aaacaaaaaa accaccgcta ccagcggtgg
     3421 tttgtttgcc ggatcaagag ctaccaactc tttttccgaa ggtaactggc ttcagcagag
     3481 cgcagatacc aaatactgtt cttctagtgt agccgtagtt aggccaccac ttcaagaact
     3541 ctgtagcacc gcctacatac ctcgctctgc taatcctgtt accagtggct gctgccagtg
     3601 gcgataagtc gtgtcttacc gggttggact caagacgata gttaccggat aaggcgcagc
     3661 ggtcgggctg aacggggggt tcgtgcacac agcccagctt ggagcgaacg acctacaccg
     3721 aactgagata cctacagcgt gagctatgag aaagcgccac gcttcccgaa gggagaaagg
     3781 cggacaggta tccggtaagc ggcagggtcg gaacaggaga gcgcacgagg gagcttccag
     3841 ggggaaacgc ctggtatctt tatagtcctg tcgggtttcg ccacctctga cttgagcgtc
     3901 gatttttgtg atgctcgtca ggggggcgga gcctatggaa aaacgccagc aacgcggcct
     3961 ttttacggtt cctgggcttt tgctggcctt ttgctcacat gtaatacgac tcactatagg
     4021 gcgaattgga gctaggcggc cgtttatcgt gccaacttta ttatacaaag ttgcggacgc
     4081 gatcgccggc ggataacaat ttcacacagg agatcaagta gattgtgggg ttctggggga
     4141 caggatgaag ccagagagtc aggagaatga atgtaaatga gcagcctcag ggtgtgggag
     4201 gccggggtgg ggaaccctat agaaagtacc agagacttgg gaggtgagag accctcagga
     4261 ctcagagcgg ttgaccttag ctaaaatgcc aagcattggg tagagagaac tgaaagagtc
     4321 cacctccaac agataggcaa ggcctcaagt ggtggggatg gggttactaa cccacagtca
     4381 atatttctga cccataattg ttcctgtcta aaagaactgg cagtgacaaa aatggagaat
     4441 agactgaggg aaagatggtc caatgaccag cccaactctg gatccatctc atggctgaca
     4501 ccaaggcctg ttgctatgat gtgcttacaa agggaagctt aatcttggca tggccgtcct
     4561 ctgagaggcc ctaccagcag ctgactgagg cagttgcaaa tacttccaca caaacattga
     4621 actgaagctg ggtcccctgt tgttgaatta ggggaaggac tgaagaagct gaagaggaga
     4681 aggaccctat aggaagacca gcaatcttaa ttaatccaga ccctagggag ctccagagac
     4741 tgagccacca accaggagca tacaggggct ggtctgaggc cccttgtgca tatacagcag
     4801 aggtctgcct ggtctggctg cagtgggaga tgtgcttaat cttggagaga cttgaggacc
     4861 cagggaaggg agatgcctgg tgaagaggca aggggaggaa gaatgggata aggaactggg
     4921 gaagaggaga caggtgacag gggacgggga aggggggatg actggaatgt aaataagtaa
     4981 ataaaataat taaaaatttt taaaaagtag actataatta tatcatttcc ctcttctctt
     5041 ttctccctcc aaaacacccc atatactact ccttgttgtc tttcaaattc aaagctttct
     5101 ttaattcatt aattgccatt acatacatat ttatataaat aaatagaacc tgctcagtct
     5161 gtataatatt tcctgtgtct tttatccttc ttacttttaa atgctggaaa aatttaaagg
     5221 ttcttgaatt ttgtagcatt ggtagttttt tagaaacata catacctaat ttaaacatgt
     5281 acattaaatt tcacgacaag aatggtcttt gtctcaggtg tttagacgta aaaagccttt
     5341 tacgtttttt tttttttttt ttggtctttt gtttgctaat tttttctttt tcagattata
     5401 cacacataca tacacacgta catatgtata tttgttctat ggctgtttct aggagcatcc
     5461 tttattccca cattcatgac tatttaaagt agttaaataa aatcattata aactgagatc
     5521 caccaatttt tttattaatt aattttttta attaggtatt ttcttcattt acatatccaa
     5581 tgctatccca aaagtccccc agacccaccc cccactcccc tacccaccca ctcccacttc
     5641 ttggccctgg cgttcccctg tactgaggca tataaagtgt gcaagaccaa ggggccactc
     5701 ttcctaatga tggccaacta ggccatattc tgatacatat gcagctagag acacgagctt
     5761 ggggggtact ggttagttca tattgttgtt ccacctatag ggttgcagac ctctttagat
     5821 ccttgggtac tttctctagc tcctccattg ggggacctgt gttctatcca atagctgact
     5881 gtgagcatcg acttctgtgt ttgccaggcc ccagcatagc cttacaagag acagctatat
     5941 cagggtcctt tcagtaaaat cttgctggtg tatgcaatgg tgtcagcgtt tggaggctga
     6001 ttatgggatg gatccccagg tatggcagtc tctagatggt ccatcctttt gtctcagctc
     6061 caaactttgt ctctgtaact ccttccatgg gtgttttgtt ctgaattcta agaaggggca
     6121 aaatgtccac actttggtct tcattcttct tgagtttcag gtgttttgca aattgtatct
     6181 tatatcttgg gtattctaag tttctgggct gatatccact tatcagtgag tatatatcat
     6241 ttgagttctt ttgtgattgg gtaacctcat tcaggatgat gccctctagg ttcatccatt
     6301 tgcctaggaa tttcataaat tcattctttt taatagctga gtagtactcc attgtgtaaa
     6361 tgtacatttt ctttatccat tcctctgttg agggacatct gggttctttc cagcttctgg
     6421 ctattataaa taaggctgct atgaacatag tggagcatgt gtccttctta ccggttggaa
     6481 catcttctgg atatatgccc aggagagcta ttgctggatc ctcccgtagt actatgtcca
     6541 attttctgag gaaccgccag actgatttcc agagtggttg tacaagcctg caatcccacc
     6601 aacaatggag gagtgttcct ctttctccac atcctcgcca gcatctgctg tcaactgaat
     6661 ttttgatctt agccattctg actggtgtga ggtggaataa aagggttgtt ttgatttgca
     6721 tttccctgat tattaaggat gctgaacatt ttttcaggtg cttctcaccc attcagtctt
     6781 cctcaggtta taattctttg tttagctctg agccccattt tttaatgggg ttatttgatt
     6841 ttctggagtc caccttattg agttctaata tttgataata attccctacc tgatttaaga
     6901 caggtaaaga tcctttccca atatgttggt agcctttttg tcatattgat ggtgtctttt
     6961 gccttacaga gctttgcagt tttataaggt tccatttgtc gagtctcaat cttacagcac
     7021 aagccattgc tgttctattc aggaattttt cccctgtgcc catatctttg aggcttttcc
     7081 ccacattctc cttcataagt ttcactgtct ctggttttat gtggagtttc ttgatccact
     7141 tagatttgac cttagtacag ggagatagaa atggatcaat ttccattctt ctacatgata
     7201 accaccagtt gtgctggtgt ttgtgctgtc ttttttccac tggatggttt tagctcccct
     7261 gtggaagatc aattgaccaa aggtgtgtgg gttcatttct gggtcttcaa ttctattcca
     7321 ttcgtctact tgtctttcac tataccagta ctgtgcaggt tttatcacat ttgctctgta
     7381 gtacagcttt aggtcaggca tggtgattcc accagaggtt cttttatcct tgagaagagt
     7441 ttttgctatc ctaggtattt tgttattcca gaggaatttg cagattgctc tttctaattc
     7501 gttgaagaat tgagttggaa ttttgatggg gattgcattg aatctgtaga ttgcttttgg
     7561 caagatagcc attttactat attgatcctg ccaatcaatg agcatgggag atctttccat
     7621 attctgagat cttctttaat ttctttcttc tgagacttga agttcttatc atacagatct
     7681 ttcacttcct tagttagagt cacgccaagg tgttttatat tatttgtgac tattgtgaag
     7741 ggtgttgatt ccctaatttc tttctcagcc gttttatcct ttgagtagag aaaggccatt
     7801 gacttgtttg agttaatttt atatccagat agttcactga agctgtttat cagaattagg
     7861 agttctctgg tggaattttt agggagactt atatatagtg tcatatcatc tgcaaaaagt
     7921 ggtattttga cttcttcctt tccaatttgt atacccttga tctccttttg ttgtcacatt
     7981 actctggcta ggacttcaag tacaatgttg aataggtagg gagaaagtgg gcagccttgt
     8041 ctagtccctg attttagtgg gattccttcc agcttctcac catttacttt gatgttggct
     8101 actggttttc tgtagattgc ttttatcatg tttaggtatg ggctttgaat tcctgatctt
     8161 tccaagactt ttatcataaa tgggtgttgg atgtagtcaa aggctttctc ctcctctaag
     8221 gagatgatca tgtggttctt gtctttgagt ttgtttatat agtggattac gttgatggat
     8281 ttccgtatat taaaccatct ctgcatccct ggaatgaaac ctacttggtc aggatggatg
     8341 attgttttga tggatgattg ttttgatggt aaaaggcgca taacgatacc acgatatcaa
     8401 caagtttgta caaaaaagca ggctggcgcc ggaaccgaag ttcctattcc gaagttccta
     8461 ttctctagaa agtataggaa cttcgaaccc tttcccacac caccctccac acttgcccca
     8521 aacactgcca actatgtagg aggaaggggt tgggactaac agaagaaccc gttgtgggga
     8581 agctgttggg agggtcactt tatgttcttg cccaaggtca gttgggtggc ctgcttctga
     8641 tgaggtggtc ccaaggtctg gggtagaagg tgagagggac aggccaccaa ggtcagcccc
     8701 ccccccctat cccataggag ccaggtccct ctcctggaca ggaagactga aggggagatg
     8761 ccagagactc agtgaagcct ggggtaccct attggagtcc ttcaaggaaa caaacttggc
     8821 ctcaccaggc ctcagccttg gctcctcctg ggaactctac tgcccttggg atccccttgt
     8881 agttgtgggt tacataggaa gggggacggg attccccttg actggctagc ctactctttt
     8941 cttcagtctt ctccatctcc tctcacctgt ctctcgaccc tttccctagg atagacttgg
     9001 aaaaagataa ggggagaaaa caaatgcaaa cgaggccaga aagattttgg ctgggcattc
     9061 cttccgctag cttttattgg gatcccctag tttgtgatag gccttttagc tacatctgcc
     9121 aatccatctc attttcacac acacacacac cactttcctt ctggtcagtg ggcacatgtc
     9181 cagcctcaag tttatatcac cacccccaat gcccaacact tgtatggcct tgggcgggtc
     9241 atcccccccc ccacccccag tatctgcaac ctcaagctag cttgggtgcg ttggttgtgg
     9301 ataagtagct agactccagc aaccagtaac ctctgccctt tctcctccat gacaaccagg
     9361 tcccaggtcc cgaaaaccaa agaagaagaa cgcagatctc cgagggcaga ggaagtcttc
     9421 taacatgcgg tgacgtggag gagaatcccg gccctgggat ctggactcta gaggatcccg
     9481 tcgttttaca acgtcgtgac tgggaaaacc ctggcgttac ccaacttaat cgccttgcag
     9541 cacatccccc tttcgccagc tggcgtaata gcgaagaggc ccgcaccgat cgcccttccc
     9601 aacagttgcg cagcctgaat ggcgaatggc gctttgcctg gtttccggca ccagaagcgg
     9661 tgccggaaag ctggctggag tgcgatcttc ctgaggccga tactgtcgtc gtcccctcaa
     9721 actggcagat gcacggttac gatgcgccca tctacaccaa cgtgacctat cccattacgg
     9781 tcaatccgcc gtttgttccc acggagaatc cgacgggttg ttactcgctc acatttaatg
     9841 ttgatgaaag ctggctacag gaaggccaga cgcgaattat ttttgatggc gttaactcgg
     9901 cgtttcatct gtggtgcaac gggcgctggg tcggttacgg ccaggacagt cgtttgccgt
     9961 ctgaatttga cctgagcgca tttttacgcg ccggagaaaa ccgcctcgcg gtgatggtgc
    10021 tgcgctggag tgacggcagt tatctggaag atcaggatat gtggcggatg agcggcattt
    10081 tccgtgacgt ctcgttgctg cataaaccga ctacacaaat cagcgatttc catgttgcca
    10141 ctcgctttaa tgatgatttc agccgcgctg tactggaggc tgaagttcag atgtgcggcg
    10201 agttgcgtga ctacctacgg gtaacagttt ctttatggca gggtgaaacg caggtcgcca
    10261 gcggcaccgc gcctttcggc ggtgaaatta tcgatgagcg tggtggttat gccgatcgcg
    10321 tcacactacg tctgaacgtc gaaaacccga aactgtggag cgccgaaatc ccgaatctct
    10381 atcgtgcggt ggttgaactg cacaccgccg acggcacgct gattgaagca gaagcctgcg
    10441 atgtcggttt ccgcgaggtg cggattgaaa atggtctgct gctgctgaac ggcaagccgt
    10501 tgctgattcg aggcgttaac cgtcacgagc atcatcctct gcatggtcag gtcatggatg
    10561 agcagacgat ggtgcaggat atcctgctga tgaagcagaa caactttaac gccgtgcgct
    10621 gttcgcatta tccgaaccat ccgctgtggt acacgctgtg cgaccgctac ggcctgtatg
    10681 tggtggatga agccaatatt gaaacccacg gcatggtgcc aatgaatcgt ctgaccgatg
    10741 atccgcgctg gctaccggcg atgagcgaac gcgtaacgcg aatggtgcag cgcgatcgta
    10801 atcacccgag tgtgatcatc tggtcgctgg ggaatgaatc aggccacggc gctaatcacg
    10861 acgcgctgta tcgctggatc aaatctgtcg atccttcccg cccggtgcag tatgaaggcg
    10921 gcggagccga caccacggcc accgatatta tttgcccgat gtacgcgcgc gtggatgaag
    10981 accagccctt cccggctgtg ccgaaatggt ccatcaaaaa atggctttcg ctacctggag
    11041 agacgcgccc gctgatcctt tgcgaatacg cccacgcgat gggtaacagt cttggcggtt
    11101 tcgctaaata ctggcaggcg tttcgtcagt atccccgttt acagggcggc ttcgtctggg
    11161 actgggtgga tcagtcgctg attaaatatg atgaaaacgg caacccgtgg tcggcttacg
    11221 gcggtgattt tggcgatacg ccgaacgatc gccagttctg tatgaacggt ctggtctttg
    11281 ccgaccgcac gccgcatcca gcgctgacgg aagcaaaaca ccagcagcag tttttccagt
    11341 tccgtttatc cgggcaaacc atcgaagtga ccagcgaata cctgttccgt catagcgata
    11401 acgagctcct gcactggatg gtggcgctgg atggtaagcc gctggcaagc ggtgaagtgc
    11461 ctctggatgt cgctccacaa ggtaaacagt tgattgaact gcctgaacta ccgcagccgg
    11521 agagcgccgg gcaactctgg ctcacagtac gcgtagtgca accgaacgcg accgcatggt
    11581 cagaagccgg gcacatcagc gcctggcagc agtggcgtct ggcggaaaac ctcagtgtga
    11641 cgctccccgc cgcgtcccac gccatcccgc atctgaccac cagcgaaatg gatttttgca
    11701 tcgagctggg taataagcgt tggcaattta accgccagtc aggctttctt tcacagatgt
    11761 ggattggcga taaaaaacaa ctgctgacgc cgctgcgcga tcagttcacc cgtgcaccgc
    11821 tggataacga cattggcgta agtgaagcga cccgcattga ccctaacgcc tgggtcgaac
    11881 gctggaaggc ggcgggccat taccaggccg aagcagcgtt gttgcagtgc acggcagata
    11941 cacttgctga tgcggtgctg attacgaccg ctcacgcgtg gcagcatcag gggaaaacct
    12001 tatttatcag ccggaaaacc taccggattg atggtagtgg tcaaatggcg attaccgttg
    12061 atgttgaagt ggcgagcgat acaccgcatc cggcgcggat tggcctgaac tgccagctgg
    12121 cgcaggtagc agagcgggta aactggctcg gattagggcc gcaagaaaac tatcccgacc
    12181 gccttactgc cgcctgtttt gaccgctggg atctgccatt gtcagacatg tataccccgt
    12241 acgtcttccc gagcgaaaac ggtctgcgct gcgggacgcg cgaattgaat tatggcccac
    12301 accagtggcg cggcgacttc cagttcaaca tcagccgcta cagtcaacag caactgatgg
    12361 aaaccagcca tcgccatctg ctgcacgcgg aagaaggcac atggctgaat atcgacggtt
    12421 tccatatggg gattggtggc gacgactcct ggagcccgtc agtatcggcg gaattccagc
    12481 tgagcgccgg tcgctaccat taccagttgg tctggtgtca ggggatcccc cgggagggca
    12541 gaggaagtct tctaacatgc ggtgacgtgg aggagaatcc cggccctatt gaacaagatg
    12601 gattgcacgc aggttctccg gccgcttggg tggagaggct attcggctat gactgggcac
    12661 aacagacaat cggctgctct gatgccgccg tgttccggct gtcagcgcag gggcgcccgg
    12721 ttctttttgt caagaccgac ctgtccggtg ccctgaatga actgcaggac gaggcagcgc
    12781 ggctatcgtg gctggccacg acgggcgttc cttgcgcagc tgtgctcgac gttgtcactg
    12841 aagcgggaag ggactggctg ctattgggcg aagtgccggg gcaggatctc ctgtcatctc
    12901 accttgctcc tgccgagaaa gtatccatca tggctgatgc aatgcggcgg ctgcatacgc
    12961 ttgatccggc tacctgccca ttcgaccacc aagcgaaaca tcgcatcgag cgagcacgta
    13021 ctcggatgga agccggtctt gtcgatcagg atgatctgga cgaagagcat caggggctcg
    13081 cgccagccga actgttcgcc aggctcaagg cgcgcatgcc cgacggcgag gatctcgtcg
    13141 tgacccatgg cgatgcctgc ttgccgaata tcatggtgga aaatggccgc ttttctggat
    13201 tcatcgactg tggccggctg ggtgtggcgg accgctatca ggacatagcg ttggctaccc
    13261 gtgatattgc tgaagagctt ggcggcgaat gggctgaccg cttcctcgtg ctttacggta
    13321 tcgccgctcc cgattcgcag cgcatcgcct tctatcgcct tcttgacgag ttcttctgag
    13381 cgggactctg gggttcgaaa tgaccgacca agcgacgccc aacctgccat cacgagattt
    13441 cgattccacc gccgccttct atgaaaggtt gggcttcgga atcgttttcc gggacgccgg
    13501 ctggatgatc ctccagcgcg gggatctcat gctggagttc ttcgcccacc ccccggatct
    13561 aagctctaga taagtaatga tcataatcag ccatatcaca tctgtagagg ttttacttgc
    13621 tttaaaaaac ctcccacacc tccccctgaa cctgaaacat aaaatgaatg caattgttgt
    13681 tgttaacttg tttattgcag cttataatgg ttacaaataa agcaatagca tcacaaattt
    13741 cacaaataaa gcattttttt cactgcattc tagttgtggt ttgtccaaac tcatcaatgt
    13801 atcttatcat gtctggatcc gggggtaccg cgtcgagaag ttcctattcc gaagttccta
    13861 ttctctagaa agtataggaa cttcgtcgag ataacttcgt atagcataca ttatacgaag
    13921 ttatgtcgag atatctagac ccagctttct tgtacaaagt ggttgatatc tctatagtcg
    13981 cagtaggcgg caatgaaaag tttttagaaa taatttagct ttctgttagc tatgaagcac
    14041 agaaatatca cagccatgtg acaatttaac ctcatgatga aatattaatg tttcctgttt
    14101 ttccagtgta tggtatgtat tattttgctg cttattgtaa tcaggttttt tttgttgttg
    14161 ttgcttgtgt gtgtgtgtgt gtgtgtgtgt gtgtgtgtgt gtgtgtgtgt acttatacct
    14221 caaaatacat ccaaatctca atcctgacaa aaaataattt aaggcaacca atactatttt
    14281 ttatttgttc ctatctgtat aattttctct ttctgtaaat ttaagtagtt gaataaatgt
    14341 tatgtacatg gtaaagagaa attctctttt tctatgttgt taaggttttc ctagatatga
    14401 cctttggttc aggaggacat acaagagcca ttctgcagaa ggaaccagat gttatggtct
    14461 atgccttaga ccgggaccca gtggcttatg caatagctga gcagctttca agactgtatc
    14521 cgtaagtaat actccatata atacttgtgc tcaagtttac catgtttgct ctacctccct
    14581 gaaattcact tcctcttgag tgctggtctg ttttttctta ctggctattt tactgttcac
    14641 acccacacct acaaaagaaa gaactaatgt gaagaatatt ttcagtgaca cttaaagcaa
    14701 tgatattaat gcctatattt tttctaagag atggcgcaac gcaattaatg ataacttcgt
    14761 atagcataca ttatacgaag ttatggtctg agctcgccat cagttcaatt ttcaacaaaa
    14821 atattttgac aattgacata tcgtcaggct atcactgtta ttagctgtat tcagtgatgt
    14881 tagcatctag catgtttggc tcaccaagct gaagcccgtt taacttaatc ttgagcccag
    14941 aaactcaagg cttcctgggc atcatatgaa gtgagctttt caaaatatta cacaactcaa
    15001 tacaatacaa attttagtac ttactttcta tatgtttaaa aaaataaagt atgagctctt
    15061 ataaggttta tatgtatatc acaataatgt acctgtgttt tctgaattct ttctgaaatc
    15121 cacatactta gtgatttatc attttgctag aactcgttgg ctctcactct gccatcttta
    15181 aaaaataaat aaataagacc acaggggtgg ctcagcacct aagtgagttc aacccccaca
    15241 taatagaagg acagaaagaa ctttcacaag ttttccaaag aactctcttt aatctcccca
    15301 tatatgccat ggcatgtaca ctcacttgaa caagcatgca tgtatgcata aacacacaca
    15361 cgcatacaca cacacacaca cacacacaca cggcctttaa gaaattattt tggaagagaa
    15421 agtgtcctgg agcttaagtg actgtttcta tgtttaagta ctattttcag gaacagggat
    15481 ttttattctt tcatgctcag cccctggaat aaggaaaact gactggaatg tgactttatg
    15541 tcatcttgct attagttaca gctaccgaac tataaaatgg tatgtttggc aaaacagcat
    15601 agtatggcat gggaagttta tccggagtct aagaatagag aatgctttta gtcaggtgga
    15661 tagtgctccc ccctgcttct gctaacagct ctgcagatcg aaagaggaag acccctgtct
    15721 ctaggaaact gtgaggaatg ggcttcctct gcaagtccat tggttgatct cagtttccag
    15781 tttcttctaa aaataatagg agaatgtctt tcaaccacat gaaccattct cttttttgtc
    15841 aatataacat agctgtatct gttttgtgta tattttattt tgtgaagcag aatatcttcc
    15901 acttgtagat gtggaaacta agtgttagac atattaatgt ttcaaagaaa tattattcag
    15961 ctagctattt tttaaagtat ccaaattaaa taaaagaata taagggaaat aattttcatt
    16021 tacatttatt tattcatttt tatatatgtg tgtttgtgtg tcacagtaca catatagaag
    16081 tactaaaaat ttgagagaag tcatttttag gaatactgtg tgtttggatg tttggtttaa
    16141 tggaatgaca tactctcttc ttgaaacaaa taatcccaat ttgtgttaaa tcacacaaca
    16201 aaatagattg tcatttcaac atgaacatcg ttttaaagaa taactatagt tacttatctt
    16261 cacagagtta tgttgctctc attttaagac actttacact tctaaaaatt ttcatgttct
    16321 ccagtttgtc aaaactatgt tagaaaccag cattatctct gaaaagtaaa caattcatgt
    16381 gattggtgag ttttctggta accaatttta gctctttcag aaaagatgat atgttagatt
    16441 acctgctgtt agaaagctag acttttcccc actaactctg cagactcagc tgaggaaaca
    16501 catttaaatt ggagcagcag ggcactcagt ttaggctttg cttactggaa gatagatgtt
    16561 gaaagcaatt ttaaaactta taggattcct tttaatacct tgtggaacaa tgtgtgtttc
    16621 atatatgaag ttcaaaaatt atagaagtga ttgaagaggg aaataaaaat taggccattc
    16681 cattattgga ttataatttt aaagcatata tttgaaaggc aggcatttat tgctttcagt
    16741 aattgaaagt ttcctccata gccttgtaat tggagaattt atctatatga tacaacctat
    16801 tcaaaattat tcactataaa ttatttttcc ataggtattt gatatttaca ttctcttttt
    16861 gttaaagtgc tattattcaa taattgttaa atttgtgaaa gaagttaaaa aaaaaaacaa
    16921 aggcaaattt tcaatttgtg gcttcaggct tcttcttgga cagtttcgat caaatgacaa
    16981 tgtctagaaa taatttatgt tctctagaaa agccaagaca ggagcatctg gtttcatatt
    17041 acagctcaga tcatggttgc caggaagcag aaaaagcaaa gcctatacta tgtaaaaaaa
    17101 acccttcctt tgatattcca tctggtcctg tgctatagga tggggctccc tacattcagg
    17161 acagcttctt tcccattagt taatacactg tacccagatg tgtttcacta aatttcatag
    17221 ttcccagtaa cattcagttg gtaagtttaa ccatcatcct tgataatatc tgtcagacaa
    17281 tggtaattcc taaacttcta acagttctga atcctttcta attttttcct ccattagctt
    17341 tacaaagcat acagagtttc aataaaatgc aaatattatt aaaatagttc cctgatttaa
    17401 ataatttgga accttttcat tgctctaaag ttcaaactct tgaacagggt cctccatgat
    17461 ttaactcatt agcgtgtctc ttctgtctgc tctgatgact tatttaatgt aggtcttttc
    17521 agtgctgttt gctttgctgt taagaatctc tgaatactct gttctcacta cttataaaca
    17581 ctattctaac acccttcctt cctttacaag ataacattca tctggtcatg gctggaattc
    17641 atttcctttt gaaatcatca cagaggttct agagcagagt aatactgata ttgtgttacc
    17701 ttagaacaca ctgtacttat taatagtcat gatcacaact atagttaaaa tatttatgaa
    17761 attatctgat tctcatctat tttgctttac aatgtaagct ccgacagaag ctacatgtat
    17821 taatttcttt acagatctca gaacttggaa atttttttga aaactctttt gtacaataca
    17881 tgcttatgaa ataagcatat ttttcaaggc atgggatttt taaatcagag ttcagtgatt
    17941 ttcttttctt ttccttaaag atttatttat ttaatttata tgagtacagt gtagctgtct
    18001 tcagccacac caaaagagga catcagattc cattacagat ggttgtgagc taccatgtgg
    18061 ttgctggaaa ttgaactcag gacatctaga aaagcagtca gtgctcttaa ccactgagcc
    18121 atctttccaa ccccagtgat tttattttca cacacacaca aaaataattt catactggat
    18181 aaactatagt gaaagttaac taattaacac tatggggcat ttgaaaaact gtatagaaac
    18241 ccaatattct agaatagatt cctaaaatat atacataaaa gaagagaatc taaattgagt
    18301 cgcaatataa tagggatata tgcctagtct agacattctg tgccaacaag taaaacctct
    18361 agtaccagaa attaatgaaa ccatgttgag tcattggaca aagctgtccc atggtgtccc
    18421 ccaaacatca aaggcttttg ccaacacaat ctgttgcttt ctacaacatg atgaaaaaac
    18481 cctattgttg aacacaatac tgaagcttta cacctactta atagccttca tggtactaga
    18541 acatatcctg catactacct gaagataaag ggaaccatca attatcaata tttgcaggta
    18601 taaatcctgc aaccgacagc agtgatatcc ctgaaagata tactagtgca gtagtgtcac
    18661 agatgttcgg gggagccaac cacattttta ttggatttaa gttcctgtat gagatcgaac
    18721 ctatgtctaa taatgttaaa atggccagga atctgagact tgataagcca tgtcctgtca
    18781 gcatgtacaa ggcatggata tgttcaagcc agactgggtg ctcagtactg agacaggaaa
    18841 gtatacatat tttctagtcc tgttcaacta agacagaagc tgtatctaat actgttcata
    18901 tattaagaaa ctatctcaga gcttaaaaaa acaatgctta ttatactttt gatatctagt
    18961 gattattaag gtttaaataa agcagaaact gatgatattg tagaaggaca agctctatta
    19021 tccatttgct tgtggccact ttgcctagag aatttgtttg ccttgaacac tgccatccct
    19081 taacctgttt catgctgttt tgtgcacttt gaaataagta aaagtgaagt agagttgcta
    19141 tgaggaaagg acacatggtt cagagtggga taggatatca caggggaatg ccagggccaa
    19201 aaaaatggga atgggtgggt aggggagtgg ggggggggga gggtgtgagg gacttttggg
    19261 atagcattgg aaatgtaatt gaggaaaata cgtaattaaa aaaaaagaag taagatctaa
    19321 tgtcgctact atactcaaaa cacgtattat gtatgacaca ggaagtattt aactttgtac
    19381 gtcaagtgca gttttaatat cttagagaat tggtgataga tacactcagg acttttccat
    19441 atctatatac ataaaatgaa attctttttc tagttttcca ggttaatcca catcttgaat
    19501 ttctccagtg tgttctatat tgattccatt tgccatctta tcttctttta tcttttttca
    19561 ttatgatttc tatccctaga agataacata cttatatcat gtttacataa tttccttcag
    19621 agctggcttc tgtctgcatt gtaaatatca gtctgcacag cgctaaagga gtgcagaagc
    19681 taagtgaagt gaattgacac tgtgctttag cgagggccac agtcttcagt gaagacctct
    19741 actcatgcat tgctcctgcc tgatgtcatt ctagctttca gtgattccag gcaaatatat
    19801 ttgccctgga gtaattttcc ttcttaaatt aggatatttt tcatctttct tttgttctta
    19861 aatatttgtg cccct
//
