# Supplementary material for: CRISPR-Cas9 enables conditional mutagenesis of challenging loci
Source: Sci Rep. 2016 Sep 1;6:32326. doi: 10.1038/srep32326 (PMC5007477; doi:10.1038/srep32326)
Supplement: Supplementary File 3 [file srep32326-s3.zip › gb/HEP01003_A01_vector.gb]

LOCUS       419#L1L2_gt0#L3L4_pZero_DTA_kan        17295 bp    dna     circular UNK 
ACCESSION   unknown
SOURCE      Mus musculus
  ORGANISM  Mus musculus
            Eukaryota; Metazoa; Chordata; Craniata; Vertebrata; Euteleostomi;
            Mammalia; Eutheria; Euarchontoglires; Glires; Rodentia;
            Sciurognathi; Muroidea; Muridae; Murinae; Mus.
COMMENT     cassette: L1L2_gt0
COMMENT     design_id: 419
COMMENT     backbone: L3L4_pZero_DTA_kan
COMMENT     transcript_id: ENSMUST00000044673
FEATURES             Location/Qualifiers
     misc_feature    29..49
                     /note="B4 Gateway"
                     /label="B4 Gateway"
     promoter        85..598
                     /note="mouse phosphoglycerate kinase 1 promoter"
     CDS             612..1268
                     /note="DTA"
                     /label="DTA"
     misc_feature    1393..1651
                     /note="BGH pA"
                     /label="BGH pA"
     CDS             complement(2147..2941)
                     /note="KanR"
                     /label="KanR"
     misc_feature    4053..4073
                     /note="B3 Gateway"
                     /label="B3 Gateway"
     misc_feature    4079..4086
                     /note="AsiSI"
                     /label="AsiSI"
     misc_feature    1..4111
                     /note="Synthetic Backbone"
                     /label="Synthetic Backbone"
     exon            6871..7081
                     /db_xref="ENSEMBL:ENSMUSE00000285941"
                     /rank="2"
                     /note="ENSMUSE00000285941"
                     /label="ENSMUSE00000285941"
     misc_feature    4112..7411
                     /note="5 arm"
                     /label="5 arm"
     misc_feature    7439..7463
                     /note="B1 Gateway"
                     /label="B1 Gateway"
     misc_feature    7476..7523
                     /note="Frt"
                     /label="Frt"
     intron          7524..8398
                     /note="mouse En2 intron"
                     /label="mouse En2 intron"
     misc_feature    8396..8398
                     /note="Splice Acceptor"
                     /label="Splice Acceptor"
     exon            8399..8438
                     /note="mouse En2 exon"
                     /label="mouse En2 exon"
     misc_feature    8433..8440
                     /note="Frame 0 insert"
     misc_feature    8441..8494
                     /note="'self-cleaving' 2A peptide"
                     /label="'self-cleaving' 2A peptide"
     gene            8495..11572
                     /gene="lacZ"
                     /note="lacZ"
                     /label="lacZ"
     misc_feature    11573..11626
                     /note="'self-cleaving' 2A peptide"
                     /label="'self-cleaving' 2A peptide"
     gene            11627..12418
                     /gene="NeoR"
                     /note="NeoR"
                     /label="NeoR"
     misc_feature    12617..12859
                     /note="SV40 polyadenylation site"
                     /label="SV40 polyadenylation site"
     misc_feature    12876..12923
                     /note="Frt"
                     /label="Frt"
     misc_feature    12930..12963
                     /note="loxP"
                     /label="loxP"
     misc_feature    8413..8514
                     /note="FCHK std_gt0"
                     /label="FCHK std_gt0"
     misc_feature    8413..8430
                     /note="FCHK QC prefix region"
                     /label="FCHK QC prefix region"
     misc_feature    8431..8496
                     /note="FCHK QC critical region"
                     /label="FCHK QC critical region"
     misc_feature    8497..8514
                     /note="FCHK QC suffix region"
                     /label="FCHK QC suffix region"
     misc_feature    12979..12999
                     /note="B2 Gateway"
                     /label="B2 Gateway"
     misc_feature    7412..13029
                     /note="Synthetic Cassette"
                     /label="Synthetic Cassette"
     exon            13232..13346
                     /db_xref="ENSEMBL:ENSMUSE00000285934"
                     /type="targeted"
                     /rank="3"
                     /note="target exon 1 ENSMUSE00000285934"
     misc_feature    13030..13519
                     /note="Critical Region"
                     /label="Critical Region"
     misc_feature    13543..13576
                     /note="Downstream LoxP"
                     /label="Downstream LoxP"
     misc_feature    13520..13599
                     /note="synthetic loxP region"
                     /label="synthetic loxP region"
     exon            16236..16360
                     /db_xref="ENSEMBL:ENSMUSE00001236956"
                     /rank="4"
                     /note="ENSMUSE00001236956"
                     /label="ENSMUSE00001236956"
     misc_feature    13600..17295
                     /note="3 arm"
                     /label="3 arm"
ORIGIN      
        1 ccactggccg tcgttttaca ttaattaaca acttttctat acaaagttga cagataaacg
       61 gatcccctag tttgtgatag gatcgaattc taccgggtag gggaggcgct tttcccaagg
      121 cagtctggag catgcgcttt agcagccccg ctgggcactt ggcgctacac aagtggcctc
      181 tggcctcgca cacattccac atccaccggt aggcgccaac cggctccgtt ctttggtggc
      241 cccttcgcgc caccttctac tcctccccta gtcaggaagt tcccccccgc cccgcagctc
      301 gcgtcgtgca ggacgtgaca aatggaagta gcacgtctca ctagtctcgt gcagatggac
      361 agcaccgctg agcaatggaa gcgggtaggc ctttggggca gcggccaata gcagctttgc
      421 tccttcgctt tctgggctca gaggctggga aggggtgggt ccgggggcgg gctcaggggc
      481 gggctcaggg gcggggcggg cgcccgaagg tcctccggag gcccggcatt ctgcacgctt
      541 caaaagcgca cgtctgccgc gctgttctcc tcttcctcat ctccgggcct ttcgacctgc
      601 aggtcctcgc catggatcct gatgatgttg ttgattcttc taaatctttt gtgatggaaa
      661 acttttcttc gtaccacggg actaaacctg gttatgtaga ttccattcaa aaaggtatac
      721 aaaagccaaa atctggtaca caaggaaatt atgacgatga ttggaaaggg ttttatagta
      781 ccgacaataa atacgacgct gcgggatact ctgtagataa tgaaaacccg ctctctggaa
      841 aagctggagg cgtggtcaaa gtgacgtatc caggactgac gaaggttctc gcactaaaag
      901 tggataatgc cgaaactatt aagaaagagt taggtttaag tctcactgaa ccgttgatgg
      961 agcaagtcgg aacggaagag tttatcaaaa ggttcggtga tggtgcttcg cgtgtagtgc
     1021 tcagccttcc cttcgctgag gggagttcta gcgttgaata tattaataac tgggaacagg
     1081 cgaaagcgtt aagcgtagaa cttgagatta attttgaaac ccgtggaaaa cgtggccaag
     1141 atgcgatgta tgagtatatg gctcaagcct gtgcaggaaa tcgtgtcagg cgatctcttt
     1201 gtgaaggaac cttacttctg tggtgtgaca taattggaca aactacctac agagatttaa
     1261 agctctaagg taaatataaa atttttaagt gtataatgtg ttaaactact gattctaatt
     1321 gtttgtgtat tttagattcc aacctatgga actgatgaat gggagcagtg gtggaatgca
     1381 gatcctagag ctcgctgatc agcctcgact gtgccttcta gttgccagcc atctgttgtt
     1441 tgcccctccc ccgtgccttc cttgaccctg gaaggtgcca ctcccactgt cctttcctaa
     1501 taaaatgagg aaattgcatc gcattgtctg agtaggtgtc attctattct ggggggtggg
     1561 gtggggcagg acagcaaggg ggaggattgg gaagacaata gcaggcatgc tggggatgcg
     1621 gtgggctcta tggcttctga ggcggaaaga accagctggg gctcgacgcg ccgtacccag
     1681 cttttgttcc ctttagtgag ggcctgaatg gcgaatggac gcgccctgta gcggcgcatt
     1741 aagcgcggcg ggtgtggtgg ttacgcgcag cgtgaccgct acacttgcca gcgccctagc
     1801 gcccgctcct ttcgctttct tcccttcctt tctcgccacg ttcgccggct ttccccgtca
     1861 agctctaaat cgggggctcc ctttagggtt ccgatttagt gctttacggc acctcgaccc
     1921 caaaaaactt gattagggtg atggttcacg tagtgggcca tcgccctgat agacggtttt
     1981 tcgccctttg acgttggagt ccacgttctt taatagtgga ctcttgttcc aaactggaac
     2041 aacactcaac cctatctcgg tctattcttt tgatttataa gggattttgc cgatttcggc
     2101 ctattggtta aaaaatgagc tgatttaaca aaaattttaa caaaattcag aagaactcgt
     2161 caagaaggcg atagaaggcg atgcgctgcg aatcgggagc ggcgataccg taaagcacga
     2221 ggaagcggtc agcccattcg ccgccaagct cttcagcaat atcacgggta gccaacgcta
     2281 tgtcctgata gcggtccgcc acacccagcc ggccacagtc gatgaatcca gaaaagcggc
     2341 cattttccac catgatattc ggcaagcagg catcgccatg ggtcacgacg agatcctcgc
     2401 cgtcgggcat gctcgccttg agcctggcga acagttcggc tggcgcgagc ccctgatgct
     2461 cttcgtccag atcatcctga tcgacaagac cggcttccat ccgagtacgt gctcgctcga
     2521 tgcgatgttt cgcttggtgg tcgaatgggc aggtagccgg atcaagcgta tgcagccgcc
     2581 gcattgcatc agccatgatg gatactttct cggcaggagc aaggtgagat gacaggagat
     2641 cctgccccgg cacttcgccc aatagcagcc agtcccttcc cgcttcagtg acaacgtcga
     2701 gcacagctgc gcaaggaacg cccgtcgtgg ccagccacga tagccgcgct gcctcgtctt
     2761 gcagttcatt cagggcaccg gacaggtcgg tcttgacaaa aagaaccggg cgcccctgcg
     2821 ctgacagccg gaacacggcg gcatcagagc agccgattgt ctgttgtgcc cagtcatagc
     2881 cgaatagcct ctccacccaa gcggccggag aacctgcgtg caatccatct tgttcaatca
     2941 tgcgaaacga tcctcatcct gtctcttgat cagatcttga tcccctgcgc catcagatcc
     3001 ttggcggcga gaaagccatc cagtttactt tgcagggctt cccaacctta ccagagggcg
     3061 ccccagctgg caattccggt tcgcttgctg tccataaaac cgcccagtct agctatcgcc
     3121 atgtaagccc actgcaagct acctgctttc tctttgcgct tgcgttttcc cttgtccaga
     3181 tagcccagta gctgacattc atccggggtc agcaccgttt ctgcggactg gctttctacg
     3241 tgaaaaggat ctaggtgaag atcctttttg ataatctcat gaccaaaatc ccttaacgtg
     3301 agttttcgtt ccactgagcg tcagaccccg tagaaaagat caaaggatct tcttgagatc
     3361 ctttttttct gcgcgtaatc tgctgcttgc aaacaaaaaa accaccgcta ccagcggtgg
     3421 tttgtttgcc ggatcaagag ctaccaactc tttttccgaa ggtaactggc ttcagcagag
     3481 cgcagatacc aaatactgtt cttctagtgt agccgtagtt aggccaccac ttcaagaact
     3541 ctgtagcacc gcctacatac ctcgctctgc taatcctgtt accagtggct gctgccagtg
     3601 gcgataagtc gtgtcttacc gggttggact caagacgata gttaccggat aaggcgcagc
     3661 ggtcgggctg aacggggggt tcgtgcacac agcccagctt ggagcgaacg acctacaccg
     3721 aactgagata cctacagcgt gagctatgag aaagcgccac gcttcccgaa gggagaaagg
     3781 cggacaggta tccggtaagc ggcagggtcg gaacaggaga gcgcacgagg gagcttccag
     3841 ggggaaacgc ctggtatctt tatagtcctg tcgggtttcg ccacctctga cttgagcgtc
     3901 gatttttgtg atgctcgtca ggggggcgga gcctatggaa aaacgccagc aacgcggcct
     3961 ttttacggtt cctgggcttt tgctggcctt ttgctcacat gtaatacgac tcactatagg
     4021 gcgaattgga gctaggcggc cgtttatcgt gccaacttta ttatacaaag ttgcggacgc
     4081 gatcgccggc ggataacaat ttcacacagg agattaacag tttatgtaga cattgggata
     4141 tttagtatgt ttgggaaata ggtaggtcac agtttatgca gacatcggga tatttagtat
     4201 gtttggggaa taggtatacc acagagcgta aaagaaaatg atggaggagg ggctaccagg
     4261 aaagatggct cttgctgagg atgggagttt agttctcagc acccatgtct gggcgactca
     4321 tgactgcctg taacttaagc tccagacacc tgtactgaac tgatgcacac atagccacat
     4381 acataatttt taaaaataaa atggctctgg tgtggtggtg caagccttta attcgggagg
     4441 cagaggcggg cagatctccg tgagttctag gccaccctgg tctccagagg gagttccagg
     4501 ataaccaggg tacagagaaa ccttgtctca aaaaacaaac aaacgaatga atgaatgaat
     4561 ggatggatga atggttggat ggatgaatgt gggaggcaga gacagggcag atttgtgagt
     4621 tggaggcctg cctggtctcc aaccagtata tagcaagttc aaggccagct agggctacat
     4681 agtgaaaccc tgtctataaa taaacaaaca aacaaataaa tataaataaa taaatagaat
     4741 cctctagaaa aaagaaagtt gacagaaggg agagagccct tagtgatctg tgcagatagt
     4801 gtgtagattt tggattacgg tgagtgaaat agaaaatgct gctgactctg gccagaagag
     4861 tggtgtaatt ctcaaacatt tagatgctct tatatatctg ctgctacata cttgtgaata
     4921 tatatatttc acagatttat tttgagacag ggtcccaggt agtttagact aacctcaaag
     4981 tctttatgta gccaaggatg aacttgaact tgagccgtga acttctgacc ctcctgtttc
     5041 ttttttcgtt gtgctagtag tacctaagct gtcacagctg gtttatgtta tgggtttgag
     5101 acaagggctt tatgcatggt aggcacacgc tctcctgagt tacttccctg gtcctaggat
     5161 gctctttact gtgtgaggtt cactataagt tcttgaagga tttgtttgta gagtagggaa
     5221 atgggaggac ctgtttgagt tacactcaaa gcagttgaaa gttggaacct cataaagatg
     5281 gaatggatgt caccaccaaa tccccaggat ataccatcac tgtgtcggtt cattagtaac
     5341 cattgagtga ctaaggctca gaaagagtgc ttgttcattt gagatggggt ataatcactg
     5401 tgtctgctag actggcctag aactcataag ccccctgcct cagcctctca actgctgggg
     5461 ttaaagttat accactatcc ctgcctttag aatagatatt ttaattaaga ggtaaaatac
     5521 caaatctgag catagataat gtcttgtgta gattcatcgg atctgtattt ttttaaagat
     5581 ttattttaaa ttatgtgtat gtgtgcatat acatgtgtgt gttcacacat gcacacacac
     5641 atgtgtgtag gtgcaagtgc cattagagtc tagaagaaag tatctgaacc cctagagaga
     5701 aactataggt agttctgaac tacctgatgt gggtactcgt aatagaaccc tggtcctctt
     5761 taaaagtagc aaatgctctt taaccattga gcagcgcctc cagccccctg atctgtgcat
     5821 cttgatgctc agctacacct tggctttttg aggaccctta gatgataacc tctgttctgc
     5881 atttactgaa tttgcattgt gtggccagga cttatgctgt ccaccaggga tgcagagctg
     5941 aagaaaggtg ggctctgcca ttaggagtgt gcagtcacat ataatacagg ctcttagggt
     6001 ggtggttact ggtgccttta tttgatctcc tggtatgaga aacatcttca gggactatag
     6061 aatttagaaa ggcacaagga acaaaaaaga aagtagttaa gtttaataaa tactaactat
     6121 tgctgtttaa gatttattta tttttatgtg tataagtatt ttgctttcct gtatgattgt
     6181 gaactatcat tcctttggag gccagaaaag ggctttggat cccctggaac tggagttaac
     6241 agaggattgt caaccactgt atgggtgctg ggaactaaat ccaggaagaa attgtttaag
     6301 aagccctgaa ctcgcagggc aagatggtga acacttagtc ccgaaactcg ggtgagtctc
     6361 tgtgagttct cggccagctt gcacacgcac cactggtgtc ttgaacacca cgattacagt
     6421 gcttctcaca ttttttcagc ctcaggcctg gatgggacag tgcataccct cagtgcttcc
     6481 tcttgcaatg gcgctcagat atagggcaga tttgaggctt ggcaagaggt tctgacctgt
     6541 caccagaacc ccagaaatct accacacttt ttttactggc tcagaacctt gtatgtagta
     6601 gatacttaag aaatatttgc taaaggactg atttgaaagt aagctgacac actgctttcc
     6661 aaagagcaca ataaaagctt ggcttctgtg ggtcctgatg gtttggaggt atctggtccg
     6721 tgtcctctga gaagtgtgcg gcttctttcc tgctgaagtg tctctctgga acactctcca
     6781 gcatgttctc cgtggttcag tcgttctggg tcagtatggc acccctgctc ctcactaaca
     6841 ccccagcact atctgtcttc tggttgtaag gaatcagctg tgtaagtgac gtcagcgcat
     6901 ggactgtaag tcggaagaga gcgcccagag aacagactca caggcctttc aggaaccaga
     6961 cggactccca gaggccggag gtgaagatgg actctctgaa agcttccagc ttctgcaggt
     7021 ggatgtggag tacgagcgcc cagaagagac cagccctgca aacagtgccg tgtggagctc
     7081 ggtaggtgct gcgtggagct cagtaggtcc tgtgagcttg tcgtgatggc tgtctcggag
     7141 atctctgctc taagggttga tctaggagct gaaaatgaat gctatgtatt tcattccctt
     7201 ggattacagt ttcctcttca tttgagtcat aagaatgtaa ataaaaattt aaaagagatt
     7261 ttgatatggc tcaaaaagga tgaaggactc taaactctgt ttttaagatt ctgtcccaaa
     7321 tgagttttct gcagtcttgg gatggtgggg tgagggtggt gttctctctg attacaacct
     7381 ggagagggat attattcaga gagaactttt gaaggcgcat aacgatacca cgatatcaac
     7441 aagtttgtac aaaaaagcag gctggcgccg gaaccgaagt tcctattccg aagttcctat
     7501 tctctagaaa gtataggaac ttcgaaccct ttcccacacc accctccaca cttgccccaa
     7561 acactgccaa ctatgtagga ggaaggggtt gggactaaca gaagaacccg ttgtggggaa
     7621 gctgttggga gggtcacttt atgttcttgc ccaaggtcag ttgggtggcc tgcttctgat
     7681 gaggtggtcc caaggtctgg ggtagaaggt gagagggaca ggccaccaag gtcagccccc
     7741 cccccctatc ccataggagc caggtccctc tcctggacag gaagactgaa ggggagatgc
     7801 cagagactca gtgaagcctg gggtacccta ttggagtcct tcaaggaaac aaacttggcc
     7861 tcaccaggcc tcagccttgg ctcctcctgg gaactctact gcccttggga tccccttgta
     7921 gttgtgggtt acataggaag ggggacggga ttccccttga ctggctagcc tactcttttc
     7981 ttcagtcttc tccatctcct ctcacctgtc tctcgaccct ttccctagga tagacttgga
     8041 aaaagataag gggagaaaac aaatgcaaac gaggccagaa agattttggc tgggcattcc
     8101 ttccgctagc ttttattggg atcccctagt ttgtgatagg ccttttagct acatctgcca
     8161 atccatctca ttttcacaca cacacacacc actttccttc tggtcagtgg gcacatgtcc
     8221 agcctcaagt ttatatcacc acccccaatg cccaacactt gtatggcctt gggcgggtca
     8281 tccccccccc cacccccagt atctgcaacc tcaagctagc ttgggtgcgt tggttgtgga
     8341 taagtagcta gactccagca accagtaacc tctgcccttt ctcctccatg acaaccaggt
     8401 cccaggtccc gaaaaccaaa gaagaagaac gcagatctcc gagggcagag gaagtcttct
     8461 aacatgcggt gacgtggagg agaatcccgg ccctgggatc tggactctag aggatcccgt
     8521 cgttttacaa cgtcgtgact gggaaaaccc tggcgttacc caacttaatc gccttgcagc
     8581 acatccccct ttcgccagct ggcgtaatag cgaagaggcc cgcaccgatc gcccttccca
     8641 acagttgcgc agcctgaatg gcgaatggcg ctttgcctgg tttccggcac cagaagcggt
     8701 gccggaaagc tggctggagt gcgatcttcc tgaggccgat actgtcgtcg tcccctcaaa
     8761 ctggcagatg cacggttacg atgcgcccat ctacaccaac gtgacctatc ccattacggt
     8821 caatccgccg tttgttccca cggagaatcc gacgggttgt tactcgctca catttaatgt
     8881 tgatgaaagc tggctacagg aaggccagac gcgaattatt tttgatggcg ttaactcggc
     8941 gtttcatctg tggtgcaacg ggcgctgggt cggttacggc caggacagtc gtttgccgtc
     9001 tgaatttgac ctgagcgcat ttttacgcgc cggagaaaac cgcctcgcgg tgatggtgct
     9061 gcgctggagt gacggcagtt atctggaaga tcaggatatg tggcggatga gcggcatttt
     9121 ccgtgacgtc tcgttgctgc ataaaccgac tacacaaatc agcgatttcc atgttgccac
     9181 tcgctttaat gatgatttca gccgcgctgt actggaggct gaagttcaga tgtgcggcga
     9241 gttgcgtgac tacctacggg taacagtttc tttatggcag ggtgaaacgc aggtcgccag
     9301 cggcaccgcg cctttcggcg gtgaaattat cgatgagcgt ggtggttatg ccgatcgcgt
     9361 cacactacgt ctgaacgtcg aaaacccgaa actgtggagc gccgaaatcc cgaatctcta
     9421 tcgtgcggtg gttgaactgc acaccgccga cggcacgctg attgaagcag aagcctgcga
     9481 tgtcggtttc cgcgaggtgc ggattgaaaa tggtctgctg ctgctgaacg gcaagccgtt
     9541 gctgattcga ggcgttaacc gtcacgagca tcatcctctg catggtcagg tcatggatga
     9601 gcagacgatg gtgcaggata tcctgctgat gaagcagaac aactttaacg ccgtgcgctg
     9661 ttcgcattat ccgaaccatc cgctgtggta cacgctgtgc gaccgctacg gcctgtatgt
     9721 ggtggatgaa gccaatattg aaacccacgg catggtgcca atgaatcgtc tgaccgatga
     9781 tccgcgctgg ctaccggcga tgagcgaacg cgtaacgcga atggtgcagc gcgatcgtaa
     9841 tcacccgagt gtgatcatct ggtcgctggg gaatgaatca ggccacggcg ctaatcacga
     9901 cgcgctgtat cgctggatca aatctgtcga tccttcccgc ccggtgcagt atgaaggcgg
     9961 cggagccgac accacggcca ccgatattat ttgcccgatg tacgcgcgcg tggatgaaga
    10021 ccagcccttc ccggctgtgc cgaaatggtc catcaaaaaa tggctttcgc tacctggaga
    10081 gacgcgcccg ctgatccttt gcgaatacgc ccacgcgatg ggtaacagtc ttggcggttt
    10141 cgctaaatac tggcaggcgt ttcgtcagta tccccgttta cagggcggct tcgtctggga
    10201 ctgggtggat cagtcgctga ttaaatatga tgaaaacggc aacccgtggt cggcttacgg
    10261 cggtgatttt ggcgatacgc cgaacgatcg ccagttctgt atgaacggtc tggtctttgc
    10321 cgaccgcacg ccgcatccag cgctgacgga agcaaaacac cagcagcagt ttttccagtt
    10381 ccgtttatcc gggcaaacca tcgaagtgac cagcgaatac ctgttccgtc atagcgataa
    10441 cgagctcctg cactggatgg tggcgctgga tggtaagccg ctggcaagcg gtgaagtgcc
    10501 tctggatgtc gctccacaag gtaaacagtt gattgaactg cctgaactac cgcagccgga
    10561 gagcgccggg caactctggc tcacagtacg cgtagtgcaa ccgaacgcga ccgcatggtc
    10621 agaagccggg cacatcagcg cctggcagca gtggcgtctg gcggaaaacc tcagtgtgac
    10681 gctccccgcc gcgtcccacg ccatcccgca tctgaccacc agcgaaatgg atttttgcat
    10741 cgagctgggt aataagcgtt ggcaatttaa ccgccagtca ggctttcttt cacagatgtg
    10801 gattggcgat aaaaaacaac tgctgacgcc gctgcgcgat cagttcaccc gtgcaccgct
    10861 ggataacgac attggcgtaa gtgaagcgac ccgcattgac cctaacgcct gggtcgaacg
    10921 ctggaaggcg gcgggccatt accaggccga agcagcgttg ttgcagtgca cggcagatac
    10981 acttgctgat gcggtgctga ttacgaccgc tcacgcgtgg cagcatcagg ggaaaacctt
    11041 atttatcagc cggaaaacct accggattga tggtagtggt caaatggcga ttaccgttga
    11101 tgttgaagtg gcgagcgata caccgcatcc ggcgcggatt ggcctgaact gccagctggc
    11161 gcaggtagca gagcgggtaa actggctcgg attagggccg caagaaaact atcccgaccg
    11221 ccttactgcc gcctgttttg accgctggga tctgccattg tcagacatgt ataccccgta
    11281 cgtcttcccg agcgaaaacg gtctgcgctg cgggacgcgc gaattgaatt atggcccaca
    11341 ccagtggcgc ggcgacttcc agttcaacat cagccgctac agtcaacagc aactgatgga
    11401 aaccagccat cgccatctgc tgcacgcgga agaaggcaca tggctgaata tcgacggttt
    11461 ccatatgggg attggtggcg acgactcctg gagcccgtca gtatcggcgg aattccagct
    11521 gagcgccggt cgctaccatt accagttggt ctggtgtcag gggatccccc gggagggcag
    11581 aggaagtctt ctaacatgcg gtgacgtgga ggagaatccc ggccctattg aacaagatgg
    11641 attgcacgca ggttctccgg ccgcttgggt ggagaggcta ttcggctatg actgggcaca
    11701 acagacaatc ggctgctctg atgccgccgt gttccggctg tcagcgcagg ggcgcccggt
    11761 tctttttgtc aagaccgacc tgtccggtgc cctgaatgaa ctgcaggacg aggcagcgcg
    11821 gctatcgtgg ctggccacga cgggcgttcc ttgcgcagct gtgctcgacg ttgtcactga
    11881 agcgggaagg gactggctgc tattgggcga agtgccgggg caggatctcc tgtcatctca
    11941 ccttgctcct gccgagaaag tatccatcat ggctgatgca atgcggcggc tgcatacgct
    12001 tgatccggct acctgcccat tcgaccacca agcgaaacat cgcatcgagc gagcacgtac
    12061 tcggatggaa gccggtcttg tcgatcagga tgatctggac gaagagcatc aggggctcgc
    12121 gccagccgaa ctgttcgcca ggctcaaggc gcgcatgccc gacggcgagg atctcgtcgt
    12181 gacccatggc gatgcctgct tgccgaatat catggtggaa aatggccgct tttctggatt
    12241 catcgactgt ggccggctgg gtgtggcgga ccgctatcag gacatagcgt tggctacccg
    12301 tgatattgct gaagagcttg gcggcgaatg ggctgaccgc ttcctcgtgc tttacggtat
    12361 cgccgctccc gattcgcagc gcatcgcctt ctatcgcctt cttgacgagt tcttctgagc
    12421 gggactctgg ggttcgaaat gaccgaccaa gcgacgccca acctgccatc acgagatttc
    12481 gattccaccg ccgccttcta tgaaaggttg ggcttcggaa tcgttttccg ggacgccggc
    12541 tggatgatcc tccagcgcgg ggatctcatg ctggagttct tcgcccaccc cccggatcta
    12601 agctctagat aagtaatgat cataatcagc catatcacat ctgtagaggt tttacttgct
    12661 ttaaaaaacc tcccacacct ccccctgaac ctgaaacata aaatgaatgc aattgttgtt
    12721 gttaacttgt ttattgcagc ttataatggt tacaaataaa gcaatagcat cacaaatttc
    12781 acaaataaag catttttttc actgcattct agttgtggtt tgtccaaact catcaatgta
    12841 tcttatcatg tctggatccg ggggtaccgc gtcgagaagt tcctattccg aagttcctat
    12901 tctctagaaa gtataggaac ttcgtcgaga taacttcgta tagcatacat tatacgaagt
    12961 tatgtcgaga tatctagacc cagctttctt gtacaaagtg gttgatatct ctatagtcgc
    13021 agtaggcgga tacccaccag tgaaaataaa atagcaaacc atcatagtgg taaaattaaa
    13081 aataaacaca agccagttgc aggcttgttt taaagacaaa aaccttttct tctttaactt
    13141 tatatataaa tgaaaaaagg tggcgggcat tcattttcct ttctggtgct catgaagttc
    13201 tcaaacaatt ttgttttctg gataatggaa gaaaaacatg caaagaaaac agagacactg
    13261 ggaaaggata gtctcctcaa agaagagcaa aaggaagcag gaaagagaac gaaggaaagc
    13321 caagcgtgca gaagaccccg gtaacggtga gcgtggttgc cggtgaaagg tcatggcttt
    13381 cagcaaactt gtttttatgt tgctgggaga gtagggccta ttactcagtt cctctgcaag
    13441 tcagcggacc agtgtcaact tcgaggttgc ttttaaagta gaagctaagt gaccatgtgc
    13501 agctgtaatc tcagaaacgg agatggcgca acgcaattaa tgataacttc gtatagcata
    13561 cattatacga agttatggtc tgagctcgcc atcagttcat agaagagatg ggttcagatt
    13621 agataatatg ctcagaataa ctcagtttag cacaatctct aagccagagc ctatgctgcc
    13681 ccccaccaaa agtaaaagag agattcgtct gcacagagaa ccccatgggt tgtacaaaaa
    13741 gagctattag ttctagtaag tccagaaaag acactggact caaaattatt attttgaaag
    13801 ctggcctttg gccgggcctg gtggacatgc ctttgatcac atcactcagg attcagagtc
    13861 agactaatct ctgtgagttt caggccagcc tagtctcagg gtgagttcta ggacagccag
    13921 gcctacacag agaaaccatc tcagaaaaac aaaaacaaaa acaagaagat agagacagac
    13981 agacagacag acaggctgat taccgttccc ctccctcttt ctcctgccct cccatctaaa
    14041 cccacctcat atctgtctca ttagaaaaca aacaggcttc taagagacac taataagaaa
    14101 atatagtaag ataaaacaaa aactgtcaca ttggaatgga caggagaaac aaacagaagg
    14161 agaagagctc aagagaaggc acaagaatca gagactcaca caggaatccc ataaacatgc
    14221 tggactggag cgctaatctg cgcctgctgt ctcagactcc ataggagcat tgatcacgtt
    14281 gatcacattg atccagaagg ccttgttttc ttggtgccat cccctggctc ttacactctt
    14341 tccacatcct ctttggaaag gtccctggag ccctgaggag agggatttgg tggacacatc
    14401 ccattcaggg ctgagtgttc cgaggtctct cactctctgc atgtctggct gtgggtctct
    14461 gtatgtgttc ccatctctga tggctgagtc agacactgag ctatgagtct agcagaatac
    14521 cattaggagt aattttattg ctatatagct tttgtttttg ttttagacca gtactatttt
    14581 accctagatc cttgggctat ctagtctctg gctcttggtc atccaagcag tgtcaggtat
    14641 ggatttcatc ttgtggaggg gccttaagtc agatattggc tggtaactcc catgagcttt
    14701 gtgcctccaa tgccctagca taccttataa ttaggacacc attgtatatc cagtttgtga
    14761 ctggcatgga gtttatgtta ctcttttggt agtgtgcaga gtactttcct gtgccaaagg
    14821 cattggaata taaaagactc cgtgtaggca ccagttcaac ttcttcaggt tccgtgagtt
    14881 gtgtaggttt tgtcttcagc attggggcct cactgtcagt ttgtggagag caacctatag
    14941 ccttggtcac agcctgggtt gtttggagat tcctatgtga ctcctttggc caacaactta
    15001 gatgtaacct aatcccagta ctggaggctt catttggtga caagagatga acagttggga
    15061 ctctgtctcc ccattacttt ggtccccttc atatctgtat acatttcagg aagcttactg
    15121 tattaggttt gtgtacttac ccctccgatg gccttgatgc tagctgtctc cccatttccc
    15181 cctttcatag ttctctctcc tccccacttg atcctcctgc tcctgcaacc cccatccatt
    15241 catatctgtt catttctctt acctaacaag atctatctgt acaccctagt ttcttactct
    15301 atacataact tctgtggttc tgtgcattgt agcttggtta tcattgactt aacagctaat
    15361 atccatatca taagcagata catatttgta tttctgggtc tgagatacct aacttaggat
    15421 gatttttttt tctaatacta aacatttatc tgaaaatttc atgatgtcgt tttttgggtt
    15481 gttttttttt ttgtttttgt ttttgttttg tttggttgga taatactcta ttgtgtaaat
    15541 gtatcacatt tctttatcca ttcttctgat aaggttaggt tgtttccagt ttctaggatt
    15601 atgaatagag cagcaatgtg aacatggttg agcaagtttc tctgttataa gatgaagcat
    15661 cctttcggtg tctgcccaaa agtggtatag ctggatcttg atgtagatcg tttcccctct
    15721 tcctgggaaa ctgccatgct gatttacata gtagctgtac aagtttgcac tcccaccagc
    15781 aatggaagag tattcccctt gctccacatc cttgccagct tgagctgtcc cttgtgctat
    15841 tgatcttaga ctctgatgag tgtaagatga aatctcatag tgtttgcatt tccctcgtgg
    15901 ctaaggatgt tgatcatttc tttgtttctc agccatttaa gtttcctcta ttgaggattc
    15961 tcagtttaga tctgggcccc atttttaatt ggattatttg atttcttgat acctactttt
    16021 taaatttttt catatacttt ggatattagt tttctatctg atgtgtagtt ggtaaaaaaa
    16081 tcttctccca tgcagtggct gcagctttgt ccccaaaaac gtggtgtcct ttgctgcata
    16141 gaagcctctc ggtgtcatga agtcccattt actagctgtt gatctcagtg cctgtgctat
    16201 cccattctta atcctctctg gtgtttctgt cgcaggcacc tgcccacagc acagcaaacg
    16261 ctttttgaaa gccttaacca aagagaaact tttggaagcc aaacactcag gaccaagact
    16321 atgtgttgac ttgagcatga cccagcacat gtcaaagaag gtagagcatc cagaggccaa
    16381 gggaggcacg gaagggtgca gtctggccag gcggggacca tcgccagctt ctatgggcta
    16441 gacgtgtctg attttctagt ctcctgactt ccacaggtgg ttggaaagga acacaggttc
    16501 tttgatttag tttgcagttt gccttctctt ttgagcctcc tactcaggct atgatgttct
    16561 cagtctagat ggaaccttgc cgatcttcta gcccaaagtt ccaaagtcct tccacagtcc
    16621 tcccgaaaac atggtcaggt tatcacagga ataccccact tctggtacca gtttgtctta
    16681 gtcagggttt ctattcctgc acaaacatca tgaccaagaa gcacttgggg aggaaagggt
    16741 ttattcagct tactcttcca cattgctgtt catcaccaaa ggaagtcagg actggaactc
    16801 aagcaggtca ggaagcagga gctgatgcag aggccatgca gggatgttct ttattggctt
    16861 gcttcccctg gcttgctcag cctgctctct tatagaaccc aagactacca gcccagggat
    16921 ggtctcaccc acaagggtcc tttccccctt gatcactaat tgagaaaatg ccttatagct
    16981 ggatcttgtg gaggcatttc cccaactgaa gctcctttct ctgtgataac tccagcctgt
    17041 gtcaacttga cacaaaacta gccagtacac cttctaaaaa gatgaacaag gaggcaggag
    17101 gtggtggtgc atgcctttaa tcccagtact gctgaggcag aggcagaagc cataaaaaaa
    17161 cgaagagtaa acaagggagt ctctccttat attaagcgag agcagattaa atcaaatcca
    17221 aagtcttgta ggccttttct tcagtgtagc acaaatcaaa ctaaactatg aaaaaaaact
    17281 ttctaggatt aggga
//
