# Supplementary material for: CRISPR-Cas9 enables conditional mutagenesis of challenging loci
Source: Sci Rep. 2016 Sep 1;6:32326. doi: 10.1038/srep32326 (PMC5007477; doi:10.1038/srep32326)
Supplement: Supplementary File 3 [file srep32326-s3.zip › gb/HEP01003_A02_vector.gb]

LOCUS       103075#L1L2_Bact_P#L3L4_pD223_DTA_spec        21813 bp    dna     circular UNK 
ACCESSION   unknown
SOURCE      Mus musculus
  ORGANISM  Mus musculus
            Eukaryota; Metazoa; Chordata; Craniata; Vertebrata; Euteleostomi;
            Mammalia; Eutheria; Euarchontoglires; Glires; Rodentia;
            Sciurognathi; Muroidea; Muridae; Murinae; Mus.
COMMENT     cassette: L1L2_Bact_P
COMMENT     design_id: 103075
COMMENT     backbone: L3L4_pD223_DTA_spec
COMMENT     transcript_id: ENSMUST00000026957
FEATURES             Location/Qualifiers
     misc_feature    29..49
                     /note="B4 Gateway"
                     /label="B4 Gateway"
     misc_feature    complement(125..378)
                     /note="BGH pA"
                     /label="BGH pA"
     CDS             complement(503..1159)
                     /note="DTA"
                     /label="DTA"
     promoter        complement(1173..1685)
                     /note="PGK promoter"
                     /label="PGK promoter"
     promoter        1686..1836
                     /note="spectinomycin promoter"
                     /label="spectinomycin promoter"
     CDS             1837..2847
                     /note="SpecR"
                     /label="SpecR"
     misc_feature    2995..3587
                     /note="pUC ori"
                     /label="pUC ori"
     misc_feature    3858..3885
                     /note="rrnB T2"
                     /label="rrnB T2"
     misc_feature    4017..4060
                     /note="rrnB T1"
                     /label="rrnB T1"
     misc_feature    4156..4176
                     /note="B3 Gateway"
                     /label="B3 Gateway"
     misc_feature    4182..4189
                     /note="AsiSI"
                     /label="AsiSI"
     misc_feature    1..4214
                     /note="Synthetic Backbone"
                     /label="Synthetic Backbone"
     exon            9236..9519
                     /db_xref="ENSEMBL:ENSMUSE00000411261"
                     /rank="1"
                     /note="ENSMUSE00000411261"
                     /label="ENSMUSE00000411261"
     misc_feature    4215..9809
                     /note="5 arm"
                     /label="5 arm"
     misc_feature    9837..9861
                     /note="B1 Gateway"
                     /label="B1 Gateway"
     misc_feature    9874..9921
                     /note="Frt"
                     /label="Frt"
     intron          9922..10796
                     /note="mouse En2 intron"
                     /label="mouse En2 intron"
     misc_feature    10794..10796
                     /note="Splice Acceptor"
                     /label="Splice Acceptor"
     exon            10797..10969
                     /note="mouse En2 exon"
                     /label="mouse En2 exon"
     misc_feature    10981..11574
                     /note="ECMV IRES"
                     /label="ECMV IRES"
     gene            11575..14635
                     /gene="lacZ"
                     /note="lacZ"
                     /label="lacZ"
     misc_feature    14674..14917
                     /note="SV40 polyadenylation site"
                     /label="SV40 polyadenylation site"
     misc_feature    14921..14954
                     /note="loxP"
                     /label="loxP"
     promoter        14981..15500
                     /note="human beta actin promoter"
                     /label="human beta actin promoter"
     gene            15526..16320
                     /gene="NeoR"
                     /note="NeoR"
                     /label="NeoR"
     misc_feature    16520..16761
                     /note="SV40 polyadenylation site"
                     /label="SV40 polyadenylation site"
     misc_feature    16778..16825
                     /note="Frt"
                     /label="Frt"
     misc_feature    16832..16865
                     /note="loxP"
                     /label="loxP"
     misc_feature    10811..10888
                     /note="FCHK std_gpr"
                     /label="FCHK std_gpr"
     misc_feature    16881..16901
                     /note="B2 Gateway"
                     /label="B2 Gateway"
     misc_feature    9810..16931
                     /note="Synthetic Cassette"
                     /label="Synthetic Cassette"
     exon            17322..17903
                     /db_xref="ENSEMBL:ENSMUSE00000153561"
                     /type="targeted"
                     /rank="2"
                     /note="target exon 1 ENSMUSE00000153561"
     misc_feature    16932..18088
                     /note="Critical Region"
                     /label="Critical Region"
     misc_feature    18112..18145
                     /note="Downstream LoxP"
                     /label="Downstream LoxP"
     misc_feature    18089..18168
                     /note="synthetic loxP region"
                     /label="synthetic loxP region"
     exon            18688..19682
                     /db_xref="ENSEMBL:ENSMUSE00000385007"
                     /rank="3"
                     /note="ENSMUSE00000385007"
                     /label="ENSMUSE00000385007"
     misc_feature    18169..21813
                     /note="3 arm"
                     /label="3 arm"
ORIGIN      
        1 ccactggccg tcgttttaca ttaattaaca acttttctat acaaagttga cagatatctg
       61 tttaaactcg gccgctctag cctcgaggct agaactagtg gatctcgagc cccagctggt
      121 tctttccgcc tcagaagcca tagagcccac cgcatcccca gcatgcctgc tattgtcttc
      181 ccaatcctcc cccttgctgt cctgccccac cccacccccc agaatagaat gacacctact
      241 cagacaatgc gatgcaattt cctcatttta ttaggaaagg acagtgggag tggcaccttc
      301 cagggtcaag gaaggcacgg gggaggggca aacaacagat ggctggcaac tagaaggcac
      361 agtcgaggct gatcagcgag ctctaggatc tgcattccac cactgctccc attcatcagt
      421 tccataggtt ggaatctaaa atacacaaac aattagaatc agtagtttaa cacattatac
      481 acttaaaaat tttatattta ccttagagct ttaaatctct gtaggtagtt tgtccaatta
      541 tgtcacacca cagaagtaag gttccttcac aaagagatcg cctgacacga tttcctgcac
      601 aggcttgagc catatactca tacatcgcat cttggccacg ttttccacgg gtttcaaaat
      661 taatctcaag ttctacgctt aacgctttcg cctgttccca gttattaata tattcaacgc
      721 tagaactccc ctcagcgaag ggaaggctga gcactacacg cgaagcacca tcaccgaacc
      781 ttttgataaa ctcttccgtt ccgacttgct ccatcaacgg ttcagtgaga cttaaaccta
      841 actctttctt aatagtttcg gcattatcca cttttagtgc gagaaccttc gtcagtcctg
      901 gatacgtcac tttgaccacg cctccagctt ttccagagag cgggttttca ttatctacag
      961 agtatcccgc agcgtcgtat ttattgtcgg tactataaaa ccctttccaa tcatcgtcat
     1021 aatttccttg tgtaccagat tttggctttt gtataccttt ttgaatggaa tctacataac
     1081 caggtttagt cccgtggtac gaagaaaagt tttccatcac aaaagattta gaagaatcaa
     1141 caacatcatc aggatccatg gcgaggacct gcaggtcgaa aggcccggag atgaggaaga
     1201 ggagaacagc gcggcagacg tgcgcttttg aagcgtgcag aatgccgggc ctccggagga
     1261 ccttcgggcg cccgccccgc ccctgagccc gcccctgagc ccgcccccgg acccacccct
     1321 tcccagcctc tgagcccaga aagcgaagga gcaaagctgc tattggccgc tgccccaaag
     1381 gcctacccgc ttccattgct cagcggtgct gtccatctgc acgagactag tgagacgtgc
     1441 tacttccatt tgtcacgtcc tgcacgacgc gagctgcggg gcggggggga acttcctgac
     1501 taggggagga gtagaaggtg gcgcgaaggg gccaccaaag aacggagccg gttggcgcct
     1561 accggtggat gtggaatgtg tgcgaggcca gaggccactt gtgtagcgcc aagtgcccag
     1621 cggggctgct aaagcgcatg ctccagactg ccttgggaaa agcgcctccc ctacccggta
     1681 gaattcgata aacagctcta gaccagccag gacagaaatg cctcgacttc gctgctaccc
     1741 aaggttgccg ggtgacgcac accgtggaaa cggatgaagg cacgaaccca gtggacataa
     1801 gcctgttcgg ttcgtaagct gtaatgcaag tagcgtatgc gctcacgcaa ctggtccaga
     1861 accttgaccg aacgcagcgg tggtaacggc gcagtggcgg ttttcatggc ttgttatgac
     1921 tgtttttttg gggtacagtc tatgcctcgg gcatccaagc agcaagcgcg ttacgccgtg
     1981 ggtcgatgtt tgatgttatg gagcagcaac gatgttacgc agcagggcag tcgccctaaa
     2041 acaaagttaa acattatgag ggaagcggtg atcgccgaag tatcgactca actatcagag
     2101 gtagttggcg tcatcgagcg ccatctcgaa ccgacgttgc tggccgtaca tttgtacggc
     2161 tccgcagtgg atggcggcct gaagccacac agtgatattg atttgctggt tacggtgacc
     2221 gtaaggcttg atgaaacaac gcggcgagct ttgatcaacg accttttgga aacttcggct
     2281 tcccctggag agagcgagat tctccgcgct gtagaagtca ccattgttgt gcacgacgac
     2341 atcattccgt ggcgttatcc agctaagcgc gaactgcaat ttggagaatg gcagcgcaat
     2401 gacattcttg caggtatctt cgagccagcc acgatcgaca ttgatctggc tatcttgctg
     2461 acaaaagcaa gagaacatag cgttgccttg gtaggtccag cggcggagga actctttgat
     2521 ccggttcctg aacaggatct atttgaggcg ctaaatgaaa ccttaacgct atggaactcg
     2581 ccgcccgact gggctggcga tgagcgaaat gtagtgctta cgttgtcccg catttggtac
     2641 agcgcagtaa ccggcaaaat cgcgccgaag gatgtcgctg ccgactgggc aatggagcgc
     2701 ctgccggccc agtatcagcc cgtcatactt gaagctagac aggcttatct tggacaagaa
     2761 gaagatcgct tggcctcgcg cgcagatcag ttggaagaat ttgtccacta cgtgaaaggc
     2821 gagatcacca aggtagtcgg caaataaccc tcgagccacc catgaccaaa atcccttaac
     2881 gtgagttacg cgtcgttcca ctgagcgtca gaccccgtag aaaagatcaa aggatcttct
     2941 tgagatcctt tttttctgcg cgtaatctgc tgcttgcaaa caaaaaaacc accgctacca
     3001 gcggtggttt gtttgccgga tcaagagcta ccaactcttt ttccgaaggt aactggcttc
     3061 agcagagcgc agataccaaa tactgttctt ctagtgtagc cgtagttagg ccaccacttc
     3121 aagaactctg tagcaccgcc tacatacctc gctctgctaa tcctgttacc agtggctgct
     3181 gccagtggcg ataagtcgtg tcttaccggg ttggactcaa gacgatagtt accggataag
     3241 gcgcagcggt cgggctgaac ggggggttcg tgcacacagc ccagcttgga gcgaacgacc
     3301 tacaccgaac tgagatacct acagcgtgag ctatgagaaa gcgccacgct tcccgaaggg
     3361 agaaaggcgg acaggtatcc ggtaagcggc agggtcggaa caggagagcg cacgagggag
     3421 cttccagggg gaaacgcctg gtatctttat agtcctgtcg ggtttcgcca cctctgactt
     3481 gagcgtcgat ttttgtgatg ctcgtcaggg gggcggagcc tatggaaaaa cgccagcaac
     3541 gcggcctttt tacggttcct ggccttttgc tggccttttg ctcacatgtt ctttcctgcg
     3601 ttatcccctg attctgtgga taaccgtatt accgcctttg agtgagctga taccgctcgc
     3661 cgcagccgaa cgaccgagcg cagcgagtca gtgagcgagg aagcggaaga gcgcccaata
     3721 cgcaaaccgc ctctccccgc gcgttggccg attcattaat gcagctggca cgacaggttt
     3781 cccgactgga aagcgggcag tgagcgcaac gcaattaata cgcgtaccgc tagccaggaa
     3841 gagtttgtag aaacgcaaaa aggccatccg tcaggatggc cttctgctta gtttgatgcc
     3901 tggcagttta tggcgggcgt cctgcccgcc accctccggg ccgttgcttc acaacgttca
     3961 aatccgctcc cggcggattt gtcctactca ggagagcgtt caccgacaaa caacagataa
     4021 aacgaaaggc ccagtcttcc gactgagcct ttcgttttat ttgatgcctg gcagttccct
     4081 actctcgcgt taacgctagc atggatgttt tcccagtcac gacgttgtaa aacgacggcc
     4141 agtcttaaat cgtgccaact ttattataca aagttgcgga cgcgatcgcc ggcggataac
     4201 aatttcacac aggaaaatca agactaggta cagagtaaga cactgtcaca aaagtaaatt
     4261 acaagccaaa tatataaata aaccaataat tgaatgaatt aaaaaaaatt aaatgagctc
     4321 agtattgtga catgaattct accatggact cttgatattc atcccagagt taggattctg
     4381 tttctttctc ttccagggag ctttggataa gtgattattg acaaagaaat tccatataag
     4441 gttagatgtg tgaggcaaaa ccatccaagc agtgccgggc gtggtggcac acgcctttaa
     4501 tcccagcact tgggaggcag aggcaggtgg atttctgagt tcgaggctag cctggtctac
     4561 aaagtgagtc ccaggacagc caaggctaca cagagaaacc ctgtctcgaa aaaccaaaaa
     4621 aaaaaaaaaa aaaaaaaaaa aagaaagaaa gaaaaacaaa acaaaacaaa aaaaccatcc
     4681 aatcagatgg cagcatttat cagtggtggt gctgataaaa ggcaagaaga aaaagatctg
     4741 taaaggtgtc attggagcca gagaagacac tcagatcccg ggactctgtc acctgtatcc
     4801 tagtcaggta agtcctttgc ctatgcccgg atactctaat gggtttggag acattttagg
     4861 tataagtctg tatccggcac cctggaatct atttcttcac atggacattg ggatccattc
     4921 aaaatccagg tctgctttca cctccggtgg cctcggtgct tctctggttg aatttcaagt
     4981 gttgagacag cctcaaagtg ctttacaggt ttaccttaga cctggccagg tagctagctt
     5041 cactgggttg ggaatcaagg tcctcttgtc tgagccccat aagtgctggg atgacctgaa
     5101 tatacatgcc ccccctggcc aaaggtttat ttatttgttt attttatgta tgtgagtaca
     5161 ctgtagctgt acaaatggtt ttgagccttc atgtggttgc tgggaattga atttatagga
     5221 cctcagctca ttctgtttgg gcccacttgc tctggctcaa agattttatt ggttttttga
     5281 gacagggttt ctctgtagcc ctagctgtcc tgaaactaac tctgtagatc aggctgacct
     5341 tcaactcaaa tctgcctgcc tctgcctccc cagtgctggg attaaaggtg tgtgccacca
     5401 ctgcctggct tttattgtac ttaaagattt attttatgta tatgagtaca ctgtagctgt
     5461 acagatggtt gcaagccttc atgtggttgc tgggcattga atttatggga cctctgctca
     5521 ctctggcccc aagatttatt attacatgta agtacaacat cgctgtcttc agacacacca
     5581 gaagagagca ttagatcttg ttatggatgg ttgtgagcca ccatgtggtt gttgggattt
     5641 gaactcagaa tctttggaaa agcagtgttc ttaactgttg agtcagtccc tgcatgttct
     5701 ttcatgttgt gattcatgca aatggtggcc ttgtttttgg ttggtttttg aggcacagcc
     5761 tcactctata gatcatgaac ctttgaactt cgggcagatc ttctgcttca gcctcccaac
     5821 ccctggaatt cctgttgaga tagtcaagtg tcttgaacta caatttgctt ggtgcgcatt
     5881 aaaatcttgt tttttgcttt ttaaaatatg gtctggttct acaatacaca ttagcctcaa
     5941 gtgtatagga atatactgcc ttcatcttca tgagtgtaaa aattaaattc ctacatgtat
     6001 cttataactc cttttggagg cagggtaaca atatagaatg cagtgtctag aaagcatgtg
     6061 tgacacagga tgtcttttct ccctacctcc tcttcctgat tattatgatc atggaataaa
     6121 atgtgttcat tttaaaattt tcagaattta tacttgtgat ggaatatcat atgatcaaac
     6181 tctctatcat aggctgactt tgactgttaa tcttcctctt tgtacctcag agctaatgga
     6241 ctgtaggaca tgggcctgtt tcttcatatc tagctcttaa atttttattt tatagcccgt
     6301 gctgcccttc aagtcagaat ctgacccagg tttacatgaa tatatgatat tctcaattac
     6361 aactactcag tgttggattc taggtatttt ccagattaat atagcaatgg agatgaagac
     6421 ctgaggctct taacattcca ggcaagtgct ctaagtaact cagttatatt aagacccagg
     6481 ctttagccag gtggtggtgg cggctcacgc ctttaatccc agcacttggg aggcagagac
     6541 aggcagattt ctgagttcga ggccagcctc gtctacagag tgagttccag gacagccagg
     6601 gctacacaga gaaaccctga ctcgaaaaag caaaacagcc gggcgtggtg gtgcacgcct
     6661 ttaatcccag cactcgggag gcagaggcag gtggatctct gagttcgagg ccagcctggt
     6721 ctacaaagtg agttccagga cagccagggc tatacagaga aaccctgtct cgaaaaatca
     6781 aaaaaaaaaa aaaaaaaaaa aaaaaaaaaa aaaagaaaaa gcaaaacaaa acaaaaagaa
     6841 aaacaaaaca agacccagac attaatactc tctccaagga ctggagagat ggcccagcag
     6901 ataaaacacc acactggctg ctctcccagg tgacctggtt tcctttgcaa gtaagtaccc
     6961 atgtcagaga tcacaaacat ctaaaatgct tctaacaccc tttgctgacc tcctgcacac
     7021 tgcatgcaaa tagtgttcat atatacatgc aatactgata cccatataca tataatacat
     7081 agcattttta aagtttgaat gaattttctt caaagctcaa gttggaattt ttttgttggt
     7141 ttttgtttag ttaggtttta aggagaaatt actggtagtc taagttttag tttgttcagt
     7201 agtttgaggg gtttttgaca ctggatttca tagaacccag gctggtctta taattctggc
     7261 cttctagctt tgtctccact tctttgctat gttgggattt cagttatggt ctcattataa
     7321 tatagatttt ttgtaatctc acaaattata cttaatgggt tgaagtttta tggtttaatt
     7381 aaaatgattt tgttctttga gacagttttt ctgcagcact agttgtcctg gaactcactc
     7441 tgtagagtgg gctggcttca aactcatatc tacctacccc tccatgccag gggctgggat
     7501 taaaggtgtg tgccaccact acccaactac ttgaaattat tattttttta aatttttatt
     7561 tatttatgta tttgtgtatg tatgtatgta tgtatgtatg tatgtatgta tgtatttatt
     7621 tattatatgt aagtacactg tagctgtcct cagatactcc agaaaaaggc atcagatttc
     7681 gttaaggatg gttgttagcc accatgtggt tgctgggatt tgaactcagg accttcggaa
     7741 gagcagttgg cactcttaac cactgagcca tcttgccagc ccttgaaaat ttttttaacg
     7801 gtatcttttt ttttttttct gagacagggt gtcttagtca gggtttctat tcccgcacaa
     7861 acatcatgat caagaagcaa gttgtggagg aaagggttta ttcagcttat acttccacat
     7921 tgctgttcat caccaagcat gtcaggactg gaactcaagc aggtcagaaa tcaggagctg
     7981 atacagatgc catggaggaa tgttctttac tggtttgctt cccctggctt gctcagcctg
     8041 ctcttttttt tttttttttt tttttttttt ttaaaacagg gtttctctgt gtagctctgg
     8101 ctatcctaga actcactttg tagactaggc tggcctcgaa ctcagaaatc tgcctgcctc
     8161 tgcctcccaa gttctgggat taaaattgtg caccaccact gcctggcctt tttaacggta
     8221 tcttaaaaac aggcccgtgg acagtttttt ctgttaggag ggtccacaag gcacagtgag
     8281 gaaagtgtaa ctgtaggaat gtagttgctg ggttcctagt atccctaggg catccaatct
     8341 ccatccagga tggcctgggt cacatgaagt gacctttata tagaaaaaga aaggaaaggg
     8401 ttgagttgaa atgtaattct gaggttgagg gattgccatg catgagccag gatcaaaacc
     8461 caacatcagc caaaaacaaa ggggctcatc aatctatttt tattcttgct tatttcttag
     8521 gtaggatccc ccatacttgg ctctaaaatt taaaaataag aactaagctg gatgtggcag
     8581 ttccagcaca aaaggaggct gaggcagtta ggtctcttga gttcaagggc agcctggtct
     8641 acaaagtgca ttccaggaca gcacgggctg ttacccagag atagtcttga caaatgaagc
     8701 aaatgagaga gagagggaga gagagagaga gagagagaga gagagagaga gagagagaga
     8761 gaaggaaaat aagtaaataa aaagtaatgc cccatttcat agattcttct ctgtctttgc
     8821 caggcaggat caatttgttg aaagcagaat atgcgttagc ttggtatata gctttttcat
     8881 tgtctctgaa aggcggataa tactgttttt gctttataag gaatgggctc tgattacttc
     8941 ctcctggatt ctcccttcca aaggaatttg ggattcagaa tagcaaaagt tggaactgga
     9001 tgggacaatg gtaaacagga atggttgaga gaggctacac atgctgcatg tatggggagt
     9061 ttgattttga gacgagcaaa tagtgagtga aatagggaac aattcaagtc tccaacatgg
     9121 ctaccatggt gacagatgcc tactatgagg ggttaatagc ctcataagag agaccctgaa
     9181 aatacattgt ctcctaattt ttcccccagg atcatctccc taaagatctg tcagaatggt
     9241 cagtgcccca cccacactcc aggatcaggc tttcaggagc ctggtgagga atgaagtatt
     9301 gaccgtctct gatgcggagt gcctaataag ggaattcttc ccacctctgt tcaaggaggc
     9361 cagcactcaa aaaaaaccaa agacaattat gatcctggtg gagcactggc cctacccttg
     9421 ccttcatgtt gggttgttga ttgataaacc caactttcag atcttccagg ctatactgga
     9481 tggagtagac acatggctga aacggaagta tcgccccagg taagctgaat accaggtaaa
     9541 tggctggtgg tggcacacgc ctttagttct agcacttgac aggctaggca ggtgaatttc
     9601 tgagtttgag gctagcctgg tctacagagt gagttccagg gctgccaggg ctatacagag
     9661 aaaccctgac tcaaaaaaca aacaaacaaa caaacaaaaa atctgtgata agaatatggt
     9721 aaaagatgga tcagaggttt tggctggtgt cttagagagc tattggtgcc tggaaagctt
     9781 gtgagtcttt gtatagtaaa ttatgagata aggcgcataa cgataccacg atatcaacaa
     9841 gtttgtacaa aaaagcaggc tggcgccgga accgaagttc ctattccgaa gttcctattc
     9901 tctagaaagt ataggaactt cgaacccttt cccacaccac cctccacact tgccccaaac
     9961 actgccaact atgtaggagg aaggggttgg gactaacaga agaacccgtt gtggggaagc
    10021 tgttgggagg gtcactttat gttcttgccc aaggtcagtt gggtggcctg cttctgatga
    10081 ggtggtccca aggtctgggg tagaaggtga gagggacagg ccaccaaggt cagccccccc
    10141 cccctatccc ataggagcca ggtccctctc ctggacagga agactgaagg ggagatgcca
    10201 gagactcagt gaagcctggg gtaccctatt ggagtccttc aaggaaacaa acttggcctc
    10261 accaggcctc agccttggct cctcctggga actctactgc ccttgggatc cccttgtagt
    10321 tgtgggttac ataggaaggg ggacgggatt ccccttgact ggctagccta ctcttttctt
    10381 cagtcttctc catctcctct cacctgtctc tcgacccttt ccctaggata gacttggaaa
    10441 aagataaggg gagaaaacaa atgcaaacga ggccagaaag attttggctg ggcattcctt
    10501 ccgctagctt ttattgggat cccctagttt gtgataggcc ttttagctac atctgccaat
    10561 ccatctcatt ttcacacaca cacacaccac tttccttctg gtcagtgggc acatgtccag
    10621 cctcaagttt atatcaccac ccccaatgcc caacacttgt atggccttgg gcgggtcatc
    10681 ccccccccca cccccagtat ctgcaacctc aagctagctt gggtgcgttg gttgtggata
    10741 agtagctaga ctccagcaac cagtaacctc tgccctttct cctccatgac aaccaggtcc
    10801 caggtcccga aaaccaaaga agaagaaccc taacaaagag gacaagcggc ctcgcacagc
    10861 cttcactgct gagcagctcc agaggctcaa ggctgagttt cagaccaaca ggtacctgac
    10921 agagcagcgg cgccagagtc tggcacagga gctcggtacc cggaagatct ggactctaga
    10981 gaattccgcc cctctccctc ccccccccct aacgttactg gccgaagccg cttggaataa
    11041 ggccggtgtg cgtttgtcta tatgttattt tccaccatat tgccgtcttt tggcaatgtg
    11101 agggcccgga aacctggccc tgtcttcttg acgagcattc ctaggggtct ttcccctctc
    11161 gccaaaggaa tgcaaggtct gttgaatgtc gtgaaggaag cagttcctct ggaagcttct
    11221 tgaagacaaa caacgtctgt agcgaccctt tgcaggcagc ggaacccccc acctggcgac
    11281 aggtgcctct gcggccaaaa gccacgtgta taagatacac ctgcaaaggc ggcacaaccc
    11341 cagtgccacg ttgtgagttg gatagttgtg gaaagagtca aatggctctc ctcaagcgta
    11401 ttcaacaagg ggctgaagga tgcccagaag gtaccccatt gtatgggatc tgatctgggg
    11461 cctcggtgca catgctttac atgtgtttag tcgaggttaa aaaacgtcta ggccccccga
    11521 accacgggga cgtggttttc ctttgaaaaa cacgatgata agcttgccac aaccatggaa
    11581 gatcccgtcg ttttacaacg tcgtgactgg gaaaaccctg gcgttaccca acttaatcgc
    11641 cttgcagcac atcccccttt cgccagctgg cgtaatagcg aagaggcccg caccgatcgc
    11701 ccttcccaac agttgcgcag cctgaatggc gaatggcgct ttgcctggtt tccggcacca
    11761 gaagcggtgc cggaaagctg gctggagtgc gatcttcctg aggccgatac tgtcgtcgtc
    11821 ccctcaaact ggcagatgca cggttacgat gcgcccatct acaccaacgt gacctatccc
    11881 attacggtca atccgccgtt tgttcccacg gagaatccga cgggttgtta ctcgctcaca
    11941 tttaatgttg atgaaagctg gctacaggaa ggccagacgc gaattatttt tgatggcgtt
    12001 aactcggcgt ttcatctgtg gtgcaacggg cgctgggtcg gttacggcca ggacagtcgt
    12061 ttgccgtctg aatttgacct gagcgcattt ttacgcgccg gagaaaaccg cctcgcggtg
    12121 atggtgctgc gctggagtga cggcagttat ctggaagatc aggatatgtg gcggatgagc
    12181 ggcattttcc gtgacgtctc gttgctgcat aaaccgacta cacaaatcag cgatttccat
    12241 gttgccactc gctttaatga tgatttcagc cgcgctgtac tggaggctga agttcagatg
    12301 tgcggcgagt tgcgtgacta cctacgggta acagtttctt tatggcaggg tgaaacgcag
    12361 gtcgccagcg gcaccgcgcc tttcggcggt gaaattatcg atgagcgtgg tggttatgcc
    12421 gatcgcgtca cactacgtct gaacgtcgaa aacccgaaac tgtggagcgc cgaaatcccg
    12481 aatctctatc gtgcggtggt tgaactgcac accgccgacg gcacgctgat tgaagcagaa
    12541 gcctgcgatg tcggtttccg cgaggtgcgg attgaaaatg gtctgctgct gctgaacggc
    12601 aagccgttgc tgattcgagg cgttaaccgt cacgagcatc atcctctgca tggtcaggtc
    12661 atggatgagc agacgatggt gcaggatatc ctgctgatga agcagaacaa ctttaacgcc
    12721 gtgcgctgtt cgcattatcc gaaccatccg ctgtggtaca cgctgtgcga ccgctacggc
    12781 ctgtatgtgg tggatgaagc caatattgaa acccacggca tggtgccaat gaatcgtctg
    12841 accgatgatc cgcgctggct accggcgatg agcgaacgcg taacgcgaat ggtgcagcgc
    12901 gatcgtaatc acccgagtgt gatcatctgg tcgctgggga atgaatcagg ccacggcgct
    12961 aatcacgacg cgctgtatcg ctggatcaaa tctgtcgatc cttcccgccc ggtgcagtat
    13021 gaaggcggcg gagccgacac cacggccacc gatattattt gcccgatgta cgcgcgcgtg
    13081 gatgaagacc agcccttccc ggctgtgccg aaatggtcca tcaaaaaatg gctttcgcta
    13141 cctggagaga cgcgcccgct gatcctttgc gaatacgccc acgcgatggg taacagtctt
    13201 ggcggtttcg ctaaatactg gcaggcgttt cgtcagtatc cccgtttaca gggcggcttc
    13261 gtctgggact gggtggatca gtcgctgatt aaatatgatg aaaacggcaa cccgtggtcg
    13321 gcttacggcg gtgattttgg cgatacgccg aacgatcgcc agttctgtat gaacggtctg
    13381 gtctttgccg accgcacgcc gcatccagcg ctgacggaag caaaacacca gcagcagttt
    13441 ttccagttcc gtttatccgg gcaaaccatc gaagtgacca gcgaatacct gttccgtcat
    13501 agcgataacg agctcctgca ctggatggtg gcgctggatg gtaagccgct ggcaagcggt
    13561 gaagtgcctc tggatgtcgc tccacaaggt aaacagttga ttgaactgcc tgaactaccg
    13621 cagccggaga gcgccgggca actctggctc acagtacgcg tagtgcaacc gaacgcgacc
    13681 gcatggtcag aagccgggca catcagcgcc tggcagcagt ggcgtctggc ggaaaacctc
    13741 agtgtgacgc tccccgccgc gtcccacgcc atcccgcatc tgaccaccag cgaaatggat
    13801 ttttgcatcg agctgggtaa taagcgttgg caatttaacc gccagtcagg ctttctttca
    13861 cagatgtgga ttggcgataa aaaacaactg ctgacgccgc tgcgcgatca gttcacccgt
    13921 gcaccgctgg ataacgacat tggcgtaagt gaagcgaccc gcattgaccc taacgcctgg
    13981 gtcgaacgct ggaaggcggc gggccattac caggccgaag cagcgttgtt gcagtgcacg
    14041 gcagatacac ttgctgatgc ggtgctgatt acgaccgctc acgcgtggca gcatcagggg
    14101 aaaaccttat ttatcagccg gaaaacctac cggattgatg gtagtggtca aatggcgatt
    14161 accgttgatg ttgaagtggc gagcgataca ccgcatccgg cgcggattgg cctgaactgc
    14221 cagctggcgc aggtagcaga gcgggtaaac tggctcggat tagggccgca agaaaactat
    14281 cccgaccgcc ttactgccgc ctgttttgac cgctgggatc tgccattgtc agacatgtat
    14341 accccgtacg tcttcccgag cgaaaacggt ctgcgctgcg ggacgcgcga attgaattat
    14401 ggcccacacc agtggcgcgg cgacttccag ttcaacatca gccgctacag tcaacagcaa
    14461 ctgatggaaa ccagccatcg ccatctgctg cacgcggaag aaggcacatg gctgaatatc
    14521 gacggtttcc atatggggat tggtggcgac gactcctgga gcccgtcagt atcggcggaa
    14581 ttccagctga gcgccggtcg ctaccattac cagttggtct ggtgtcaaaa ataataataa
    14641 ccgggcaggg gggatctaag ctctagataa gtaatgatca taatcagcca tatcacatct
    14701 gtagaggttt tacttgcttt aaaaaacctc ccacacctcc ccctgaacct gaaacataaa
    14761 atgaatgcaa ttgttgttgt taacttgttt attgcagctt ataatggtta caaataaagc
    14821 aatagcatca caaatttcac aaataaagca tttttttcac tgcattctag ttgtggtttg
    14881 tccaaactca tcaatgtatc ttatcatgtc tggatccgga ataacttcgt atagcataca
    14941 ttatacgaag ttatgtttaa acggcgcgcc ccggaattcg ccttctgcag gagcgtacag
    15001 aacccagggc cctggcaccc gtgcagaccc tggcccaccc cacctgggcg ctcagtgccc
    15061 aagagatgtc cacacctagg atgtcccgcg gtgggtgggg ggcccgagag acgggcaggc
    15121 cgggggcagg cctggccatg cggggccgaa ccgggcactg cccagcgtgg gcgcgggggc
    15181 cacggcgcgc gcccccagcc cccgggccca gcaccccaag gcggccaacg ccaaaactct
    15241 ccctcctcct cttcctcaat ctcgctctcg ctcttttttt ttttcgcaaa aggaggggag
    15301 agggggtaaa aaaatgctgc actgtgcggc gaagccggtg agtgagcggc gcggggccaa
    15361 tcagcgtgcg ccgttccgaa agttgccttt tatggctcga gcggccgcgg cggcgcccta
    15421 taaaacccag cggcgcgacg cgccaccacc gccgagaccg cgtccgcccc gcgagcacag
    15481 agcctcgcct ttgccgatcc tctagagtcg agatccgccg ccaccatgat tgaacaagat
    15541 ggattgcacg caggttctcc ggccgcttgg gtggagaggc tattcggcta tgactgggca
    15601 caacagacaa tcggctgctc tgatgccgcc gtgttccggc tgtcagcgca ggggcgcccg
    15661 gttctttttg tcaagaccga cctgtccggt gccctgaatg aactgcagga cgaggcagcg
    15721 cggctatcgt ggctggccac gacgggcgtt ccttgcgcag ctgtgctcga cgttgtcact
    15781 gaagcgggaa gggactggct gctattgggc gaagtgccgg ggcaggatct cctgtcatct
    15841 caccttgctc ctgccgagaa agtatccatc atggctgatg caatgcggcg gctgcatacg
    15901 cttgatccgg ctacctgccc attcgaccac caagcgaaac atcgcatcga gcgagcacgt
    15961 actcggatgg aagccggtct tgtcgatcag gatgatctgg acgaagagca tcaggggctc
    16021 gcgccagccg aactgttcgc caggctcaag gcgcgcatgc ccgacggcga ggatctcgtc
    16081 gtgacccatg gcgatgcctg cttgccgaat atcatggtgg aaaatggccg cttttctgga
    16141 ttcatcgact gtggccggct gggtgtggcg gaccgctatc aggacatagc gttggctacc
    16201 cgtgatattg ctgaagagct tggcggcgaa tgggctgacc gcttcctcgt gctttacggt
    16261 atcgccgctc ccgattcgca gcgcatcgcc ttctatcgcc ttcttgacga gttcttctga
    16321 gcgggactct ggggttcgaa atgaccgacc aagcgacgcc caacctgcca tcacgagatt
    16381 tcgattccac cgccgccttc tatgaaaggt tgggcttcgg aatcgttttc cgggacgccg
    16441 gctggatgat cctccagcgc ggggatctca tgctggagtt cttcgcccac cccccggatc
    16501 taagctctag ataagtaatg atcataatca gccatatcac atctgtagag gttttacttg
    16561 ctttaaaaaa cctcccacac ctccccctga acctgaaaca taaaatgaat gcaattgttg
    16621 ttgttaactt gtttattgca gcttataatg gttacaaata aagcaatagc atcacaaatt
    16681 tcacaaataa agcatttttt tcactgcatt ctagttgtgg tttgtccaaa ctcatcaatg
    16741 tatcttatca tgtctggatc cgggggtacc gcgtcgagaa gttcctattc cgaagttcct
    16801 attctctaga aagtatagga acttcgtcga gataacttcg tatagcatac attatacgaa
    16861 gttatgtcga gatatctaga cccagctttc ttgtacaaag tggttgatat ctctatagtc
    16921 gcagtaggcg gtccaccagt taacagaaat aggatctgat atgcaggtta gtcaccctta
    16981 atcccaacac atgggaggca gaggcaggtg aatctctgaa ttggaagcca gctagagagc
    17041 cagggataca cagagaaatc atgatctgaa aaatacaaac aaaaagaaat aggagctgac
    17101 agaactccca agacaactga atggagggaa ataggacagg tcttcagatg cagctcaggc
    17161 aaggtgcccc ttggcaacta gaggctgtgt tggagaccca gtactggaaa ccatgagtat
    17221 acagaagaca gcagaacaag gaacaaataa caccagagat tatgaaaaaa aagtgttggg
    17281 tctcaatttc ccttctaaca cgtctcttgt tttatccaca ggatgggaag gcttaaaaag
    17341 gttgacttca gggatgcaca gcatcatgct tccttagata tgcaggatga gagagagggt
    17401 agagactact tagtaggaac tttgcctaag aagcaaatag tggaggacca ctcaagaaca
    17461 aggaaagagc gtttgaagct gttccatgac ctttccttta tgtcttctct gcatgaggat
    17521 aaacaccaaa cactgttatt ggagtgggca aaggaaagga cgagtttcct gcatctgtgc
    17581 tgtgagaagt tggagatagg agcagtagaa gtgtctaagg tcaggaatgt attaaaattt
    17641 ctacagccag agctcatcaa ggagttgaaa ctgaatacag tggggaatct gtccaaactg
    17701 gcaaaattcg tacctttcat tagaaagatg agaaaccttc agaaactcat gctagtacgc
    17761 acctttggaa caaggacttt cactcaagag gagaagcaga acatcagcaa gatcatttct
    17821 ctgttctgca aactcagctg tctccggcat ctcactattg atgatgtcta ttttctcaca
    17881 gatcagatga aagagttgct caggtaagaa aggatgaaga gctgtcactg ttaccagagc
    17941 aaacctctca cattagagag cagtgggtac tactactctc tgcaggccaa tgcacattta
    18001 acagtgaaca tgtaagcatg atcgtgtttc atcttaaatg atcactcaga aagctgagca
    18061 atgaagtgaa gtagattata tggagagaga gatggcgcaa cgcaattaat gataacttcg
    18121 tatagcatac attatacgaa gttatggtct gagctcgcca tcagttcatg catagcaatt
    18181 ctatctgatc taatgtgaag gaatgggaaa gagaagaggc cactcactac atagggaggg
    18241 ctcagatctg cagtttccca ggtgagctct gtgattcaat tagatggaag attagattgg
    18301 gagaacaggc cctccccttc ccctaattcc taaattgtat aaggctcttt ggagaccagg
    18361 actgggctaa gtgggtcagg gaatgcaagg gctgaagttg agtgagggtc aatttaagag
    18421 tgaggatgta aagatttatt tcagggagtc aatgattttt cagaagccat cttaatacac
    18481 tgtcatggat tccaactttc ccttcctgtg gtccctatta gcctaaagac taaatagtaa
    18541 ctcttggtcc ttgctttcag agactaggag agttagctgt agaattagcc agacccacca
    18601 cgacggtgat aacttcagca aaccaacagg ccaaacggca taccatccca tggtcactct
    18661 gaccccagcc atgtgatctc tccctaggtg tctggaggcc ccattggtgt ccctcaagat
    18721 caccctgtgc cagctctctc agtcagactt ggagtcattt gcccagcgct ggaactacag
    18781 tcagcttaaa catctatgct tgagaggtgt cactttaact aacctagatg tcacgcctct
    18841 aagagatttc ttaaagcgtg ttgcagctaa cctgcagact ctggacttag aagactgtag
    18901 gatggatgat tctcacttca ggacccttct tcctgccctg atcaaatgca cccagctcac
    18961 tagcatcaat ttgtatgaca atgacatctc cgaggatgtc ctggagaact ttttgcaccg
    19021 cactaccaat ctgagccagc tgaccacaga aatgtatcct gctccatcag aggtctataa
    19081 tgagtccaac tatgttatag tagagatatt tattcagatt tgttctgaac ttatgaacaa
    19141 actcatggaa gtcaggcagg ccaattcagt gtgctttggt tcctcttcct gttatgactg
    19201 tgataatcgt tatttatatg aagatgatgg ggatgtcaca ctttgtttgt gccaggagta
    19261 acaacaggaa tattcctttg gggtactaag aaattcctag ggactggtct ctcatccaga
    19321 gaacccacat ggctttggac atttttcaat gtgatgaaac aatggtccaa atcaggactg
    19381 actcttcact ggctttctgc tatctatgaa attatggtca gatcctaaaa acctgctatt
    19441 ctctctgtgc ttccagtcat tagttggtcc tcaagattgt agtcagaaca gttctttgta
    19501 cacagtaatg gagggatagg atgtttaacc ttgtttcaca taacctctca atgtgcaatg
    19561 gggatattct gatatttccc ccttctgcat ctgcctggtg ggtgggtcat gtgtaaaagt
    19621 cttcaaagta gcaatgtatg ccaagccaaa tccttttttt aaataaagat ttatttattt
    19681 atttatttat ttatttattt atttatttat ttatttgtaa gtacactgta gctgtcttca
    19741 gatgcaccag aagagggcat cagatctctt aaggggtggt tgtgagccag caagtgattg
    19801 ctgggatttg aacttccgga ccttcggaag aacagtcagg tgctcttacc cactgagcca
    19861 tctcactagc ctgccaagcc aaatcttgag gaagggagtt ttgatgaata agtatcagat
    19921 tgcaatccag agtagtcagt ctagtaggag ttgtctgggt atcaaagata gctgaaacag
    19981 aagaaaacaa tgaagaaaga actaaggagt ggggcctcag ccaccttttt aaatcctttt
    20041 tctttctaat gattcattgt agtttagact ggccttgaat gcctcatcct ttttccccca
    20101 cttacagatc aatgaggttg ctgacagata acctccaagg ccagcatgta aacccacctg
    20161 actatgaggc cctatttgtt cttcatgact ctcaaactct gattggcctc ttgcacatta
    20221 aggactccag tagactctcc tttagaagaa ttgccagtcc ctaggaacta cataacagat
    20281 gtgctggagt ctacccatat gttccctcgc atctatataa tcaggtgtca ataaagaatg
    20341 caccgaacct tttggacttt tttttttcat ttgttaggtt gttatggtta ataagtaaat
    20401 ctttttatcg ttattttttt aaagggctgg cgagatggct cgatgggtaa gagcaatgac
    20461 tgctctcttg aaggtcctga tttcaaatct catcacaaga tggctcacaa ccaccgagaa
    20521 tgagatctga tgccctcttc cagtgaatct gaagtcagct acagtgtact tacatgtagt
    20581 acatcttaaa atatattgtt agccaggatt gctcaatggg caaaggatac aataatggca
    20641 atattggaat aaatggaagg ggaagggcta actctcagtg ttgacttctg acttccacaa
    20701 gcacataata gcaagaataa tgtgctgtgt gtgcaggcac aaaataaaca tagtgttaca
    20761 ttccattaaa tattatgaat ggattctgat tataaaacat gaaaaagtaa gtttactatt
    20821 ttagattata atataattat acatttctcc catttcttaa aactccatat gccactcatt
    20881 gttgctgttc aaaactggcc ttcttaaaaa gtacatatat ttatttatac atacataata
    20941 tattatatcc caattgaata gtgtcaatta catatgtttt cagagccacc tattagattc
    21001 tggacaaaca ttaaagtctg accagagaaa gggtggaggg acacctgtta agttcaagag
    21061 cacttgttct tgcaggagac cagtaccctt gcagtggctt gcagccctct aactccagtt
    21121 ccaaggcacc agacacctct tgtgacctcc acaatcactg tatgtacttg ttacacaaaa
    21181 taaatactca aactatggag acaaaataag cttagggagt ttggacctgg gtttagtttc
    21241 cagaacccag gtcaggtact taagaaatag ttgtatctcc agttctagct tatctgaagc
    21301 tcctgagctc cttatgcacc tgtacttagg tatcctacct acccaacctg gagacccaca
    21361 tatatacctg tatttgaaaa ggctagcttg actccatgac aggcttcaaa ttggcagtct
    21421 aggagactag gtcaaagaac tgagcaagtt taggcaaact aaggcaagtc agttactaga
    21481 aaaaaaaccc aggcttcagc ccccacactc caataaaggt tctggaatga atggtgagag
    21541 atagagtaag ataaagctca tgtcccccag gattcctcag caacagtttc tagcccccaa
    21601 gctccagtaa tagttctcaa atgtcagaat tctcctaata tgctttaaat tgggcttgca
    21661 agctcactta gttgtctata ttggcaatgg gagaccccag catgctatac ttctgcagca
    21721 taaaacactc tgcatttata tactatttga gtcctggggt accattcttt gataaccttc
    21781 tgatgcaaat agtggagtgt ttttcccatt agt
//
