# Supplementary material for: CRISPR-Cas9 enables conditional mutagenesis of challenging loci
Source: Sci Rep. 2016 Sep 1;6:32326. doi: 10.1038/srep32326 (PMC5007477; doi:10.1038/srep32326)
Supplement: Supplementary File 3 [file srep32326-s3.zip › gb/HEP01003_A03_vector.gb]

LOCUS       94933#L1L2_Bact_P#L4L3_pD223_DTA_spec        22288 bp    dna     circular UNK 
ACCESSION   unknown
SOURCE      Mus musculus
  ORGANISM  Mus musculus
            Eukaryota; Metazoa; Chordata; Craniata; Vertebrata; Euteleostomi;
            Mammalia; Eutheria; Euarchontoglires; Glires; Rodentia;
            Sciurognathi; Muroidea; Muridae; Murinae; Mus.
COMMENT     cassette: L1L2_Bact_P
COMMENT     design_id: 94933
COMMENT     backbone: L4L3_pD223_DTA_spec
COMMENT     transcript_id: ENSMUST00000160129
FEATURES             Location/Qualifiers
     misc_feature    29..49
                     /note="B4 Gateway"
                     /label="B4 Gateway"
     misc_feature    complement(4153..4190)
                     /note="Transcription Terminator"
                     /label="Transcription Terminator"
     misc_feature    3826..4079
                     /note="BGH pA"
                     /label="BGH pA"
     CDS             3045..3701
                     /note="DTA"
                     /label="DTA"
     promoter        2519..3031
                     /note="PGK promoter"
                     /label="PGK promoter"
     promoter        complement(2368..2518)
                     /note="spectinomycin promoter"
                     /label="spectinomycin promoter"
     CDS             complement(1357..2367)
                     /translation="MRSRNWSRTLTERSGGNGAVAVFMACYDCFFGVQSMPRASKQQA
                     RYAVGRCLMLWSSNDVTQQGSRPKTKLNIMREAVIAEVSTQLSEVVGVIERHLEPTLL
                     AVHLYGSAVDGGLKPHSDIDLLVTVTVRLDETTRRALINDLLETSASPGESEILRAVE
                     VTIVVHDDIIPWRYPAKRELQFGEWQRNDILAGIFEPATIDIDLAILLTKAREHSVAL
                     VGPAAEELFDPVPEQDLFEALNETLTLWNSPPDWAGDERNVVLTLSRIWYSAVTGKIA
                     PKDVAADWAMERLPAQYQPVILEARQAYLGQEEDRLASRADQLEEFVHYVKGEITKVV
                     GK"
                     /note="SpecR"
                     /label="SpecR"
     misc_feature    complement(617..1209)
                     /note="pUC ori"
                     /label="pUC ori"
     misc_feature    complement(319..346)
                     /note="rrnB T2"
                     /label="rrnB T2"
     misc_feature    complement(144..187)
                     /note="rrnB T1"
                     /label="rrnB T1"
     misc_feature    4216..4236
                     /note="B3 Gateway"
                     /label="B3 Gateway"
     misc_feature    4242..4249
                     /note="AsiSI"
                     /label="AsiSI"
     misc_feature    1..4274
                     /note="Synthetic Backbone"
                     /label="Synthetic Backbone"
     exon            9667..9861
                     /db_xref="ENSEMBL:ENSMUSE00001209452"
                     /rank="2"
                     /note="ENSMUSE00001209452"
                     /label="ENSMUSE00001209452"
     exon            4504..5481
                     /db_xref="ENSEMBL:ENSMUSE00000862600"
                     /rank="1"
                     /note="ENSMUSE00000862600"
                     /label="ENSMUSE00000862600"
     misc_feature    4275..10159
                     /note="5 arm"
                     /label="5 arm"
     misc_feature    10187..10211
                     /note="B1 Gateway"
                     /label="B1 Gateway"
     misc_feature    10224..10271
                     /note="Frt"
                     /label="Frt"
     intron          10272..11146
                     /note="mouse En2 intron"
                     /label="mouse En2 intron"
     misc_feature    11144..11146
                     /note="Splice Acceptor"
                     /label="Splice Acceptor"
     exon            11147..11319
                     /note="mouse En2 exon"
                     /label="mouse En2 exon"
     misc_feature    11331..11924
                     /note="ECMV IRES"
                     /label="ECMV IRES"
     gene            11925..14985
                     /gene="lacZ"
                     /note="lacZ"
                     /label="lacZ"
     misc_feature    15024..15267
                     /note="SV40 polyadenylation site"
                     /label="SV40 polyadenylation site"
     misc_feature    15271..15304
                     /note="loxP"
                     /label="loxP"
     promoter        15331..15850
                     /note="human beta actin promoter"
                     /label="human beta actin promoter"
     gene            15876..16670
                     /gene="NeoR"
                     /note="NeoR"
                     /label="NeoR"
     misc_feature    16870..17111
                     /note="SV40 polyadenylation site"
                     /label="SV40 polyadenylation site"
     misc_feature    17128..17175
                     /note="Frt"
                     /label="Frt"
     misc_feature    17182..17215
                     /note="loxP"
                     /label="loxP"
     misc_feature    11161..11238
                     /note="FCHK std_gpr"
                     /label="FCHK std_gpr"
     misc_feature    17231..17251
                     /note="B2 Gateway"
                     /label="B2 Gateway"
     misc_feature    10160..17281
                     /note="Synthetic Cassette"
                     /label="Synthetic Cassette"
     exon            18162..18259
                     /db_xref="ENSEMBL:ENSMUSE00001279251"
                     /type="targeted"
                     /rank="5"
                     /note="target exon 1 ENSMUSE00001279251"
     exon            17965..18021
                     /db_xref="ENSEMBL:ENSMUSE00001250524"
                     /type="targeted"
                     /rank="4"
                     /note="target exon 2 ENSMUSE00001250524"
     exon            17653..17736
                     /db_xref="ENSEMBL:ENSMUSE00001307345"
                     /type="targeted"
                     /rank="3"
                     /note="target exon 3 ENSMUSE00001307345"
     misc_feature    17282..18418
                     /note="Critical Region"
                     /label="Critical Region"
     misc_feature    18442..18475
                     /note="Downstream LoxP"
                     /label="Downstream LoxP"
     misc_feature    18419..18498
                     /note="synthetic loxP region"
                     /label="synthetic loxP region"
     exon            21849..21901
                     /db_xref="ENSEMBL:ENSMUSE00000151464"
                     /rank="8"
                     /note="ENSMUSE00000151464"
                     /label="ENSMUSE00000151464"
     exon            20406..20483
                     /db_xref="ENSEMBL:ENSMUSE00000151466"
                     /rank="7"
                     /note="ENSMUSE00000151466"
                     /label="ENSMUSE00000151466"
     exon            20207..20284
                     /db_xref="ENSEMBL:ENSMUSE00000151451"
                     /rank="6"
                     /note="ENSMUSE00000151451"
                     /label="ENSMUSE00000151451"
     misc_feature    18499..22288
                     /note="3 arm"
                     /label="3 arm"
ORIGIN      
        1 ccactggccg tcgttttaca ttaattaaca acttttctat acaaagttga cagatttaag
       61 actggccgtc gttttacaac gtcgtgactg ggaaaacatc catgctagcg ttaacgcgag
      121 agtagggaac tgccaggcat caaataaaac gaaaggctca gtcggaagac tgggcctttc
      181 gttttatctg ttgtttgtcg gtgaacgctc tcctgagtag gacaaatccg ccgggagcgg
      241 atttgaacgt tgtgaagcaa cggcccggag ggtggcgggc aggacgcccg ccataaactg
      301 ccaggcatca aactaagcag aaggccatcc tgacggatgg cctttttgcg tttctacaaa
      361 ctcttcctgg ctagcggtac gcgtattaat tgcgttgcgc tcactgcccg ctttccagtc
      421 gggaaacctg tcgtgccagc tgcattaatg aatcggccaa cgcgcgggga gaggcggttt
      481 gcgtattggg cgctcttccg cttcctcgct cactgactcg ctgcgctcgg tcgttcggct
      541 gcggcgagcg gtatcagctc actcaaaggc ggtaatacgg ttatccacag aatcagggga
      601 taacgcagga aagaacatgt gagcaaaagg ccagcaaaag gccaggaacc gtaaaaaggc
      661 cgcgttgctg gcgtttttcc ataggctccg cccccctgac gagcatcaca aaaatcgacg
      721 ctcaagtcag aggtggcgaa acccgacagg actataaaga taccaggcgt ttccccctgg
      781 aagctccctc gtgcgctctc ctgttccgac cctgccgctt accggatacc tgtccgcctt
      841 tctcccttcg ggaagcgtgg cgctttctca tagctcacgc tgtaggtatc tcagttcggt
      901 gtaggtcgtt cgctccaagc tgggctgtgt gcacgaaccc cccgttcagc ccgaccgctg
      961 cgccttatcc ggtaactatc gtcttgagtc caacccggta agacacgact tatcgccact
     1021 ggcagcagcc actggtaaca ggattagcag agcgaggtat gtaggcggtg ctacagagtt
     1081 cttgaagtgg tggcctaact acggctacac tagaagaaca gtatttggta tctgcgctct
     1141 gctgaagcca gttaccttcg gaaaaagagt tggtagctct tgatccggca aacaaaccac
     1201 cgctggtagc ggtggttttt ttgtttgcaa gcagcagatt acgcgcagaa aaaaaggatc
     1261 tcaagaagat cctttgatct tttctacggg gtctgacgct cagtggaacg acgcgtaact
     1321 cacgttaagg gattttggtc atgggtggct cgagggttat ttgccgacta ccttggtgat
     1381 ctcgcctttc acgtagtgga caaattcttc caactgatct gcgcgcgagg ccaagcgatc
     1441 ttcttcttgt ccaagataag cctgtctagc ttcaagtatg acgggctgat actgggccgg
     1501 caggcgctcc attgcccagt cggcagcgac atccttcggc gcgattttgc cggttactgc
     1561 gctgtaccaa atgcgggaca acgtaagcac tacatttcgc tcatcgccag cccagtcggg
     1621 cggcgagttc catagcgtta aggtttcatt tagcgcctca aatagatcct gttcaggaac
     1681 cggatcaaag agttcctccg ccgctggacc taccaaggca acgctatgtt ctcttgcttt
     1741 tgtcagcaag atagccagat caatgtcgat cgtggctggc tcgaagatac ctgcaagaat
     1801 gtcattgcgc tgccattctc caaattgcag ttcgcgctta gctggataac gccacggaat
     1861 gatgtcgtcg tgcacaacaa tggtgacttc tacagcgcgg agaatctcgc tctctccagg
     1921 ggaagccgaa gtttccaaaa ggtcgttgat caaagctcgc cgcgttgttt catcaagcct
     1981 tacggtcacc gtaaccagca aatcaatatc actgtgtggc ttcaggccgc catccactgc
     2041 ggagccgtac aaatgtacgg ccagcaacgt cggttcgaga tggcgctcga tgacgccaac
     2101 tacctctgat agttgagtcg atacttcggc gatcaccgct tccctcataa tgtttaactt
     2161 tgttttaggg cgactgccct gctgcgtaac atcgttgctg ctccataaca tcaaacatcg
     2221 acccacggcg taacgcgctt gctgcttgga tgcccgaggc atagactgta ccccaaaaaa
     2281 acagtcataa caagccatga aaaccgccac tgcgccgtta ccaccgctgc gttcggtcaa
     2341 ggttctggac cagttgcgtg agcgcatacg ctacttgcat tacagcttac gaaccgaaca
     2401 ggcttatgtc cactgggttc gtgccttcat ccgtttccac ggtgtgcgtc acccggcaac
     2461 cttgggtagc agcgaagtcg aggcatttct gtcctggctg gtctagagct gtttatcgaa
     2521 ttctaccggg taggggaggc gcttttccca aggcagtctg gagcatgcgc tttagcagcc
     2581 ccgctgggca cttggcgcta cacaagtggc ctctggcctc gcacacattc cacatccacc
     2641 ggtaggcgcc aaccggctcc gttctttggt ggccccttcg cgccaccttc tactcctccc
     2701 ctagtcagga agttcccccc cgccccgcag ctcgcgtcgt gcaggacgtg acaaatggaa
     2761 gtagcacgtc tcactagtct cgtgcagatg gacagcaccg ctgagcaatg gaagcgggta
     2821 ggcctttggg gcagcggcca atagcagctt tgctccttcg ctttctgggc tcagaggctg
     2881 ggaaggggtg ggtccggggg cgggctcagg ggcgggctca ggggcggggc gggcgcccga
     2941 aggtcctccg gaggcccggc attctgcacg cttcaaaagc gcacgtctgc cgcgctgttc
     3001 tcctcttcct catctccggg cctttcgacc tgcaggtcct cgccatggat cctgatgatg
     3061 ttgttgattc ttctaaatct tttgtgatgg aaaacttttc ttcgtaccac gggactaaac
     3121 ctggttatgt agattccatt caaaaaggta tacaaaagcc aaaatctggt acacaaggaa
     3181 attatgacga tgattggaaa gggttttata gtaccgacaa taaatacgac gctgcgggat
     3241 actctgtaga taatgaaaac ccgctctctg gaaaagctgg aggcgtggtc aaagtgacgt
     3301 atccaggact gacgaaggtt ctcgcactaa aagtggataa tgccgaaact attaagaaag
     3361 agttaggttt aagtctcact gaaccgttga tggagcaagt cggaacggaa gagtttatca
     3421 aaaggttcgg tgatggtgct tcgcgtgtag tgctcagcct tcccttcgct gaggggagtt
     3481 ctagcgttga atatattaat aactgggaac aggcgaaagc gttaagcgta gaacttgaga
     3541 ttaattttga aacccgtgga aaacgtggcc aagatgcgat gtatgagtat atggctcaag
     3601 cctgtgcagg aaatcgtgtc aggcgatctc tttgtgaagg aaccttactt ctgtggtgtg
     3661 acataattgg acaaactacc tacagagatt taaagctcta aggtaaatat aaaattttta
     3721 agtgtataat gtgttaaact actgattcta attgtttgtg tattttagat tccaacctat
     3781 ggaactgatg aatgggagca gtggtggaat gcagatccta gagctcgctg atcagcctcg
     3841 actgtgcctt ctagttgcca gccatctgtt gtttgcccct cccccgtgcc ttccttgacc
     3901 ctggaaggtg ccactcccac tgtcctttcc taataaaatg aggaaattgc atcgcattgt
     3961 ctgagtaggt gtcattctat tctggggggt ggggtggggc aggacagcaa gggggaggat
     4021 tgggaagaca atagcaggca tgctggggat gcggtgggct ctatggcttc tgaggcggaa
     4081 agaaccagct ggggctcgag atccactagt tctagcctcg aggctagagc ggccgagttt
     4141 aaacagataa acggaaaaaa accgggccaa tgttggcccg gtttttttgg atttaggtga
     4201 cactatagat cgtgccaact ttattataca aagttgcgga cgcgatcgcc ggcggataac
     4261 aatttcacac aggagaaata ctgagaccac agatgagtcc cacagccgac cttctatatg
     4321 atttccaggg atcgaactca gctggccaac ctttcaaggc tagctcttgt gctgagccat
     4381 ctctctaagc cctggattca aagtcttgac attcctacct caggctcccg actgctgcga
     4441 tcgcaggtat gtgctaacag ttatcacagg taacttagca tttagcagat atctttccac
     4501 agcctgactg ccagcctttt tttttctttc tttttttttt ttttttttta attccataac
     4561 ccaggctacc ttgagctggc ttatgcagct caggatgacc tagaacttct gaccctcctc
     4621 catcaatctc ccgaaagcca ggactactgg cgtataccac catgcttcat tagtagtctg
     4681 tattggcctg gaacctgaag caagcctttt gcctcagcct ccagagtact ggtataaccg
     4741 gcatacaaaa ccatacctga tttagcatga tttacctctg ccccctactt taagacaagg
     4801 tctcactctt tagtccctgt tgcccacccc caagccccct acccctaccc cccactcccc
     4861 accccggccg gcctctgcct cccaagtgct gaaacggttt tgaaacaggt tcatctgcaa
     4921 cccaggcctg gaacctccag caatcttcct gcctcagcct cccgggtgct gcagggatga
     4981 caaacctgtc gtctgtcttc acctcagcaa aggttttgtg tgcttgaacc tcagtacaac
     5041 tagtgctgac tccctggaaa tcacctcttc ctgctgctag tagcttagcc agaggtggtc
     5101 ccgcccataa gcgtgattga tgagtcacac ccacctctcc caattggctc tactcttcca
     5161 ggaggcgggg acaagacaga ggggcagcgg acgccatccg gaccagaaaa agccaggaga
     5221 gaccagaagg taacctggtc cctgagtgtc ttgatccact aggtccaggg aacgtgggac
     5281 agagggaaca aacaagaagg aacgcgaagt ctgtggtgcg cttgctgagt gctgcccacg
     5341 tcctgcaagc cgagcaggtg tcccaactcc gtccctgccc cgtagacctc ccgagccgag
     5401 ttggtcagtg tggtcttgtc ttccagattc gtaagacaga agctccagga ggaggaggaa
     5461 ccgcccaaca tggcatcaga ggtgtgtagg actgagggga ccttgcaaag gagcggggag
     5521 gaaccagtcg ggtttaaccg cgtatggggg ccatctcctg ccacacagac ctgcagtgat
     5581 cctgaaattc ccgaccacac ttccaaagac tggcttcacg tagactcagg gatgtccgcg
     5641 tcgttatctg cccatccagc gccacctagt ggcttatgta atgatctcac tattggccac
     5701 tatgtcgggc ggttttcccc gttttttttt gtttttgttg ttgttgtttt gtagtttttt
     5761 ttttttttct cgtttgtttt ttgagacagg gttcccatgt gtaatcctgg aactcgctct
     5821 gtagaccagg ctggcctcga cctcagagat ccacctgctt ctgcctccca gagcgctggg
     5881 attaaaggta tgagccactg agccctgcgt tttccctttt taaagaatta ttttaaaatg
     5941 tatatttgta tggatgtttt gcctgcatgt atagacgtct gtgaaccccg gggctggcta
     6001 ctccctatgt gggatctaaa ggaatggagt tacagatgtt tgagagccac catgtgggtg
     6061 aagaccaaac ctccatgctc ttactggctg agcccggctc tccagcccct gtttttcttt
     6121 ctttgagaca gtggctaact tttagcccag gctagactgg aattcacctc tactcagact
     6181 ggccttaagc gtctgacaag tcacctgcat ccacctgctg agtgttcaga ttccgggtgt
     6241 gacctaccac atgaaagctt tccacttttt tttttttttt tttttttttt tagcattgtt
     6301 tgttcgtaca taagtatgtc catgtgagct ctcatacatg tggtgatcag aggacaaaat
     6361 gtgggagtgg attctctttt caacaggctt ggcagcaagg gcctttaccc agttagctac
     6421 ctcatcttcc ttacataccg cttttcaccc cacatcctct tgtcaggccc cacccaatag
     6481 gataactctc tcctcctatt cgcttgttcc catgtatagg aaaacttgag tccctaaatt
     6541 gtccttgagg tccatcatat agaaccggcc aggagggagg gacctctctc cgtggcccca
     6601 gtgactccct agggtgtcgc tgtcctctcc tctgggccag gaatccctgg cttgtcttcc
     6661 tatttagtga aaggtgtgca agatataggt ctcccgtggg cttggttggt ttagctggta
     6721 aatggaatga tgacagctat tgggcttcac ctgtaaggaa tggatctcag agtcatagct
     6781 ctgaactctt agggaatgga ggctgtaggg aagcagatgc ctgcatgtgt ggtcccttct
     6841 ggtcttcgtt agctggcaac tcacctcctt cctcgtagct catcattccg attaaagatt
     6901 taactcactt gagttacgac ggcctgatct gcttagctgc tgggtcatgc ggagggtcag
     6961 gaacaagggc tggactttgg agccaaacag atgtgatttg tacaccaggg tccttgacct
     7021 cttagttcct ttgtgaagta ggggtgttgg tgtccacttc ataaaaggat gtaattgcag
     7081 taccatgtaa ttgcagcggc ccatgcctct aaacccagca cttgggagac agaggcagga
     7141 ggagctccat aagttcaaac ccagcctggt ctatagactg agttccagga cagccagggc
     7201 tacacagaga acccctgtct tgaaaaacaa acaaagaaaa aaaaaaaaac aaacaaaccc
     7261 acactattaa tcctcctaca tctgcctccc taatgctggt attacaagtg agtaccacta
     7321 cacccagcta acagtaactt ttccgatgct tctcttgtgc atttaaactg aatcttactc
     7381 attccactcg gcccttttcc ccttctccca ggcttccagc gtgcagcaat accctctcca
     7441 tttgtattgg tccagcctga acctatctcc acaagccaaa acacatggct ggggttgtag
     7501 ctcagtggtg aaacaccagc ttagaatctc tcactaaggg actgggctat gactctgtgg
     7561 tagaccacct gtgtctcaca aacaaggccc tgggttaaat tccaaatata ggaatgggtg
     7621 gggtcaaggg ggagtgtgtg tctggaagcc tgctgatgga attagagctc agagttctgc
     7681 actcctggaa cacagtggtc tgggctgcag atggcctcag cttgcctgaa gccattctgt
     7741 gggttgatac taattgttct ggctgctgtc ctgcttatta aggagttgtt attaccaaca
     7801 aaccaggcac agaggccgaa aatctggaaa ggaaggcagt ggcaggatgc ttcctgggcc
     7861 ttcccctgca gcctcctgac ttgtttctcc atactgactg tctggccctg acccacaggc
     7921 cccaggggcc caggggggaa gggtgttgaa ggagatcctt cgaaggtcag gtgtagatcc
     7981 tctcacagag ctgggggtga tgctggaggc tgcttctgcg gttcagagtc cttctggcgg
     8041 ttgagcacag agggggtggg ctcctagcca ggggccagag caaagcgcct gctcccttga
     8101 gacacttcag ggctcaggag gcagtgttgg taaactgctt gctttgcaag ggtaaggacc
     8161 tgaatttggg tcccagtgct gaagaagttg aagctgttga ccagccagcc tagctgaatt
     8221 caggatcagt gagagacagt gtctctaaga acttggtgat acactgtaat cccagcacgg
     8281 gggtggggtg ggtggaaggg gagacagaag gtgaagatct ccaggaattc cagaccagct
     8341 tcatttatat agtgagttct aagctagcca aggatacaga gtggggtcct gggtgatggt
     8401 ttgaatatta actaagacac cctgtctcaa aattaatagt agcaataagt aataaggtag
     8461 agcgcaatta aggaagacac cactgactcc agcattcctg tgtgtgtgta ggcacacaca
     8521 cacacacaca cacacacaca cacacacaca caaagcagag aaaacagagc acaccctaac
     8581 cctgaacacc ctcagtcttc cttcagtatg tattcgcttt gcaaatgata tcaaactaaa
     8641 tgcttataac gttggttctt aatctgtggg tcacgacccc tctgagggtg gggctttccc
     8701 aggggttgtg tggggccatc agaaaacaca gatatttaca ttgtgattca tagcagcaaa
     8761 attacagtta tgaagtagca acaaaaataa ttttatggtt gggggggagg gtcaccacaa
     8821 cagggtgaac tgtatttaag ggtcacggct tataacaagc ctatcttgtg ggtacaaacc
     8881 ttccttattt gtaaagaggc aaaactgaga cttcaaggag ttatatggta tacccaaggg
     8941 gaagaaacct tatgttccct gtggcttttg cacacacaga ctcacacact ccatgtccgc
     9001 caccagtgtc cctaccatgc ttttctgctg gtcctgggtt agctgtttcc tgtatattct
     9061 gcaccccttc ctatggcctg tccatatcct ggcctgtgtc cttctctttc caaacacaag
     9121 cctctctgac ctatcctgct gctctctggt ggctggaggt gggggatcag ctaatgtcgt
     9181 cttagaaaaa caatgataca aaaatagggg ctggacagag tggtggtgat gcacgccttt
     9241 aatcccaaca ctctgaaggc agagacaggt ggatctgtga gttcggaggc cagcctggtc
     9301 tacagagtga gttccaggac agccagcgct atacagagaa acctgtctcg gaaaacaagg
     9361 aaagcaaaac aaaataacaa caattataca atgtgatcta tcggctagag aaaagcaatt
     9421 ttggtgtggt cccgggaatg ccactgtccc cctggtccat cccatgtggt gagaaagaac
     9481 cctgaattgt gtttctatca tatctccttg catgctcacc aagttcccaa gcctctgagt
     9541 ttcagctgcc ctatttatcc agtgagaata atgtctaatg cctaggacga tgaccccacg
     9601 ccctttctgg ctaactctct caagggtccc ttttgagagt ctgttttgtt ctgtcctctt
     9661 ggccagagcg ggaagctatg gggtggccgg tttgtgggtg ctgtcgaccc catcatggag
     9721 aagttcaact catctatctc ctatgaccgg catctgtgga atgtggatgt gcaggggagc
     9781 aaggcctaca gcaggggcct ggagaaggcg gggcttctca ccaaagccga gatgcagcag
     9841 atactgcaag ggttggacaa ggtagtctcc ctgtcacaag ccacacccta catccattcc
     9901 cctgggaacc caggctccta gcccaaatcc ctatgcctga cattctcctt tttcctcctg
     9961 ctgatgctgg agctggaacc ctgggctgtg tgcatgcagg gcaaatgctc tatgctgagt
    10021 cacgccccca gcccatcatt gggagactct acgcaagtgt tctgttgtat cactgagcct
    10081 tgtcccggct ctcatatcct ggggcatagg cagtagaatt ccaggtctgt tgtgtgacct
    10141 tgaaataagt agatggttaa aggcgcataa cgataccacg atatcaacaa gtttgtacaa
    10201 aaaagcaggc tggcgccgga accgaagttc ctattccgaa gttcctattc tctagaaagt
    10261 ataggaactt cgaacccttt cccacaccac cctccacact tgccccaaac actgccaact
    10321 atgtaggagg aaggggttgg gactaacaga agaacccgtt gtggggaagc tgttgggagg
    10381 gtcactttat gttcttgccc aaggtcagtt gggtggcctg cttctgatga ggtggtccca
    10441 aggtctgggg tagaaggtga gagggacagg ccaccaaggt cagccccccc cccctatccc
    10501 ataggagcca ggtccctctc ctggacagga agactgaagg ggagatgcca gagactcagt
    10561 gaagcctggg gtaccctatt ggagtccttc aaggaaacaa acttggcctc accaggcctc
    10621 agccttggct cctcctggga actctactgc ccttgggatc cccttgtagt tgtgggttac
    10681 ataggaaggg ggacgggatt ccccttgact ggctagccta ctcttttctt cagtcttctc
    10741 catctcctct cacctgtctc tcgacccttt ccctaggata gacttggaaa aagataaggg
    10801 gagaaaacaa atgcaaacga ggccagaaag attttggctg ggcattcctt ccgctagctt
    10861 ttattgggat cccctagttt gtgataggcc ttttagctac atctgccaat ccatctcatt
    10921 ttcacacaca cacacaccac tttccttctg gtcagtgggc acatgtccag cctcaagttt
    10981 atatcaccac ccccaatgcc caacacttgt atggccttgg gcgggtcatc ccccccccca
    11041 cccccagtat ctgcaacctc aagctagctt gggtgcgttg gttgtggata agtagctaga
    11101 ctccagcaac cagtaacctc tgccctttct cctccatgac aaccaggtcc caggtcccga
    11161 aaaccaaaga agaagaaccc taacaaagag gacaagcggc ctcgcacagc cttcactgct
    11221 gagcagctcc agaggctcaa ggctgagttt cagaccaaca ggtacctgac agagcagcgg
    11281 cgccagagtc tggcacagga gctcggtacc cggaagatct ggactctaga gaattccgcc
    11341 cctctccctc ccccccccct aacgttactg gccgaagccg cttggaataa ggccggtgtg
    11401 cgtttgtcta tatgttattt tccaccatat tgccgtcttt tggcaatgtg agggcccgga
    11461 aacctggccc tgtcttcttg acgagcattc ctaggggtct ttcccctctc gccaaaggaa
    11521 tgcaaggtct gttgaatgtc gtgaaggaag cagttcctct ggaagcttct tgaagacaaa
    11581 caacgtctgt agcgaccctt tgcaggcagc ggaacccccc acctggcgac aggtgcctct
    11641 gcggccaaaa gccacgtgta taagatacac ctgcaaaggc ggcacaaccc cagtgccacg
    11701 ttgtgagttg gatagttgtg gaaagagtca aatggctctc ctcaagcgta ttcaacaagg
    11761 ggctgaagga tgcccagaag gtaccccatt gtatgggatc tgatctgggg cctcggtgca
    11821 catgctttac atgtgtttag tcgaggttaa aaaacgtcta ggccccccga accacgggga
    11881 cgtggttttc ctttgaaaaa cacgatgata agcttgccac aaccatggaa gatcccgtcg
    11941 ttttacaacg tcgtgactgg gaaaaccctg gcgttaccca acttaatcgc cttgcagcac
    12001 atcccccttt cgccagctgg cgtaatagcg aagaggcccg caccgatcgc ccttcccaac
    12061 agttgcgcag cctgaatggc gaatggcgct ttgcctggtt tccggcacca gaagcggtgc
    12121 cggaaagctg gctggagtgc gatcttcctg aggccgatac tgtcgtcgtc ccctcaaact
    12181 ggcagatgca cggttacgat gcgcccatct acaccaacgt gacctatccc attacggtca
    12241 atccgccgtt tgttcccacg gagaatccga cgggttgtta ctcgctcaca tttaatgttg
    12301 atgaaagctg gctacaggaa ggccagacgc gaattatttt tgatggcgtt aactcggcgt
    12361 ttcatctgtg gtgcaacggg cgctgggtcg gttacggcca ggacagtcgt ttgccgtctg
    12421 aatttgacct gagcgcattt ttacgcgccg gagaaaaccg cctcgcggtg atggtgctgc
    12481 gctggagtga cggcagttat ctggaagatc aggatatgtg gcggatgagc ggcattttcc
    12541 gtgacgtctc gttgctgcat aaaccgacta cacaaatcag cgatttccat gttgccactc
    12601 gctttaatga tgatttcagc cgcgctgtac tggaggctga agttcagatg tgcggcgagt
    12661 tgcgtgacta cctacgggta acagtttctt tatggcaggg tgaaacgcag gtcgccagcg
    12721 gcaccgcgcc tttcggcggt gaaattatcg atgagcgtgg tggttatgcc gatcgcgtca
    12781 cactacgtct gaacgtcgaa aacccgaaac tgtggagcgc cgaaatcccg aatctctatc
    12841 gtgcggtggt tgaactgcac accgccgacg gcacgctgat tgaagcagaa gcctgcgatg
    12901 tcggtttccg cgaggtgcgg attgaaaatg gtctgctgct gctgaacggc aagccgttgc
    12961 tgattcgagg cgttaaccgt cacgagcatc atcctctgca tggtcaggtc atggatgagc
    13021 agacgatggt gcaggatatc ctgctgatga agcagaacaa ctttaacgcc gtgcgctgtt
    13081 cgcattatcc gaaccatccg ctgtggtaca cgctgtgcga ccgctacggc ctgtatgtgg
    13141 tggatgaagc caatattgaa acccacggca tggtgccaat gaatcgtctg accgatgatc
    13201 cgcgctggct accggcgatg agcgaacgcg taacgcgaat ggtgcagcgc gatcgtaatc
    13261 acccgagtgt gatcatctgg tcgctgggga atgaatcagg ccacggcgct aatcacgacg
    13321 cgctgtatcg ctggatcaaa tctgtcgatc cttcccgccc ggtgcagtat gaaggcggcg
    13381 gagccgacac cacggccacc gatattattt gcccgatgta cgcgcgcgtg gatgaagacc
    13441 agcccttccc ggctgtgccg aaatggtcca tcaaaaaatg gctttcgcta cctggagaga
    13501 cgcgcccgct gatcctttgc gaatacgccc acgcgatggg taacagtctt ggcggtttcg
    13561 ctaaatactg gcaggcgttt cgtcagtatc cccgtttaca gggcggcttc gtctgggact
    13621 gggtggatca gtcgctgatt aaatatgatg aaaacggcaa cccgtggtcg gcttacggcg
    13681 gtgattttgg cgatacgccg aacgatcgcc agttctgtat gaacggtctg gtctttgccg
    13741 accgcacgcc gcatccagcg ctgacggaag caaaacacca gcagcagttt ttccagttcc
    13801 gtttatccgg gcaaaccatc gaagtgacca gcgaatacct gttccgtcat agcgataacg
    13861 agctcctgca ctggatggtg gcgctggatg gtaagccgct ggcaagcggt gaagtgcctc
    13921 tggatgtcgc tccacaaggt aaacagttga ttgaactgcc tgaactaccg cagccggaga
    13981 gcgccgggca actctggctc acagtacgcg tagtgcaacc gaacgcgacc gcatggtcag
    14041 aagccgggca catcagcgcc tggcagcagt ggcgtctggc ggaaaacctc agtgtgacgc
    14101 tccccgccgc gtcccacgcc atcccgcatc tgaccaccag cgaaatggat ttttgcatcg
    14161 agctgggtaa taagcgttgg caatttaacc gccagtcagg ctttctttca cagatgtgga
    14221 ttggcgataa aaaacaactg ctgacgccgc tgcgcgatca gttcacccgt gcaccgctgg
    14281 ataacgacat tggcgtaagt gaagcgaccc gcattgaccc taacgcctgg gtcgaacgct
    14341 ggaaggcggc gggccattac caggccgaag cagcgttgtt gcagtgcacg gcagatacac
    14401 ttgctgatgc ggtgctgatt acgaccgctc acgcgtggca gcatcagggg aaaaccttat
    14461 ttatcagccg gaaaacctac cggattgatg gtagtggtca aatggcgatt accgttgatg
    14521 ttgaagtggc gagcgataca ccgcatccgg cgcggattgg cctgaactgc cagctggcgc
    14581 aggtagcaga gcgggtaaac tggctcggat tagggccgca agaaaactat cccgaccgcc
    14641 ttactgccgc ctgttttgac cgctgggatc tgccattgtc agacatgtat accccgtacg
    14701 tcttcccgag cgaaaacggt ctgcgctgcg ggacgcgcga attgaattat ggcccacacc
    14761 agtggcgcgg cgacttccag ttcaacatca gccgctacag tcaacagcaa ctgatggaaa
    14821 ccagccatcg ccatctgctg cacgcggaag aaggcacatg gctgaatatc gacggtttcc
    14881 atatggggat tggtggcgac gactcctgga gcccgtcagt atcggcggaa ttccagctga
    14941 gcgccggtcg ctaccattac cagttggtct ggtgtcaaaa ataataataa ccgggcaggg
    15001 gggatctaag ctctagataa gtaatgatca taatcagcca tatcacatct gtagaggttt
    15061 tacttgcttt aaaaaacctc ccacacctcc ccctgaacct gaaacataaa atgaatgcaa
    15121 ttgttgttgt taacttgttt attgcagctt ataatggtta caaataaagc aatagcatca
    15181 caaatttcac aaataaagca tttttttcac tgcattctag ttgtggtttg tccaaactca
    15241 tcaatgtatc ttatcatgtc tggatccgga ataacttcgt atagcataca ttatacgaag
    15301 ttatgtttaa acggcgcgcc ccggaattcg ccttctgcag gagcgtacag aacccagggc
    15361 cctggcaccc gtgcagaccc tggcccaccc cacctgggcg ctcagtgccc aagagatgtc
    15421 cacacctagg atgtcccgcg gtgggtgggg ggcccgagag acgggcaggc cgggggcagg
    15481 cctggccatg cggggccgaa ccgggcactg cccagcgtgg gcgcgggggc cacggcgcgc
    15541 gcccccagcc cccgggccca gcaccccaag gcggccaacg ccaaaactct ccctcctcct
    15601 cttcctcaat ctcgctctcg ctcttttttt ttttcgcaaa aggaggggag agggggtaaa
    15661 aaaatgctgc actgtgcggc gaagccggtg agtgagcggc gcggggccaa tcagcgtgcg
    15721 ccgttccgaa agttgccttt tatggctcga gcggccgcgg cggcgcccta taaaacccag
    15781 cggcgcgacg cgccaccacc gccgagaccg cgtccgcccc gcgagcacag agcctcgcct
    15841 ttgccgatcc tctagagtcg agatccgccg ccaccatgat tgaacaagat ggattgcacg
    15901 caggttctcc ggccgcttgg gtggagaggc tattcggcta tgactgggca caacagacaa
    15961 tcggctgctc tgatgccgcc gtgttccggc tgtcagcgca ggggcgcccg gttctttttg
    16021 tcaagaccga cctgtccggt gccctgaatg aactgcagga cgaggcagcg cggctatcgt
    16081 ggctggccac gacgggcgtt ccttgcgcag ctgtgctcga cgttgtcact gaagcgggaa
    16141 gggactggct gctattgggc gaagtgccgg ggcaggatct cctgtcatct caccttgctc
    16201 ctgccgagaa agtatccatc atggctgatg caatgcggcg gctgcatacg cttgatccgg
    16261 ctacctgccc attcgaccac caagcgaaac atcgcatcga gcgagcacgt actcggatgg
    16321 aagccggtct tgtcgatcag gatgatctgg acgaagagca tcaggggctc gcgccagccg
    16381 aactgttcgc caggctcaag gcgcgcatgc ccgacggcga ggatctcgtc gtgacccatg
    16441 gcgatgcctg cttgccgaat atcatggtgg aaaatggccg cttttctgga ttcatcgact
    16501 gtggccggct gggtgtggcg gaccgctatc aggacatagc gttggctacc cgtgatattg
    16561 ctgaagagct tggcggcgaa tgggctgacc gcttcctcgt gctttacggt atcgccgctc
    16621 ccgattcgca gcgcatcgcc ttctatcgcc ttcttgacga gttcttctga gcgggactct
    16681 ggggttcgaa atgaccgacc aagcgacgcc caacctgcca tcacgagatt tcgattccac
    16741 cgccgccttc tatgaaaggt tgggcttcgg aatcgttttc cgggacgccg gctggatgat
    16801 cctccagcgc ggggatctca tgctggagtt cttcgcccac cccccggatc taagctctag
    16861 ataagtaatg atcataatca gccatatcac atctgtagag gttttacttg ctttaaaaaa
    16921 cctcccacac ctccccctga acctgaaaca taaaatgaat gcaattgttg ttgttaactt
    16981 gtttattgca gcttataatg gttacaaata aagcaatagc atcacaaatt tcacaaataa
    17041 agcatttttt tcactgcatt ctagttgtgg tttgtccaaa ctcatcaatg tatcttatca
    17101 tgtctggatc cgggggtacc gcgtcgagaa gttcctattc cgaagttcct attctctaga
    17161 aagtatagga acttcgtcga gataacttcg tatagcatac attatacgaa gttatgtcga
    17221 gatatctaga cccagctttc ttgtacaaag tggttgatat ctctatagtc gcagtaggcg
    17281 gtggtgtctt gcctgaatgt atgtgtgtct aaggatctcg gacaccctgg aactggagtt
    17341 acagatgagt tgcggctgtg gtccgcaatg tgggtgctgg gaattgaacc tggatcctct
    17401 ggaatcgcag ccagtgctct taacaccacc ccaccccacc ctcttcccat ctctgtctgt
    17461 cagtgactcc tcattgctca tgaccaaggt ggactgggtc tgagagcatt cctcagggat
    17521 ggggaagtag tctatggatc agctgccata caagggcatt taaccatggt ggaaccggga
    17581 ccaaggcagg gagactcctg gctcctgatg cccaatcaac ctgatatcct gggttgctgc
    17641 taccttgttc aggttgctga agagtgggcc caaggcacct tcaaattaca tcctaatgat
    17701 gaagacatcc acacagccaa cgagcggcgc ctgaaggtat gacacaccct tcttcataag
    17761 taatctctct gtatctcacc ttatcctgtc acaggcatcc ttggcagagt agaaatggca
    17821 agagacttgg gcagaatggg gttgaggggg aggtccctgg catagggaag gagccacagg
    17881 gtcggcaggg acccctacct ggacggagtg tcaccacttg aactgtgagc agggagttcc
    17941 taacctcatg cctcttcact ccaggaactc atcggtgaag ctgcagggaa gctacacaca
    18001 ggacgaagtc gcaacgacca ggtgtccccg tccctcctgc cttcttctac gaacctgtca
    18061 accatgggcg tccaggaggc tcttaaggct cagctgctgt cctggttctc tagggaagca
    18121 gcaaacgtta tgccctgagt ccgcccttct cctctccaca ggtggtcacg gacctcaggc
    18181 tgtggatgag gcagacctgc tcaaaactct ccgccctcct ccgggtgctc attggaacca
    18241 tggtcgaccg ggcagaggcg taagtctcct ggggatactg ccatgggaat tttctccttg
    18301 gaggggatct aagcaaggaa tgagtgtggt taaccctaaa ccagccatga caggaggtct
    18361 gcacacagca tggacgatgg ttccaccagg gctgcatagt agataggggt ctggtcttga
    18421 gatggcgcaa cgcaattaat gataacttcg tatagcatac attatacgaa gttatggtct
    18481 gagctcgcca tcagttcagc agaattacat ctgaacacct gggaggaaga acacaatact
    18541 caagtgaagt ccaaagactc ccgaaccctc ctgaaggaag agaatactag tattccacag
    18601 gcccagttgg gtttgggttt ttgttttcca gggtatttgt ttatttgtgg tgttgtttct
    18661 tttatatgta taagtgtttt gtctgcacat gtgtatgtgt gctgcccgca tgcctggtgc
    18721 ctgtggaggt tagaagaggg catcaggtcc tcctttcact caagccgtga attagccatg
    18781 agccaccatg tggggactgg gagtcaaatc ccaggtcttt ctgcaagacc aaggggcctt
    18841 aaccaataag ccacctttcc aggcccgcag gcccaactat gacaggctca acgtccctca
    18901 tgaacatgtc agcagtttga ctcagaggat agagcccagg tggccaccag gctctgttct
    18961 cctctgaatg tgagacctag atggccttgg tgaagagagt tggacatgag gccctgaggt
    19021 attaggtggg ctcagagctc ccagaacaat aaggagcagg gtgtgactta ccagctccat
    19081 cccctaccta ggccagccca gagcacacca ggcgacagta tctgtttaag gatttttgga
    19141 gactgaagct ccaggtgccc aaggaaaggg cttgactaag cgcaaagcag gcagccactc
    19201 tccaatctag gctgtcccat cttactccac tccccaccct acacagaagg cagatgacag
    19261 agccaagggc tgcctcctgc cagcctcgtc ccatgcatcc atgttctaat gtccctggga
    19321 ctggctttgt ccccttcaga cttgacaaag gagaccctga aatatcttag tatcagaatt
    19381 agggcgacgt ctcccatttc ttaactctgt gtcccgtccc ccgtcctgcc ccgtcccgtc
    19441 ccgtccgtcc cgtcgtcccc ccccaccccg tccccccccc cccccccccg ttcatagacc
    19501 tcagcttagt gtgaatgatg caaaaggata tgaactgtgg gaggggggtg gactgctgtt
    19561 aagaatgagg aaggggtagt gaatacagga aattgaacat attgatggtt agacactaag
    19621 tgtagcctgg ggcttgctat gtagcccagg ctagcctcaa gtttcctttc ttcctttcct
    19681 tctttttcct ctctttctct gtcctttcct ctcctctcct tttatttttt tatttttatt
    19741 tttttttaaa gacagcccaa gccggctcca aatccactgt gtaactgaag ccgcccttga
    19801 actcctggtt ctcctgcttc tcctcccaat cgctaggatt acaggtgtcc gccacctcac
    19861 ccagagcgtg ggctttgtgt ttgagacaga gtctcatcca caacacaaag aactcaccat
    19921 atatggccaa agctggtctc aatcttactg cagtcctcct gcctcaacct cccgagcact
    19981 gggaccgcag actcgcacca tcatgccctt cctggtttag tctttgagct cactgactca
    20041 cttccggttt tatcggtggc gagcatctgc tcccttttta tgggcggagc gccacaggtc
    20101 tattcttacc ttgcctgaaa agagtgttcc gggtgtccta agcaagcctt acctgtccct
    20161 gccagacccc agtccctcag gtctcctgct tctccacctg ctacagggaa cgtgatgtcc
    20221 tcttcccagg gtacacacac ttgcagagag ctcagcccat tcgctggagc cactggatcc
    20281 tgaggtgagt cgtgcggagc aggggcggta ggtaggaagc ggccctgacc aggggctttg
    20341 atggaagagg aggctcgcta gtgtcctacc accaaccatc cacccctatt ccctatttcc
    20401 cacagccacg ctgttgcgct gacacgagat tcagagagac tcttggaggt gcagaagcgg
    20461 atcaatgtct tgccactggg gaggtaaggc attattaacc ctcgctcggt gtccccttat
    20521 ggaagctgag ggcaaattgc tacccaatca agactgagga aagcgtggag attagaggga
    20581 ggggcctatg agaccctgcc ccttcctcag ggtctatata tagacagtcg tggttgctag
    20641 gggacggaca tttcttcatt ggttaagttg ccagtgctcc tattggcaac cactcacgca
    20701 ttcgcctatt agcagcccta gtgaaactca ctgggtcacc aacaaagaca tgaaatgttg
    20761 agaaaaggaa ggactcatca gagtagtaag aggacaagag agggtaatgg aggagcaaat
    20821 atgattaaaa tacattccgc gtgtgtatga aaatggcata atgaaaccag atttgtataa
    20881 tatacatgct aattgaaaag gttaggggct ggggagatgg ctcagcggtt aagcgcactg
    20941 actgctcttc cagagtcctg agttcaattc ccagccacca catggtggct cccaaccatc
    21001 tgtaatggga tccagtgccc tcttctggtg cgtctgaagg tggctacagt gtactcatat
    21061 acataaaata aataaataaa tctacagtgt actcatatac ataaaataaa taaataaatc
    21121 ttttttttta aagaaaactt tagggtgggc tggagagatg gctcagtgtt taagggccgc
    21181 gctgctcttc cagaggacta aagttcagtt cccagcaccc accctgggca gaacataacc
    21241 cagccataac ttcagctcca ggaactccag tgcccccttc tggcctccat gggcactgca
    21301 cacatgtgac aaacattcac acatccatac acacacacac acacatacac acacacacaa
    21361 gaataataaa aacaggtctt taaaaataaa acaaaactgt aaaggctgga gagatggcta
    21421 agaacaccag ctgctttcac agaagtccca ggtttggttc ccgatgctca cattgggtgc
    21481 tcacaactgc ctctaacatc agttcctggg gctctgaggt cctcttctgg actctgtgga
    21541 cacctacgtg cacttggttc acatacagac aagaaggcat gcacacacct acacacaata
    21601 tttttaatag aaaagagtta gaccctgctc tgcctttcag atctctaaca tggggataac
    21661 caaacaagaa aaacgctgaa agcccagcca gcttcccatc tcgcaccatg ttccctgcat
    21721 ggtgaaactt ttttgggcct taaggtggac aggccaggaa agcagctgag caaccaaggt
    21781 ttgcttctga gtgttgcatg tgattggtac ccagagcctc aacctctgtg aaccccgtct
    21841 ctctacagtg gggccattgc aggcaaccct ctgggtgtgg accgggagct actccgtgca
    21901 ggtgaggcac cttgttcatc cttctctaga gactgtcaca cttagcttct gctggtctca
    21961 aagacacaca agatgacatg ggagaggcac agagaactcg tgcccacaat ataaacagca
    22021 caatttggtg gaatttttcc tggtgataag taactcaatc ctatatgcac aataaaactt
    22081 aaaacatggt tacattgaaa ctctttgtaa gatacacatg acagctccca tgaagatggg
    22141 ttccgcagat taggatctgg tgtggtctca gctacacagt gcaaaaatca ccaggcaatt
    22201 aactacatcc attccctggc ttctgggcag aaagcaggtt gtgcatccgt ccctttgtag
    22261 tctaacctgc tgtgtaacat ttctggtt
//
