# Supplementary material for: CRISPR-Cas9 enables conditional mutagenesis of challenging loci
Source: Sci Rep. 2016 Sep 1;6:32326. doi: 10.1038/srep32326 (PMC5007477; doi:10.1038/srep32326)
Supplement: Supplementary File 3 [file srep32326-s3.zip › gb/HEP01003_A04_vector.gb]

LOCUS       99176#L1L2_Bact_P#L3L4_pD223_DTA_spec        23166 bp    dna     circular UNK 
ACCESSION   unknown
SOURCE      Mus musculus
  ORGANISM  Mus musculus
            Eukaryota; Metazoa; Chordata; Craniata; Vertebrata; Euteleostomi;
            Mammalia; Eutheria; Euarchontoglires; Glires; Rodentia;
            Sciurognathi; Muroidea; Muridae; Murinae; Mus.
COMMENT     cassette: L1L2_Bact_P
COMMENT     design_id: 99176
COMMENT     backbone: L3L4_pD223_DTA_spec
COMMENT     transcript_id: ENSMUST00000020792
FEATURES             Location/Qualifiers
     misc_feature    29..49
                     /note="B4 Gateway"
                     /label="B4 Gateway"
     misc_feature    complement(125..378)
                     /note="BGH pA"
                     /label="BGH pA"
     CDS             complement(503..1159)
                     /note="DTA"
                     /label="DTA"
     promoter        complement(1173..1685)
                     /note="PGK promoter"
                     /label="PGK promoter"
     promoter        1686..1836
                     /note="spectinomycin promoter"
                     /label="spectinomycin promoter"
     CDS             1837..2847
                     /note="SpecR"
                     /label="SpecR"
     misc_feature    2995..3587
                     /note="pUC ori"
                     /label="pUC ori"
     misc_feature    3858..3885
                     /note="rrnB T2"
                     /label="rrnB T2"
     misc_feature    4017..4060
                     /note="rrnB T1"
                     /label="rrnB T1"
     misc_feature    4156..4176
                     /note="B3 Gateway"
                     /label="B3 Gateway"
     misc_feature    4182..4189
                     /note="AsiSI"
                     /label="AsiSI"
     misc_feature    1..4214
                     /note="Synthetic Backbone"
                     /label="Synthetic Backbone"
     exon            9174..9309
                     /db_xref="ENSEMBL:ENSMUSE00000770985"
                     /rank="1"
                     /note="ENSMUSE00000770985"
                     /label="ENSMUSE00000770985"
     misc_feature    4215..9546
                     /note="5 arm"
                     /label="5 arm"
     misc_feature    9574..9598
                     /note="B1 Gateway"
                     /label="B1 Gateway"
     misc_feature    9611..9658
                     /note="Frt"
                     /label="Frt"
     intron          9659..10533
                     /note="mouse En2 intron"
                     /label="mouse En2 intron"
     misc_feature    10531..10533
                     /note="Splice Acceptor"
                     /label="Splice Acceptor"
     exon            10534..10706
                     /note="mouse En2 exon"
                     /label="mouse En2 exon"
     misc_feature    10718..11311
                     /note="ECMV IRES"
                     /label="ECMV IRES"
     gene            11312..14372
                     /gene="lacZ"
                     /note="lacZ"
                     /label="lacZ"
     misc_feature    14411..14654
                     /note="SV40 polyadenylation site"
                     /label="SV40 polyadenylation site"
     misc_feature    14658..14691
                     /note="loxP"
                     /label="loxP"
     promoter        14718..15237
                     /note="human beta actin promoter"
                     /label="human beta actin promoter"
     gene            15263..16057
                     /gene="NeoR"
                     /note="NeoR"
                     /label="NeoR"
     misc_feature    16257..16498
                     /note="SV40 polyadenylation site"
                     /label="SV40 polyadenylation site"
     misc_feature    16515..16562
                     /note="Frt"
                     /label="Frt"
     misc_feature    16569..16602
                     /note="loxP"
                     /label="loxP"
     misc_feature    10548..10625
                     /note="FCHK std_gpr"
                     /label="FCHK std_gpr"
     misc_feature    16618..16638
                     /note="B2 Gateway"
                     /label="B2 Gateway"
     misc_feature    9547..16668
                     /note="Synthetic Cassette"
                     /label="Synthetic Cassette"
     exon            17021..17107
                     /db_xref="ENSEMBL:ENSMUSE00000870187"
                     /type="targeted"
                     /rank="2"
                     /note="target exon 1 ENSMUSE00000870187"
     exon            17273..17626
                     /db_xref="ENSEMBL:ENSMUSE00000105396"
                     /type="targeted"
                     /rank="3"
                     /note="target exon 2 ENSMUSE00000105396"
     exon            18445..18701
                     /db_xref="ENSEMBL:ENSMUSE00000579550"
                     /type="targeted"
                     /rank="4"
                     /note="target exon 3 ENSMUSE00000579550"
     misc_feature    16669..18897
                     /note="Critical Region"
                     /label="Critical Region"
     misc_feature    18921..18954
                     /note="Downstream LoxP"
                     /label="Downstream LoxP"
     misc_feature    18898..18977
                     /note="synthetic loxP region"
                     /label="synthetic loxP region"
     misc_feature    18978..23166
                     /note="3 arm"
                     /label="3 arm"
ORIGIN      
        1 ccactggccg tcgttttaca ttaattaaca acttttctat acaaagttga cagatatctg
       61 tttaaactcg gccgctctag cctcgaggct agaactagtg gatctcgagc cccagctggt
      121 tctttccgcc tcagaagcca tagagcccac cgcatcccca gcatgcctgc tattgtcttc
      181 ccaatcctcc cccttgctgt cctgccccac cccacccccc agaatagaat gacacctact
      241 cagacaatgc gatgcaattt cctcatttta ttaggaaagg acagtgggag tggcaccttc
      301 cagggtcaag gaaggcacgg gggaggggca aacaacagat ggctggcaac tagaaggcac
      361 agtcgaggct gatcagcgag ctctaggatc tgcattccac cactgctccc attcatcagt
      421 tccataggtt ggaatctaaa atacacaaac aattagaatc agtagtttaa cacattatac
      481 acttaaaaat tttatattta ccttagagct ttaaatctct gtaggtagtt tgtccaatta
      541 tgtcacacca cagaagtaag gttccttcac aaagagatcg cctgacacga tttcctgcac
      601 aggcttgagc catatactca tacatcgcat cttggccacg ttttccacgg gtttcaaaat
      661 taatctcaag ttctacgctt aacgctttcg cctgttccca gttattaata tattcaacgc
      721 tagaactccc ctcagcgaag ggaaggctga gcactacacg cgaagcacca tcaccgaacc
      781 ttttgataaa ctcttccgtt ccgacttgct ccatcaacgg ttcagtgaga cttaaaccta
      841 actctttctt aatagtttcg gcattatcca cttttagtgc gagaaccttc gtcagtcctg
      901 gatacgtcac tttgaccacg cctccagctt ttccagagag cgggttttca ttatctacag
      961 agtatcccgc agcgtcgtat ttattgtcgg tactataaaa ccctttccaa tcatcgtcat
     1021 aatttccttg tgtaccagat tttggctttt gtataccttt ttgaatggaa tctacataac
     1081 caggtttagt cccgtggtac gaagaaaagt tttccatcac aaaagattta gaagaatcaa
     1141 caacatcatc aggatccatg gcgaggacct gcaggtcgaa aggcccggag atgaggaaga
     1201 ggagaacagc gcggcagacg tgcgcttttg aagcgtgcag aatgccgggc ctccggagga
     1261 ccttcgggcg cccgccccgc ccctgagccc gcccctgagc ccgcccccgg acccacccct
     1321 tcccagcctc tgagcccaga aagcgaagga gcaaagctgc tattggccgc tgccccaaag
     1381 gcctacccgc ttccattgct cagcggtgct gtccatctgc acgagactag tgagacgtgc
     1441 tacttccatt tgtcacgtcc tgcacgacgc gagctgcggg gcggggggga acttcctgac
     1501 taggggagga gtagaaggtg gcgcgaaggg gccaccaaag aacggagccg gttggcgcct
     1561 accggtggat gtggaatgtg tgcgaggcca gaggccactt gtgtagcgcc aagtgcccag
     1621 cggggctgct aaagcgcatg ctccagactg ccttgggaaa agcgcctccc ctacccggta
     1681 gaattcgata aacagctcta gaccagccag gacagaaatg cctcgacttc gctgctaccc
     1741 aaggttgccg ggtgacgcac accgtggaaa cggatgaagg cacgaaccca gtggacataa
     1801 gcctgttcgg ttcgtaagct gtaatgcaag tagcgtatgc gctcacgcaa ctggtccaga
     1861 accttgaccg aacgcagcgg tggtaacggc gcagtggcgg ttttcatggc ttgttatgac
     1921 tgtttttttg gggtacagtc tatgcctcgg gcatccaagc agcaagcgcg ttacgccgtg
     1981 ggtcgatgtt tgatgttatg gagcagcaac gatgttacgc agcagggcag tcgccctaaa
     2041 acaaagttaa acattatgag ggaagcggtg atcgccgaag tatcgactca actatcagag
     2101 gtagttggcg tcatcgagcg ccatctcgaa ccgacgttgc tggccgtaca tttgtacggc
     2161 tccgcagtgg atggcggcct gaagccacac agtgatattg atttgctggt tacggtgacc
     2221 gtaaggcttg atgaaacaac gcggcgagct ttgatcaacg accttttgga aacttcggct
     2281 tcccctggag agagcgagat tctccgcgct gtagaagtca ccattgttgt gcacgacgac
     2341 atcattccgt ggcgttatcc agctaagcgc gaactgcaat ttggagaatg gcagcgcaat
     2401 gacattcttg caggtatctt cgagccagcc acgatcgaca ttgatctggc tatcttgctg
     2461 acaaaagcaa gagaacatag cgttgccttg gtaggtccag cggcggagga actctttgat
     2521 ccggttcctg aacaggatct atttgaggcg ctaaatgaaa ccttaacgct atggaactcg
     2581 ccgcccgact gggctggcga tgagcgaaat gtagtgctta cgttgtcccg catttggtac
     2641 agcgcagtaa ccggcaaaat cgcgccgaag gatgtcgctg ccgactgggc aatggagcgc
     2701 ctgccggccc agtatcagcc cgtcatactt gaagctagac aggcttatct tggacaagaa
     2761 gaagatcgct tggcctcgcg cgcagatcag ttggaagaat ttgtccacta cgtgaaaggc
     2821 gagatcacca aggtagtcgg caaataaccc tcgagccacc catgaccaaa atcccttaac
     2881 gtgagttacg cgtcgttcca ctgagcgtca gaccccgtag aaaagatcaa aggatcttct
     2941 tgagatcctt tttttctgcg cgtaatctgc tgcttgcaaa caaaaaaacc accgctacca
     3001 gcggtggttt gtttgccgga tcaagagcta ccaactcttt ttccgaaggt aactggcttc
     3061 agcagagcgc agataccaaa tactgttctt ctagtgtagc cgtagttagg ccaccacttc
     3121 aagaactctg tagcaccgcc tacatacctc gctctgctaa tcctgttacc agtggctgct
     3181 gccagtggcg ataagtcgtg tcttaccggg ttggactcaa gacgatagtt accggataag
     3241 gcgcagcggt cgggctgaac ggggggttcg tgcacacagc ccagcttgga gcgaacgacc
     3301 tacaccgaac tgagatacct acagcgtgag ctatgagaaa gcgccacgct tcccgaaggg
     3361 agaaaggcgg acaggtatcc ggtaagcggc agggtcggaa caggagagcg cacgagggag
     3421 cttccagggg gaaacgcctg gtatctttat agtcctgtcg ggtttcgcca cctctgactt
     3481 gagcgtcgat ttttgtgatg ctcgtcaggg gggcggagcc tatggaaaaa cgccagcaac
     3541 gcggcctttt tacggttcct ggccttttgc tggccttttg ctcacatgtt ctttcctgcg
     3601 ttatcccctg attctgtgga taaccgtatt accgcctttg agtgagctga taccgctcgc
     3661 cgcagccgaa cgaccgagcg cagcgagtca gtgagcgagg aagcggaaga gcgcccaata
     3721 cgcaaaccgc ctctccccgc gcgttggccg attcattaat gcagctggca cgacaggttt
     3781 cccgactgga aagcgggcag tgagcgcaac gcaattaata cgcgtaccgc tagccaggaa
     3841 gagtttgtag aaacgcaaaa aggccatccg tcaggatggc cttctgctta gtttgatgcc
     3901 tggcagttta tggcgggcgt cctgcccgcc accctccggg ccgttgcttc acaacgttca
     3961 aatccgctcc cggcggattt gtcctactca ggagagcgtt caccgacaaa caacagataa
     4021 aacgaaaggc ccagtcttcc gactgagcct ttcgttttat ttgatgcctg gcagttccct
     4081 actctcgcgt taacgctagc atggatgttt tcccagtcac gacgttgtaa aacgacggcc
     4141 agtcttaaat cgtgccaact ttattataca aagttgcgga cgcgatcgcc ggcggataac
     4201 aatttcacac aggaaaaggt attttctgct attaagcttc cactatgcct gtaagagtgt
     4261 aaaacttttt atttacagta caaaggctgc aattcccaac agttgatcgt ctcagtttca
     4321 agtccaagtg ttttgacgtc gcttgcattg ccggttgtga cagcttgccc agtgcaggca
     4381 gattctttca gagccatgtc tccaagcatg agattcctga aggaaggcac tagaaaccca
     4441 gtcttcgaag atccagttgg gaaggcacct agccatcatt tgagagtgtc cacaaacatt
     4501 tgaatccctt aaaggaagag ttagttgtgt gtgctctatt tgccagtctt ttcctggtca
     4561 ctgcccacta ggctgggatg gagccactac aagaggagtc tagacctcca ggatcattca
     4621 taacatagga aattccacaa acagttttac aaaggcctgt gccaccaaac ggctgtttgc
     4681 aagtttatta tcatcatatg gttccttagt tattagggag catggaggga cttttctggt
     4741 ttaagccggc caccctggcc atccttggat ttaaaagatc cagtgctagg cctaatcatt
     4801 gacaatattt tctccggctt gaagcctgac atggagctta gtaactcctc cgtggtgaac
     4861 tcttagcttc ctgccatctg tccttcagtc gtccagagct gaatgtccaa aagagactga
     4921 gaaagcacaa gaccttagag aaataagggt tttccctgct gggggtgagg ggtggggtgt
     4981 taaaggagaa gaggtttatg gaatatagac ccttggtagg ctagctacct ttgatagact
     5041 ttttttcttt tctcatgggg tcggcttatc tcagaccaca tgccctttct cccctgctcc
     5101 acccttatcc tctaggctgc tgttagactt acagcttgcc tattctgagg tttttcttca
     5161 cctcctaaac tgtctcccag ctgccatttg agcccattct tttattaatg aaattaagaa
     5221 ccccaagaag ggaccttgat ttcctgggta tcataattgg ctcctcctga actcccccag
     5281 gtgtctggta acacttgctg cctgtccttc cttttaattc tttcctaggt ggacaaaata
     5341 acttctttcc tgcatcccca gatgacatca gtactttctg ctgtggacct gtgagcccat
     5401 ggcagcaggg ccctgaagac ccgggggcgc ggggtgggaa tctttgcgat gtacgaaggc
     5461 agcagcttac tgagactctt gtgagctgag aagggcctgc tctggaggtc ctctaaaggg
     5521 aaagtggcaa ggaccagggg caacatctga ggaccttagg aacgggacac tttccccggt
     5581 gaagaggctg ttctacttct acgaagctac accacgccac tccccttcct tctgttcacc
     5641 gacccatctg gcagagcaag gttcccacgg caggagcagc tacagtcctg gggctctcag
     5701 cacagcgtga gtggtgagct caggacacaa ccctgtagtt gctacaaaca tggcgaaagc
     5761 cagtgcagtg gacgttgtgc ctgccgaggt ggagctcttt ggtgagaccc aggagcctgg
     5821 ggaccgcttt cagaggacct tgaagagact tcagaggccc ctgcttaggg gcttaggagc
     5881 aaacctgctg caagtggaaa tggggagagc caacgggaac tttgtgcaaa taaactccct
     5941 ggttccgccc cagggaagga aggaaaaaca acaaacaaac aaaacacctc taaagacata
     6001 cagatgtagt gacacataaa ctcctgcaga gggcgccaag agctagaaac gccactaagc
     6061 gaaatttaac cttcggtttg ctgttaattt ttattaattt cattccgaga gggtggcgtg
     6121 taccactttt cacctcacct cctcttttcc tttttttttt tctttttctt tttgttgaag
     6181 ctaaattcac acagcataaa acaaaccaca ttggcactta agacattcac aaatgttttt
     6241 caactagcac ctatatcaaa tctgaaaata aactcagtgc cttaaaataa ggcctcaaaa
     6301 ccattatgca accccatcgt tccacaccca tttccatccc ctccattact actcatctta
     6361 gctgaatccc taactagccc tcgccgtttg tgcttaccgc tgaggcacgt ggctgagtat
     6421 ctctttggct cccagctgga ccctctggac catgcaccac cgtggttaga gtaatgcact
     6481 caggcctgag ccaataataa aagagggcac actctgactc agtctcccgt gggtctgggg
     6541 gaagtatccc agacagcaga ccccttaaag tcccggcatt tgagaggtag aagctgaagg
     6601 atcaggaaac cttttttgaa aataacttta aataaatgat aaaatgaatt catttttaac
     6661 tggtatatta agattataca taactatggg atagccctgg agtgataatg tacaggtgtg
     6721 taatatctaa atcaggtggg acagctgccc actgtgtgtt ctaggaacct ttcatgaatc
     6781 ctctagaaga gcagcaagta ctctgagcca ctggcccatc tctccagccc tgtcctactg
     6841 ttcctgtcta atcttgtaca gaccctctgt gatcagtaca ggtgctctgt gatcaatata
     6901 gatgctctgt agtcagtaca gaccctctgt gatcaggaca gatcctctgt gatcaggaca
     6961 gatcctctgt gatcaggaca gatcccctgt gatcagtata gatcctctgt atcagtacag
     7021 atctcctgtg atcagtacag atgctctgtg atcaatacag atgctctgta gtcagtacag
     7081 atcctctgtg ttagcagatc accacttctt gctatttaac acttacctca gcatccatcg
     7141 atcaacccct ttggtcccaa actctgttcc acagcattct actttcacct tctctgagat
     7201 caacatctca gctgccatgt atgagttggc tagtgctgtg ctcatttctc tgtgcctggc
     7261 tcatcttact taacataaaa aatctccagt tctgtgcatc ttgttactaa tgataggttt
     7321 cgctctgttc tggttgcaga gtcctgctgc ctagcttttc accctccagt gctgtgggtt
     7381 tatttaattt ctcttagcta tcaagaatag ggctggccag gtagtggtgg catatacctt
     7441 taatcccagc gctcgggagg cagaggcagg aggatctctg tgagttcgag accagcctga
     7501 tctgcagagt gagttccagg acaggtagga ctattgcaca gagagaccct gtctcaaaaa
     7561 gaaaaacaaa acaaacaaac aaacaaaaaa atgaaaaccc tagggtggca gtgcattcgg
     7621 agtgcatcca tcatttttac atactggtat aatttccttt gagtgcattc cctgtggtgg
     7681 gacgcttcat ggggtagtgt tttttctaat tttttgagga atctcagtga taagttattt
     7741 ctctgccact gaaatgagcc aatttaaacc agattagatt ctattaaagg caggtttatt
     7801 gggaagctgc tctcaggtgg gcaagttcac tggccccaag gattgaggct agggaagtcg
     7861 ccatggaaaa gggatggagg ggagagagag agaagaggag aagaagagac caaaatgtct
     7921 ggattatata gggaggagcc tctggggcaa ggacagccca gcctctgggc aggaaagttt
     7981 aaggtggggg cagggtatgc caggtaggga ctaagggatg cagggagaac ctggagggca
     8041 gggctgcttt gatgtgtaaa gtatgcacct cagtcccttg tccccgtctg aaaccaaaca
     8101 ctcaggctgc tgagggcttt ctctagatag tgtaagtcct ccgttctgac tcacaggatc
     8161 ggggagatga gttgcagggg gcactgctgc ctagctaaca taactcatgg tttcatgtgg
     8221 cgccccctgg tgtttgttta ccagaaggtg caccccaagg agacaagcag aaaagacctt
     8281 gggcctggac tttcttatta ctgcctggcc tagagcacct aagagtccta caccaccggg
     8341 tgtgatggct cacaccttta atcccagtac tccggaggca gaggcaggtg gatctctgag
     8401 gtcgaggcca gcctggtcta caaagtgagc tccaggacag ccagggctat acagagaaac
     8461 cctgtctcaa aaaaaaaaaa agagtcctac accatctgct gagttaaagt gagcactccg
     8521 ccctgcacag agccgagtgg ccctccctta cccaaagtct ctagagacac caaccctttt
     8581 aagtcaataa gaaggacaac caggtcaaat agagcctggc ccagtgcctc actcaactga
     8641 caggtgtaag actggctccg gtgaagcttc caggacctta cggtgatggg gcagagggaa
     8701 gagatgagga agggtttgcc ctggatttct ggacaggagt ctccacagcc aaagccaaaa
     8761 tcctgtcact ttcgatacca tgtcacaatg ttcccaaagg cagcggcacc aacgtggctg
     8821 ctctcaaagg tctcaataac cagagtttat ctgaactccc caactcctac ggctggctag
     8881 gatcccagca cgaataatag atgtcctctt ctttgggctc ctgatgtccc caagttggcc
     8941 cagctgccac cctcctacag gccacctccc ctcatctccg tgccttccct tatccctcat
     9001 cccagcgtct ttatcttata tgctcagtac agctggccat atgcccctta gggagggttt
     9061 ttttttttcc tgtcgaaact gcccttaccg aaggtaagag ttaattattt tctgatggca
     9121 gtaaccagac tcaacagaag ctggtgagct tgtctgttct tcagtttcta ggttcccctc
     9181 tcatatcgct gggaggcgag gcttgatcac ttggcttgtg ccctgccaat ctgaaattct
     9241 cagggaaccc aaccaactct gacgctctca aagtcagcag aacctggaaa gcaggcagcc
     9301 ggctcagagg taagtgagtg ttttcctctt taatggcgcg cctccatatt ttgggttgga
     9361 tgtctccaca tgctcaatgg gcagggagaa cctgtggctg ccctagtaag ccaagatgga
     9421 gccacacaag agcccttgcc tacaggacac actagatatg aagggcagcc taaggctgtt
     9481 ccaggacggg cttcttggga ctggcccccc agttaccaaa acacactctc caaacagatt
     9541 gtgctaaagg cgcataacga taccacgata tcaacaagtt tgtacaaaaa agcaggctgg
     9601 cgccggaacc gaagttccta ttccgaagtt cctattctct agaaagtata ggaacttcga
     9661 accctttccc acaccaccct ccacacttgc cccaaacact gccaactatg taggaggaag
     9721 gggttgggac taacagaaga acccgttgtg gggaagctgt tgggagggtc actttatgtt
     9781 cttgcccaag gtcagttggg tggcctgctt ctgatgaggt ggtcccaagg tctggggtag
     9841 aaggtgagag ggacaggcca ccaaggtcag cccccccccc ctatcccata ggagccaggt
     9901 ccctctcctg gacaggaaga ctgaagggga gatgccagag actcagtgaa gcctggggta
     9961 ccctattgga gtccttcaag gaaacaaact tggcctcacc aggcctcagc cttggctcct
    10021 cctgggaact ctactgccct tgggatcccc ttgtagttgt gggttacata ggaaggggga
    10081 cgggattccc cttgactggc tagcctactc ttttcttcag tcttctccat ctcctctcac
    10141 ctgtctctcg accctttccc taggatagac ttggaaaaag ataaggggag aaaacaaatg
    10201 caaacgaggc cagaaagatt ttggctgggc attccttccg ctagctttta ttgggatccc
    10261 ctagtttgtg ataggccttt tagctacatc tgccaatcca tctcattttc acacacacac
    10321 acaccacttt ccttctggtc agtgggcaca tgtccagcct caagtttata tcaccacccc
    10381 caatgcccaa cacttgtatg gccttgggcg ggtcatcccc ccccccaccc ccagtatctg
    10441 caacctcaag ctagcttggg tgcgttggtt gtggataagt agctagactc cagcaaccag
    10501 taacctctgc cctttctcct ccatgacaac caggtcccag gtcccgaaaa ccaaagaaga
    10561 agaaccctaa caaagaggac aagcggcctc gcacagcctt cactgctgag cagctccaga
    10621 ggctcaaggc tgagtttcag accaacaggt acctgacaga gcagcggcgc cagagtctgg
    10681 cacaggagct cggtacccgg aagatctgga ctctagagaa ttccgcccct ctccctcccc
    10741 cccccctaac gttactggcc gaagccgctt ggaataaggc cggtgtgcgt ttgtctatat
    10801 gttattttcc accatattgc cgtcttttgg caatgtgagg gcccggaaac ctggccctgt
    10861 cttcttgacg agcattccta ggggtctttc ccctctcgcc aaaggaatgc aaggtctgtt
    10921 gaatgtcgtg aaggaagcag ttcctctgga agcttcttga agacaaacaa cgtctgtagc
    10981 gaccctttgc aggcagcgga accccccacc tggcgacagg tgcctctgcg gccaaaagcc
    11041 acgtgtataa gatacacctg caaaggcggc acaaccccag tgccacgttg tgagttggat
    11101 agttgtggaa agagtcaaat ggctctcctc aagcgtattc aacaaggggc tgaaggatgc
    11161 ccagaaggta ccccattgta tgggatctga tctggggcct cggtgcacat gctttacatg
    11221 tgtttagtcg aggttaaaaa acgtctaggc cccccgaacc acggggacgt ggttttcctt
    11281 tgaaaaacac gatgataagc ttgccacaac catggaagat cccgtcgttt tacaacgtcg
    11341 tgactgggaa aaccctggcg ttacccaact taatcgcctt gcagcacatc cccctttcgc
    11401 cagctggcgt aatagcgaag aggcccgcac cgatcgccct tcccaacagt tgcgcagcct
    11461 gaatggcgaa tggcgctttg cctggtttcc ggcaccagaa gcggtgccgg aaagctggct
    11521 ggagtgcgat cttcctgagg ccgatactgt cgtcgtcccc tcaaactggc agatgcacgg
    11581 ttacgatgcg cccatctaca ccaacgtgac ctatcccatt acggtcaatc cgccgtttgt
    11641 tcccacggag aatccgacgg gttgttactc gctcacattt aatgttgatg aaagctggct
    11701 acaggaaggc cagacgcgaa ttatttttga tggcgttaac tcggcgtttc atctgtggtg
    11761 caacgggcgc tgggtcggtt acggccagga cagtcgtttg ccgtctgaat ttgacctgag
    11821 cgcattttta cgcgccggag aaaaccgcct cgcggtgatg gtgctgcgct ggagtgacgg
    11881 cagttatctg gaagatcagg atatgtggcg gatgagcggc attttccgtg acgtctcgtt
    11941 gctgcataaa ccgactacac aaatcagcga tttccatgtt gccactcgct ttaatgatga
    12001 tttcagccgc gctgtactgg aggctgaagt tcagatgtgc ggcgagttgc gtgactacct
    12061 acgggtaaca gtttctttat ggcagggtga aacgcaggtc gccagcggca ccgcgccttt
    12121 cggcggtgaa attatcgatg agcgtggtgg ttatgccgat cgcgtcacac tacgtctgaa
    12181 cgtcgaaaac ccgaaactgt ggagcgccga aatcccgaat ctctatcgtg cggtggttga
    12241 actgcacacc gccgacggca cgctgattga agcagaagcc tgcgatgtcg gtttccgcga
    12301 ggtgcggatt gaaaatggtc tgctgctgct gaacggcaag ccgttgctga ttcgaggcgt
    12361 taaccgtcac gagcatcatc ctctgcatgg tcaggtcatg gatgagcaga cgatggtgca
    12421 ggatatcctg ctgatgaagc agaacaactt taacgccgtg cgctgttcgc attatccgaa
    12481 ccatccgctg tggtacacgc tgtgcgaccg ctacggcctg tatgtggtgg atgaagccaa
    12541 tattgaaacc cacggcatgg tgccaatgaa tcgtctgacc gatgatccgc gctggctacc
    12601 ggcgatgagc gaacgcgtaa cgcgaatggt gcagcgcgat cgtaatcacc cgagtgtgat
    12661 catctggtcg ctggggaatg aatcaggcca cggcgctaat cacgacgcgc tgtatcgctg
    12721 gatcaaatct gtcgatcctt cccgcccggt gcagtatgaa ggcggcggag ccgacaccac
    12781 ggccaccgat attatttgcc cgatgtacgc gcgcgtggat gaagaccagc ccttcccggc
    12841 tgtgccgaaa tggtccatca aaaaatggct ttcgctacct ggagagacgc gcccgctgat
    12901 cctttgcgaa tacgcccacg cgatgggtaa cagtcttggc ggtttcgcta aatactggca
    12961 ggcgtttcgt cagtatcccc gtttacaggg cggcttcgtc tgggactggg tggatcagtc
    13021 gctgattaaa tatgatgaaa acggcaaccc gtggtcggct tacggcggtg attttggcga
    13081 tacgccgaac gatcgccagt tctgtatgaa cggtctggtc tttgccgacc gcacgccgca
    13141 tccagcgctg acggaagcaa aacaccagca gcagtttttc cagttccgtt tatccgggca
    13201 aaccatcgaa gtgaccagcg aatacctgtt ccgtcatagc gataacgagc tcctgcactg
    13261 gatggtggcg ctggatggta agccgctggc aagcggtgaa gtgcctctgg atgtcgctcc
    13321 acaaggtaaa cagttgattg aactgcctga actaccgcag ccggagagcg ccgggcaact
    13381 ctggctcaca gtacgcgtag tgcaaccgaa cgcgaccgca tggtcagaag ccgggcacat
    13441 cagcgcctgg cagcagtggc gtctggcgga aaacctcagt gtgacgctcc ccgccgcgtc
    13501 ccacgccatc ccgcatctga ccaccagcga aatggatttt tgcatcgagc tgggtaataa
    13561 gcgttggcaa tttaaccgcc agtcaggctt tctttcacag atgtggattg gcgataaaaa
    13621 acaactgctg acgccgctgc gcgatcagtt cacccgtgca ccgctggata acgacattgg
    13681 cgtaagtgaa gcgacccgca ttgaccctaa cgcctgggtc gaacgctgga aggcggcggg
    13741 ccattaccag gccgaagcag cgttgttgca gtgcacggca gatacacttg ctgatgcggt
    13801 gctgattacg accgctcacg cgtggcagca tcaggggaaa accttattta tcagccggaa
    13861 aacctaccgg attgatggta gtggtcaaat ggcgattacc gttgatgttg aagtggcgag
    13921 cgatacaccg catccggcgc ggattggcct gaactgccag ctggcgcagg tagcagagcg
    13981 ggtaaactgg ctcggattag ggccgcaaga aaactatccc gaccgcctta ctgccgcctg
    14041 ttttgaccgc tgggatctgc cattgtcaga catgtatacc ccgtacgtct tcccgagcga
    14101 aaacggtctg cgctgcggga cgcgcgaatt gaattatggc ccacaccagt ggcgcggcga
    14161 cttccagttc aacatcagcc gctacagtca acagcaactg atggaaacca gccatcgcca
    14221 tctgctgcac gcggaagaag gcacatggct gaatatcgac ggtttccata tggggattgg
    14281 tggcgacgac tcctggagcc cgtcagtatc ggcggaattc cagctgagcg ccggtcgcta
    14341 ccattaccag ttggtctggt gtcaaaaata ataataaccg ggcagggggg atctaagctc
    14401 tagataagta atgatcataa tcagccatat cacatctgta gaggttttac ttgctttaaa
    14461 aaacctccca cacctccccc tgaacctgaa acataaaatg aatgcaattg ttgttgttaa
    14521 cttgtttatt gcagcttata atggttacaa ataaagcaat agcatcacaa atttcacaaa
    14581 taaagcattt ttttcactgc attctagttg tggtttgtcc aaactcatca atgtatctta
    14641 tcatgtctgg atccggaata acttcgtata gcatacatta tacgaagtta tgtttaaacg
    14701 gcgcgccccg gaattcgcct tctgcaggag cgtacagaac ccagggccct ggcacccgtg
    14761 cagaccctgg cccaccccac ctgggcgctc agtgcccaag agatgtccac acctaggatg
    14821 tcccgcggtg ggtggggggc ccgagagacg ggcaggccgg gggcaggcct ggccatgcgg
    14881 ggccgaaccg ggcactgccc agcgtgggcg cgggggccac ggcgcgcgcc cccagccccc
    14941 gggcccagca ccccaaggcg gccaacgcca aaactctccc tcctcctctt cctcaatctc
    15001 gctctcgctc tttttttttt tcgcaaaagg aggggagagg gggtaaaaaa atgctgcact
    15061 gtgcggcgaa gccggtgagt gagcggcgcg gggccaatca gcgtgcgccg ttccgaaagt
    15121 tgccttttat ggctcgagcg gccgcggcgg cgccctataa aacccagcgg cgcgacgcgc
    15181 caccaccgcc gagaccgcgt ccgccccgcg agcacagagc ctcgcctttg ccgatcctct
    15241 agagtcgaga tccgccgcca ccatgattga acaagatgga ttgcacgcag gttctccggc
    15301 cgcttgggtg gagaggctat tcggctatga ctgggcacaa cagacaatcg gctgctctga
    15361 tgccgccgtg ttccggctgt cagcgcaggg gcgcccggtt ctttttgtca agaccgacct
    15421 gtccggtgcc ctgaatgaac tgcaggacga ggcagcgcgg ctatcgtggc tggccacgac
    15481 gggcgttcct tgcgcagctg tgctcgacgt tgtcactgaa gcgggaaggg actggctgct
    15541 attgggcgaa gtgccggggc aggatctcct gtcatctcac cttgctcctg ccgagaaagt
    15601 atccatcatg gctgatgcaa tgcggcggct gcatacgctt gatccggcta cctgcccatt
    15661 cgaccaccaa gcgaaacatc gcatcgagcg agcacgtact cggatggaag ccggtcttgt
    15721 cgatcaggat gatctggacg aagagcatca ggggctcgcg ccagccgaac tgttcgccag
    15781 gctcaaggcg cgcatgcccg acggcgagga tctcgtcgtg acccatggcg atgcctgctt
    15841 gccgaatatc atggtggaaa atggccgctt ttctggattc atcgactgtg gccggctggg
    15901 tgtggcggac cgctatcagg acatagcgtt ggctacccgt gatattgctg aagagcttgg
    15961 cggcgaatgg gctgaccgct tcctcgtgct ttacggtatc gccgctcccg attcgcagcg
    16021 catcgccttc tatcgccttc ttgacgagtt cttctgagcg ggactctggg gttcgaaatg
    16081 accgaccaag cgacgcccaa cctgccatca cgagatttcg attccaccgc cgccttctat
    16141 gaaaggttgg gcttcggaat cgttttccgg gacgccggct ggatgatcct ccagcgcggg
    16201 gatctcatgc tggagttctt cgcccacccc ccggatctaa gctctagata agtaatgatc
    16261 ataatcagcc atatcacatc tgtagaggtt ttacttgctt taaaaaacct cccacacctc
    16321 cccctgaacc tgaaacataa aatgaatgca attgttgttg ttaacttgtt tattgcagct
    16381 tataatggtt acaaataaag caatagcatc acaaatttca caaataaagc atttttttca
    16441 ctgcattcta gttgtggttt gtccaaactc atcaatgtat cttatcatgt ctggatccgg
    16501 gggtaccgcg tcgagaagtt cctattccga agttcctatt ctctagaaag tataggaact
    16561 tcgtcgagat aacttcgtat agcatacatt atacgaagtt atgtcgagat atctagaccc
    16621 agctttcttg tacaaagtgg ttgatatctc tatagtcgca gtaggcggtt ctgctaactg
    16681 tctcagggca gttagacagt ggagggtgtc acagggttct gatgacccga gagttgccta
    16741 ctggagctag tttttctcca tgtgcctgca aagggcagga gcttgtgtat aaagtcacac
    16801 aggagtgggt ggtggaggga gcctcactca cacagagggg cagccgcggg attctgcagg
    16861 tggggtctgt gcggaacgac cctgtttcta ggactaagaa ctcatgtggt aggtgaacaa
    16921 gcagctacct ctcttaagct gtttctccat tctcctacta gatccctagc ttctctctca
    16981 ccataactaa tgtgtatcta attctatgtg tccccaatag atatggcaag ggcacaccct
    17041 ggagatgcta ctctgccaag catcttggtc agcttcatct tcctgcaact cctgacttct
    17101 gggaacggta ggacgcccct ccctttctga ccctaggagc gcccagcgtc aggttggggc
    17161 ttccaacaaa gctggggttt aagggaactc tcaaagagga aaatgggggc acaaggggag
    17221 cccctgcctc ctgcctgtga cctaacctag tcctttcctt tgcatctcta aggaaaatca
    17281 gatttcctcg tccttggacc tccccaccca cttctggcca tagttggtca agacaaagag
    17341 ttgccctgca aactgtcact caacatcagc gctgagggca tggagctgag gtggtacagg
    17401 gacaagccct cgtcagtcgt gcatgtgtac aagaatgggg aggatgtgta tgacgagcag
    17461 atggtggaat ataagggaag gacctcattc aacggcagcc atgtagccag gggagaagct
    17521 gctgtgaaga tccacaacgt caccgtgttt gacaacggga cttatcactg tgtgtttaag
    17581 gagtacacat cccacagcca ggccaccctg tggctgaagg tggcaggtga ggtttcgtgt
    17641 gtgtgtgtgt gtgtgtgtgt gtgtgtgtgt gtgtgtgtgt gtgtgttggg gggagtgtct
    17701 tctactcctc agcttctctc agtgtcagcc aggattccag acctcggtcc ccagagccct
    17761 gagtcctaag gctgcagagg ctttggtgac acctgcttct aggcaaagct gttttccctg
    17821 caagctctgt gtatggtgta gttccgtctg cctttatgtc acacccttgt accagaaaga
    17881 gagcacagat gtgggggagg gggtcaaggc atgggaacag ctgggggaag tggaaggaga
    17941 gagggagaaa caggaagaca gtgaacagga gacagaaata aagtgaagaa gagaacagag
    18001 ggaagtcagg agcccagaga gataacaaag agaaatgggg agaatgacaa agaggctgaa
    18061 actgctgagg tttgggaaag tgagagacag gagggagaca ggagagagac tgggttgttt
    18121 ggggctatgg agaagttttc ctaggtgaca gaccctagct ccttcctcat tctcatactt
    18181 agtagaaagc tttgggttgt tttttttttt ctttctttct ttctttcttt ctttctttct
    18241 ttctttcttt ctttctttct ttctttcttt cccccacccc catttctctc aaccgtttta
    18301 tttgggatga aggtattgca ttagtaatgt tatcacacag atgtgctcca tgcagattca
    18361 tagaacctac ttaacacctg caagccatcc cttcccacca gttgtagctg caggatctga
    18421 gctgctgtct cttccttcct ccagggcggg gctcgtcccc cagaatccgt gtgactgaca
    18481 cccaggacaa aggcatccgg gccgagtgca cctcagcagg ctggtacccc gagcccaagg
    18541 tggagtggct ggaccttaaa ggacaaccag tgtctgctga gagtcacttc tcagtttcag
    18601 ccagcactgg cctcgtggcc ctgctctcca ttgtgactcc ccaggatacg gctgtggggg
    18661 gcctgacttg ctccatctcc aatcccctcc tcccagagaa ggtgacagag acttacctgc
    18721 tgggtgagta tctgctcagt tcaaagacag cagaaccagg ccctgggtgc cagggatgtt
    18781 aggagaaggc tatgcaggca gagccagaga agatcctccc ttcagcctgg ccaagagggt
    18841 cgtagggatg ttggtttcca agacaatgca gggataggga tgcagggaga tccactagag
    18901 atggcgcaac gcaattaatg ataacttcgt atagcataca ttatacgaag ttatggtctg
    18961 agctcgccat cagttcaaga agttttagtt gatggcaaat taaatcagaa aatgcataga
    19021 ctttttcttt aaaaaaatat ttttatttta tgtgtatgag tgttatactg actgcgtgta
    19081 agtacagtgt gtgtctgcag tatccttgga actggagtta cagatggtcg ctgtgagcca
    19141 ccatgtgggt gtgggaaatg ggaccagagt tcctcaggaa gggcagcaga gctcctaacc
    19201 actgaaatgt ctctccagct cctgggtctt caatacacct catctcacgg tcatagcgct
    19261 ctcggttatg aacgcccaga aagggagcat gacaggaatg aaaaggcaag agcaatcagg
    19321 ctcagcagca agtgtgtagg gctcgccagt gctgggtgct cggggtgtgg acatgggaga
    19381 gttgttatct atttgtcggt actgcacaat gcctgtaagt ccactgcatt ccctcttccc
    19441 acttaatgcc tggagaaccg gacctttttt tctttctatg catggttttg cctttccatg
    19501 attcaccttt gcctggtagt tactgagaag gcaccatgac caaagccact tacagaagta
    19561 agcatttagt tgggggcttg cttacagttt cagagggtta gtccattatc atcatggcag
    19621 gaaccatggt ggcaggcagg caggcaggca gaaatggtgc tggagaagta gctgagagac
    19681 ccagttgcag gctgagagag agagacactg ggcctggcat gggcttttga aaactccgag
    19741 cccaccccct gtgacacatg gccttcaaca aggccatatc taatccttct caaacagtcc
    19801 cattaactgg ggccaagttc tgaaacatct gagcttatgg gggccattct cactcaaacc
    19861 accatgccta taaatcattt ctgttggggg ctgaattatc ccactgtctg gatagatgac
    19921 agttagttta cctagttagc tactaaagga tagatgtagc ttgtcatgta aatttttatt
    19981 tctttataat cctttgcttt tcaacttttt gtttgtttgt ttgtttgttt gtttttaagc
    20041 ttatcactgt gtaaccctga ctggcctgga actcacaata accacgcagt catgaggctc
    20101 caccctcagg actgtcccac ctcccacagc ccacctgcac catcatctaa gagaccggga
    20161 tctcagtgtt ttggggtaca caaaccctca agctgtagcg ctgagtattg gaagacaact
    20221 catttttttt ctgaaccctc tttagaaagg tctaccaaaa attgtgttcc ttgactttgg
    20281 aatggtgtgt gtgtgtgtgt gtgtgtgtgt gtgtgtgtgt gtacgagtgt ctaacaaaga
    20341 cgatcccctc ctgttttatt cttgatgcct ttggaatctc cttagcctcc ctgtccagaa
    20401 ggcctctgtc cacggaaagc ggaccagctc tgcctttgat cctcacggca ctagggctgg
    20461 tttcagcagc aatagcctgt gcctttggga aatgtcacaa agaagagcat aaaacaaatc
    20521 aggaagagga ggatccagga gcccgtgatg aggccgggct cttccacggt gagtggggcc
    20581 tgaccatcac accagagacc cacacgccag gctctgctct gaggcgttgt ctttgtgtca
    20641 cccaacacag cagggacaga atgaatggct agtggggatt tcccagctac aacccaccca
    20701 gggaaaaccc ttcaccaccg agagagtcct tggtcaatta tttttcacaa gataattctt
    20761 cgcagactac agggccacct tctgggcaat ggatagacaa gcacttaaag cttgagtccc
    20821 tttcccacta ctgaaacaaa atgcctgaag ctgggtgatt cgtaaaggaa tgtttattta
    20881 gctcacattt gggggcctaa attcccaaga tcaggtggtt cgtatggtga gggctccctg
    20941 gctgtgtcat atcatggtag atagcaagac agaagaaaca aggaatttga agacatatgg
    21001 gaactaccca gggtcctcag agaactgaat ggtgttccca tgaatgcatc accttggacg
    21061 aagctccgcc tcttaaaagt ttccccaccc cttactgctc acactgaaga ccaggcttct
    21121 aacacacaaa acctgagggc acctggcagt cacatgcaac ccacagaaaa gcccacatct
    21181 gggcctccaa gtcttctctc tgctggagat tgtctctgtg ttagttcctc tctgtctctg
    21241 tctctcccgc acagagcctg gcctctggcc tgggtttagt gcacactggg agctgtctca
    21301 ggctgtgctc acacctcttc aagtatccct catccctgcc tccctcattg cctgaggcat
    21361 ggagagcaag gtaaatggag acagtgaatg atggctagag atggatgggg aaagcttcag
    21421 ataggagaca gagcttgaat ccttcatcct cacagggcca agaggtcaaa agagggcatg
    21481 gggatacctg tcacctgtca ctttcttctc tctacagtga gtctgtccct ggatcctgaa
    21541 accgccagtc ccaaactcat ggtgtctgag gatcagaaaa gcgtgaagcg gctgctattt
    21601 gaccaggacg tattccccag ttccaggaga tttaaccagg acccctgcat cctggctcaa
    21661 gagcgatttg aggcagggag acattactgg gaagtggagg ttggggacag gagggcctgg
    21721 attctgggtg tgtgtctaga gagtttggta cgggaaggaa ggatccccaa gtcaccccag
    21781 catggcctct gggcactaga gttttacaag aagaaactcc aagccctctc ctacccccgg
    21841 acttgcctgt ctcctccaga gcccctccgg cgggtgggca tcctcttaga ctttgaggca
    21901 gggcaaatct ccttttataa ttcaaccaat ggctccctga tctatgtgtt ctctgggttc
    21961 tccttttctg gtcccctgca gccattcttc tgcctctgga cccatgaccc cagacccctc
    22021 accatctgct cggtggtcac agagaccaaa gacacagaat cttctggaga tcccggcctc
    22081 cctggggact cctgagatgt ccttaagaga ggaaagctcc tgccttcttg tgcctcctaa
    22141 ctcctggcac tatctatccc attcctatat aaaaatatga tgaaacacca ggggctggct
    22201 atgctccccc taccaaattt ctgtgccaaa tgctgacacc acccaccagg gtcagggatt
    22261 tctgaaggca ttgtaatttg gagatgagac attgaaaaag attgtggata aggggagtca
    22321 tttatgtacc ttaacctcat agatctggta ctcttataag aaggaagatt aggactcgga
    22381 gagatgccac tcactagcca aggagatcag caatgccctg gtctcatatt tgtagcctct
    22441 gggacctaga aagtggttcc tgccaagtga gaatcctggg aatctcctat gttgccttct
    22501 ttactatggc tgccctctct cagtgaggca aactatacaa tcattcctgc catgtagtta
    22561 gagtgtatgt atgtatgtat gtatgtatgt atgtatgtat gtatgtatgt atgtatatat
    22621 ttatgtatgt atgtgtgtat gtatgtatgt atgtatgtat gtatgtatgt atgtatgtag
    22681 accatccagc ccagtggtgg gtgtgttgtg gttgcacagt aaataatagt cgtaccctcc
    22741 cttctcactc tctctccatc ttgttcatct ctcactcgtt cacttcctct ctttcctctc
    22801 tctccttccc accttctctt tccttctgtt aaatgatttt attattttgc attatgtaga
    22861 tgtgtgtgtg tgtgtgtgtg tgtgtgtgtg tgtgtgtgtg tgtgtgtgtg tgtgtctgcg
    22921 cacacaggtg cggtgcccac agaggccaga ggatagcatc cgatcccctg gaactggagt
    22981 tagagagttt atgcgttgac agagggtgct gggaacaaaa ctccattctt ttgcaacagc
    23041 agccagggct cttaatcata gaaccatctc tccagtccct ctcccttccc ttgtttcttt
    23101 tcttcctcct ccaatctatt tctacctaaa tccctttctt tcactcacgg tgacagacta
    23161 gttcaa
//
