# Supplementary material for: CRISPR-Cas9 enables conditional mutagenesis of challenging loci
Source: Sci Rep. 2016 Sep 1;6:32326. doi: 10.1038/srep32326 (PMC5007477; doi:10.1038/srep32326)
Supplement: Supplementary File 3 [file srep32326-s3.zip › gb/HEP01003_A05_vector.gb]

LOCUS       48535#L1L2_Bact_P#L3L4_pD223_DTA_spec        21306 bp    dna     circular UNK 
ACCESSION   unknown
SOURCE      Mus musculus
  ORGANISM  Mus musculus
            Eukaryota; Metazoa; Chordata; Craniata; Vertebrata; Euteleostomi;
            Mammalia; Eutheria; Euarchontoglires; Glires; Rodentia;
            Sciurognathi; Muroidea; Muridae; Murinae; Mus.
COMMENT     cassette: L1L2_Bact_P
COMMENT     design_id: 48535
COMMENT     backbone: L3L4_pD223_DTA_spec
COMMENT     transcript_id: ENSMUST00000109860
FEATURES             Location/Qualifiers
     misc_feature    29..49
                     /note="B4 Gateway"
                     /label="B4 Gateway"
     misc_feature    complement(125..378)
                     /note="BGH pA"
                     /label="BGH pA"
     CDS             complement(503..1159)
                     /note="DTA"
                     /label="DTA"
     promoter        complement(1173..1685)
                     /note="PGK promoter"
                     /label="PGK promoter"
     promoter        1686..1836
                     /note="spectinomycin promoter"
                     /label="spectinomycin promoter"
     CDS             1837..2847
                     /note="SpecR"
                     /label="SpecR"
     misc_feature    2995..3587
                     /note="pUC ori"
                     /label="pUC ori"
     misc_feature    3858..3885
                     /note="rrnB T2"
                     /label="rrnB T2"
     misc_feature    4017..4060
                     /note="rrnB T1"
                     /label="rrnB T1"
     misc_feature    4156..4176
                     /note="B3 Gateway"
                     /label="B3 Gateway"
     misc_feature    4182..4189
                     /note="AsiSI"
                     /label="AsiSI"
     misc_feature    1..4214
                     /note="Synthetic Backbone"
                     /label="Synthetic Backbone"
     exon            4835..4863
                     /db_xref="ENSEMBL:ENSMUSE00001228657"
                     /rank="5"
                     /note="ENSMUSE00001228657"
                     /label="ENSMUSE00001228657"
     misc_feature    4215..8483
                     /note="5 arm"
                     /label="5 arm"
     misc_feature    8511..8535
                     /note="B1 Gateway"
                     /label="B1 Gateway"
     misc_feature    8548..8595
                     /note="Frt"
                     /label="Frt"
     intron          8596..9470
                     /note="mouse En2 intron"
                     /label="mouse En2 intron"
     misc_feature    9468..9470
                     /note="Splice Acceptor"
                     /label="Splice Acceptor"
     exon            9471..9643
                     /note="mouse En2 exon"
                     /label="mouse En2 exon"
     misc_feature    9655..10248
                     /note="ECMV IRES"
                     /label="ECMV IRES"
     gene            10249..13309
                     /gene="lacZ"
                     /note="lacZ"
                     /label="lacZ"
     misc_feature    13348..13591
                     /note="SV40 polyadenylation site"
                     /label="SV40 polyadenylation site"
     misc_feature    13595..13628
                     /note="loxP"
                     /label="loxP"
     promoter        13655..14174
                     /note="human beta actin promoter"
                     /label="human beta actin promoter"
     gene            14200..14994
                     /gene="NeoR"
                     /note="NeoR"
                     /label="NeoR"
     misc_feature    15194..15435
                     /note="SV40 polyadenylation site"
                     /label="SV40 polyadenylation site"
     misc_feature    15452..15499
                     /note="Frt"
                     /label="Frt"
     misc_feature    15506..15539
                     /note="loxP"
                     /label="loxP"
     misc_feature    9485..9562
                     /note="FCHK std_gpr"
                     /label="FCHK std_gpr"
     misc_feature    15555..15575
                     /note="B2 Gateway"
                     /label="B2 Gateway"
     misc_feature    8484..15605
                     /note="Synthetic Cassette"
                     /label="Synthetic Cassette"
     exon            15970..16099
                     /db_xref="ENSEMBL:ENSMUSE00001266386"
                     /type="targeted"
                     /rank="6"
                     /note="target exon 1 ENSMUSE00001266386"
     misc_feature    15606..16312
                     /note="Critical Region"
                     /label="Critical Region"
     misc_feature    16336..16369
                     /note="Downstream LoxP"
                     /label="Downstream LoxP"
     misc_feature    16313..16392
                     /note="synthetic loxP region"
                     /label="synthetic loxP region"
     exon            18614..18763
                     /db_xref="ENSEMBL:ENSMUSE00001276903"
                     /rank="7"
                     /note="ENSMUSE00001276903"
                     /label="ENSMUSE00001276903"
     exon            19705..19774
                     /db_xref="ENSEMBL:ENSMUSE00001217594"
                     /rank="8"
                     /note="ENSMUSE00001217594"
                     /label="ENSMUSE00001217594"
     misc_feature    16393..21306
                     /note="3 arm"
                     /label="3 arm"
ORIGIN      
        1 ccactggccg tcgttttaca ttaattaaca acttttctat acaaagttga cagatatctg
       61 tttaaactcg gccgctctag cctcgaggct agaactagtg gatctcgagc cccagctggt
      121 tctttccgcc tcagaagcca tagagcccac cgcatcccca gcatgcctgc tattgtcttc
      181 ccaatcctcc cccttgctgt cctgccccac cccacccccc agaatagaat gacacctact
      241 cagacaatgc gatgcaattt cctcatttta ttaggaaagg acagtgggag tggcaccttc
      301 cagggtcaag gaaggcacgg gggaggggca aacaacagat ggctggcaac tagaaggcac
      361 agtcgaggct gatcagcgag ctctaggatc tgcattccac cactgctccc attcatcagt
      421 tccataggtt ggaatctaaa atacacaaac aattagaatc agtagtttaa cacattatac
      481 acttaaaaat tttatattta ccttagagct ttaaatctct gtaggtagtt tgtccaatta
      541 tgtcacacca cagaagtaag gttccttcac aaagagatcg cctgacacga tttcctgcac
      601 aggcttgagc catatactca tacatcgcat cttggccacg ttttccacgg gtttcaaaat
      661 taatctcaag ttctacgctt aacgctttcg cctgttccca gttattaata tattcaacgc
      721 tagaactccc ctcagcgaag ggaaggctga gcactacacg cgaagcacca tcaccgaacc
      781 ttttgataaa ctcttccgtt ccgacttgct ccatcaacgg ttcagtgaga cttaaaccta
      841 actctttctt aatagtttcg gcattatcca cttttagtgc gagaaccttc gtcagtcctg
      901 gatacgtcac tttgaccacg cctccagctt ttccagagag cgggttttca ttatctacag
      961 agtatcccgc agcgtcgtat ttattgtcgg tactataaaa ccctttccaa tcatcgtcat
     1021 aatttccttg tgtaccagat tttggctttt gtataccttt ttgaatggaa tctacataac
     1081 caggtttagt cccgtggtac gaagaaaagt tttccatcac aaaagattta gaagaatcaa
     1141 caacatcatc aggatccatg gcgaggacct gcaggtcgaa aggcccggag atgaggaaga
     1201 ggagaacagc gcggcagacg tgcgcttttg aagcgtgcag aatgccgggc ctccggagga
     1261 ccttcgggcg cccgccccgc ccctgagccc gcccctgagc ccgcccccgg acccacccct
     1321 tcccagcctc tgagcccaga aagcgaagga gcaaagctgc tattggccgc tgccccaaag
     1381 gcctacccgc ttccattgct cagcggtgct gtccatctgc acgagactag tgagacgtgc
     1441 tacttccatt tgtcacgtcc tgcacgacgc gagctgcggg gcggggggga acttcctgac
     1501 taggggagga gtagaaggtg gcgcgaaggg gccaccaaag aacggagccg gttggcgcct
     1561 accggtggat gtggaatgtg tgcgaggcca gaggccactt gtgtagcgcc aagtgcccag
     1621 cggggctgct aaagcgcatg ctccagactg ccttgggaaa agcgcctccc ctacccggta
     1681 gaattcgata aacagctcta gaccagccag gacagaaatg cctcgacttc gctgctaccc
     1741 aaggttgccg ggtgacgcac accgtggaaa cggatgaagg cacgaaccca gtggacataa
     1801 gcctgttcgg ttcgtaagct gtaatgcaag tagcgtatgc gctcacgcaa ctggtccaga
     1861 accttgaccg aacgcagcgg tggtaacggc gcagtggcgg ttttcatggc ttgttatgac
     1921 tgtttttttg gggtacagtc tatgcctcgg gcatccaagc agcaagcgcg ttacgccgtg
     1981 ggtcgatgtt tgatgttatg gagcagcaac gatgttacgc agcagggcag tcgccctaaa
     2041 acaaagttaa acattatgag ggaagcggtg atcgccgaag tatcgactca actatcagag
     2101 gtagttggcg tcatcgagcg ccatctcgaa ccgacgttgc tggccgtaca tttgtacggc
     2161 tccgcagtgg atggcggcct gaagccacac agtgatattg atttgctggt tacggtgacc
     2221 gtaaggcttg atgaaacaac gcggcgagct ttgatcaacg accttttgga aacttcggct
     2281 tcccctggag agagcgagat tctccgcgct gtagaagtca ccattgttgt gcacgacgac
     2341 atcattccgt ggcgttatcc agctaagcgc gaactgcaat ttggagaatg gcagcgcaat
     2401 gacattcttg caggtatctt cgagccagcc acgatcgaca ttgatctggc tatcttgctg
     2461 acaaaagcaa gagaacatag cgttgccttg gtaggtccag cggcggagga actctttgat
     2521 ccggttcctg aacaggatct atttgaggcg ctaaatgaaa ccttaacgct atggaactcg
     2581 ccgcccgact gggctggcga tgagcgaaat gtagtgctta cgttgtcccg catttggtac
     2641 agcgcagtaa ccggcaaaat cgcgccgaag gatgtcgctg ccgactgggc aatggagcgc
     2701 ctgccggccc agtatcagcc cgtcatactt gaagctagac aggcttatct tggacaagaa
     2761 gaagatcgct tggcctcgcg cgcagatcag ttggaagaat ttgtccacta cgtgaaaggc
     2821 gagatcacca aggtagtcgg caaataaccc tcgagccacc catgaccaaa atcccttaac
     2881 gtgagttacg cgtcgttcca ctgagcgtca gaccccgtag aaaagatcaa aggatcttct
     2941 tgagatcctt tttttctgcg cgtaatctgc tgcttgcaaa caaaaaaacc accgctacca
     3001 gcggtggttt gtttgccgga tcaagagcta ccaactcttt ttccgaaggt aactggcttc
     3061 agcagagcgc agataccaaa tactgttctt ctagtgtagc cgtagttagg ccaccacttc
     3121 aagaactctg tagcaccgcc tacatacctc gctctgctaa tcctgttacc agtggctgct
     3181 gccagtggcg ataagtcgtg tcttaccggg ttggactcaa gacgatagtt accggataag
     3241 gcgcagcggt cgggctgaac ggggggttcg tgcacacagc ccagcttgga gcgaacgacc
     3301 tacaccgaac tgagatacct acagcgtgag ctatgagaaa gcgccacgct tcccgaaggg
     3361 agaaaggcgg acaggtatcc ggtaagcggc agggtcggaa caggagagcg cacgagggag
     3421 cttccagggg gaaacgcctg gtatctttat agtcctgtcg ggtttcgcca cctctgactt
     3481 gagcgtcgat ttttgtgatg ctcgtcaggg gggcggagcc tatggaaaaa cgccagcaac
     3541 gcggcctttt tacggttcct ggccttttgc tggccttttg ctcacatgtt ctttcctgcg
     3601 ttatcccctg attctgtgga taaccgtatt accgcctttg agtgagctga taccgctcgc
     3661 cgcagccgaa cgaccgagcg cagcgagtca gtgagcgagg aagcggaaga gcgcccaata
     3721 cgcaaaccgc ctctccccgc gcgttggccg attcattaat gcagctggca cgacaggttt
     3781 cccgactgga aagcgggcag tgagcgcaac gcaattaata cgcgtaccgc tagccaggaa
     3841 gagtttgtag aaacgcaaaa aggccatccg tcaggatggc cttctgctta gtttgatgcc
     3901 tggcagttta tggcgggcgt cctgcccgcc accctccggg ccgttgcttc acaacgttca
     3961 aatccgctcc cggcggattt gtcctactca ggagagcgtt caccgacaaa caacagataa
     4021 aacgaaaggc ccagtcttcc gactgagcct ttcgttttat ttgatgcctg gcagttccct
     4081 actctcgcgt taacgctagc atggatgttt tcccagtcac gacgttgtaa aacgacggcc
     4141 agtcttaaat cgtgccaact ttattataca aagttgcgga cgcgatcgcc ggcggataac
     4201 aatttcacac aggagtgccc ctaacctata tttgctctta aatgggatta caatcttatt
     4261 cacttaattt taaacatata tatatataca tatatatata tatatatata tatatatata
     4321 tatatatata tatatatcct ttgcaatgag attggccttg tttacacacc atacatgtgg
     4381 aaaatggctg tagtgtggag ctgcggagct ctgagaggaa atgccccagg tgccctttaa
     4441 aacctgtgtg gcagtgctgg ggagtggctc agcgggtaag acacatcgtg tggctgagaa
     4501 tgtgagttca gatcccaaag ccacacaaaa gccaggtggg caccgtagcg ctcttgtaaa
     4561 cccagagtga gggaggcgga gatggggacc ctctggagca gccggccagc cacactgact
     4621 gaaacagctc tgggttccgt gagagaccct gcctgcatat gtgcgacagg catgaccagg
     4681 gaaaagcatg gcagtgtcct cagacctcca cacgaacatg cacacacgta tgtccacaca
     4741 catgcaagca cacatctata catatgtata tgtgcaaata ttatacacac atataaataa
     4801 ataaatactt tttttttttg gtttattttc acagcaaacc caaggagccc gcattcagtc
     4861 caggtaagct ctggtttcgt tcttagattg ggggaggggg catataattt agaccttgac
     4921 tgagtgggga acaaaatggt aacctcagag ccaggccact ggtactcaga caacaaacag
     4981 tcagtcattg ggagctcaga taacagcagg gtcaccagga gacaggcagc aggcatagcg
     5041 actagacccc tacctgcccc ttgtcagacc cacatggaag tcagtgaggg ttaaagcagg
     5101 gacttctcag gaaagacgcc ctttgcctgt agcctgctcc accgacctct cctgcgcttc
     5161 tccccgaggg aaagtctccc ctccgtgagg ctgtcctacc ctcttcaaaa tacttgctcc
     5221 ctttctgctt ctaatttcct aaattgcaag ccaataatac ttcataaatg gctgtctcta
     5281 aatcacactt tctaagacag caggtacttc gtcctctctc cttttagcat attaactgta
     5341 ttttaagata tagctaaaca caaaaaaaag ttacaaatgt gtaactaaat aaattaatct
     5401 gattttagtt ttctcagttt tcccatcttc cacacaaaat aaagattaat ccctgaaaat
     5461 gtaattacca caaacctaca ggcatgcaac ctgagcatat atgtcatgtc aagatacata
     5521 caatatcccc cttgttccct tgtccccttg ggggccaggg tagcaccggt gagcacccca
     5581 gcagacaggc cagccacact tgcggtacct gccatctctt tgtctagccc ttcagtctcc
     5641 gaaaccccaa gggaagcgcc gggtgacaca ctgcaaaggt aggcagagcc tcccagccca
     5701 cagctctctg cacatggctg ctgccccagc ccctgaggct gttctcatac aggcaggagc
     5761 ctccacgcat gacagcattt ctgttatctc tcctaagttc agtgctcctc cgaacattca
     5821 cttgaacggg cttcgacatg cggctgtgat ttggattgtc attcctcatt gcctgattgt
     5881 aggaggtcta aaaggatctg gagagatcct tttagacctg tttggcatga agccctgcac
     5941 cgctgacctc tccccacaag cacgcacctc tgggtttggt gattgtgtgc tgtgctccta
     6001 acgcatttgc aaaacagcat tgctttccca gttgtactgg ttgtagacgt aggctgtccc
     6061 cgtttatagt acacgatggc acatagttaa aatattgctt tgtcctagtc agcaatattt
     6121 aatggcgaga taaggaagcg tcaggcacac gcattcttca ctggaccgta accaccacgt
     6181 gacctcaaca gacacgcact atcggcaccc acagcaggct ctctagctct ctggctttcg
     6241 gaaatgccat tgtatgggcg ttagtcttag caccctggct gggttgatcc ctgcattaca
     6301 gagttagcag agtgactttc cggttcactt tgaactccac cattcccgct tccctctgct
     6361 ctaaggtggg gcaggcggct gccttttaag cctgcctttg tggtcaccaa gggataaacg
     6421 gcaacttggg tgagaggtta gagtaggcaa gaggttcaga ggagaagagg agggaagagc
     6481 tggaggtgag gctcagggga gacagctcat gaggtgctga gagccgcttc tggcccacaa
     6541 ggagaatcct tgtggggtgg atatagaaga ggaggtcagc taaaagagag cctgccgtgc
     6601 tggctcgtac tgctagacgt atcagtaagc aagtagacaa aggcaggatg gatgaagaat
     6661 ctaatgaagt gcactggagg ctctctggca ttggcagcag tatgtaaggt gacgtgaggg
     6721 agcattaaga gagcctgcag tgatggcagt cccgggtgag ccgatctgga tacaaccagg
     6781 gaggatgccg tccccaccat cgcaggggcc gtggctggac cagtgtgcat ggggatgagc
     6841 acattcgtgg ctctcatcta taaagtcaag ctacgttaaa cccagagtga agagtggcac
     6901 gggcattggg atctgaagtg catgcatgtg gtgacaaata cttgcatgcg gtgtgtgaca
     6961 gtccttagct gctgaagcac ggtgattctc ccaatttatc ctgttctctc tgaggtgatt
     7021 tcctgtgggg tttggcacag gttttgctgg tcgcccctgt ctgggttaga tatcatcgat
     7081 tctggattct ccgatctgcg agaacatcag aacagagact ctgatcattt tccttgctca
     7141 cattatagcc ttagtagtca gagtacccca agtgggttgg gttagggggc gtggggggaa
     7201 acagaagttg cctcagatcg acatattttt ttactttggc ccttttattt acttatatcc
     7261 atttattaga ataccgaagt atttttgggt cctagagaga tggtgcagca ataagagaac
     7321 ttgttgctct tgcagaggac ccaggttcag ttcccagcac ccacaaagct gctcacaact
     7381 gcttatggct ccaggcccag ggtttctgat cccctcttct ggcatgcatg tggagcatat
     7441 agtcatattc ataaaaataa taaatcttct aattaaaagt aaagttattt taatagaaat
     7501 attcaatcta gaaaactgcc tccccgtctc tccctccctc agttaggctg cctcctcctc
     7561 tccctccccc tcctttctcc tcctccccct cctctcctcc tcccccttct cccctccccc
     7621 tctccctccc cctcctctcc gcctccccct tctcccctcc ccctctccct ctctccccct
     7681 cccccctctt cctcttcctc cttctccttc cattttccat tttaagcttc acttgaagca
     7741 ttttcttttt aaatttttaa gaattttact tttaagattg atttacttag ctgagcagtg
     7801 gtggcacaca cctttaatcc cagcactagg gagcagaggc aggcgtatct ttaagttcga
     7861 ggccagcctg gtctacaggg tgagttccag gacagcctgg gctacacaga gaaacccaca
     7921 aaaaacacac aaaaaagtct tatttagcat tcttgttgca tctctgcgtg cacttctgct
     7981 gacttcacat tctttgcatt tgcaaggact gtaaagtgta aagaatgcat ggaattatat
     8041 tttacactta tataacaagg cgatttaaat atcaaaagat atattttgat tccgagattg
     8101 tatatactga tgtatgatac tcacttggac ttggtaataa agtgggtttc tcaattactt
     8161 gtgattctcc atggtacatt ttcttctgat ggtaacatgc ctacacccag atgtcacagg
     8221 aaatgacttg gaatctcact caggctcttt acaaattctt atggatgctc tgaacttgag
     8281 tgagaagctc aaaaataata accacacaaa cttttgtttc aggttattta tttaattttg
     8341 cattagattt taaattttga tttaattttt atttacatgt atgtgtctct gtgtgtggat
     8401 atgtgcacat gtagccaaat acccaaagag ggcagagaag ggcaacagat ttcttggagt
     8461 attgtgagtc atctgtcacg ggtaaggcgc ataacgatac cacgatatca acaagtttgt
     8521 acaaaaaagc aggctggcgc cggaaccgaa gttcctattc cgaagttcct attctctaga
     8581 aagtatagga acttcgaacc ctttcccaca ccaccctcca cacttgcccc aaacactgcc
     8641 aactatgtag gaggaagggg ttgggactaa cagaagaacc cgttgtgggg aagctgttgg
     8701 gagggtcact ttatgttctt gcccaaggtc agttgggtgg cctgcttctg atgaggtggt
     8761 cccaaggtct ggggtagaag gtgagaggga caggccacca aggtcagccc ccccccccta
     8821 tcccatagga gccaggtccc tctcctggac aggaagactg aaggggagat gccagagact
     8881 cagtgaagcc tggggtaccc tattggagtc cttcaaggaa acaaacttgg cctcaccagg
     8941 cctcagcctt ggctcctcct gggaactcta ctgcccttgg gatccccttg tagttgtggg
     9001 ttacatagga agggggacgg gattcccctt gactggctag cctactcttt tcttcagtct
     9061 tctccatctc ctctcacctg tctctcgacc ctttccctag gatagacttg gaaaaagata
     9121 aggggagaaa acaaatgcaa acgaggccag aaagattttg gctgggcatt ccttccgcta
     9181 gcttttattg ggatccccta gtttgtgata ggccttttag ctacatctgc caatccatct
     9241 cattttcaca cacacacaca ccactttcct tctggtcagt gggcacatgt ccagcctcaa
     9301 gtttatatca ccacccccaa tgcccaacac ttgtatggcc ttgggcgggt catccccccc
     9361 cccaccccca gtatctgcaa cctcaagcta gcttgggtgc gttggttgtg gataagtagc
     9421 tagactccag caaccagtaa cctctgccct ttctcctcca tgacaaccag gtcccaggtc
     9481 ccgaaaacca aagaagaaga accctaacaa agaggacaag cggcctcgca cagccttcac
     9541 tgctgagcag ctccagaggc tcaaggctga gtttcagacc aacaggtacc tgacagagca
     9601 gcggcgccag agtctggcac aggagctcgg tacccggaag atctggactc tagagaattc
     9661 cgcccctctc cctccccccc ccctaacgtt actggccgaa gccgcttgga ataaggccgg
     9721 tgtgcgtttg tctatatgtt attttccacc atattgccgt cttttggcaa tgtgagggcc
     9781 cggaaacctg gccctgtctt cttgacgagc attcctaggg gtctttcccc tctcgccaaa
     9841 ggaatgcaag gtctgttgaa tgtcgtgaag gaagcagttc ctctggaagc ttcttgaaga
     9901 caaacaacgt ctgtagcgac cctttgcagg cagcggaacc ccccacctgg cgacaggtgc
     9961 ctctgcggcc aaaagccacg tgtataagat acacctgcaa aggcggcaca accccagtgc
    10021 cacgttgtga gttggatagt tgtggaaaga gtcaaatggc tctcctcaag cgtattcaac
    10081 aaggggctga aggatgccca gaaggtaccc cattgtatgg gatctgatct ggggcctcgg
    10141 tgcacatgct ttacatgtgt ttagtcgagg ttaaaaaacg tctaggcccc ccgaaccacg
    10201 gggacgtggt tttcctttga aaaacacgat gataagcttg ccacaaccat ggaagatccc
    10261 gtcgttttac aacgtcgtga ctgggaaaac cctggcgtta cccaacttaa tcgccttgca
    10321 gcacatcccc ctttcgccag ctggcgtaat agcgaagagg cccgcaccga tcgcccttcc
    10381 caacagttgc gcagcctgaa tggcgaatgg cgctttgcct ggtttccggc accagaagcg
    10441 gtgccggaaa gctggctgga gtgcgatctt cctgaggccg atactgtcgt cgtcccctca
    10501 aactggcaga tgcacggtta cgatgcgccc atctacacca acgtgaccta tcccattacg
    10561 gtcaatccgc cgtttgttcc cacggagaat ccgacgggtt gttactcgct cacatttaat
    10621 gttgatgaaa gctggctaca ggaaggccag acgcgaatta tttttgatgg cgttaactcg
    10681 gcgtttcatc tgtggtgcaa cgggcgctgg gtcggttacg gccaggacag tcgtttgccg
    10741 tctgaatttg acctgagcgc atttttacgc gccggagaaa accgcctcgc ggtgatggtg
    10801 ctgcgctgga gtgacggcag ttatctggaa gatcaggata tgtggcggat gagcggcatt
    10861 ttccgtgacg tctcgttgct gcataaaccg actacacaaa tcagcgattt ccatgttgcc
    10921 actcgcttta atgatgattt cagccgcgct gtactggagg ctgaagttca gatgtgcggc
    10981 gagttgcgtg actacctacg ggtaacagtt tctttatggc agggtgaaac gcaggtcgcc
    11041 agcggcaccg cgcctttcgg cggtgaaatt atcgatgagc gtggtggtta tgccgatcgc
    11101 gtcacactac gtctgaacgt cgaaaacccg aaactgtgga gcgccgaaat cccgaatctc
    11161 tatcgtgcgg tggttgaact gcacaccgcc gacggcacgc tgattgaagc agaagcctgc
    11221 gatgtcggtt tccgcgaggt gcggattgaa aatggtctgc tgctgctgaa cggcaagccg
    11281 ttgctgattc gaggcgttaa ccgtcacgag catcatcctc tgcatggtca ggtcatggat
    11341 gagcagacga tggtgcagga tatcctgctg atgaagcaga acaactttaa cgccgtgcgc
    11401 tgttcgcatt atccgaacca tccgctgtgg tacacgctgt gcgaccgcta cggcctgtat
    11461 gtggtggatg aagccaatat tgaaacccac ggcatggtgc caatgaatcg tctgaccgat
    11521 gatccgcgct ggctaccggc gatgagcgaa cgcgtaacgc gaatggtgca gcgcgatcgt
    11581 aatcacccga gtgtgatcat ctggtcgctg gggaatgaat caggccacgg cgctaatcac
    11641 gacgcgctgt atcgctggat caaatctgtc gatccttccc gcccggtgca gtatgaaggc
    11701 ggcggagccg acaccacggc caccgatatt atttgcccga tgtacgcgcg cgtggatgaa
    11761 gaccagccct tcccggctgt gccgaaatgg tccatcaaaa aatggctttc gctacctgga
    11821 gagacgcgcc cgctgatcct ttgcgaatac gcccacgcga tgggtaacag tcttggcggt
    11881 ttcgctaaat actggcaggc gtttcgtcag tatccccgtt tacagggcgg cttcgtctgg
    11941 gactgggtgg atcagtcgct gattaaatat gatgaaaacg gcaacccgtg gtcggcttac
    12001 ggcggtgatt ttggcgatac gccgaacgat cgccagttct gtatgaacgg tctggtcttt
    12061 gccgaccgca cgccgcatcc agcgctgacg gaagcaaaac accagcagca gtttttccag
    12121 ttccgtttat ccgggcaaac catcgaagtg accagcgaat acctgttccg tcatagcgat
    12181 aacgagctcc tgcactggat ggtggcgctg gatggtaagc cgctggcaag cggtgaagtg
    12241 cctctggatg tcgctccaca aggtaaacag ttgattgaac tgcctgaact accgcagccg
    12301 gagagcgccg ggcaactctg gctcacagta cgcgtagtgc aaccgaacgc gaccgcatgg
    12361 tcagaagccg ggcacatcag cgcctggcag cagtggcgtc tggcggaaaa cctcagtgtg
    12421 acgctccccg ccgcgtccca cgccatcccg catctgacca ccagcgaaat ggatttttgc
    12481 atcgagctgg gtaataagcg ttggcaattt aaccgccagt caggctttct ttcacagatg
    12541 tggattggcg ataaaaaaca actgctgacg ccgctgcgcg atcagttcac ccgtgcaccg
    12601 ctggataacg acattggcgt aagtgaagcg acccgcattg accctaacgc ctgggtcgaa
    12661 cgctggaagg cggcgggcca ttaccaggcc gaagcagcgt tgttgcagtg cacggcagat
    12721 acacttgctg atgcggtgct gattacgacc gctcacgcgt ggcagcatca ggggaaaacc
    12781 ttatttatca gccggaaaac ctaccggatt gatggtagtg gtcaaatggc gattaccgtt
    12841 gatgttgaag tggcgagcga tacaccgcat ccggcgcgga ttggcctgaa ctgccagctg
    12901 gcgcaggtag cagagcgggt aaactggctc ggattagggc cgcaagaaaa ctatcccgac
    12961 cgccttactg ccgcctgttt tgaccgctgg gatctgccat tgtcagacat gtataccccg
    13021 tacgtcttcc cgagcgaaaa cggtctgcgc tgcgggacgc gcgaattgaa ttatggccca
    13081 caccagtggc gcggcgactt ccagttcaac atcagccgct acagtcaaca gcaactgatg
    13141 gaaaccagcc atcgccatct gctgcacgcg gaagaaggca catggctgaa tatcgacggt
    13201 ttccatatgg ggattggtgg cgacgactcc tggagcccgt cagtatcggc ggaattccag
    13261 ctgagcgccg gtcgctacca ttaccagttg gtctggtgtc aaaaataata ataaccgggc
    13321 aggggggatc taagctctag ataagtaatg atcataatca gccatatcac atctgtagag
    13381 gttttacttg ctttaaaaaa cctcccacac ctccccctga acctgaaaca taaaatgaat
    13441 gcaattgttg ttgttaactt gtttattgca gcttataatg gttacaaata aagcaatagc
    13501 atcacaaatt tcacaaataa agcatttttt tcactgcatt ctagttgtgg tttgtccaaa
    13561 ctcatcaatg tatcttatca tgtctggatc cggaataact tcgtatagca tacattatac
    13621 gaagttatgt ttaaacggcg cgccccggaa ttcgccttct gcaggagcgt acagaaccca
    13681 gggccctggc acccgtgcag accctggccc accccacctg ggcgctcagt gcccaagaga
    13741 tgtccacacc taggatgtcc cgcggtgggt ggggggcccg agagacgggc aggccggggg
    13801 caggcctggc catgcggggc cgaaccgggc actgcccagc gtgggcgcgg gggccacggc
    13861 gcgcgccccc agcccccggg cccagcaccc caaggcggcc aacgccaaaa ctctccctcc
    13921 tcctcttcct caatctcgct ctcgctcttt ttttttttcg caaaaggagg ggagaggggg
    13981 taaaaaaatg ctgcactgtg cggcgaagcc ggtgagtgag cggcgcgggg ccaatcagcg
    14041 tgcgccgttc cgaaagttgc cttttatggc tcgagcggcc gcggcggcgc cctataaaac
    14101 ccagcggcgc gacgcgccac caccgccgag accgcgtccg ccccgcgagc acagagcctc
    14161 gcctttgccg atcctctaga gtcgagatcc gccgccacca tgattgaaca agatggattg
    14221 cacgcaggtt ctccggccgc ttgggtggag aggctattcg gctatgactg ggcacaacag
    14281 acaatcggct gctctgatgc cgccgtgttc cggctgtcag cgcaggggcg cccggttctt
    14341 tttgtcaaga ccgacctgtc cggtgccctg aatgaactgc aggacgaggc agcgcggcta
    14401 tcgtggctgg ccacgacggg cgttccttgc gcagctgtgc tcgacgttgt cactgaagcg
    14461 ggaagggact ggctgctatt gggcgaagtg ccggggcagg atctcctgtc atctcacctt
    14521 gctcctgccg agaaagtatc catcatggct gatgcaatgc ggcggctgca tacgcttgat
    14581 ccggctacct gcccattcga ccaccaagcg aaacatcgca tcgagcgagc acgtactcgg
    14641 atggaagccg gtcttgtcga tcaggatgat ctggacgaag agcatcaggg gctcgcgcca
    14701 gccgaactgt tcgccaggct caaggcgcgc atgcccgacg gcgaggatct cgtcgtgacc
    14761 catggcgatg cctgcttgcc gaatatcatg gtggaaaatg gccgcttttc tggattcatc
    14821 gactgtggcc ggctgggtgt ggcggaccgc tatcaggaca tagcgttggc tacccgtgat
    14881 attgctgaag agcttggcgg cgaatgggct gaccgcttcc tcgtgcttta cggtatcgcc
    14941 gctcccgatt cgcagcgcat cgccttctat cgccttcttg acgagttctt ctgagcggga
    15001 ctctggggtt cgaaatgacc gaccaagcga cgcccaacct gccatcacga gatttcgatt
    15061 ccaccgccgc cttctatgaa aggttgggct tcggaatcgt tttccgggac gccggctgga
    15121 tgatcctcca gcgcggggat ctcatgctgg agttcttcgc ccaccccccg gatctaagct
    15181 ctagataagt aatgatcata atcagccata tcacatctgt agaggtttta cttgctttaa
    15241 aaaacctccc acacctcccc ctgaacctga aacataaaat gaatgcaatt gttgttgtta
    15301 acttgtttat tgcagcttat aatggttaca aataaagcaa tagcatcaca aatttcacaa
    15361 ataaagcatt tttttcactg cattctagtt gtggtttgtc caaactcatc aatgtatctt
    15421 atcatgtctg gatccggggg taccgcgtcg agaagttcct attccgaagt tcctattctc
    15481 tagaaagtat aggaacttcg tcgagataac ttcgtatagc atacattata cgaagttatg
    15541 tcgagatatc tagacccagc tttcttgtac aaagtggttg atatctctat agtcgcagta
    15601 ggcggtgttg ggtttcgttt cctctggaaa actaattgaa agggacatgg gggtgggggt
    15661 ggggtggagg gaccagagac atggctcagc aggtaaagcc acttacccaa acctaacaga
    15721 gtgagccaga ttctgaacct tgtgggatgg aagccaaaaa ccaactccca aaagtcactc
    15781 tttgagcatc acaagtgtca tgtgactcct gtaccaatca acacgttaga taaataaatg
    15841 catctttaaa aaaaaatgta aggtgcacaa gggagacggc cactgtgtgc cctacaagct
    15901 aaccagactg tggtgtttgc tttcggagcg ccccgaggca tgtcactgac accttcactg
    15961 tttttgtaga agaaggatat gtaaaaatgt ttcttcgagg ccgtccggtc accatgtaca
    16021 tgcccaaaga ccaagtggat tcgtacagtt tggaagcaaa agctgagtta ccaacgaagc
    16081 ggctgaaact ggagtgggtg tatcctttac tggccaacca gactgtcagg gaaggctcct
    16141 ggtaaaagac ttataaaagt taaatatttt actattagct gtttaaaaag tcaaaatttc
    16201 agatgtggcc atgtaggaga ggcagcttca gagcaagttc ccatgattgt ggttcccgtt
    16261 cgaatgcgta cccactgtct tcctgaaagg acgccatgga aacaatcttt gtgagatggc
    16321 gcaacgcaat taatgataac ttcgtatagc atacattata cgaagttatg gtctgagctc
    16381 gccatcagtt cactgcctgt cacagagaag cagcaagctt agtgaaaatc attaaaattg
    16441 gtgtcttagt cagggtttgt attcctgcac aaacatcatg actaagaagc aagttgggga
    16501 ggaaagggtt tattcagctt acactcccac actgctgttc atcaccaaag gaagtcagga
    16561 caggaactca cacagggcag gaacttggag gcaggagctg atggagggat atttcttact
    16621 gacttgcttc ccctggcttg ctcagcctgc tttcatatag aacccaggac taccagccca
    16681 gggatggctc cacccacaat gggttaggcc ctccctcctt gatcactaat tgagaaagtg
    16741 ccttacagct ggaaatctcg gaggcatttc ctcaagggag gctcctttct ctgtgctaac
    16801 tccagtgtca agttgccaca caaaaccagc caaaacaagc tggggtggtg tcgcatgcct
    16861 ttaatcccag cacttgggag gcagaggcag gcagatttct gagttcgagg ctagcctggt
    16921 ctacaaagtg agttccagga cagccagggc tacacagaga aaccctgtct caaaaaacca
    16981 aaaccagcca gtacaattgg gtaaatgtca ggactctaat gatcataatt tcaacaaacc
    17041 aaccacttgt ttttttgaaa cagggtcttc ctatgaacct agcctttaac tcacagcaat
    17101 gcttctgcct cactctcctg aatgctgggg ttataggtat gagcttacgc tcccctaaag
    17161 agctagtggt cagtctctgt tgttcaatgc tgtattcatt tccaccatgg aggaaggctg
    17221 cagcagcctt tcccacctac caagactcta catcaagttt atagtgattg tctgccactc
    17281 aaggaataaa gtcgagctct gaagacaatc ccgacatgtt gatttaagtt ggtgctgccg
    17341 agccttcgct gacaagaatt agtatttgag atggtggaat catattcatg gaaatcaaaa
    17401 gattagaagt tgtttggcca tctattttgg ctcatgccgt ggtaggggat ctgcctcttc
    17461 tttaaattga gtagttttaa aaatctaatc tggaaaatgt tattcaaaga atgcttcctt
    17521 atttgtgttt taaaagactc gaaacaagaa aatttgctcc aaataaatgg cattttggca
    17581 gggttttttt ttttttcact caagtttaag taacactttg ctcttttaaa gtacacatgt
    17641 gaaaattttt aacactaggt caatgagaag gctcagtggc taaaggtacc tgctaacaag
    17701 cctgaagccc tgcgttcagt ttccaggatc cacttgatgg gaggagaggg ccaactcctg
    17761 caaactaatc ctctgacttc acttgtacac aggcccctgt gcccctgtgc tcttgcatgc
    17821 acacacaata aataaggtgt aataaaattt aaaaccattg ataattatcc ccaaaattct
    17881 ggggcaccat tagttaattc attaacttaa ttaacagtta caggttaatt aattttgaaa
    17941 cctttgttac atttgagtga catttgtatt ctttataagt acttgtatca tttcaaagtg
    18001 atgtttaata aaaagattta gctcctagat tgcagacagt aaaagctgtt tggctcaata
    18061 gcttctaaaa atcaaaaaag tcttcatttt aaaaaaaatg ttcataccag acctggtgtg
    18121 tagccagaca tgtctgtgac tccagagcaa gggaggttga ggcaggaaga tctgagctaa
    18181 agccagcctg agctaccccg tgatcacctg cctcaagcac agcctgagag catttgccta
    18241 acacgggaaa agccctgggt tcaattccca gcactgcaaa atgttgtgtt catattatta
    18301 cagagcactt aaaatttgtc tttaggtatg taggtactga ggtccactgg gcactgagtg
    18361 tcagaatcta tttaattttg ctgttgtttg agacatggcc tctctcacca tgcagcccca
    18421 gctggcctgg agctcacaga gatctgttta ggctcacaag cacgcgccac tgcacccagc
    18481 acgttctcag ttcagcgttg tctaaattgg ttaaactgat agcaccattt cacagcatct
    18541 ttgggcctgt tgaatgaagc ggtagttctc cagctcttaa aagcaaagga ttttcatctt
    18601 gacatacact aagctacggg taccgggggc gagactgtcg caataacttg tacttgctcc
    18661 cgaccgggga gaccgtgtac ttcattgcgt ctgtcgtggt gctttacaat gtggaggagc
    18721 agctgcagag gcattacgcg ggccacaacg atgacgtcaa gtggtgagtc cccacagaca
    18781 ggtcggcagg acataggtga actagcctta gccaaaagaa ttcagcatca gggcacaagc
    18841 caggggtggg gtggtgcagg gctctgaagg tgcaaagctc ttctttctat tcgccgtgtt
    18901 gtctttgggc tccctaattc tgctctctgt gcttctatgt gaccagatta tctgagggaa
    18961 aaagcttcag gaagctttct taacatcctg aatgttaaag acttcaaatt gggtctctaa
    19021 gtttagaaaa acgtgctttg tgtgcaatgg cagtggtggg cggggcctgg gtggtgggcg
    19081 gggccgggcc ggggcgcagt aatttaaaaa aagaaaaaga aaaatttata aagtttaaga
    19141 aaaaaagttt aggccgggcg tggtggcaca cacctttaat cccagcactc gggaggcaga
    19201 ggcaagcaga tttctgagtt cgaggccaga ctggtctaca gagtgagttc caggacagcc
    19261 agggctatac agagaaaccc tgcctcgaaa aatgaaaacg tgctttgctg tgtacatagg
    19321 tctgagtctg gcatgcctat ggatcatagt atagcttagg gaagaccttg cagtgggtag
    19381 atgggtttgt ggtcctactg acatgagacg tctttcctaa ttaacacacc caaaaatgac
    19441 ttgtagaaaa gggtggcgac taagtcagtg gttctgagaa ggaaatgcta ttttcccaac
    19501 aaaggatgcc tttccttaag gttggaagtt cccgaaagga aatcgggcat tctgatgaat
    19561 gaaatagcat ttgctggcta aggtagttgg ggtgagtctg ttagaagcta ggcagtgtgg
    19621 atttcttatg tttaaacttt tggaagattg tagaagtaaa gtgcaccttt gtgtggggtt
    19681 gtctgataat tatccttatt ttagcctagc ggtccatcct gacaggatca ccatagcaac
    19741 gggacaagtg gcgggcacat ctaaggatgg aaaggtgagg tttcctcctt gtctttctga
    19801 ctttgataaa gacctggcga caacctcctg gcgacattgc tgatgatgag tctgcctggt
    19861 cgttgtagtc acagcatttg agaaccattg ggtcctcacc aggggctctc actgcaaact
    19921 gaatgttcca tcgtgaccta agccccaccc tgagcttcct cataacttca gccagtttta
    19981 aaatagcatt gctgctggtt gggatggcac acatctttaa cgccagagtt caggaggcag
    20041 agacaggcag gtctgtgggc tctgtaacag gacactgtct ttaaaaataa catacagcag
    20101 ccacaacaca ttaaaatcgc attgtcttat caaagaatcg atcagttcct gaaatcctta
    20161 tctccataca tgatcaacac gaaaatatac caatctaagc agcagagtta aaatcaccaa
    20221 gtaaccatat gttatgggat gtccttgact gtgggtgcct gccagtcatt tcttcagtgg
    20281 gtggacttta tgccttgtgc tgatcacaga ggctcctggg agcttcaggc agacagactg
    20341 cagacgcttt aacaaggctt cagtctggct tggaaggaag gaggtgagga acctgacaaa
    20401 taggagacgt ccaagctggc atccacgagt gactgtcatg ttttatcaaa actctcacag
    20461 cctcttaagt ccctgtttgt acagctttgt cccggtgtga agctaatcag gacaggaacc
    20521 tccatttttt tttatcaatg tgtatctgcc tagaaactgc tctcttatct gaacagatgt
    20581 tttcatgata ccaaatttta gctgttggtt tcatgctgtt ctctatgagt gttccacact
    20641 tgcaaagatc gataacagaa gccaggctgc tgttatgtaa actcacataa ggagcagttg
    20701 ttcatgtttt aaaaagaagg aaaccctgga agaactcttt gaaattagaa actgtttctt
    20761 ccgccctcta gtggcacgaa agtgtatttc catttttggc atcctgattg aatccttact
    20821 atagaactag agagagattt acagctgtct gagtagactt tttgacctgt gaagaaacct
    20881 agagagacca catgctggtg tctggtgcct ggcaactggc tatttgggga caaggctaaa
    20941 caagagcaag gtttgcctat cacttgcctg ccagccggca caaatccaaa ccctttcgcg
    21001 atgatggatc tgttgactgc actgtggtgc tatttggtga aatgtcgttt ctaaaattta
    21061 gagaaatgca aatatacaaa aggcgtgtct gttcctctgg tatgggtgtt ggagagtgga
    21121 tagtcaaagt ttaaaacttg agagccttct cccgacatct ccatggttca cgggcctaga
    21181 gtttccttag gtcactgcga atgttttcat tgagttgagt cctcagatac agaaaaaaga
    21241 ctttgtttgg caaaaccgaa gtcactgtca aaataatttt atggttccaa ggtaaagaga
    21301 agtaat
//
