# Supplementary material for: CRISPR-Cas9 enables conditional mutagenesis of challenging loci
Source: Sci Rep. 2016 Sep 1;6:32326. doi: 10.1038/srep32326 (PMC5007477; doi:10.1038/srep32326)
Supplement: Supplementary File 3 [file srep32326-s3.zip › gb/HEP01003_B01_vector.gb]

LOCUS       48040#L1L2_Bact_P#L3L4_pD223_DTA_spec        22975 bp    dna     circular UNK 
ACCESSION   unknown
SOURCE      Mus musculus
  ORGANISM  Mus musculus
            Eukaryota; Metazoa; Chordata; Craniata; Vertebrata; Euteleostomi;
            Mammalia; Eutheria; Euarchontoglires; Glires; Rodentia;
            Sciurognathi; Muroidea; Muridae; Murinae; Mus.
COMMENT     cassette: L1L2_Bact_P
COMMENT     design_id: 48040
COMMENT     backbone: L3L4_pD223_DTA_spec
COMMENT     transcript_id: ENSMUST00000050962
FEATURES             Location/Qualifiers
     misc_feature    29..49
                     /note="B4 Gateway"
                     /label="B4 Gateway"
     misc_feature    complement(125..378)
                     /note="BGH pA"
                     /label="BGH pA"
     CDS             complement(503..1159)
                     /note="DTA"
                     /label="DTA"
     promoter        complement(1173..1685)
                     /note="PGK promoter"
                     /label="PGK promoter"
     promoter        1686..1836
                     /note="spectinomycin promoter"
                     /label="spectinomycin promoter"
     CDS             1837..2847
                     /note="SpecR"
                     /label="SpecR"
     misc_feature    2995..3587
                     /note="pUC ori"
                     /label="pUC ori"
     misc_feature    3858..3885
                     /note="rrnB T2"
                     /label="rrnB T2"
     misc_feature    4017..4060
                     /note="rrnB T1"
                     /label="rrnB T1"
     misc_feature    4156..4176
                     /note="B3 Gateway"
                     /label="B3 Gateway"
     misc_feature    4182..4189
                     /note="AsiSI"
                     /label="AsiSI"
     misc_feature    1..4214
                     /note="Synthetic Backbone"
                     /label="Synthetic Backbone"
     misc_feature    4215..8983
                     /note="5 arm"
                     /label="5 arm"
     misc_feature    9011..9035
                     /note="B1 Gateway"
                     /label="B1 Gateway"
     misc_feature    9048..9095
                     /note="Frt"
                     /label="Frt"
     intron          9096..9970
                     /note="mouse En2 intron"
                     /label="mouse En2 intron"
     misc_feature    9968..9970
                     /note="Splice Acceptor"
                     /label="Splice Acceptor"
     exon            9971..10143
                     /note="mouse En2 exon"
                     /label="mouse En2 exon"
     misc_feature    10155..10748
                     /note="ECMV IRES"
                     /label="ECMV IRES"
     gene            10749..13809
                     /gene="lacZ"
                     /note="lacZ"
                     /label="lacZ"
     misc_feature    13848..14091
                     /note="SV40 polyadenylation site"
                     /label="SV40 polyadenylation site"
     misc_feature    14095..14128
                     /note="loxP"
                     /label="loxP"
     promoter        14155..14674
                     /note="human beta actin promoter"
                     /label="human beta actin promoter"
     gene            14700..15494
                     /gene="NeoR"
                     /note="NeoR"
                     /label="NeoR"
     misc_feature    15694..15935
                     /note="SV40 polyadenylation site"
                     /label="SV40 polyadenylation site"
     misc_feature    15952..15999
                     /note="Frt"
                     /label="Frt"
     misc_feature    16006..16039
                     /note="loxP"
                     /label="loxP"
     misc_feature    9985..10062
                     /note="FCHK std_gpr"
                     /label="FCHK std_gpr"
     misc_feature    16055..16075
                     /note="B2 Gateway"
                     /label="B2 Gateway"
     misc_feature    8984..16105
                     /note="Synthetic Cassette"
                     /label="Synthetic Cassette"
     exon            16496..17501
                     /db_xref="ENSEMBL:ENSMUSE00000381792"
                     /type="targeted"
                     /rank="3"
                     /note="target exon 1 ENSMUSE00000381792"
     misc_feature    16106..17656
                     /note="Critical Region"
                     /label="Critical Region"
     misc_feature    17680..17713
                     /note="Downstream LoxP"
                     /label="Downstream LoxP"
     misc_feature    17657..17736
                     /note="synthetic loxP region"
                     /label="synthetic loxP region"
     misc_feature    17737..22975
                     /note="3 arm"
                     /label="3 arm"
ORIGIN      
        1 ccactggccg tcgttttaca ttaattaaca acttttctat acaaagttga cagatatctg
       61 tttaaactcg gccgctctag cctcgaggct agaactagtg gatctcgagc cccagctggt
      121 tctttccgcc tcagaagcca tagagcccac cgcatcccca gcatgcctgc tattgtcttc
      181 ccaatcctcc cccttgctgt cctgccccac cccacccccc agaatagaat gacacctact
      241 cagacaatgc gatgcaattt cctcatttta ttaggaaagg acagtgggag tggcaccttc
      301 cagggtcaag gaaggcacgg gggaggggca aacaacagat ggctggcaac tagaaggcac
      361 agtcgaggct gatcagcgag ctctaggatc tgcattccac cactgctccc attcatcagt
      421 tccataggtt ggaatctaaa atacacaaac aattagaatc agtagtttaa cacattatac
      481 acttaaaaat tttatattta ccttagagct ttaaatctct gtaggtagtt tgtccaatta
      541 tgtcacacca cagaagtaag gttccttcac aaagagatcg cctgacacga tttcctgcac
      601 aggcttgagc catatactca tacatcgcat cttggccacg ttttccacgg gtttcaaaat
      661 taatctcaag ttctacgctt aacgctttcg cctgttccca gttattaata tattcaacgc
      721 tagaactccc ctcagcgaag ggaaggctga gcactacacg cgaagcacca tcaccgaacc
      781 ttttgataaa ctcttccgtt ccgacttgct ccatcaacgg ttcagtgaga cttaaaccta
      841 actctttctt aatagtttcg gcattatcca cttttagtgc gagaaccttc gtcagtcctg
      901 gatacgtcac tttgaccacg cctccagctt ttccagagag cgggttttca ttatctacag
      961 agtatcccgc agcgtcgtat ttattgtcgg tactataaaa ccctttccaa tcatcgtcat
     1021 aatttccttg tgtaccagat tttggctttt gtataccttt ttgaatggaa tctacataac
     1081 caggtttagt cccgtggtac gaagaaaagt tttccatcac aaaagattta gaagaatcaa
     1141 caacatcatc aggatccatg gcgaggacct gcaggtcgaa aggcccggag atgaggaaga
     1201 ggagaacagc gcggcagacg tgcgcttttg aagcgtgcag aatgccgggc ctccggagga
     1261 ccttcgggcg cccgccccgc ccctgagccc gcccctgagc ccgcccccgg acccacccct
     1321 tcccagcctc tgagcccaga aagcgaagga gcaaagctgc tattggccgc tgccccaaag
     1381 gcctacccgc ttccattgct cagcggtgct gtccatctgc acgagactag tgagacgtgc
     1441 tacttccatt tgtcacgtcc tgcacgacgc gagctgcggg gcggggggga acttcctgac
     1501 taggggagga gtagaaggtg gcgcgaaggg gccaccaaag aacggagccg gttggcgcct
     1561 accggtggat gtggaatgtg tgcgaggcca gaggccactt gtgtagcgcc aagtgcccag
     1621 cggggctgct aaagcgcatg ctccagactg ccttgggaaa agcgcctccc ctacccggta
     1681 gaattcgata aacagctcta gaccagccag gacagaaatg cctcgacttc gctgctaccc
     1741 aaggttgccg ggtgacgcac accgtggaaa cggatgaagg cacgaaccca gtggacataa
     1801 gcctgttcgg ttcgtaagct gtaatgcaag tagcgtatgc gctcacgcaa ctggtccaga
     1861 accttgaccg aacgcagcgg tggtaacggc gcagtggcgg ttttcatggc ttgttatgac
     1921 tgtttttttg gggtacagtc tatgcctcgg gcatccaagc agcaagcgcg ttacgccgtg
     1981 ggtcgatgtt tgatgttatg gagcagcaac gatgttacgc agcagggcag tcgccctaaa
     2041 acaaagttaa acattatgag ggaagcggtg atcgccgaag tatcgactca actatcagag
     2101 gtagttggcg tcatcgagcg ccatctcgaa ccgacgttgc tggccgtaca tttgtacggc
     2161 tccgcagtgg atggcggcct gaagccacac agtgatattg atttgctggt tacggtgacc
     2221 gtaaggcttg atgaaacaac gcggcgagct ttgatcaacg accttttgga aacttcggct
     2281 tcccctggag agagcgagat tctccgcgct gtagaagtca ccattgttgt gcacgacgac
     2341 atcattccgt ggcgttatcc agctaagcgc gaactgcaat ttggagaatg gcagcgcaat
     2401 gacattcttg caggtatctt cgagccagcc acgatcgaca ttgatctggc tatcttgctg
     2461 acaaaagcaa gagaacatag cgttgccttg gtaggtccag cggcggagga actctttgat
     2521 ccggttcctg aacaggatct atttgaggcg ctaaatgaaa ccttaacgct atggaactcg
     2581 ccgcccgact gggctggcga tgagcgaaat gtagtgctta cgttgtcccg catttggtac
     2641 agcgcagtaa ccggcaaaat cgcgccgaag gatgtcgctg ccgactgggc aatggagcgc
     2701 ctgccggccc agtatcagcc cgtcatactt gaagctagac aggcttatct tggacaagaa
     2761 gaagatcgct tggcctcgcg cgcagatcag ttggaagaat ttgtccacta cgtgaaaggc
     2821 gagatcacca aggtagtcgg caaataaccc tcgagccacc catgaccaaa atcccttaac
     2881 gtgagttacg cgtcgttcca ctgagcgtca gaccccgtag aaaagatcaa aggatcttct
     2941 tgagatcctt tttttctgcg cgtaatctgc tgcttgcaaa caaaaaaacc accgctacca
     3001 gcggtggttt gtttgccgga tcaagagcta ccaactcttt ttccgaaggt aactggcttc
     3061 agcagagcgc agataccaaa tactgttctt ctagtgtagc cgtagttagg ccaccacttc
     3121 aagaactctg tagcaccgcc tacatacctc gctctgctaa tcctgttacc agtggctgct
     3181 gccagtggcg ataagtcgtg tcttaccggg ttggactcaa gacgatagtt accggataag
     3241 gcgcagcggt cgggctgaac ggggggttcg tgcacacagc ccagcttgga gcgaacgacc
     3301 tacaccgaac tgagatacct acagcgtgag ctatgagaaa gcgccacgct tcccgaaggg
     3361 agaaaggcgg acaggtatcc ggtaagcggc agggtcggaa caggagagcg cacgagggag
     3421 cttccagggg gaaacgcctg gtatctttat agtcctgtcg ggtttcgcca cctctgactt
     3481 gagcgtcgat ttttgtgatg ctcgtcaggg gggcggagcc tatggaaaaa cgccagcaac
     3541 gcggcctttt tacggttcct ggccttttgc tggccttttg ctcacatgtt ctttcctgcg
     3601 ttatcccctg attctgtgga taaccgtatt accgcctttg agtgagctga taccgctcgc
     3661 cgcagccgaa cgaccgagcg cagcgagtca gtgagcgagg aagcggaaga gcgcccaata
     3721 cgcaaaccgc ctctccccgc gcgttggccg attcattaat gcagctggca cgacaggttt
     3781 cccgactgga aagcgggcag tgagcgcaac gcaattaata cgcgtaccgc tagccaggaa
     3841 gagtttgtag aaacgcaaaa aggccatccg tcaggatggc cttctgctta gtttgatgcc
     3901 tggcagttta tggcgggcgt cctgcccgcc accctccggg ccgttgcttc acaacgttca
     3961 aatccgctcc cggcggattt gtcctactca ggagagcgtt caccgacaaa caacagataa
     4021 aacgaaaggc ccagtcttcc gactgagcct ttcgttttat ttgatgcctg gcagttccct
     4081 actctcgcgt taacgctagc atggatgttt tcccagtcac gacgttgtaa aacgacggcc
     4141 agtcttaaat cgtgccaact ttattataca aagttgcgga cgcgatcgcc ggcggataac
     4201 aatttcacac aggaaagtat atatatcata gtatcactgg ctggtaaagt gctcgcctaa
     4261 catgctccga ggtttgatct tctgcaccac ataaggcagg catgtaagcc ctgtctgcca
     4321 tcccagcact gtccttcgat cccagcactg tcctgcaatc ccagcactgt ccttcgatcc
     4381 cagcactgtc ctgcgatccc agcactgtcc tgcgatccca gcactgtcct tcgatcccag
     4441 cactgtcctg cggccccagc actgtgccta gagtaagggg gtcagaagtt catccttcac
     4501 tgcagagtaa atttgaggtc aacctgagct atgtgaacta tgacccttcc aaaaaaaaaa
     4561 aaggaaggaa ggaaggaagg aaggaaggaa ggaaggaagg aaggaaggaa aaacaaagaa
     4621 aaagaacaac tccctacctc tttaaatgtt aaccaaacat tagggcgagg acataaaaat
     4681 aacattggac cagatagctg gacatccaga gtcacccatc tcagccacag tcctgcaacg
     4741 ttccattgcc ccctgtcctc acgttccatt tgtccagagg cccaaggcca ccagtcccac
     4801 cattaattag tctctcactg ggaagccaaa ctgtgggtac atcccaagct ccttgagcac
     4861 ccacgctctt cctctcagcc gcagtcacag tgctccctcc tctttgcccg ctcccctccc
     4921 ccctccccgt cagcccagtc gcttaatcac tttaaagttc agtttttccc acccacaaat
     4981 gagaatagca aaataacaaa attgtagatt gcctaagaat cccccgttga cggaaggaag
     5041 cattagcgct aatgtgtctg agcacaggag cgctcagcgc actactgcct taggagtaac
     5101 aacagcctgt ctgagcatga ggaggcttcg aacacccgga ctcaagctgc acttgctgag
     5161 ggtgactttg aaacaatttc cacaatattt tacttatcat cggtaaatct ttgccttaca
     5221 ttttatttgg caccacgttt gtaaccgtgg ccaatgttcc ctagtgcagt gttcaaatga
     5281 ataacgttca gaggttcaca gaatttacaa accgactgtg ctgtcttatc cctggagatt
     5341 tccagccggg ctgtgacagt gtctagtgcc ttggtttggg gtttctcttc cccctccctt
     5401 ccacccacct gtctgtctgt cttagtctgg gtcctgacta aagggggccc actgagttct
     5461 agtatatttc caagataaag atccggcagc tgctgagcca cctcacccac acctggccca
     5521 cgcccctaat ttgggttttt atgatctatg aaaccaagac atgttgactt aagaaaactg
     5581 acagtaattc agacactgtc aaggggccag agcggggact ggaaaggagg cttactggcc
     5641 gagagcacct actgttttta tagatgcctc cagcacccac atcaggggta tacagttatg
     5701 taactttagg gatccgaccc cctgtgacct ctatgggcaa cacacacaca tacacacaca
     5761 cacgcacaca cacatatata tatatacaca catacacaca cacacacata cacacacaca
     5821 cacatacaca cacacataca cacatacaca cacacacaca catacacaca catacacaca
     5881 cacacacgtc tcagcagctt ttcagggatg ggtgcaggca acaagcccaa cacagacctt
     5941 agtctcaaaa tcatcgtgga ttaagcgctc tctctctctc tcgctctctc tctctctctc
     6001 tctctctctc tctctctaac atagagacat ctagccattt gatgcctgtg tgggccagtt
     6061 agggagagct tgcctttgac cttcaggtac acggggaatt ttccagatgg gtctcctcat
     6121 tttcagtctt ctacgtttag ggacatgaag gtagaggctg ttttgtatag accagtgaca
     6181 agcacgaagc caccaaattt ccagtgccct gatctagaga agactcactc ttgtttttag
     6241 acttgagtgt gtctctctaa cttcctgagc tgagtggaca gtggacaggg ctgggggagg
     6301 gggtggctaa gctatggatg cataacaaag cagagattgg ttctaaaagt ctgggaccta
     6361 ggctccccag ggctgctcct cctgagggct gagggttggc ctgcccccac tttctcccca
     6421 aacttttaga acattctggg cttcttgctg agtcattcca aactctgcct cagtcctcag
     6481 ggactttgta agacactaat tcggtttagg gacctggcct tccccagtgt gtccctgtcc
     6541 acatgtgtaa tcttcctact tccaaagagg gtgacattct gaggtactag gagttaggac
     6601 ttcgatatat cttggggggt gagggatata gttccactca tagcaccttc tttagaaagc
     6661 tttctccctt aaaaagacaa acaaaacgcc ggatgtggtg gcacacacct ttaatcccag
     6721 cacttgggag gcagaggcag gcagatttct gagttccagg ccagcctggt ctacagagtg
     6781 agttccagga aacccaggag aaaccctgtc tcaaaaaacc aaaacaaaca aacaaaacaa
     6841 aaaacaaaag caaaagcaaa cagctattag tatttaataa tcatttaaca ctaaaaaaat
     6901 gcttgcattg atcaggggaa tatatacttt ttcttttagt tttctttgtt cttatacttt
     6961 gtccttatac tttgtcctta tagggcagac ttttgaaaaa tgaaaaataa cctagaaaac
     7021 ctacaccact aagaaaaaaa tgctatgaaa attgagtttc gccgggcatg gaggcacacg
     7081 cctttaatcc cagcacttgg gaggcagagg caggtggatt tctgagttcg aggccagcct
     7141 ggtctacaga gtgagttcca ggacagccag ggctacacag agaaaccctg tctcgaaaaa
     7201 caaaaacaaa aacaacaaca acaacaaaaa attgagtttc ttttctaaac tgaaattcag
     7261 ttatttcatc ttaaaatgtt gatctgcact tttaaaatta cttattaagt tagtgtatta
     7321 cacgtgtgtg tgtgcacata tgtgtggggc gcatgcagtt agaggtcaga ggacaacttg
     7381 aaggagttgg ttctttcctt ccaccattta gatcccaggg atcgaactca ggtctgtcgg
     7441 gcatagcagc aagcaccttt gcccactgag ctagcttgcc agccctaatc tgtatttgta
     7501 aagaacttaa atagtgagaa gatgcctcca gagaaaggct gagagttcca gtgatccaga
     7561 tggctttctg tggtcttcac tgagtctgca ggctctcgct gcacctcacc aaagcagaag
     7621 tgacctctgc aggttttgtg cctcaaaccg tggtttttat ctaaccaaca ttcgctttct
     7681 tcttaggaaa atgtgttttc tttactcgtc actcatgtac ctagatggag ttaagctaca
     7741 atgggtcatt ttaatgtgtg acttaggaga ggacatcgac tacttttcct gattagcaca
     7801 gtgcacacta tcaggtcact tagttccggt tgcataatta cctgcctgtg attctcacag
     7861 actgtatgtg tgtgagactg aatggctttg gaagtcctgt caatttaaac tgccaatgcc
     7921 tgcctgccag gctaataggt acttaaagtt agagagtatg gaactgtaat gactgtctct
     7981 aaaactcttc agggtgcagg aaagccaccc ccaacacaca cacatacaca catacacaca
     8041 cacatacaca cacatacaca cacacacaca cacacaccac ccctgcaaga cccaacacct
     8101 tcaccttgta gatgctgccc cacccacctg gcccgctgag ggcttttcga acatttgtct
     8161 tggactccca tctctctagc aaatgttttc cacagttgta cacatgcctg caagggggga
     8221 gggggacatg ggagaaacag tagcccacag ggaatgccaa agtcagccca gtgcatgcta
     8281 gcagggcctt cctatgcaaa cacagtgaag gatagagcct tctgcaacat tgtggccagg
     8341 agggttgggg ctggggttaa gcagttttca aggagacact ttcatttaat gtgttttcta
     8401 gtgaatgaat ggcttataag cgagaagcaa agtcaggaag tattgcttga tgctgctgct
     8461 atggggggga ggggaggggg gaggaagctg gagggggagg tttgaagctc attaacactt
     8521 cttaaattag aaaatcctta acttaaaaat agcaaaacct agtgatttct aaaattagct
     8581 ccccttgctt tccataaata cacttagacc tccccagact ggtccaccac caagccttgt
     8641 gggctcctgt caagccttcc gacagtcttt aatgggtaac cttgaaaagg aaagtttggg
     8701 gcagcctaga attcaggtca ggaatcagcc agggggccca atgtaagcct ggacctttca
     8761 ctcttcggac tctgtcgagg tggagaagct ggggactgtc ctgacttgct tgagagggtc
     8821 ccctacgctg ggcagtctct gtaactaaga aagcaggctg agccctggct tacactcctg
     8881 tcagatgcat taagcatctg gccacttgga atcctgtccc tgggcaggag tcagcaagct
     8941 tgatgtcaca tcaggcctga attccaaaac agcccctgac ctgaaggcgc ataacgatac
     9001 cacgatatca acaagtttgt acaaaaaagc aggctggcgc cggaaccgaa gttcctattc
     9061 cgaagttcct attctctaga aagtatagga acttcgaacc ctttcccaca ccaccctcca
     9121 cacttgcccc aaacactgcc aactatgtag gaggaagggg ttgggactaa cagaagaacc
     9181 cgttgtgggg aagctgttgg gagggtcact ttatgttctt gcccaaggtc agttgggtgg
     9241 cctgcttctg atgaggtggt cccaaggtct ggggtagaag gtgagaggga caggccacca
     9301 aggtcagccc ccccccccta tcccatagga gccaggtccc tctcctggac aggaagactg
     9361 aaggggagat gccagagact cagtgaagcc tggggtaccc tattggagtc cttcaaggaa
     9421 acaaacttgg cctcaccagg cctcagcctt ggctcctcct gggaactcta ctgcccttgg
     9481 gatccccttg tagttgtggg ttacatagga agggggacgg gattcccctt gactggctag
     9541 cctactcttt tcttcagtct tctccatctc ctctcacctg tctctcgacc ctttccctag
     9601 gatagacttg gaaaaagata aggggagaaa acaaatgcaa acgaggccag aaagattttg
     9661 gctgggcatt ccttccgcta gcttttattg ggatccccta gtttgtgata ggccttttag
     9721 ctacatctgc caatccatct cattttcaca cacacacaca ccactttcct tctggtcagt
     9781 gggcacatgt ccagcctcaa gtttatatca ccacccccaa tgcccaacac ttgtatggcc
     9841 ttgggcgggt catccccccc cccaccccca gtatctgcaa cctcaagcta gcttgggtgc
     9901 gttggttgtg gataagtagc tagactccag caaccagtaa cctctgccct ttctcctcca
     9961 tgacaaccag gtcccaggtc ccgaaaacca aagaagaaga accctaacaa agaggacaag
    10021 cggcctcgca cagccttcac tgctgagcag ctccagaggc tcaaggctga gtttcagacc
    10081 aacaggtacc tgacagagca gcggcgccag agtctggcac aggagctcgg tacccggaag
    10141 atctggactc tagagaattc cgcccctctc cctccccccc ccctaacgtt actggccgaa
    10201 gccgcttgga ataaggccgg tgtgcgtttg tctatatgtt attttccacc atattgccgt
    10261 cttttggcaa tgtgagggcc cggaaacctg gccctgtctt cttgacgagc attcctaggg
    10321 gtctttcccc tctcgccaaa ggaatgcaag gtctgttgaa tgtcgtgaag gaagcagttc
    10381 ctctggaagc ttcttgaaga caaacaacgt ctgtagcgac cctttgcagg cagcggaacc
    10441 ccccacctgg cgacaggtgc ctctgcggcc aaaagccacg tgtataagat acacctgcaa
    10501 aggcggcaca accccagtgc cacgttgtga gttggatagt tgtggaaaga gtcaaatggc
    10561 tctcctcaag cgtattcaac aaggggctga aggatgccca gaaggtaccc cattgtatgg
    10621 gatctgatct ggggcctcgg tgcacatgct ttacatgtgt ttagtcgagg ttaaaaaacg
    10681 tctaggcccc ccgaaccacg gggacgtggt tttcctttga aaaacacgat gataagcttg
    10741 ccacaaccat ggaagatccc gtcgttttac aacgtcgtga ctgggaaaac cctggcgtta
    10801 cccaacttaa tcgccttgca gcacatcccc ctttcgccag ctggcgtaat agcgaagagg
    10861 cccgcaccga tcgcccttcc caacagttgc gcagcctgaa tggcgaatgg cgctttgcct
    10921 ggtttccggc accagaagcg gtgccggaaa gctggctgga gtgcgatctt cctgaggccg
    10981 atactgtcgt cgtcccctca aactggcaga tgcacggtta cgatgcgccc atctacacca
    11041 acgtgaccta tcccattacg gtcaatccgc cgtttgttcc cacggagaat ccgacgggtt
    11101 gttactcgct cacatttaat gttgatgaaa gctggctaca ggaaggccag acgcgaatta
    11161 tttttgatgg cgttaactcg gcgtttcatc tgtggtgcaa cgggcgctgg gtcggttacg
    11221 gccaggacag tcgtttgccg tctgaatttg acctgagcgc atttttacgc gccggagaaa
    11281 accgcctcgc ggtgatggtg ctgcgctgga gtgacggcag ttatctggaa gatcaggata
    11341 tgtggcggat gagcggcatt ttccgtgacg tctcgttgct gcataaaccg actacacaaa
    11401 tcagcgattt ccatgttgcc actcgcttta atgatgattt cagccgcgct gtactggagg
    11461 ctgaagttca gatgtgcggc gagttgcgtg actacctacg ggtaacagtt tctttatggc
    11521 agggtgaaac gcaggtcgcc agcggcaccg cgcctttcgg cggtgaaatt atcgatgagc
    11581 gtggtggtta tgccgatcgc gtcacactac gtctgaacgt cgaaaacccg aaactgtgga
    11641 gcgccgaaat cccgaatctc tatcgtgcgg tggttgaact gcacaccgcc gacggcacgc
    11701 tgattgaagc agaagcctgc gatgtcggtt tccgcgaggt gcggattgaa aatggtctgc
    11761 tgctgctgaa cggcaagccg ttgctgattc gaggcgttaa ccgtcacgag catcatcctc
    11821 tgcatggtca ggtcatggat gagcagacga tggtgcagga tatcctgctg atgaagcaga
    11881 acaactttaa cgccgtgcgc tgttcgcatt atccgaacca tccgctgtgg tacacgctgt
    11941 gcgaccgcta cggcctgtat gtggtggatg aagccaatat tgaaacccac ggcatggtgc
    12001 caatgaatcg tctgaccgat gatccgcgct ggctaccggc gatgagcgaa cgcgtaacgc
    12061 gaatggtgca gcgcgatcgt aatcacccga gtgtgatcat ctggtcgctg gggaatgaat
    12121 caggccacgg cgctaatcac gacgcgctgt atcgctggat caaatctgtc gatccttccc
    12181 gcccggtgca gtatgaaggc ggcggagccg acaccacggc caccgatatt atttgcccga
    12241 tgtacgcgcg cgtggatgaa gaccagccct tcccggctgt gccgaaatgg tccatcaaaa
    12301 aatggctttc gctacctgga gagacgcgcc cgctgatcct ttgcgaatac gcccacgcga
    12361 tgggtaacag tcttggcggt ttcgctaaat actggcaggc gtttcgtcag tatccccgtt
    12421 tacagggcgg cttcgtctgg gactgggtgg atcagtcgct gattaaatat gatgaaaacg
    12481 gcaacccgtg gtcggcttac ggcggtgatt ttggcgatac gccgaacgat cgccagttct
    12541 gtatgaacgg tctggtcttt gccgaccgca cgccgcatcc agcgctgacg gaagcaaaac
    12601 accagcagca gtttttccag ttccgtttat ccgggcaaac catcgaagtg accagcgaat
    12661 acctgttccg tcatagcgat aacgagctcc tgcactggat ggtggcgctg gatggtaagc
    12721 cgctggcaag cggtgaagtg cctctggatg tcgctccaca aggtaaacag ttgattgaac
    12781 tgcctgaact accgcagccg gagagcgccg ggcaactctg gctcacagta cgcgtagtgc
    12841 aaccgaacgc gaccgcatgg tcagaagccg ggcacatcag cgcctggcag cagtggcgtc
    12901 tggcggaaaa cctcagtgtg acgctccccg ccgcgtccca cgccatcccg catctgacca
    12961 ccagcgaaat ggatttttgc atcgagctgg gtaataagcg ttggcaattt aaccgccagt
    13021 caggctttct ttcacagatg tggattggcg ataaaaaaca actgctgacg ccgctgcgcg
    13081 atcagttcac ccgtgcaccg ctggataacg acattggcgt aagtgaagcg acccgcattg
    13141 accctaacgc ctgggtcgaa cgctggaagg cggcgggcca ttaccaggcc gaagcagcgt
    13201 tgttgcagtg cacggcagat acacttgctg atgcggtgct gattacgacc gctcacgcgt
    13261 ggcagcatca ggggaaaacc ttatttatca gccggaaaac ctaccggatt gatggtagtg
    13321 gtcaaatggc gattaccgtt gatgttgaag tggcgagcga tacaccgcat ccggcgcgga
    13381 ttggcctgaa ctgccagctg gcgcaggtag cagagcgggt aaactggctc ggattagggc
    13441 cgcaagaaaa ctatcccgac cgccttactg ccgcctgttt tgaccgctgg gatctgccat
    13501 tgtcagacat gtataccccg tacgtcttcc cgagcgaaaa cggtctgcgc tgcgggacgc
    13561 gcgaattgaa ttatggccca caccagtggc gcggcgactt ccagttcaac atcagccgct
    13621 acagtcaaca gcaactgatg gaaaccagcc atcgccatct gctgcacgcg gaagaaggca
    13681 catggctgaa tatcgacggt ttccatatgg ggattggtgg cgacgactcc tggagcccgt
    13741 cagtatcggc ggaattccag ctgagcgccg gtcgctacca ttaccagttg gtctggtgtc
    13801 aaaaataata ataaccgggc aggggggatc taagctctag ataagtaatg atcataatca
    13861 gccatatcac atctgtagag gttttacttg ctttaaaaaa cctcccacac ctccccctga
    13921 acctgaaaca taaaatgaat gcaattgttg ttgttaactt gtttattgca gcttataatg
    13981 gttacaaata aagcaatagc atcacaaatt tcacaaataa agcatttttt tcactgcatt
    14041 ctagttgtgg tttgtccaaa ctcatcaatg tatcttatca tgtctggatc cggaataact
    14101 tcgtatagca tacattatac gaagttatgt ttaaacggcg cgccccggaa ttcgccttct
    14161 gcaggagcgt acagaaccca gggccctggc acccgtgcag accctggccc accccacctg
    14221 ggcgctcagt gcccaagaga tgtccacacc taggatgtcc cgcggtgggt ggggggcccg
    14281 agagacgggc aggccggggg caggcctggc catgcggggc cgaaccgggc actgcccagc
    14341 gtgggcgcgg gggccacggc gcgcgccccc agcccccggg cccagcaccc caaggcggcc
    14401 aacgccaaaa ctctccctcc tcctcttcct caatctcgct ctcgctcttt ttttttttcg
    14461 caaaaggagg ggagaggggg taaaaaaatg ctgcactgtg cggcgaagcc ggtgagtgag
    14521 cggcgcgggg ccaatcagcg tgcgccgttc cgaaagttgc cttttatggc tcgagcggcc
    14581 gcggcggcgc cctataaaac ccagcggcgc gacgcgccac caccgccgag accgcgtccg
    14641 ccccgcgagc acagagcctc gcctttgccg atcctctaga gtcgagatcc gccgccacca
    14701 tgattgaaca agatggattg cacgcaggtt ctccggccgc ttgggtggag aggctattcg
    14761 gctatgactg ggcacaacag acaatcggct gctctgatgc cgccgtgttc cggctgtcag
    14821 cgcaggggcg cccggttctt tttgtcaaga ccgacctgtc cggtgccctg aatgaactgc
    14881 aggacgaggc agcgcggcta tcgtggctgg ccacgacggg cgttccttgc gcagctgtgc
    14941 tcgacgttgt cactgaagcg ggaagggact ggctgctatt gggcgaagtg ccggggcagg
    15001 atctcctgtc atctcacctt gctcctgccg agaaagtatc catcatggct gatgcaatgc
    15061 ggcggctgca tacgcttgat ccggctacct gcccattcga ccaccaagcg aaacatcgca
    15121 tcgagcgagc acgtactcgg atggaagccg gtcttgtcga tcaggatgat ctggacgaag
    15181 agcatcaggg gctcgcgcca gccgaactgt tcgccaggct caaggcgcgc atgcccgacg
    15241 gcgaggatct cgtcgtgacc catggcgatg cctgcttgcc gaatatcatg gtggaaaatg
    15301 gccgcttttc tggattcatc gactgtggcc ggctgggtgt ggcggaccgc tatcaggaca
    15361 tagcgttggc tacccgtgat attgctgaag agcttggcgg cgaatgggct gaccgcttcc
    15421 tcgtgcttta cggtatcgcc gctcccgatt cgcagcgcat cgccttctat cgccttcttg
    15481 acgagttctt ctgagcggga ctctggggtt cgaaatgacc gaccaagcga cgcccaacct
    15541 gccatcacga gatttcgatt ccaccgccgc cttctatgaa aggttgggct tcggaatcgt
    15601 tttccgggac gccggctgga tgatcctcca gcgcggggat ctcatgctgg agttcttcgc
    15661 ccaccccccg gatctaagct ctagataagt aatgatcata atcagccata tcacatctgt
    15721 agaggtttta cttgctttaa aaaacctccc acacctcccc ctgaacctga aacataaaat
    15781 gaatgcaatt gttgttgtta acttgtttat tgcagcttat aatggttaca aataaagcaa
    15841 tagcatcaca aatttcacaa ataaagcatt tttttcactg cattctagtt gtggtttgtc
    15901 caaactcatc aatgtatctt atcatgtctg gatccggggg taccgcgtcg agaagttcct
    15961 attccgaagt tcctattctc tagaaagtat aggaacttcg tcgagataac ttcgtatagc
    16021 atacattata cgaagttatg tcgagatatc tagacccagc tttcttgtac aaagtggttg
    16081 atatctctat agtcgcagta ggcggggcca ttctctaagt cacaacaggt acacacccta
    16141 actaacgcat gtcagtccaa gctgtgtgga aggaaggttg aggtgtaaca gaaaaacctg
    16201 agtgtacata taaggtagaa ctccctctgt gtgctttccc taagtcgtag gtcccggaga
    16261 catcgagaat gggagctctg gggtctccag gaagcacagg ctgctgggac ctgcatcctc
    16321 tcatccagct ctgtccttcc accctgagga gcctccattt tttttttttc aggacatgtt
    16381 aattatcata ggaactgcct atggaaaagt gttttggtga cagaaataaa ggcatcgaga
    16441 taatatttaa cccagttccc ttttcttgcc ctccctctcc tcctggcttt attaggcttc
    16501 ctgcgggcac ctaaggacca gatccatccc tggggacctg ggcactgctc agcgcggcta
    16561 gcaggggccc ttagccatgg ccagcacagc ggtccagctc ctaggcttcc tgcttagctt
    16621 cctgggcatg gtaggaacgc tcatcaccac catcctgcca cactggcgga ggacggccca
    16681 tgtgggcacc aacatcctga ctgccgtatc ctacctgaag ggactgtgga tggaatgtgt
    16741 gtggcacagc acaggcatct accagtgtca gatctaccgc tcactgctgg cgctgccccg
    16801 ggacttgcag gccgcccggg cgctcatggt catctcctgc ctgttgtcgg gcatggcctg
    16861 cgcctgcgca gtagtgggca tgaagtgcac acgctgcgcc aaaggcacac ccgccaagac
    16921 cacctttgca gtgctggggg gcgcgctctt cctgctggcc ggcctgctgt gcatggtggc
    16981 cgtgtcctgg accacgaatg acgtggtgca gaatttttat aacccgctgc tgcccagtgg
    17041 catgaagttt gaaatcggcc aggccctgta cctgggcttc atctcctcat ccctgtctct
    17101 catcgggggc accctgctct gcttatcctg ccaggacgag gccccctaca gaccctaccc
    17161 gccccagtcc agggccggag ctaccaccac ggctaccgcc cctgcctacc gcccaccagc
    17221 ggcctacaag gacaaccgtg ccccctcggt gacctcagcc gcgcacagtg ggtacaggct
    17281 gaatgactac gtgtgagttc cttccccggg cttctgccag ggatgctggg ccccaaagga
    17341 ccaatgatgg atgtgggaag gatgcagaga gcaagcccgg aacacaggga aggaggtgct
    17401 cttcaaagca aagacttcta aaaagtgctg gttttttatt tattatatgt atttatgcgg
    17461 gtggcttaat aagagctcaa taaagagtgt cttggaagcg tggcccatcc atcgggttgg
    17521 tttgtctcac gggaacaagc cgcgtggagg tggtctgtga ggcgggcagc agtagctcct
    17581 gctgcatctt caaggtgtgg aaagcctcat ctgagtcctg gggatttgga gtatcctggt
    17641 tatgcagcca aactaagaga tggcgcaacg caattaatga taacttcgta tagcatacat
    17701 tatacgaagt tatggtctga gctcgccatc agttcatgta aatctagaag caagcctcaa
    17761 aggacaccac acagcagaaa gttaagcgag tgttgctgtc tacctgaaaa cggttcccac
    17821 tgtgtagtgt gtgtgtgtgt gtgtgtgtgt gtgtgtgtgt gtgtgtgtgt gcgcgcgcgt
    17881 gcgcgcgccc gcacttgtgt gtgagagaaa ggggaagggg ggcagcgtag agagtgaagg
    17941 acagttcccc agagtcttac tctactgcca ccttgtggca gaacctggga tcacaccatt
    18001 caggtcatag gcttgcccaa agcctctctt atcagataag agtcttgctg gctcaacagt
    18061 tcttccttta ataagttaca aagagaagcg gaagaggttc tggtacctct gctttctgtg
    18121 cgttggcacg aagttcagtc aggagtgctt ggcccccagg gcttagctgt aaatgttacc
    18181 ctctttttct aagtcctagc tgccgtgaca acaggttcta gggagctcct ttacctagaa
    18241 aaagaaaatc ctagaaagtt gtgaggaccc cagtgtcctt cctggttcca accacatgac
    18301 cagaaagctg tctgctgtct ccctgaacct ccctcccaca ccctacccca gggaatctag
    18361 agctgtgctc acatcctttc tctgccctgg cctctgccaa aggctttgag tggggaggac
    18421 acacccactc aagggctgag cgtgagagtc cccagcacga gagttgcagt ggggcagggt
    18481 gaggctcagt ggctcagcct ggggagaccc tggcccatga tcacaaaggg taaaactgaa
    18541 tatccaaacg gaatgtggag aaagggtcac agcccaagcc ctagacctac acaggcgtca
    18601 atgatgtcat aaccctgtat tagttatgat cctaattaca gccacctgtc agtgactggg
    18661 gcaaagttca atcggtgagt gcttacccag cgctgggtta gagccccagc cccacataaa
    18721 gccaggcgtg gagaggcaca cctgttagcg aagaaattgg gaagtggaga tcagaaggtc
    18781 ggaagttcaa agccatcctt ggctacacag ccagttcaag gccagtctgt gctaaccaac
    18841 acacctcacc tgttaagatg cgactcaagg gaaggagggc ctattttggc tacagtctga
    18901 gggctcagtc cagcgcagca tcaggactgt gagcatggac atgtcgaatc cagtcaggaa
    18961 gcagtaaaag atggacccgg gttctcagcc agctttctcc ctgccgtcag ccctgcaccc
    19021 tagcccacag aaccgtgcta cccacagttt gtgcggctct tccatccttc ctcagtttac
    19081 caacctcaaa tcatcctcac agatgtgccc ggtaattaat ctgctagacg attctagagc
    19141 cgtggttctg tttttctttt cttttttaaa atttatttat ttattttatg tatatgagtg
    19201 agtacactgt agctgtcttc agacgcacca gaagaaggcc tcagatccca ttacagatgg
    19261 ttgtgagcca ccatgtggtt gctgggattt gaactcagga cctctggaag agcagtcagt
    19321 gctcttaact gctgagtcat ctctccagcc cgagccttgg ttcttaaccg tcccaatgct
    19381 acgacccttt aatacagttc ctcatgctgt ggcgacccca accataaatt attttgttgc
    19441 tacttcatag ctgtgatttt gcttctatta tgaattgtaa tgtaaatatt tgatatgctg
    19501 gatatctgat atctggccca ccaaggcatc ttgacccaag ggtgagaacc attgttctag
    19561 agtagttgac aaagttcact gtcacagcct ctagtgtcat gctttgccct gacatcacag
    19621 ggctctcggg actcttagga agcttggggt gggggacttg atctgaggaa tctctctgtt
    19681 tccttcagcc agtcccacct acaaatctgc tctgaccatg aggcctcatg agatctcctg
    19741 gtgtcttgtt aaggtttcta ttgctgtgac aaatcactgt gaccaaaagc aagttggggg
    19801 agacaggatt tgttcagttt acacttccac acccatagtt caccactgga ggaagtcagg
    19861 acaaggactc aagcagaaca gggacctgga agaaggagcg gaggcaaagg ccgtggaggg
    19921 gtgctgctta ccagcttgct cctcatggct tgcttgctcg gcctgctttc ttatagaacg
    19981 gagaatggcc agcccaggga tggctccacc caccatgagt tggtgatcac aaattttaaa
    20041 aaatgcctta cagccagatc ttagggaggc atttcctcag ctgagttttc ctcattccca
    20101 gtgactccag cttgggtcaa gttgacacaa aaccagccag cacatctgac agcaccaggt
    20161 agctaatcag acaagagcag gcttgaaggt cactggggat gccccccgcc ccccaatcag
    20221 cagctttata aaatgaagaa ctcaaaagat aagagctgtg tgtctaagta taacattttc
    20281 aaaaataaag aaaaattgaa gctgggcagt ggtggcgcac acctttaatc ccagcacttg
    20341 ggaggcagag gcaggtggat ttctgagttc gaggccagcc tggtctacaa agtgagttcc
    20401 aggacagcca gggctataca gagaaaccct gtcttaaaaa aacaaaaaaa ggggctggtg
    20461 agatggctca gtgggtaaga gcacccgact gctcttctga aggtccagag ttcaaatccc
    20521 agaaaccaca tggtggctca caaccatctg taacaagact gactccctct tctggagtgt
    20581 ctgaaagaca gctacggtgt ccttatcctt acatataata aataaataaa tctttaaaaa
    20641 aaaagaaaga gagagagaaa tgaaagagaa aggaaaggaa aggaaaggaa aggaaaggaa
    20701 aggaaaggaa aggaaaggaa aggaaaggaa tattgaaggg ggacggggga cggggggggg
    20761 ggggggggga cggagggaga tgtgagtttg tctctggctt cgggtagcta tgacgttctc
    20821 gaccaccagg tggcacagag tccagttcag ctggtgaaga actttcctga caggcatgag
    20881 gcccttggtc caagccccag cagggcttaa ctcgggtgca gtaacacctg cctggaatct
    20941 cagaatttgg gaggaagcag gaaagtgagg cctttaaaat cctcctggag agaagctcag
    21001 actcagagcg ctggctgctc ttgcagaaga cctggactct gttcctaaca cccacatcat
    21061 ggctcacaac cacccataat tccaatttta gaagatccga caccttcttc tccgagggca
    21121 ccaggcactc ctacaaacat gaagacaaat gctcaaaaaa cagataagtc taaaagaaaa
    21181 agaaaaaagg aaaaaagaaa gaaagaaagc tgggcatggt ggcgcacacc tttaatccca
    21241 gcactcggga ggcagaggca ggtggatttc tgagttcgag gtcagcctgg tctacagagt
    21301 gagttctagg acagagaaac cctgtctcga aaaaccgaaa agagagagag agagagagag
    21361 agagagagag agagagcatc ctcgggttac acagggaact caaggccagc ctgagataca
    21421 caagactata tcaaaagata aaataaaaca aaaacttcct gataattata aggttactat
    21481 gtagccagaa gtactctggt aaagaacaaa accatgccat agcccctctc ctaagagtca
    21541 attcaaatgg actgtccatc actcaggcgg gaagctggac ctcaggcaag ctacctgacc
    21601 tagaaagaga aatgtcatcg acaggagaaa gtgggctgga gggacggctc attctctctc
    21661 tctctctctc tctctctccc tctctctctc tctctctcac acacacacac acacaccaca
    21721 aataaaaata atgaatctgc ccttgggaga cagaggcagg cagatttctg agtttgaggc
    21781 cagcctggtc tacagagtga gttccaggac agccagggct acacagagaa accctgtctt
    21841 gaaaacaaac aaacaaacaa acaaacaaag aatctaaaaa taaaaagaac agtagaaagg
    21901 gaatttgaac caggacttgc atctagacga ttagtcaggg atgtatgtca gctccaacac
    21961 atgagacagg agtctagtct catgtgagtt cagacaagca catgcatgat tggtggtcac
    22021 atgtggcgct tctcttagag catgggtcct gactgcatag gatgaaaggt gacatcatcc
    22081 ccaagtctga atcacagagg aaacaggaag tgacgtcttg ggtctctaaa gggcatctaa
    22141 accaggaagt agatctgagg aagctcggat tacctcctgc aggccgcagt accttcccct
    22201 tgctttctct tttccattct catgtactcc caggacaagt gtctctgttc ctctaagcct
    22261 tttttttggc cacacaatca gggtcatcac cgcgggtaga caccagctcc tgctcactct
    22321 tcaggactag agcttaacca agatggagtc ttttggaggt gaaacacaag actgagtttc
    22381 agaatgaaaa ggaaccatga gtcagactca gatgagtgcc aggaacccac tgttacaacg
    22441 tggtatgaat tacagcatgg cccttgtgga ttgagaaacg ctacatttgt ttccttcgaa
    22501 cttggctctg atccctagag gcctgtaatc taccaggctt tctggttcct cctcctcagt
    22561 tcaggcagcc cgggaggccc agaaaagaag gggctagttt cagaagtgac acctgtctcc
    22621 ccacttaggg cagccctacc taggcacagg tcaccagacc ctgatgtctt ccagccccaa
    22681 gtttcctcca tctgtccctg aagatacaca ctggagcctt ccacctgtaa gtctctccgt
    22741 gggtcttctg tgggtctcga ggaagcccct cctgtactga atgcttctgc ctcctctctc
    22801 ctggacagca cacccaatgc tctcatggtt tgggcctttt gaaatcttag acctctgaag
    22861 tctccccaaa catcctatgt tcaaattgtg accagaagta gaaatactac cacaagccac
    22921 ttacttgata acgacaaact gggtagagaa ccaggatatt gaccttaaaa ttggg
//
