# Supplementary material for: CRISPR-Cas9 enables conditional mutagenesis of challenging loci
Source: Sci Rep. 2016 Sep 1;6:32326. doi: 10.1038/srep32326 (PMC5007477; doi:10.1038/srep32326)
Supplement: Supplementary File 3 [file srep32326-s3.zip › gb/HEP01004_A01_vector.gb]

LOCUS       45943#L1L2_Bact_P#L4L3_pD223_DTA_spec        20305 bp    dna     circular UNK 
ACCESSION   unknown
SOURCE      Mus musculus
  ORGANISM  Mus musculus
            Eukaryota; Metazoa; Chordata; Craniata; Vertebrata; Euteleostomi;
            Mammalia; Eutheria; Euarchontoglires; Glires; Rodentia;
            Sciurognathi; Muroidea; Muridae; Murinae; Mus.
COMMENT     cassette: L1L2_Bact_P
COMMENT     design_id: 45943
COMMENT     backbone: L4L3_pD223_DTA_spec
COMMENT     transcript_id: ENSMUST00000073639
FEATURES             Location/Qualifiers
     misc_feature    29..49
                     /note="B4 Gateway"
                     /label="B4 Gateway"
     misc_feature    complement(4153..4190)
                     /note="Transcription Terminator"
                     /label="Transcription Terminator"
     misc_feature    3826..4079
                     /note="BGH pA"
                     /label="BGH pA"
     CDS             3045..3701
                     /note="DTA"
                     /label="DTA"
     promoter        2519..3031
                     /note="PGK promoter"
                     /label="PGK promoter"
     promoter        complement(2368..2518)
                     /note="spectinomycin promoter"
                     /label="spectinomycin promoter"
     CDS             complement(1357..2367)
                     /translation="MRSRNWSRTLTERSGGNGAVAVFMACYDCFFGVQSMPRASKQQA
                     RYAVGRCLMLWSSNDVTQQGSRPKTKLNIMREAVIAEVSTQLSEVVGVIERHLEPTLL
                     AVHLYGSAVDGGLKPHSDIDLLVTVTVRLDETTRRALINDLLETSASPGESEILRAVE
                     VTIVVHDDIIPWRYPAKRELQFGEWQRNDILAGIFEPATIDIDLAILLTKAREHSVAL
                     VGPAAEELFDPVPEQDLFEALNETLTLWNSPPDWAGDERNVVLTLSRIWYSAVTGKIA
                     PKDVAADWAMERLPAQYQPVILEARQAYLGQEEDRLASRADQLEEFVHYVKGEITKVV
                     GK"
                     /note="SpecR"
                     /label="SpecR"
     misc_feature    complement(617..1209)
                     /note="pUC ori"
                     /label="pUC ori"
     misc_feature    complement(319..346)
                     /note="rrnB T2"
                     /label="rrnB T2"
     misc_feature    complement(144..187)
                     /note="rrnB T1"
                     /label="rrnB T1"
     misc_feature    4216..4236
                     /note="B3 Gateway"
                     /label="B3 Gateway"
     misc_feature    4242..4249
                     /note="AsiSI"
                     /label="AsiSI"
     misc_feature    1..4274
                     /note="Synthetic Backbone"
                     /label="Synthetic Backbone"
     misc_feature    4275..6007
                     /note="5 arm"
                     /label="5 arm"
     misc_feature    6035..6059
                     /note="B1 Gateway"
                     /label="B1 Gateway"
     misc_feature    6072..6119
                     /note="Frt"
                     /label="Frt"
     intron          6120..6994
                     /note="mouse En2 intron"
                     /label="mouse En2 intron"
     misc_feature    6992..6994
                     /note="Splice Acceptor"
                     /label="Splice Acceptor"
     exon            6995..7167
                     /note="mouse En2 exon"
                     /label="mouse En2 exon"
     misc_feature    7179..7772
                     /note="ECMV IRES"
                     /label="ECMV IRES"
     gene            7773..10833
                     /gene="lacZ"
                     /note="lacZ"
                     /label="lacZ"
     misc_feature    10872..11115
                     /note="SV40 polyadenylation site"
                     /label="SV40 polyadenylation site"
     misc_feature    11119..11152
                     /note="loxP"
                     /label="loxP"
     promoter        11179..11698
                     /note="human beta actin promoter"
                     /label="human beta actin promoter"
     gene            11724..12518
                     /gene="NeoR"
                     /note="NeoR"
                     /label="NeoR"
     misc_feature    12718..12959
                     /note="SV40 polyadenylation site"
                     /label="SV40 polyadenylation site"
     misc_feature    12976..13023
                     /note="Frt"
                     /label="Frt"
     misc_feature    13030..13063
                     /note="loxP"
                     /label="loxP"
     misc_feature    7009..7086
                     /note="FCHK std_gpr"
                     /label="FCHK std_gpr"
     misc_feature    13079..13099
                     /note="B2 Gateway"
                     /label="B2 Gateway"
     misc_feature    6008..13129
                     /note="Synthetic Cassette"
                     /label="Synthetic Cassette"
     exon            13532..13790
                     /db_xref="ENSEMBL:ENSMUSE00001062430"
                     /type="targeted"
                     /rank="2"
                     /note="target exon 1 ENSMUSE00001062430"
     misc_feature    13130..13986
                     /note="Critical Region"
                     /label="Critical Region"
     misc_feature    14010..14043
                     /note="Downstream LoxP"
                     /label="Downstream LoxP"
     misc_feature    13987..14066
                     /note="synthetic loxP region"
                     /label="synthetic loxP region"
     exon            15295..15458
                     /db_xref="ENSEMBL:ENSMUSE00001045961"
                     /rank="3"
                     /note="ENSMUSE00001045961"
                     /label="ENSMUSE00001045961"
     exon            15934..18910
                     /db_xref="ENSEMBL:ENSMUSE00000607186"
                     /rank="4"
                     /note="ENSMUSE00000607186"
                     /label="ENSMUSE00000607186"
     misc_feature    14067..20305
                     /note="3 arm"
                     /label="3 arm"
ORIGIN      
        1 ccactggccg tcgttttaca ttaattaaca acttttctat acaaagttga cagatttaag
       61 actggccgtc gttttacaac gtcgtgactg ggaaaacatc catgctagcg ttaacgcgag
      121 agtagggaac tgccaggcat caaataaaac gaaaggctca gtcggaagac tgggcctttc
      181 gttttatctg ttgtttgtcg gtgaacgctc tcctgagtag gacaaatccg ccgggagcgg
      241 atttgaacgt tgtgaagcaa cggcccggag ggtggcgggc aggacgcccg ccataaactg
      301 ccaggcatca aactaagcag aaggccatcc tgacggatgg cctttttgcg tttctacaaa
      361 ctcttcctgg ctagcggtac gcgtattaat tgcgttgcgc tcactgcccg ctttccagtc
      421 gggaaacctg tcgtgccagc tgcattaatg aatcggccaa cgcgcgggga gaggcggttt
      481 gcgtattggg cgctcttccg cttcctcgct cactgactcg ctgcgctcgg tcgttcggct
      541 gcggcgagcg gtatcagctc actcaaaggc ggtaatacgg ttatccacag aatcagggga
      601 taacgcagga aagaacatgt gagcaaaagg ccagcaaaag gccaggaacc gtaaaaaggc
      661 cgcgttgctg gcgtttttcc ataggctccg cccccctgac gagcatcaca aaaatcgacg
      721 ctcaagtcag aggtggcgaa acccgacagg actataaaga taccaggcgt ttccccctgg
      781 aagctccctc gtgcgctctc ctgttccgac cctgccgctt accggatacc tgtccgcctt
      841 tctcccttcg ggaagcgtgg cgctttctca tagctcacgc tgtaggtatc tcagttcggt
      901 gtaggtcgtt cgctccaagc tgggctgtgt gcacgaaccc cccgttcagc ccgaccgctg
      961 cgccttatcc ggtaactatc gtcttgagtc caacccggta agacacgact tatcgccact
     1021 ggcagcagcc actggtaaca ggattagcag agcgaggtat gtaggcggtg ctacagagtt
     1081 cttgaagtgg tggcctaact acggctacac tagaagaaca gtatttggta tctgcgctct
     1141 gctgaagcca gttaccttcg gaaaaagagt tggtagctct tgatccggca aacaaaccac
     1201 cgctggtagc ggtggttttt ttgtttgcaa gcagcagatt acgcgcagaa aaaaaggatc
     1261 tcaagaagat cctttgatct tttctacggg gtctgacgct cagtggaacg acgcgtaact
     1321 cacgttaagg gattttggtc atgggtggct cgagggttat ttgccgacta ccttggtgat
     1381 ctcgcctttc acgtagtgga caaattcttc caactgatct gcgcgcgagg ccaagcgatc
     1441 ttcttcttgt ccaagataag cctgtctagc ttcaagtatg acgggctgat actgggccgg
     1501 caggcgctcc attgcccagt cggcagcgac atccttcggc gcgattttgc cggttactgc
     1561 gctgtaccaa atgcgggaca acgtaagcac tacatttcgc tcatcgccag cccagtcggg
     1621 cggcgagttc catagcgtta aggtttcatt tagcgcctca aatagatcct gttcaggaac
     1681 cggatcaaag agttcctccg ccgctggacc taccaaggca acgctatgtt ctcttgcttt
     1741 tgtcagcaag atagccagat caatgtcgat cgtggctggc tcgaagatac ctgcaagaat
     1801 gtcattgcgc tgccattctc caaattgcag ttcgcgctta gctggataac gccacggaat
     1861 gatgtcgtcg tgcacaacaa tggtgacttc tacagcgcgg agaatctcgc tctctccagg
     1921 ggaagccgaa gtttccaaaa ggtcgttgat caaagctcgc cgcgttgttt catcaagcct
     1981 tacggtcacc gtaaccagca aatcaatatc actgtgtggc ttcaggccgc catccactgc
     2041 ggagccgtac aaatgtacgg ccagcaacgt cggttcgaga tggcgctcga tgacgccaac
     2101 tacctctgat agttgagtcg atacttcggc gatcaccgct tccctcataa tgtttaactt
     2161 tgttttaggg cgactgccct gctgcgtaac atcgttgctg ctccataaca tcaaacatcg
     2221 acccacggcg taacgcgctt gctgcttgga tgcccgaggc atagactgta ccccaaaaaa
     2281 acagtcataa caagccatga aaaccgccac tgcgccgtta ccaccgctgc gttcggtcaa
     2341 ggttctggac cagttgcgtg agcgcatacg ctacttgcat tacagcttac gaaccgaaca
     2401 ggcttatgtc cactgggttc gtgccttcat ccgtttccac ggtgtgcgtc acccggcaac
     2461 cttgggtagc agcgaagtcg aggcatttct gtcctggctg gtctagagct gtttatcgaa
     2521 ttctaccggg taggggaggc gcttttccca aggcagtctg gagcatgcgc tttagcagcc
     2581 ccgctgggca cttggcgcta cacaagtggc ctctggcctc gcacacattc cacatccacc
     2641 ggtaggcgcc aaccggctcc gttctttggt ggccccttcg cgccaccttc tactcctccc
     2701 ctagtcagga agttcccccc cgccccgcag ctcgcgtcgt gcaggacgtg acaaatggaa
     2761 gtagcacgtc tcactagtct cgtgcagatg gacagcaccg ctgagcaatg gaagcgggta
     2821 ggcctttggg gcagcggcca atagcagctt tgctccttcg ctttctgggc tcagaggctg
     2881 ggaaggggtg ggtccggggg cgggctcagg ggcgggctca ggggcggggc gggcgcccga
     2941 aggtcctccg gaggcccggc attctgcacg cttcaaaagc gcacgtctgc cgcgctgttc
     3001 tcctcttcct catctccggg cctttcgacc tgcaggtcct cgccatggat cctgatgatg
     3061 ttgttgattc ttctaaatct tttgtgatgg aaaacttttc ttcgtaccac gggactaaac
     3121 ctggttatgt agattccatt caaaaaggta tacaaaagcc aaaatctggt acacaaggaa
     3181 attatgacga tgattggaaa gggttttata gtaccgacaa taaatacgac gctgcgggat
     3241 actctgtaga taatgaaaac ccgctctctg gaaaagctgg aggcgtggtc aaagtgacgt
     3301 atccaggact gacgaaggtt ctcgcactaa aagtggataa tgccgaaact attaagaaag
     3361 agttaggttt aagtctcact gaaccgttga tggagcaagt cggaacggaa gagtttatca
     3421 aaaggttcgg tgatggtgct tcgcgtgtag tgctcagcct tcccttcgct gaggggagtt
     3481 ctagcgttga atatattaat aactgggaac aggcgaaagc gttaagcgta gaacttgaga
     3541 ttaattttga aacccgtgga aaacgtggcc aagatgcgat gtatgagtat atggctcaag
     3601 cctgtgcagg aaatcgtgtc aggcgatctc tttgtgaagg aaccttactt ctgtggtgtg
     3661 acataattgg acaaactacc tacagagatt taaagctcta aggtaaatat aaaattttta
     3721 agtgtataat gtgttaaact actgattcta attgtttgtg tattttagat tccaacctat
     3781 ggaactgatg aatgggagca gtggtggaat gcagatccta gagctcgctg atcagcctcg
     3841 actgtgcctt ctagttgcca gccatctgtt gtttgcccct cccccgtgcc ttccttgacc
     3901 ctggaaggtg ccactcccac tgtcctttcc taataaaatg aggaaattgc atcgcattgt
     3961 ctgagtaggt gtcattctat tctggggggt ggggtggggc aggacagcaa gggggaggat
     4021 tgggaagaca atagcaggca tgctggggat gcggtgggct ctatggcttc tgaggcggaa
     4081 agaaccagct ggggctcgag atccactagt tctagcctcg aggctagagc ggccgagttt
     4141 aaacagataa acggaaaaaa accgggccaa tgttggcccg gtttttttgg atttaggtga
     4201 cactatagat cgtgccaact ttattataca aagttgcgga cgcgatcgcc ggcggataac
     4261 aatttcacac aggaaaacgg agtggtttaa aggaacctaa gaataaatag aaaacatagt
     4321 cattgttcaa aacactagag aacagaagaa atgttaactt gtgatccaca accttgtgat
     4381 ccacccaccc agtgggtaaa aactagtaac actttgacct gtatgtgtta aagtgaatac
     4441 attgttttct ctttaaaaag gtgaggactt tttaaccact tcaataacgt ttctttgaat
     4501 gacaatatct aatgaactag aaaatcctaa cctttaacaa taccccactg ttttaacttt
     4561 tgagtcagaa actcccattg tttagtacat ttatgtttat gtttgcttct tttttttttt
     4621 ttttttgtct ctgtaagaca gggtttctct gtgtagccca ggctgtcctg gaactcacta
     4681 tgtagaccag gctggccaag gtctacctgc ctctgcctgt ggaatgcagg gactaaaagt
     4741 agtgcgccac tgctgctggg cttgagacag gatctctata cagagctggc cttgaactca
     4801 tgatctttct gtctcagcct cctttgcatg gggattgcag gtatgtgttg ccacccccaa
     4861 cttgtttcct acatttatgg tcataagtag tattcttgta agcagtttta gtaaacgtgt
     4921 tttaggattc taagagtaaa gcgtcttggt taaacagttt acatctctct ctagaagggc
     4981 aaggtatgat ttttggactg atagggcacg cggtttttgg accaattttt cttttggttc
     5041 tctttctttc ttccttcctt tctttctttc tttctttctt tctttctttc tttctttctt
     5101 tctttctttc tttcttcctt ccttccttcc ttccttcctt ccttccttcc ttcctctctc
     5161 tctctctctt tctttttttt aaagattttt atttatatga gcacactgta gctatcttca
     5221 gacaccccag aagagggcat cggatctcat tacagatggt tgtgagccac tgtgtggttg
     5281 ttgctgggaa ctgaactcag gacctctgga agagcccaca gtgctcttaa atgccaagcc
     5341 atctctccag cctggaccaa tttttcaaag ttagcaagca ccacagttgc cttatgtcgc
     5401 ttagttgacc ctgcacggtg ggtaaaagtg aagagatgct gttgagggcc acagcactta
     5461 ccaggtggct gctggggatt tgtagtttag tgactagaca gacactcgtc tgtgtcctgt
     5521 gggagaatgg agagagagag agagagagag agagagagag agagagagag agagagagag
     5581 agagagagag agatatgttt tctgaggcag agggtggggc tgtgctgtag cgttgcctgc
     5641 tccttcaggt tagccttgta ttttgtaagc acctcacaga agtttctcag tatcgatgct
     5701 ggatgtgtca aggtgtgtgg gcctgaagac acaccctcag gtgggggtgc tgtctacttt
     5761 ggtcttatgc catttttgtt tatttggttg tttagaaaag atctacctcc tgggattcac
     5821 agatttatgg aggccattgg gccagtaggc tcctgtctag atctcccccg ccacccccca
     5881 gttctaggat tacaagcaag ccaccgttct cagcttttaa ggtggcttgt gggcaatagc
     5941 tcaggtcctt atgcttggga ggcgagcact gtgcagactg aggtacaaat ccagatcttt
     6001 actcttaaag gcgcataacg ataccacgat atcaacaagt ttgtacaaaa aagcaggctg
     6061 gcgccggaac cgaagttcct attccgaagt tcctattctc tagaaagtat aggaacttcg
     6121 aaccctttcc cacaccaccc tccacacttg ccccaaacac tgccaactat gtaggaggaa
     6181 ggggttggga ctaacagaag aacccgttgt ggggaagctg ttgggagggt cactttatgt
     6241 tcttgcccaa ggtcagttgg gtggcctgct tctgatgagg tggtcccaag gtctggggta
     6301 gaaggtgaga gggacaggcc accaaggtca gccccccccc cctatcccat aggagccagg
     6361 tccctctcct ggacaggaag actgaagggg agatgccaga gactcagtga agcctggggt
     6421 accctattgg agtccttcaa ggaaacaaac ttggcctcac caggcctcag ccttggctcc
     6481 tcctgggaac tctactgccc ttgggatccc cttgtagttg tgggttacat aggaaggggg
     6541 acgggattcc ccttgactgg ctagcctact cttttcttca gtcttctcca tctcctctca
     6601 cctgtctctc gaccctttcc ctaggataga cttggaaaaa gataagggga gaaaacaaat
     6661 gcaaacgagg ccagaaagat tttggctggg cattccttcc gctagctttt attgggatcc
     6721 cctagtttgt gataggcctt ttagctacat ctgccaatcc atctcatttt cacacacaca
     6781 cacaccactt tccttctggt cagtgggcac atgtccagcc tcaagtttat atcaccaccc
     6841 ccaatgccca acacttgtat ggccttgggc gggtcatccc cccccccacc cccagtatct
     6901 gcaacctcaa gctagcttgg gtgcgttggt tgtggataag tagctagact ccagcaacca
     6961 gtaacctctg ccctttctcc tccatgacaa ccaggtccca ggtcccgaaa accaaagaag
     7021 aagaacccta acaaagagga caagcggcct cgcacagcct tcactgctga gcagctccag
     7081 aggctcaagg ctgagtttca gaccaacagg tacctgacag agcagcggcg ccagagtctg
     7141 gcacaggagc tcggtacccg gaagatctgg actctagaga attccgcccc tctccctccc
     7201 ccccccctaa cgttactggc cgaagccgct tggaataagg ccggtgtgcg tttgtctata
     7261 tgttattttc caccatattg ccgtcttttg gcaatgtgag ggcccggaaa cctggccctg
     7321 tcttcttgac gagcattcct aggggtcttt cccctctcgc caaaggaatg caaggtctgt
     7381 tgaatgtcgt gaaggaagca gttcctctgg aagcttcttg aagacaaaca acgtctgtag
     7441 cgaccctttg caggcagcgg aaccccccac ctggcgacag gtgcctctgc ggccaaaagc
     7501 cacgtgtata agatacacct gcaaaggcgg cacaacccca gtgccacgtt gtgagttgga
     7561 tagttgtgga aagagtcaaa tggctctcct caagcgtatt caacaagggg ctgaaggatg
     7621 cccagaaggt accccattgt atgggatctg atctggggcc tcggtgcaca tgctttacat
     7681 gtgtttagtc gaggttaaaa aacgtctagg ccccccgaac cacggggacg tggttttcct
     7741 ttgaaaaaca cgatgataag cttgccacaa ccatggaaga tcccgtcgtt ttacaacgtc
     7801 gtgactggga aaaccctggc gttacccaac ttaatcgcct tgcagcacat ccccctttcg
     7861 ccagctggcg taatagcgaa gaggcccgca ccgatcgccc ttcccaacag ttgcgcagcc
     7921 tgaatggcga atggcgcttt gcctggtttc cggcaccaga agcggtgccg gaaagctggc
     7981 tggagtgcga tcttcctgag gccgatactg tcgtcgtccc ctcaaactgg cagatgcacg
     8041 gttacgatgc gcccatctac accaacgtga cctatcccat tacggtcaat ccgccgtttg
     8101 ttcccacgga gaatccgacg ggttgttact cgctcacatt taatgttgat gaaagctggc
     8161 tacaggaagg ccagacgcga attatttttg atggcgttaa ctcggcgttt catctgtggt
     8221 gcaacgggcg ctgggtcggt tacggccagg acagtcgttt gccgtctgaa tttgacctga
     8281 gcgcattttt acgcgccgga gaaaaccgcc tcgcggtgat ggtgctgcgc tggagtgacg
     8341 gcagttatct ggaagatcag gatatgtggc ggatgagcgg cattttccgt gacgtctcgt
     8401 tgctgcataa accgactaca caaatcagcg atttccatgt tgccactcgc tttaatgatg
     8461 atttcagccg cgctgtactg gaggctgaag ttcagatgtg cggcgagttg cgtgactacc
     8521 tacgggtaac agtttcttta tggcagggtg aaacgcaggt cgccagcggc accgcgcctt
     8581 tcggcggtga aattatcgat gagcgtggtg gttatgccga tcgcgtcaca ctacgtctga
     8641 acgtcgaaaa cccgaaactg tggagcgccg aaatcccgaa tctctatcgt gcggtggttg
     8701 aactgcacac cgccgacggc acgctgattg aagcagaagc ctgcgatgtc ggtttccgcg
     8761 aggtgcggat tgaaaatggt ctgctgctgc tgaacggcaa gccgttgctg attcgaggcg
     8821 ttaaccgtca cgagcatcat cctctgcatg gtcaggtcat ggatgagcag acgatggtgc
     8881 aggatatcct gctgatgaag cagaacaact ttaacgccgt gcgctgttcg cattatccga
     8941 accatccgct gtggtacacg ctgtgcgacc gctacggcct gtatgtggtg gatgaagcca
     9001 atattgaaac ccacggcatg gtgccaatga atcgtctgac cgatgatccg cgctggctac
     9061 cggcgatgag cgaacgcgta acgcgaatgg tgcagcgcga tcgtaatcac ccgagtgtga
     9121 tcatctggtc gctggggaat gaatcaggcc acggcgctaa tcacgacgcg ctgtatcgct
     9181 ggatcaaatc tgtcgatcct tcccgcccgg tgcagtatga aggcggcgga gccgacacca
     9241 cggccaccga tattatttgc ccgatgtacg cgcgcgtgga tgaagaccag cccttcccgg
     9301 ctgtgccgaa atggtccatc aaaaaatggc tttcgctacc tggagagacg cgcccgctga
     9361 tcctttgcga atacgcccac gcgatgggta acagtcttgg cggtttcgct aaatactggc
     9421 aggcgtttcg tcagtatccc cgtttacagg gcggcttcgt ctgggactgg gtggatcagt
     9481 cgctgattaa atatgatgaa aacggcaacc cgtggtcggc ttacggcggt gattttggcg
     9541 atacgccgaa cgatcgccag ttctgtatga acggtctggt ctttgccgac cgcacgccgc
     9601 atccagcgct gacggaagca aaacaccagc agcagttttt ccagttccgt ttatccgggc
     9661 aaaccatcga agtgaccagc gaatacctgt tccgtcatag cgataacgag ctcctgcact
     9721 ggatggtggc gctggatggt aagccgctgg caagcggtga agtgcctctg gatgtcgctc
     9781 cacaaggtaa acagttgatt gaactgcctg aactaccgca gccggagagc gccgggcaac
     9841 tctggctcac agtacgcgta gtgcaaccga acgcgaccgc atggtcagaa gccgggcaca
     9901 tcagcgcctg gcagcagtgg cgtctggcgg aaaacctcag tgtgacgctc cccgccgcgt
     9961 cccacgccat cccgcatctg accaccagcg aaatggattt ttgcatcgag ctgggtaata
    10021 agcgttggca atttaaccgc cagtcaggct ttctttcaca gatgtggatt ggcgataaaa
    10081 aacaactgct gacgccgctg cgcgatcagt tcacccgtgc accgctggat aacgacattg
    10141 gcgtaagtga agcgacccgc attgacccta acgcctgggt cgaacgctgg aaggcggcgg
    10201 gccattacca ggccgaagca gcgttgttgc agtgcacggc agatacactt gctgatgcgg
    10261 tgctgattac gaccgctcac gcgtggcagc atcaggggaa aaccttattt atcagccgga
    10321 aaacctaccg gattgatggt agtggtcaaa tggcgattac cgttgatgtt gaagtggcga
    10381 gcgatacacc gcatccggcg cggattggcc tgaactgcca gctggcgcag gtagcagagc
    10441 gggtaaactg gctcggatta gggccgcaag aaaactatcc cgaccgcctt actgccgcct
    10501 gttttgaccg ctgggatctg ccattgtcag acatgtatac cccgtacgtc ttcccgagcg
    10561 aaaacggtct gcgctgcggg acgcgcgaat tgaattatgg cccacaccag tggcgcggcg
    10621 acttccagtt caacatcagc cgctacagtc aacagcaact gatggaaacc agccatcgcc
    10681 atctgctgca cgcggaagaa ggcacatggc tgaatatcga cggtttccat atggggattg
    10741 gtggcgacga ctcctggagc ccgtcagtat cggcggaatt ccagctgagc gccggtcgct
    10801 accattacca gttggtctgg tgtcaaaaat aataataacc gggcaggggg gatctaagct
    10861 ctagataagt aatgatcata atcagccata tcacatctgt agaggtttta cttgctttaa
    10921 aaaacctccc acacctcccc ctgaacctga aacataaaat gaatgcaatt gttgttgtta
    10981 acttgtttat tgcagcttat aatggttaca aataaagcaa tagcatcaca aatttcacaa
    11041 ataaagcatt tttttcactg cattctagtt gtggtttgtc caaactcatc aatgtatctt
    11101 atcatgtctg gatccggaat aacttcgtat agcatacatt atacgaagtt atgtttaaac
    11161 ggcgcgcccc ggaattcgcc ttctgcagga gcgtacagaa cccagggccc tggcacccgt
    11221 gcagaccctg gcccacccca cctgggcgct cagtgcccaa gagatgtcca cacctaggat
    11281 gtcccgcggt gggtgggggg cccgagagac gggcaggccg ggggcaggcc tggccatgcg
    11341 gggccgaacc gggcactgcc cagcgtgggc gcgggggcca cggcgcgcgc ccccagcccc
    11401 cgggcccagc accccaaggc ggccaacgcc aaaactctcc ctcctcctct tcctcaatct
    11461 cgctctcgct cttttttttt ttcgcaaaag gaggggagag ggggtaaaaa aatgctgcac
    11521 tgtgcggcga agccggtgag tgagcggcgc ggggccaatc agcgtgcgcc gttccgaaag
    11581 ttgcctttta tggctcgagc ggccgcggcg gcgccctata aaacccagcg gcgcgacgcg
    11641 ccaccaccgc cgagaccgcg tccgccccgc gagcacagag cctcgccttt gccgatcctc
    11701 tagagtcgag atccgccgcc accatgattg aacaagatgg attgcacgca ggttctccgg
    11761 ccgcttgggt ggagaggcta ttcggctatg actgggcaca acagacaatc ggctgctctg
    11821 atgccgccgt gttccggctg tcagcgcagg ggcgcccggt tctttttgtc aagaccgacc
    11881 tgtccggtgc cctgaatgaa ctgcaggacg aggcagcgcg gctatcgtgg ctggccacga
    11941 cgggcgttcc ttgcgcagct gtgctcgacg ttgtcactga agcgggaagg gactggctgc
    12001 tattgggcga agtgccgggg caggatctcc tgtcatctca ccttgctcct gccgagaaag
    12061 tatccatcat ggctgatgca atgcggcggc tgcatacgct tgatccggct acctgcccat
    12121 tcgaccacca agcgaaacat cgcatcgagc gagcacgtac tcggatggaa gccggtcttg
    12181 tcgatcagga tgatctggac gaagagcatc aggggctcgc gccagccgaa ctgttcgcca
    12241 ggctcaaggc gcgcatgccc gacggcgagg atctcgtcgt gacccatggc gatgcctgct
    12301 tgccgaatat catggtggaa aatggccgct tttctggatt catcgactgt ggccggctgg
    12361 gtgtggcgga ccgctatcag gacatagcgt tggctacccg tgatattgct gaagagcttg
    12421 gcggcgaatg ggctgaccgc ttcctcgtgc tttacggtat cgccgctccc gattcgcagc
    12481 gcatcgcctt ctatcgcctt cttgacgagt tcttctgagc gggactctgg ggttcgaaat
    12541 gaccgaccaa gcgacgccca acctgccatc acgagatttc gattccaccg ccgccttcta
    12601 tgaaaggttg ggcttcggaa tcgttttccg ggacgccggc tggatgatcc tccagcgcgg
    12661 ggatctcatg ctggagttct tcgcccaccc cccggatcta agctctagat aagtaatgat
    12721 cataatcagc catatcacat ctgtagaggt tttacttgct ttaaaaaacc tcccacacct
    12781 ccccctgaac ctgaaacata aaatgaatgc aattgttgtt gttaacttgt ttattgcagc
    12841 ttataatggt tacaaataaa gcaatagcat cacaaatttc acaaataaag catttttttc
    12901 actgcattct agttgtggtt tgtccaaact catcaatgta tcttatcatg tctggatccg
    12961 ggggtaccgc gtcgagaagt tcctattccg aagttcctat tctctagaaa gtataggaac
    13021 ttcgtcgaga taacttcgta tagcatacat tatacgaagt tatgtcgaga tatctagacc
    13081 cagctttctt gtacaaagtg gttgatatct ctatagtcgc agtaggcggt cagagagctc
    13141 tggagataga taggactgaa agagtaaggc tctcactcat ctcatctctg caaggatggc
    13201 accaatctgc gaaacagagt tccatggttt ccacattaac aaaggtgacc gtgtcttcaa
    13261 catctgctct taaatttagc aagaagggac tacctgttgg ctcctacgaa agaagctgga
    13321 ccatgaagac ttcagggatg aaggtgtcca tgctctgagc catcatcagt ttcaggcatg
    13381 agttcctctg ccctgtggat accttgttct tgttcattgc atcctattct ccagtaaaca
    13441 cgtgtcacag tgtgcttacc ttgtccaatg tgcatttcat ccataattaa acctgtgttg
    13501 tgtgactaca ctctccttcc actgtcccca ggactctggg gcctggtcaa caacgctggc
    13561 atctccaccc cctcgggtcc caacgagtgg atgaaaaaac aggactttgc aagagtactg
    13621 gatgtgaacc tgttgggcat gatcgaggtg actctgagca tgctgccctt agtgaggaag
    13681 gcgaggggtc gtgtggtcaa cgtctccagc gtcatgggcc gaatgtcttt ctttggtggt
    13741 ggttactgca tctccaagta tggtgtagag gccttctcag actccctcag gtactggaag
    13801 ggaaggggtc cccgagggaa gctttgatag ggtatttatt taatcacagt ctttatgtcc
    13861 ccatcatggg gttggagaga tagctcagag gtaaagagaa ttagctgctt tcctgaggtc
    13921 ctgagttcaa gtcccaggat ccacacggtg gctcacaatc atctataatg aaatctatct
    13981 ttttaagaga tggcgcaacg caattaatga taacttcgta tagcatacat tatacgaagt
    14041 tatggtctga gctcgccatc agttcataag cagtcattcg cttggaatca ccttctcatg
    14101 tctatggctg aggtaggact gagccataag ttcagttatt ctatttattt atttgtttaa
    14161 gacagggtct caccatgtaa tcttggctgt ccaggaattc actaggtaga ccagactggc
    14221 ctcaaaccct tacagatcca tcccctgaat gctggaatta aaggtgtgtg ccaccatgcc
    14281 aggcgaggtc agttaatagt ctggaggagg atgcaaactt ggaacatggt ttttgagtta
    14341 gagttggacc tgaggtaatg tgggcagagt ttggagcctt aatctttagt gatgtttaac
    14401 ttgaggatgt ccgaggtctt gaggcagacc gagcatctca ttcagtccag tacgtacttt
    14461 tccagactta caagagtctc ccatcaactc actgcacaat cacaaggttc tctctgacct
    14521 taaacacact ggcagctgag agcttgaaag tctggggttg gagccagggg attactgtgg
    14581 ccatcctttg aagtggttat ctccagttaa tcattggtga gagagtagtt attagtcttt
    14641 gggtcctata gtaagagtcc aaacaggaac ctggcagcct cgttaggaag accactggga
    14701 aaatctatcc accttaggct tggtgtgatc attaactgac cagagaaagc tgctggcccc
    14761 tatttgacaa aagggaaagt caggcgacac aggcaggagg ctgagtagct gagcacgtgc
    14821 aggcttgtgg ggagtctgag ggctcttggc aagcaaggat gaatgtttat tatgaacctg
    14881 ccaaggcaga tggaagaggt tgagccaggt aacctgtcag ctgcggagtc caggctgact
    14941 gtgatctgag gctctaggaa gatacctaca ggatccagcc gggagctggc ctgtgagctt
    15001 cctgggatgg gtttggggaa gcagtagtga ggaggaggtg ccttgggcaa ggacgagcga
    15061 cttttgcatc tggcattcat tgagaagtct tacctgcacc cgccaaatac tgtgcggcat
    15121 tcacaagcac agaggcgatg cctgtacaag ctccatccct acttgctgca catccccgat
    15181 gcaagcttgt gaccattctt caccacagac tgttactggc atgctacggc actcttattc
    15241 agagtctttt catggaaaga cccctcaagc ccttgacatc tgtctgtctt gcaggaggga
    15301 gctctcctat tttggggtga aggtggctat tatagagcct ggaggcttca agacttgtgt
    15361 gacaagtagt gacaggctat catcaaacac caagatgatc tgggacaagg ccagctcgga
    15421 agtcaaagag atctatggcg agaagttttt attattctgt gagtggattt tgggggaaca
    15481 aagccaactt gagtctacaa ttctgaatct attgttagtg ttgccagcag cccccccccc
    15541 cccgccaggt gtttcttctg gtagcaggtg ggcacctcac cacataaagg gaacctggct
    15601 actagacatg aggctatggt ttataggaac ccctcaatat aatgagatca aagctaaaac
    15661 agatacagga agcagtattt tccatgagcc tggactttct ccaactactg gggagactac
    15721 ataataatct caagagaaac acagcaggct cagtattcat ggtttttcct ggtggcttgg
    15781 ttgtggtcct tgtgaggaac taggacaggc tgggcttggg tttcagacac atggattctc
    15841 ccacataggg aacggaagtt ctcctctatg ctgctgtaag acaggcgtgg tgggagctga
    15901 atgaccacct gaatcattcc tcattctgca tagatctgaa aaacctaaac gaattggaca
    15961 agaggtgcaa caaggacctg tctgtggtga ctgactgcat ggagcacgct ctgactgcct
    16021 gccaccctcg cactcgatac tcagcaggct gggatgccaa gttcctcttc ctccccttga
    16081 gctacctgcc cacctttctt gtggatgccc ttctctactg gacttccatg aagcctgaga
    16141 aagccctctg aagtgttcac ctatgtgcat acctggggag atgtaggtag agtgtgagag
    16201 agagaatatt taggggaaat taggagggtt gagggaggga gtttattagt ctggggttct
    16261 tagtcaacac acttcatctc attaattctc ctatgacact acacaagact gatgatgacc
    16321 aaataaatag gcaaagaatt ctgccaaggg attcagatac aaaagtgctg gctgatgtcc
    16381 agactatgag catcatggct accatgaagg tcgacacaga tgaggaggct gggaccagct
    16441 tgtgccaagc attcttctgt gtcctcctct gcaggaaatg cacatgccct ggctagttta
    16501 aacccctatg cagcatggaa gtgtccctgc tctgaagtca cctgagacca tggtgtaggg
    16561 tctgagagag tcactaataa agccagcacc catgccctgg agtcaagttg gcaggccctg
    16621 ggtgggaggt tcagttcccg gtgatgaaac ctagcagagg atggagacac catttttttt
    16681 taaaaatcat ggcttctttt ggactcttta tttttagaac aaagtatgag gtcatctcct
    16741 gtaccctgtg atttaaatta tggcttttct ggttagtgag gtttggatca caggggtcag
    16801 ggttggcaca ggccagcagg ctttctgagt tgcagactca ctaagtgacc atgctttcct
    16861 gcagacccac taggggacca tcccttgctg cagactcact aattgaccgt atcttacctg
    16921 catattcact aattgaccgt atcttacctg cagaatcagg aagttgccat cccttcctgc
    16981 agactcaata catgataatc aattccctgc agactcacta agtgaccatc cctttcctgc
    17041 agacccatta agtgatcatt ccttccctgc agacccatta agtcaccatt ccttcatata
    17101 agtatcacta actgaccatt ataataaaac ccttctgatt ttctgtctga acttgtccca
    17161 ggccacttct catgtcccct ccctctgtcc cactgccaca ctcctccagc agcatgcaga
    17221 gattgccttt cttatctctt gtctttcatt ttatggacaa tatttacaaa agatcaaggg
    17281 tctttaactc ccatagcctc tgaggcctgg ctctgcctgg tgctaggttg gtgaatctca
    17341 agaataggct gagcagggac agcatgtgtg ggagagacag aatcctgggc tcagtgcaga
    17401 cttgcccttg ggagggaatt ccatagatgc ctgactcctc ttctctcagt agaaatgtgg
    17461 gggctgaggt gccataagag gaacttgtaa ataaacgata atttctgaat taatgaaaat
    17521 agaaattcca accctatcat gtgcctggcc atccatttaa tttatgttat tttgaaagct
    17581 ttgttttagg acctttgagc atatgtttgt atatctgtat gtttcatgtg tgggagtgcc
    17641 ctaagatgtg agaaggaaga tgagggccac tggtttcaag aagttttcag ccatataatg
    17701 tgggtgtcag gaattgaatt tgggtttgcc ataagagcag gaagcacttt ttttctgatt
    17761 ttttattaaa tattttcttt atttacatta caaatgttat cccctttcct agtttcccct
    17821 ccgaaaaacc ccatcccccc cccccactcc cctgctcacc aacccacaca ctcctgcttc
    17881 ctggctctgg cattccttta cactggggca tacagccttc ataggactaa gggcctctcc
    17941 tcccattgat gaccaacaag gccatcctct gctacatgtg cggctggagc catgggtccc
    18001 tccatgtgta ctctttggtt ggtggtttag tccgtgggaa ctctgggggt gctagttggt
    18061 tcatattgtt gttcctccta tggggctgca aaccccttca gctccttggg tcccttctct
    18121 agttccttca ttggggacat ggtgctcagt ccactggatg cctgagagca cccatctctg
    18181 tatttgtcag gtactggtag aacccttcag gagacagctt tatcaagttc ctgtcagctc
    18241 ttgttggcat ctacagtagt gtctgggttt gatgactgta tatgggatgg atacccaggt
    18301 ggggcagtct ctggatggcc tttccttcag tctctgctcc atacttcgta actcctttca
    18361 tgggtatttt gttctccctt ctaagaagga cccaagtatc tacactttgg tcttcctttt
    18421 cctttctttc ctttttttgt tttgcttctg gtttggtttg gttttttgag acagagtttc
    18481 tctgtgtagc ccgggctgtc ctggaactca ctctgtagac caggctggcc ttgaactcag
    18541 aaatccacct gcctgtgcct ccagagtgct gggattaaag gcgtgcgcca tcacgcccat
    18601 ctggtcttcc tttttcttga gcttcaggtg gtctgtgaat tgtatcttgg gtattcgaag
    18661 cttctgggtt aatacccact tttcactgag tgcataccat gtgtgtgtgt tcttttatga
    18721 ttgggttacc tcactcagga tgatattttc tagttccatc caattgccta agaatttcat
    18781 aaattcattg tttttaacag ctgagtagta ctccattgtg taaatgtacc acattttctg
    18841 tatccattcc tctgttgtgg gacatctggg ttctttccag cttctggcta ttaaaaataa
    18901 ggctgctatg aacatggtga agcatgtgtc cttattcatg ttggagcatc ttctgggtat
    18961 atactcagga gtggtattga aagaccccgt gaggagcccc ttgctcaagc ctcaggacaa
    19021 tagcggacac ccaagaactc atgagagacc aagattgatg caaaccagat gaggctttat
    19081 tcgggggaag ccagagctct gggaacgact catatcccat gcagggatag aggagtcaac
    19141 ctcgagggga aaggagtccc agtttttata ggccctcagg ggggaaagga gaagggggga
    19201 tttccagatc taaacaatgt aaaatgattg atttctcaag aaatgggtat gggagggaaa
    19261 caaggaaaga gtctaatgta ggtgcagtaa ctctggattg gccccagctg tggttgctgg
    19321 ggagattttc tgactctatc ttagcaacca atatcacaaa cacctggcag tgaggtgcag
    19381 cagtgggcac acacctgggt tcagggaagg gtcagaacat tggcagacac atgggttcaa
    19441 ggagcggcca gagcattgtg cacctctatt tttctaaatc agtgaagcta cttctactaa
    19501 caatgaaatc tattttgcca atttcagggc ttctgtgacc tttttcattc tgtcaggatc
    19561 tttcagtatt actgggtcct caggtattac tatgtccaat tttctgagga aatgccaaac
    19621 tgatttccag agtggttgta tcagcttgca atcccaccag caatggagga gtgttcctct
    19681 ttcaccacat cctcgccagc gtctgctgtc acctgagttt ttgatcttag ccattctgac
    19741 tggtgtgaga tggaatctca gagttgtttt gatttgcatt tccctgatgt ctgaggatgt
    19801 tgaacatttc tttaggtgct tctcagccat tgggtattcc tcagttgaga attctgagtg
    19861 tccttgcaat tgggcataga tgttcagaat tgagagttct tcttggtaga tttttccttt
    19921 gatgagtttg aagtgtccat ccttatcttt tttttgacga cttttggttg aaagttgatt
    19981 ttatccgata ttagaatggc tactcccact tgtttcttgg gactgtttgc ttgaaaaatt
    20041 gttttccagc tctttactct gaggtagtgt ttgtctttga cattgaggtg catttcctgt
    20101 atgcagcaat gtgctgggtg ctatttacat atccagtttg ttagtctacg tctttttatt
    20161 ggggaattga gtccattgat gttaagagat agtaaggaat agtgactgat gctccctatt
    20221 attattgatg ttatttttat gttcatgtgg ttatctatta ttgggcttgt taaaagatta
    20281 ttttcttgct ttttctagag tgtag
//
