# Supplementary material for: CRISPR-Cas9 enables conditional mutagenesis of challenging loci
Source: Sci Rep. 2016 Sep 1;6:32326. doi: 10.1038/srep32326 (PMC5007477; doi:10.1038/srep32326)
Supplement: Supplementary File 3 [file srep32326-s3.zip › gb/HEP01004_A02_vector.gb]

LOCUS       44424#L1L2_Bact_P#L3L4_pD223_DTA_spec        22685 bp    dna     circular UNK 
ACCESSION   unknown
SOURCE      Mus musculus
  ORGANISM  Mus musculus
            Eukaryota; Metazoa; Chordata; Craniata; Vertebrata; Euteleostomi;
            Mammalia; Eutheria; Euarchontoglires; Glires; Rodentia;
            Sciurognathi; Muroidea; Muridae; Murinae; Mus.
COMMENT     cassette: L1L2_Bact_P
COMMENT     design_id: 44424
COMMENT     backbone: L3L4_pD223_DTA_spec
COMMENT     transcript_id: ENSMUST00000033342
FEATURES             Location/Qualifiers
     misc_feature    29..49
                     /note="B4 Gateway"
                     /label="B4 Gateway"
     misc_feature    complement(125..378)
                     /note="BGH pA"
                     /label="BGH pA"
     CDS             complement(503..1159)
                     /note="DTA"
                     /label="DTA"
     promoter        complement(1173..1685)
                     /note="PGK promoter"
                     /label="PGK promoter"
     promoter        1686..1836
                     /note="spectinomycin promoter"
                     /label="spectinomycin promoter"
     CDS             1837..2847
                     /note="SpecR"
                     /label="SpecR"
     misc_feature    2995..3587
                     /note="pUC ori"
                     /label="pUC ori"
     misc_feature    3858..3885
                     /note="rrnB T2"
                     /label="rrnB T2"
     misc_feature    4017..4060
                     /note="rrnB T1"
                     /label="rrnB T1"
     misc_feature    4156..4176
                     /note="B3 Gateway"
                     /label="B3 Gateway"
     misc_feature    4182..4189
                     /note="AsiSI"
                     /label="AsiSI"
     misc_feature    1..4214
                     /note="Synthetic Backbone"
                     /label="Synthetic Backbone"
     exon            6079..6469
                     /db_xref="ENSEMBL:ENSMUSE00000205691"
                     /rank="1"
                     /note="ENSMUSE00000205691"
                     /label="ENSMUSE00000205691"
     misc_feature    4215..8983
                     /note="5 arm"
                     /label="5 arm"
     misc_feature    9011..9035
                     /note="B1 Gateway"
                     /label="B1 Gateway"
     misc_feature    9048..9095
                     /note="Frt"
                     /label="Frt"
     intron          9096..9970
                     /note="mouse En2 intron"
                     /label="mouse En2 intron"
     misc_feature    9968..9970
                     /note="Splice Acceptor"
                     /label="Splice Acceptor"
     exon            9971..10143
                     /note="mouse En2 exon"
                     /label="mouse En2 exon"
     misc_feature    10155..10748
                     /note="ECMV IRES"
                     /label="ECMV IRES"
     gene            10749..13809
                     /gene="lacZ"
                     /note="lacZ"
                     /label="lacZ"
     misc_feature    13848..14091
                     /note="SV40 polyadenylation site"
                     /label="SV40 polyadenylation site"
     misc_feature    14095..14128
                     /note="loxP"
                     /label="loxP"
     promoter        14155..14674
                     /note="human beta actin promoter"
                     /label="human beta actin promoter"
     gene            14700..15494
                     /gene="NeoR"
                     /note="NeoR"
                     /label="NeoR"
     misc_feature    15694..15935
                     /note="SV40 polyadenylation site"
                     /label="SV40 polyadenylation site"
     misc_feature    15952..15999
                     /note="Frt"
                     /label="Frt"
     misc_feature    16006..16039
                     /note="loxP"
                     /label="loxP"
     misc_feature    9985..10062
                     /note="FCHK std_gpr"
                     /label="FCHK std_gpr"
     misc_feature    16055..16075
                     /note="B2 Gateway"
                     /label="B2 Gateway"
     misc_feature    8984..16105
                     /note="Synthetic Cassette"
                     /label="Synthetic Cassette"
     exon            16489..16559
                     /db_xref="ENSEMBL:ENSMUSE00000205698"
                     /type="targeted"
                     /rank="2"
                     /note="target exon 1 ENSMUSE00000205698"
     exon            16779..16858
                     /db_xref="ENSEMBL:ENSMUSE00000205692"
                     /type="targeted"
                     /rank="3"
                     /note="target exon 2 ENSMUSE00000205692"
     exon            17152..17289
                     /db_xref="ENSEMBL:ENSMUSE00000205695"
                     /type="targeted"
                     /rank="4"
                     /note="target exon 3 ENSMUSE00000205695"
     misc_feature    16106..17468
                     /note="Critical Region"
                     /label="Critical Region"
     misc_feature    17492..17525
                     /note="Downstream LoxP"
                     /label="Downstream LoxP"
     misc_feature    17469..17548
                     /note="synthetic loxP region"
                     /label="synthetic loxP region"
     exon            18946..19037
                     /db_xref="ENSEMBL:ENSMUSE00000205694"
                     /rank="5"
                     /note="ENSMUSE00000205694"
                     /label="ENSMUSE00000205694"
     exon            19400..19536
                     /db_xref="ENSEMBL:ENSMUSE00000205693"
                     /rank="6"
                     /note="ENSMUSE00000205693"
                     /label="ENSMUSE00000205693"
     exon            19650..19763
                     /db_xref="ENSEMBL:ENSMUSE00000205696"
                     /rank="7"
                     /note="ENSMUSE00000205696"
                     /label="ENSMUSE00000205696"
     exon            20217..21707
                     /db_xref="ENSEMBL:ENSMUSE00000632942"
                     /rank="8"
                     /note="ENSMUSE00000632942"
                     /label="ENSMUSE00000632942"
     misc_feature    17549..22685
                     /note="3 arm"
                     /label="3 arm"
ORIGIN      
        1 ccactggccg tcgttttaca ttaattaaca acttttctat acaaagttga cagatatctg
       61 tttaaactcg gccgctctag cctcgaggct agaactagtg gatctcgagc cccagctggt
      121 tctttccgcc tcagaagcca tagagcccac cgcatcccca gcatgcctgc tattgtcttc
      181 ccaatcctcc cccttgctgt cctgccccac cccacccccc agaatagaat gacacctact
      241 cagacaatgc gatgcaattt cctcatttta ttaggaaagg acagtgggag tggcaccttc
      301 cagggtcaag gaaggcacgg gggaggggca aacaacagat ggctggcaac tagaaggcac
      361 agtcgaggct gatcagcgag ctctaggatc tgcattccac cactgctccc attcatcagt
      421 tccataggtt ggaatctaaa atacacaaac aattagaatc agtagtttaa cacattatac
      481 acttaaaaat tttatattta ccttagagct ttaaatctct gtaggtagtt tgtccaatta
      541 tgtcacacca cagaagtaag gttccttcac aaagagatcg cctgacacga tttcctgcac
      601 aggcttgagc catatactca tacatcgcat cttggccacg ttttccacgg gtttcaaaat
      661 taatctcaag ttctacgctt aacgctttcg cctgttccca gttattaata tattcaacgc
      721 tagaactccc ctcagcgaag ggaaggctga gcactacacg cgaagcacca tcaccgaacc
      781 ttttgataaa ctcttccgtt ccgacttgct ccatcaacgg ttcagtgaga cttaaaccta
      841 actctttctt aatagtttcg gcattatcca cttttagtgc gagaaccttc gtcagtcctg
      901 gatacgtcac tttgaccacg cctccagctt ttccagagag cgggttttca ttatctacag
      961 agtatcccgc agcgtcgtat ttattgtcgg tactataaaa ccctttccaa tcatcgtcat
     1021 aatttccttg tgtaccagat tttggctttt gtataccttt ttgaatggaa tctacataac
     1081 caggtttagt cccgtggtac gaagaaaagt tttccatcac aaaagattta gaagaatcaa
     1141 caacatcatc aggatccatg gcgaggacct gcaggtcgaa aggcccggag atgaggaaga
     1201 ggagaacagc gcggcagacg tgcgcttttg aagcgtgcag aatgccgggc ctccggagga
     1261 ccttcgggcg cccgccccgc ccctgagccc gcccctgagc ccgcccccgg acccacccct
     1321 tcccagcctc tgagcccaga aagcgaagga gcaaagctgc tattggccgc tgccccaaag
     1381 gcctacccgc ttccattgct cagcggtgct gtccatctgc acgagactag tgagacgtgc
     1441 tacttccatt tgtcacgtcc tgcacgacgc gagctgcggg gcggggggga acttcctgac
     1501 taggggagga gtagaaggtg gcgcgaaggg gccaccaaag aacggagccg gttggcgcct
     1561 accggtggat gtggaatgtg tgcgaggcca gaggccactt gtgtagcgcc aagtgcccag
     1621 cggggctgct aaagcgcatg ctccagactg ccttgggaaa agcgcctccc ctacccggta
     1681 gaattcgata aacagctcta gaccagccag gacagaaatg cctcgacttc gctgctaccc
     1741 aaggttgccg ggtgacgcac accgtggaaa cggatgaagg cacgaaccca gtggacataa
     1801 gcctgttcgg ttcgtaagct gtaatgcaag tagcgtatgc gctcacgcaa ctggtccaga
     1861 accttgaccg aacgcagcgg tggtaacggc gcagtggcgg ttttcatggc ttgttatgac
     1921 tgtttttttg gggtacagtc tatgcctcgg gcatccaagc agcaagcgcg ttacgccgtg
     1981 ggtcgatgtt tgatgttatg gagcagcaac gatgttacgc agcagggcag tcgccctaaa
     2041 acaaagttaa acattatgag ggaagcggtg atcgccgaag tatcgactca actatcagag
     2101 gtagttggcg tcatcgagcg ccatctcgaa ccgacgttgc tggccgtaca tttgtacggc
     2161 tccgcagtgg atggcggcct gaagccacac agtgatattg atttgctggt tacggtgacc
     2221 gtaaggcttg atgaaacaac gcggcgagct ttgatcaacg accttttgga aacttcggct
     2281 tcccctggag agagcgagat tctccgcgct gtagaagtca ccattgttgt gcacgacgac
     2341 atcattccgt ggcgttatcc agctaagcgc gaactgcaat ttggagaatg gcagcgcaat
     2401 gacattcttg caggtatctt cgagccagcc acgatcgaca ttgatctggc tatcttgctg
     2461 acaaaagcaa gagaacatag cgttgccttg gtaggtccag cggcggagga actctttgat
     2521 ccggttcctg aacaggatct atttgaggcg ctaaatgaaa ccttaacgct atggaactcg
     2581 ccgcccgact gggctggcga tgagcgaaat gtagtgctta cgttgtcccg catttggtac
     2641 agcgcagtaa ccggcaaaat cgcgccgaag gatgtcgctg ccgactgggc aatggagcgc
     2701 ctgccggccc agtatcagcc cgtcatactt gaagctagac aggcttatct tggacaagaa
     2761 gaagatcgct tggcctcgcg cgcagatcag ttggaagaat ttgtccacta cgtgaaaggc
     2821 gagatcacca aggtagtcgg caaataaccc tcgagccacc catgaccaaa atcccttaac
     2881 gtgagttacg cgtcgttcca ctgagcgtca gaccccgtag aaaagatcaa aggatcttct
     2941 tgagatcctt tttttctgcg cgtaatctgc tgcttgcaaa caaaaaaacc accgctacca
     3001 gcggtggttt gtttgccgga tcaagagcta ccaactcttt ttccgaaggt aactggcttc
     3061 agcagagcgc agataccaaa tactgttctt ctagtgtagc cgtagttagg ccaccacttc
     3121 aagaactctg tagcaccgcc tacatacctc gctctgctaa tcctgttacc agtggctgct
     3181 gccagtggcg ataagtcgtg tcttaccggg ttggactcaa gacgatagtt accggataag
     3241 gcgcagcggt cgggctgaac ggggggttcg tgcacacagc ccagcttgga gcgaacgacc
     3301 tacaccgaac tgagatacct acagcgtgag ctatgagaaa gcgccacgct tcccgaaggg
     3361 agaaaggcgg acaggtatcc ggtaagcggc agggtcggaa caggagagcg cacgagggag
     3421 cttccagggg gaaacgcctg gtatctttat agtcctgtcg ggtttcgcca cctctgactt
     3481 gagcgtcgat ttttgtgatg ctcgtcaggg gggcggagcc tatggaaaaa cgccagcaac
     3541 gcggcctttt tacggttcct ggccttttgc tggccttttg ctcacatgtt ctttcctgcg
     3601 ttatcccctg attctgtgga taaccgtatt accgcctttg agtgagctga taccgctcgc
     3661 cgcagccgaa cgaccgagcg cagcgagtca gtgagcgagg aagcggaaga gcgcccaata
     3721 cgcaaaccgc ctctccccgc gcgttggccg attcattaat gcagctggca cgacaggttt
     3781 cccgactgga aagcgggcag tgagcgcaac gcaattaata cgcgtaccgc tagccaggaa
     3841 gagtttgtag aaacgcaaaa aggccatccg tcaggatggc cttctgctta gtttgatgcc
     3901 tggcagttta tggcgggcgt cctgcccgcc accctccggg ccgttgcttc acaacgttca
     3961 aatccgctcc cggcggattt gtcctactca ggagagcgtt caccgacaaa caacagataa
     4021 aacgaaaggc ccagtcttcc gactgagcct ttcgttttat ttgatgcctg gcagttccct
     4081 actctcgcgt taacgctagc atggatgttt tcccagtcac gacgttgtaa aacgacggcc
     4141 agtcttaaat cgtgccaact ttattataca aagttgcgga cgcgatcgcc ggcggataac
     4201 aatttcacac aggactgcct gaagatcata aaacactcat ttcctttata aaaacaaacg
     4261 tattttgaag attttatttt cttaattgtg tatgcatgtg tctgtgactg ggtatgtatg
     4321 tacatgtgag tgcaatgcct gtggaggcca gaagaggaca taggtttctc tggaactaga
     4381 gttgtgtgta gctgtgagcc accaaccaac ccttcccctt gctggaacct caatgcagat
     4441 tttctgcaac aacagagaat ctctgtgtgt ctctctgtct ctctctctct ctgtgtctct
     4501 gtgtgtgtgt gtgtgtgtgt gtgtgtgtgt gtgtgtgtgt gtgtttctct ctcactgaac
     4561 tatctttcta ctgcccaaat ttttttatag cataggagtc tttttaaaaa gatttatctg
     4621 ccgggcatgg tggcgcacgc ctttaatccc agcactcggg aggcagaggc aggcggattt
     4681 ctgagttcga ggccagcctg gtctacaaag tgagttccag gacagccagg gctatacaga
     4741 gaaaccctgt ctcaaaaaac caaaaaataa aaataaaaaa tgaaaatatt tatttatcta
     4801 ttacacacac acacacactg tccctatctt cagacacacc agaaggaggc atcagatcct
     4861 attacaaatg attgtaagcc actgtgtagt tgctgggaat tgaacttagg acctttggaa
     4921 gaggttattg cagagaatct gcgttgaggt tctagcaagg ggaaggggtt ggttggtggc
     4981 ttacagctac tcacaactct agttgtgttc ctaaccgctg agccatctct ccagtaccag
     5041 cataggagtc ttcataatta gctcctggcc ctgcttagag atctatcctt tcttttgata
     5101 atgccattta accaccaaat tctttcttta aatgtactag tcttgctctc attcacctta
     5161 agccctctac atgaactgtt cactccacca gaagagctct ccctacaaaa ccccaaataa
     5221 tagttggctg cctgaattct tcaagtttcc actccaactt gataccctca ttgtatccta
     5281 ctctaaccct tcataatctt tcatgctctc ataacctcca ctgatcattt ctttctcata
     5341 gcacagtcaa atagtaataa taatttactg tgtatcgaag cactttctaa cctaatgtag
     5401 gatttagtcc ttttctctcc cccaaagaga atgcaaccct ttgctattta gttcacttat
     5461 ataccctagc atataagaga gagtctggtg catattaagc atttaaattg ttgaatgaat
     5521 atgcctccct aatgatgcct tatgaagcca tcacaaataa agcactattg gtcaggcatg
     5581 atgattcctg cctatagtcc tagcattcgg gaagcagagg caggaaagtt gaggtaagtt
     5641 ccaggccaac ctaacctata tggctaggcg tggaatgcaa agtagatcct gagtccaaat
     5701 tttaattcat tgattaataa gttaaatgga tgtaacagtg aatcccctgt aagactgata
     5761 tttaatatcc atttaagtct taaacaattg cgacctttac actactctgt gccgccacct
     5821 ggtggcaact gtgtagattg ctagttgctt cctccccatt cccaccccag gaagtcctaa
     5881 agttactagg aactactctg gactcctaca cactgagtgc gcatcggaca gaaattaaag
     5941 cgcacaccgc gcactaaaac ttacaactag ccggaaattt catgtccaat agtcatcaag
     6001 atatgattca cgtggtataa atttagccaa tcaaatttct aattcctcca actcacgctc
     6061 ttctgttcta ggctctctct ctttctcggc aagatggctt ctccggccgt accggctaat
     6121 gtccctcctg ccactgcagc cgcagccccg gcgccggtcg tcaccgcagc cccggcttca
     6181 gccccgaccc catccacgcc agctccgaca ccggctgcga ctcccgctgc gtccccggcg
     6241 cccgtctcgt ctgatcctgc tgtagctgcg cctgcagccc cgggccagac cccagcctcc
     6301 gcgccagccc cagcgcagac gccggcgcct tcgcagcccg ggcccgccct cccggggcct
     6361 ttcccgggcg gccgcgtggt caggctacac cccgtcattt tggcctcgat cgtggacagc
     6421 tacgaacgcc gcaacgaggg agctgcccga gttattggaa ccctgttggg tgagttctgg
     6481 ggaaattaat gttttcttcc tgtgcatctt actattcctc tcgttccatc gcccctgaac
     6541 tcttagcctg tttctctttt tgcaccttcc tactgtggct tgccttcccg agtgatctga
     6601 attcagccga attgccgtta agccacagaa atgtgcaagg agtaggtata agctattgcg
     6661 tagtttgtga tacttgatct acatgttatt ttatactccc aacaacgtgg tactgagagg
     6721 gcatgctgcc aaaaatgaaa gctcaaatga cagcaagttc aaagcccttg acccgttaaa
     6781 cagagtaccc acatgccctc tcttatgcag tgacctacca ccaccccagc acaaacagaa
     6841 agtgcccacc acccatgtta gggaagagga tgtgtcagaa gcttcctcca actcaaataa
     6901 accaggtata tttgtaacat attctggata tataatatct agctttccta aacttttcag
     6961 acaggcacgt gtcccaaggt tttcctacat actggttcat aaaccctaga tatgctcagc
     7021 tccaagttct acccccaccc ccaaccccca cctcactcct ctgatttttc atttggacac
     7081 agactgttgt tgtattatgt gtccgtcgct aaccttcaag atgaagagaa gccaactatc
     7141 tgaagaggtt ggcatcccag gcttacggga gggtggcagg aagtgaagcc ctcagtggtt
     7201 tggtcacctg cctgtggggc aggactcaca gggagctgag aagactcctc caggctggtc
     7261 tctgcagagg cccatgacca gcactcattc cagagccgag gcaggggaaa ctagagaaca
     7321 tgcctgcttt gtggaaagta gtagacctga gttgggcctg gacagcagat tgagggctga
     7381 agcagagcac ctgcaaaggg gaggcagaga gaggcagaga gtggacgcaa ggaaatagag
     7441 ctcgcaggtc aaggcgtgac agaactgcag catgagaggg gtttgggtga gttctagagc
     7501 tgccgttgtg catacaagaa gaaaggacag agtgtggctt gggcttggta ttccttgtga
     7561 ggtgcccctg agtgtaccag tgggttggtc aagtagaaaa ttgagtaagc agggctgcca
     7621 gggcgcttca ctgcctgccc gtgcttcact tcccagagcc cacatgatgg aaggagaaaa
     7681 cctgcagacg gtcctctgac ttccatgggc aagcagttgc acatccataa ttaatcagta
     7741 taaaagaaag gcaaatttta acagtacgtg tgaagatgca aatgtaaaga ggtgtgggca
     7801 agtatgccct agcccccaga agataagtaa ctgaaataaa gaggtagatg tactcaccta
     7861 ccacagggat tggtagctgt gtttttaaaa aaagtcaggg aatattttca gctttgtgtg
     7921 cagtctgtca cagctactca actctgccct tgtagcagga aaagagccat aaataatgca
     7981 aaagagattg ggcacataaa catgaactga agtgtttctg ggccagtact tgacctagaa
     8041 aagaagcata gaacaaaaac tgggaacact aacaatgctg aaaccctgag gtgtcagagg
     8101 agctaacaga ttaggaagag aaggggaaaa gctagaagag actggtatct tggaggccct
     8161 aggagaaaag gctctgaaat gggggaagca gtcacagtgg tcaaagttgg tgagtgttca
     8221 gatgacagaa ggtatacctg tgggttaaga accttgtctt agggttccat tgctgtgaac
     8281 agacaccatg accaaggcag catttcactg tggctgctta ctggttctga ggttcagtcc
     8341 attatcatca aggtgggaag catggcagca tccaggcggg catggcactg gagaaggagc
     8401 tgagagttcc atgtcttatt caagggaacc cagaagaaga ctgggcttcg tcccacccgg
     8461 ctagaaggag ggtctcaaag cccactccca cagtggcaca cctagtccaa caaggccata
     8521 cctcctgtta gcaccactct ctgggccaag catattcaaa ccaccacata gttcagaaaa
     8581 tgaaaccata acgctagcca acaaaagaca acactagcag agacatgtta caaggggtag
     8641 ggggtgagga acttaaagga aggtaccagg acatcaagtg agaatagttg ggacctatgg
     8701 ctcagtgaga tccagtaact aatgtgagag ttaggggtgt gagaggaagt ctggtaagaa
     8761 aacctctggg ggtggaatga ccctttcaca gaagatcatc agaaaacaca agtatttcaa
     8821 ttacatttat aacagtagca aaattgtagt tatgaattat caatgaaaat aattttatgg
     8881 ttaagggtta ccacaacatg atggtcacag cattaaaaga ttaaaaacta ctactctaga
     8941 aagtacagag tattgtgggg aagggctggt agggggaaat agcaaggcgc ataacgatac
     9001 cacgatatca acaagtttgt acaaaaaagc aggctggcgc cggaaccgaa gttcctattc
     9061 cgaagttcct attctctaga aagtatagga acttcgaacc ctttcccaca ccaccctcca
     9121 cacttgcccc aaacactgcc aactatgtag gaggaagggg ttgggactaa cagaagaacc
     9181 cgttgtgggg aagctgttgg gagggtcact ttatgttctt gcccaaggtc agttgggtgg
     9241 cctgcttctg atgaggtggt cccaaggtct ggggtagaag gtgagaggga caggccacca
     9301 aggtcagccc ccccccccta tcccatagga gccaggtccc tctcctggac aggaagactg
     9361 aaggggagat gccagagact cagtgaagcc tggggtaccc tattggagtc cttcaaggaa
     9421 acaaacttgg cctcaccagg cctcagcctt ggctcctcct gggaactcta ctgcccttgg
     9481 gatccccttg tagttgtggg ttacatagga agggggacgg gattcccctt gactggctag
     9541 cctactcttt tcttcagtct tctccatctc ctctcacctg tctctcgacc ctttccctag
     9601 gatagacttg gaaaaagata aggggagaaa acaaatgcaa acgaggccag aaagattttg
     9661 gctgggcatt ccttccgcta gcttttattg ggatccccta gtttgtgata ggccttttag
     9721 ctacatctgc caatccatct cattttcaca cacacacaca ccactttcct tctggtcagt
     9781 gggcacatgt ccagcctcaa gtttatatca ccacccccaa tgcccaacac ttgtatggcc
     9841 ttgggcgggt catccccccc cccaccccca gtatctgcaa cctcaagcta gcttgggtgc
     9901 gttggttgtg gataagtagc tagactccag caaccagtaa cctctgccct ttctcctcca
     9961 tgacaaccag gtcccaggtc ccgaaaacca aagaagaaga accctaacaa agaggacaag
    10021 cggcctcgca cagccttcac tgctgagcag ctccagaggc tcaaggctga gtttcagacc
    10081 aacaggtacc tgacagagca gcggcgccag agtctggcac aggagctcgg tacccggaag
    10141 atctggactc tagagaattc cgcccctctc cctccccccc ccctaacgtt actggccgaa
    10201 gccgcttgga ataaggccgg tgtgcgtttg tctatatgtt attttccacc atattgccgt
    10261 cttttggcaa tgtgagggcc cggaaacctg gccctgtctt cttgacgagc attcctaggg
    10321 gtctttcccc tctcgccaaa ggaatgcaag gtctgttgaa tgtcgtgaag gaagcagttc
    10381 ctctggaagc ttcttgaaga caaacaacgt ctgtagcgac cctttgcagg cagcggaacc
    10441 ccccacctgg cgacaggtgc ctctgcggcc aaaagccacg tgtataagat acacctgcaa
    10501 aggcggcaca accccagtgc cacgttgtga gttggatagt tgtggaaaga gtcaaatggc
    10561 tctcctcaag cgtattcaac aaggggctga aggatgccca gaaggtaccc cattgtatgg
    10621 gatctgatct ggggcctcgg tgcacatgct ttacatgtgt ttagtcgagg ttaaaaaacg
    10681 tctaggcccc ccgaaccacg gggacgtggt tttcctttga aaaacacgat gataagcttg
    10741 ccacaaccat ggaagatccc gtcgttttac aacgtcgtga ctgggaaaac cctggcgtta
    10801 cccaacttaa tcgccttgca gcacatcccc ctttcgccag ctggcgtaat agcgaagagg
    10861 cccgcaccga tcgcccttcc caacagttgc gcagcctgaa tggcgaatgg cgctttgcct
    10921 ggtttccggc accagaagcg gtgccggaaa gctggctgga gtgcgatctt cctgaggccg
    10981 atactgtcgt cgtcccctca aactggcaga tgcacggtta cgatgcgccc atctacacca
    11041 acgtgaccta tcccattacg gtcaatccgc cgtttgttcc cacggagaat ccgacgggtt
    11101 gttactcgct cacatttaat gttgatgaaa gctggctaca ggaaggccag acgcgaatta
    11161 tttttgatgg cgttaactcg gcgtttcatc tgtggtgcaa cgggcgctgg gtcggttacg
    11221 gccaggacag tcgtttgccg tctgaatttg acctgagcgc atttttacgc gccggagaaa
    11281 accgcctcgc ggtgatggtg ctgcgctgga gtgacggcag ttatctggaa gatcaggata
    11341 tgtggcggat gagcggcatt ttccgtgacg tctcgttgct gcataaaccg actacacaaa
    11401 tcagcgattt ccatgttgcc actcgcttta atgatgattt cagccgcgct gtactggagg
    11461 ctgaagttca gatgtgcggc gagttgcgtg actacctacg ggtaacagtt tctttatggc
    11521 agggtgaaac gcaggtcgcc agcggcaccg cgcctttcgg cggtgaaatt atcgatgagc
    11581 gtggtggtta tgccgatcgc gtcacactac gtctgaacgt cgaaaacccg aaactgtgga
    11641 gcgccgaaat cccgaatctc tatcgtgcgg tggttgaact gcacaccgcc gacggcacgc
    11701 tgattgaagc agaagcctgc gatgtcggtt tccgcgaggt gcggattgaa aatggtctgc
    11761 tgctgctgaa cggcaagccg ttgctgattc gaggcgttaa ccgtcacgag catcatcctc
    11821 tgcatggtca ggtcatggat gagcagacga tggtgcagga tatcctgctg atgaagcaga
    11881 acaactttaa cgccgtgcgc tgttcgcatt atccgaacca tccgctgtgg tacacgctgt
    11941 gcgaccgcta cggcctgtat gtggtggatg aagccaatat tgaaacccac ggcatggtgc
    12001 caatgaatcg tctgaccgat gatccgcgct ggctaccggc gatgagcgaa cgcgtaacgc
    12061 gaatggtgca gcgcgatcgt aatcacccga gtgtgatcat ctggtcgctg gggaatgaat
    12121 caggccacgg cgctaatcac gacgcgctgt atcgctggat caaatctgtc gatccttccc
    12181 gcccggtgca gtatgaaggc ggcggagccg acaccacggc caccgatatt atttgcccga
    12241 tgtacgcgcg cgtggatgaa gaccagccct tcccggctgt gccgaaatgg tccatcaaaa
    12301 aatggctttc gctacctgga gagacgcgcc cgctgatcct ttgcgaatac gcccacgcga
    12361 tgggtaacag tcttggcggt ttcgctaaat actggcaggc gtttcgtcag tatccccgtt
    12421 tacagggcgg cttcgtctgg gactgggtgg atcagtcgct gattaaatat gatgaaaacg
    12481 gcaacccgtg gtcggcttac ggcggtgatt ttggcgatac gccgaacgat cgccagttct
    12541 gtatgaacgg tctggtcttt gccgaccgca cgccgcatcc agcgctgacg gaagcaaaac
    12601 accagcagca gtttttccag ttccgtttat ccgggcaaac catcgaagtg accagcgaat
    12661 acctgttccg tcatagcgat aacgagctcc tgcactggat ggtggcgctg gatggtaagc
    12721 cgctggcaag cggtgaagtg cctctggatg tcgctccaca aggtaaacag ttgattgaac
    12781 tgcctgaact accgcagccg gagagcgccg ggcaactctg gctcacagta cgcgtagtgc
    12841 aaccgaacgc gaccgcatgg tcagaagccg ggcacatcag cgcctggcag cagtggcgtc
    12901 tggcggaaaa cctcagtgtg acgctccccg ccgcgtccca cgccatcccg catctgacca
    12961 ccagcgaaat ggatttttgc atcgagctgg gtaataagcg ttggcaattt aaccgccagt
    13021 caggctttct ttcacagatg tggattggcg ataaaaaaca actgctgacg ccgctgcgcg
    13081 atcagttcac ccgtgcaccg ctggataacg acattggcgt aagtgaagcg acccgcattg
    13141 accctaacgc ctgggtcgaa cgctggaagg cggcgggcca ttaccaggcc gaagcagcgt
    13201 tgttgcagtg cacggcagat acacttgctg atgcggtgct gattacgacc gctcacgcgt
    13261 ggcagcatca ggggaaaacc ttatttatca gccggaaaac ctaccggatt gatggtagtg
    13321 gtcaaatggc gattaccgtt gatgttgaag tggcgagcga tacaccgcat ccggcgcgga
    13381 ttggcctgaa ctgccagctg gcgcaggtag cagagcgggt aaactggctc ggattagggc
    13441 cgcaagaaaa ctatcccgac cgccttactg ccgcctgttt tgaccgctgg gatctgccat
    13501 tgtcagacat gtataccccg tacgtcttcc cgagcgaaaa cggtctgcgc tgcgggacgc
    13561 gcgaattgaa ttatggccca caccagtggc gcggcgactt ccagttcaac atcagccgct
    13621 acagtcaaca gcaactgatg gaaaccagcc atcgccatct gctgcacgcg gaagaaggca
    13681 catggctgaa tatcgacggt ttccatatgg ggattggtgg cgacgactcc tggagcccgt
    13741 cagtatcggc ggaattccag ctgagcgccg gtcgctacca ttaccagttg gtctggtgtc
    13801 aaaaataata ataaccgggc aggggggatc taagctctag ataagtaatg atcataatca
    13861 gccatatcac atctgtagag gttttacttg ctttaaaaaa cctcccacac ctccccctga
    13921 acctgaaaca taaaatgaat gcaattgttg ttgttaactt gtttattgca gcttataatg
    13981 gttacaaata aagcaatagc atcacaaatt tcacaaataa agcatttttt tcactgcatt
    14041 ctagttgtgg tttgtccaaa ctcatcaatg tatcttatca tgtctggatc cggaataact
    14101 tcgtatagca tacattatac gaagttatgt ttaaacggcg cgccccggaa ttcgccttct
    14161 gcaggagcgt acagaaccca gggccctggc acccgtgcag accctggccc accccacctg
    14221 ggcgctcagt gcccaagaga tgtccacacc taggatgtcc cgcggtgggt ggggggcccg
    14281 agagacgggc aggccggggg caggcctggc catgcggggc cgaaccgggc actgcccagc
    14341 gtgggcgcgg gggccacggc gcgcgccccc agcccccggg cccagcaccc caaggcggcc
    14401 aacgccaaaa ctctccctcc tcctcttcct caatctcgct ctcgctcttt ttttttttcg
    14461 caaaaggagg ggagaggggg taaaaaaatg ctgcactgtg cggcgaagcc ggtgagtgag
    14521 cggcgcgggg ccaatcagcg tgcgccgttc cgaaagttgc cttttatggc tcgagcggcc
    14581 gcggcggcgc cctataaaac ccagcggcgc gacgcgccac caccgccgag accgcgtccg
    14641 ccccgcgagc acagagcctc gcctttgccg atcctctaga gtcgagatcc gccgccacca
    14701 tgattgaaca agatggattg cacgcaggtt ctccggccgc ttgggtggag aggctattcg
    14761 gctatgactg ggcacaacag acaatcggct gctctgatgc cgccgtgttc cggctgtcag
    14821 cgcaggggcg cccggttctt tttgtcaaga ccgacctgtc cggtgccctg aatgaactgc
    14881 aggacgaggc agcgcggcta tcgtggctgg ccacgacggg cgttccttgc gcagctgtgc
    14941 tcgacgttgt cactgaagcg ggaagggact ggctgctatt gggcgaagtg ccggggcagg
    15001 atctcctgtc atctcacctt gctcctgccg agaaagtatc catcatggct gatgcaatgc
    15061 ggcggctgca tacgcttgat ccggctacct gcccattcga ccaccaagcg aaacatcgca
    15121 tcgagcgagc acgtactcgg atggaagccg gtcttgtcga tcaggatgat ctggacgaag
    15181 agcatcaggg gctcgcgcca gccgaactgt tcgccaggct caaggcgcgc atgcccgacg
    15241 gcgaggatct cgtcgtgacc catggcgatg cctgcttgcc gaatatcatg gtggaaaatg
    15301 gccgcttttc tggattcatc gactgtggcc ggctgggtgt ggcggaccgc tatcaggaca
    15361 tagcgttggc tacccgtgat attgctgaag agcttggcgg cgaatgggct gaccgcttcc
    15421 tcgtgcttta cggtatcgcc gctcccgatt cgcagcgcat cgccttctat cgccttcttg
    15481 acgagttctt ctgagcggga ctctggggtt cgaaatgacc gaccaagcga cgcccaacct
    15541 gccatcacga gatttcgatt ccaccgccgc cttctatgaa aggttgggct tcggaatcgt
    15601 tttccgggac gccggctgga tgatcctcca gcgcggggat ctcatgctgg agttcttcgc
    15661 ccaccccccg gatctaagct ctagataagt aatgatcata atcagccata tcacatctgt
    15721 agaggtttta cttgctttaa aaaacctccc acacctcccc ctgaacctga aacataaaat
    15781 gaatgcaatt gttgttgtta acttgtttat tgcagcttat aatggttaca aataaagcaa
    15841 tagcatcaca aatttcacaa ataaagcatt tttttcactg cattctagtt gtggtttgtc
    15901 caaactcatc aatgtatctt atcatgtctg gatccggggg taccgcgtcg agaagttcct
    15961 attccgaagt tcctattctc tagaaagtat aggaacttcg tcgagataac ttcgtatagc
    16021 atacattata cgaagttatg tcgagatatc tagacccagc tttcttgtac aaagtggttg
    16081 atatctctat agtcgcagta ggcgggtgat ggaaaggggg ggggggtctc tgagtttgag
    16141 ttctggaaaa tactagttct gttgatgctg gacttggggc taatgtgttg gcttcgtgtt
    16201 tgctgacttt gaggccatct ccaaaagcag gacctggaga aacagcttag ttatagacca
    16261 cttgcctatc gtgcataaag ccctgaattc actctccagc accacaggag ccaggtgtgg
    16321 tgatgcgtac ctgtgatcct agcatggggc tgttggagac aggaggctca ggagttcttg
    16381 ttcctcttta gttagaaagg gccctgaccc tgggggattg ggtagtcagg ggccatgggc
    16441 tttgagttct caggattatg taacgcctgg ctcttctctc tttaccagga actgttgaca
    16501 agcactcggt agaagtcacc aactgctttt cggtgccaca caatgagtca gaagatgaag
    16561 tgagttgaga ggatttaagc agcccctgta tagttcacag ccattcaacc cctaacttcc
    16621 ccgaaggccc cactgtgctg tgtctgtagc cagagctgca gctgaagctc tgctttccct
    16681 gtccacattg ggcctcctca ggtggtgggg gttggtaatt tttcctattc agcatatact
    16741 tgtagcttct taacctcctc tcctgccttc ccccttaggt ggctgttgac atggaatttg
    16801 ctaagaatat gtatgaatta cataaaaaag tctccccaaa tgagctcatc ctaggctggt
    16861 aagatggcgc gggtgggagt ggatagaggg tctcattgtc atcagactag atctcgtctc
    16921 ccctttcaga catagaacat ataaagcatg tgacctcgag agcctatgag attttgatga
    16981 taacttgatc ctagaaagtc aagaatattt attttcaatt acaactttgt tatgcagttt
    17041 ttcatattgt taattactgc taaaatgggt gtgagaaccc cggcaacacc cgctgcgctg
    17101 ttgcatttgg tattggtgtc agctgccctg cgtctatgat tgctgttgca ggtatgccac
    17161 aggccatgac atcacagaac actcagtgct gatccatgag tactacagca gggaggcccc
    17221 gaaccccatt cacctcacgg tggacacagg tctccagcat gggcgcatga gcatcaaggc
    17281 ctatgtcagg tgagccctgg gcacgctcag gtctaatcct gccgcttagt ttctcttcag
    17341 gaactttatt cctcttttaa cagctgtcat tagagaagtt tctaaagtga agtcggaccc
    17401 cataactcac actcactcac tggtcctgct tacactggag tatttgttgt ttggaaccat
    17461 tccaaatgga gatggcgcaa cgcaattaat gataacttcg tatagcatac attatacgaa
    17521 gttatggtct gagctcgcca tcagttcaag cctgtatttg ttgcttttct gaattatcat
    17581 tagtttttca ttgtcttggt ttgcgttctg ttttgttttg ttttgttttg ttttgttttt
    17641 ggagacaggg tttctctgta tagcccagac tgacctggaa ctcactcagt agaccaggct
    17701 ggcctcggac caggctccgc ctcccaagtg ctgggattaa aagcatgcac caccactgca
    17761 cagcttggtt tgctctctat tactgtgata aaacacagac caacaccaac ttgggaagga
    17821 gaaggcttat gtcagcctac agatcccagt ctacattggg ggaagtcagg gcgggagcct
    17881 ggagcagaac catggtgatg ctgcacgtac ctctgtgctc ccctggcttg ctcagactgc
    17941 tttctaattc cacttaggac cacctaccca ggggtggtac acccacatcg gtcaagaaaa
    18001 tgcctcacag acttgcctgt aggccaatcc aacagaggaa tcgcctagct tatgtcaagc
    18061 tactacaaac cctagttagt gcattcatta ttcctaggac taagcacagt atttatagac
    18121 tagaagatgc tagcattgtt gggaacacat cttttaagct agaaataagt atacttttga
    18181 acagtaacat agcagtgttg atacataaaa cttgctgcca gctacaccac catttgtcag
    18241 ggcttgctgg ggaaggcttt agcatctgag gaaagaagag cttattacta taacttgagc
    18301 ctattactgt gcactgggcc cttaccttca tgtccttgct agtctctaca aattcatttt
    18361 cttcaaaatc cagatgaaaa tgcagggttg aaataagcac aattttattg agttacttct
    18421 agcgcccaat ctagtggttt gggacatgaa ttagtttggc gttttcatgg taatgaaaag
    18481 cgcaggcccg tgtggtggcg cacacctttg atcccagcac ttgggaggca gaggcaggtg
    18541 gatttctgag ttcgaggcca ccctggtcta cagcgtgagt tccaggacaa ccaaggctac
    18601 acagagaaac cctgtctcga aaaagacaaa aaaaaagaaa gaaaagcaaa agcacaggcc
    18661 cagaaaagaa tgttctggtg tgtctggttt ccctggaaat gggagtgtct ggccagccag
    18721 gagcatccag agtcctgtca tcctcactgg cattatggtg tgtgaagtca tcctgtacct
    18781 ttccaagcca aagaggaaaa ggaaagtttg ctcacaagat aactctggga cagtcccggc
    18841 cttctcaaga ggaagacact aactttgact gctttcccag cctagtctac acaaggaaac
    18901 tgctcccagg ggcgatggtc gattaatttt ctccttcttc cccagcactt taatgggtgt
    18961 ccctgggagg accatgggag tgatgttcac acctctcaca gtgaagtacg cgtattatga
    19021 cactgaacgc attggaggtg agtttccttc cctgctgtac acacttggag accctaggat
    19081 tattcaagag aggagctgtt tctgacaaag atggaagccc tgggtagctt aaagaacaca
    19141 ctcaaggttc atgctgactg aaagttgaag gtttgttcag ggtggggaat tgtcagtgtc
    19201 ccgggccata tagtcatcca tatgaggcca gaaccaatag ttagcaagca ggtagtcagt
    19261 cagggagagc agggattttg gggaactgac tgcttccaga aggcatggag ggagttagta
    19321 ggtggctaga gacctctttc ctcttgtcat gactaagctt tctgtgttgt ctcttactgc
    19381 ctgtcccaca ctcccacagt tgacctcatc atgaagacgt gttttagccc caaccgggtg
    19441 attggactct caagtgactt acaacaagtg ggaggggcct cagctcgcat ccaggatgct
    19501 ctaagcactg tattacagta tgctgaggat gtgctggtga gaattgggga gggaaaagca
    19561 agggagggtg ggcatccctg ctccgtctgc tggtgacatg acagtacctg acaggacagt
    19621 gcctcattga gtctttgttc tgtgctcagt ctgggaaagt gtctgctgac aacacggtgg
    19681 gccgcttctt gatgagcctt gtcaaccaag tacccaagat agttcctgat gactttgaga
    19741 ccatgctcaa cagcaacatc aatgtgagtt ccgtggctgc accctgagag ctgggtggag
    19801 ggacttctgc tatgtcgtcc aagttggagg cagtatagta tgttcagggc gactccactt
    19861 cctaatggct tgactgaagt actactggta ttgccatgac ttgttaacta gactcagtta
    19921 gaagacttga taaaatcagt ttaacaaagt cagttcctac ttttccccat ctgtgttccc
    19981 cagggcacat accctatact gcacagggct atactgcagt cccccatcta tgagaatcag
    20041 agaggatagc agtcatgcac attcccttcc tggcttctac ctccaaccct tgttcagtct
    20101 gcctcaccag catttatcca ggactcttcg cagccaatgt ccatggtgga gctggctagc
    20161 cagcctttct gtcactgttg cactcagcct ctcactgctt atcctttgac ttccaggacc
    20221 tgctgatggt gacctacctg gccaatctca cccagtcaca gattgccctc aacgagaaac
    20281 ttgtaaacct gtgaatgagc cccaagaggc acttgtgctg gtcgaggttt tcaccacagg
    20341 gctgagaccg aagtggaggc aaagggtttc tttgtggtct tgagtcacgg tgactcagtc
    20401 agctgcttgt gactccaaat aaacatagct taccttttgt aaatgaactt tatctgatgc
    20461 gagtttattg tcggccagga gaaagaagca tgttcctgaa ctcgcacgga agccagggag
    20521 tgggcactgt ggggagaagc tggttatgtt ggcatgactc acccacagtg gctgctccca
    20581 cagcctaggc tgcggtagtg tcacccagcc ccacaccaag cagctttttc ttggcacagt
    20641 ggtttacagt gatacttttt tcttcttcta acttaggata atagcaaatg gaatctccaa
    20701 gattgtttca gtttttggtt tggtttggtt ttttctttct ttttctccct ttttcttcca
    20761 taacatctta cctggaatgg cagtcaagag atttgccttg tgcagtgtgg aaggacctag
    20821 agatgtgcta gtgagctgca acaggataga ggatgggcac acacctcagt cctgggaccc
    20881 atggatccac aggagcagaa aaccttcatg gtgaggaata gctgcttcac cagactgttc
    20941 agtctggaaa gctattgtag tacagacacg tgtaagatat gcatgtgcct acacaaacca
    21001 aaacgccaaa ggatggtaaa cttaaacact gaaatcacag ttagtggctg gtcgccttag
    21061 aggcacaggg aggccagcaa gtagaaacaa tgcaggtgag tgactggact agtgcggagg
    21121 tgggcggcag gttaatgggt ctagagacaa gtatgaattg atggtattag tatagtattt
    21181 ttcattatca cctagattga ttccaaactt gatagacatt tttaaatgag agaaaaatgc
    21241 attgaaaata atgtagaaaa gaggcgtttt gtttttgtat gttgactagt tgatacgatg
    21301 gaagaacact aaaatgctga gaagtctggg attgtaactg tagaatgcct agggcatatg
    21361 gagctcagtc cccagcaccc cagaaaatag ggtgtgatag cacacctgta atcccaacag
    21421 ggaagaaggg agccagagaa tcgggaattg aagctaatcc tcatctgtgt ataagcgaga
    21481 cacttgcctg agcagcatca ggtcctattc aaaaacccaa ctgcaagtag aatgctaatg
    21541 agaaacaccg gcagcaattc ctaaagagca tattcccaga taagagtgaa acgtttctta
    21601 aagtaaatta tgtattagtc acaatactag tcaaatgcaa agatactttg atatgggcag
    21661 gctgtttcta actgttaata tggaaaaata taaatgcctt ccaaaacaat ttctgcagag
    21721 agtactatgc ctgtctctga actgtgacca cagcagatag atatactgac tcaaaagcag
    21781 gacactccag tggcctgttc ttaatccacg aggaggaact tcctaagcac tgagaatcct
    21841 gagctattct tctcagagat cgagattctg taaccctgtg aaactaaata caaacagtac
    21901 aaatacaaag cggggaaata tttgaaattc ctaccagaga ctactgttct tgtacgggaa
    21961 ctcccacagc cagtttgttt tggtttgggg ttttttgttt gtttgatttt tggcttttca
    22021 agacggtatt actatttgct ctggctgtct tgaaactcac tgtgtagact gggttggcct
    22081 caaactcaga cacacacaca cccacgcctc agccttagaa aaatgctgag atcaaaggcg
    22141 tgcaccacca cacctggtcc cacaacctgt tttgtaaagg ccaattatct gctaggtata
    22201 gggatacaaa cagtccactt atctatacaa aaaaataaac atttaaatat gcctgatctc
    22261 ataggatgcc attttatcac gttttctctt ctgtgaatgg cttgtagtag tggccagaga
    22321 aagaaacaat gaacatttat ctccagcagg tagataacta tgttgcagca ttttgaattt
    22381 atatttacca aaatcacaaa attttaactc caaaattcat aggcatatgt gtaaacatac
    22441 atacatccta tagaaggact gatttgattt tagcaaaata gtgcataaat aagattttat
    22501 gacatgctca taaaatacaa tactgtgcag ttaagaatga gacagttccc tatgtattgg
    22561 tagaggtcta aaagataaaa tgagaaatag ataaggtggg atctgtaatc gatactcatg
    22621 ctgtacatga aaatatgata atgcctataa tatcggtgaa agtgtattta ctgctctctt
    22681 gtatt
//
