# Supplementary material for: CRISPR-Cas9 enables conditional mutagenesis of challenging loci
Source: Sci Rep. 2016 Sep 1;6:32326. doi: 10.1038/srep32326 (PMC5007477; doi:10.1038/srep32326)
Supplement: Supplementary File 3 [file srep32326-s3.zip › gb/HEP01004_A03_vector.gb]

LOCUS       40059#L1L2_Bact_P#L4L3_pD223_DTA_spec        21253 bp    dna     circular UNK 
ACCESSION   unknown
SOURCE      Mus musculus
  ORGANISM  Mus musculus
            Eukaryota; Metazoa; Chordata; Craniata; Vertebrata; Euteleostomi;
            Mammalia; Eutheria; Euarchontoglires; Glires; Rodentia;
            Sciurognathi; Muroidea; Muridae; Murinae; Mus.
COMMENT     cassette: L1L2_Bact_P
COMMENT     design_id: 40059
COMMENT     backbone: L4L3_pD223_DTA_spec
COMMENT     transcript_id: ENSMUST00000006949
FEATURES             Location/Qualifiers
     misc_feature    29..49
                     /note="B4 Gateway"
                     /label="B4 Gateway"
     misc_feature    complement(4153..4190)
                     /note="Transcription Terminator"
                     /label="Transcription Terminator"
     misc_feature    3826..4079
                     /note="BGH pA"
                     /label="BGH pA"
     CDS             3045..3701
                     /note="DTA"
                     /label="DTA"
     promoter        2519..3031
                     /note="PGK promoter"
                     /label="PGK promoter"
     promoter        complement(2368..2518)
                     /note="spectinomycin promoter"
                     /label="spectinomycin promoter"
     CDS             complement(1357..2367)
                     /translation="MRSRNWSRTLTERSGGNGAVAVFMACYDCFFGVQSMPRASKQQA
                     RYAVGRCLMLWSSNDVTQQGSRPKTKLNIMREAVIAEVSTQLSEVVGVIERHLEPTLL
                     AVHLYGSAVDGGLKPHSDIDLLVTVTVRLDETTRRALINDLLETSASPGESEILRAVE
                     VTIVVHDDIIPWRYPAKRELQFGEWQRNDILAGIFEPATIDIDLAILLTKAREHSVAL
                     VGPAAEELFDPVPEQDLFEALNETLTLWNSPPDWAGDERNVVLTLSRIWYSAVTGKIA
                     PKDVAADWAMERLPAQYQPVILEARQAYLGQEEDRLASRADQLEEFVHYVKGEITKVV
                     GK"
                     /note="SpecR"
                     /label="SpecR"
     misc_feature    complement(617..1209)
                     /note="pUC ori"
                     /label="pUC ori"
     misc_feature    complement(319..346)
                     /note="rrnB T2"
                     /label="rrnB T2"
     misc_feature    complement(144..187)
                     /note="rrnB T1"
                     /label="rrnB T1"
     misc_feature    4216..4236
                     /note="B3 Gateway"
                     /label="B3 Gateway"
     misc_feature    4242..4249
                     /note="AsiSI"
                     /label="AsiSI"
     misc_feature    1..4274
                     /note="Synthetic Backbone"
                     /label="Synthetic Backbone"
     misc_feature    4275..8833
                     /note="5 arm"
                     /label="5 arm"
     misc_feature    8861..8885
                     /note="B1 Gateway"
                     /label="B1 Gateway"
     misc_feature    8898..8945
                     /note="Frt"
                     /label="Frt"
     intron          8946..9820
                     /note="mouse En2 intron"
                     /label="mouse En2 intron"
     misc_feature    9818..9820
                     /note="Splice Acceptor"
                     /label="Splice Acceptor"
     exon            9821..9993
                     /note="mouse En2 exon"
                     /label="mouse En2 exon"
     misc_feature    10005..10598
                     /note="ECMV IRES"
                     /label="ECMV IRES"
     gene            10599..13659
                     /gene="lacZ"
                     /note="lacZ"
                     /label="lacZ"
     misc_feature    13698..13941
                     /note="SV40 polyadenylation site"
                     /label="SV40 polyadenylation site"
     misc_feature    13945..13978
                     /note="loxP"
                     /label="loxP"
     promoter        14005..14524
                     /note="human beta actin promoter"
                     /label="human beta actin promoter"
     gene            14550..15344
                     /gene="NeoR"
                     /note="NeoR"
                     /label="NeoR"
     misc_feature    15544..15785
                     /note="SV40 polyadenylation site"
                     /label="SV40 polyadenylation site"
     misc_feature    15802..15849
                     /note="Frt"
                     /label="Frt"
     misc_feature    15856..15889
                     /note="loxP"
                     /label="loxP"
     misc_feature    9835..9912
                     /note="FCHK std_gpr"
                     /label="FCHK std_gpr"
     misc_feature    15905..15925
                     /note="B2 Gateway"
                     /label="B2 Gateway"
     misc_feature    8834..15955
                     /note="Synthetic Cassette"
                     /label="Synthetic Cassette"
     exon            16353..16420
                     /db_xref="ENSEMBL:ENSMUSE00000100959"
                     /type="targeted"
                     /rank="5"
                     /note="target exon 1 ENSMUSE00000100959"
     misc_feature    15956..16629
                     /note="Critical Region"
                     /label="Critical Region"
     misc_feature    16653..16686
                     /note="Downstream LoxP"
                     /label="Downstream LoxP"
     misc_feature    16630..16709
                     /note="synthetic loxP region"
                     /label="synthetic loxP region"
     misc_feature    16710..21253
                     /note="3 arm"
                     /label="3 arm"
ORIGIN      
        1 ccactggccg tcgttttaca ttaattaaca acttttctat acaaagttga cagatttaag
       61 actggccgtc gttttacaac gtcgtgactg ggaaaacatc catgctagcg ttaacgcgag
      121 agtagggaac tgccaggcat caaataaaac gaaaggctca gtcggaagac tgggcctttc
      181 gttttatctg ttgtttgtcg gtgaacgctc tcctgagtag gacaaatccg ccgggagcgg
      241 atttgaacgt tgtgaagcaa cggcccggag ggtggcgggc aggacgcccg ccataaactg
      301 ccaggcatca aactaagcag aaggccatcc tgacggatgg cctttttgcg tttctacaaa
      361 ctcttcctgg ctagcggtac gcgtattaat tgcgttgcgc tcactgcccg ctttccagtc
      421 gggaaacctg tcgtgccagc tgcattaatg aatcggccaa cgcgcgggga gaggcggttt
      481 gcgtattggg cgctcttccg cttcctcgct cactgactcg ctgcgctcgg tcgttcggct
      541 gcggcgagcg gtatcagctc actcaaaggc ggtaatacgg ttatccacag aatcagggga
      601 taacgcagga aagaacatgt gagcaaaagg ccagcaaaag gccaggaacc gtaaaaaggc
      661 cgcgttgctg gcgtttttcc ataggctccg cccccctgac gagcatcaca aaaatcgacg
      721 ctcaagtcag aggtggcgaa acccgacagg actataaaga taccaggcgt ttccccctgg
      781 aagctccctc gtgcgctctc ctgttccgac cctgccgctt accggatacc tgtccgcctt
      841 tctcccttcg ggaagcgtgg cgctttctca tagctcacgc tgtaggtatc tcagttcggt
      901 gtaggtcgtt cgctccaagc tgggctgtgt gcacgaaccc cccgttcagc ccgaccgctg
      961 cgccttatcc ggtaactatc gtcttgagtc caacccggta agacacgact tatcgccact
     1021 ggcagcagcc actggtaaca ggattagcag agcgaggtat gtaggcggtg ctacagagtt
     1081 cttgaagtgg tggcctaact acggctacac tagaagaaca gtatttggta tctgcgctct
     1141 gctgaagcca gttaccttcg gaaaaagagt tggtagctct tgatccggca aacaaaccac
     1201 cgctggtagc ggtggttttt ttgtttgcaa gcagcagatt acgcgcagaa aaaaaggatc
     1261 tcaagaagat cctttgatct tttctacggg gtctgacgct cagtggaacg acgcgtaact
     1321 cacgttaagg gattttggtc atgggtggct cgagggttat ttgccgacta ccttggtgat
     1381 ctcgcctttc acgtagtgga caaattcttc caactgatct gcgcgcgagg ccaagcgatc
     1441 ttcttcttgt ccaagataag cctgtctagc ttcaagtatg acgggctgat actgggccgg
     1501 caggcgctcc attgcccagt cggcagcgac atccttcggc gcgattttgc cggttactgc
     1561 gctgtaccaa atgcgggaca acgtaagcac tacatttcgc tcatcgccag cccagtcggg
     1621 cggcgagttc catagcgtta aggtttcatt tagcgcctca aatagatcct gttcaggaac
     1681 cggatcaaag agttcctccg ccgctggacc taccaaggca acgctatgtt ctcttgcttt
     1741 tgtcagcaag atagccagat caatgtcgat cgtggctggc tcgaagatac ctgcaagaat
     1801 gtcattgcgc tgccattctc caaattgcag ttcgcgctta gctggataac gccacggaat
     1861 gatgtcgtcg tgcacaacaa tggtgacttc tacagcgcgg agaatctcgc tctctccagg
     1921 ggaagccgaa gtttccaaaa ggtcgttgat caaagctcgc cgcgttgttt catcaagcct
     1981 tacggtcacc gtaaccagca aatcaatatc actgtgtggc ttcaggccgc catccactgc
     2041 ggagccgtac aaatgtacgg ccagcaacgt cggttcgaga tggcgctcga tgacgccaac
     2101 tacctctgat agttgagtcg atacttcggc gatcaccgct tccctcataa tgtttaactt
     2161 tgttttaggg cgactgccct gctgcgtaac atcgttgctg ctccataaca tcaaacatcg
     2221 acccacggcg taacgcgctt gctgcttgga tgcccgaggc atagactgta ccccaaaaaa
     2281 acagtcataa caagccatga aaaccgccac tgcgccgtta ccaccgctgc gttcggtcaa
     2341 ggttctggac cagttgcgtg agcgcatacg ctacttgcat tacagcttac gaaccgaaca
     2401 ggcttatgtc cactgggttc gtgccttcat ccgtttccac ggtgtgcgtc acccggcaac
     2461 cttgggtagc agcgaagtcg aggcatttct gtcctggctg gtctagagct gtttatcgaa
     2521 ttctaccggg taggggaggc gcttttccca aggcagtctg gagcatgcgc tttagcagcc
     2581 ccgctgggca cttggcgcta cacaagtggc ctctggcctc gcacacattc cacatccacc
     2641 ggtaggcgcc aaccggctcc gttctttggt ggccccttcg cgccaccttc tactcctccc
     2701 ctagtcagga agttcccccc cgccccgcag ctcgcgtcgt gcaggacgtg acaaatggaa
     2761 gtagcacgtc tcactagtct cgtgcagatg gacagcaccg ctgagcaatg gaagcgggta
     2821 ggcctttggg gcagcggcca atagcagctt tgctccttcg ctttctgggc tcagaggctg
     2881 ggaaggggtg ggtccggggg cgggctcagg ggcgggctca ggggcggggc gggcgcccga
     2941 aggtcctccg gaggcccggc attctgcacg cttcaaaagc gcacgtctgc cgcgctgttc
     3001 tcctcttcct catctccggg cctttcgacc tgcaggtcct cgccatggat cctgatgatg
     3061 ttgttgattc ttctaaatct tttgtgatgg aaaacttttc ttcgtaccac gggactaaac
     3121 ctggttatgt agattccatt caaaaaggta tacaaaagcc aaaatctggt acacaaggaa
     3181 attatgacga tgattggaaa gggttttata gtaccgacaa taaatacgac gctgcgggat
     3241 actctgtaga taatgaaaac ccgctctctg gaaaagctgg aggcgtggtc aaagtgacgt
     3301 atccaggact gacgaaggtt ctcgcactaa aagtggataa tgccgaaact attaagaaag
     3361 agttaggttt aagtctcact gaaccgttga tggagcaagt cggaacggaa gagtttatca
     3421 aaaggttcgg tgatggtgct tcgcgtgtag tgctcagcct tcccttcgct gaggggagtt
     3481 ctagcgttga atatattaat aactgggaac aggcgaaagc gttaagcgta gaacttgaga
     3541 ttaattttga aacccgtgga aaacgtggcc aagatgcgat gtatgagtat atggctcaag
     3601 cctgtgcagg aaatcgtgtc aggcgatctc tttgtgaagg aaccttactt ctgtggtgtg
     3661 acataattgg acaaactacc tacagagatt taaagctcta aggtaaatat aaaattttta
     3721 agtgtataat gtgttaaact actgattcta attgtttgtg tattttagat tccaacctat
     3781 ggaactgatg aatgggagca gtggtggaat gcagatccta gagctcgctg atcagcctcg
     3841 actgtgcctt ctagttgcca gccatctgtt gtttgcccct cccccgtgcc ttccttgacc
     3901 ctggaaggtg ccactcccac tgtcctttcc taataaaatg aggaaattgc atcgcattgt
     3961 ctgagtaggt gtcattctat tctggggggt ggggtggggc aggacagcaa gggggaggat
     4021 tgggaagaca atagcaggca tgctggggat gcggtgggct ctatggcttc tgaggcggaa
     4081 agaaccagct ggggctcgag atccactagt tctagcctcg aggctagagc ggccgagttt
     4141 aaacagataa acggaaaaaa accgggccaa tgttggcccg gtttttttgg atttaggtga
     4201 cactatagat cgtgccaact ttattataca aagttgcgga cgcgatcgcc ggcggataac
     4261 aatttcacac aggacgaagt aggttagaaa gatggcattc tcacatagag tttatttata
     4321 aaatggttgg gcagaggagg agagtgtatg ccttggagaa tatttctgtg gaattagaca
     4381 gcctaaaata tacttgtgga tggtgaccct tggaagaacg gcgaacggaa attgatcaca
     4441 cctttgggaa accagggagg actagatgtg atggagctcg gtgagagaat aagattcttg
     4501 ccattttccc tgactggagg tagttaagag tagagttatg tcttgacttc agtctcaacg
     4561 gaaaggcaga agagctttaa aataaggccg tgatggaaga ggcatccctt cccacatcta
     4621 ctctgaatct atctaccacc gttccctcct cgactccaat aaaagtgacc atctttagag
     4681 aaatatgaca cttgggtagg catttcccat tttcaccccc tcccccactt tatattggtt
     4741 tttatttaac acaagagacc tggaaacttc tttatggcca gaatgaagta cggtgaagta
     4801 agcaatatac acattcatta tgagcattct cctcccaccc ccaccccaag tgtgcggtgg
     4861 atcacagtgg gtggatataa ccctgaggtc tagacagatg ggtcttgctt agtggaaggt
     4921 tatgagggta atggtttaca ggaaaactat ttaaatggag aaaatcagag aatgtgattg
     4981 tatcactgta ccctgaacag tggtacctaa gtctaagcat aggactggca gcatcaatag
     5041 catgaatagc atcttgtttt aaccaaccca tacttcttta ttttgagatc cacggcaagt
     5101 tcgagattta aggacttaaa ggactcattt ggggctagag aggtggctca gctgttaaga
     5161 gcaccagctg ctcttccagc tgagttcaat tcccagcaac cacatggtgg ctcacgacca
     5221 tcaataacgg gatctgatgc cctcttctgg catgcaggtg tatatgcaga taaagcagcc
     5281 atatacataa aaatacatat atttttaaaa acaggggctg gcgagatggc tcagtgggta
     5341 agagcactga ctactcttcc aaaggtcctg agttcaaatc ccagcaacca tatggtggct
     5401 cacgaccacc cataatgaga tctgacaccc tcttctggtg tgcctgaagt cagctacagt
     5461 gtacttattt ataataataa taaataaatc ttaaaagtat aaataaagga gtcattcggc
     5521 ataacatacc aattcaaccc aatgcaaata taccggtagg accaaataaa tggttccaca
     5581 cacctaatat tgctgcatta tttgctgaaa gctgaagcaa tatagacatg atgtgttcta
     5641 gttgcagcac agcataaaca ttcacagtaa gtcctacaac agcaacagaa cacttattaa
     5701 gcagtggctt tggccatcat ctatgtggca tcttccctct cccaatttca gaagaactgc
     5761 aaatcagtgc aggctgattt aaacgattag gaggctgaag actacatagg tgcccgcggc
     5821 taactggcag aatgaccttg gtgaggtccg tctacctctg taccttaggg tgctttaatg
     5881 tgaaaagtag aaataacaat tcttactgac ctcaaggggg tgtttgagaa gccaagttaa
     5941 taaagaaaaa acaaaaaagg caatttggca acaggaaatg ttgaaattca gtaaggaaac
     6001 gccacatgta agcatccaaa ttactgctta gaccgtaaag gagctttttc tttttctttt
     6061 tttaaagact tatttattat atataaatac actgtagctg tcttcaggca ctccagaaga
     6121 gggagtcaga tctcgttatg gatggttgtg agccaccatg tggttgctgg gatttgaact
     6181 caggaccttt ggaagagcag tcggtgctct tatccaatga gccatctcac cagcccaggt
     6241 aaaggggctt ttgagatcct ctcctgtctg aaagctccct tagtgaggtt tgaaaattac
     6301 ttaacctggc ggaagggttt gcagccattt gagtggaacc gctgcagggg ccactgacct
     6361 tgctgtgaac aaaacacatt ccaacatcaa gagcaaattt tttctgccct taattttatc
     6421 ccatcactcc taattacacc tgctttatga taccttcact tattttctgt gcagccactt
     6481 gaaataattg caagtactta gcaatcccct acgcctcttg tcatttttaa accacatata
     6541 ttcgccttag aggcacacac caaatatcca tcatgcaaga ttcgatactg gcaagttggt
     6601 gctttcctaa gttttaattt ggtgtagacg ggaggagttg tctaaggact ttttatgtct
     6661 gagaatgact acagtcattc taggacagac acaggggctc tcgacgtgag acagagcagg
     6721 aaaagcttag gatatagatc atgctgcttt gagaaagtaa taactatatg ggcctacggc
     6781 tttcaagttt aacggacaaa gaaattgcct gggaaatatt tggaaataca gacagtgact
     6841 ccctggggca taagagtctg tgtttcttga gagctcccag ttaaagctca cactagggaa
     6901 taagggacca tgtttttgac ttgccagggc caagactggg agagtttttc aagatgaggt
     6961 tcaaggccta ctcttcagac actttaaaaa aaatgaaact tcaagacatc ccccaagagc
     7021 tgagggaagg aaactttcca ccaacagact gggaagtctg tttggaaaag ggtttttaga
     7081 agattctgac gtacttcaag tgtgagaatt atgtcctaac tctttggagc ttaaaccaga
     7141 atctctgggg gaagtggcca cgtttgaagt gttattaaaa ctccccaagt gggttctaat
     7201 atcacaccag gtttgagctg ttggagacgc ttctttgagt ggcagcataa attatattgg
     7261 gcacattaag gttcaggctg ggttttcagt ccattttgac ttaattgagg ggtagagttg
     7321 tataggaggc cctctccgga tactagggtc gccagatttt tacaaataaa tatattaggc
     7381 tgcctagtaa aagtagaaaa atgtgtcatt tatctgaaat tgaaatttaa ctggacatct
     7441 tgtattttta tctggtatcc catccctggc ttcagttcag gatggattgc caaaattgct
     7501 ctgtgtctgg aatggctggt tgcagccagt agacgtctct tactttgcca gtccgtggat
     7561 gaatccagga agcgctggat ctcccccgcc cccacccccg ctctcgacat ttgtgtaatc
     7621 actgccactc tcagctaatg aggcatgatg agcaaatctc tctctcttgc attcctggaa
     7681 aaggtgcagg tgtttgctga ggagggcctt gaggttcttc tggaggtcca gcagattacg
     7741 gcgcagttac catggtgtcc ggcctggcag gaaacaggga acaggtgctg ggcttttcac
     7801 gggactcttt ccctgttttt caccgggccg ctttcattct gagtcataaa cgtgcttgga
     7861 attcttcagc tctcccatcc caggtagccc gttctactag tgagtgagtg aaaaaccccc
     7921 tctccagcat gaacctgcta ctgtctacgc agccaaagac ccgtatgtca atgtggtaac
     7981 tatgctcaca agctttgctt ctagacattg tagggtttta ggagcctgcc taaagagcct
     8041 taggttaaac gatctgaatt gtaatagcaa gggggaaaaa tactagttac agtccctttt
     8101 acagtcttga gagagatttt cctctctccc ctcgttagta cctcttttgt tattccaaga
     8161 agaagggcaa ttcttctgtt atggccagca cacagcctta tgaaggaaga tttctagcct
     8221 tgagcttcat actctttcag ctagacaaga gaactgggct gttttctgct gagcttgagt
     8281 tccctttgaa caccccacct tgcagaaatg tttatattgc tacttcggta gcctaggtca
     8341 cagtggacac ctcttaatta ccgctgattt ttatggtcct cgaggcttgt cttctgtggt
     8401 ttgctgcctc agcttcatgg tcattcttgg tggtacaggt gtatacactt aaggagcaga
     8461 cacagtccct gcccctcccc cccccccccg acttttgaca gcttgaagaa acaagtccag
     8521 caaggattgg ttgtgtttgg atgaaaagac aaggcaagta aggagcttgg ccatgaggag
     8581 agacggttta gtagaccagg aagtcctctc acgcgtccac gtggttgata agtggcagcc
     8641 tccgtgttta atttcccaag tggataaggt tagattaaaa tattttttaa aaattattat
     8701 tttatatttt aaataaaaat cttgcagttg gctgagacac attagactga gagtccctca
     8761 gtgggatgaa cttgcgcagg agattcacct agagtcgcac cgtgtgatca taaaatacag
     8821 caaaatctac tcaaaggcgc ataacgatac cacgatatca acaagtttgt acaaaaaagc
     8881 aggctggcgc cggaaccgaa gttcctattc cgaagttcct attctctaga aagtatagga
     8941 acttcgaacc ctttcccaca ccaccctcca cacttgcccc aaacactgcc aactatgtag
     9001 gaggaagggg ttgggactaa cagaagaacc cgttgtgggg aagctgttgg gagggtcact
     9061 ttatgttctt gcccaaggtc agttgggtgg cctgcttctg atgaggtggt cccaaggtct
     9121 ggggtagaag gtgagaggga caggccacca aggtcagccc ccccccccta tcccatagga
     9181 gccaggtccc tctcctggac aggaagactg aaggggagat gccagagact cagtgaagcc
     9241 tggggtaccc tattggagtc cttcaaggaa acaaacttgg cctcaccagg cctcagcctt
     9301 ggctcctcct gggaactcta ctgcccttgg gatccccttg tagttgtggg ttacatagga
     9361 agggggacgg gattcccctt gactggctag cctactcttt tcttcagtct tctccatctc
     9421 ctctcacctg tctctcgacc ctttccctag gatagacttg gaaaaagata aggggagaaa
     9481 acaaatgcaa acgaggccag aaagattttg gctgggcatt ccttccgcta gcttttattg
     9541 ggatccccta gtttgtgata ggccttttag ctacatctgc caatccatct cattttcaca
     9601 cacacacaca ccactttcct tctggtcagt gggcacatgt ccagcctcaa gtttatatca
     9661 ccacccccaa tgcccaacac ttgtatggcc ttgggcgggt catccccccc cccaccccca
     9721 gtatctgcaa cctcaagcta gcttgggtgc gttggttgtg gataagtagc tagactccag
     9781 caaccagtaa cctctgccct ttctcctcca tgacaaccag gtcccaggtc ccgaaaacca
     9841 aagaagaaga accctaacaa agaggacaag cggcctcgca cagccttcac tgctgagcag
     9901 ctccagaggc tcaaggctga gtttcagacc aacaggtacc tgacagagca gcggcgccag
     9961 agtctggcac aggagctcgg tacccggaag atctggactc tagagaattc cgcccctctc
    10021 cctccccccc ccctaacgtt actggccgaa gccgcttgga ataaggccgg tgtgcgtttg
    10081 tctatatgtt attttccacc atattgccgt cttttggcaa tgtgagggcc cggaaacctg
    10141 gccctgtctt cttgacgagc attcctaggg gtctttcccc tctcgccaaa ggaatgcaag
    10201 gtctgttgaa tgtcgtgaag gaagcagttc ctctggaagc ttcttgaaga caaacaacgt
    10261 ctgtagcgac cctttgcagg cagcggaacc ccccacctgg cgacaggtgc ctctgcggcc
    10321 aaaagccacg tgtataagat acacctgcaa aggcggcaca accccagtgc cacgttgtga
    10381 gttggatagt tgtggaaaga gtcaaatggc tctcctcaag cgtattcaac aaggggctga
    10441 aggatgccca gaaggtaccc cattgtatgg gatctgatct ggggcctcgg tgcacatgct
    10501 ttacatgtgt ttagtcgagg ttaaaaaacg tctaggcccc ccgaaccacg gggacgtggt
    10561 tttcctttga aaaacacgat gataagcttg ccacaaccat ggaagatccc gtcgttttac
    10621 aacgtcgtga ctgggaaaac cctggcgtta cccaacttaa tcgccttgca gcacatcccc
    10681 ctttcgccag ctggcgtaat agcgaagagg cccgcaccga tcgcccttcc caacagttgc
    10741 gcagcctgaa tggcgaatgg cgctttgcct ggtttccggc accagaagcg gtgccggaaa
    10801 gctggctgga gtgcgatctt cctgaggccg atactgtcgt cgtcccctca aactggcaga
    10861 tgcacggtta cgatgcgccc atctacacca acgtgaccta tcccattacg gtcaatccgc
    10921 cgtttgttcc cacggagaat ccgacgggtt gttactcgct cacatttaat gttgatgaaa
    10981 gctggctaca ggaaggccag acgcgaatta tttttgatgg cgttaactcg gcgtttcatc
    11041 tgtggtgcaa cgggcgctgg gtcggttacg gccaggacag tcgtttgccg tctgaatttg
    11101 acctgagcgc atttttacgc gccggagaaa accgcctcgc ggtgatggtg ctgcgctgga
    11161 gtgacggcag ttatctggaa gatcaggata tgtggcggat gagcggcatt ttccgtgacg
    11221 tctcgttgct gcataaaccg actacacaaa tcagcgattt ccatgttgcc actcgcttta
    11281 atgatgattt cagccgcgct gtactggagg ctgaagttca gatgtgcggc gagttgcgtg
    11341 actacctacg ggtaacagtt tctttatggc agggtgaaac gcaggtcgcc agcggcaccg
    11401 cgcctttcgg cggtgaaatt atcgatgagc gtggtggtta tgccgatcgc gtcacactac
    11461 gtctgaacgt cgaaaacccg aaactgtgga gcgccgaaat cccgaatctc tatcgtgcgg
    11521 tggttgaact gcacaccgcc gacggcacgc tgattgaagc agaagcctgc gatgtcggtt
    11581 tccgcgaggt gcggattgaa aatggtctgc tgctgctgaa cggcaagccg ttgctgattc
    11641 gaggcgttaa ccgtcacgag catcatcctc tgcatggtca ggtcatggat gagcagacga
    11701 tggtgcagga tatcctgctg atgaagcaga acaactttaa cgccgtgcgc tgttcgcatt
    11761 atccgaacca tccgctgtgg tacacgctgt gcgaccgcta cggcctgtat gtggtggatg
    11821 aagccaatat tgaaacccac ggcatggtgc caatgaatcg tctgaccgat gatccgcgct
    11881 ggctaccggc gatgagcgaa cgcgtaacgc gaatggtgca gcgcgatcgt aatcacccga
    11941 gtgtgatcat ctggtcgctg gggaatgaat caggccacgg cgctaatcac gacgcgctgt
    12001 atcgctggat caaatctgtc gatccttccc gcccggtgca gtatgaaggc ggcggagccg
    12061 acaccacggc caccgatatt atttgcccga tgtacgcgcg cgtggatgaa gaccagccct
    12121 tcccggctgt gccgaaatgg tccatcaaaa aatggctttc gctacctgga gagacgcgcc
    12181 cgctgatcct ttgcgaatac gcccacgcga tgggtaacag tcttggcggt ttcgctaaat
    12241 actggcaggc gtttcgtcag tatccccgtt tacagggcgg cttcgtctgg gactgggtgg
    12301 atcagtcgct gattaaatat gatgaaaacg gcaacccgtg gtcggcttac ggcggtgatt
    12361 ttggcgatac gccgaacgat cgccagttct gtatgaacgg tctggtcttt gccgaccgca
    12421 cgccgcatcc agcgctgacg gaagcaaaac accagcagca gtttttccag ttccgtttat
    12481 ccgggcaaac catcgaagtg accagcgaat acctgttccg tcatagcgat aacgagctcc
    12541 tgcactggat ggtggcgctg gatggtaagc cgctggcaag cggtgaagtg cctctggatg
    12601 tcgctccaca aggtaaacag ttgattgaac tgcctgaact accgcagccg gagagcgccg
    12661 ggcaactctg gctcacagta cgcgtagtgc aaccgaacgc gaccgcatgg tcagaagccg
    12721 ggcacatcag cgcctggcag cagtggcgtc tggcggaaaa cctcagtgtg acgctccccg
    12781 ccgcgtccca cgccatcccg catctgacca ccagcgaaat ggatttttgc atcgagctgg
    12841 gtaataagcg ttggcaattt aaccgccagt caggctttct ttcacagatg tggattggcg
    12901 ataaaaaaca actgctgacg ccgctgcgcg atcagttcac ccgtgcaccg ctggataacg
    12961 acattggcgt aagtgaagcg acccgcattg accctaacgc ctgggtcgaa cgctggaagg
    13021 cggcgggcca ttaccaggcc gaagcagcgt tgttgcagtg cacggcagat acacttgctg
    13081 atgcggtgct gattacgacc gctcacgcgt ggcagcatca ggggaaaacc ttatttatca
    13141 gccggaaaac ctaccggatt gatggtagtg gtcaaatggc gattaccgtt gatgttgaag
    13201 tggcgagcga tacaccgcat ccggcgcgga ttggcctgaa ctgccagctg gcgcaggtag
    13261 cagagcgggt aaactggctc ggattagggc cgcaagaaaa ctatcccgac cgccttactg
    13321 ccgcctgttt tgaccgctgg gatctgccat tgtcagacat gtataccccg tacgtcttcc
    13381 cgagcgaaaa cggtctgcgc tgcgggacgc gcgaattgaa ttatggccca caccagtggc
    13441 gcggcgactt ccagttcaac atcagccgct acagtcaaca gcaactgatg gaaaccagcc
    13501 atcgccatct gctgcacgcg gaagaaggca catggctgaa tatcgacggt ttccatatgg
    13561 ggattggtgg cgacgactcc tggagcccgt cagtatcggc ggaattccag ctgagcgccg
    13621 gtcgctacca ttaccagttg gtctggtgtc aaaaataata ataaccgggc aggggggatc
    13681 taagctctag ataagtaatg atcataatca gccatatcac atctgtagag gttttacttg
    13741 ctttaaaaaa cctcccacac ctccccctga acctgaaaca taaaatgaat gcaattgttg
    13801 ttgttaactt gtttattgca gcttataatg gttacaaata aagcaatagc atcacaaatt
    13861 tcacaaataa agcatttttt tcactgcatt ctagttgtgg tttgtccaaa ctcatcaatg
    13921 tatcttatca tgtctggatc cggaataact tcgtatagca tacattatac gaagttatgt
    13981 ttaaacggcg cgccccggaa ttcgccttct gcaggagcgt acagaaccca gggccctggc
    14041 acccgtgcag accctggccc accccacctg ggcgctcagt gcccaagaga tgtccacacc
    14101 taggatgtcc cgcggtgggt ggggggcccg agagacgggc aggccggggg caggcctggc
    14161 catgcggggc cgaaccgggc actgcccagc gtgggcgcgg gggccacggc gcgcgccccc
    14221 agcccccggg cccagcaccc caaggcggcc aacgccaaaa ctctccctcc tcctcttcct
    14281 caatctcgct ctcgctcttt ttttttttcg caaaaggagg ggagaggggg taaaaaaatg
    14341 ctgcactgtg cggcgaagcc ggtgagtgag cggcgcgggg ccaatcagcg tgcgccgttc
    14401 cgaaagttgc cttttatggc tcgagcggcc gcggcggcgc cctataaaac ccagcggcgc
    14461 gacgcgccac caccgccgag accgcgtccg ccccgcgagc acagagcctc gcctttgccg
    14521 atcctctaga gtcgagatcc gccgccacca tgattgaaca agatggattg cacgcaggtt
    14581 ctccggccgc ttgggtggag aggctattcg gctatgactg ggcacaacag acaatcggct
    14641 gctctgatgc cgccgtgttc cggctgtcag cgcaggggcg cccggttctt tttgtcaaga
    14701 ccgacctgtc cggtgccctg aatgaactgc aggacgaggc agcgcggcta tcgtggctgg
    14761 ccacgacggg cgttccttgc gcagctgtgc tcgacgttgt cactgaagcg ggaagggact
    14821 ggctgctatt gggcgaagtg ccggggcagg atctcctgtc atctcacctt gctcctgccg
    14881 agaaagtatc catcatggct gatgcaatgc ggcggctgca tacgcttgat ccggctacct
    14941 gcccattcga ccaccaagcg aaacatcgca tcgagcgagc acgtactcgg atggaagccg
    15001 gtcttgtcga tcaggatgat ctggacgaag agcatcaggg gctcgcgcca gccgaactgt
    15061 tcgccaggct caaggcgcgc atgcccgacg gcgaggatct cgtcgtgacc catggcgatg
    15121 cctgcttgcc gaatatcatg gtggaaaatg gccgcttttc tggattcatc gactgtggcc
    15181 ggctgggtgt ggcggaccgc tatcaggaca tagcgttggc tacccgtgat attgctgaag
    15241 agcttggcgg cgaatgggct gaccgcttcc tcgtgcttta cggtatcgcc gctcccgatt
    15301 cgcagcgcat cgccttctat cgccttcttg acgagttctt ctgagcggga ctctggggtt
    15361 cgaaatgacc gaccaagcga cgcccaacct gccatcacga gatttcgatt ccaccgccgc
    15421 cttctatgaa aggttgggct tcggaatcgt tttccgggac gccggctgga tgatcctcca
    15481 gcgcggggat ctcatgctgg agttcttcgc ccaccccccg gatctaagct ctagataagt
    15541 aatgatcata atcagccata tcacatctgt agaggtttta cttgctttaa aaaacctccc
    15601 acacctcccc ctgaacctga aacataaaat gaatgcaatt gttgttgtta acttgtttat
    15661 tgcagcttat aatggttaca aataaagcaa tagcatcaca aatttcacaa ataaagcatt
    15721 tttttcactg cattctagtt gtggtttgtc caaactcatc aatgtatctt atcatgtctg
    15781 gatccggggg taccgcgtcg agaagttcct attccgaagt tcctattctc tagaaagtat
    15841 aggaacttcg tcgagataac ttcgtatagc atacattata cgaagttatg tcgagatatc
    15901 tagacccagc tttcttgtac aaagtggttg atatctctat agtcgcagta ggcggcgatt
    15961 aaaatggggg atgaacatgc aaaactgacc tgtcttaaag gaacaggcta agatgaactt
    16021 gttattaaga tcaattactt gtaaatgata cttgaaaacc gaaagatcct gcgcggaata
    16081 ttaatctgtt taacttaagc cacgctgctt gcatggtgga aaggtaaact ctggcctgaa
    16141 ttcccataca tcccaaatca gtagatccaa attgaaagag gttttactgt aagcacaatt
    16201 ctgattttgc ctgtgtcctc cagtcggtca tctgaggata cgatttacat ttgaattgag
    16261 cattcaataa acactggtga ttttctttta ggtcttctgc agctcatttc tctgcgcttt
    16321 ggtaaatgac ttaatctctt tttctgttta agggatttaa ggacaatgtc tatcgacaga
    16381 ggaggaagta ttttgtggat gtggccatgg gctataaata gtaagtacct gcattcgtct
    16441 ttcttgtcaa tggctagtta ggaaaaaaca cacgctgtgt taaacagagc tgtcttctct
    16501 tcactttgcc acttgcagaa gacagacagg aggtgttttc aacacccacc aacatcccag
    16561 gctttaaatg ccaaccctga tgtttgacat ctgaaatcat gagctctgcg ggctccatcc
    16621 ctagtgttag agatggcgca acgcaattaa tgataacttc gtatagcata cattatacga
    16681 agttatggtc tgagctcgcc atcagttcat gaaaaccctt ctccggtttg acttggactt
    16741 ttcaataaac tatctcagtg tccacttttt cccaagaaaa ggagagaatt aggcaagaac
    16801 gggccaagga atcctgcaag cagccagtgt agaaatgaaa tgtgttcgat ttgcacggaa
    16861 aggaaaatac cagacaaatt ccggtctgga gtgtggggga gtttaatcat cacatagcag
    16921 ggttcggagg aagatggcat gagggctgtg tgttgtgagc cgacattggt ggtggtgaca
    16981 ggctgagtgt gagactgact gattgtacgt atttactgag tgctttgact gggaaaaaac
    17041 aaacaaacaa acaaaaaaac ggagcaagcg ctaggccctg atccttctgt tctcactggt
    17101 atatgatcag caatatcaag tgtgtctttg gaacgaaatg taaattcatg cctggtaggg
    17161 gaaagacttt ccttttactc tagttgagac tagttaataa gttgaactga cttccgaggc
    17221 agaattatca cggatgagga cgtaggatac atgtgtactg tagagggcat ttgtgtcgcc
    17281 tactttcttt tcttctctct ctctctttct acttctttcc atctgctctc taccttctct
    17341 tctctctctc ctttttctct ttgggcgaat actttgttca ttttaacttc cattcatact
    17401 ctgaactgag tctctccctt ctcgtaaggc caaggcaacc ttcatccgtt ttccatcacc
    17461 attataaaaa ctgcaattac aaaaccaaga actacctggt acctgttttt ctacagtgtc
    17521 tgctctcttc caaggagtgt cttcccccat gctgtgactt ttgacatcaa cacatgactg
    17581 gtcatagccc aaacccaggt tctgacatgc cctgacatca ctctctaatc ctatgtccca
    17641 gagtatccca gtcagatagg caagagggga ccccgatgga ctaaattcac tcttcgcaga
    17701 aagcatactg tagcgggcaa gaatggatat atgggctcct agctaggctc tctctgactt
    17761 acagactatc ttcatggaat aagaccacag accctttgag gggtgtgggc gaatgtagga
    17821 aagtggtcct ttcagcatgc tctgtccagg atatgataaa agtccaattg ccaagctgtc
    17881 ttttctcttg gagaaaatag atggctaaaa accatcctgg cttccatagg ccctgcacac
    17941 acacggtgca cacacttaca tgcctgcaaa ataatcatgc atacagagaa aaaccaaaga
    18001 taagtctaaa acaacaagat atatttcata atagatgcta tgtgtaatat attatacata
    18061 taactatata tggtttaaac acagcatttt gtgggcataa cgaccaaagg agtaacttaa
    18121 atgtgacttc tctcttctct gaagagccca gacaccgggt aaagacagtt gtggtggtga
    18181 tctgtcccaa ggagcagtgg gaacagaagc atcggaagtg tgtttatacg gagaggagag
    18241 tgccagggtg gggggtaagg cggtctgagc atttacaatg tttggcttct gtcagctttc
    18301 atagctaaag gggtgacgct gagctgtgtc tgaagtaggc cttagagtct ggaacaggtg
    18361 aaggtttcgt gctgaatgga gaacgactgg ctaaagttgg ggcatctcag gacgtagtag
    18421 tagtttgagg ctggtgtgct gagttcaggc cccaaaggac ccaactctta aaatggaggg
    18481 ctcaggagac aggacttggc aggaaggtgt gagtgaactc actactttat agagacaatg
    18541 ctttccagac cctctgctgt ctgggggact ctctcatctc ctatagaggg gaggtcacat
    18601 tctatctggg cactggttgg tgaggtacag agccaatcaa agagtgctta ctccagagat
    18661 gttgtaaccc agaaacattg caacctgctc ctaggacctc gagcagaggc caggctatgt
    18721 aggcagaatc acaaagtact ttgaagctgg aatcagaccg tctgggttgg agggctggcg
    18781 ctgttctatc cacaggctcc ttcgtctgca gagtgttact atcggcaggc cccatctgac
    18841 agggcgtagc agggatgtaa aaagaggatg tatgctctgt gcttggctct gtgcctggat
    18901 cctgatcagg gctcagtgtg tcagttgtta ttaccgtctt cccgctatgc tttgcttgct
    18961 cattaagagg ctgttgggta aatggattat ttttgtgctg acaaccattc ttttttttgt
    19021 ggagagattt cataaaaaga gattacactc ccccccaccc cctgtgcttt tttttttctt
    19081 tttaatgtgt gagagaagct gtcaagatag tgataacaat ttggcagttg tcttgggtgc
    19141 ttcttgtgag tggagagcgt gaaggagtca cttatgagtt gttgaaccag gagaacctga
    19201 ccctaggact tgtgccaagg agagagcaac gaatgtcact ttactactgc aattccttct
    19261 actagtgtgc gccaaggctt gcctgagctt gaggatggat aaaggatagc ccactcatgt
    19321 gtgtatgtgt gcgtgcatat gtatgtgtgt gtgtgcatgt gtgtatgtgt gtccatatgc
    19381 atgtgtgtgc atatgtatgc atgtatgtgt acctgtatgt gcatgtgtgt gtgcatgtat
    19441 gtgtgcatgt gtgtgcacat gtgaatgtgt gtgcatatgc atgtgtgtgt gcatgtgtat
    19501 gcatatgtat gtgtgtgcat gtgtatgcat atgtatgtgt gtgcatgtgt atatatgtgt
    19561 gcatgtgtat gtgtgtatat gtatgtgctt gtgtgtgcgt gtgtgtgctt acacagttgc
    19621 tacagccagg tgggggagag gcacacatac taacaagttc caaatgggcc ttgactgttt
    19681 tctcctattt gccatgcagc aagtgaggtt cctttttttt tttttttctg tttacagaaa
    19741 atggagatgc agttcctcat tgagctaggt ggttttgggt gttggtgact atgtgagtga
    19801 actgtgttga aatgtgctaa tgcttcagtg tgctgaaatg gcgctcattt cggtgtcctt
    19861 tggcaagccc aaactgggag tactggtctg ggggttaatg ttttgaaatc agggtagtct
    19921 tgacaaatca gcatatgagg tacctgccaa gagtttgatg ctacaagtgg aaccattgag
    19981 ggtgggtgga gatgaggaaa tactgtaggc tgcgggagtg ggggggtggg gtgggatggg
    20041 gtgggggttg ttccaagctg actgaaggca taaaggaaaa gaaagtgatt cagagcattg
    20101 ccttgtagct cataaaacac acacacacac acacacacac acacacacac acacgcgcgc
    20161 gcgcgcgcgc acacacacac acacacgcgc gcgcgcgcgc gcgcacacac acacacacac
    20221 atacacacac gagttataac ttgccaatac tcaataaaaa gtattaatag gtgctgtctg
    20281 ccactggggg tgggggtagg gatgggggac aatatgctgt tggtgattag gtagaggact
    20341 tcctggtccc tggagagcag tggtaggcgc atggtcagag gcattgaaag agatggagca
    20401 aaggtgtttt aaggttgttg aaggaaccgt aggttgtagc agatgggtct caaggtaaga
    20461 aggagagaga gaaatgagat acagaataat atgtattgaa accacagcca tgaaaccctc
    20521 taggggattt gtgttgaatg ttgaatactg tgtttttttt tctttctttt taatggtagt
    20581 cttgaaagga taaaacaagg tgggggcgga gaatcaacac aggcagagag aaatgaaaaa
    20641 attccactct atgatggaaa acagcaggct caaagtccat attactgtga actccgaaga
    20701 ggtgagggag cggcaaagcg cctgcatgct gagagccacc aatagatgcc actcaggcac
    20761 agcactgatt gacagtgcag atgggaaact tgattgatta cccagaggcc cgtggccacc
    20821 tgcagacagg cccctccgct cagtgtctgc aaggcttaat cgccttccca ataatcgcgt
    20881 aggaaacagt ccttagtgca agtgctactc cttatggcag acctgagaat gaacacccag
    20941 ccagcctggg gaggacacca tactaactaa cctctgacat ggagattgca tcctctcctc
    21001 tctaactcaa atagagaagt ctgtggggga ggggcaaatg ggggaggggt gttcctcaat
    21061 ggcgggcaca tagactggaa cttccagggg aatggaggtg tgtgtgtgtg tgtgtgtgtg
    21121 tgtgtgtgtg tggcaggtgg catgtagagg aagagaaaaa gaagaggtgg ctttgttagt
    21181 gcagcttcta gagagagtga cactccaggt attttgtcac aagccccttc atattttagc
    21241 ctagctacat ttc
//
