# Supplementary material for: CRISPR-Cas9 enables conditional mutagenesis of challenging loci
Source: Sci Rep. 2016 Sep 1;6:32326. doi: 10.1038/srep32326 (PMC5007477; doi:10.1038/srep32326)
Supplement: Supplementary File 3 [file srep32326-s3.zip › gb/HEP01004_A04_vector.gb]

LOCUS       190178#L1L2_Bact_P#L3L4_pD223_DTA_spec        21815 bp    dna     circular UNK 
ACCESSION   unknown
SOURCE      Mus musculus
  ORGANISM  Mus musculus
            Eukaryota; Metazoa; Chordata; Craniata; Vertebrata; Euteleostomi;
            Mammalia; Eutheria; Euarchontoglires; Glires; Rodentia;
            Sciurognathi; Muroidea; Muridae; Murinae; Mus.
COMMENT     cassette: L1L2_Bact_P
COMMENT     design_id: 190178
COMMENT     backbone: L3L4_pD223_DTA_spec
COMMENT     transcript_id: ENSMUST00000114158
FEATURES             Location/Qualifiers
     misc_feature    29..49
                     /note="B4 Gateway"
                     /label="B4 Gateway"
     misc_feature    complement(125..378)
                     /note="BGH pA"
                     /label="BGH pA"
     CDS             complement(503..1159)
                     /note="DTA"
                     /label="DTA"
     promoter        complement(1173..1685)
                     /note="PGK promoter"
                     /label="PGK promoter"
     promoter        1686..1836
                     /note="spectinomycin promoter"
                     /label="spectinomycin promoter"
     CDS             1837..2847
                     /note="SpecR"
                     /label="SpecR"
     misc_feature    2995..3587
                     /note="pUC ori"
                     /label="pUC ori"
     misc_feature    3858..3885
                     /note="rrnB T2"
                     /label="rrnB T2"
     misc_feature    4017..4060
                     /note="rrnB T1"
                     /label="rrnB T1"
     misc_feature    4156..4176
                     /note="B3 Gateway"
                     /label="B3 Gateway"
     misc_feature    4182..4189
                     /note="AsiSI"
                     /label="AsiSI"
     misc_feature    1..4214
                     /note="Synthetic Backbone"
                     /label="Synthetic Backbone"
     exon            7257..7345
                     /db_xref="ENSEMBL:ENSMUSE00000546344"
                     /rank="2"
                     /note="ENSMUSE00000546344"
                     /label="ENSMUSE00000546344"
     misc_feature    4215..10220
                     /note="5 arm"
                     /label="5 arm"
     misc_feature    10248..10272
                     /note="B1 Gateway"
                     /label="B1 Gateway"
     misc_feature    10285..10332
                     /note="Frt"
                     /label="Frt"
     intron          10333..11207
                     /note="mouse En2 intron"
                     /label="mouse En2 intron"
     misc_feature    11205..11207
                     /note="Splice Acceptor"
                     /label="Splice Acceptor"
     exon            11208..11380
                     /note="mouse En2 exon"
                     /label="mouse En2 exon"
     misc_feature    11392..11985
                     /note="ECMV IRES"
                     /label="ECMV IRES"
     gene            11986..15046
                     /gene="lacZ"
                     /note="lacZ"
                     /label="lacZ"
     misc_feature    15085..15328
                     /note="SV40 polyadenylation site"
                     /label="SV40 polyadenylation site"
     misc_feature    15332..15365
                     /note="loxP"
                     /label="loxP"
     promoter        15392..15911
                     /note="human beta actin promoter"
                     /label="human beta actin promoter"
     gene            15937..16731
                     /gene="NeoR"
                     /note="NeoR"
                     /label="NeoR"
     misc_feature    16931..17172
                     /note="SV40 polyadenylation site"
                     /label="SV40 polyadenylation site"
     misc_feature    17189..17236
                     /note="Frt"
                     /label="Frt"
     misc_feature    17243..17276
                     /note="loxP"
                     /label="loxP"
     misc_feature    11222..11299
                     /note="FCHK std_gpr"
                     /label="FCHK std_gpr"
     misc_feature    17292..17312
                     /note="B2 Gateway"
                     /label="B2 Gateway"
     misc_feature    10221..17342
                     /note="Synthetic Cassette"
                     /label="Synthetic Cassette"
     exon            17751..17935
                     /db_xref="ENSEMBL:ENSMUSE00000400790"
                     /type="targeted"
                     /rank="3"
                     /note="target exon 1 ENSMUSE00000400790"
     misc_feature    17343..18117
                     /note="Critical Region"
                     /label="Critical Region"
     misc_feature    18141..18174
                     /note="Downstream LoxP"
                     /label="Downstream LoxP"
     misc_feature    18118..18197
                     /note="synthetic loxP region"
                     /label="synthetic loxP region"
     misc_feature    18198..21815
                     /note="3 arm"
                     /label="3 arm"
ORIGIN      
        1 ccactggccg tcgttttaca ttaattaaca acttttctat acaaagttga cagatatctg
       61 tttaaactcg gccgctctag cctcgaggct agaactagtg gatctcgagc cccagctggt
      121 tctttccgcc tcagaagcca tagagcccac cgcatcccca gcatgcctgc tattgtcttc
      181 ccaatcctcc cccttgctgt cctgccccac cccacccccc agaatagaat gacacctact
      241 cagacaatgc gatgcaattt cctcatttta ttaggaaagg acagtgggag tggcaccttc
      301 cagggtcaag gaaggcacgg gggaggggca aacaacagat ggctggcaac tagaaggcac
      361 agtcgaggct gatcagcgag ctctaggatc tgcattccac cactgctccc attcatcagt
      421 tccataggtt ggaatctaaa atacacaaac aattagaatc agtagtttaa cacattatac
      481 acttaaaaat tttatattta ccttagagct ttaaatctct gtaggtagtt tgtccaatta
      541 tgtcacacca cagaagtaag gttccttcac aaagagatcg cctgacacga tttcctgcac
      601 aggcttgagc catatactca tacatcgcat cttggccacg ttttccacgg gtttcaaaat
      661 taatctcaag ttctacgctt aacgctttcg cctgttccca gttattaata tattcaacgc
      721 tagaactccc ctcagcgaag ggaaggctga gcactacacg cgaagcacca tcaccgaacc
      781 ttttgataaa ctcttccgtt ccgacttgct ccatcaacgg ttcagtgaga cttaaaccta
      841 actctttctt aatagtttcg gcattatcca cttttagtgc gagaaccttc gtcagtcctg
      901 gatacgtcac tttgaccacg cctccagctt ttccagagag cgggttttca ttatctacag
      961 agtatcccgc agcgtcgtat ttattgtcgg tactataaaa ccctttccaa tcatcgtcat
     1021 aatttccttg tgtaccagat tttggctttt gtataccttt ttgaatggaa tctacataac
     1081 caggtttagt cccgtggtac gaagaaaagt tttccatcac aaaagattta gaagaatcaa
     1141 caacatcatc aggatccatg gcgaggacct gcaggtcgaa aggcccggag atgaggaaga
     1201 ggagaacagc gcggcagacg tgcgcttttg aagcgtgcag aatgccgggc ctccggagga
     1261 ccttcgggcg cccgccccgc ccctgagccc gcccctgagc ccgcccccgg acccacccct
     1321 tcccagcctc tgagcccaga aagcgaagga gcaaagctgc tattggccgc tgccccaaag
     1381 gcctacccgc ttccattgct cagcggtgct gtccatctgc acgagactag tgagacgtgc
     1441 tacttccatt tgtcacgtcc tgcacgacgc gagctgcggg gcggggggga acttcctgac
     1501 taggggagga gtagaaggtg gcgcgaaggg gccaccaaag aacggagccg gttggcgcct
     1561 accggtggat gtggaatgtg tgcgaggcca gaggccactt gtgtagcgcc aagtgcccag
     1621 cggggctgct aaagcgcatg ctccagactg ccttgggaaa agcgcctccc ctacccggta
     1681 gaattcgata aacagctcta gaccagccag gacagaaatg cctcgacttc gctgctaccc
     1741 aaggttgccg ggtgacgcac accgtggaaa cggatgaagg cacgaaccca gtggacataa
     1801 gcctgttcgg ttcgtaagct gtaatgcaag tagcgtatgc gctcacgcaa ctggtccaga
     1861 accttgaccg aacgcagcgg tggtaacggc gcagtggcgg ttttcatggc ttgttatgac
     1921 tgtttttttg gggtacagtc tatgcctcgg gcatccaagc agcaagcgcg ttacgccgtg
     1981 ggtcgatgtt tgatgttatg gagcagcaac gatgttacgc agcagggcag tcgccctaaa
     2041 acaaagttaa acattatgag ggaagcggtg atcgccgaag tatcgactca actatcagag
     2101 gtagttggcg tcatcgagcg ccatctcgaa ccgacgttgc tggccgtaca tttgtacggc
     2161 tccgcagtgg atggcggcct gaagccacac agtgatattg atttgctggt tacggtgacc
     2221 gtaaggcttg atgaaacaac gcggcgagct ttgatcaacg accttttgga aacttcggct
     2281 tcccctggag agagcgagat tctccgcgct gtagaagtca ccattgttgt gcacgacgac
     2341 atcattccgt ggcgttatcc agctaagcgc gaactgcaat ttggagaatg gcagcgcaat
     2401 gacattcttg caggtatctt cgagccagcc acgatcgaca ttgatctggc tatcttgctg
     2461 acaaaagcaa gagaacatag cgttgccttg gtaggtccag cggcggagga actctttgat
     2521 ccggttcctg aacaggatct atttgaggcg ctaaatgaaa ccttaacgct atggaactcg
     2581 ccgcccgact gggctggcga tgagcgaaat gtagtgctta cgttgtcccg catttggtac
     2641 agcgcagtaa ccggcaaaat cgcgccgaag gatgtcgctg ccgactgggc aatggagcgc
     2701 ctgccggccc agtatcagcc cgtcatactt gaagctagac aggcttatct tggacaagaa
     2761 gaagatcgct tggcctcgcg cgcagatcag ttggaagaat ttgtccacta cgtgaaaggc
     2821 gagatcacca aggtagtcgg caaataaccc tcgagccacc catgaccaaa atcccttaac
     2881 gtgagttacg cgtcgttcca ctgagcgtca gaccccgtag aaaagatcaa aggatcttct
     2941 tgagatcctt tttttctgcg cgtaatctgc tgcttgcaaa caaaaaaacc accgctacca
     3001 gcggtggttt gtttgccgga tcaagagcta ccaactcttt ttccgaaggt aactggcttc
     3061 agcagagcgc agataccaaa tactgttctt ctagtgtagc cgtagttagg ccaccacttc
     3121 aagaactctg tagcaccgcc tacatacctc gctctgctaa tcctgttacc agtggctgct
     3181 gccagtggcg ataagtcgtg tcttaccggg ttggactcaa gacgatagtt accggataag
     3241 gcgcagcggt cgggctgaac ggggggttcg tgcacacagc ccagcttgga gcgaacgacc
     3301 tacaccgaac tgagatacct acagcgtgag ctatgagaaa gcgccacgct tcccgaaggg
     3361 agaaaggcgg acaggtatcc ggtaagcggc agggtcggaa caggagagcg cacgagggag
     3421 cttccagggg gaaacgcctg gtatctttat agtcctgtcg ggtttcgcca cctctgactt
     3481 gagcgtcgat ttttgtgatg ctcgtcaggg gggcggagcc tatggaaaaa cgccagcaac
     3541 gcggcctttt tacggttcct ggccttttgc tggccttttg ctcacatgtt ctttcctgcg
     3601 ttatcccctg attctgtgga taaccgtatt accgcctttg agtgagctga taccgctcgc
     3661 cgcagccgaa cgaccgagcg cagcgagtca gtgagcgagg aagcggaaga gcgcccaata
     3721 cgcaaaccgc ctctccccgc gcgttggccg attcattaat gcagctggca cgacaggttt
     3781 cccgactgga aagcgggcag tgagcgcaac gcaattaata cgcgtaccgc tagccaggaa
     3841 gagtttgtag aaacgcaaaa aggccatccg tcaggatggc cttctgctta gtttgatgcc
     3901 tggcagttta tggcgggcgt cctgcccgcc accctccggg ccgttgcttc acaacgttca
     3961 aatccgctcc cggcggattt gtcctactca ggagagcgtt caccgacaaa caacagataa
     4021 aacgaaaggc ccagtcttcc gactgagcct ttcgttttat ttgatgcctg gcagttccct
     4081 actctcgcgt taacgctagc atggatgttt tcccagtcac gacgttgtaa aacgacggcc
     4141 agtcttaaat cgtgccaact ttattataca aagttgcgga cgcgatcgcc ggcggataac
     4201 aatttcacac aggagatgtc atctcttttc cctatcttta catattcatc tttcaaggcc
     4261 aagttcaggc atcccaggat acccatctgc ccatcatcct tcagtatttt catctgtcca
     4321 cccatctacc cacccacacc tccacccaca catccatcca ccttcctctg atctgtccat
     4381 ccattcatcc acctaataat tcatttttcc atgtcaccca tctatcctta atatatctat
     4441 tttcctccct cccccctccc tccctccctc cctccctccc tccctccctc cctcccttcc
     4501 ttccttcctt ccttccctcc ttcaataaat ggttctgtac tggttagttt ttacagtcaa
     4561 gttgatacac cctaggatca cctgagaaga gggaacttag ttgaggaact gcctacatca
     4621 gatggtccat gggaaagtct gtggggacag ttttgtttaa taattgatgt gggaaggccc
     4681 agcctgttgc tggtggtatc atttccaggc aggtattgtg ggatgtgtag aaacctagcc
     4741 gaacataaca taagtcagtg agcaagtgaa taaatagctt tcctccatgg ttcctgcctc
     4801 ttggctcctg ccttgagttt ctggtctgac ttccctcagt gatggattct gacctagaag
     4861 ctaacgtgaa cccttcccac caaagagcta gttttggtca gtgtattatc actacaaccc
     4921 cttagaatct aatagggcaa gccacacatt agctagacat ggataaagcc cgtgtgacag
     4981 atgctctcgt aagagccgtg gaaacagaaa gcaggtgtga tgtgtaggtt ctcctggcag
     5041 gtggcaatca atgtgtgatg ctctttcaga cgtctctgtc gtgtagggtc tgagtgatgc
     5101 tgcaaacttc aagaccctat gatttgcttc tgctcggcaa gccacagctt ccttagctgg
     5161 gatctttggc tgggcttgct catgtcttcc cctctcacag catctgccac ggcagagaca
     5221 ccattaggat catggtcctt gggatcagca gcttgtccta agaatcccaa ggttctggta
     5281 gattctagtt taactggatc catactaatt gtatttagta tttcacgcct gcctcctttc
     5341 tctgaatcca ctgccagctt cctaggttcc ccttagattc cctgttctcc cccaggtagt
     5401 tctgtcaggg ccctgtttca ggagacggga gtcttctggt tctctgtcag actctccctc
     5461 ctcaaggaag ggggcttaag gcacagttgg agaaatcaca gaaacagtaa atgagtatac
     5521 accaaaactg gatagcctca aaaatacaaa gaaaaaaatc ttagtgctga acaatcttaa
     5581 tgcccttggt gaaatgaaca gacacttatg aatccacaag gcagagtatc ctgtaggcat
     5641 cgaaaatcag aatcatgaag aacatgtcat aacttgggac atacccatgg caaaatggaa
     5701 agaaaaaggc agaaactctg tttccctgtc tgtgggcttc acagtcttca gtgtgtctat
     5761 aacactgtct ctctctccta gctgtctccg ttttcattac ctgctgtggt ccagctctcc
     5821 acaacttctc tgtgggtctg aacctgcctt acctaacccc agatgaactt ggaagacaca
     5881 ctcttgccct tctgaccccc atgaatccca cggcttctta aacattgtcc tctcatctgt
     5941 cagcccagca gagtagaccc agatgcccca tgtgtcctct ggcttttaag agcttggccc
     6001 tgaccaggag ccaaaataat gaatcagcca acatgtgact caggcagggg gaggtcagga
     6061 tggatggtct agagtcacag ctgtggaaaa catcaagcaa tacgaaaaca tcaaaatgtg
     6121 tagcctcggg ccacgtgtga ggggaacatg cttttaagtc tttttattat cctttacaat
     6181 tctctgaaca cgattattat cctacttaaa aagtagctta tgaaattttt attttacgaa
     6241 tggcctagtt tctctaatga gtggaagtca cgagggaggg gctagtgtag gcagcaggag
     6301 ctcagagaac tcagtgtagg tgcactggag gcttcctgtc cttgcttcct ccacaagtac
     6361 aaagacattt ctgagcaagt cagtaagatt gtgtatgatc tgttctgacg ttgggataaa
     6421 ggaattggta ttcatcgagt aaataccaag tatttagttg ggagcttgct tgcagtttta
     6481 gagagtaagt ttatgacccc cgagattgtt aggcagacat gtaggcatag ctctggagca
     6541 gtaactgaga ggttacatcc tgatctgcaa gttggaggca gagagagaga gagagagaga
     6601 gagagagagt gggagggagg gagggaggga gggggagggg gagagagaga gagagagaga
     6661 gagagagaga gtgggaggga gggagggagg gagggagggg aggggagggg gagggggagg
     6721 gagagagaga gagagagaga gagagagaga gagagagaga gagagagaga gagagactgg
     6781 gcttcaaatg ggcttttgaa cccttatagc ccacctccag tacctccttc aacaaggcca
     6841 cacttcctaa tccttcctga aacagttcca cctactatgg acccagcatt tagatatatg
     6901 aagctatggg gaccattctt tttttttttt ttttttaaga tttatttatt tattatatgt
     6961 aagtacactg tagctgtctt cagacactcc agaagagggc gtcagatctt gttacagatg
     7021 gttgtgagcc accatgtggt tgctgggatt tgaacttcag accttcggaa gagcagtcgg
     7081 gtgctcttac ccactgagcc atcacaccag ccctatgggg accattctta ttcaagccat
     7141 tgcaatgctc ataaaaataa aataaagata aataaatcct taaaggccaa aaacaatcaa
     7201 aagaacatat agatcttatc tttgtcgttg atctaatgca tcgttttgtt tttcagagtg
     7261 accggctcct catcagaggt ggacgcatca tcaatgatga ccagtccttc tacgccgatg
     7321 tctacctaga agatggactc ataaagtggg ttgaccagaa cagactatta catctttaac
     7381 agccatgctg ggtgtgggtg ggtggtggct gggtttcatc aggaattcta agggacccat
     7441 gttctgaggg tttatgatca tctttgtccc cactgctgtg atggctccat tgctgctctc
     7501 taccattgat atgagattgc atagatttcc tacctaactc ttccctcggg gtctggaagg
     7561 ggaaaggagg aaaggagaag gccaccatag gtccaccctg gaatctggta caggaacaat
     7621 gggaggagtg tcaggtttga aggggccctg ccagtaggac cagcctggaa ccatatgtgc
     7681 tttaggagga agaggcagag aaggagatgt aagaggatgg gaggaggagg atggggttat
     7741 gggtgcaata gaagacacca ttatgcaacg cacagtgaag aaaggggctc aggaatgtgg
     7801 gctggctctt gccttcactt cttctcatcc taggaaacta gagaagccag tagggaggta
     7861 ggaatgggct ccaccacgag tgtttcctgg gcaccctagc aagatgctaa accacacggt
     7921 ctggggttct gtggacatgc aggtgtaggt cagtgcaagg gtctacagcc cctggcagtg
     7981 tcactgggct gtgctgcctg tggagggggc tcattttgga ccattgccct tccatttcac
     8041 aaacatagta ggcactaaga gaagatccat atgatgtgaa taggaatttt agctttttta
     8101 tcttacccgg gccccttcaa tttccacagg atcccatgtg cttggagaag agactctgag
     8161 ctcaggtggg aactgtgtaa gggagatgga cagcactcat cacagcagtc acagtcagcc
     8221 atcctttgga tgtccccttg acacgcctcc ccacattcca tgctgcagct tccagcttcg
     8281 gggaagccct tgtgtgatgc cagggttccc agaagaaccc agttgttaca gacgctctgt
     8341 gggcctgctc acctgtccat tcttatctct gaagcctgag gcttctgtgt tctaccgggg
     8401 atggttgctc attggggctg gcattaggat taccaaggca gtattttttt ttctctctcc
     8461 attgttgatg tagaaaagtc aagaggagtc gagagtttct gagtttggtt tacaagtgaa
     8521 tttgctgtca tctgcatcta gtgatgccat ccaagtgagg acattggaag atgctgagct
     8581 cccattctag tctggctgag gctggtcctg gtgccttgac aggggccagg ttactagtgg
     8641 ctgtgattac tcttctcaag catattatga ggtttcctcc tgggagatga ttctgtgttc
     8701 ctgtctcagc agggaccaga ttgctggcca acatagcagg cttggtcacg gcagcctggc
     8761 cctctgggaa gctaggagtc tctcttgtgg ttatcatttt ttgggcagct ttgctgggca
     8821 ggcccaggag tttttgtgat gttcacagat gtgctgtgat tgcttcatta cggggaggga
     8881 gctgtgccca gtgtgtgtag cactgtccca caacccagag ctgtaactaa cacacacaca
     8941 cacacacaaa cacacacaca cacacacaca cacacacaca cacacacaca cattgttcaa
     9001 tgttcagctc aagtcccaga tcaagataag gcaggtccct ctaagaaggc ttctcttgtt
     9061 tgtagataat atctttgccc tgtgtcctct caggattatc accccgtgtg ctccattgtc
     9121 ctaacatctt tttaaaaatg tatgttattt tatattaatt ttgagattag cataattaaa
     9181 tttcttccct ttttctttcc tccctccaaa ctctccctct tacttgcttt caaatccatg
     9241 gcctctttct tcattaatta ttattacatt gtgtgtatgt atatatacat atatattccc
     9301 aaatataacc cgcttagtct atacagtgtt tcctgtatct atgtttccag ggttgaccat
     9361 ttggtatcgg gtatccagtt ggtgtgcatt tccctgggaa gaccatctct cctctcctca
     9421 gcatccctta gttgccggta gttctttgtg tagggatgag gccttgtgaa cctttccctg
     9481 tccccttcgg catgtccatt ggtgtcatcc ttgttcagct caggtttgga ccgccatgtc
     9541 agtgagactt tctgagacta tgacattcct agaagacaca atctcagaac aaacgccctg
     9601 atcctttgac tctcacagtt ttcccagtcc ctcttctgca gtgtttcctg agctttgcgt
     9661 gtaggagtgt tttgtagaag tgtccacagc tctggcctcc acagctctgc attttgcctg
     9721 gctgtggttc tgtagtattc tctatctgtg cgaagagaca cttcttagtc gaaggtcaag
     9781 gatgatgctt atctgtgggt ataaggacaa atgtgcagat tgcttttagg aattattcta
     9841 atttaatagt gaccttacgt tcttctccaa gatccatgat ttcctagctc tgggttgttg
     9901 gctaagtttt cagtcccaga catggttttc tcctcttatt gaacagttct taagtccaat
     9961 aagagagctg ctgattacca ccgagacatg cctgccactt ctgatcattg atctaggttt
    10021 atatgcatac tgaccattga taaacttcat aggcatcaca gttgtgtagg gagattcggt
    10081 tgccttcctc cttatgtctt tttaaattaa tcctagtcct tttggattcg ggcccaccct
    10141 agagacctgt tttatctctg tgaagacctt gcctttatta cagaaatatt ctaagttgct
    10201 gagggttgaa gccataacat aaggcgcata acgataccac gatatcaaca agtttgtaca
    10261 aaaaagcagg ctggcgccgg aaccgaagtt cctattccga agttcctatt ctctagaaag
    10321 tataggaact tcgaaccctt tcccacacca ccctccacac ttgccccaaa cactgccaac
    10381 tatgtaggag gaaggggttg ggactaacag aagaacccgt tgtggggaag ctgttgggag
    10441 ggtcacttta tgttcttgcc caaggtcagt tgggtggcct gcttctgatg aggtggtccc
    10501 aaggtctggg gtagaaggtg agagggacag gccaccaagg tcagcccccc ccccctatcc
    10561 cataggagcc aggtccctct cctggacagg aagactgaag gggagatgcc agagactcag
    10621 tgaagcctgg ggtaccctat tggagtcctt caaggaaaca aacttggcct caccaggcct
    10681 cagccttggc tcctcctggg aactctactg cccttgggat ccccttgtag ttgtgggtta
    10741 cataggaagg gggacgggat tccccttgac tggctagcct actcttttct tcagtcttct
    10801 ccatctcctc tcacctgtct ctcgaccctt tccctaggat agacttggaa aaagataagg
    10861 ggagaaaaca aatgcaaacg aggccagaaa gattttggct gggcattcct tccgctagct
    10921 tttattggga tcccctagtt tgtgataggc cttttagcta catctgccaa tccatctcat
    10981 tttcacacac acacacacca ctttccttct ggtcagtggg cacatgtcca gcctcaagtt
    11041 tatatcacca cccccaatgc ccaacacttg tatggccttg ggcgggtcat cccccccccc
    11101 acccccagta tctgcaacct caagctagct tgggtgcgtt ggttgtggat aagtagctag
    11161 actccagcaa ccagtaacct ctgccctttc tcctccatga caaccaggtc ccaggtcccg
    11221 aaaaccaaag aagaagaacc ctaacaaaga ggacaagcgg cctcgcacag ccttcactgc
    11281 tgagcagctc cagaggctca aggctgagtt tcagaccaac aggtacctga cagagcagcg
    11341 gcgccagagt ctggcacagg agctcggtac ccggaagatc tggactctag agaattccgc
    11401 ccctctccct cccccccccc taacgttact ggccgaagcc gcttggaata aggccggtgt
    11461 gcgtttgtct atatgttatt ttccaccata ttgccgtctt ttggcaatgt gagggcccgg
    11521 aaacctggcc ctgtcttctt gacgagcatt cctaggggtc tttcccctct cgccaaagga
    11581 atgcaaggtc tgttgaatgt cgtgaaggaa gcagttcctc tggaagcttc ttgaagacaa
    11641 acaacgtctg tagcgaccct ttgcaggcag cggaaccccc cacctggcga caggtgcctc
    11701 tgcggccaaa agccacgtgt ataagataca cctgcaaagg cggcacaacc ccagtgccac
    11761 gttgtgagtt ggatagttgt ggaaagagtc aaatggctct cctcaagcgt attcaacaag
    11821 gggctgaagg atgcccagaa ggtaccccat tgtatgggat ctgatctggg gcctcggtgc
    11881 acatgcttta catgtgttta gtcgaggtta aaaaacgtct aggccccccg aaccacgggg
    11941 acgtggtttt cctttgaaaa acacgatgat aagcttgcca caaccatgga agatcccgtc
    12001 gttttacaac gtcgtgactg ggaaaaccct ggcgttaccc aacttaatcg ccttgcagca
    12061 catccccctt tcgccagctg gcgtaatagc gaagaggccc gcaccgatcg cccttcccaa
    12121 cagttgcgca gcctgaatgg cgaatggcgc tttgcctggt ttccggcacc agaagcggtg
    12181 ccggaaagct ggctggagtg cgatcttcct gaggccgata ctgtcgtcgt cccctcaaac
    12241 tggcagatgc acggttacga tgcgcccatc tacaccaacg tgacctatcc cattacggtc
    12301 aatccgccgt ttgttcccac ggagaatccg acgggttgtt actcgctcac atttaatgtt
    12361 gatgaaagct ggctacagga aggccagacg cgaattattt ttgatggcgt taactcggcg
    12421 tttcatctgt ggtgcaacgg gcgctgggtc ggttacggcc aggacagtcg tttgccgtct
    12481 gaatttgacc tgagcgcatt tttacgcgcc ggagaaaacc gcctcgcggt gatggtgctg
    12541 cgctggagtg acggcagtta tctggaagat caggatatgt ggcggatgag cggcattttc
    12601 cgtgacgtct cgttgctgca taaaccgact acacaaatca gcgatttcca tgttgccact
    12661 cgctttaatg atgatttcag ccgcgctgta ctggaggctg aagttcagat gtgcggcgag
    12721 ttgcgtgact acctacgggt aacagtttct ttatggcagg gtgaaacgca ggtcgccagc
    12781 ggcaccgcgc ctttcggcgg tgaaattatc gatgagcgtg gtggttatgc cgatcgcgtc
    12841 acactacgtc tgaacgtcga aaacccgaaa ctgtggagcg ccgaaatccc gaatctctat
    12901 cgtgcggtgg ttgaactgca caccgccgac ggcacgctga ttgaagcaga agcctgcgat
    12961 gtcggtttcc gcgaggtgcg gattgaaaat ggtctgctgc tgctgaacgg caagccgttg
    13021 ctgattcgag gcgttaaccg tcacgagcat catcctctgc atggtcaggt catggatgag
    13081 cagacgatgg tgcaggatat cctgctgatg aagcagaaca actttaacgc cgtgcgctgt
    13141 tcgcattatc cgaaccatcc gctgtggtac acgctgtgcg accgctacgg cctgtatgtg
    13201 gtggatgaag ccaatattga aacccacggc atggtgccaa tgaatcgtct gaccgatgat
    13261 ccgcgctggc taccggcgat gagcgaacgc gtaacgcgaa tggtgcagcg cgatcgtaat
    13321 cacccgagtg tgatcatctg gtcgctgggg aatgaatcag gccacggcgc taatcacgac
    13381 gcgctgtatc gctggatcaa atctgtcgat ccttcccgcc cggtgcagta tgaaggcggc
    13441 ggagccgaca ccacggccac cgatattatt tgcccgatgt acgcgcgcgt ggatgaagac
    13501 cagcccttcc cggctgtgcc gaaatggtcc atcaaaaaat ggctttcgct acctggagag
    13561 acgcgcccgc tgatcctttg cgaatacgcc cacgcgatgg gtaacagtct tggcggtttc
    13621 gctaaatact ggcaggcgtt tcgtcagtat ccccgtttac agggcggctt cgtctgggac
    13681 tgggtggatc agtcgctgat taaatatgat gaaaacggca acccgtggtc ggcttacggc
    13741 ggtgattttg gcgatacgcc gaacgatcgc cagttctgta tgaacggtct ggtctttgcc
    13801 gaccgcacgc cgcatccagc gctgacggaa gcaaaacacc agcagcagtt tttccagttc
    13861 cgtttatccg ggcaaaccat cgaagtgacc agcgaatacc tgttccgtca tagcgataac
    13921 gagctcctgc actggatggt ggcgctggat ggtaagccgc tggcaagcgg tgaagtgcct
    13981 ctggatgtcg ctccacaagg taaacagttg attgaactgc ctgaactacc gcagccggag
    14041 agcgccgggc aactctggct cacagtacgc gtagtgcaac cgaacgcgac cgcatggtca
    14101 gaagccgggc acatcagcgc ctggcagcag tggcgtctgg cggaaaacct cagtgtgacg
    14161 ctccccgccg cgtcccacgc catcccgcat ctgaccacca gcgaaatgga tttttgcatc
    14221 gagctgggta ataagcgttg gcaatttaac cgccagtcag gctttctttc acagatgtgg
    14281 attggcgata aaaaacaact gctgacgccg ctgcgcgatc agttcacccg tgcaccgctg
    14341 gataacgaca ttggcgtaag tgaagcgacc cgcattgacc ctaacgcctg ggtcgaacgc
    14401 tggaaggcgg cgggccatta ccaggccgaa gcagcgttgt tgcagtgcac ggcagataca
    14461 cttgctgatg cggtgctgat tacgaccgct cacgcgtggc agcatcaggg gaaaacctta
    14521 tttatcagcc ggaaaaccta ccggattgat ggtagtggtc aaatggcgat taccgttgat
    14581 gttgaagtgg cgagcgatac accgcatccg gcgcggattg gcctgaactg ccagctggcg
    14641 caggtagcag agcgggtaaa ctggctcgga ttagggccgc aagaaaacta tcccgaccgc
    14701 cttactgccg cctgttttga ccgctgggat ctgccattgt cagacatgta taccccgtac
    14761 gtcttcccga gcgaaaacgg tctgcgctgc gggacgcgcg aattgaatta tggcccacac
    14821 cagtggcgcg gcgacttcca gttcaacatc agccgctaca gtcaacagca actgatggaa
    14881 accagccatc gccatctgct gcacgcggaa gaaggcacat ggctgaatat cgacggtttc
    14941 catatgggga ttggtggcga cgactcctgg agcccgtcag tatcggcgga attccagctg
    15001 agcgccggtc gctaccatta ccagttggtc tggtgtcaaa aataataata accgggcagg
    15061 ggggatctaa gctctagata agtaatgatc ataatcagcc atatcacatc tgtagaggtt
    15121 ttacttgctt taaaaaacct cccacacctc cccctgaacc tgaaacataa aatgaatgca
    15181 attgttgttg ttaacttgtt tattgcagct tataatggtt acaaataaag caatagcatc
    15241 acaaatttca caaataaagc atttttttca ctgcattcta gttgtggttt gtccaaactc
    15301 atcaatgtat cttatcatgt ctggatccgg aataacttcg tatagcatac attatacgaa
    15361 gttatgttta aacggcgcgc cccggaattc gccttctgca ggagcgtaca gaacccaggg
    15421 ccctggcacc cgtgcagacc ctggcccacc ccacctgggc gctcagtgcc caagagatgt
    15481 ccacacctag gatgtcccgc ggtgggtggg gggcccgaga gacgggcagg ccgggggcag
    15541 gcctggccat gcggggccga accgggcact gcccagcgtg ggcgcggggg ccacggcgcg
    15601 cgcccccagc ccccgggccc agcaccccaa ggcggccaac gccaaaactc tccctcctcc
    15661 tcttcctcaa tctcgctctc gctctttttt tttttcgcaa aaggagggga gagggggtaa
    15721 aaaaatgctg cactgtgcgg cgaagccggt gagtgagcgg cgcggggcca atcagcgtgc
    15781 gccgttccga aagttgcctt ttatggctcg agcggccgcg gcggcgccct ataaaaccca
    15841 gcggcgcgac gcgccaccac cgccgagacc gcgtccgccc cgcgagcaca gagcctcgcc
    15901 tttgccgatc ctctagagtc gagatccgcc gccaccatga ttgaacaaga tggattgcac
    15961 gcaggttctc cggccgcttg ggtggagagg ctattcggct atgactgggc acaacagaca
    16021 atcggctgct ctgatgccgc cgtgttccgg ctgtcagcgc aggggcgccc ggttcttttt
    16081 gtcaagaccg acctgtccgg tgccctgaat gaactgcagg acgaggcagc gcggctatcg
    16141 tggctggcca cgacgggcgt tccttgcgca gctgtgctcg acgttgtcac tgaagcggga
    16201 agggactggc tgctattggg cgaagtgccg gggcaggatc tcctgtcatc tcaccttgct
    16261 cctgccgaga aagtatccat catggctgat gcaatgcggc ggctgcatac gcttgatccg
    16321 gctacctgcc cattcgacca ccaagcgaaa catcgcatcg agcgagcacg tactcggatg
    16381 gaagccggtc ttgtcgatca ggatgatctg gacgaagagc atcaggggct cgcgccagcc
    16441 gaactgttcg ccaggctcaa ggcgcgcatg cccgacggcg aggatctcgt cgtgacccat
    16501 ggcgatgcct gcttgccgaa tatcatggtg gaaaatggcc gcttttctgg attcatcgac
    16561 tgtggccggc tgggtgtggc ggaccgctat caggacatag cgttggctac ccgtgatatt
    16621 gctgaagagc ttggcggcga atgggctgac cgcttcctcg tgctttacgg tatcgccgct
    16681 cccgattcgc agcgcatcgc cttctatcgc cttcttgacg agttcttctg agcgggactc
    16741 tggggttcga aatgaccgac caagcgacgc ccaacctgcc atcacgagat ttcgattcca
    16801 ccgccgcctt ctatgaaagg ttgggcttcg gaatcgtttt ccgggacgcc ggctggatga
    16861 tcctccagcg cggggatctc atgctggagt tcttcgccca ccccccggat ctaagctcta
    16921 gataagtaat gatcataatc agccatatca catctgtaga ggttttactt gctttaaaaa
    16981 acctcccaca cctccccctg aacctgaaac ataaaatgaa tgcaattgtt gttgttaact
    17041 tgtttattgc agcttataat ggttacaaat aaagcaatag catcacaaat ttcacaaata
    17101 aagcattttt ttcactgcat tctagttgtg gtttgtccaa actcatcaat gtatcttatc
    17161 atgtctggat ccgggggtac cgcgtcgaga agttcctatt ccgaagttcc tattctctag
    17221 aaagtatagg aacttcgtcg agataacttc gtatagcata cattatacga agttatgtcg
    17281 agatatctag acccagcttt cttgtacaaa gtggttgata tctctatagt cgcagtaggc
    17341 ggtcagtgac tcttctctgt aacccttagg gaactgtcaa aaccgtgtaa agttccctag
    17401 ggctgaccac ttggtagaga ggacagtttc ttcttgctct gccatctccc ctcctggagt
    17461 ctcctaaata gcccagccaa atggctagcc ctcccgtgct tctgaatttg tactatgctg
    17521 cattcgaata ttagatagca ggctctgagc ccttgagaat gctatgcctg atccttcttc
    17581 tcagcccagt accctgagtc agcttgggtg gggaacacgt actttgaggg gctgacactg
    17641 tacagtctgt gcaaacaaac agacaaacaa acaaacagac agacaaacaa acaaaaccca
    17701 aaaccaacca aacaaaacca acccacaatt tcttcgttat ttgcctctag acaaatagga
    17761 gagaacctga ttgttcctgg tggagtgaag accatcgagg cgaatggccg aatggtcatt
    17821 cccggtggca ttgatgtcaa cacttacctg cagaagccct cccagggcat gacctcggct
    17881 gatgacttct tccagggcac taaagcagcg ctggcaggtg gaaccacgat gatcagtgag
    17941 tggcactttc cctggccttg gggagatggt ccatgagccc tgccctccac atcagtacac
    18001 actggtgctc aatgcatctg gccctgttct caggattcca tgtaactcct tgtcacaccc
    18061 taccacgata aatatagatc atcttcatgg gtgctctggt ccagaacaaa aagagttgag
    18121 atggcgcaac gcaattaatg ataacttcgt atagcataca ttatacgaag ttatggtctg
    18181 agctcgccat cagttcatta ttcaaggact tgaaacaaaa gctctcatag gtttgcaaaa
    18241 agtagcgacg aattgttatt taaagcagag ttagagaaca ggtcagagtc ccctgggaag
    18301 gcaagaggaa gacacccaag ggccccatta ttgttcaggg aacattattg ttcttcttac
    18361 gggggttcag ggagttctgg ttgctaaggg ccatggtgaa ggtggttctg ttgtgactga
    18421 tagtgtagat cacatgctta cttttctact gtacaaagcc cttaccacaa tggatctgat
    18481 tttaatcaca tacacttcca agcatgcgta ggcataaggt ggtaaagagg agattctacc
    18541 taaaagttcc ctttgagttt gctttactat actgcaccct gaaccagttc agactgaata
    18601 ggcctttctg gtctcctacc tgggtataag gagtccatga atgaatagaa cctaagacta
    18661 atggttgtta agggaaggaa aaaaatctct tccattgctc tgagaggggt gtgcatgcag
    18721 ctcaatgcag ctggattcct aggctgctaa caggttgcta ggtgtgttat ttagagtggt
    18781 gtgtgtgtgt gtgtgtgtgt gtgtgtgtgt gtgtgtgtgt gtgtagcatg tgcaggtgag
    18841 aatctcaggc taccaagtaa attattagtt attgatatga atattactta aggctgtgct
    18901 tagcccaagc aaagtggagt cccagggtgc taaactgttc cttatggttg cttgtcttaa
    18961 aatgactcgt gaaaattcag cctctgttga gggtctcctg agtcacatac ttctggcaaa
    19021 tgtcaccatc ctatgaatgc caagtgtgat gggaggagat cacaaggcag ggctcactct
    19081 ctttatcaaa ggcatcagct cactgagtga tccctgcatc agtaccttct accagtacaa
    19141 aaatgtagtg tcccagtcat cctccattag gctccacctc tcaaaagctc cagcatggga
    19201 accctgggga cccagcttca gacacataaa tacttgatgg acctactcag gtcacattta
    19261 tgctgaatct gaagccccat ttactattct gcactcatat atgtggacag gagggtagcg
    19321 ctgcagtggt cacgccaggc tatagctgga tcagggcact ggggcactcc ctctatggaa
    19381 cccatgcaaa tgcactacat cctattcatg gctcatccca gtaagcagga tggtctttga
    19441 gacctctcac ctcttcttgc aacagcagcc tttccctcgc tctcatttct actcatattg
    19501 gctgcactaa gtctcagagc caggtccaac ttccctgaag aactgtctgc cccagcgagg
    19561 cagggagaca ctggagaagg cagaaagctt cggggatgac taataccagt ccaatgaggt
    19621 atgcctgctc cctctgcttt gctttgtgtg agtgcctgct tttgcttggg tcccgttgct
    19681 atgaggtttt cttttaaaag gcaagactta cgataatcat ttgtcaagct ctgcttccag
    19741 aaagcttact ttcaagctgc ccagccttac ctattcctgc agtgtataca agagactaca
    19801 tatgtcaatt gacagcagag ccatctgagc tgtgagaacc aactctcacc tagcttggct
    19861 gacaagtcaa gtcaagttta tgtcttttta aatgaatagc tctttaaccc gctcactggc
    19921 taggagagtg gatgaaccag gactttagac cagagtgagc ttggaactga tcttcagaaa
    19981 ctaaacaagg atgggctagg actcagcctt gaggagcctc agtttcccta cctgcaggct
    20041 aggtattagg gttaatattc ctaatggtgg accctggcat tgatagtgat ggagatgaca
    20101 gtggcaaagg tagtgatggt ggtgatgata gtgaagatat caatggacct gattttgata
    20161 gtggtattga tgatgaagat agtgttagca acggtggtga tataacagat atgatggagt
    20221 tgacggggtg gtgatattgg tcgtggtgat ggtagtggtg atattgatgt gggcatattg
    20281 tggtggtgat ggtggtggtg atggtagttt cctatttact tactttttct atttctgtga
    20341 taaaacacca cgaccaaggc atcttataaa agactttagt tggtgtctta attaggtctt
    20401 ctattttgtt gtgaagggac accatgatga ccacagcaac tcttataaag gaaagtattt
    20461 cattgggact ggcttatcac tcagaggtat agtctattat cagcatggtg ggaagcctag
    20521 tggcatgcag gtagacatgg tactgaagag gtgctgagag gttctaaatc tcgatccaca
    20581 ggcagcatga agagagaatg agccatccgc tgtggcttga gcttctgaaa cctcaaagct
    20641 catcccctgt gacacatttc cttcaacaag cccacacctg cttcaacaaa gctacacctt
    20701 ccaatagtac cactccctat gagtctctgg gggccatttt cattcaaacc accacagttg
    20761 ggcttacagt ttcagagtgt tatgtcaaca gtggcagagc aaagtaatgg cagctgcaat
    20821 agctgagagc ccacatcttg atctgcaagc agagggtaga gggcacattg aaatgggatg
    20881 agtcttttga aacctcaaag tctacaccca gtgacacatc tccaacaagg tcatatctcc
    20941 taaacctcca caaatagttc tagcacatgg ggggccaagt attcagatgt ccaagtctta
    21001 tgggggacat ttccttcaaa gtaccacaat ccattctctg gtccctgtag acttgtggcc
    21061 atatcataat gaagcctgca tttggttaaa cttcaaagtt cttgtagtag tttcacattc
    21121 acagtctcaa aagtttaaaa gttcaaagtt catttgttgt tgctttttaa acccataggc
    21181 cttttttcct tcacaagttg aaagctcagc tagatggggt ctaaccatga gggaatccct
    21241 ccattattcc aattcatctc aggcttttcc ctgatttcct tatctcttcc agtgtaagcc
    21301 ttgggtccaa catcaacttc cctgttgctt gcttctccac atattgtgga ttttgtattt
    21361 cactttgcac ttcttactct tctgcactgt aaagctgaac aagagtgatt actaataacc
    21421 acaagacaga gtcaacacta gggtgttttg aaatctcctc caccaaagaa attcatctat
    21481 tcctttttag tttagcttca ggaaaattct taggtcaggg ccaaatgaca ggcagattct
    21541 ttgccaaaat atcacaggaa tgactgctag cccagtggct gctaaagtcc tcgttcctct
    21601 cttgagatga gcttccacat cgatagctct tagcactgct gtctcccaag ccctactagg
    21661 ctgactcatt atgctcagct tatggaatcc atctgctttt ccagcccaaa ggctcagtct
    21721 tccacattcc tcctcagagc cacacagtca gatatgtctc agcaatctcc catgacccac
    21781 tatcaatttc taacttggtt acttactgtt gtgac
//
