# Supplementary material for: CRISPR-Cas9 enables conditional mutagenesis of challenging loci
Source: Sci Rep. 2016 Sep 1;6:32326. doi: 10.1038/srep32326 (PMC5007477; doi:10.1038/srep32326)
Supplement: Supplementary File 3 [file srep32326-s3.zip › gb/HEP01004_A05_vector.gb]

LOCUS       182913#L1L2_Bact_P#L3L4_pD223_DTA_T_spec        21896 bp    dna     circular UNK 
ACCESSION   unknown
SOURCE      Mus musculus
  ORGANISM  Mus musculus
            Eukaryota; Metazoa; Chordata; Craniata; Vertebrata; Euteleostomi;
            Mammalia; Eutheria; Euarchontoglires; Glires; Rodentia;
            Sciurognathi; Muroidea; Muridae; Murinae; Mus.
COMMENT     cassette: L1L2_Bact_P
COMMENT     design_id: 182913
COMMENT     backbone: L3L4_pD223_DTA_T_spec
COMMENT     transcript_id: ENSMUST00000031256
FEATURES             Location/Qualifiers
     misc_feature    29..49
                     /note="B4 Gateway"
                     /label="B4 Gateway"
     misc_feature    74..111
                     /note="Transcription Terminator"
                     /label="Transcription Terminator"
     misc_feature    complement(185..438)
                     /note="BGH pA"
                     /label="BGH pA"
     CDS             complement(563..1219)
                     /note="DTA"
                     /label="DTA"
     promoter        complement(1233..1745)
                     /note="PGK promoter"
                     /label="PGK promoter"
     promoter        1746..1896
                     /note="spectinomycin promoter"
                     /label="spectinomycin promoter"
     CDS             1897..2907
                     /note="SpecR"
                     /label="SpecR"
     misc_feature    3055..3647
                     /note="pUC ori"
                     /label="pUC ori"
     misc_feature    3918..3945
                     /note="rrnB T2"
                     /label="rrnB T2"
     misc_feature    4077..4120
                     /note="rrnB T1"
                     /label="rrnB T1"
     misc_feature    4216..4236
                     /note="B3 Gateway"
                     /label="B3 Gateway"
     misc_feature    4242..4249
                     /note="AsiSI"
                     /label="AsiSI"
     misc_feature    1..4274
                     /note="Synthetic Backbone"
                     /label="Synthetic Backbone"
     exon            6746..6832
                     /db_xref="ENSEMBL:ENSMUSE00001308141"
                     /rank="5"
                     /note="ENSMUSE00001308141"
                     /label="ENSMUSE00001308141"
     exon            7977..8013
                     /db_xref="ENSEMBL:ENSMUSE00000187921"
                     /rank="6"
                     /note="ENSMUSE00000187921"
                     /label="ENSMUSE00000187921"
     misc_feature    4275..10269
                     /note="5 arm"
                     /label="5 arm"
     misc_feature    10297..10321
                     /note="B1 Gateway"
                     /label="B1 Gateway"
     misc_feature    10334..10381
                     /note="Frt"
                     /label="Frt"
     intron          10382..11256
                     /note="mouse En2 intron"
                     /label="mouse En2 intron"
     misc_feature    11254..11256
                     /note="Splice Acceptor"
                     /label="Splice Acceptor"
     exon            11257..11429
                     /note="mouse En2 exon"
                     /label="mouse En2 exon"
     misc_feature    11441..12034
                     /note="ECMV IRES"
                     /label="ECMV IRES"
     gene            12035..15095
                     /gene="lacZ"
                     /note="lacZ"
                     /label="lacZ"
     misc_feature    15134..15377
                     /note="SV40 polyadenylation site"
                     /label="SV40 polyadenylation site"
     misc_feature    15381..15414
                     /note="loxP"
                     /label="loxP"
     promoter        15441..15960
                     /note="human beta actin promoter"
                     /label="human beta actin promoter"
     gene            15986..16780
                     /gene="NeoR"
                     /note="NeoR"
                     /label="NeoR"
     misc_feature    16980..17221
                     /note="SV40 polyadenylation site"
                     /label="SV40 polyadenylation site"
     misc_feature    17238..17285
                     /note="Frt"
                     /label="Frt"
     misc_feature    17292..17325
                     /note="loxP"
                     /label="loxP"
     misc_feature    11271..11348
                     /note="FCHK std_gpr"
                     /label="FCHK std_gpr"
     misc_feature    17341..17361
                     /note="B2 Gateway"
                     /label="B2 Gateway"
     misc_feature    10270..17391
                     /note="Synthetic Cassette"
                     /label="Synthetic Cassette"
     exon            17773..17824
                     /db_xref="ENSEMBL:ENSMUSE00000187930"
                     /type="targeted"
                     /rank="7"
                     /note="target exon 1 ENSMUSE00000187930"
     misc_feature    17392..18042
                     /note="Critical Region"
                     /label="Critical Region"
     misc_feature    18066..18099
                     /note="Downstream LoxP"
                     /label="Downstream LoxP"
     misc_feature    18043..18122
                     /note="synthetic loxP region"
                     /label="synthetic loxP region"
     misc_feature    18123..21896
                     /note="3 arm"
                     /label="3 arm"
ORIGIN      
        1 ccactggccg tcgttttaca ttaattaaca acttttctat acaaagttga cagatctata
       61 gtgtcaccta aatccaaaaa aaccgggcca acattggccc ggtttttttc cgtttatctg
      121 tttaaactcg gccgctctag cctcgaggct agaactagtg gatctcgagc cccagctggt
      181 tctttccgcc tcagaagcca tagagcccac cgcatcccca gcatgcctgc tattgtcttc
      241 ccaatcctcc cccttgctgt cctgccccac cccacccccc agaatagaat gacacctact
      301 cagacaatgc gatgcaattt cctcatttta ttaggaaagg acagtgggag tggcaccttc
      361 cagggtcaag gaaggcacgg gggaggggca aacaacagat ggctggcaac tagaaggcac
      421 agtcgaggct gatcagcgag ctctaggatc tgcattccac cactgctccc attcatcagt
      481 tccataggtt ggaatctaaa atacacaaac aattagaatc agtagtttaa cacattatac
      541 acttaaaaat tttatattta ccttagagct ttaaatctct gtaggtagtt tgtccaatta
      601 tgtcacacca cagaagtaag gttccttcac aaagagatcg cctgacacga tttcctgcac
      661 aggcttgagc catatactca tacatcgcat cttggccacg ttttccacgg gtttcaaaat
      721 taatctcaag ttctacgctt aacgctttcg cctgttccca gttattaata tattcaacgc
      781 tagaactccc ctcagcgaag ggaaggctga gcactacacg cgaagcacca tcaccgaacc
      841 ttttgataaa ctcttccgtt ccgacttgct ccatcaacgg ttcagtgaga cttaaaccta
      901 actctttctt aatagtttcg gcattatcca cttttagtgc gagaaccttc gtcagtcctg
      961 gatacgtcac tttgaccacg cctccagctt ttccagagag cgggttttca ttatctacag
     1021 agtatcccgc agcgtcgtat ttattgtcgg tactataaaa ccctttccaa tcatcgtcat
     1081 aatttccttg tgtaccagat tttggctttt gtataccttt ttgaatggaa tctacataac
     1141 caggtttagt cccgtggtac gaagaaaagt tttccatcac aaaagattta gaagaatcaa
     1201 caacatcatc aggatccatg gcgaggacct gcaggtcgaa aggcccggag atgaggaaga
     1261 ggagaacagc gcggcagacg tgcgcttttg aagcgtgcag aatgccgggc ctccggagga
     1321 ccttcgggcg cccgccccgc ccctgagccc gcccctgagc ccgcccccgg acccacccct
     1381 tcccagcctc tgagcccaga aagcgaagga gcaaagctgc tattggccgc tgccccaaag
     1441 gcctacccgc ttccattgct cagcggtgct gtccatctgc acgagactag tgagacgtgc
     1501 tacttccatt tgtcacgtcc tgcacgacgc gagctgcggg gcggggggga acttcctgac
     1561 taggggagga gtagaaggtg gcgcgaaggg gccaccaaag aacggagccg gttggcgcct
     1621 accggtggat gtggaatgtg tgcgaggcca gaggccactt gtgtagcgcc aagtgcccag
     1681 cggggctgct aaagcgcatg ctccagactg ccttgggaaa agcgcctccc ctacccggta
     1741 gaattcgata aacagctcta gaccagccag gacagaaatg cctcgacttc gctgctaccc
     1801 aaggttgccg ggtgacgcac accgtggaaa cggatgaagg cacgaaccca gtggacataa
     1861 gcctgttcgg ttcgtaagct gtaatgcaag tagcgtatgc gctcacgcaa ctggtccaga
     1921 accttgaccg aacgcagcgg tggtaacggc gcagtggcgg ttttcatggc ttgttatgac
     1981 tgtttttttg gggtacagtc tatgcctcgg gcatccaagc agcaagcgcg ttacgccgtg
     2041 ggtcgatgtt tgatgttatg gagcagcaac gatgttacgc agcagggcag tcgccctaaa
     2101 acaaagttaa acattatgag ggaagcggtg atcgccgaag tatcgactca actatcagag
     2161 gtagttggcg tcatcgagcg ccatctcgaa ccgacgttgc tggccgtaca tttgtacggc
     2221 tccgcagtgg atggcggcct gaagccacac agtgatattg atttgctggt tacggtgacc
     2281 gtaaggcttg atgaaacaac gcggcgagct ttgatcaacg accttttgga aacttcggct
     2341 tcccctggag agagcgagat tctccgcgct gtagaagtca ccattgttgt gcacgacgac
     2401 atcattccgt ggcgttatcc agctaagcgc gaactgcaat ttggagaatg gcagcgcaat
     2461 gacattcttg caggtatctt cgagccagcc acgatcgaca ttgatctggc tatcttgctg
     2521 acaaaagcaa gagaacatag cgttgccttg gtaggtccag cggcggagga actctttgat
     2581 ccggttcctg aacaggatct atttgaggcg ctaaatgaaa ccttaacgct atggaactcg
     2641 ccgcccgact gggctggcga tgagcgaaat gtagtgctta cgttgtcccg catttggtac
     2701 agcgcagtaa ccggcaaaat cgcgccgaag gatgtcgctg ccgactgggc aatggagcgc
     2761 ctgccggccc agtatcagcc cgtcatactt gaagctagac aggcttatct tggacaagaa
     2821 gaagatcgct tggcctcgcg cgcagatcag ttggaagaat ttgtccacta cgtgaaaggc
     2881 gagatcacca aggtagtcgg caaataaccc tcgagccacc catgaccaaa atcccttaac
     2941 gtgagttacg cgtcgttcca ctgagcgtca gaccccgtag aaaagatcaa aggatcttct
     3001 tgagatcctt tttttctgcg cgtaatctgc tgcttgcaaa caaaaaaacc accgctacca
     3061 gcggtggttt gtttgccgga tcaagagcta ccaactcttt ttccgaaggt aactggcttc
     3121 agcagagcgc agataccaaa tactgttctt ctagtgtagc cgtagttagg ccaccacttc
     3181 aagaactctg tagcaccgcc tacatacctc gctctgctaa tcctgttacc agtggctgct
     3241 gccagtggcg ataagtcgtg tcttaccggg ttggactcaa gacgatagtt accggataag
     3301 gcgcagcggt cgggctgaac ggggggttcg tgcacacagc ccagcttgga gcgaacgacc
     3361 tacaccgaac tgagatacct acagcgtgag ctatgagaaa gcgccacgct tcccgaaggg
     3421 agaaaggcgg acaggtatcc ggtaagcggc agggtcggaa caggagagcg cacgagggag
     3481 cttccagggg gaaacgcctg gtatctttat agtcctgtcg ggtttcgcca cctctgactt
     3541 gagcgtcgat ttttgtgatg ctcgtcaggg gggcggagcc tatggaaaaa cgccagcaac
     3601 gcggcctttt tacggttcct ggccttttgc tggccttttg ctcacatgtt ctttcctgcg
     3661 ttatcccctg attctgtgga taaccgtatt accgcctttg agtgagctga taccgctcgc
     3721 cgcagccgaa cgaccgagcg cagcgagtca gtgagcgagg aagcggaaga gcgcccaata
     3781 cgcaaaccgc ctctccccgc gcgttggccg attcattaat gcagctggca cgacaggttt
     3841 cccgactgga aagcgggcag tgagcgcaac gcaattaata cgcgtaccgc tagccaggaa
     3901 gagtttgtag aaacgcaaaa aggccatccg tcaggatggc cttctgctta gtttgatgcc
     3961 tggcagttta tggcgggcgt cctgcccgcc accctccggg ccgttgcttc acaacgttca
     4021 aatccgctcc cggcggattt gtcctactca ggagagcgtt caccgacaaa caacagataa
     4081 aacgaaaggc ccagtcttcc gactgagcct ttcgttttat ttgatgcctg gcagttccct
     4141 actctcgcgt taacgctagc atggatgttt tcccagtcac gacgttgtaa aacgacggcc
     4201 agtcttaaat cgtgccaact ttattataca aagttgcgga cgcgatcgcc ggcggataac
     4261 aatttcacac aggaaccctg ctcaggcttt ggtattaact tttacacttc atgattctga
     4321 aaatttccac acatcatctc aaaatcctaa attacttatt atagatgacc acttagcatc
     4381 ctctctgaaa cagggtgtga tctattctgt atttaccccg gagtgactga gagagagggt
     4441 gggcctccgt gggcattgtg ttgtggggtt tgatgtgtag aagacaaacc atatcctttg
     4501 ctcaggggtg atagcattat agtactgtgc catagtcaaa acagccaccc tcccgtcctc
     4561 ctcacccggt gctgtgctgg ggacgctcag actgaaatgt gagcaaagtc acatttggga
     4621 gtcagaagtg agaagtggaa gaagggatcc cggacagaag cggcaggggc ctcttcacag
     4681 agaaagccca actctgcctt tctgtttcac attctccagc cttggctctc tcatggtgga
     4741 agcagggctc tgagctagca ggcgacccct gtgctctata tgaggggctg atccagagcc
     4801 ttctggtcaa ggttcccatt cttttgtgtc aacaatcttg agcttaccag gagcccaccg
     4861 acctttccta agagtgacgt ttctttcggc cctagatggt gcttgctatc ggttctcatt
     4921 ggttctctag ggccatgttt actgtggaag taaagaggaa gtggtgtgct ccctggggct
     4981 ctcagccaga gctgcctgtt gagtggcatg gttctagggg cccatggagg tgtacacgct
     5041 ggcatcacct gagcctgtgc ttataaaggg aggcccatcc cccgccaatc cattcttggt
     5101 gcctgttgcc agcctgtagg tgatctgctg gatgcagtct cctgaatatc tctagggcct
     5161 ctcagcaggt agcagtgtct tggagtagag tcgctgcagg tgacagaaca atagagctgt
     5221 ctaagtcgga aggctccacc ccaggtgatc tcatgctcag tggcagcaag gtcaaagcca
     5281 gcctactcaa ggctggggga ggctacagcc tcctgtggtg acggctttat gtggagtagc
     5341 attattgctt gcttatttgg tattcagata gggttctagg ttgttggatg tcagtgaaga
     5401 tgatagagcc attgcttccg tgaggatggg ggtaggaggg gtaaagttgc catgtgaatg
     5461 actggcgagt gaacaaagta gagaaccgag gaatagtgtg ggggagaagg ccacaggttg
     5521 atcgtgtttc tagaggaatg gctagtacca tggtggttct tgtgtgtgtg tgtgcgtgtg
     5581 tgtgtgtgtg tgtgtgtgat gagcaaggag tgagagaaga ctacagctgt aaggcctagc
     5641 agtgttgggc taaagaggta ccatacagtc catctttgcc ggtaggatgg cttggagtca
     5701 accgttcttt tctttgtaat ggccccaatt cccctaatgt ctaaggtgtt agggaagtga
     5761 gaaggttctt ttgactacca cagtaccgcc tagagtctga aagtgttgct atacttccca
     5821 gctgtgggct ttctcaggac gtagccttag gtcttgggta gtgttaggaa taattggtag
     5881 ttaaaagtca caaattccac agttgtaata agttatcagg aaacattccg actaagcaaa
     5941 agagcaggag ttcactggca cacgatcaga gtgcctggaa gtctccattt cagttaaaca
     6001 tggtgcagct gctaaggttg gtgctgcttg ctctaactca gcaaacactc aggaggctga
     6061 agcaggagag ttctacacac catgcttatc tcatagtgtt tgtgtgcacg tgtgcatgcg
     6121 cggatgtgcg tgttcctgat aacacactta atcaacaata cctaatttcc ctttagtgct
     6181 taagcaaagc agcataaacg ccacgattgt gctgaagagc atattaattc gtaagtgcta
     6241 gaaaccttgc ctttaactca gatattaggg agtgattaaa gttttgcttc ttaagcctgc
     6301 tgacggtgcc gccagggaag ggtcaaatct attagaaccc tcccgcacgg agcaagtggc
     6361 ctcaatgact tgtttgttta agtcaaacag gaaagttctt cctttgaact tcaataattc
     6421 ccggaagtgc agtggagaag ctgcaaggca gaatgtgccg agatggtggc ctttcttggc
     6481 tcagccttcc cagagctgcc tgctgctcca gggcccagag ctgcaccagc ctgccggcac
     6541 ctgctggagc gcttgcgcac tgtggtgttc ttgctgggcc gctcagtttc taatctaatg
     6601 ttcttaagct gctttttgtc agtttttttg ttcagcttcc agtgtatgta gcctggtaca
     6661 agtgttgccc actttgttag ctgaaaacta attcggatgt tccacttacg tctgccttcc
     6721 cttccttttc caaatctctt tctaggaaat gacccactcg tggccaccgc ctctgacagc
     6781 catacacaca cccagtacag ccgagccgtc cagatttcct ttccccacaa aggtaattcc
     6841 ataaatcatg acgggcacaa tatctgcagc agagggaagt gtaggggtgt gctgcagata
     6901 ctgtatccac cacagtgaga agaatacagg gtggtgctct ggtccttgct ctctggaatc
     6961 tttggagact gggctaaagg tcacggttta gcttttatgg tacttcctaa ggcttttaga
     7021 taatttattc tccttctcat gttagcaaga atgtcttaga attgtatagg gctttatatc
     7081 ttcaaaactt cttcgtgcag tttctcattt gagggcttat tctctagata acaaaccttg
     7141 tttatcttat acttcctaaa agttttttga agtgaacagc taacgctaat gttggtttcc
     7201 ataacaacca aacagactac tggcacgttt tcagtgatgt attgaaacag ccatcctttt
     7261 ctttttggct tatactttaa aagtattttt ctgttttgtt ttagtgggca tgggtgtgcc
     7321 acctgcatgc atgactttgt gtgtgcagca cgtgtgtgct gtggccacag aggccagaag
     7381 aggttgatgg ctctcttggt actggtgtat tagatggttg tgagctgtca cggtggtgct
     7441 gggaatcgaa ctctgctctg tggaagagcc atgatccctc ttaacactga gccatctctc
     7501 cattcccagt gtatactttt aaataacctt tagcatggat gtatcctgag cgcaggggtc
     7561 tgtctggctc gatgccatat tcatattcat atctctagga accttttcca tggtactgtt
     7621 ttgaggagct ctacctacaa accccaaact tacctcgttt attccaccct gtttataaca
     7681 atgcttttaa accaagaaga tccattaaga acatgcagag atcagattgg tcagtgtcca
     7741 tcttgtctgt tcggtgtgat tgatgattta ctggagaatt gggctgtttg ggccttgcag
     7801 aggcctatag aaggcgggcg gtttgcttca tgtagcaggc gatgagtaga ctgttccctt
     7861 cgccatcgct acattgtttt ctccaaattt gagttttagg aaaatatcgt ttgctataaa
     7921 gcctacatgg tgttgctgta agccacacag ctctaatggt gaacgtttct tcttaggacc
     7981 ctctgcacgt cagtcctgca acccagagcc aaagtgagtg accgtctgcc gtttgtgttg
     8041 cttacagagc aaatccgtgc tcctttgttg tggtttgttt ttgtttttaa taattgttaa
     8101 ccgatttggc aatgatacac tcaaaacaaa actcagagcc actctgtagg tactgtatga
     8161 agtaagctgt tttcattaaa ttctaaacaa atacaagtta atattacatg gcacatttac
     8221 ttttcttttt ctttacatca tggtacattt tttttaaaag atttatttat ttgttttatg
     8281 tatatgagta cactgttgct gtcttcagac ataccagatg agggcatcgg attccagtac
     8341 tgatggttgt gagacaccat tgtggttgct gggaattaaa ctcagaacct ttgtaagatc
     8401 actcagtgtt cctgactact gagtctctcc atcccttatg tcttgttttt caagacaggg
     8461 tttctctggc tgtcctagaa ctcactttgt agaccgggct ggcctctaac tcagatccac
     8521 cgcctctgtt gggttaaatt agtgtgccac cacacctagc tgacacatgg ttaggttgac
     8581 tacaactctt ggaactgtat ttaaggataa agtatttagc ccatcagtgg tttcctatag
     8641 catgaaacct gactcactca gctgtctgat gctgggagac tgggctgaca gttctctggt
     8701 taatggaatg ctcctgtgaa taataatgtg gcctctgtgg ctatcagatg agcacaacct
     8761 ccattgcaga gtgtagcctg caggccagtt tcatctcaac tcaacacagg cgagagccac
     8821 tttagaagag ggagcttcca ttgaaaaaat tgccctgcca aactggacct ggggggtggg
     8881 taggggtggg ggtgggggac ggactgtagt catttttttg actgctaatt gatgtgggag
     8941 gacccagctc actgccagca tgccacctgt gggctggtgg tcctggtgcc ataagaaggc
     9001 acgtggagca agctgtgagg agcacggtca gtaaggtgtg ctcttctatg gtctctgctc
     9061 tgctccagtt cctgccttga gctcctgcct tgacttcctt gagtgatgtg acccttttca
     9121 ctctaagctg cctttgatct tgttgtttta atcacagcca taaggacact aactaagaca
     9181 gcattcctgt cttagtatga tagcaagtca gtttatattt ggtttgtttt tttgttcctg
     9241 ttgttttgtt tcgttgtttt tctgtttttt tgttttgttt tgtttttgag acagtgttgc
     9301 tctgtgtagc tctgcctggc ctggaacttg ttttgtatgc caggctgacc ttgaactcac
     9361 agagccacct ccttctgtct cctgattgct tggattaaag ctgtgtgcta ccactgccca
     9421 gtgaattctt tttaaaaaac aaaaaacaaa caaaaaaagc caaaaacaac aacaaaaaac
     9481 cccactgagc ctattgtacc aaaacatatg tttcggaata tctgagtgtc ttgcttctta
     9541 tgtctgtgct tacacaacat ggctgcctaa agatttccag tttgcattgg ccaggatacc
     9601 ttcccatcag agtccttgtg agttcctggc tcctgtagct ctagatgtct aggccacagg
     9661 acagcaattt gaaaatgtga gagctgctgc caccatgagg agagagtggg taactgcaag
     9721 tgcaggaggg tttaagagtt gctcacccag cattggtccc ctgaccctga gtccctgtgt
     9781 ggacacatca acggcctttt gggtacatca ggacagtcct tggggatgaa tctctctgtg
     9841 gcacccctgt gccatgtccc tgaactttct gtcctggatc cagttctgtg aacctggctc
     9901 tcacccctct tcctcctggc cactgcacac ccaacctcac ctgggacaca cccggggctt
     9961 aacttctcca tctctccaca tgggctcttc ttcttcctga aggtcttcct gcatccacac
    10021 tgctggcaga atcccacacg ttctctctga tttagccatt gtaagctttc cacaattggc
    10081 ctttggtcat tactggtaga ctatggaatc tgaggacagt aaatttacat aattgcccca
    10141 tgtacttacc tcagactgcc ctaggtagtg gatgtttgtg ggcctgtttc gtgtccctcg
    10201 ggtacctttg cagaatggga cagatgtctg tatacatatt ggtctctacc aggctgtcta
    10261 taaatagcaa aggcgcataa cgataccacg atatcaacaa gtttgtacaa aaaagcaggc
    10321 tggcgccgga accgaagttc ctattccgaa gttcctattc tctagaaagt ataggaactt
    10381 cgaacccttt cccacaccac cctccacact tgccccaaac actgccaact atgtaggagg
    10441 aaggggttgg gactaacaga agaacccgtt gtggggaagc tgttgggagg gtcactttat
    10501 gttcttgccc aaggtcagtt gggtggcctg cttctgatga ggtggtccca aggtctgggg
    10561 tagaaggtga gagggacagg ccaccaaggt cagccccccc cccctatccc ataggagcca
    10621 ggtccctctc ctggacagga agactgaagg ggagatgcca gagactcagt gaagcctggg
    10681 gtaccctatt ggagtccttc aaggaaacaa acttggcctc accaggcctc agccttggct
    10741 cctcctggga actctactgc ccttgggatc cccttgtagt tgtgggttac ataggaaggg
    10801 ggacgggatt ccccttgact ggctagccta ctcttttctt cagtcttctc catctcctct
    10861 cacctgtctc tcgacccttt ccctaggata gacttggaaa aagataaggg gagaaaacaa
    10921 atgcaaacga ggccagaaag attttggctg ggcattcctt ccgctagctt ttattgggat
    10981 cccctagttt gtgataggcc ttttagctac atctgccaat ccatctcatt ttcacacaca
    11041 cacacaccac tttccttctg gtcagtgggc acatgtccag cctcaagttt atatcaccac
    11101 ccccaatgcc caacacttgt atggccttgg gcgggtcatc ccccccccca cccccagtat
    11161 ctgcaacctc aagctagctt gggtgcgttg gttgtggata agtagctaga ctccagcaac
    11221 cagtaacctc tgccctttct cctccatgac aaccaggtcc caggtcccga aaaccaaaga
    11281 agaagaaccc taacaaagag gacaagcggc ctcgcacagc cttcactgct gagcagctcc
    11341 agaggctcaa ggctgagttt cagaccaaca ggtacctgac agagcagcgg cgccagagtc
    11401 tggcacagga gctcggtacc cggaagatct ggactctaga gaattccgcc cctctccctc
    11461 ccccccccct aacgttactg gccgaagccg cttggaataa ggccggtgtg cgtttgtcta
    11521 tatgttattt tccaccatat tgccgtcttt tggcaatgtg agggcccgga aacctggccc
    11581 tgtcttcttg acgagcattc ctaggggtct ttcccctctc gccaaaggaa tgcaaggtct
    11641 gttgaatgtc gtgaaggaag cagttcctct ggaagcttct tgaagacaaa caacgtctgt
    11701 agcgaccctt tgcaggcagc ggaacccccc acctggcgac aggtgcctct gcggccaaaa
    11761 gccacgtgta taagatacac ctgcaaaggc ggcacaaccc cagtgccacg ttgtgagttg
    11821 gatagttgtg gaaagagtca aatggctctc ctcaagcgta ttcaacaagg ggctgaagga
    11881 tgcccagaag gtaccccatt gtatgggatc tgatctgggg cctcggtgca catgctttac
    11941 atgtgtttag tcgaggttaa aaaacgtcta ggccccccga accacgggga cgtggttttc
    12001 ctttgaaaaa cacgatgata agcttgccac aaccatggaa gatcccgtcg ttttacaacg
    12061 tcgtgactgg gaaaaccctg gcgttaccca acttaatcgc cttgcagcac atcccccttt
    12121 cgccagctgg cgtaatagcg aagaggcccg caccgatcgc ccttcccaac agttgcgcag
    12181 cctgaatggc gaatggcgct ttgcctggtt tccggcacca gaagcggtgc cggaaagctg
    12241 gctggagtgc gatcttcctg aggccgatac tgtcgtcgtc ccctcaaact ggcagatgca
    12301 cggttacgat gcgcccatct acaccaacgt gacctatccc attacggtca atccgccgtt
    12361 tgttcccacg gagaatccga cgggttgtta ctcgctcaca tttaatgttg atgaaagctg
    12421 gctacaggaa ggccagacgc gaattatttt tgatggcgtt aactcggcgt ttcatctgtg
    12481 gtgcaacggg cgctgggtcg gttacggcca ggacagtcgt ttgccgtctg aatttgacct
    12541 gagcgcattt ttacgcgccg gagaaaaccg cctcgcggtg atggtgctgc gctggagtga
    12601 cggcagttat ctggaagatc aggatatgtg gcggatgagc ggcattttcc gtgacgtctc
    12661 gttgctgcat aaaccgacta cacaaatcag cgatttccat gttgccactc gctttaatga
    12721 tgatttcagc cgcgctgtac tggaggctga agttcagatg tgcggcgagt tgcgtgacta
    12781 cctacgggta acagtttctt tatggcaggg tgaaacgcag gtcgccagcg gcaccgcgcc
    12841 tttcggcggt gaaattatcg atgagcgtgg tggttatgcc gatcgcgtca cactacgtct
    12901 gaacgtcgaa aacccgaaac tgtggagcgc cgaaatcccg aatctctatc gtgcggtggt
    12961 tgaactgcac accgccgacg gcacgctgat tgaagcagaa gcctgcgatg tcggtttccg
    13021 cgaggtgcgg attgaaaatg gtctgctgct gctgaacggc aagccgttgc tgattcgagg
    13081 cgttaaccgt cacgagcatc atcctctgca tggtcaggtc atggatgagc agacgatggt
    13141 gcaggatatc ctgctgatga agcagaacaa ctttaacgcc gtgcgctgtt cgcattatcc
    13201 gaaccatccg ctgtggtaca cgctgtgcga ccgctacggc ctgtatgtgg tggatgaagc
    13261 caatattgaa acccacggca tggtgccaat gaatcgtctg accgatgatc cgcgctggct
    13321 accggcgatg agcgaacgcg taacgcgaat ggtgcagcgc gatcgtaatc acccgagtgt
    13381 gatcatctgg tcgctgggga atgaatcagg ccacggcgct aatcacgacg cgctgtatcg
    13441 ctggatcaaa tctgtcgatc cttcccgccc ggtgcagtat gaaggcggcg gagccgacac
    13501 cacggccacc gatattattt gcccgatgta cgcgcgcgtg gatgaagacc agcccttccc
    13561 ggctgtgccg aaatggtcca tcaaaaaatg gctttcgcta cctggagaga cgcgcccgct
    13621 gatcctttgc gaatacgccc acgcgatggg taacagtctt ggcggtttcg ctaaatactg
    13681 gcaggcgttt cgtcagtatc cccgtttaca gggcggcttc gtctgggact gggtggatca
    13741 gtcgctgatt aaatatgatg aaaacggcaa cccgtggtcg gcttacggcg gtgattttgg
    13801 cgatacgccg aacgatcgcc agttctgtat gaacggtctg gtctttgccg accgcacgcc
    13861 gcatccagcg ctgacggaag caaaacacca gcagcagttt ttccagttcc gtttatccgg
    13921 gcaaaccatc gaagtgacca gcgaatacct gttccgtcat agcgataacg agctcctgca
    13981 ctggatggtg gcgctggatg gtaagccgct ggcaagcggt gaagtgcctc tggatgtcgc
    14041 tccacaaggt aaacagttga ttgaactgcc tgaactaccg cagccggaga gcgccgggca
    14101 actctggctc acagtacgcg tagtgcaacc gaacgcgacc gcatggtcag aagccgggca
    14161 catcagcgcc tggcagcagt ggcgtctggc ggaaaacctc agtgtgacgc tccccgccgc
    14221 gtcccacgcc atcccgcatc tgaccaccag cgaaatggat ttttgcatcg agctgggtaa
    14281 taagcgttgg caatttaacc gccagtcagg ctttctttca cagatgtgga ttggcgataa
    14341 aaaacaactg ctgacgccgc tgcgcgatca gttcacccgt gcaccgctgg ataacgacat
    14401 tggcgtaagt gaagcgaccc gcattgaccc taacgcctgg gtcgaacgct ggaaggcggc
    14461 gggccattac caggccgaag cagcgttgtt gcagtgcacg gcagatacac ttgctgatgc
    14521 ggtgctgatt acgaccgctc acgcgtggca gcatcagggg aaaaccttat ttatcagccg
    14581 gaaaacctac cggattgatg gtagtggtca aatggcgatt accgttgatg ttgaagtggc
    14641 gagcgataca ccgcatccgg cgcggattgg cctgaactgc cagctggcgc aggtagcaga
    14701 gcgggtaaac tggctcggat tagggccgca agaaaactat cccgaccgcc ttactgccgc
    14761 ctgttttgac cgctgggatc tgccattgtc agacatgtat accccgtacg tcttcccgag
    14821 cgaaaacggt ctgcgctgcg ggacgcgcga attgaattat ggcccacacc agtggcgcgg
    14881 cgacttccag ttcaacatca gccgctacag tcaacagcaa ctgatggaaa ccagccatcg
    14941 ccatctgctg cacgcggaag aaggcacatg gctgaatatc gacggtttcc atatggggat
    15001 tggtggcgac gactcctgga gcccgtcagt atcggcggaa ttccagctga gcgccggtcg
    15061 ctaccattac cagttggtct ggtgtcaaaa ataataataa ccgggcaggg gggatctaag
    15121 ctctagataa gtaatgatca taatcagcca tatcacatct gtagaggttt tacttgcttt
    15181 aaaaaacctc ccacacctcc ccctgaacct gaaacataaa atgaatgcaa ttgttgttgt
    15241 taacttgttt attgcagctt ataatggtta caaataaagc aatagcatca caaatttcac
    15301 aaataaagca tttttttcac tgcattctag ttgtggtttg tccaaactca tcaatgtatc
    15361 ttatcatgtc tggatccgga ataacttcgt atagcataca ttatacgaag ttatgtttaa
    15421 acggcgcgcc ccggaattcg ccttctgcag gagcgtacag aacccagggc cctggcaccc
    15481 gtgcagaccc tggcccaccc cacctgggcg ctcagtgccc aagagatgtc cacacctagg
    15541 atgtcccgcg gtgggtgggg ggcccgagag acgggcaggc cgggggcagg cctggccatg
    15601 cggggccgaa ccgggcactg cccagcgtgg gcgcgggggc cacggcgcgc gcccccagcc
    15661 cccgggccca gcaccccaag gcggccaacg ccaaaactct ccctcctcct cttcctcaat
    15721 ctcgctctcg ctcttttttt ttttcgcaaa aggaggggag agggggtaaa aaaatgctgc
    15781 actgtgcggc gaagccggtg agtgagcggc gcggggccaa tcagcgtgcg ccgttccgaa
    15841 agttgccttt tatggctcga gcggccgcgg cggcgcccta taaaacccag cggcgcgacg
    15901 cgccaccacc gccgagaccg cgtccgcccc gcgagcacag agcctcgcct ttgccgatcc
    15961 tctagagtcg agatccgccg ccaccatgat tgaacaagat ggattgcacg caggttctcc
    16021 ggccgcttgg gtggagaggc tattcggcta tgactgggca caacagacaa tcggctgctc
    16081 tgatgccgcc gtgttccggc tgtcagcgca ggggcgcccg gttctttttg tcaagaccga
    16141 cctgtccggt gccctgaatg aactgcagga cgaggcagcg cggctatcgt ggctggccac
    16201 gacgggcgtt ccttgcgcag ctgtgctcga cgttgtcact gaagcgggaa gggactggct
    16261 gctattgggc gaagtgccgg ggcaggatct cctgtcatct caccttgctc ctgccgagaa
    16321 agtatccatc atggctgatg caatgcggcg gctgcatacg cttgatccgg ctacctgccc
    16381 attcgaccac caagcgaaac atcgcatcga gcgagcacgt actcggatgg aagccggtct
    16441 tgtcgatcag gatgatctgg acgaagagca tcaggggctc gcgccagccg aactgttcgc
    16501 caggctcaag gcgcgcatgc ccgacggcga ggatctcgtc gtgacccatg gcgatgcctg
    16561 cttgccgaat atcatggtgg aaaatggccg cttttctgga ttcatcgact gtggccggct
    16621 gggtgtggcg gaccgctatc aggacatagc gttggctacc cgtgatattg ctgaagagct
    16681 tggcggcgaa tgggctgacc gcttcctcgt gctttacggt atcgccgctc ccgattcgca
    16741 gcgcatcgcc ttctatcgcc ttcttgacga gttcttctga gcgggactct ggggttcgaa
    16801 atgaccgacc aagcgacgcc caacctgcca tcacgagatt tcgattccac cgccgccttc
    16861 tatgaaaggt tgggcttcgg aatcgttttc cgggacgccg gctggatgat cctccagcgc
    16921 ggggatctca tgctggagtt cttcgcccac cccccggatc taagctctag ataagtaatg
    16981 atcataatca gccatatcac atctgtagag gttttacttg ctttaaaaaa cctcccacac
    17041 ctccccctga acctgaaaca taaaatgaat gcaattgttg ttgttaactt gtttattgca
    17101 gcttataatg gttacaaata aagcaatagc atcacaaatt tcacaaataa agcatttttt
    17161 tcactgcatt ctagttgtgg tttgtccaaa ctcatcaatg tatcttatca tgtctggatc
    17221 cgggggtacc gcgtcgagaa gttcctattc cgaagttcct attctctaga aagtatagga
    17281 acttcgtcga gataacttcg tatagcatac attatacgaa gttatgtcga gatatctaga
    17341 cccagctttc ttgtacaaag tggttgatat ctctatagtc gcagtaggcg gatgtgggag
    17401 agaggctata caaaacaaac aaggatgaac ctgagagtca agccaggtat gatttgagaa
    17461 cagaattgtc atggagcacc cttaggggcc taatcaattg tcatcaagaa cagaaactgt
    17521 cccccgcagt tatgagcagg atgggtgcca cctcaagctc tgtgctctgg ctaaaagtcc
    17581 gttgctgccg tttcgtttcc aaagaagcat tctctttcat gagaccataa atgctgcccc
    17641 aagcggctgc atcaagtgca gattggtact gcacctgggt aacggggaaa agctgacaag
    17701 agggaactca gcgagtggtt ggttgtataa aactgtttcc atgctgttct gactgcatct
    17761 tcctccccac agaacaatat gacacgcctt caaaaaccca ccccaatccc cagcaaggaa
    17821 cctcgtaagt aaaaaaggga aaagcaacct ttgtgtatta aaatttgata atatagcgtt
    17881 caaatttccc ctgtaagccc attatgtaga ctgacccccc ctcgctctca gctaatgagt
    17941 tcataaaagg gcttcactgt agagggcaga aatgaccccc agtaatggcc agttgaaggt
    18001 ttatgcactg tcgtagaatg tgctgaaggg gttttctgga aagagatggc gcaacgcaat
    18061 taatgataac ttcgtatagc atacattata cgaagttatg gtctgagctc gccatcagtt
    18121 cattatttat gcattgacca tggaactcca aaggctttgg cttttaaaat ttcaaactta
    18181 agttacccta gctctggaaa ttaaatttgg gggggactat gggatgagat tttctgccgt
    18241 tttccagcct atttattgtc agtatcctgt tctgttacct gctgttctta tccaggtcag
    18301 gcacctctaa atgtattcag ggattttgga acacttagtc ttcacgttat aggtgtttca
    18361 ctcagcattt tgacccagtt tgtttcttta aagtaaccaa ttactatttc cttactgctt
    18421 gccccataag taattgctag ggacagaggg aggctagctc ttcaggcttt cccctccgtg
    18481 tctgtgatgt caccagcaca ctgactggtt agatggatgt tgcagatgct ctcagagttc
    18541 agaatcctgc cccaggaggc cagaggaggg cgttagatcc cttggaactg gaattatagg
    18601 tggttgtgaa ccaccatgta ggtgctggga cttgaactct ggaaaagaac tgttgaactc
    18661 ttggtcctct ggaaaagcca ccagtgattt ttatatgctg agccatctcc ctagcctgtt
    18721 tcttctaatt tttttttttt ttttaaagct cagtttttgt tccttgtttt gggggaaggg
    18781 cattgccaga aagtgtcaga tgagttggag agattattac atgtcactgt cggagtgatt
    18841 ctcatttcaa cacagaaaga tgaacagtag cctaagagtt ttgatagatg aattttcatc
    18901 ttctggagga ttgtgagttg cttgtttttg tcttgttggt tttaaaatat gttttatttt
    18961 tgcttgatca gaatgtattt taatgtgctc ttggtggatg aggggttttc cttgttgatg
    19021 tcctctattt gaaaaagaca aaactcacca aacttatgtt actttgtttt ccccatttct
    19081 gttttgtgtt gtcatgcttt ctggcagttt tgagtcacta gcttagacta tggaagagct
    19141 actagggcca aggaccaatc tcatgggagt ctgtgatact gccccaggct accagactct
    19201 gtctgcactt gtctgtgatg gttggagatt gaggatcaag ccttggtcat ggaaaaaggt
    19261 ctgggccatt gcattgtggc atccaggagg gctcacttgg atcagcagag tagtggcatc
    19321 tagggcagga agtggctgtg tctgcttgag agtgaaggat gaagggttgg ccggctcctg
    19381 caccccagag cggcctgaga gggagtgggc agaagtcact tctctgtctg tccatcacac
    19441 gcagccctgg tgtcctagca acaccatagc aaccatggaa atcacagaag ctctattgca
    19501 aatgtactta cacctcctga tggggtcctc taaataaaga ctactcattc atttttgaaa
    19561 cgagtacctg taatggttgt cagggcaagg taaaatcagg actgaggcag tcaggtgggt
    19621 gtagaaagaa tgtaccagaa gtgctgcaga ggctgggtgg atggatgata atgcgtgatt
    19681 cagtagtgct atggggcagt tctcaacagt tggtatggtc tcatcacagt tggtatggta
    19741 ggtttcttag tgctggtggc taatttgatc ggtgacaacc ttgagtctca ctaatgtagc
    19801 tgagctcttt gagtggcagg gtggttgtct aacattcctg gaacaccaga attgttcatt
    19861 acagggttat ttatgctttg gtttgaaagg gaagggcaac ctacgtcttg ctatctctag
    19921 aagtaactaa ttctagagtg aggccctact ccctacctct gggtctgtag tacctcttgc
    19981 ttctgtctag tcttgggtgc aggagcaagc acagtggtag ccgaatatat gtgagtgcat
    20041 gtcttctgct ctcattattt tccagcgaac cctgtctgct ggtaactgat tagctatggt
    20101 atcagtactg tttgcctcca agttcagggg agggtatgtt tgtttagtga cacttggctg
    20161 ttggtccact tccttcccaa gatgtggatc tgcagttgcc ggacaacaca gaatgtttcc
    20221 taaggttatc gtgtcccgtg cagttccttg ccgggagcgc agggcacttg gcagcccctc
    20281 aggagggctg caggactcag gcctttgacg ctgtagagct ttagtgtaca tctcagggat
    20341 gagcgggtgg aagggtgcat acttcattta tttagtcatt gcttcaaccc ctgctttgag
    20401 tgaaggaata agagacaggg acttcagggt tacctggggt tgagtgagtt aatggtagcc
    20461 aggggtagtc taattttttt aagggggggt taaataacat gcgtgttcat gttgtctatt
    20521 gctagtgtgt aagtaccttg gtacagaggg agagccagga gtcgtttacc gtgctaccgt
    20581 tccaatcagc acagcgtact cacatgccag ctggaaggct ccggccttcc ctggccttct
    20641 ggcacttcct tgttttctgt tttgttcctc tgcggtgcag gggatgatgc ctagttcaat
    20701 gctcctggaa acttacaccc caaatcccga catgtccctt agaatgagct ccagtgacac
    20761 agctccctgt acctggtgat ctaaatcgta ttagtctaag aaaattcact tttctctcct
    20821 gccattttat agaaagttga ctcctgtagt ttgacggtgt tttacttgtg cattcattga
    20881 cagctctacc cgagaaatgt gttgctggca gatagctatc attaaaaaga gatgccgccc
    20941 cagtacttca gggacacaca cctgtgctgt cttgtatcca gtgacggatt tttgtggttg
    21001 ccaacactgc ttagtgtgct acagctggct tctttgaaag gggacacctt gttttcaagt
    21061 gactgagaac ctggggtcat gttatataca atgacctcat tacatagaga aggaagtgtt
    21121 ttaatgtgtt tctggaagaa aactagagat tggcagtgag gggcagtaag gagccctccc
    21181 cctgctccct cctgctctac cgttgccctt ccctctccat tccctcctcc ctcccctcct
    21241 cttcctccct cttcccctcc ccttctcccc tcttccagcc tttagtggct caggatctga
    21301 tttttttttt ttttgtttat gttatgatct ctcctttctt tataattcgt agcctcccag
    21361 ggtttcccac aggcaattgt ggcccatatt tctctgccct atttccaaaa ggaacccgaa
    21421 gccagaatta gtgggtactg taaagctatc atcacaggat tggagacaat ttggtctgca
    21481 ttatgagact gggtctccaa gaggaaaatg caccaatgcc aggccttgct caggaggcag
    21541 aggcaggcag gtctcagtga gttcaaggct agccttctct gcatagtgag aatctgccta
    21601 aagaccagac aagcacacaa agcaacaaat gtctgactgc attataaact tggggaattc
    21661 cagctgtgtc ttggagttca gcttcctcca ctccccatgc ccccaagtca tttggaggat
    21721 ggaataacgt actgtgtttt cataccacgt ttgaacacgt agggtgtgaa cacatgagtg
    21781 catcaacaca cctaccacca tcaggactta gcagttacag ataactaaaa tggtactaaa
    21841 aattaagcca gaggtgagct tattttaaat agttttgggg atcttgtttg ttgaga
//
