# Supplementary material for: CRISPR-Cas9 enables conditional mutagenesis of challenging loci
Source: Sci Rep. 2016 Sep 1;6:32326. doi: 10.1038/srep32326 (PMC5007477; doi:10.1038/srep32326)
Supplement: Supplementary File 3 [file srep32326-s3.zip › gb/HEP01004_B01_vector.gb]

LOCUS       44097#L1L2_Bact_P#L3L4_pD223_DTA_spec        22520 bp    dna     circular UNK 
ACCESSION   unknown
SOURCE      Mus musculus
  ORGANISM  Mus musculus
            Eukaryota; Metazoa; Chordata; Craniata; Vertebrata; Euteleostomi;
            Mammalia; Eutheria; Euarchontoglires; Glires; Rodentia;
            Sciurognathi; Muroidea; Muridae; Murinae; Mus.
COMMENT     cassette: L1L2_Bact_P
COMMENT     design_id: 44097
COMMENT     backbone: L3L4_pD223_DTA_spec
COMMENT     transcript_id: ENSMUST00000109376
FEATURES             Location/Qualifiers
     misc_feature    29..49
                     /note="B4 Gateway"
                     /label="B4 Gateway"
     misc_feature    complement(125..378)
                     /note="BGH pA"
                     /label="BGH pA"
     CDS             complement(503..1159)
                     /note="DTA"
                     /label="DTA"
     promoter        complement(1173..1685)
                     /note="PGK promoter"
                     /label="PGK promoter"
     promoter        1686..1836
                     /note="spectinomycin promoter"
                     /label="spectinomycin promoter"
     CDS             1837..2847
                     /note="SpecR"
                     /label="SpecR"
     misc_feature    2995..3587
                     /note="pUC ori"
                     /label="pUC ori"
     misc_feature    3858..3885
                     /note="rrnB T2"
                     /label="rrnB T2"
     misc_feature    4017..4060
                     /note="rrnB T1"
                     /label="rrnB T1"
     misc_feature    4156..4176
                     /note="B3 Gateway"
                     /label="B3 Gateway"
     misc_feature    4182..4189
                     /note="AsiSI"
                     /label="AsiSI"
     misc_feature    1..4214
                     /note="Synthetic Backbone"
                     /label="Synthetic Backbone"
     misc_feature    4215..9149
                     /note="5 arm"
                     /label="5 arm"
     misc_feature    9177..9201
                     /note="B1 Gateway"
                     /label="B1 Gateway"
     misc_feature    9214..9261
                     /note="Frt"
                     /label="Frt"
     intron          9262..10136
                     /note="mouse En2 intron"
                     /label="mouse En2 intron"
     misc_feature    10134..10136
                     /note="Splice Acceptor"
                     /label="Splice Acceptor"
     exon            10137..10309
                     /note="mouse En2 exon"
                     /label="mouse En2 exon"
     misc_feature    10321..10914
                     /note="ECMV IRES"
                     /label="ECMV IRES"
     gene            10915..13975
                     /gene="lacZ"
                     /note="lacZ"
                     /label="lacZ"
     misc_feature    14014..14257
                     /note="SV40 polyadenylation site"
                     /label="SV40 polyadenylation site"
     misc_feature    14261..14294
                     /note="loxP"
                     /label="loxP"
     promoter        14321..14840
                     /note="human beta actin promoter"
                     /label="human beta actin promoter"
     gene            14866..15660
                     /gene="NeoR"
                     /note="NeoR"
                     /label="NeoR"
     misc_feature    15860..16101
                     /note="SV40 polyadenylation site"
                     /label="SV40 polyadenylation site"
     misc_feature    16118..16165
                     /note="Frt"
                     /label="Frt"
     misc_feature    16172..16205
                     /note="loxP"
                     /label="loxP"
     misc_feature    10151..10228
                     /note="FCHK std_gpr"
                     /label="FCHK std_gpr"
     misc_feature    16221..16241
                     /note="B2 Gateway"
                     /label="B2 Gateway"
     misc_feature    9150..16271
                     /note="Synthetic Cassette"
                     /label="Synthetic Cassette"
     exon            16981..17138
                     /db_xref="ENSEMBL:ENSMUSE00000963267"
                     /type="targeted"
                     /rank="3"
                     /note="target exon 1 ENSMUSE00000963267"
     exon            16670..16867
                     /db_xref="ENSEMBL:ENSMUSE00000680050"
                     /type="targeted"
                     /rank="2"
                     /note="target exon 2 ENSMUSE00000680050"
     misc_feature    16272..17300
                     /note="Critical Region"
                     /label="Critical Region"
     misc_feature    17324..17357
                     /note="Downstream LoxP"
                     /label="Downstream LoxP"
     misc_feature    17301..17380
                     /note="synthetic loxP region"
                     /label="synthetic loxP region"
     exon            17687..17827
                     /db_xref="ENSEMBL:ENSMUSE00000680043"
                     /rank="4"
                     /note="ENSMUSE00000680043"
                     /label="ENSMUSE00000680043"
     misc_feature    17381..22520
                     /note="3 arm"
                     /label="3 arm"
ORIGIN      
        1 ccactggccg tcgttttaca ttaattaaca acttttctat acaaagttga cagatatctg
       61 tttaaactcg gccgctctag cctcgaggct agaactagtg gatctcgagc cccagctggt
      121 tctttccgcc tcagaagcca tagagcccac cgcatcccca gcatgcctgc tattgtcttc
      181 ccaatcctcc cccttgctgt cctgccccac cccacccccc agaatagaat gacacctact
      241 cagacaatgc gatgcaattt cctcatttta ttaggaaagg acagtgggag tggcaccttc
      301 cagggtcaag gaaggcacgg gggaggggca aacaacagat ggctggcaac tagaaggcac
      361 agtcgaggct gatcagcgag ctctaggatc tgcattccac cactgctccc attcatcagt
      421 tccataggtt ggaatctaaa atacacaaac aattagaatc agtagtttaa cacattatac
      481 acttaaaaat tttatattta ccttagagct ttaaatctct gtaggtagtt tgtccaatta
      541 tgtcacacca cagaagtaag gttccttcac aaagagatcg cctgacacga tttcctgcac
      601 aggcttgagc catatactca tacatcgcat cttggccacg ttttccacgg gtttcaaaat
      661 taatctcaag ttctacgctt aacgctttcg cctgttccca gttattaata tattcaacgc
      721 tagaactccc ctcagcgaag ggaaggctga gcactacacg cgaagcacca tcaccgaacc
      781 ttttgataaa ctcttccgtt ccgacttgct ccatcaacgg ttcagtgaga cttaaaccta
      841 actctttctt aatagtttcg gcattatcca cttttagtgc gagaaccttc gtcagtcctg
      901 gatacgtcac tttgaccacg cctccagctt ttccagagag cgggttttca ttatctacag
      961 agtatcccgc agcgtcgtat ttattgtcgg tactataaaa ccctttccaa tcatcgtcat
     1021 aatttccttg tgtaccagat tttggctttt gtataccttt ttgaatggaa tctacataac
     1081 caggtttagt cccgtggtac gaagaaaagt tttccatcac aaaagattta gaagaatcaa
     1141 caacatcatc aggatccatg gcgaggacct gcaggtcgaa aggcccggag atgaggaaga
     1201 ggagaacagc gcggcagacg tgcgcttttg aagcgtgcag aatgccgggc ctccggagga
     1261 ccttcgggcg cccgccccgc ccctgagccc gcccctgagc ccgcccccgg acccacccct
     1321 tcccagcctc tgagcccaga aagcgaagga gcaaagctgc tattggccgc tgccccaaag
     1381 gcctacccgc ttccattgct cagcggtgct gtccatctgc acgagactag tgagacgtgc
     1441 tacttccatt tgtcacgtcc tgcacgacgc gagctgcggg gcggggggga acttcctgac
     1501 taggggagga gtagaaggtg gcgcgaaggg gccaccaaag aacggagccg gttggcgcct
     1561 accggtggat gtggaatgtg tgcgaggcca gaggccactt gtgtagcgcc aagtgcccag
     1621 cggggctgct aaagcgcatg ctccagactg ccttgggaaa agcgcctccc ctacccggta
     1681 gaattcgata aacagctcta gaccagccag gacagaaatg cctcgacttc gctgctaccc
     1741 aaggttgccg ggtgacgcac accgtggaaa cggatgaagg cacgaaccca gtggacataa
     1801 gcctgttcgg ttcgtaagct gtaatgcaag tagcgtatgc gctcacgcaa ctggtccaga
     1861 accttgaccg aacgcagcgg tggtaacggc gcagtggcgg ttttcatggc ttgttatgac
     1921 tgtttttttg gggtacagtc tatgcctcgg gcatccaagc agcaagcgcg ttacgccgtg
     1981 ggtcgatgtt tgatgttatg gagcagcaac gatgttacgc agcagggcag tcgccctaaa
     2041 acaaagttaa acattatgag ggaagcggtg atcgccgaag tatcgactca actatcagag
     2101 gtagttggcg tcatcgagcg ccatctcgaa ccgacgttgc tggccgtaca tttgtacggc
     2161 tccgcagtgg atggcggcct gaagccacac agtgatattg atttgctggt tacggtgacc
     2221 gtaaggcttg atgaaacaac gcggcgagct ttgatcaacg accttttgga aacttcggct
     2281 tcccctggag agagcgagat tctccgcgct gtagaagtca ccattgttgt gcacgacgac
     2341 atcattccgt ggcgttatcc agctaagcgc gaactgcaat ttggagaatg gcagcgcaat
     2401 gacattcttg caggtatctt cgagccagcc acgatcgaca ttgatctggc tatcttgctg
     2461 acaaaagcaa gagaacatag cgttgccttg gtaggtccag cggcggagga actctttgat
     2521 ccggttcctg aacaggatct atttgaggcg ctaaatgaaa ccttaacgct atggaactcg
     2581 ccgcccgact gggctggcga tgagcgaaat gtagtgctta cgttgtcccg catttggtac
     2641 agcgcagtaa ccggcaaaat cgcgccgaag gatgtcgctg ccgactgggc aatggagcgc
     2701 ctgccggccc agtatcagcc cgtcatactt gaagctagac aggcttatct tggacaagaa
     2761 gaagatcgct tggcctcgcg cgcagatcag ttggaagaat ttgtccacta cgtgaaaggc
     2821 gagatcacca aggtagtcgg caaataaccc tcgagccacc catgaccaaa atcccttaac
     2881 gtgagttacg cgtcgttcca ctgagcgtca gaccccgtag aaaagatcaa aggatcttct
     2941 tgagatcctt tttttctgcg cgtaatctgc tgcttgcaaa caaaaaaacc accgctacca
     3001 gcggtggttt gtttgccgga tcaagagcta ccaactcttt ttccgaaggt aactggcttc
     3061 agcagagcgc agataccaaa tactgttctt ctagtgtagc cgtagttagg ccaccacttc
     3121 aagaactctg tagcaccgcc tacatacctc gctctgctaa tcctgttacc agtggctgct
     3181 gccagtggcg ataagtcgtg tcttaccggg ttggactcaa gacgatagtt accggataag
     3241 gcgcagcggt cgggctgaac ggggggttcg tgcacacagc ccagcttgga gcgaacgacc
     3301 tacaccgaac tgagatacct acagcgtgag ctatgagaaa gcgccacgct tcccgaaggg
     3361 agaaaggcgg acaggtatcc ggtaagcggc agggtcggaa caggagagcg cacgagggag
     3421 cttccagggg gaaacgcctg gtatctttat agtcctgtcg ggtttcgcca cctctgactt
     3481 gagcgtcgat ttttgtgatg ctcgtcaggg gggcggagcc tatggaaaaa cgccagcaac
     3541 gcggcctttt tacggttcct ggccttttgc tggccttttg ctcacatgtt ctttcctgcg
     3601 ttatcccctg attctgtgga taaccgtatt accgcctttg agtgagctga taccgctcgc
     3661 cgcagccgaa cgaccgagcg cagcgagtca gtgagcgagg aagcggaaga gcgcccaata
     3721 cgcaaaccgc ctctccccgc gcgttggccg attcattaat gcagctggca cgacaggttt
     3781 cccgactgga aagcgggcag tgagcgcaac gcaattaata cgcgtaccgc tagccaggaa
     3841 gagtttgtag aaacgcaaaa aggccatccg tcaggatggc cttctgctta gtttgatgcc
     3901 tggcagttta tggcgggcgt cctgcccgcc accctccggg ccgttgcttc acaacgttca
     3961 aatccgctcc cggcggattt gtcctactca ggagagcgtt caccgacaaa caacagataa
     4021 aacgaaaggc ccagtcttcc gactgagcct ttcgttttat ttgatgcctg gcagttccct
     4081 actctcgcgt taacgctagc atggatgttt tcccagtcac gacgttgtaa aacgacggcc
     4141 agtcttaaat cgtgccaact ttattataca aagttgcgga cgcgatcgcc ggcggataac
     4201 aatttcacac aggatatatt ttcagttact gtggagttaa tactgccttt atatttacat
     4261 tcagtctctg gcatcttatc ttctccagta ggcaatgcta tgttttcctg attgctattg
     4321 atcttcatcc tgcatccatg ccttgaattg ctgaagcaca tactccaatc tttgcattct
     4381 ggcactatct gagaatgtct ttccgtagga ggtttgttca atggttcact gcagactgtg
     4441 agcaatgatc cctgtgtgac tactactgcc attgtggttc tggggacact ctaaggccat
     4501 gatgtaggca gcacattctg tgggggcaaa ggggaaggaa tcccatgaac tttgaacttg
     4561 gcttagcagc atactggaat tttgtggctc tcaagactga caccgatcta gagagatgca
     4621 aaatccccct gagacctttc tgcttgggag acctttcaga accaaagctg tcatcagcca
     4681 gatgtgacac aagctggtac tcgggcaggg agtccatgtg tccatctggt actgatgtag
     4741 aggccaggag acagatgtgt gagggtgtgt ctagtgctgg ctgagtatcc agtgctgggg
     4801 tcttagggtt atttaaatat ggccccctca ttcctagcat tatctatgca tgttacgcta
     4861 atgagagtga gggaagggta tacacgaaat gccagactgt ccctcctatg ttctttctat
     4921 gtacttccat gatggattct cttgtacaac agcaggtctc attttgtctt cccctgcaca
     4981 tacattattg tgctttctga tagttattcc tcactaccag acctcatacg gtcctcactg
     5041 attctatctc accccacatc tgctcttatg tcatgtatat tccacgtgcc ccgtcttgga
     5101 gttcacacac tcttttcttt gataaagaga atttgataaa ttctcccgat gacactgttg
     5161 agaaaaatga aaacaaaaaa cacagttatt cgcctttttg agtctggatt gggctgtgca
     5221 ggtccacaca gttcctggca gcagcaggag cagggacgtg gacacagctc cacgctgtca
     5281 cctccaccgg ctgaggagat ccttcagtct ttgagtgacc ttgactcagg tgaaactgaa
     5341 cccttggcct tgccacagaa cagaatttca ggatgagctg gtacaaagca cagttagagt
     5401 ttattaagag atattttccc caagggactg gagagatagg tcagtcgtta agggcagtta
     5461 ctgttcttgc agaggaccca ggcttgcttt ctagccccag tgtggtagct cacaaccatc
     5521 tgtaactcca agtccagggg atttaacgcg tcttttgttc tcctgccaca acctgtccac
     5581 agatgcccag gctgactctc cacttcagct ggagagagag agtgcaggtg tctgaccacg
     5641 aactgcagca tgctaactag aatggcttcg tgtggatctc agggaacctt cgctttcaaa
     5701 gaagcgtgca cccattccca cagggtcagg ttttcaggtt tcattttcat ccccaccagc
     5761 agtgcaagaa ggccacctca cccggcacca gcatttccta gcccctgttt ttatgaggag
     5821 gatcattctt atggcactga gatagaatct caatgtcatt ttgatctgca cgtccctgag
     5881 tcgctaaaga tgttgaacat tttccgtaca ttgatcggca atttatgctt ctcttgacaa
     5941 tagctgaatg gacagttttc ctgcaggttt tgttggttat tttgtggttt tgtttgtttg
     6001 ttttgttttt gagatagggt cttaccatgt agctctggct ggcttagaac tcactatgta
     6061 gaccagatag gcctggaact cagagagaac cccctgcctc tgtctcccct gtgttgggat
     6121 taaaggtgta caccaccata cccagcctgg attttttttt ttatgtttaa tttgttctac
     6181 gtatttttat gctctgggta ttaatcttct gacagacgtg tatctggcaa agccttcctc
     6241 ccattctgga ggctgtcttg tttccctgtg aactgcttcc actcctccta tccgccaaca
     6301 ctcgctgtaa ctccctgagc tgtctagttc tttggcagaa agtacctgcc catacccccc
     6361 cccccccagc tttggtgttt atagtcttgt tttcaagcct tatagcatgg tcttgctgca
     6421 cagcagttaa gttcagtcat gaatgagcta gcatccggtc tatcctcggc gtgcacggag
     6481 gtcagacaga tgtgtgacat gggagtacca gcagcggata gcatccccac gcctggcaaa
     6541 tacaattctg aagcatctcg ttctctcctt cgattctgtg gctccatctg ggttcacagc
     6601 ctgaaatacc tgtgaggtaa aaaagtgtgt tcttggagta gtgttttctt cacagaccct
     6661 caaaagagtc aaaagatctg aatgcaggct ctgatggagc tgctgtgtag ttaaaattgt
     6721 gagcacatca aggtgaaaat tctcccttgg agcaggttcc tggtcgtcat agctactaca
     6781 gaggcagctg ttgttttcgg ttcttggctt acattctggg gatgggtgtg tgtgtgtgtg
     6841 tgtgtgtgac aggacataca catagctgtg gaggtcagga gacaactgtg gaactgtggg
     6901 agtcaaattc tctccttcca caatgtgtac tcctgggctt ccttctcaga tcataaagtt
     6961 tgactgcaag cctccttttc ttctgagccc tcttgctgcc cagtctttaa tggcaatagc
     7021 tagacaaata tcaagtgaat tgctacaggg cttccttttc ttggtgagag tcacacattc
     7081 cagtctttgt atctttgcaa aactttagtt taattcccca cttccaaaac ggtgtttatt
     7141 tgggttttgt ttgtttgttt gtttgttttc ccaaagtgtt gtcaggattt tcatagctct
     7201 gatgagagaa tggcttccaa attcccagtc ctcaagtgct gttctgtgct gtggggttga
     7261 ggagaccatc aagctagaat tcttgaatta ttaacttgtg tcatcacaga tactttatat
     7321 attctataat tcatatggaa ataatcatga tttcctaact tctctattaa caagaatcat
     7381 tccattgact taatttaaac atttcaacca gccacatgtt cgaggggggg gggctgggga
     7441 cctatttgct caggctatat tgctattttt taattaggta ttttctttat ttacatttca
     7501 aatgttatcc catttcccag tttccactcc aaaaatcccc tatcccctcc cccctccccc
     7561 tgctccccaa cccaccaact cccattcgtg gtcctggtat tcccctatac tggggcatag
     7621 agccttcaca ggaccaaggg cctctcctcc cattgatgac agactaggcc atcctctgct
     7681 acatatacag ctagagtcac aagttccacc atgtgttttc tttgatttgt ggtagagttc
     7741 caaggagctc tgggggtact ggttagttca tattgttgtt cctcctatgg ggcttcagtc
     7801 agtccccttc agctccctgg gtactttctc tagctccttc attggggacc ttgtgcttcg
     7861 tccaatggat gactgtgagc atccacttct gtatttgcca ggcactggca gagcctcaca
     7921 ggagacagct atatcaggct cctgtcagct agctctagtt agcatctgcc tagtgtctgg
     7981 gtgtggtggt tgtttatggg atgtatcccc aagtggggca gtctctggat ggtcgttcct
     8041 tcaggctctg ctccaaactt tgtttctgta actccttcca tgggtatttt gttccccctt
     8101 ctaaaaagga ttctgagctt ctgggctaat attctgtcgc tatttttaag tacaacaaaa
     8161 ttcactggat ctgtttttgt gtagaatttt taactttaaa tttaaagcaa ggttacaatg
     8221 tggttccctt tcacagggca tctttttttc tcatattgga gcaccctaaa attgctgtga
     8281 ataataaact tttgaaaact aagccttcta ggccagagtg gcattgaaag gaaaagtgaa
     8341 tacattttaa gatttctggc aggttaaacc aactaaaagg aaattttctt taagatgaag
     8401 cctacaagtt attgatgtca aggcgaccca gagatgaaaa acggccgcac aaattacagc
     8461 gaaaagatgg atagtcagct gagagctcag tagttaagag cccacactgc tccggcagag
     8521 ggtctggact tgattccaga cacgtgtgaa gggaggttca cagctgccta tgaccgtagc
     8581 tccaggagga tgcaacgccc tcttcccgtc tccatggttc atctggaccc acatgctccc
     8641 atgcatagac acacataatc catgaaatta gaaataaaaa acagatattt ttaaaaggtt
     8701 aggttttgtt cccacattag gttccaagtc tcctggaggc aggtacaaag ctgtatttgt
     8761 ttgtttgtct gttggttgtt gtttttaaaa gctatatttt ggtcattgtc cacatgagta
     8821 gattcccaac ttaaaaaaat aacaagcact tcacagtttc acaggcgtgc agaaagaacc
     8881 agaacattgt ttgtctttag attcaggggt ccagaatgaa ctcaagtaag atgtttcttt
     8941 taacttcatt aacaactgaa gcttttacat ataaatgaag acatttaaaa aaaagatatt
     9001 aagaaataaa atattagtta agaatcatgt tccttataaa taagacttct tttttcataa
     9061 gtctaaatag tgtattgctg gaaggccatt ctccctagtt tctgtgatgt catagctggt
     9121 gtttaaaggc tgatgggtgg gaagtaaaca aggcgcataa cgataccacg atatcaacaa
     9181 gtttgtacaa aaaagcaggc tggcgccgga accgaagttc ctattccgaa gttcctattc
     9241 tctagaaagt ataggaactt cgaacccttt cccacaccac cctccacact tgccccaaac
     9301 actgccaact atgtaggagg aaggggttgg gactaacaga agaacccgtt gtggggaagc
     9361 tgttgggagg gtcactttat gttcttgccc aaggtcagtt gggtggcctg cttctgatga
     9421 ggtggtccca aggtctgggg tagaaggtga gagggacagg ccaccaaggt cagccccccc
     9481 cccctatccc ataggagcca ggtccctctc ctggacagga agactgaagg ggagatgcca
     9541 gagactcagt gaagcctggg gtaccctatt ggagtccttc aaggaaacaa acttggcctc
     9601 accaggcctc agccttggct cctcctggga actctactgc ccttgggatc cccttgtagt
     9661 tgtgggttac ataggaaggg ggacgggatt ccccttgact ggctagccta ctcttttctt
     9721 cagtcttctc catctcctct cacctgtctc tcgacccttt ccctaggata gacttggaaa
     9781 aagataaggg gagaaaacaa atgcaaacga ggccagaaag attttggctg ggcattcctt
     9841 ccgctagctt ttattgggat cccctagttt gtgataggcc ttttagctac atctgccaat
     9901 ccatctcatt ttcacacaca cacacaccac tttccttctg gtcagtgggc acatgtccag
     9961 cctcaagttt atatcaccac ccccaatgcc caacacttgt atggccttgg gcgggtcatc
    10021 ccccccccca cccccagtat ctgcaacctc aagctagctt gggtgcgttg gttgtggata
    10081 agtagctaga ctccagcaac cagtaacctc tgccctttct cctccatgac aaccaggtcc
    10141 caggtcccga aaaccaaaga agaagaaccc taacaaagag gacaagcggc ctcgcacagc
    10201 cttcactgct gagcagctcc agaggctcaa ggctgagttt cagaccaaca ggtacctgac
    10261 agagcagcgg cgccagagtc tggcacagga gctcggtacc cggaagatct ggactctaga
    10321 gaattccgcc cctctccctc ccccccccct aacgttactg gccgaagccg cttggaataa
    10381 ggccggtgtg cgtttgtcta tatgttattt tccaccatat tgccgtcttt tggcaatgtg
    10441 agggcccgga aacctggccc tgtcttcttg acgagcattc ctaggggtct ttcccctctc
    10501 gccaaaggaa tgcaaggtct gttgaatgtc gtgaaggaag cagttcctct ggaagcttct
    10561 tgaagacaaa caacgtctgt agcgaccctt tgcaggcagc ggaacccccc acctggcgac
    10621 aggtgcctct gcggccaaaa gccacgtgta taagatacac ctgcaaaggc ggcacaaccc
    10681 cagtgccacg ttgtgagttg gatagttgtg gaaagagtca aatggctctc ctcaagcgta
    10741 ttcaacaagg ggctgaagga tgcccagaag gtaccccatt gtatgggatc tgatctgggg
    10801 cctcggtgca catgctttac atgtgtttag tcgaggttaa aaaacgtcta ggccccccga
    10861 accacgggga cgtggttttc ctttgaaaaa cacgatgata agcttgccac aaccatggaa
    10921 gatcccgtcg ttttacaacg tcgtgactgg gaaaaccctg gcgttaccca acttaatcgc
    10981 cttgcagcac atcccccttt cgccagctgg cgtaatagcg aagaggcccg caccgatcgc
    11041 ccttcccaac agttgcgcag cctgaatggc gaatggcgct ttgcctggtt tccggcacca
    11101 gaagcggtgc cggaaagctg gctggagtgc gatcttcctg aggccgatac tgtcgtcgtc
    11161 ccctcaaact ggcagatgca cggttacgat gcgcccatct acaccaacgt gacctatccc
    11221 attacggtca atccgccgtt tgttcccacg gagaatccga cgggttgtta ctcgctcaca
    11281 tttaatgttg atgaaagctg gctacaggaa ggccagacgc gaattatttt tgatggcgtt
    11341 aactcggcgt ttcatctgtg gtgcaacggg cgctgggtcg gttacggcca ggacagtcgt
    11401 ttgccgtctg aatttgacct gagcgcattt ttacgcgccg gagaaaaccg cctcgcggtg
    11461 atggtgctgc gctggagtga cggcagttat ctggaagatc aggatatgtg gcggatgagc
    11521 ggcattttcc gtgacgtctc gttgctgcat aaaccgacta cacaaatcag cgatttccat
    11581 gttgccactc gctttaatga tgatttcagc cgcgctgtac tggaggctga agttcagatg
    11641 tgcggcgagt tgcgtgacta cctacgggta acagtttctt tatggcaggg tgaaacgcag
    11701 gtcgccagcg gcaccgcgcc tttcggcggt gaaattatcg atgagcgtgg tggttatgcc
    11761 gatcgcgtca cactacgtct gaacgtcgaa aacccgaaac tgtggagcgc cgaaatcccg
    11821 aatctctatc gtgcggtggt tgaactgcac accgccgacg gcacgctgat tgaagcagaa
    11881 gcctgcgatg tcggtttccg cgaggtgcgg attgaaaatg gtctgctgct gctgaacggc
    11941 aagccgttgc tgattcgagg cgttaaccgt cacgagcatc atcctctgca tggtcaggtc
    12001 atggatgagc agacgatggt gcaggatatc ctgctgatga agcagaacaa ctttaacgcc
    12061 gtgcgctgtt cgcattatcc gaaccatccg ctgtggtaca cgctgtgcga ccgctacggc
    12121 ctgtatgtgg tggatgaagc caatattgaa acccacggca tggtgccaat gaatcgtctg
    12181 accgatgatc cgcgctggct accggcgatg agcgaacgcg taacgcgaat ggtgcagcgc
    12241 gatcgtaatc acccgagtgt gatcatctgg tcgctgggga atgaatcagg ccacggcgct
    12301 aatcacgacg cgctgtatcg ctggatcaaa tctgtcgatc cttcccgccc ggtgcagtat
    12361 gaaggcggcg gagccgacac cacggccacc gatattattt gcccgatgta cgcgcgcgtg
    12421 gatgaagacc agcccttccc ggctgtgccg aaatggtcca tcaaaaaatg gctttcgcta
    12481 cctggagaga cgcgcccgct gatcctttgc gaatacgccc acgcgatggg taacagtctt
    12541 ggcggtttcg ctaaatactg gcaggcgttt cgtcagtatc cccgtttaca gggcggcttc
    12601 gtctgggact gggtggatca gtcgctgatt aaatatgatg aaaacggcaa cccgtggtcg
    12661 gcttacggcg gtgattttgg cgatacgccg aacgatcgcc agttctgtat gaacggtctg
    12721 gtctttgccg accgcacgcc gcatccagcg ctgacggaag caaaacacca gcagcagttt
    12781 ttccagttcc gtttatccgg gcaaaccatc gaagtgacca gcgaatacct gttccgtcat
    12841 agcgataacg agctcctgca ctggatggtg gcgctggatg gtaagccgct ggcaagcggt
    12901 gaagtgcctc tggatgtcgc tccacaaggt aaacagttga ttgaactgcc tgaactaccg
    12961 cagccggaga gcgccgggca actctggctc acagtacgcg tagtgcaacc gaacgcgacc
    13021 gcatggtcag aagccgggca catcagcgcc tggcagcagt ggcgtctggc ggaaaacctc
    13081 agtgtgacgc tccccgccgc gtcccacgcc atcccgcatc tgaccaccag cgaaatggat
    13141 ttttgcatcg agctgggtaa taagcgttgg caatttaacc gccagtcagg ctttctttca
    13201 cagatgtgga ttggcgataa aaaacaactg ctgacgccgc tgcgcgatca gttcacccgt
    13261 gcaccgctgg ataacgacat tggcgtaagt gaagcgaccc gcattgaccc taacgcctgg
    13321 gtcgaacgct ggaaggcggc gggccattac caggccgaag cagcgttgtt gcagtgcacg
    13381 gcagatacac ttgctgatgc ggtgctgatt acgaccgctc acgcgtggca gcatcagggg
    13441 aaaaccttat ttatcagccg gaaaacctac cggattgatg gtagtggtca aatggcgatt
    13501 accgttgatg ttgaagtggc gagcgataca ccgcatccgg cgcggattgg cctgaactgc
    13561 cagctggcgc aggtagcaga gcgggtaaac tggctcggat tagggccgca agaaaactat
    13621 cccgaccgcc ttactgccgc ctgttttgac cgctgggatc tgccattgtc agacatgtat
    13681 accccgtacg tcttcccgag cgaaaacggt ctgcgctgcg ggacgcgcga attgaattat
    13741 ggcccacacc agtggcgcgg cgacttccag ttcaacatca gccgctacag tcaacagcaa
    13801 ctgatggaaa ccagccatcg ccatctgctg cacgcggaag aaggcacatg gctgaatatc
    13861 gacggtttcc atatggggat tggtggcgac gactcctgga gcccgtcagt atcggcggaa
    13921 ttccagctga gcgccggtcg ctaccattac cagttggtct ggtgtcaaaa ataataataa
    13981 ccgggcaggg gggatctaag ctctagataa gtaatgatca taatcagcca tatcacatct
    14041 gtagaggttt tacttgcttt aaaaaacctc ccacacctcc ccctgaacct gaaacataaa
    14101 atgaatgcaa ttgttgttgt taacttgttt attgcagctt ataatggtta caaataaagc
    14161 aatagcatca caaatttcac aaataaagca tttttttcac tgcattctag ttgtggtttg
    14221 tccaaactca tcaatgtatc ttatcatgtc tggatccgga ataacttcgt atagcataca
    14281 ttatacgaag ttatgtttaa acggcgcgcc ccggaattcg ccttctgcag gagcgtacag
    14341 aacccagggc cctggcaccc gtgcagaccc tggcccaccc cacctgggcg ctcagtgccc
    14401 aagagatgtc cacacctagg atgtcccgcg gtgggtgggg ggcccgagag acgggcaggc
    14461 cgggggcagg cctggccatg cggggccgaa ccgggcactg cccagcgtgg gcgcgggggc
    14521 cacggcgcgc gcccccagcc cccgggccca gcaccccaag gcggccaacg ccaaaactct
    14581 ccctcctcct cttcctcaat ctcgctctcg ctcttttttt ttttcgcaaa aggaggggag
    14641 agggggtaaa aaaatgctgc actgtgcggc gaagccggtg agtgagcggc gcggggccaa
    14701 tcagcgtgcg ccgttccgaa agttgccttt tatggctcga gcggccgcgg cggcgcccta
    14761 taaaacccag cggcgcgacg cgccaccacc gccgagaccg cgtccgcccc gcgagcacag
    14821 agcctcgcct ttgccgatcc tctagagtcg agatccgccg ccaccatgat tgaacaagat
    14881 ggattgcacg caggttctcc ggccgcttgg gtggagaggc tattcggcta tgactgggca
    14941 caacagacaa tcggctgctc tgatgccgcc gtgttccggc tgtcagcgca ggggcgcccg
    15001 gttctttttg tcaagaccga cctgtccggt gccctgaatg aactgcagga cgaggcagcg
    15061 cggctatcgt ggctggccac gacgggcgtt ccttgcgcag ctgtgctcga cgttgtcact
    15121 gaagcgggaa gggactggct gctattgggc gaagtgccgg ggcaggatct cctgtcatct
    15181 caccttgctc ctgccgagaa agtatccatc atggctgatg caatgcggcg gctgcatacg
    15241 cttgatccgg ctacctgccc attcgaccac caagcgaaac atcgcatcga gcgagcacgt
    15301 actcggatgg aagccggtct tgtcgatcag gatgatctgg acgaagagca tcaggggctc
    15361 gcgccagccg aactgttcgc caggctcaag gcgcgcatgc ccgacggcga ggatctcgtc
    15421 gtgacccatg gcgatgcctg cttgccgaat atcatggtgg aaaatggccg cttttctgga
    15481 ttcatcgact gtggccggct gggtgtggcg gaccgctatc aggacatagc gttggctacc
    15541 cgtgatattg ctgaagagct tggcggcgaa tgggctgacc gcttcctcgt gctttacggt
    15601 atcgccgctc ccgattcgca gcgcatcgcc ttctatcgcc ttcttgacga gttcttctga
    15661 gcgggactct ggggttcgaa atgaccgacc aagcgacgcc caacctgcca tcacgagatt
    15721 tcgattccac cgccgccttc tatgaaaggt tgggcttcgg aatcgttttc cgggacgccg
    15781 gctggatgat cctccagcgc ggggatctca tgctggagtt cttcgcccac cccccggatc
    15841 taagctctag ataagtaatg atcataatca gccatatcac atctgtagag gttttacttg
    15901 ctttaaaaaa cctcccacac ctccccctga acctgaaaca taaaatgaat gcaattgttg
    15961 ttgttaactt gtttattgca gcttataatg gttacaaata aagcaatagc atcacaaatt
    16021 tcacaaataa agcatttttt tcactgcatt ctagttgtgg tttgtccaaa ctcatcaatg
    16081 tatcttatca tgtctggatc cgggggtacc gcgtcgagaa gttcctattc cgaagttcct
    16141 attctctaga aagtatagga acttcgtcga gataacttcg tatagcatac attatacgaa
    16201 gttatgtcga gatatctaga cccagctttc ttgtacaaag tggttgatat ctctatagtc
    16261 gcagtaggcg gtttctctga atgtccagta agaagagaag ggctacccag tctttttagg
    16321 atttatttat ttatgttttt tggctgtttg ttttgttttt aatatgtgag tgtcctgtca
    16381 gcacgtatat ttgcatgcca aaagagggca tcagattcca ttgtagatgg ttgtgatcca
    16441 ccatgtggtt actgggaatc gaactcaaga cctcctctgg aagagcagcc agtgctctta
    16501 actgcagagt cgttgttcca aggattggcc agtcttgatg cacagtctgg aaaaaaatct
    16561 tactcttact gattcctagt gttctgaatg acgcaaaccc ggagaaaagg acacccaggt
    16621 cctaggacat ccaactgtta attctgctgc cctactctgt gaaccacagg tccttctgct
    16681 gaactactct gtgaaccaca ggtccttctg agggcggccc tcccatgaag ctgacataac
    16741 cacacctggc ccccacgctc acctgcacag ttttcttggg agatgaagct gcttggcctc
    16801 tctctactcg cagtgaccat tctgctttgc tgtaacatgg ctcgacctga aataaagaag
    16861 aagaacggtg aggcacggtg ttcctggggt ggcttgggtc ggggaacctt ccctctgaga
    16921 agtccaagga actccttggt acttcgctcc caagactcat cttgtgatat tcttccgcag
    16981 ttttttccaa acctggctat tgcccagagt atcgggttcc ctgccccttt gtccttatac
    17041 ctaaatgcag gcgtgataaa ggctgcaagg acgccctgaa gtgttgcttc ttctactgcc
    17101 agatgcgctg tgtggatcca tgggagagcc cagaataggt gagcggcccc caagacgcta
    17161 tttgccacgc tccttctaga aatgcgtgtg gagtcaaagg cagctgcgat ctgtctgtat
    17221 ctctagacag catggcaatc agagcatcta aattaattag aattatccag agattgtcct
    17281 cattcccaga aaaggcatcc gagatggcgc aacgcaatta atgataactt cgtatagcat
    17341 acattatacg aagttatggt ctgagctcgc catcagttca ataatttcca agcttcccaa
    17401 ctgctactga atgtttctta ggcgtatttt cagtggcctc ttttcacatc ttatagcaac
    17461 gaagcatttc acactatacc ttaaattata aagggatttt tttgaaatca taatttctta
    17521 cttggcactt acggaagcac ttactcttag cccttaattc gctgccagca cacctcggtg
    17581 ttcatggaac gagaacacgt agcatgatcc agagcatggt gaccaggtga cccagaacca
    17641 cgtctccagc atggtttaca tctgttctta tctctgttct ttctagacaa accggagaaa
    17701 acacatgtga ttcagtttca gtcgaggata gccggcctct gtttcctcct ccgagaggcc
    17761 catcctgaaa ctaaagatta agtgcttgtt aatatgagta caaaataaag gaataaagtg
    17821 ttgtgtattt gtttgttttc tgttgcaatt aaaaaaaata ccttaatctg ggactttaca
    17881 aatacggaag ttttacaacc cgcactgcaa aatatacttg aaagaatgcc cacgccgggc
    17941 gtggtggcgc aggcctttaa tcccagcact tgggaggcag aggcaggcag atttctgagt
    18001 tcgaggccag cctggtctac agagtgagtt ccaggacagc cagaactaca cagagaaacc
    18061 ctgtctcaaa aaacaacaac aacaaaaaaa ggtatgacaa ttgtaaatgc atacactcaa
    18121 aacactgaga cacccaattt caaataacaa acaataagag ggcaagctaa gtcagatggg
    18181 tccagacaga atggtaggga gggattttat acccgactct cagccacact caaagtcaaa
    18241 aagaaactgc agagttaaac tatcctggaa atcaaataga cttaacaggt atctatagga
    18301 tattcaacac aatcaaattt attttcagca gaattatcta aaataggctg tattgtgggt
    18361 cacaaagcaa accttaataa ataaaaagta actaaaataa tttcgtgtgt attgtcagat
    18421 cacagtacag agaaaccgga ggtcaggagc tgtgcccaaa gactctggga tactttcttg
    18481 agtagagaga tgagggggag agcatccgta gaacaaaatg aaaatgagaa cacagcttta
    18541 tctttgcaaa atggccaagg cagttctaaa ggaaaagttg tagttaccag agtttataca
    18601 gggagtcact gtgatgatca ggtaagagat ttaaaatgtt aaacagttaa attaaaatga
    18661 aagcatcatt ttggaggctc atagaaaaac agctaaggca gttctaacaa aacttatatt
    18721 tatcaatatt tgcttttaat taaatctgag aaatcttaaa taaataacct caaggatact
    18781 agacaaataa tggcaagcca aacagtaaag agaatctctt ataagcatca cctgtctgtc
    18841 aattaaaaaa aaaaaaaagc ttatggccaa taagctgagg cagagactaa gaggtgagag
    18901 aattctggga aatagtgaga ggctcgggag attcctctgg aaacacagag gaaaccagca
    18961 ggcagctaaa ctcaagataa aataaaggaa agactcactg gccagatgct gaggaagaag
    19021 caggccggga ctgaagggaa ggttacaaac ctgtaggtaa ctgaacccag gttagaatta
    19081 aaaagataat aagttaacaa caagtcagag gacaagccaa aacttactgt ctaggcattt
    19141 attaataagt aattagtctc tgagttgtca ttcctggagc aggcactggg agggaaaaaa
    19201 atggacttac attttttttt caccaagctc aaaagcagtg gctggcaaga aatcatgaag
    19261 gtcagggagg agatgcgtta aatagagact gaaagaaaag caactggaga gccatagaat
    19321 caggacaagg cactggcaca aaaacaggca tccagaccaa tgggaggaga cagaaaacca
    19381 gaaataaacc tgtgaaaaca cagccatctg agtttcccca aagatgccaa aacccactcc
    19441 tccggctctg ccgtcacagc acggacagtt tgtcttgtag gctcaggcca gcttcactcc
    19501 agagctgcta ctgtccttaa tgatcgcccc acagttctgg catctccaat atcctgggat
    19561 cttcactgaa actgaggttc caccttcatc aacagcctcc tggcttctct tcggggactc
    19621 tgatcctgcc tcccggtgcc aagcgtctga tcttcttcat tacactttta gtccagggtt
    19681 ctcactgcag tgaagctaga ccttccccag tagcctcttc cagcctttct tcatggtgac
    19741 tctgaccttg ccactcaatg tcaggcctca actgctctcc ttgacccctt tattccttca
    19801 aaaccagcac tgcctggaaa acccttgcac agtaccaagt ctggctgcca acagcaggac
    19861 cacagcttct atgtgtggac tatgaagaaa tcctctccta aaggtatcac cttaatgatg
    19921 atgatcttat taatcttatt aatcacagct gattcttcag ccctagctaa gtaatgttga
    19981 ctgtcccagt aatgcacagt tttttcttcc acagattgtt aattctagtg ccttacacaa
    20041 aaagccctgg atagtctttg cttccttctg aagtttcaga agttatgtct ccattgcctg
    20101 gacctatttc catccaagta ctagccagtc ccaaccctgt ttagcttcag agatcagtca
    20161 agatggggca tatttagaat agtgtggcta tacgcacctg tacccgtctc aatattccta
    20221 ttttccaaac ttccataaca ttcattgagc tttaagcact gaatggcttt cccaacccaa
    20281 agcagcaaga cgcttccata atccttatcc aaaaaaaaca gagaaaaggt ccagtccacc
    20341 acagcaagat tctactctct gctcttaatt tctgttctag atgttctgtt gctgtgatga
    20401 aacaccaacc aaacacaact tggggaggaa gtgtgcctta gttacttctt tagtgctgta
    20461 aagagacact ctgcccaagg cagcttacag aaggaaatgc ttatgggggt tcacagtttt
    20521 agaggatgag tcatgaccat tgtggtaggg agcagggcaa caggcaggca tggtgctgga
    20581 gcagtatatg atagcttaca tatagagaca caattcccag gcagagagag gggaggaggg
    20641 agagaggaag agagggaggg agggagggag ggagggaggg agggagggag agagagagag
    20701 agagagagag agagagagag agagagagag agagaacgca gatgccaccc tcagtgatac
    20761 acctcctcca acaagctccg cctccaaatc cttcccaaat agttccacca aatggcaacc
    20821 aagtattcaa acatatgatc ctatggggac tgctcccatt caacccacta caaaatggtt
    20881 tatttagctt acaccccaaa catggtctgt cgttaagaga agtcaggaca ggaaccatgg
    20941 gaaaactttg tttactggct tctttcctct gaattgctca gcccaatttt tgacaaagcc
    21001 tgggctcatc tatccagtga gtggcactgc ctacaatgaa ctgagccctg cctcatcaat
    21061 aattaacctt gaatatgcct ccacagacat gtccacagac caatctgatg gaggcatttt
    21121 tctcaactga ggtctcctct taccagagga ctttagattg tatcaagttg acaaaatcta
    21181 atgagcacaa ccagtcataa agaaagtaca aaattacaca gtggggaaat cccagtaggt
    21241 ggccccagaa cagctcctaa aaaggcaaac agtgctgttg aagttccgga gtgaggagca
    21301 acagatcgct catccatccc tccgtgctat ttaaattgtt acattgtatt gaagagctgc
    21361 ttgccacatt catgatggta gaacacgtct actctctgtg ccctctatct cgtcaatcca
    21421 gcaattccat ctctatatca cacttacact ctccaaaata aatgtgcgag gatattcatg
    21481 gcaatgcccc ttatcagagt caaagctaca aagtggatac atatagttct gctgacctga
    21541 cttttattct ttgtttttgg ttggttggtt tggggttttg ttgctgttgt ttgcttgttt
    21601 gttttgttgg ttgactgtaa gaatattttt gggagctttt ctatgttccc ctttgttccc
    21661 aaataaatat cacagagacc ttatatttat tacaagttgc aagcactata actaggcaga
    21721 tagtcatttg attataaccc aaccatgctg gcctggacta cttcccagct tcccagtcat
    21781 gtcattactt gtcttctgag tccttttgta ttttaataac ccacaaagtc acatttatgt
    21841 tgcccatttg ctaatgaatg tgagacagtc cactgagcat agttacgctg ccagtgccta
    21901 cacgacccct cttacattat taaatttggc tataagttta ctgttctttt tctttatgtt
    21961 ttccttctgc ccctctttta actatgtagc tcaggcaagg tcaagcactc aagatctatg
    22021 acatcactag ccctggtggt agttgttatt attctgaggg tttgctacac cccttgttgg
    22081 ttttaaatat tcactagggg tgtctacccc atttcagacc atttagttcc cagacaaaag
    22141 acacagagaa cttttggatt tataacaaac cttatagcac cacagctggg cagatatcaa
    22201 ccctctaagc tatcttgtct gcttccctgc tcaaatcccc ataaatgctt gcctctgttt
    22261 tgtttgcact gctcctgctt catcagacta gccctcatgg ccacatgctc atggtccata
    22321 ctaccccatg gcgactcctc ttcctcctcc ctggtccttc tctgaccccc agcctggaaa
    22381 ccttcacact gcctgcctct ttcttgtcta gttctgtcta tcagcaactt tattaaccaa
    22441 tcagggataa cttggaaggc aaagtttaca catcattttg tatgcacaag aatctgctcg
    22501 ttggacagta gtaagcacat
//
