# Supplementary material for: CRISPR-Cas9 enables conditional mutagenesis of challenging loci
Source: Sci Rep. 2016 Sep 1;6:32326. doi: 10.1038/srep32326 (PMC5007477; doi:10.1038/srep32326)
Supplement: Supplementary File 3 [file srep32326-s3.zip › gb/HEP01004_B02_vector.gb]

LOCUS       85581#L1L2_Bact_P#L3L4_pD223_DTA_T_spec        22085 bp    dna     circular UNK 
ACCESSION   unknown
SOURCE      Mus musculus
  ORGANISM  Mus musculus
            Eukaryota; Metazoa; Chordata; Craniata; Vertebrata; Euteleostomi;
            Mammalia; Eutheria; Euarchontoglires; Glires; Rodentia;
            Sciurognathi; Muroidea; Muridae; Murinae; Mus.
COMMENT     cassette: L1L2_Bact_P
COMMENT     design_id: 85581
COMMENT     backbone: L3L4_pD223_DTA_T_spec
COMMENT     transcript_id: ENSMUST00000172618
FEATURES             Location/Qualifiers
     misc_feature    29..49
                     /note="B4 Gateway"
                     /label="B4 Gateway"
     misc_feature    74..111
                     /note="Transcription Terminator"
                     /label="Transcription Terminator"
     misc_feature    complement(185..438)
                     /note="BGH pA"
                     /label="BGH pA"
     CDS             complement(563..1219)
                     /note="DTA"
                     /label="DTA"
     promoter        complement(1233..1745)
                     /note="PGK promoter"
                     /label="PGK promoter"
     promoter        1746..1896
                     /note="spectinomycin promoter"
                     /label="spectinomycin promoter"
     CDS             1897..2907
                     /note="SpecR"
                     /label="SpecR"
     misc_feature    3055..3647
                     /note="pUC ori"
                     /label="pUC ori"
     misc_feature    3918..3945
                     /note="rrnB T2"
                     /label="rrnB T2"
     misc_feature    4077..4120
                     /note="rrnB T1"
                     /label="rrnB T1"
     misc_feature    4216..4236
                     /note="B3 Gateway"
                     /label="B3 Gateway"
     misc_feature    4242..4249
                     /note="AsiSI"
                     /label="AsiSI"
     misc_feature    1..4274
                     /note="Synthetic Backbone"
                     /label="Synthetic Backbone"
     exon            10075..10158
                     /db_xref="ENSEMBL:ENSMUSE00000207070"
                     /rank="4"
                     /note="ENSMUSE00000207070"
                     /label="ENSMUSE00000207070"
     exon            9871..9947
                     /db_xref="ENSEMBL:ENSMUSE00000379834"
                     /rank="3"
                     /note="ENSMUSE00000379834"
                     /label="ENSMUSE00000379834"
     exon            6585..6812
                     /db_xref="ENSEMBL:ENSMUSE00000941817"
                     /rank="2"
                     /note="ENSMUSE00000941817"
                     /label="ENSMUSE00000941817"
     exon            5436..6029
                     /db_xref="ENSEMBL:ENSMUSE00000943105"
                     /rank="1"
                     /note="ENSMUSE00000943105"
                     /label="ENSMUSE00000943105"
     misc_feature    4275..10345
                     /note="5 arm"
                     /label="5 arm"
     misc_feature    10373..10397
                     /note="B1 Gateway"
                     /label="B1 Gateway"
     misc_feature    10410..10457
                     /note="Frt"
                     /label="Frt"
     intron          10458..11332
                     /note="mouse En2 intron"
                     /label="mouse En2 intron"
     misc_feature    11330..11332
                     /note="Splice Acceptor"
                     /label="Splice Acceptor"
     exon            11333..11505
                     /note="mouse En2 exon"
                     /label="mouse En2 exon"
     misc_feature    11517..12110
                     /note="ECMV IRES"
                     /label="ECMV IRES"
     gene            12111..15171
                     /gene="lacZ"
                     /note="lacZ"
                     /label="lacZ"
     misc_feature    15210..15453
                     /note="SV40 polyadenylation site"
                     /label="SV40 polyadenylation site"
     misc_feature    15457..15490
                     /note="loxP"
                     /label="loxP"
     promoter        15517..16036
                     /note="human beta actin promoter"
                     /label="human beta actin promoter"
     gene            16062..16856
                     /gene="NeoR"
                     /note="NeoR"
                     /label="NeoR"
     misc_feature    17056..17297
                     /note="SV40 polyadenylation site"
                     /label="SV40 polyadenylation site"
     misc_feature    17314..17361
                     /note="Frt"
                     /label="Frt"
     misc_feature    17368..17401
                     /note="loxP"
                     /label="loxP"
     misc_feature    11347..11424
                     /note="FCHK std_gpr"
                     /label="FCHK std_gpr"
     misc_feature    17417..17437
                     /note="B2 Gateway"
                     /label="B2 Gateway"
     misc_feature    10346..17467
                     /note="Synthetic Cassette"
                     /label="Synthetic Cassette"
     exon            17800..17872
                     /db_xref="ENSEMBL:ENSMUSE00000478840"
                     /type="targeted"
                     /rank="5"
                     /note="target exon 1 ENSMUSE00000478840"
     misc_feature    17468..18068
                     /note="Critical Region"
                     /label="Critical Region"
     misc_feature    18092..18125
                     /note="Downstream LoxP"
                     /label="Downstream LoxP"
     misc_feature    18069..18148
                     /note="synthetic loxP region"
                     /label="synthetic loxP region"
     exon            21581..21660
                     /db_xref="ENSEMBL:ENSMUSE00000207072"
                     /rank="7"
                     /note="ENSMUSE00000207072"
                     /label="ENSMUSE00000207072"
     exon            21198..21307
                     /db_xref="ENSEMBL:ENSMUSE00000207073"
                     /rank="6"
                     /note="ENSMUSE00000207073"
                     /label="ENSMUSE00000207073"
     misc_feature    18149..22085
                     /note="3 arm"
                     /label="3 arm"
ORIGIN      
        1 ccactggccg tcgttttaca ttaattaaca acttttctat acaaagttga cagatctata
       61 gtgtcaccta aatccaaaaa aaccgggcca acattggccc ggtttttttc cgtttatctg
      121 tttaaactcg gccgctctag cctcgaggct agaactagtg gatctcgagc cccagctggt
      181 tctttccgcc tcagaagcca tagagcccac cgcatcccca gcatgcctgc tattgtcttc
      241 ccaatcctcc cccttgctgt cctgccccac cccacccccc agaatagaat gacacctact
      301 cagacaatgc gatgcaattt cctcatttta ttaggaaagg acagtgggag tggcaccttc
      361 cagggtcaag gaaggcacgg gggaggggca aacaacagat ggctggcaac tagaaggcac
      421 agtcgaggct gatcagcgag ctctaggatc tgcattccac cactgctccc attcatcagt
      481 tccataggtt ggaatctaaa atacacaaac aattagaatc agtagtttaa cacattatac
      541 acttaaaaat tttatattta ccttagagct ttaaatctct gtaggtagtt tgtccaatta
      601 tgtcacacca cagaagtaag gttccttcac aaagagatcg cctgacacga tttcctgcac
      661 aggcttgagc catatactca tacatcgcat cttggccacg ttttccacgg gtttcaaaat
      721 taatctcaag ttctacgctt aacgctttcg cctgttccca gttattaata tattcaacgc
      781 tagaactccc ctcagcgaag ggaaggctga gcactacacg cgaagcacca tcaccgaacc
      841 ttttgataaa ctcttccgtt ccgacttgct ccatcaacgg ttcagtgaga cttaaaccta
      901 actctttctt aatagtttcg gcattatcca cttttagtgc gagaaccttc gtcagtcctg
      961 gatacgtcac tttgaccacg cctccagctt ttccagagag cgggttttca ttatctacag
     1021 agtatcccgc agcgtcgtat ttattgtcgg tactataaaa ccctttccaa tcatcgtcat
     1081 aatttccttg tgtaccagat tttggctttt gtataccttt ttgaatggaa tctacataac
     1141 caggtttagt cccgtggtac gaagaaaagt tttccatcac aaaagattta gaagaatcaa
     1201 caacatcatc aggatccatg gcgaggacct gcaggtcgaa aggcccggag atgaggaaga
     1261 ggagaacagc gcggcagacg tgcgcttttg aagcgtgcag aatgccgggc ctccggagga
     1321 ccttcgggcg cccgccccgc ccctgagccc gcccctgagc ccgcccccgg acccacccct
     1381 tcccagcctc tgagcccaga aagcgaagga gcaaagctgc tattggccgc tgccccaaag
     1441 gcctacccgc ttccattgct cagcggtgct gtccatctgc acgagactag tgagacgtgc
     1501 tacttccatt tgtcacgtcc tgcacgacgc gagctgcggg gcggggggga acttcctgac
     1561 taggggagga gtagaaggtg gcgcgaaggg gccaccaaag aacggagccg gttggcgcct
     1621 accggtggat gtggaatgtg tgcgaggcca gaggccactt gtgtagcgcc aagtgcccag
     1681 cggggctgct aaagcgcatg ctccagactg ccttgggaaa agcgcctccc ctacccggta
     1741 gaattcgata aacagctcta gaccagccag gacagaaatg cctcgacttc gctgctaccc
     1801 aaggttgccg ggtgacgcac accgtggaaa cggatgaagg cacgaaccca gtggacataa
     1861 gcctgttcgg ttcgtaagct gtaatgcaag tagcgtatgc gctcacgcaa ctggtccaga
     1921 accttgaccg aacgcagcgg tggtaacggc gcagtggcgg ttttcatggc ttgttatgac
     1981 tgtttttttg gggtacagtc tatgcctcgg gcatccaagc agcaagcgcg ttacgccgtg
     2041 ggtcgatgtt tgatgttatg gagcagcaac gatgttacgc agcagggcag tcgccctaaa
     2101 acaaagttaa acattatgag ggaagcggtg atcgccgaag tatcgactca actatcagag
     2161 gtagttggcg tcatcgagcg ccatctcgaa ccgacgttgc tggccgtaca tttgtacggc
     2221 tccgcagtgg atggcggcct gaagccacac agtgatattg atttgctggt tacggtgacc
     2281 gtaaggcttg atgaaacaac gcggcgagct ttgatcaacg accttttgga aacttcggct
     2341 tcccctggag agagcgagat tctccgcgct gtagaagtca ccattgttgt gcacgacgac
     2401 atcattccgt ggcgttatcc agctaagcgc gaactgcaat ttggagaatg gcagcgcaat
     2461 gacattcttg caggtatctt cgagccagcc acgatcgaca ttgatctggc tatcttgctg
     2521 acaaaagcaa gagaacatag cgttgccttg gtaggtccag cggcggagga actctttgat
     2581 ccggttcctg aacaggatct atttgaggcg ctaaatgaaa ccttaacgct atggaactcg
     2641 ccgcccgact gggctggcga tgagcgaaat gtagtgctta cgttgtcccg catttggtac
     2701 agcgcagtaa ccggcaaaat cgcgccgaag gatgtcgctg ccgactgggc aatggagcgc
     2761 ctgccggccc agtatcagcc cgtcatactt gaagctagac aggcttatct tggacaagaa
     2821 gaagatcgct tggcctcgcg cgcagatcag ttggaagaat ttgtccacta cgtgaaaggc
     2881 gagatcacca aggtagtcgg caaataaccc tcgagccacc catgaccaaa atcccttaac
     2941 gtgagttacg cgtcgttcca ctgagcgtca gaccccgtag aaaagatcaa aggatcttct
     3001 tgagatcctt tttttctgcg cgtaatctgc tgcttgcaaa caaaaaaacc accgctacca
     3061 gcggtggttt gtttgccgga tcaagagcta ccaactcttt ttccgaaggt aactggcttc
     3121 agcagagcgc agataccaaa tactgttctt ctagtgtagc cgtagttagg ccaccacttc
     3181 aagaactctg tagcaccgcc tacatacctc gctctgctaa tcctgttacc agtggctgct
     3241 gccagtggcg ataagtcgtg tcttaccggg ttggactcaa gacgatagtt accggataag
     3301 gcgcagcggt cgggctgaac ggggggttcg tgcacacagc ccagcttgga gcgaacgacc
     3361 tacaccgaac tgagatacct acagcgtgag ctatgagaaa gcgccacgct tcccgaaggg
     3421 agaaaggcgg acaggtatcc ggtaagcggc agggtcggaa caggagagcg cacgagggag
     3481 cttccagggg gaaacgcctg gtatctttat agtcctgtcg ggtttcgcca cctctgactt
     3541 gagcgtcgat ttttgtgatg ctcgtcaggg gggcggagcc tatggaaaaa cgccagcaac
     3601 gcggcctttt tacggttcct ggccttttgc tggccttttg ctcacatgtt ctttcctgcg
     3661 ttatcccctg attctgtgga taaccgtatt accgcctttg agtgagctga taccgctcgc
     3721 cgcagccgaa cgaccgagcg cagcgagtca gtgagcgagg aagcggaaga gcgcccaata
     3781 cgcaaaccgc ctctccccgc gcgttggccg attcattaat gcagctggca cgacaggttt
     3841 cccgactgga aagcgggcag tgagcgcaac gcaattaata cgcgtaccgc tagccaggaa
     3901 gagtttgtag aaacgcaaaa aggccatccg tcaggatggc cttctgctta gtttgatgcc
     3961 tggcagttta tggcgggcgt cctgcccgcc accctccggg ccgttgcttc acaacgttca
     4021 aatccgctcc cggcggattt gtcctactca ggagagcgtt caccgacaaa caacagataa
     4081 aacgaaaggc ccagtcttcc gactgagcct ttcgttttat ttgatgcctg gcagttccct
     4141 actctcgcgt taacgctagc atggatgttt tcccagtcac gacgttgtaa aacgacggcc
     4201 agtcttaaat cgtgccaact ttattataca aagttgcgga cgcgatcgcc ggcggataac
     4261 aatttcacac aggacctagc tgaaaagtag attccaaagt ggatgtggta cgatttgtgc
     4321 aatttagggg tggaatcaca tagaacagga cttcaaggtc agttggaggc caggcaggga
     4381 taatgcatag gaccctaaac taaaaaaaca aagtaaaaag attactgggc cactcagagc
     4441 caccggccac aaaatgagag cccccagaca atctgctgat aactttggtc ccagatggta
     4501 caattcacag gccaacatcc ctaagtgccc aggagccacc agacttggaa gctgttttgc
     4561 aggctgggat ggatccaaac cagatctgtt gggggtacag atctagtgtg tcaggaactt
     4621 gtatctaagc cgaccttgtc tacaactcag ccccaatgag agaccaaggt ccctcaggat
     4681 ctggtgctca ctgtgatctt aactcttaaa cagtacggct acgaacagga ggaattaaca
     4741 gggtgagctc cagggaatgt tggacaattg tgggcaaggg gcatgggacc ttagttcctg
     4801 ttttggggca cccaacaacc tcaaaaggta agaggagaac gaaggaagga gagagtggtg
     4861 agtagatgga cggagatact gacagatgaa cactggagtc cctggcagca attggaccca
     4921 tagtccaaat tcccaggaag cccttgttgg ctgcaactgg ccccgaaagg cctccagcac
     4981 gtgccaaaaa aaaaggagca ggcgccagaa tggccaccag ggggccagcc gacggttcta
     5041 agtacccgtc ccgtcggtga gtcggtgagg aagcatccga gctgggttgc agaggactgg
     5101 ccgaggaaac tggactaggc cacggcgtga caaaagcgtg tccagcgggg ccagcagaag
     5161 ccgcacaggg gtttcaggtg gaactaaggt gtggggtgcg gcacagggaa gaggcctggg
     5221 gcgcgcgcgc gggggggggg gtccgcgggt gctgcccctc ccccacggcg caggcccatt
     5281 cccctccccc actagggggc taactcgtag gttagggagc atccacattt ctctccccgt
     5341 cggttttgct tgcgtttggc cctttgtatg aggctagttc attggatagt ttcgaggttc
     5401 accccgccca agttcctgag ctggccaatt gcagaaagtg tcacagcgcg ctaagttccg
     5461 gggatcgtca ccgtactgcg acgattccca ggatgtttag gcctcagtga tctttgctcc
     5521 cgggactcgg gccttgagcc caaggatacc tccagagcct gtgcccggga aggtgccctc
     5581 tgagcatccg gatgaccctt gggaatctat gcttcttttt cctcacacga ctctctgatg
     5641 tgtcctcgag tggacgcgct catcccgaag aggagtttgc agacgctccc tcgagcctag
     5701 gacgcggccc ctttaagagt gcggccgttc agggcaccgc ctgcttggac aggcgccctg
     5761 ggctcgggct ccttaggcgg tcgcgggcaa cgagggcgcg gcagccgcgt gcgggctgcg
     5821 ggaagctcgt gtttaagtag acgcgtaggc caccggacgg gagggacggt aagctgagca
     5881 ggcgtgtggc gggcagccca gctcaggccc cgccccgccc gctggggtcc tgcgctccgt
     5941 gctgcgcgcg gcgggcgcgg agggaagtcc cgagacaaag gagcgccgcc gcctctgccg
     6001 ccgcgacggt ccgggccgcg gtcgcccagg tgagccgcca ccggcctgcg cacgcactcc
     6061 catcttcgcc cggactcgcc gccgttccca gtgagcttcc gggaggcgcc gagcggagcc
     6121 acggcggcct cctctcgctc gcggcctccg agtctcggcc ttcggggcac tagggcccag
     6181 ccgctgtgcc acgggagaat acagggttgg gagcacggcc cactgccccc ctactcttgg
     6241 cgaactgagt tccgccgacc ccgcaacaga taatctgagc ttcccagtag ctcccagacg
     6301 cgttctgggc ggtgctgggc tccgtagtta ggcgagtgag agtgcggaag gccgtgagta
     6361 ctgggccgtg tcggggcctg taagcacccg gagtcacatc agaaggcttc gttcgttacc
     6421 gagacgctag gcttgtagct tgggtttttg tgggggagtc ttgtgtatat tctctgcccc
     6481 accttccttt attcttaagg aactgttgtt ttagtggatg agttagttac ctgcctgcat
     6541 agcagaaaac gggcgtcgaa ggggagtttg ttttctttct aaaggtattc aggctgtgag
     6601 tgatcgcagt cctgccctcc tctggctgtc tctgccactg gaaacttaac aaacagcgtg
     6661 gtatacttac tgaaggatcc ttagggccta cagtgtgcat tcgagtaaaa gaggccgctt
     6721 cgccctatcc aagccagccg tagtgcctgg tacccatgtt ccctctgccg aggtgggcgg
     6781 agataagcaa ccttgcacag gctctctgac cggtaagtag ctctgaagta ggtggtgtcg
     6841 ccagacaaat actgtacact gtaggaagcc tggagtcata agacccatcc ctgtatgtcc
     6901 ttcctgtctc tagtagtggg gaggggaatg gttttttggt ttggtttggt ttagtttggt
     6961 cattgcatca caaaactttt agctcgtgaa gtgactgttt gcctgggaag gcaagttgtg
     7021 tttaagtggc ttttggagtg cttgcgggag cagcagcact gccccccaag tttctgccta
     7081 gatcattgcc agggtgctcc tagggttcct tttcctcgac cgtggggcaa aaggccttta
     7141 agagttctga taagagccac ctctcacttc tccctgtttt tgagacagga tctcttgtag
     7201 ccaaggctaa ccttgaactc ttggtgattc cctggttctg tctccttaac actgagtgtc
     7261 caggcaagag cagttgagct agcttctcgg ttcttctcac ttaggatagc tgcagttgga
     7321 tgctaggaca gagttctctg ggcacacaac tttatcctga agtcagttac agctgtccca
     7381 acagctttgt gtggcccggt gtccaggctt ctttctccag agcactggcc ccgggctcca
     7441 gagagaaacc tgttaggaaa ccctgcccag acttgcttgc catcttctgc catctgattg
     7501 gctggatgag gatagctgct tcagtggaag atgctagaga aagagattgg gcaggcctgt
     7561 gcgttgagaa gttgaaaaga gggacacatt ggaagtgaag ccctatgctc cagtcactct
     7621 tagatgagcg ccacctgggt cgtaaattgc ctaagagatg actattaggg caggttgggg
     7681 ttttgtggca gaaccttggt gcttgttcct agacaggctc tactcctgtg ctaggaaaag
     7741 acagttgggt ttgggctgga ctctctgttt tggacttgag gtctgtaaga gaggagcctt
     7801 gcctttaatt tgtatacttt gtgatttggt attggagttt gtggagcata agtactgtct
     7861 gttgtgattt ataaaaaaag gaatcgggat gtttgataga gccaggtatg cttagaagga
     7921 atgccaacat tgtcaaggct tgtcctggtg gcttgtgctt tttttttttt aatatatttt
     7981 atgtgcacta ttacctgtat gtttgtgtgt tcgagggcat ccaggtcccc tggaactgga
     8041 gtttcaggca atcataagct ggcatgtggg tgctgggagt tgaacccatt ggaagagcat
     8101 ctagtactct taatttcgcc agtcccagct tgtgcttcta aaagaggttc ttcatgttgg
     8161 cttagagtgt acaggatatt aaaaatgctg atatgaagtg tttgtcttac aatgacctca
     8221 cccactgaag tatttcctga actctgggct ctggggtgat gctgtacctc tgatggcagt
     8281 cccagcccct ctctacttgg atttgtacag tcatcacaag cagtctaggt gctgtggtgc
     8341 gtgactgtca aggccagctg tggccacatg gtgagactgt ctccaaaaat aaaggaaaga
     8401 aagaaagaaa aagtggtcta ggagccagat gtagtggctc atgcctgtaa tcccaatacc
     8461 aggagctagc caggagtttt gggctaacct gggctacagt gtgagactct gaacttaaaa
     8521 caagtcatct gtaacttcag tgcaggactc accagaatgc tttgacccag tgggtctgtc
     8581 tgttcaggtt cagaacaact gtgcttacag atggaggtgc atatctgatc agcccacctg
     8641 tagcccaggg atcctagctg ggtcaggaac acgcagtaaa tcctagggta gtcacagctt
     8701 tgcagataaa atgggcagcc tgagctaagt ctaaatagca agaactcatg ggaggtctgc
     8761 ttgaagcctg gcagaagctg tagcagggat gtgctctggc aagaatctta ctcttgtcta
     8821 gaggtggttg gaggttccgc ctcagagtga agactgagct gaaaacgaga gactaggcta
     8881 gtgctagtcc agctgggaga ttttacccac aagcctaatg gaagcctgaa gctggggtca
     8941 aatatggaac ctctgagaag caactcagtg tgaaataccc attgctctgc tagattcttg
     9001 ttcacagggg tcatgttctt gtgatcacac acccctaaat ccctgtgctc tgtgggtttg
     9061 ggagtctctt gagtattgtt tcatgtgatt ttatttttaa agtaatatta aaaaggatgt
     9121 gcagattaaa aaaaaaaaaa actcaagcag gtggtagcca ggttggcatc acagtcaaag
     9181 cagcaggctg tgggcctagg tagagaggtg ttcacctaag ggccttgtca agtgtgccac
     9241 catggtctct ggcagaggct gctggcctga cctggatctt gccctccttc ccctagggtc
     9301 atagggcaga tctctgaact atgagctggt aagctatagg ctgatagcct ggcctcttgg
     9361 ggcagtctgc ctatggaagt tgaccacgct ctgccctgtg gtatagattt ttctcactag
     9421 tacatctagt gattgtcctc ctttcaggcc tgattctaag ctggccatac atcttagcct
     9481 cagataagtg tgtgcagtac ctgggaggtc ctgcctgtcc tgaggatttg actgtggagt
     9541 gggtgccaag tctctccaga gatgctcagt gcctgccagg gaggtgacag cctttgtgca
     9601 ggctcttctc actgaccctt ccagcagttg agtttgtaaa gcacaagaga gacagcggtg
     9661 gtgctctccc tacacccgga ggcgttctga ggggccggtt gaggggtgta atgctacact
     9721 tgctccaagg gcagcttgcc cagctggact ccagcctcat ttacctgctt cttggtaaca
     9781 gccctctgtg gctggggtag gaggtagggg tggcttagag gaggtctgtg tgtgctttcc
     9841 ctaaccctcc ctgtgtggat tctgttccag ggactttgaa tatgtcgggg atcgccctca
     9901 gccgccttgc gcaggaaagg aaagcctgga ggaaggacca cccttttgta aggagcactc
     9961 tgtgtctgcc gtaggagggg ctttctgatg gggtggtggt ctcagcctgt ggccactggg
    10021 ggacagctag gcttgtcgtc tgagctgctt tgttttgtga ctgttctttc tcagggcttt
    10081 gtagctgtcc caacaaagaa ccctgatggc acaatgaacc tgatgaactg ggagtgcgct
    10141 atccctggaa agaagggggt aagggtgact gctggctttg cacctactaa cttaacagat
    10201 ctgaaggagc agaactacta gaagggacct aagtttgcat atttgtgacc acagctagcc
    10261 tgccaggtca cagctctccc ctggataagg agtggcctgt ggtggtaagg aggcttggac
    10321 cttggcaaat cactggatca gtgaaaaggc gcataacgat accacgatat caacaagttt
    10381 gtacaaaaaa gcaggctggc gccggaaccg aagttcctat tccgaagttc ctattctcta
    10441 gaaagtatag gaacttcgaa ccctttccca caccaccctc cacacttgcc ccaaacactg
    10501 ccaactatgt aggaggaagg ggttgggact aacagaagaa cccgttgtgg ggaagctgtt
    10561 gggagggtca ctttatgttc ttgcccaagg tcagttgggt ggcctgcttc tgatgaggtg
    10621 gtcccaaggt ctggggtaga aggtgagagg gacaggccac caaggtcagc cccccccccc
    10681 tatcccatag gagccaggtc cctctcctgg acaggaagac tgaaggggag atgccagaga
    10741 ctcagtgaag cctggggtac cctattggag tccttcaagg aaacaaactt ggcctcacca
    10801 ggcctcagcc ttggctcctc ctgggaactc tactgccctt gggatcccct tgtagttgtg
    10861 ggttacatag gaagggggac gggattcccc ttgactggct agcctactct tttcttcagt
    10921 cttctccatc tcctctcacc tgtctctcga ccctttccct aggatagact tggaaaaaga
    10981 taaggggaga aaacaaatgc aaacgaggcc agaaagattt tggctgggca ttccttccgc
    11041 tagcttttat tgggatcccc tagtttgtga taggcctttt agctacatct gccaatccat
    11101 ctcattttca cacacacaca caccactttc cttctggtca gtgggcacat gtccagcctc
    11161 aagtttatat caccaccccc aatgcccaac acttgtatgg ccttgggcgg gtcatccccc
    11221 cccccacccc cagtatctgc aacctcaagc tagcttgggt gcgttggttg tggataagta
    11281 gctagactcc agcaaccagt aacctctgcc ctttctcctc catgacaacc aggtcccagg
    11341 tcccgaaaac caaagaagaa gaaccctaac aaagaggaca agcggcctcg cacagccttc
    11401 actgctgagc agctccagag gctcaaggct gagtttcaga ccaacaggta cctgacagag
    11461 cagcggcgcc agagtctggc acaggagctc ggtacccgga agatctggac tctagagaat
    11521 tccgcccctc tccctccccc ccccctaacg ttactggccg aagccgcttg gaataaggcc
    11581 ggtgtgcgtt tgtctatatg ttattttcca ccatattgcc gtcttttggc aatgtgaggg
    11641 cccggaaacc tggccctgtc ttcttgacga gcattcctag gggtctttcc cctctcgcca
    11701 aaggaatgca aggtctgttg aatgtcgtga aggaagcagt tcctctggaa gcttcttgaa
    11761 gacaaacaac gtctgtagcg accctttgca ggcagcggaa ccccccacct ggcgacaggt
    11821 gcctctgcgg ccaaaagcca cgtgtataag atacacctgc aaaggcggca caaccccagt
    11881 gccacgttgt gagttggata gttgtggaaa gagtcaaatg gctctcctca agcgtattca
    11941 acaaggggct gaaggatgcc cagaaggtac cccattgtat gggatctgat ctggggcctc
    12001 ggtgcacatg ctttacatgt gtttagtcga ggttaaaaaa cgtctaggcc ccccgaacca
    12061 cggggacgtg gttttccttt gaaaaacacg atgataagct tgccacaacc atggaagatc
    12121 ccgtcgtttt acaacgtcgt gactgggaaa accctggcgt tacccaactt aatcgccttg
    12181 cagcacatcc ccctttcgcc agctggcgta atagcgaaga ggcccgcacc gatcgccctt
    12241 cccaacagtt gcgcagcctg aatggcgaat ggcgctttgc ctggtttccg gcaccagaag
    12301 cggtgccgga aagctggctg gagtgcgatc ttcctgaggc cgatactgtc gtcgtcccct
    12361 caaactggca gatgcacggt tacgatgcgc ccatctacac caacgtgacc tatcccatta
    12421 cggtcaatcc gccgtttgtt cccacggaga atccgacggg ttgttactcg ctcacattta
    12481 atgttgatga aagctggcta caggaaggcc agacgcgaat tatttttgat ggcgttaact
    12541 cggcgtttca tctgtggtgc aacgggcgct gggtcggtta cggccaggac agtcgtttgc
    12601 cgtctgaatt tgacctgagc gcatttttac gcgccggaga aaaccgcctc gcggtgatgg
    12661 tgctgcgctg gagtgacggc agttatctgg aagatcagga tatgtggcgg atgagcggca
    12721 ttttccgtga cgtctcgttg ctgcataaac cgactacaca aatcagcgat ttccatgttg
    12781 ccactcgctt taatgatgat ttcagccgcg ctgtactgga ggctgaagtt cagatgtgcg
    12841 gcgagttgcg tgactaccta cgggtaacag tttctttatg gcagggtgaa acgcaggtcg
    12901 ccagcggcac cgcgcctttc ggcggtgaaa ttatcgatga gcgtggtggt tatgccgatc
    12961 gcgtcacact acgtctgaac gtcgaaaacc cgaaactgtg gagcgccgaa atcccgaatc
    13021 tctatcgtgc ggtggttgaa ctgcacaccg ccgacggcac gctgattgaa gcagaagcct
    13081 gcgatgtcgg tttccgcgag gtgcggattg aaaatggtct gctgctgctg aacggcaagc
    13141 cgttgctgat tcgaggcgtt aaccgtcacg agcatcatcc tctgcatggt caggtcatgg
    13201 atgagcagac gatggtgcag gatatcctgc tgatgaagca gaacaacttt aacgccgtgc
    13261 gctgttcgca ttatccgaac catccgctgt ggtacacgct gtgcgaccgc tacggcctgt
    13321 atgtggtgga tgaagccaat attgaaaccc acggcatggt gccaatgaat cgtctgaccg
    13381 atgatccgcg ctggctaccg gcgatgagcg aacgcgtaac gcgaatggtg cagcgcgatc
    13441 gtaatcaccc gagtgtgatc atctggtcgc tggggaatga atcaggccac ggcgctaatc
    13501 acgacgcgct gtatcgctgg atcaaatctg tcgatccttc ccgcccggtg cagtatgaag
    13561 gcggcggagc cgacaccacg gccaccgata ttatttgccc gatgtacgcg cgcgtggatg
    13621 aagaccagcc cttcccggct gtgccgaaat ggtccatcaa aaaatggctt tcgctacctg
    13681 gagagacgcg cccgctgatc ctttgcgaat acgcccacgc gatgggtaac agtcttggcg
    13741 gtttcgctaa atactggcag gcgtttcgtc agtatccccg tttacagggc ggcttcgtct
    13801 gggactgggt ggatcagtcg ctgattaaat atgatgaaaa cggcaacccg tggtcggctt
    13861 acggcggtga ttttggcgat acgccgaacg atcgccagtt ctgtatgaac ggtctggtct
    13921 ttgccgaccg cacgccgcat ccagcgctga cggaagcaaa acaccagcag cagtttttcc
    13981 agttccgttt atccgggcaa accatcgaag tgaccagcga atacctgttc cgtcatagcg
    14041 ataacgagct cctgcactgg atggtggcgc tggatggtaa gccgctggca agcggtgaag
    14101 tgcctctgga tgtcgctcca caaggtaaac agttgattga actgcctgaa ctaccgcagc
    14161 cggagagcgc cgggcaactc tggctcacag tacgcgtagt gcaaccgaac gcgaccgcat
    14221 ggtcagaagc cgggcacatc agcgcctggc agcagtggcg tctggcggaa aacctcagtg
    14281 tgacgctccc cgccgcgtcc cacgccatcc cgcatctgac caccagcgaa atggattttt
    14341 gcatcgagct gggtaataag cgttggcaat ttaaccgcca gtcaggcttt ctttcacaga
    14401 tgtggattgg cgataaaaaa caactgctga cgccgctgcg cgatcagttc acccgtgcac
    14461 cgctggataa cgacattggc gtaagtgaag cgacccgcat tgaccctaac gcctgggtcg
    14521 aacgctggaa ggcggcgggc cattaccagg ccgaagcagc gttgttgcag tgcacggcag
    14581 atacacttgc tgatgcggtg ctgattacga ccgctcacgc gtggcagcat caggggaaaa
    14641 ccttatttat cagccggaaa acctaccgga ttgatggtag tggtcaaatg gcgattaccg
    14701 ttgatgttga agtggcgagc gatacaccgc atccggcgcg gattggcctg aactgccagc
    14761 tggcgcaggt agcagagcgg gtaaactggc tcggattagg gccgcaagaa aactatcccg
    14821 accgccttac tgccgcctgt tttgaccgct gggatctgcc attgtcagac atgtataccc
    14881 cgtacgtctt cccgagcgaa aacggtctgc gctgcgggac gcgcgaattg aattatggcc
    14941 cacaccagtg gcgcggcgac ttccagttca acatcagccg ctacagtcaa cagcaactga
    15001 tggaaaccag ccatcgccat ctgctgcacg cggaagaagg cacatggctg aatatcgacg
    15061 gtttccatat ggggattggt ggcgacgact cctggagccc gtcagtatcg gcggaattcc
    15121 agctgagcgc cggtcgctac cattaccagt tggtctggtg tcaaaaataa taataaccgg
    15181 gcagggggga tctaagctct agataagtaa tgatcataat cagccatatc acatctgtag
    15241 aggttttact tgctttaaaa aacctcccac acctccccct gaacctgaaa cataaaatga
    15301 atgcaattgt tgttgttaac ttgtttattg cagcttataa tggttacaaa taaagcaata
    15361 gcatcacaaa tttcacaaat aaagcatttt tttcactgca ttctagttgt ggtttgtcca
    15421 aactcatcaa tgtatcttat catgtctgga tccggaataa cttcgtatag catacattat
    15481 acgaagttat gtttaaacgg cgcgccccgg aattcgcctt ctgcaggagc gtacagaacc
    15541 cagggccctg gcacccgtgc agaccctggc ccaccccacc tgggcgctca gtgcccaaga
    15601 gatgtccaca cctaggatgt cccgcggtgg gtggggggcc cgagagacgg gcaggccggg
    15661 ggcaggcctg gccatgcggg gccgaaccgg gcactgccca gcgtgggcgc gggggccacg
    15721 gcgcgcgccc ccagcccccg ggcccagcac cccaaggcgg ccaacgccaa aactctccct
    15781 cctcctcttc ctcaatctcg ctctcgctct tttttttttt cgcaaaagga ggggagaggg
    15841 ggtaaaaaaa tgctgcactg tgcggcgaag ccggtgagtg agcggcgcgg ggccaatcag
    15901 cgtgcgccgt tccgaaagtt gccttttatg gctcgagcgg ccgcggcggc gccctataaa
    15961 acccagcggc gcgacgcgcc accaccgccg agaccgcgtc cgccccgcga gcacagagcc
    16021 tcgcctttgc cgatcctcta gagtcgagat ccgccgccac catgattgaa caagatggat
    16081 tgcacgcagg ttctccggcc gcttgggtgg agaggctatt cggctatgac tgggcacaac
    16141 agacaatcgg ctgctctgat gccgccgtgt tccggctgtc agcgcagggg cgcccggttc
    16201 tttttgtcaa gaccgacctg tccggtgccc tgaatgaact gcaggacgag gcagcgcggc
    16261 tatcgtggct ggccacgacg ggcgttcctt gcgcagctgt gctcgacgtt gtcactgaag
    16321 cgggaaggga ctggctgcta ttgggcgaag tgccggggca ggatctcctg tcatctcacc
    16381 ttgctcctgc cgagaaagta tccatcatgg ctgatgcaat gcggcggctg catacgcttg
    16441 atccggctac ctgcccattc gaccaccaag cgaaacatcg catcgagcga gcacgtactc
    16501 ggatggaagc cggtcttgtc gatcaggatg atctggacga agagcatcag gggctcgcgc
    16561 cagccgaact gttcgccagg ctcaaggcgc gcatgcccga cggcgaggat ctcgtcgtga
    16621 cccatggcga tgcctgcttg ccgaatatca tggtggaaaa tggccgcttt tctggattca
    16681 tcgactgtgg ccggctgggt gtggcggacc gctatcagga catagcgttg gctacccgtg
    16741 atattgctga agagcttggc ggcgaatggg ctgaccgctt cctcgtgctt tacggtatcg
    16801 ccgctcccga ttcgcagcgc atcgccttct atcgccttct tgacgagttc ttctgagcgg
    16861 gactctgggg ttcgaaatga ccgaccaagc gacgcccaac ctgccatcac gagatttcga
    16921 ttccaccgcc gccttctatg aaaggttggg cttcggaatc gttttccggg acgccggctg
    16981 gatgatcctc cagcgcgggg atctcatgct ggagttcttc gcccaccccc cggatctaag
    17041 ctctagataa gtaatgatca taatcagcca tatcacatct gtagaggttt tacttgcttt
    17101 aaaaaacctc ccacacctcc ccctgaacct gaaacataaa atgaatgcaa ttgttgttgt
    17161 taacttgttt attgcagctt ataatggtta caaataaagc aatagcatca caaatttcac
    17221 aaataaagca tttttttcac tgcattctag ttgtggtttg tccaaactca tcaatgtatc
    17281 ttatcatgtc tggatccggg ggtaccgcgt cgagaagttc ctattccgaa gttcctattc
    17341 tctagaaagt ataggaactt cgtcgagata acttcgtata gcatacatta tacgaagtta
    17401 tgtcgagata tctagaccca gctttcttgt acaaagtggt tgatatctct atagtcgcag
    17461 taggcggcaa tggtgaggtg cccatggaga acccaggccg tgtttcttta cactcatggg
    17521 cctgagtgca gccggttgtc tgcccttgtc cagcacatgt aagagggatg gtctcctata
    17581 acttcaggca ttcaccaaac ccagacctct aggtcagctt agtgtctgag caaaaacata
    17641 gtttgggttc atctatacaa ggctcagttg cagagtatgc agtaatggtg gtgtagggca
    17701 gttagagaag aagcccaaag gacccaggtt tcaggaaact tctcctgggc ttaccttggc
    17761 aagtgagcca ctggtctaac cttggttccc tccccacaga ctccatggga aggaggcttg
    17821 ttcaagctac ggatgctttt caaagatgac tatccgtcct caccaccaaa atgtaagttg
    17881 tgcaaagagc ctgcagtcca cttcccagca ctaccaccac cctttgggag ccatgtctgt
    17941 gagtgcttgg cctagtaggc aggtgccagt gctgggatag tcggtcctgg tgagttgtct
    18001 tggatgacaa gtcccagggt agatgcgcat gtaattagtg tggtctctaa tcccagccta
    18061 ttaggatgga gatggcgcaa cgcaattaat gataacttcg tatagcatac attatacgaa
    18121 gttatggtct gagctcgcca tcagttcaaa ctcgagtctg taagttccca tagattacgt
    18181 gagtggttag catatatcag ctgagttcca ttcagagcac taaaggagag aggagactct
    18241 tactcatccc catctgctgt gttctgtggg atgctcatgg ccttcagacc atggggtcag
    18301 aagagaaggc tggactgatc tctgttcagc tcagcagaac ttgcttgggg gtacagtgcc
    18361 caccaccacc attctgccca ggataagtaa ggccaggtct gagctggttt ataaatagat
    18421 gttacctgat gcagagttcc ccaggagtac taaaacatag tttattggga accactagat
    18481 ggagtcttgc ctgttctgtt tgggatttcc ttgtctgcct gagttctttt gttagttttt
    18541 tcttttaagg ggtatgtagc taggattgag gtagacagag ttgttggtct ctttcctttc
    18601 gtgtggtgct ggaatcctga gcaaatacaa tgagacaagt ctctcaaaac tggctaggaa
    18661 aaccaagaag catgcttagg aggaaaaagg tgaacgtgaa gaaatggagc atagcctgca
    18721 gacgtttgga actgagctgt tgtagtggta ccaaatgcca tgggagagag gtcttgtact
    18781 cggtgttggc cttggggatt ggctataatt gtgaccctgg agttaagtca gtcttagaag
    18841 acaccagcta gggatgcaac ggagcagagt acacgtttgt caggctcttc tgggttatcg
    18901 agaaggagac ctgaggcagc caagggctgg gcagcagaag ctcttggccc ttgctgggtt
    18961 atgtgaaggc tgtttctctg gaagatctct gctgtcacca gtaaagctga cctgccactg
    19021 ttctgtagaa ctaccagtag aaatgctcac acatgttcac aaagacagga acaccacgga
    19081 agccaggttg gtaagaatca gaagtcaaag agttggtgca ggtgtgtatt agtagcagcc
    19141 tgggaaataa ttgagattaa agggaagcaa gatggagcat ctaaaccccc agacagcaaa
    19201 atggtgggtt ccttaatgtc tgatccatgc agctcaaagc agcttctatt gctgagtgag
    19261 gctaaaaaca gggaggggct catgggccag ctgagattca tgcaaggtat ggctggtaga
    19321 agtaaacatg gttggcaagg aagagtaaac ttgtgtttgc aaagtacaag ttaaaggaca
    19381 caaagaagag cccagaattg gaaagatgcc tgctggagca gacttgtgtt gagaatcact
    19441 gatgagtaag ggacccagag ataaggtgag ctttaaagca gaagtgttgg ctctgggtta
    19501 gaatactagc tgctcctcta gtggaccaag gttggattct aacatcccat gacagttcca
    19561 ctacaactcc cgtcctaggg gatttgacac ccttttctgg cttccatgag cgctacacat
    19621 acatgatcca caaacatata tatctacaca tattaaacat atatatctac acatattaaa
    19681 aacagggaaa aaattggggt tggggtgaaa caggttttcc tgtgtagcct tggctgtcct
    19741 ggaagttcct ccacatacca gactggcctc aaactcagag atctgcctgc ctctgcttac
    19801 caggtgctgg gatcagaggt gtgtgcaatc actcttcagt gggttttaaa aaaaaaaaat
    19861 taaggtggct gccagaagtg cctctgtgga ggcctggccc aattgtgaga cagatgggct
    19921 ggaggaactg atgaaattag tttggggtct tgacacccaa accctctcca tttgcttatc
    19981 attgtgccca tggcataagt cactctcagg tccttcctca cagctctgct tggagaggca
    20041 tgcagtaact cagagccatt ctgtctgcac agagcagtta gggaggtttc taggattcag
    20101 ccttaatgct ggtgttgatg ctttgtctca ttcttattaa cttattagca ttttgtgatg
    20161 cttgggattg aacccagggc ctcacagatg ctagctagac aagcgttcca tcactacact
    20221 cccacctttc ttttatttaa agctcgagga cagtaagggt ttaacaaaat tgggggtggg
    20281 ggtggcatct ttcatcccac cagagttcaa ggcaggtcag ccagggctgt atagagaaac
    20341 ccacttttaa aaaacaaaag aaagaaaaga aggaacaaac attcattccc tccccagagc
    20401 agcagtagtt gtaagtctcc atacgagccc cgatcctctg gaagaacagt tagtgttcct
    20461 aacctctaag ccctttatcc aaccccacct cacccctgtt ttgttgtttg ttaaacaaga
    20521 tatcactaag atgcctaggc tggccttcca ttcataatct tcttgcttag cctacagagt
    20581 agttggtata ggtgtgtagt tgatgctgct gctcagctca tttgtttgta gtactgggaa
    20641 ctcagccaaa acctgatgta taccagggaa gtgtgctgcc gcagagctgc cccccgcccc
    20701 cccagacccc ttcatttact aaaaaacaag ctgcctttag acttgtactt ttgggggtgt
    20761 acaggtttga aaataaagcg aaagaaggtt gcctagatca aagtgaggca ccttctcaag
    20821 tatcagctat agaatagtac ctgagtttgg agtagatttt tctactattg tagagaaatg
    20881 tggtgtactt gaagcctgtg tacactgaaa aggtctttgg ggcatgcatt ctagcctctt
    20941 tcctcttcct atgaacatga gaagagcata ggcttagtcc ctctggctcc tgaccatggt
    21001 gtcttctggc tgctttgtct aggctcagct cctcaggaag gaaaggcgta ctctcctctt
    21061 tctggaccct ctgctattga gtttctgagt ttgtatcttt taaaagagct ctagtgtcag
    21121 gaagaccggt cagggccagc acaggatggg gacagcatct gcctccaaaa gtattccttc
    21181 ccctccctgt cctccaggta aatttgagcc cccactgttt catccaaacg tgtatccttc
    21241 tggcacagtg tgcctgtcca tcctggagga agacaaggac tggaggccag ctatcaccat
    21301 caaacaggta tggagtagca cctgactgcc ctcttagggg tttgtcctgg tcacagtagc
    21361 caacagtgtt tttcacaagc cctctcaatg taagctgatt ggtttgcttt ggtttttgga
    21421 gacagggttt ctctgtgtag ccctggctgt cctggaactc actctgtaga tcaggctggc
    21481 ctcgaactca gaaatccgcc cgcctctgcc tcccaagtgc tgggattaaa ggcgtgcacc
    21541 accatgcccg gcgagctgat tgtttttgtt tctcttacag atcttattag gaatacaaga
    21601 acttctaaat gaaccaaata ttcaagaccc agctcaagca gaggcctaca caatttactg
    21661 gttagtagca actgccagct ggctaacctt cctttcctgg aagtgcagac tggctgcctg
    21721 tcaggttgga gctctgggat atgagagctg agagggagtc ccggggaaga ggcgcatact
    21781 cccactgggt ggcagcacca caagagccac caaggacact gcatgtctga ctggtcagga
    21841 acagagccat gtgtacacgg agcttactct gagcaaggac agggcccaga tgtgactgtg
    21901 ggcatagaac aggtggtgtg ggcactgatg ggccatttgg agtgatctgt ggtaggtgta
    21961 taaaaggttg tggcccattg cataacacag cctcgctgat agagtgctct tggctctttt
    22021 tctatctact gaaggagaat aacctcccat gatcagttag gacttgaata acagttgagc
    22081 cagtt
//
