# Supplementary material for: CRISPR-Cas9 enables conditional mutagenesis of challenging loci
Source: Sci Rep. 2016 Sep 1;6:32326. doi: 10.1038/srep32326 (PMC5007477; doi:10.1038/srep32326)
Supplement: Supplementary File 3 [file srep32326-s3.zip › gb/HEP01004_B03_vector.gb]

LOCUS       47300#L1L2_gt1#L3L4_pZero_DTA_kan        20922 bp    dna     circular UNK 
ACCESSION   unknown
SOURCE      Mus musculus
  ORGANISM  Mus musculus
            Eukaryota; Metazoa; Chordata; Craniata; Vertebrata; Euteleostomi;
            Mammalia; Eutheria; Euarchontoglires; Glires; Rodentia;
            Sciurognathi; Muroidea; Muridae; Murinae; Mus.
COMMENT     cassette: L1L2_gt1
COMMENT     design_id: 47300
COMMENT     backbone: L3L4_pZero_DTA_kan
COMMENT     transcript_id: ENSMUST00000053392
FEATURES             Location/Qualifiers
     misc_feature    29..49
                     /note="B4 Gateway"
                     /label="B4 Gateway"
     promoter        85..598
                     /note="mouse phosphoglycerate kinase 1 promoter"
     CDS             612..1268
                     /note="DTA"
                     /label="DTA"
     misc_feature    1393..1651
                     /note="BGH pA"
                     /label="BGH pA"
     CDS             complement(2147..2941)
                     /note="KanR"
                     /label="KanR"
     misc_feature    4053..4073
                     /note="B3 Gateway"
                     /label="B3 Gateway"
     misc_feature    4079..4086
                     /note="AsiSI"
                     /label="AsiSI"
     misc_feature    1..4111
                     /note="Synthetic Backbone"
                     /label="Synthetic Backbone"
     misc_feature    4112..6626
                     /note="5 arm"
                     /label="5 arm"
     misc_feature    6654..6678
                     /note="B1 Gateway"
                     /label="B1 Gateway"
     misc_feature    6691..6738
                     /note="Frt"
                     /label="Frt"
     intron          6739..7613
                     /note="mouse En2 intron"
                     /label="mouse En2 intron"
     misc_feature    7611..7613
                     /note="Splice Acceptor"
                     /label="Splice Acceptor"
     exon            7614..7652
                     /note="mouse En2 exon"
                     /label="mouse En2 exon"
     misc_feature    7653..7669
                     /note="Frame 1 insert"
     misc_feature    7670..7723
                     /note="'self-cleaving' 2A peptide"
                     /label="'self-cleaving' 2A peptide"
     gene            7724..10801
                     /gene="lacZ"
                     /note="lacZ"
                     /label="lacZ"
     misc_feature    10802..10855
                     /note="'self-cleaving' 2A peptide"
                     /label="'self-cleaving' 2A peptide"
     gene            10856..11647
                     /gene="NeoR"
                     /note="NeoR"
                     /label="NeoR"
     misc_feature    11846..12088
                     /note="SV40 polyadenylation site"
                     /label="SV40 polyadenylation site"
     misc_feature    12105..12152
                     /note="Frt"
                     /label="Frt"
     misc_feature    12159..12192
                     /note="loxP"
                     /label="loxP"
     misc_feature    7628..7743
                     /note="FCHK std_gt1"
                     /label="FCHK std_gt1"
     misc_feature    7628..7645
                     /note="FCHK QC prefix region"
                     /label="FCHK QC prefix region"
     misc_feature    7646..7725
                     /note="FCHK QC critical region"
                     /label="FCHK QC critical region"
     misc_feature    7726..7743
                     /note="FCHK QC suffix region"
                     /label="FCHK QC suffix region"
     misc_feature    12208..12228
                     /note="B2 Gateway"
                     /label="B2 Gateway"
     misc_feature    6627..12258
                     /note="Synthetic Cassette"
                     /label="Synthetic Cassette"
     exon            12667..14052
                     /db_xref="ENSEMBL:ENSMUSE00000373253"
                     /type="targeted"
                     /rank="3"
                     /note="target exon 1 ENSMUSE00000373253"
     misc_feature    12259..14232
                     /note="Critical Region"
                     /label="Critical Region"
     misc_feature    14256..14289
                     /note="Downstream LoxP"
                     /label="Downstream LoxP"
     misc_feature    14233..14312
                     /note="synthetic loxP region"
                     /label="synthetic loxP region"
     misc_feature    14313..20922
                     /note="3 arm"
                     /label="3 arm"
ORIGIN      
        1 ccactggccg tcgttttaca ttaattaaca acttttctat acaaagttga cagataaacg
       61 gatcccctag tttgtgatag gatcgaattc taccgggtag gggaggcgct tttcccaagg
      121 cagtctggag catgcgcttt agcagccccg ctgggcactt ggcgctacac aagtggcctc
      181 tggcctcgca cacattccac atccaccggt aggcgccaac cggctccgtt ctttggtggc
      241 cccttcgcgc caccttctac tcctccccta gtcaggaagt tcccccccgc cccgcagctc
      301 gcgtcgtgca ggacgtgaca aatggaagta gcacgtctca ctagtctcgt gcagatggac
      361 agcaccgctg agcaatggaa gcgggtaggc ctttggggca gcggccaata gcagctttgc
      421 tccttcgctt tctgggctca gaggctggga aggggtgggt ccgggggcgg gctcaggggc
      481 gggctcaggg gcggggcggg cgcccgaagg tcctccggag gcccggcatt ctgcacgctt
      541 caaaagcgca cgtctgccgc gctgttctcc tcttcctcat ctccgggcct ttcgacctgc
      601 aggtcctcgc catggatcct gatgatgttg ttgattcttc taaatctttt gtgatggaaa
      661 acttttcttc gtaccacggg actaaacctg gttatgtaga ttccattcaa aaaggtatac
      721 aaaagccaaa atctggtaca caaggaaatt atgacgatga ttggaaaggg ttttatagta
      781 ccgacaataa atacgacgct gcgggatact ctgtagataa tgaaaacccg ctctctggaa
      841 aagctggagg cgtggtcaaa gtgacgtatc caggactgac gaaggttctc gcactaaaag
      901 tggataatgc cgaaactatt aagaaagagt taggtttaag tctcactgaa ccgttgatgg
      961 agcaagtcgg aacggaagag tttatcaaaa ggttcggtga tggtgcttcg cgtgtagtgc
     1021 tcagccttcc cttcgctgag gggagttcta gcgttgaata tattaataac tgggaacagg
     1081 cgaaagcgtt aagcgtagaa cttgagatta attttgaaac ccgtggaaaa cgtggccaag
     1141 atgcgatgta tgagtatatg gctcaagcct gtgcaggaaa tcgtgtcagg cgatctcttt
     1201 gtgaaggaac cttacttctg tggtgtgaca taattggaca aactacctac agagatttaa
     1261 agctctaagg taaatataaa atttttaagt gtataatgtg ttaaactact gattctaatt
     1321 gtttgtgtat tttagattcc aacctatgga actgatgaat gggagcagtg gtggaatgca
     1381 gatcctagag ctcgctgatc agcctcgact gtgccttcta gttgccagcc atctgttgtt
     1441 tgcccctccc ccgtgccttc cttgaccctg gaaggtgcca ctcccactgt cctttcctaa
     1501 taaaatgagg aaattgcatc gcattgtctg agtaggtgtc attctattct ggggggtggg
     1561 gtggggcagg acagcaaggg ggaggattgg gaagacaata gcaggcatgc tggggatgcg
     1621 gtgggctcta tggcttctga ggcggaaaga accagctggg gctcgacgcg ccgtacccag
     1681 cttttgttcc ctttagtgag ggcctgaatg gcgaatggac gcgccctgta gcggcgcatt
     1741 aagcgcggcg ggtgtggtgg ttacgcgcag cgtgaccgct acacttgcca gcgccctagc
     1801 gcccgctcct ttcgctttct tcccttcctt tctcgccacg ttcgccggct ttccccgtca
     1861 agctctaaat cgggggctcc ctttagggtt ccgatttagt gctttacggc acctcgaccc
     1921 caaaaaactt gattagggtg atggttcacg tagtgggcca tcgccctgat agacggtttt
     1981 tcgccctttg acgttggagt ccacgttctt taatagtgga ctcttgttcc aaactggaac
     2041 aacactcaac cctatctcgg tctattcttt tgatttataa gggattttgc cgatttcggc
     2101 ctattggtta aaaaatgagc tgatttaaca aaaattttaa caaaattcag aagaactcgt
     2161 caagaaggcg atagaaggcg atgcgctgcg aatcgggagc ggcgataccg taaagcacga
     2221 ggaagcggtc agcccattcg ccgccaagct cttcagcaat atcacgggta gccaacgcta
     2281 tgtcctgata gcggtccgcc acacccagcc ggccacagtc gatgaatcca gaaaagcggc
     2341 cattttccac catgatattc ggcaagcagg catcgccatg ggtcacgacg agatcctcgc
     2401 cgtcgggcat gctcgccttg agcctggcga acagttcggc tggcgcgagc ccctgatgct
     2461 cttcgtccag atcatcctga tcgacaagac cggcttccat ccgagtacgt gctcgctcga
     2521 tgcgatgttt cgcttggtgg tcgaatgggc aggtagccgg atcaagcgta tgcagccgcc
     2581 gcattgcatc agccatgatg gatactttct cggcaggagc aaggtgagat gacaggagat
     2641 cctgccccgg cacttcgccc aatagcagcc agtcccttcc cgcttcagtg acaacgtcga
     2701 gcacagctgc gcaaggaacg cccgtcgtgg ccagccacga tagccgcgct gcctcgtctt
     2761 gcagttcatt cagggcaccg gacaggtcgg tcttgacaaa aagaaccggg cgcccctgcg
     2821 ctgacagccg gaacacggcg gcatcagagc agccgattgt ctgttgtgcc cagtcatagc
     2881 cgaatagcct ctccacccaa gcggccggag aacctgcgtg caatccatct tgttcaatca
     2941 tgcgaaacga tcctcatcct gtctcttgat cagatcttga tcccctgcgc catcagatcc
     3001 ttggcggcga gaaagccatc cagtttactt tgcagggctt cccaacctta ccagagggcg
     3061 ccccagctgg caattccggt tcgcttgctg tccataaaac cgcccagtct agctatcgcc
     3121 atgtaagccc actgcaagct acctgctttc tctttgcgct tgcgttttcc cttgtccaga
     3181 tagcccagta gctgacattc atccggggtc agcaccgttt ctgcggactg gctttctacg
     3241 tgaaaaggat ctaggtgaag atcctttttg ataatctcat gaccaaaatc ccttaacgtg
     3301 agttttcgtt ccactgagcg tcagaccccg tagaaaagat caaaggatct tcttgagatc
     3361 ctttttttct gcgcgtaatc tgctgcttgc aaacaaaaaa accaccgcta ccagcggtgg
     3421 tttgtttgcc ggatcaagag ctaccaactc tttttccgaa ggtaactggc ttcagcagag
     3481 cgcagatacc aaatactgtt cttctagtgt agccgtagtt aggccaccac ttcaagaact
     3541 ctgtagcacc gcctacatac ctcgctctgc taatcctgtt accagtggct gctgccagtg
     3601 gcgataagtc gtgtcttacc gggttggact caagacgata gttaccggat aaggcgcagc
     3661 ggtcgggctg aacggggggt tcgtgcacac agcccagctt ggagcgaacg acctacaccg
     3721 aactgagata cctacagcgt gagctatgag aaagcgccac gcttcccgaa gggagaaagg
     3781 cggacaggta tccggtaagc ggcagggtcg gaacaggaga gcgcacgagg gagcttccag
     3841 ggggaaacgc ctggtatctt tatagtcctg tcgggtttcg ccacctctga cttgagcgtc
     3901 gatttttgtg atgctcgtca ggggggcgga gcctatggaa aaacgccagc aacgcggcct
     3961 ttttacggtt cctgggcttt tgctggcctt ttgctcacat gtaatacgac tcactatagg
     4021 gcgaattgga gctaggcggc cgtttatcgt gccaacttta ttatacaaag ttgcggacgc
     4081 gatcgccggc ggataacaat ttcacacagg accctggttc actcttgact ttaaaaaaga
     4141 aaaagcccca ttgattggaa tgttcatcta ggcttgtgaa ctactggatg aaatacagtc
     4201 caaggttttt ttgttttttt tttttacaac tctctcaaag tgctcctaga ccaacagctg
     4261 catatttggg agttgtcttg gtcagaggtt tctatgctgt gataaacacc atgaacaaaa
     4321 gtggcttggg gagaagaggg tttatttcat tgatattttc atgtaaacat ccatcatcaa
     4381 agcagggcag ggcaggaaca tcaaggcagg aactgaagca gaaagccaca aggaaggctg
     4441 cctcctgctt gctctcctac tttcttacac actcaggaac atctgcctag ggatagcacc
     4501 acccacagtg ggctgggccc tcccatgtca accttaatca atcactaatt aagaaaatgt
     4561 accacgctgg gcatggtggc acacaccttt aatcccagca ctcaggaggc agaggcaggt
     4621 ggatttctga gttcaaggcc agcctggtct acaaagtgag ttccaggaca gccagggcta
     4681 tacagagaaa ccctgtctcg aaaaaccaaa aaaaaaaaga aaaggatgta ccacaggcca
     4741 atctggtgag gacatttttc tccgttgagg ttccctcttc ccaaatcact ctagcttgga
     4801 tcaggttggc ataaaacaag tcagcacaat tgaccccttg ttagcatgac acacaaaccc
     4861 atccctttta accataacct ttgttttttg ttcattccaa gatctcaatt caaacactca
     4921 attcagactc tccttaaaat acctagtctc tttcaaagtt tctctatcat atccaaaacc
     4981 tctctaaaat taactatggg ttcctattaa aaaaaagtta catacttgtt tattccaaga
     5041 agtaataacc agtgcacagt tacagtaaaa tcaaacccaa agtctacgtg tgacgctcag
     5101 tgccagcctt ctgagactct gctcctctag gctccagagg gcttggcagt ggcactcgtc
     5161 tgacatccac tgcacacaca gccagctcac aaagctctaa agctgctgtg agtggtcatc
     5221 tgtgccaatg ctctctccaa aacaccggag ttctgggtac accgggagcc tttcttggga
     5281 tctctttaga gacactgagc ctgccacgtg gtgccaggcc ttaatttatc tccatgaccc
     5341 cccttcagtc ctgaggtttg tactttaact gaggctgtga gtttaccaat ggtctgggct
     5401 ttccagtcac agtgccaagc ctcattgctc tccatgaccc tttatgcctt caaaactaga
     5461 acatctgggg acacttacac atagtcaact tcagctgcca acaggagcct tggccccttc
     5521 atggaccaca gctgctgtgt gctgatcctg tggaggtact cccagattta tcatccttgc
     5581 tgatgctggt gtttggtttt gttttgtttt gttttgtttt gttttttgtt ttttacttgt
     5641 gtcaatttct tggatccagc taatagcatc aattgcccca gttaagaaag gtttcccttt
     5701 agtggttttt aataaacgaa tatcacataa atggtagaat cgtaggcagt ctcaaacttc
     5761 actccagagc ggcattatct tctgagtccc cacagagtaa cccacagagc tctgagcacc
     5821 caatagcctt tcctgctcca aagttactat cacaccctcc ccaaaacaga tagcaaggtt
     5881 taatcacagc aataccccac tcctggtacc attgtctgtg ttagggtttc tattgctgtg
     5941 gtaaacacca tgaccaaaag cagcttgggg atgagagttt ttcctttcac ttccacatta
     6001 ccatctatca tcaaaggaag tcaagggcag ggcctgaagc agagaccatg gaggagggcc
     6061 gctcactaag cctgctttct tatataccca aggcctcctg tccagaaaac ctggtgaaga
     6121 cattttctcc actgaggttc cctcttccca gatgactcca ccttgtgtcg agttgaccta
     6181 aaaccagtac aggaatgttt ttaaaaatgc aaatcctggg ctggagagat gacttggtta
     6241 agaccatctg cagcttttcc cgaagctctg agtttggatc ccagagtcca cattgagcta
     6301 tcttgtatgt aggaaaggca tggggaaccg gatatatttg ccctgcatca taagctccgg
     6361 caaggatggc atggagggct gctcactggg tagagtgctt gcctcccgct gcacagctca
     6421 gggtttgctc cccagtgctg cgtgtagata agggtggcac ctgcctgtaa tgttagccct
     6481 tgggaggtgg aagcaggagg ggaagaaaga agttgaaggt catcctcagt tacgtagtga
     6541 gttagaggcc agtctaggac acacgagacc ctgaccaaaa aatcaaacaa aaacccagaa
     6601 cattggaaga aactaagtag ggacaaaagg cgcataacga taccacgata tcaacaagtt
     6661 tgtacaaaaa agcaggctgg cgccggaacc gaagttccta ttccgaagtt cctattctct
     6721 agaaagtata ggaacttcga accctttccc acaccaccct ccacacttgc cccaaacact
     6781 gccaactatg taggaggaag gggttgggac taacagaaga acccgttgtg gggaagctgt
     6841 tgggagggtc actttatgtt cttgcccaag gtcagttggg tggcctgctt ctgatgaggt
     6901 ggtcccaagg tctggggtag aaggtgagag ggacaggcca ccaaggtcag cccccccccc
     6961 ctatcccata ggagccaggt ccctctcctg gacaggaaga ctgaagggga gatgccagag
     7021 actcagtgaa gcctggggta ccctattgga gtccttcaag gaaacaaact tggcctcacc
     7081 aggcctcagc cttggctcct cctgggaact ctactgccct tgggatcccc ttgtagttgt
     7141 gggttacata ggaaggggga cgggattccc cttgactggc tagcctactc ttttcttcag
     7201 tcttctccat ctcctctcac ctgtctctcg accctttccc taggatagac ttggaaaaag
     7261 ataaggggag aaaacaaatg caaacgaggc cagaaagatt ttggctgggc attccttccg
     7321 ctagctttta ttgggatccc ctagtttgtg ataggccttt tagctacatc tgccaatcca
     7381 tctcattttc acacacacac acaccacttt ccttctggtc agtgggcaca tgtccagcct
     7441 caagtttata tcaccacccc caatgcccaa cacttgtatg gccttgggcg ggtcatcccc
     7501 ccccccaccc ccagtatctg caacctcaag ctagcttggg tgcgttggtt gtggataagt
     7561 agctagactc cagcaaccag taacctctgc cctttctcct ccatgacaac caggtcccag
     7621 gtcccgaaaa ccaaagaaga agaacgcaga tcgcagatcg cagatctccg agggcagagg
     7681 aagtcttcta acatgcggtg acgtggagga gaatcccggc cctgggatct ggactctaga
     7741 ggatcccgtc gttttacaac gtcgtgactg ggaaaaccct ggcgttaccc aacttaatcg
     7801 ccttgcagca catccccctt tcgccagctg gcgtaatagc gaagaggccc gcaccgatcg
     7861 cccttcccaa cagttgcgca gcctgaatgg cgaatggcgc tttgcctggt ttccggcacc
     7921 agaagcggtg ccggaaagct ggctggagtg cgatcttcct gaggccgata ctgtcgtcgt
     7981 cccctcaaac tggcagatgc acggttacga tgcgcccatc tacaccaacg tgacctatcc
     8041 cattacggtc aatccgccgt ttgttcccac ggagaatccg acgggttgtt actcgctcac
     8101 atttaatgtt gatgaaagct ggctacagga aggccagacg cgaattattt ttgatggcgt
     8161 taactcggcg tttcatctgt ggtgcaacgg gcgctgggtc ggttacggcc aggacagtcg
     8221 tttgccgtct gaatttgacc tgagcgcatt tttacgcgcc ggagaaaacc gcctcgcggt
     8281 gatggtgctg cgctggagtg acggcagtta tctggaagat caggatatgt ggcggatgag
     8341 cggcattttc cgtgacgtct cgttgctgca taaaccgact acacaaatca gcgatttcca
     8401 tgttgccact cgctttaatg atgatttcag ccgcgctgta ctggaggctg aagttcagat
     8461 gtgcggcgag ttgcgtgact acctacgggt aacagtttct ttatggcagg gtgaaacgca
     8521 ggtcgccagc ggcaccgcgc ctttcggcgg tgaaattatc gatgagcgtg gtggttatgc
     8581 cgatcgcgtc acactacgtc tgaacgtcga aaacccgaaa ctgtggagcg ccgaaatccc
     8641 gaatctctat cgtgcggtgg ttgaactgca caccgccgac ggcacgctga ttgaagcaga
     8701 agcctgcgat gtcggtttcc gcgaggtgcg gattgaaaat ggtctgctgc tgctgaacgg
     8761 caagccgttg ctgattcgag gcgttaaccg tcacgagcat catcctctgc atggtcaggt
     8821 catggatgag cagacgatgg tgcaggatat cctgctgatg aagcagaaca actttaacgc
     8881 cgtgcgctgt tcgcattatc cgaaccatcc gctgtggtac acgctgtgcg accgctacgg
     8941 cctgtatgtg gtggatgaag ccaatattga aacccacggc atggtgccaa tgaatcgtct
     9001 gaccgatgat ccgcgctggc taccggcgat gagcgaacgc gtaacgcgaa tggtgcagcg
     9061 cgatcgtaat cacccgagtg tgatcatctg gtcgctgggg aatgaatcag gccacggcgc
     9121 taatcacgac gcgctgtatc gctggatcaa atctgtcgat ccttcccgcc cggtgcagta
     9181 tgaaggcggc ggagccgaca ccacggccac cgatattatt tgcccgatgt acgcgcgcgt
     9241 ggatgaagac cagcccttcc cggctgtgcc gaaatggtcc atcaaaaaat ggctttcgct
     9301 acctggagag acgcgcccgc tgatcctttg cgaatacgcc cacgcgatgg gtaacagtct
     9361 tggcggtttc gctaaatact ggcaggcgtt tcgtcagtat ccccgtttac agggcggctt
     9421 cgtctgggac tgggtggatc agtcgctgat taaatatgat gaaaacggca acccgtggtc
     9481 ggcttacggc ggtgattttg gcgatacgcc gaacgatcgc cagttctgta tgaacggtct
     9541 ggtctttgcc gaccgcacgc cgcatccagc gctgacggaa gcaaaacacc agcagcagtt
     9601 tttccagttc cgtttatccg ggcaaaccat cgaagtgacc agcgaatacc tgttccgtca
     9661 tagcgataac gagctcctgc actggatggt ggcgctggat ggtaagccgc tggcaagcgg
     9721 tgaagtgcct ctggatgtcg ctccacaagg taaacagttg attgaactgc ctgaactacc
     9781 gcagccggag agcgccgggc aactctggct cacagtacgc gtagtgcaac cgaacgcgac
     9841 cgcatggtca gaagccgggc acatcagcgc ctggcagcag tggcgtctgg cggaaaacct
     9901 cagtgtgacg ctccccgccg cgtcccacgc catcccgcat ctgaccacca gcgaaatgga
     9961 tttttgcatc gagctgggta ataagcgttg gcaatttaac cgccagtcag gctttctttc
    10021 acagatgtgg attggcgata aaaaacaact gctgacgccg ctgcgcgatc agttcacccg
    10081 tgcaccgctg gataacgaca ttggcgtaag tgaagcgacc cgcattgacc ctaacgcctg
    10141 ggtcgaacgc tggaaggcgg cgggccatta ccaggccgaa gcagcgttgt tgcagtgcac
    10201 ggcagataca cttgctgatg cggtgctgat tacgaccgct cacgcgtggc agcatcaggg
    10261 gaaaacctta tttatcagcc ggaaaaccta ccggattgat ggtagtggtc aaatggcgat
    10321 taccgttgat gttgaagtgg cgagcgatac accgcatccg gcgcggattg gcctgaactg
    10381 ccagctggcg caggtagcag agcgggtaaa ctggctcgga ttagggccgc aagaaaacta
    10441 tcccgaccgc cttactgccg cctgttttga ccgctgggat ctgccattgt cagacatgta
    10501 taccccgtac gtcttcccga gcgaaaacgg tctgcgctgc gggacgcgcg aattgaatta
    10561 tggcccacac cagtggcgcg gcgacttcca gttcaacatc agccgctaca gtcaacagca
    10621 actgatggaa accagccatc gccatctgct gcacgcggaa gaaggcacat ggctgaatat
    10681 cgacggtttc catatgggga ttggtggcga cgactcctgg agcccgtcag tatcggcgga
    10741 attccagctg agcgccggtc gctaccatta ccagttggtc tggtgtcagg ggatcccccg
    10801 ggagggcaga ggaagtcttc taacatgcgg tgacgtggag gagaatcccg gccctattga
    10861 acaagatgga ttgcacgcag gttctccggc cgcttgggtg gagaggctat tcggctatga
    10921 ctgggcacaa cagacaatcg gctgctctga tgccgccgtg ttccggctgt cagcgcaggg
    10981 gcgcccggtt ctttttgtca agaccgacct gtccggtgcc ctgaatgaac tgcaggacga
    11041 ggcagcgcgg ctatcgtggc tggccacgac gggcgttcct tgcgcagctg tgctcgacgt
    11101 tgtcactgaa gcgggaaggg actggctgct attgggcgaa gtgccggggc aggatctcct
    11161 gtcatctcac cttgctcctg ccgagaaagt atccatcatg gctgatgcaa tgcggcggct
    11221 gcatacgctt gatccggcta cctgcccatt cgaccaccaa gcgaaacatc gcatcgagcg
    11281 agcacgtact cggatggaag ccggtcttgt cgatcaggat gatctggacg aagagcatca
    11341 ggggctcgcg ccagccgaac tgttcgccag gctcaaggcg cgcatgcccg acggcgagga
    11401 tctcgtcgtg acccatggcg atgcctgctt gccgaatatc atggtggaaa atggccgctt
    11461 ttctggattc atcgactgtg gccggctggg tgtggcggac cgctatcagg acatagcgtt
    11521 ggctacccgt gatattgctg aagagcttgg cggcgaatgg gctgaccgct tcctcgtgct
    11581 ttacggtatc gccgctcccg attcgcagcg catcgccttc tatcgccttc ttgacgagtt
    11641 cttctgagcg ggactctggg gttcgaaatg accgaccaag cgacgcccaa cctgccatca
    11701 cgagatttcg attccaccgc cgccttctat gaaaggttgg gcttcggaat cgttttccgg
    11761 gacgccggct ggatgatcct ccagcgcggg gatctcatgc tggagttctt cgcccacccc
    11821 ccggatctaa gctctagata agtaatgatc ataatcagcc atatcacatc tgtagaggtt
    11881 ttacttgctt taaaaaacct cccacacctc cccctgaacc tgaaacataa aatgaatgca
    11941 attgttgttg ttaacttgtt tattgcagct tataatggtt acaaataaag caatagcatc
    12001 acaaatttca caaataaagc atttttttca ctgcattcta gttgtggttt gtccaaactc
    12061 atcaatgtat cttatcatgt ctggatccgg gggtaccgcg tcgagaagtt cctattccga
    12121 agttcctatt ctctagaaag tataggaact tcgtcgagat aacttcgtat agcatacatt
    12181 atacgaagtt atgtcgagat atctagaccc agctttcttg tacaaagtgg ttgatatctc
    12241 tatagtcgca gtaggcggct gagctactcc accgttacaa aaaaaattca agttttctat
    12301 tcaattgttt gtatggacaa agtctcatgc atcttagtaa agcctcggat gtgctgtgtg
    12361 acacatcaag gatgagccat gagccactat gtatggtgca ggatccaggc aagcaccctg
    12421 ccaaccaagc caaaccgtta gccctgaaac actctgtttt aaagtcagtt gaatatccct
    12481 aaaaaaaaaa aaacctacct gggttgcttg aagggctctt aatgccctcc acatttccac
    12541 aacacgctta actgtctctg atcctaataa ttaacaggag cgcagtgaat tgggcttgaa
    12601 acctttaaag ttgctcgtgg gaaagcatag aagtctagcg tttgctaatt ctctgtttct
    12661 tggtagaaac cagatccaag cagaagactg aagagaagga cgtattccca cctaaggaag
    12721 caccccgaaa ggggaaacga gggcggaagc ccagcaaacc ccggctgatt cccaggcaga
    12781 catccggggg ccccatctgc cctgactgtg gctgtacctt tcctgaccac ctcgccctgg
    12841 agagccacaa gtgcgcccag aatctgaaga aaccctatcc ctgcccggat tgtgggcgtc
    12901 gcttttccta cccatccctg ttggtcagtc accggcgggc acactccggt gagtgccctt
    12961 acgtttgtga ccagtgtggc aaacgttttt cccagaggaa aaacctgtct cagcaccagg
    13021 tcatacacac aggcgagaag ccctaccact gccctgactg tggccgctgc tttcgcagga
    13081 gccggtcgtt ggccaatcac cggaccacgc acaccggtga gaagcctcat cagtgcccta
    13141 gttgtgggcg tcgcttcgcc tatccatctc tgctcgctat ccaccaacgg acacacacag
    13201 gggagaagcc ctatacctgc ctagagtgca gccgtcgctt ccgccagcgc accgccctgg
    13261 tcatccacca gcgcatccat actggagaga agccttaccc atgtcctgac tgtgagcggc
    13321 gtttctcctc ctcctctcgc ctggttagcc accggcgtgt gcactctggg gagcggccct
    13381 atgcctgtga gaactgcgaa gcccgctttt ctcagcgcag caccctgctc cagcaccagc
    13441 tcttgcacac aggcgagaaa ccctacccct gcccagactg tggacgtgcc ttccggagga
    13501 gcggctcctt ggccatccat cgcagcacgc acacggagga gaagctgcac gcctgcgatg
    13561 actgcggccg ccgctttgcc tatccctcac tgctggccag tcatcggcgc gtgcactcag
    13621 gcgagcggcc ctatgcctgt gacctttgct ccaaacgctt tgcccagtgg agccacttgt
    13681 ctcagcacca gcttctgcac actggggaaa agcctttccc ctgccttgag tgtggccggt
    13741 gcttccgcca gaggtggtcc ctggctgtcc acaagtgctg ccccaacacc cccaatggta
    13801 gccctagacc tcttatagga gggcccagcc agaggagcag tgctctttag cataacaaag
    13861 atgacagaaa gtcactttat ggaagggtgc aaaactcagg agtagctgcc agaggtccta
    13921 cagaatggga gcagacccag agccctggcc cgctgctcca cagcccgaac ccagaacact
    13981 gggtgcccta cagcatgtct gaaacagtta ccaggcgaca tgatgccatg tgattaaagt
    14041 tttccaagct aacttgtctt aaaataatat gggtgtgttc ttctcccagc ctcttttagg
    14101 ggctgccttc ttggtttgtg tatacagata atattcagtc aggagactca tttatagaag
    14161 gcagaacctc ccctgctctg cctctatttc tgtatcatgg ggaaagcctg agtttggctc
    14221 catatttgca acgagatggc gcaacgcaat taatgataac ttcgtatagc atacattata
    14281 cgaagttatg gtctgagctc gccatcagtt cagtttcctt gtaggatggt gctaattttt
    14341 aggaggctat ttattgcatt ctcctttgta aacccagtct agggtaagct taatacttta
    14401 cccacagggt agctcttcag aaaacctaat cagtctattt tgtgcccagg tttgtgtgtg
    14461 tgtgtgtgtg tgtgtgtgtg tgagagagag agagagagag agacagagag agagagaaag
    14521 agagagagag agagagagag agagagagag aggttgaatg tgtgattcac ctcagccttc
    14581 tgagtaattg gtagtctggg ctctggtcaa ctgttctttt tttttttttt ttaaggagta
    14641 tatgcatagt ttaactattt atttatattt tacgggtttg aatgttttgc ctacatgtat
    14701 atctctacac catgattggg cctggtaccc aaaggaggac agatgagaga atcagagccc
    14761 ctggaactga gttacaaatg ttgtgagcca ccatgtgctg ggaattgaat cccaggtcct
    14821 ctggaagagc agacagtggc cttaactact gagccatctc tccagcccct ggtcattctt
    14881 ggaagagtgg ctcttggttc ccacaagtga aatctgtctc ttcttaggga tcatacagaa
    14941 acaaaaagag tatcatgcca tgtgctgtat acaccaatct taactactcc aggccacgct
    15001 gctttggggt gatgatttct ttattatgta tacatgcctg ttctgcatgg tcagaaaagg
    15061 gcaccagatc tcattataga gggttatgag ctaccatgtg gttgctggaa attgaactcg
    15121 gaacctctgg aggagcagtc agtgctctta accacggagc catctctcca accccagttt
    15181 cagacctcta cacaccctca cctttcttct tcaagacgta gtaaaaccaa atcttcacca
    15241 cttttgaaaa gttggttcag gctgggtgtg aggcatcaac acagtacact gaaaggttta
    15301 agaggaaatg gggtgattgg taccaagcag caggaggtag acttcagttt gctacgggtg
    15361 actaatagct ggaaaaatgg cacccacctg actaggtgct cagtaaaact ttactacctt
    15421 cttgccttgg gcagctgtac cgacgtggta catcaaatat gacttctgcc aacagctgaa
    15481 ctgggtcaac ctcctgcatc tgcttctcta tggagcatct gccctcagct ctgggtgggg
    15541 gcagatggca aacactgact tgtaattaat tacctctgtt taggtgtgta gcaaattgat
    15601 tgtaaccatt tgtctgtttt ttcatggata atgagtgccc tctggttagg ggcagtgcca
    15661 gataggattt cattaaaata tttaatggaa gaattctgct ccttctggaa ttactcttca
    15721 caaaacatga atctagttct ttgagaagaa atgtaatgtt atagcagaga ttgaacccct
    15781 tagaccaagc ctttccttag ccaagacctg ggtgcctacc aagcccccag tgttagttag
    15841 aactgcctct gttaaccaca tactaacaaa gtcattccgc atacaggaat tttccagttg
    15901 cttctggctc caggttgtga tttaaaatga aagctattgt ggctaacttc catcatgtcc
    15961 atggagagca gagatgagaa ctatgtaagc ttcttaaggc ccttttttgc ctgggtccat
    16021 tccaaatgtg attctggcac tttaatcagt gaagatcccg ttgtgtttcc aattaactcc
    16081 tctttataaa ctctatgggg aaaaccacag tgctgttgag aagggctggt ccatgcatga
    16141 tttctctctt agccctaacc tcagttgcgc ctccaatatt tcagatatca gatattctta
    16201 gcagtgagta cctattgttc accaaaggac cacaaaaaga aacgatccac atcccactgt
    16261 cctctcccag tgccccagtg tacctactaa gtgcacgtgt tccatcagtt cttggggagc
    16321 ccttcaggcg tgaagttcat tcatatgccg ggtttcatcc acctctagta ttctcttctg
    16381 ctgtagaatt ttttaatccc aatttggggt ttctatccca ccttgatcat tcagttcgtg
    16441 gataaaagac acacaacctt tattatttac aataagcctt aaacagcaca agagctgtgc
    16501 agctatctct ctaccctcta tgctattaga atctactttc ctattgataa ccctgagtta
    16561 ttactatgtt tcatctgggc tgctcttaac tccaattggc cagccctcag gatcatgagg
    16621 cttccccatt caccttctcc ccctcatggt tctcctctga cctgccaagc cgtctatgtc
    16681 tcttctgccc aactattggc tgttggcatc tttatacacc aatcagaaat aacttgggag
    16741 caaagtcata tagtaccact tgagtctatg taagaactct ctgagtaaga attcaaacag
    16801 atattgggga atcagtatta acattagaat atcagcagca tcaggccagc ccactatact
    16861 cttctagatt ttttgagagt cctcttgtac acatttactc tggcctataa acatactaaa
    16921 atctgtcttt aaaacattgt tttttggttt ttaaagagtt atccatttag tttctgatta
    16981 tttcttatcc aacagtgcat tctgttttcc acatgctaca ttcacttatg cactgtggtc
    17041 tgcagccaac tgtagtagtt gtaggcatga attttttgca acctactttt aatgaacgtt
    17101 caacctcttc tcttgtccac tactcaccag aggtagtggg agagaaaagt tattaggatg
    17161 tggggggacc tgtttaacaa tagttctttg ggggcgagct cagtcttcat tatcagcagt
    17221 tcagtctcat agcaaacaca aaatacaaac cagcagctac gcttcagtcc ttttggcagg
    17281 caaacaccat gcacaaacca gcagcaatag ttcaatcctg aagaaactgc atggctccac
    17341 aattggccca aggccgctga atgagcaaga agtcacagga accttataag aagttcatta
    17401 gcaagtttct cccaatggct gtgctactac cagctgagct gagcaatgct gggtaaggtg
    17461 aaccaataca tgtgtgcggt tactgaagga tggcaagaag taaatcaaac cagtgctcta
    17521 gctcccaatg tctgtgagtc atagtcagac tcctccatca cggggccttt cgcgtgtctg
    17581 ctttagcaaa tcgtcctttt acctgtgtcc gcttcaggaa aacatccttt gacaaaaggg
    17641 actttccaaa caaaccagaa gtctccactt taaggagtaa cacaccgatt gggctttttc
    17701 tgtgtgccat gctctgttaa gcacagcaca tctaatattt gcaagaaccc taagaaaagc
    17761 caggtacggt gatggacttc tgtaatccag aaactgccag ctactttgag agacagaagg
    17821 aggaggacca tcagtacaaa gccagcctgg gctatataat aaaattctgg cctcaaagtg
    17881 tgtgtggcag ggggagtgct tagggggagg gactagtgat atgggtcctg ggttccatcc
    17941 tcagttctgg aaaaactgaa acaaaaagta catttaggaa atattcttct gtgctgtctc
    18001 cacacctctg agcgaagaag aagaagaaga agaagaagaa gaagaagaag aagaagaaga
    18061 agaagaagaa gaagaagaag aagaagaaga agaagaagaa gaaagcaaaa aggcaaggct
    18121 ctgccctcag ccagtctcac acttgagcct gtaactttga tttttttcaa atcctatatt
    18181 taatggtggg tttttgttgt tgttgttgtt gttgttttgt ttttgttttt gtttttggtt
    18241 tttcaagaca ggatttctgt gtagccgtgg ctgtcctgga actcactttg tagaccaggc
    18301 tggcctcgaa ctaaaaaatc cgcctgcctc tgcctcccaa gtgctgggat taaaggcgtg
    18361 caccaccatg cccagctcta atggtggttc tttttttttt ttttaaagac tttttattta
    18421 tgtatgtata tatatattta tgtatatatg taagtacact gtagctgtct tcagacacac
    18481 cagaagaggg agtcagatct tgttacggat ggttgtgagc caccatgtgg ttgctgggat
    18541 ttgaactctg gaccttcgga agagcagtcg ggtgctctta cccactgagc catctcacca
    18601 accccctcta atggtggttc ttaaccactt taacctccct ggtaacccat ctcccacggc
    18661 ccaccaccca caagagtagt gggaaagaaa agatacaggg gtgtggcagt ggaagtggac
    18721 cgatttagaa aggttctttg gagcaactcc tatctgtgtt gtctgagaat ctgcagttca
    18781 gttcacaggt taacaggtgg cagcagcacc atccagttgc aaacacccca cagatacacc
    18841 agcagtccag ttcggtagag tcaggatagc aacagtgaca caacttagca gagacagcca
    18901 ggcctcagtc agtaggaagg gccagcagga attccaggag aagttcttgc ctgtgcctct
    18961 ctcagggaat cctctctcag ggaagtgaag tcacgccatc catcgagttc tatttatatc
    19021 cgccaaacat catgtgtcct ccatgtgcct tgcctcagca cgtgcatgca atcagcctga
    19081 gtccctggag tcctgacaaa tgcagctcaa ctataaaaca taagttggat caatacatgt
    19141 gtgttgttag caaagaatcc ttcattgcgt gtcctttcac atgttcactt tagcagaaca
    19201 tcctctctcc tgtatctgct tcagtgaaac cttccttcac aagtctgcct tagtcttcca
    19261 cttcaggaaa acactctcct tcatgtgttt gccccagcaa aacaccatcc aacacaactg
    19321 actcaccaaa gaacccttaa gtttcaacct cacccacctt tttatttttg gccatgcttg
    19381 gaattaaccc agtaccttgt acaagccagg caggcattct atacctgaga ctcatcctca
    19441 gctctgaatg aagggaggct atgacgacta tgtgacttca gcaaaaataa gtttcagatc
    19501 ttcctagctt gccaagggcg cttgcagcca cctacgaggg tgactgggca ttggtagagg
    19561 gcaaataact agacatttca gggatttggg gcatcgggtt taaactgatt gtaaatctaa
    19621 aagatcccaa gtgctgctac attctgcagg cacaggggac tgtggatcag gtggctgcag
    19681 caaagggccg actcagcaga tgtgggttgt taaaacctgc acatcccaaa gaaaactcat
    19741 ccttaagacg agtactcagc ctactccagg gagagacttg taacttttta gaatatttta
    19801 tgcaggacta aagagctggc tcagttgttg agaacacagg ctgctctttc agaggaccca
    19861 agttcaattc acagcaccca tgcggttact cccaactgtc tgtaacccca gttccagggg
    19921 acctgatgcc ctctgctggc ctcctcaggt actgcatgta tatggtacac aaacatacat
    19981 gcagacaaaa catacacata taaaaataat gaaataattt tgctgggcag gggtagctcg
    20041 catctttaat cccagcactg tggaggcaga ggcaggtgga tctctgtgag ttcaaggcca
    20101 gcctggttta cagagtgggt ccaggacaac cagagctaca cagagaaacc ctgtctgaaa
    20161 aaaaaaatgc aatgagaaca ggtttgtgtg ttggattctt ggctcatgct gtgctaactt
    20221 gactggctaa acatatccta atgatactca ttgctcacag gggtcagaga gagggtactg
    20281 tggtctaaga ggctaacggt caacaacatg ggaacagagc catgccgctg gtcgctaagt
    20341 catgggcagt ttgtacaagt tgtcataaat caattgtggg agagttaagc acacctttgt
    20401 tctttgtatg actcactgaa gaggacacct caatgtcaat gtttatgctc tcctccctgg
    20461 atgccgggcc ttctatgtgc cattcccttt gttaatttta aagtgcatct ttaaattggc
    20521 tggggtgaca tatgcctgca accccagcac ttggatcaca gagacagaag atcctgtttt
    20581 caaaagtaaa accaaaccaa aggacaggaa aataactgag aataaaaatg aaggagcagc
    20641 aagaggagga agatgatgat gaaggaggag gagaggagga aggaggagga aaaagaagag
    20701 gaacaggagg aggaagagga agaggaggag gaagaggaag aggagacaac gaagaagact
    20761 tagcctaggc cagtctcagg gttgtgtttg cagcaacttt gaaagagaac ttacttgtag
    20821 agggcagctg tgcccttcct gtatcttttg gaatcccagc actttggaag ctaaggcagg
    20881 atcatattca gaaattttag gtcagtctag gttagatgat ga
//
