# Supplementary material for: CRISPR-Cas9 enables conditional mutagenesis of challenging loci
Source: Sci Rep. 2016 Sep 1;6:32326. doi: 10.1038/srep32326 (PMC5007477; doi:10.1038/srep32326)
Supplement: Supplementary File 3 [file srep32326-s3.zip › gb/HEP01004_B04_vector.gb]

LOCUS       44097#L1L2_st0#L3L4_pZero_DTA_kan        21525 bp    dna     circular UNK 
ACCESSION   unknown
SOURCE      Mus musculus
  ORGANISM  Mus musculus
            Eukaryota; Metazoa; Chordata; Craniata; Vertebrata; Euteleostomi;
            Mammalia; Eutheria; Euarchontoglires; Glires; Rodentia;
            Sciurognathi; Muroidea; Muridae; Murinae; Mus.
COMMENT     cassette: L1L2_st0
COMMENT     design_id: 44097
COMMENT     backbone: L3L4_pZero_DTA_kan
COMMENT     transcript_id: ENSMUST00000109376
FEATURES             Location/Qualifiers
     misc_feature    29..49
                     /note="B4 Gateway"
                     /label="B4 Gateway"
     promoter        85..598
                     /note="mouse phosphoglycerate kinase 1 promoter"
     CDS             612..1268
                     /note="DTA"
                     /label="DTA"
     misc_feature    1393..1651
                     /note="BGH pA"
                     /label="BGH pA"
     CDS             complement(2147..2941)
                     /note="KanR"
                     /label="KanR"
     misc_feature    4053..4073
                     /note="B3 Gateway"
                     /label="B3 Gateway"
     misc_feature    4079..4086
                     /note="AsiSI"
                     /label="AsiSI"
     misc_feature    1..4111
                     /note="Synthetic Backbone"
                     /label="Synthetic Backbone"
     misc_feature    4112..9046
                     /note="5 arm"
                     /label="5 arm"
     misc_feature    9074..9098
                     /note="B1 Gateway"
                     /label="B1 Gateway"
     misc_feature    9111..9158
                     /note="Frt"
                     /label="Frt"
     intron          9159..10033
                     /note="mouse En2 intron"
                     /label="mouse En2 intron"
     misc_feature    10031..10033
                     /note="Splice Acceptor"
                     /label="Splice Acceptor"
     exon            10034..10073
                     /note="mouse En2 exon"
                     /label="mouse En2 exon"
     misc_feature    10074..10751
                     /note="rat Cd4"
                     /label="rat Cd4"
     misc_feature    10556..10639
                     /note="rat CD4 transmembrane region"
                     /label="rat CD4 transmembrane region"
     gene            10760..13806
                     /gene="lacZ"
                     /note="lacZ"
                     /label="lacZ"
     misc_feature    13820..13873
                     /note="'self-cleaving' 2A peptide"
                     /label="'self-cleaving' 2A peptide"
     gene            13874..14665
                     /gene="NeoR"
                     /note="NeoR"
                     /label="NeoR"
     misc_feature    14865..15106
                     /note="SV40 polyadenylation site"
                     /label="SV40 polyadenylation site"
     misc_feature    15123..15170
                     /note="Frt"
                     /label="Frt"
     misc_feature    15177..15210
                     /note="loxP"
                     /label="loxP"
     misc_feature    10048..10091
                     /note="FCHK std_st0"
                     /label="FCHK std_st0"
     misc_feature    10048..10065
                     /note="FCHK QC prefix region"
                     /label="FCHK QC prefix region"
     misc_feature    10066..10073
                     /note="FCHK QC critical region"
                     /label="FCHK QC critical region"
     misc_feature    10074..10091
                     /note="FCHK QC suffix region"
                     /label="FCHK QC suffix region"
     misc_feature    15226..15246
                     /note="B2 Gateway"
                     /label="B2 Gateway"
     misc_feature    9047..15276
                     /note="Synthetic Cassette"
                     /label="Synthetic Cassette"
     exon            15986..16143
                     /db_xref="ENSEMBL:ENSMUSE00000963267"
                     /type="targeted"
                     /rank="3"
                     /note="target exon 1 ENSMUSE00000963267"
     exon            15675..15872
                     /db_xref="ENSEMBL:ENSMUSE00000680050"
                     /type="targeted"
                     /rank="2"
                     /note="target exon 2 ENSMUSE00000680050"
     misc_feature    15277..16305
                     /note="Critical Region"
                     /label="Critical Region"
     misc_feature    16329..16362
                     /note="Downstream LoxP"
                     /label="Downstream LoxP"
     misc_feature    16306..16385
                     /note="synthetic loxP region"
                     /label="synthetic loxP region"
     exon            16692..16832
                     /db_xref="ENSEMBL:ENSMUSE00000680043"
                     /rank="4"
                     /note="ENSMUSE00000680043"
                     /label="ENSMUSE00000680043"
     misc_feature    16386..21525
                     /note="3 arm"
                     /label="3 arm"
ORIGIN      
        1 ccactggccg tcgttttaca ttaattaaca acttttctat acaaagttga cagataaacg
       61 gatcccctag tttgtgatag gatcgaattc taccgggtag gggaggcgct tttcccaagg
      121 cagtctggag catgcgcttt agcagccccg ctgggcactt ggcgctacac aagtggcctc
      181 tggcctcgca cacattccac atccaccggt aggcgccaac cggctccgtt ctttggtggc
      241 cccttcgcgc caccttctac tcctccccta gtcaggaagt tcccccccgc cccgcagctc
      301 gcgtcgtgca ggacgtgaca aatggaagta gcacgtctca ctagtctcgt gcagatggac
      361 agcaccgctg agcaatggaa gcgggtaggc ctttggggca gcggccaata gcagctttgc
      421 tccttcgctt tctgggctca gaggctggga aggggtgggt ccgggggcgg gctcaggggc
      481 gggctcaggg gcggggcggg cgcccgaagg tcctccggag gcccggcatt ctgcacgctt
      541 caaaagcgca cgtctgccgc gctgttctcc tcttcctcat ctccgggcct ttcgacctgc
      601 aggtcctcgc catggatcct gatgatgttg ttgattcttc taaatctttt gtgatggaaa
      661 acttttcttc gtaccacggg actaaacctg gttatgtaga ttccattcaa aaaggtatac
      721 aaaagccaaa atctggtaca caaggaaatt atgacgatga ttggaaaggg ttttatagta
      781 ccgacaataa atacgacgct gcgggatact ctgtagataa tgaaaacccg ctctctggaa
      841 aagctggagg cgtggtcaaa gtgacgtatc caggactgac gaaggttctc gcactaaaag
      901 tggataatgc cgaaactatt aagaaagagt taggtttaag tctcactgaa ccgttgatgg
      961 agcaagtcgg aacggaagag tttatcaaaa ggttcggtga tggtgcttcg cgtgtagtgc
     1021 tcagccttcc cttcgctgag gggagttcta gcgttgaata tattaataac tgggaacagg
     1081 cgaaagcgtt aagcgtagaa cttgagatta attttgaaac ccgtggaaaa cgtggccaag
     1141 atgcgatgta tgagtatatg gctcaagcct gtgcaggaaa tcgtgtcagg cgatctcttt
     1201 gtgaaggaac cttacttctg tggtgtgaca taattggaca aactacctac agagatttaa
     1261 agctctaagg taaatataaa atttttaagt gtataatgtg ttaaactact gattctaatt
     1321 gtttgtgtat tttagattcc aacctatgga actgatgaat gggagcagtg gtggaatgca
     1381 gatcctagag ctcgctgatc agcctcgact gtgccttcta gttgccagcc atctgttgtt
     1441 tgcccctccc ccgtgccttc cttgaccctg gaaggtgcca ctcccactgt cctttcctaa
     1501 taaaatgagg aaattgcatc gcattgtctg agtaggtgtc attctattct ggggggtggg
     1561 gtggggcagg acagcaaggg ggaggattgg gaagacaata gcaggcatgc tggggatgcg
     1621 gtgggctcta tggcttctga ggcggaaaga accagctggg gctcgacgcg ccgtacccag
     1681 cttttgttcc ctttagtgag ggcctgaatg gcgaatggac gcgccctgta gcggcgcatt
     1741 aagcgcggcg ggtgtggtgg ttacgcgcag cgtgaccgct acacttgcca gcgccctagc
     1801 gcccgctcct ttcgctttct tcccttcctt tctcgccacg ttcgccggct ttccccgtca
     1861 agctctaaat cgggggctcc ctttagggtt ccgatttagt gctttacggc acctcgaccc
     1921 caaaaaactt gattagggtg atggttcacg tagtgggcca tcgccctgat agacggtttt
     1981 tcgccctttg acgttggagt ccacgttctt taatagtgga ctcttgttcc aaactggaac
     2041 aacactcaac cctatctcgg tctattcttt tgatttataa gggattttgc cgatttcggc
     2101 ctattggtta aaaaatgagc tgatttaaca aaaattttaa caaaattcag aagaactcgt
     2161 caagaaggcg atagaaggcg atgcgctgcg aatcgggagc ggcgataccg taaagcacga
     2221 ggaagcggtc agcccattcg ccgccaagct cttcagcaat atcacgggta gccaacgcta
     2281 tgtcctgata gcggtccgcc acacccagcc ggccacagtc gatgaatcca gaaaagcggc
     2341 cattttccac catgatattc ggcaagcagg catcgccatg ggtcacgacg agatcctcgc
     2401 cgtcgggcat gctcgccttg agcctggcga acagttcggc tggcgcgagc ccctgatgct
     2461 cttcgtccag atcatcctga tcgacaagac cggcttccat ccgagtacgt gctcgctcga
     2521 tgcgatgttt cgcttggtgg tcgaatgggc aggtagccgg atcaagcgta tgcagccgcc
     2581 gcattgcatc agccatgatg gatactttct cggcaggagc aaggtgagat gacaggagat
     2641 cctgccccgg cacttcgccc aatagcagcc agtcccttcc cgcttcagtg acaacgtcga
     2701 gcacagctgc gcaaggaacg cccgtcgtgg ccagccacga tagccgcgct gcctcgtctt
     2761 gcagttcatt cagggcaccg gacaggtcgg tcttgacaaa aagaaccggg cgcccctgcg
     2821 ctgacagccg gaacacggcg gcatcagagc agccgattgt ctgttgtgcc cagtcatagc
     2881 cgaatagcct ctccacccaa gcggccggag aacctgcgtg caatccatct tgttcaatca
     2941 tgcgaaacga tcctcatcct gtctcttgat cagatcttga tcccctgcgc catcagatcc
     3001 ttggcggcga gaaagccatc cagtttactt tgcagggctt cccaacctta ccagagggcg
     3061 ccccagctgg caattccggt tcgcttgctg tccataaaac cgcccagtct agctatcgcc
     3121 atgtaagccc actgcaagct acctgctttc tctttgcgct tgcgttttcc cttgtccaga
     3181 tagcccagta gctgacattc atccggggtc agcaccgttt ctgcggactg gctttctacg
     3241 tgaaaaggat ctaggtgaag atcctttttg ataatctcat gaccaaaatc ccttaacgtg
     3301 agttttcgtt ccactgagcg tcagaccccg tagaaaagat caaaggatct tcttgagatc
     3361 ctttttttct gcgcgtaatc tgctgcttgc aaacaaaaaa accaccgcta ccagcggtgg
     3421 tttgtttgcc ggatcaagag ctaccaactc tttttccgaa ggtaactggc ttcagcagag
     3481 cgcagatacc aaatactgtt cttctagtgt agccgtagtt aggccaccac ttcaagaact
     3541 ctgtagcacc gcctacatac ctcgctctgc taatcctgtt accagtggct gctgccagtg
     3601 gcgataagtc gtgtcttacc gggttggact caagacgata gttaccggat aaggcgcagc
     3661 ggtcgggctg aacggggggt tcgtgcacac agcccagctt ggagcgaacg acctacaccg
     3721 aactgagata cctacagcgt gagctatgag aaagcgccac gcttcccgaa gggagaaagg
     3781 cggacaggta tccggtaagc ggcagggtcg gaacaggaga gcgcacgagg gagcttccag
     3841 ggggaaacgc ctggtatctt tatagtcctg tcgggtttcg ccacctctga cttgagcgtc
     3901 gatttttgtg atgctcgtca ggggggcgga gcctatggaa aaacgccagc aacgcggcct
     3961 ttttacggtt cctgggcttt tgctggcctt ttgctcacat gtaatacgac tcactatagg
     4021 gcgaattgga gctaggcggc cgtttatcgt gccaacttta ttatacaaag ttgcggacgc
     4081 gatcgccggc ggataacaat ttcacacagg atatattttc agttactgtg gagttaatac
     4141 tgcctttata tttacattca gtctctggca tcttatcttc tccagtaggc aatgctatgt
     4201 tttcctgatt gctattgatc ttcatcctgc atccatgcct tgaattgctg aagcacatac
     4261 tccaatcttt gcattctggc actatctgag aatgtctttc cgtaggaggt ttgttcaatg
     4321 gttcactgca gactgtgagc aatgatccct gtgtgactac tactgccatt gtggttctgg
     4381 ggacactcta aggccatgat gtaggcagca cattctgtgg gggcaaaggg gaaggaatcc
     4441 catgaacttt gaacttggct tagcagcata ctggaatttt gtggctctca agactgacac
     4501 cgatctagag agatgcaaaa tccccctgag acctttctgc ttgggagacc tttcagaacc
     4561 aaagctgtca tcagccagat gtgacacaag ctggtactcg ggcagggagt ccatgtgtcc
     4621 atctggtact gatgtagagg ccaggagaca gatgtgtgag ggtgtgtcta gtgctggctg
     4681 agtatccagt gctggggtct tagggttatt taaatatggc cccctcattc ctagcattat
     4741 ctatgcatgt tacgctaatg agagtgaggg aagggtatac acgaaatgcc agactgtccc
     4801 tcctatgttc tttctatgta cttccatgat ggattctctt gtacaacagc aggtctcatt
     4861 ttgtcttccc ctgcacatac attattgtgc tttctgatag ttattcctca ctaccagacc
     4921 tcatacggtc ctcactgatt ctatctcacc ccacatctgc tcttatgtca tgtatattcc
     4981 acgtgccccg tcttggagtt cacacactct tttctttgat aaagagaatt tgataaattc
     5041 tcccgatgac actgttgaga aaaatgaaaa caaaaaacac agttattcgc ctttttgagt
     5101 ctggattggg ctgtgcaggt ccacacagtt cctggcagca gcaggagcag ggacgtggac
     5161 acagctccac gctgtcacct ccaccggctg aggagatcct tcagtctttg agtgaccttg
     5221 actcaggtga aactgaaccc ttggccttgc cacagaacag aatttcagga tgagctggta
     5281 caaagcacag ttagagttta ttaagagata ttttccccaa gggactggag agataggtca
     5341 gtcgttaagg gcagttactg ttcttgcaga ggacccaggc ttgctttcta gccccagtgt
     5401 ggtagctcac aaccatctgt aactccaagt ccaggggatt taacgcgtct tttgttctcc
     5461 tgccacaacc tgtccacaga tgcccaggct gactctccac ttcagctgga gagagagagt
     5521 gcaggtgtct gaccacgaac tgcagcatgc taactagaat ggcttcgtgt ggatctcagg
     5581 gaaccttcgc tttcaaagaa gcgtgcaccc attcccacag ggtcaggttt tcaggtttca
     5641 ttttcatccc caccagcagt gcaagaaggc cacctcaccc ggcaccagca tttcctagcc
     5701 cctgttttta tgaggaggat cattcttatg gcactgagat agaatctcaa tgtcattttg
     5761 atctgcacgt ccctgagtcg ctaaagatgt tgaacatttt ccgtacattg atcggcaatt
     5821 tatgcttctc ttgacaatag ctgaatggac agttttcctg caggttttgt tggttatttt
     5881 gtggttttgt ttgtttgttt tgtttttgag atagggtctt accatgtagc tctggctggc
     5941 ttagaactca ctatgtagac cagataggcc tggaactcag agagaacccc ctgcctctgt
     6001 ctcccctgtg ttgggattaa aggtgtacac caccataccc agcctggatt ttttttttta
     6061 tgtttaattt gttctacgta tttttatgct ctgggtatta atcttctgac agacgtgtat
     6121 ctggcaaagc cttcctccca ttctggaggc tgtcttgttt ccctgtgaac tgcttccact
     6181 cctcctatcc gccaacactc gctgtaactc cctgagctgt ctagttcttt ggcagaaagt
     6241 acctgcccat accccccccc ccccagcttt ggtgtttata gtcttgtttt caagccttat
     6301 agcatggtct tgctgcacag cagttaagtt cagtcatgaa tgagctagca tccggtctat
     6361 cctcggcgtg cacggaggtc agacagatgt gtgacatggg agtaccagca gcggatagca
     6421 tccccacgcc tggcaaatac aattctgaag catctcgttc tctccttcga ttctgtggct
     6481 ccatctgggt tcacagcctg aaatacctgt gaggtaaaaa agtgtgttct tggagtagtg
     6541 ttttcttcac agaccctcaa aagagtcaaa agatctgaat gcaggctctg atggagctgc
     6601 tgtgtagtta aaattgtgag cacatcaagg tgaaaattct cccttggagc aggttcctgg
     6661 tcgtcatagc tactacagag gcagctgttg ttttcggttc ttggcttaca ttctggggat
     6721 gggtgtgtgt gtgtgtgtgt gtgtgacagg acatacacat agctgtggag gtcaggagac
     6781 aactgtggaa ctgtgggagt caaattctct ccttccacaa tgtgtactcc tgggcttcct
     6841 tctcagatca taaagtttga ctgcaagcct ccttttcttc tgagccctct tgctgcccag
     6901 tctttaatgg caatagctag acaaatatca agtgaattgc tacagggctt ccttttcttg
     6961 gtgagagtca cacattccag tctttgtatc tttgcaaaac tttagtttaa ttccccactt
     7021 ccaaaacggt gtttatttgg gttttgtttg tttgtttgtt tgttttccca aagtgttgtc
     7081 aggattttca tagctctgat gagagaatgg cttccaaatt cccagtcctc aagtgctgtt
     7141 ctgtgctgtg gggttgagga gaccatcaag ctagaattct tgaattatta acttgtgtca
     7201 tcacagatac tttatatatt ctataattca tatggaaata atcatgattt cctaacttct
     7261 ctattaacaa gaatcattcc attgacttaa tttaaacatt tcaaccagcc acatgttcga
     7321 gggggggggg ctggggacct atttgctcag gctatattgc tattttttaa ttaggtattt
     7381 tctttattta catttcaaat gttatcccat ttcccagttt ccactccaaa aatcccctat
     7441 cccctccccc ctccccctgc tccccaaccc accaactccc attcgtggtc ctggtattcc
     7501 cctatactgg ggcatagagc cttcacagga ccaagggcct ctcctcccat tgatgacaga
     7561 ctaggccatc ctctgctaca tatacagcta gagtcacaag ttccaccatg tgttttcttt
     7621 gatttgtggt agagttccaa ggagctctgg gggtactggt tagttcatat tgttgttcct
     7681 cctatggggc ttcagtcagt ccccttcagc tccctgggta ctttctctag ctccttcatt
     7741 ggggaccttg tgcttcgtcc aatggatgac tgtgagcatc cacttctgta tttgccaggc
     7801 actggcagag cctcacagga gacagctata tcaggctcct gtcagctagc tctagttagc
     7861 atctgcctag tgtctgggtg tggtggttgt ttatgggatg tatccccaag tggggcagtc
     7921 tctggatggt cgttccttca ggctctgctc caaactttgt ttctgtaact ccttccatgg
     7981 gtattttgtt cccccttcta aaaaggattc tgagcttctg ggctaatatt ctgtcgctat
     8041 ttttaagtac aacaaaattc actggatctg tttttgtgta gaatttttaa ctttaaattt
     8101 aaagcaaggt tacaatgtgg ttccctttca cagggcatct ttttttctca tattggagca
     8161 ccctaaaatt gctgtgaata ataaactttt gaaaactaag ccttctaggc cagagtggca
     8221 ttgaaaggaa aagtgaatac attttaagat ttctggcagg ttaaaccaac taaaaggaaa
     8281 ttttctttaa gatgaagcct acaagttatt gatgtcaagg cgacccagag atgaaaaacg
     8341 gccgcacaaa ttacagcgaa aagatggata gtcagctgag agctcagtag ttaagagccc
     8401 acactgctcc ggcagagggt ctggacttga ttccagacac gtgtgaaggg aggttcacag
     8461 ctgcctatga ccgtagctcc aggaggatgc aacgccctct tcccgtctcc atggttcatc
     8521 tggacccaca tgctcccatg catagacaca cataatccat gaaattagaa ataaaaaaca
     8581 gatattttta aaaggttagg ttttgttccc acattaggtt ccaagtctcc tggaggcagg
     8641 tacaaagctg tatttgtttg tttgtctgtt ggttgttgtt tttaaaagct atattttggt
     8701 cattgtccac atgagtagat tcccaactta aaaaaataac aagcacttca cagtttcaca
     8761 ggcgtgcaga aagaaccaga acattgtttg tctttagatt caggggtcca gaatgaactc
     8821 aagtaagatg tttcttttaa cttcattaac aactgaagct tttacatata aatgaagaca
     8881 tttaaaaaaa agatattaag aaataaaata ttagttaaga atcatgttcc ttataaataa
     8941 gacttctttt ttcataagtc taaatagtgt attgctggaa ggccattctc cctagtttct
     9001 gtgatgtcat agctggtgtt taaaggctga tgggtgggaa gtaaacaagg cgcataacga
     9061 taccacgata tcaacaagtt tgtacaaaaa agcaggctgg cgccggaacc gaagttccta
     9121 ttccgaagtt cctattctct agaaagtata ggaacttcga accctttccc acaccaccct
     9181 ccacacttgc cccaaacact gccaactatg taggaggaag gggttgggac taacagaaga
     9241 acccgttgtg gggaagctgt tgggagggtc actttatgtt cttgcccaag gtcagttggg
     9301 tggcctgctt ctgatgaggt ggtcccaagg tctggggtag aaggtgagag ggacaggcca
     9361 ccaaggtcag cccccccccc ctatcccata ggagccaggt ccctctcctg gacaggaaga
     9421 ctgaagggga gatgccagag actcagtgaa gcctggggta ccctattgga gtccttcaag
     9481 gaaacaaact tggcctcacc aggcctcagc cttggctcct cctgggaact ctactgccct
     9541 tgggatcccc ttgtagttgt gggttacata ggaaggggga cgggattccc cttgactggc
     9601 tagcctactc ttttcttcag tcttctccat ctcctctcac ctgtctctcg accctttccc
     9661 taggatagac ttggaaaaag ataaggggag aaaacaaatg caaacgaggc cagaaagatt
     9721 ttggctgggc attccttccg ctagctttta ttgggatccc ctagtttgtg ataggccttt
     9781 tagctacatc tgccaatcca tctcattttc acacacacac acaccacttt ccttctggtc
     9841 agtgggcaca tgtccagcct caagtttata tcaccacccc caatgcccaa cacttgtatg
     9901 gccttgggcg ggtcatcccc ccccccaccc ccagtatctg caacctcaag ctagcttggg
     9961 tgcgttggtt gtggataagt agctagactc cagcaaccag taacctctgc cctttctcct
    10021 ccatgacaac caggtcccag gtcccgaaaa ccaaagaaga agaacgcaga tctgcgggct
    10081 gcagggagag ttgagatgga aggcagagaa ggctccttct tcccagtcct ggatcacctt
    10141 ctccctaaag aaccaaaagg tgtctgtgca gaagtctact agcaacccca agttccagct
    10201 gtccgaaacg ctcccactca cccttcagat accccaggtc tcccttcagt ttgctggttc
    10261 tggcaacctg accctgactc tggacagagg gatactgtat caggaagtga acctggtggt
    10321 gatgaaagtg actcagcccg acagcaacac tttgacctgt gaggtgatgg gacccacctc
    10381 acccaagatg agactgatct tgaagcagga gaatcaggag gccagggtct ccaggcagga
    10441 gaaagtgatt caagtgcagg cccctgaagc aggggtgtgg caatgtctac tgagtgaagg
    10501 tgaagaggtc aagatggact ccaagatcca ggttttatcc aaagggttga accagacaat
    10561 gttcctggct gtcgtgctgg ggagcgcctt cagctttctg gttttcacgg ggctctgcat
    10621 cctattctgt gtcaggtgcc ggcaccaaca gcgccaggca gcacggatgt ctcagatcaa
    10681 gaggcttctc agtgagaaga agacttgcca gtgctcccac cggatgcaga aaagccacaa
    10741 tctcatatat gggagcgatg atcccgtcgt tttacaacgt cgtgactggg aaaaccctgg
    10801 cgttacccaa cttaatcgcc ttgcagcaca tccccctttc gccagctggc gtaatagcga
    10861 agaggcccgc accgatcgcc cttcccaaca gttgcgcagc ctgaatggcg aatggcgctt
    10921 tgcctggttt ccggcaccag aagcggtgcc ggaaagctgg ctggagtgcg atcttcctga
    10981 ggccgatact gtcgtcgtcc cctcaaactg gcagatgcac ggttacgatg cgcccatcta
    11041 caccaacgtg acctatccca ttacggtcaa tccgccgttt gttcccacgg agaatccgac
    11101 gggttgttac tcgctcacat ttaatgttga tgaaagctgg ctacaggaag gccagacgcg
    11161 aattattttt gatggcgtta actcggcgtt tcatctgtgg tgcaacgggc gctgggtcgg
    11221 ttacggccag gacagtcgtt tgccgtctga atttgacctg agcgcatttt tacgcgccgg
    11281 agaaaaccgc ctcgcggtga tggtgctgcg ctggagtgac ggcagttatc tggaagatca
    11341 ggatatgtgg cggatgagcg gcattttccg tgacgtctcg ttgctgcata aaccgactac
    11401 acaaatcagc gatttccatg ttgccactcg ctttaatgat gatttcagcc gcgctgtact
    11461 ggaggctgaa gttcagatgt gcggcgagtt gcgtgactac ctacgggtaa cagtttcttt
    11521 atggcagggt gaaacgcagg tcgccagcgg caccgcgcct ttcggcggtg aaattatcga
    11581 tgagcgtggt ggttatgccg atcgcgtcac actacgtctg aacgtcgaaa acccgaaact
    11641 gtggagcgcc gaaatcccga atctctatcg tgcggtggtt gaactgcaca ccgccgacgg
    11701 cacgctgatt gaagcagaag cctgcgatgt cggtttccgc gaggtgcgga ttgaaaatgg
    11761 tctgctgctg ctgaacggca agccgttgct gattcgaggc gttaaccgtc acgagcatca
    11821 tcctctgcat ggtcaggtca tggatgagca gacgatggtg caggatatcc tgctgatgaa
    11881 gcagaacaac tttaacgccg tgcgctgttc gcattatccg aaccatccgc tgtggtacac
    11941 gctgtgcgac cgctacggcc tgtatgtggt ggatgaagcc aatattgaaa cccacggcat
    12001 ggtgccaatg aatcgtctga ccgatgatcc gcgctggcta ccggcgatga gcgaacgcgt
    12061 aacgcgaatg gtgcagcgcg atcgtaatca cccgagtgtg atcatctggt cgctggggaa
    12121 tgaatcaggc cacggcgcta atcacgacgc gctgtatcgc tggatcaaat ctgtcgatcc
    12181 ttcccgcccg gtgcagtatg aaggcggcgg agccgacacc acggccaccg atattatttg
    12241 cccgatgtac gcgcgcgtgg atgaagacca gcccttcccg gctgtgccga aatggtccat
    12301 caaaaaatgg ctttcgctac ctggagagac gcgcccgctg atcctttgcg aatacgccca
    12361 cgcgatgggt aacagtcttg gcggtttcgc taaatactgg caggcgtttc gtcagtatcc
    12421 ccgtttacag ggcggcttcg tctgggactg ggtggatcag tcgctgatta aatatgatga
    12481 aaacggcaac ccgtggtcgg cttacggcgg tgattttggc gatacgccga acgatcgcca
    12541 gttctgtatg aacggtctgg tctttgccga ccgcacgccg catccagcgc tgacggaagc
    12601 aaaacaccag cagcagtttt tccagttccg tttatccggg caaaccatcg aagtgaccag
    12661 cgaatacctg ttccgtcata gcgataacga gctcctgcac tggatggtgg cgctggatgg
    12721 taagccgctg gcaagcggtg aagtgcctct ggatgtcgct ccacaaggta aacagttgat
    12781 tgaactgcct gaactaccgc agccggagag cgccgggcaa ctctggctca cagtacgcgt
    12841 agtgcaaccg aacgcgaccg catggtcaga agccgggcac atcagcgcct ggcagcagtg
    12901 gcgtctggcg gaaaacctca gtgtgacgct ccccgccgcg tcccacgcca tcccgcatct
    12961 gaccaccagc gaaatggatt tttgcatcga gctgggtaat aagcgttggc aatttaaccg
    13021 ccagtcaggc tttctttcac agatgtggat tggcgataaa aaacaactgc tgacgccgct
    13081 gcgcgatcag ttcacccgtg caccgctgga taacgacatt ggcgtaagtg aagcgacccg
    13141 cattgaccct aacgcctggg tcgaacgctg gaaggcggcg ggccattacc aggccgaagc
    13201 agcgttgttg cagtgcacgg cagatacact tgctgatgcg gtgctgatta cgaccgctca
    13261 cgcgtggcag catcagggga aaaccttatt tatcagccgg aaaacctacc ggattgatgg
    13321 tagtggtcaa atggcgatta ccgttgatgt tgaagtggcg agcgatacac cgcatccggc
    13381 gcggattggc ctgaactgcc agctggcgca ggtagcagag cgggtaaact ggctcggatt
    13441 agggccgcaa gaaaactatc ccgaccgcct tactgccgcc tgttttgacc gctgggatct
    13501 gccattgtca gacatgtata ccccgtacgt cttcccgagc gaaaacggtc tgcgctgcgg
    13561 gacgcgcgaa ttgaattatg gcccacacca gtggcgcggc gacttccagt tcaacatcag
    13621 ccgctacagt caacagcaac tgatggaaac cagccatcgc catctgctgc acgcggaaga
    13681 aggcacatgg ctgaatatcg acggtttcca tatggggatt ggtggcgacg actcctggag
    13741 cccgtcagta tcggcggaat tccagctgag cgccggtcgc taccattacc agttggtctg
    13801 gtgtcagggg atcccccggg agggcagagg aagtcttcta acatgcggtg acgtggagga
    13861 gaatcccggc cctattgaac aagatggatt gcacgcaggt tctccggccg cttgggtgga
    13921 gaggctattc ggctatgact gggcacaaca gacaatcggc tgctctgatg ccgccgtgtt
    13981 ccggctgtca gcgcaggggc gcccggttct ttttgtcaag accgacctgt ccggtgccct
    14041 gaatgaactg caggacgagg cagcgcggct atcgtggctg gccacgacgg gcgttccttg
    14101 cgcagctgtg ctcgacgttg tcactgaagc gggaagggac tggctgctat tgggcgaagt
    14161 gccggggcag gatctcctgt catctcacct tgctcctgcc gagaaagtat ccatcatggc
    14221 tgatgcaatg cggcggctgc atacgcttga tccggctacc tgcccattcg accaccaagc
    14281 gaaacatcgc atcgagcgag cacgtactcg gatggaagcc ggtcttgtcg atcaggatga
    14341 tctggacgaa gagcatcagg ggctcgcgcc agccgaactg ttcgccaggc tcaaggcgcg
    14401 catgcccgac ggcgaggatc tcgtcgtgac ccatggcgat gcctgcttgc cgaatatcat
    14461 ggtggaaaat ggccgctttt ctggattcat cgactgtggc cggctgggtg tggcggaccg
    14521 ctatcaggac atagcgttgg ctacccgtga tattgctgaa gagcttggcg gcgaatgggc
    14581 tgaccgcttc ctcgtgcttt acggtatcgc cgctcccgat tcgcagcgca tcgccttcta
    14641 tcgccttctt gacgagttct tctgagcggg actctggggt tcgaaatgac cgaccaagcg
    14701 acgcccaacc tgccatcacg agatttcgat tccaccgccg ccttctatga aaggttgggc
    14761 ttcggaatcg ttttccggga cgccggctgg atgatcctcc agcgcgggga tctcatgctg
    14821 gagttcttcg cccacccccc ggatctaagc tctagataag taatgatcat aatcagccat
    14881 atcacatctg tagaggtttt acttgcttta aaaaacctcc cacacctccc cctgaacctg
    14941 aaacataaaa tgaatgcaat tgttgttgtt aacttgttta ttgcagctta taatggttac
    15001 aaataaagca atagcatcac aaatttcaca aataaagcat ttttttcact gcattctagt
    15061 tgtggtttgt ccaaactcat caatgtatct tatcatgtct ggatccgggg gtaccgcgtc
    15121 gagaagttcc tattccgaag ttcctattct ctagaaagta taggaacttc gtcgagataa
    15181 cttcgtatag catacattat acgaagttat gtcgagatat ctagacccag ctttcttgta
    15241 caaagtggtt gatatctcta tagtcgcagt aggcggtttc tctgaatgtc cagtaagaag
    15301 agaagggcta cccagtcttt ttaggattta tttatttatg ttttttggct gtttgttttg
    15361 tttttaatat gtgagtgtcc tgtcagcacg tatatttgca tgccaaaaga gggcatcaga
    15421 ttccattgta gatggttgtg atccaccatg tggttactgg gaatcgaact caagacctcc
    15481 tctggaagag cagccagtgc tcttaactgc agagtcgttg ttccaaggat tggccagtct
    15541 tgatgcacag tctggaaaaa aatcttactc ttactgattc ctagtgttct gaatgacgca
    15601 aacccggaga aaaggacacc caggtcctag gacatccaac tgttaattct gctgccctac
    15661 tctgtgaacc acaggtcctt ctgctgaact actctgtgaa ccacaggtcc ttctgagggc
    15721 ggccctccca tgaagctgac ataaccacac ctggccccca cgctcacctg cacagttttc
    15781 ttgggagatg aagctgcttg gcctctctct actcgcagtg accattctgc tttgctgtaa
    15841 catggctcga cctgaaataa agaagaagaa cggtgaggca cggtgttcct ggggtggctt
    15901 gggtcgggga accttccctc tgagaagtcc aaggaactcc ttggtacttc gctcccaaga
    15961 ctcatcttgt gatattcttc cgcagttttt tccaaacctg gctattgccc agagtatcgg
    16021 gttccctgcc cctttgtcct tatacctaaa tgcaggcgtg ataaaggctg caaggacgcc
    16081 ctgaagtgtt gcttcttcta ctgccagatg cgctgtgtgg atccatggga gagcccagaa
    16141 taggtgagcg gcccccaaga cgctatttgc cacgctcctt ctagaaatgc gtgtggagtc
    16201 aaaggcagct gcgatctgtc tgtatctcta gacagcatgg caatcagagc atctaaatta
    16261 attagaatta tccagagatt gtcctcattc ccagaaaagg catccgagat ggcgcaacgc
    16321 aattaatgat aacttcgtat agcatacatt atacgaagtt atggtctgag ctcgccatca
    16381 gttcaataat ttccaagctt cccaactgct actgaatgtt tcttaggcgt attttcagtg
    16441 gcctcttttc acatcttata gcaacgaagc atttcacact ataccttaaa ttataaaggg
    16501 atttttttga aatcataatt tcttacttgg cacttacgga agcacttact cttagccctt
    16561 aattcgctgc cagcacacct cggtgttcat ggaacgagaa cacgtagcat gatccagagc
    16621 atggtgacca ggtgacccag aaccacgtct ccagcatggt ttacatctgt tcttatctct
    16681 gttctttcta gacaaaccgg agaaaacaca tgtgattcag tttcagtcga ggatagccgg
    16741 cctctgtttc ctcctccgag aggcccatcc tgaaactaaa gattaagtgc ttgttaatat
    16801 gagtacaaaa taaaggaata aagtgttgtg tatttgtttg ttttctgttg caattaaaaa
    16861 aaatacctta atctgggact ttacaaatac ggaagtttta caacccgcac tgcaaaatat
    16921 acttgaaaga atgcccacgc cgggcgtggt ggcgcaggcc tttaatccca gcacttggga
    16981 ggcagaggca ggcagatttc tgagttcgag gccagcctgg tctacagagt gagttccagg
    17041 acagccagaa ctacacagag aaaccctgtc tcaaaaaaca acaacaacaa aaaaaggtat
    17101 gacaattgta aatgcataca ctcaaaacac tgagacaccc aatttcaaat aacaaacaat
    17161 aagagggcaa gctaagtcag atgggtccag acagaatggt agggagggat tttatacccg
    17221 actctcagcc acactcaaag tcaaaaagaa actgcagagt taaactatcc tggaaatcaa
    17281 atagacttaa caggtatcta taggatattc aacacaatca aatttatttt cagcagaatt
    17341 atctaaaata ggctgtattg tgggtcacaa agcaaacctt aataaataaa aagtaactaa
    17401 aataatttcg tgtgtattgt cagatcacag tacagagaaa ccggaggtca ggagctgtgc
    17461 ccaaagactc tgggatactt tcttgagtag agagatgagg gggagagcat ccgtagaaca
    17521 aaatgaaaat gagaacacag ctttatcttt gcaaaatggc caaggcagtt ctaaaggaaa
    17581 agttgtagtt accagagttt atacagggag tcactgtgat gatcaggtaa gagatttaaa
    17641 atgttaaaca gttaaattaa aatgaaagca tcattttgga ggctcataga aaaacagcta
    17701 aggcagttct aacaaaactt atatttatca atatttgctt ttaattaaat ctgagaaatc
    17761 ttaaataaat aacctcaagg atactagaca aataatggca agccaaacag taaagagaat
    17821 ctcttataag catcacctgt ctgtcaatta aaaaaaaaaa aaagcttatg gccaataagc
    17881 tgaggcagag actaagaggt gagagaattc tgggaaatag tgagaggctc gggagattcc
    17941 tctggaaaca cagaggaaac cagcaggcag ctaaactcaa gataaaataa aggaaagact
    18001 cactggccag atgctgagga agaagcaggc cgggactgaa gggaaggtta caaacctgta
    18061 ggtaactgaa cccaggttag aattaaaaag ataataagtt aacaacaagt cagaggacaa
    18121 gccaaaactt actgtctagg catttattaa taagtaatta gtctctgagt tgtcattcct
    18181 ggagcaggca ctgggaggga aaaaaatgga cttacatttt tttttcacca agctcaaaag
    18241 cagtggctgg caagaaatca tgaaggtcag ggaggagatg cgttaaatag agactgaaag
    18301 aaaagcaact ggagagccat agaatcagga caaggcactg gcacaaaaac aggcatccag
    18361 accaatggga ggagacagaa aaccagaaat aaacctgtga aaacacagcc atctgagttt
    18421 ccccaaagat gccaaaaccc actcctccgg ctctgccgtc acagcacgga cagtttgtct
    18481 tgtaggctca ggccagcttc actccagagc tgctactgtc cttaatgatc gccccacagt
    18541 tctggcatct ccaatatcct gggatcttca ctgaaactga ggttccacct tcatcaacag
    18601 cctcctggct tctcttcggg gactctgatc ctgcctcccg gtgccaagcg tctgatcttc
    18661 ttcattacac ttttagtcca gggttctcac tgcagtgaag ctagaccttc cccagtagcc
    18721 tcttccagcc tttcttcatg gtgactctga ccttgccact caatgtcagg cctcaactgc
    18781 tctccttgac ccctttattc cttcaaaacc agcactgcct ggaaaaccct tgcacagtac
    18841 caagtctggc tgccaacagc aggaccacag cttctatgtg tggactatga agaaatcctc
    18901 tcctaaaggt atcaccttaa tgatgatgat cttattaatc ttattaatca cagctgattc
    18961 ttcagcccta gctaagtaat gttgactgtc ccagtaatgc acagtttttt cttccacaga
    19021 ttgttaattc tagtgcctta cacaaaaagc cctggatagt ctttgcttcc ttctgaagtt
    19081 tcagaagtta tgtctccatt gcctggacct atttccatcc aagtactagc cagtcccaac
    19141 cctgtttagc ttcagagatc agtcaagatg gggcatattt agaatagtgt ggctatacgc
    19201 acctgtaccc gtctcaatat tcctattttc caaacttcca taacattcat tgagctttaa
    19261 gcactgaatg gctttcccaa cccaaagcag caagacgctt ccataatcct tatccaaaaa
    19321 aaacagagaa aaggtccagt ccaccacagc aagattctac tctctgctct taatttctgt
    19381 tctagatgtt ctgttgctgt gatgaaacac caaccaaaca caacttgggg aggaagtgtg
    19441 ccttagttac ttctttagtg ctgtaaagag acactctgcc caaggcagct tacagaagga
    19501 aatgcttatg ggggttcaca gttttagagg atgagtcatg accattgtgg tagggagcag
    19561 ggcaacaggc aggcatggtg ctggagcagt atatgatagc ttacatatag agacacaatt
    19621 cccaggcaga gagaggggag gagggagaga ggaagagagg gagggaggga gggagggagg
    19681 gagggaggga gggagagaga gagagagaga gagagagaga gagagagaga gagagagaga
    19741 acgcagatgc caccctcagt gatacacctc ctccaacaag ctccgcctcc aaatccttcc
    19801 caaatagttc caccaaatgg caaccaagta ttcaaacata tgatcctatg gggactgctc
    19861 ccattcaacc cactacaaaa tggtttattt agcttacacc ccaaacatgg tctgtcgtta
    19921 agagaagtca ggacaggaac catgggaaaa ctttgtttac tggcttcttt cctctgaatt
    19981 gctcagccca atttttgaca aagcctgggc tcatctatcc agtgagtggc actgcctaca
    20041 atgaactgag ccctgcctca tcaataatta accttgaata tgcctccaca gacatgtcca
    20101 cagaccaatc tgatggaggc atttttctca actgaggtct cctcttacca gaggacttta
    20161 gattgtatca agttgacaaa atctaatgag cacaaccagt cataaagaaa gtacaaaatt
    20221 acacagtggg gaaatcccag taggtggccc cagaacagct cctaaaaagg caaacagtgc
    20281 tgttgaagtt ccggagtgag gagcaacaga tcgctcatcc atccctccgt gctatttaaa
    20341 ttgttacatt gtattgaaga gctgcttgcc acattcatga tggtagaaca cgtctactct
    20401 ctgtgccctc tatctcgtca atccagcaat tccatctcta tatcacactt acactctcca
    20461 aaataaatgt gcgaggatat tcatggcaat gccccttatc agagtcaaag ctacaaagtg
    20521 gatacatata gttctgctga cctgactttt attctttgtt tttggttggt tggtttgggg
    20581 ttttgttgct gttgtttgct tgtttgtttt gttggttgac tgtaagaata tttttgggag
    20641 cttttctatg ttcccctttg ttcccaaata aatatcacag agaccttata tttattacaa
    20701 gttgcaagca ctataactag gcagatagtc atttgattat aacccaacca tgctggcctg
    20761 gactacttcc cagcttccca gtcatgtcat tacttgtctt ctgagtcctt ttgtatttta
    20821 ataacccaca aagtcacatt tatgttgccc atttgctaat gaatgtgaga cagtccactg
    20881 agcatagtta cgctgccagt gcctacacga cccctcttac attattaaat ttggctataa
    20941 gtttactgtt ctttttcttt atgttttcct tctgcccctc ttttaactat gtagctcagg
    21001 caaggtcaag cactcaagat ctatgacatc actagccctg gtggtagttg ttattattct
    21061 gagggtttgc tacacccctt gttggtttta aatattcact aggggtgtct accccatttc
    21121 agaccattta gttcccagac aaaagacaca gagaactttt ggatttataa caaaccttat
    21181 agcaccacag ctgggcagat atcaaccctc taagctatct tgtctgcttc cctgctcaaa
    21241 tccccataaa tgcttgcctc tgttttgttt gcactgctcc tgcttcatca gactagccct
    21301 catggccaca tgctcatggt ccatactacc ccatggcgac tcctcttcct cctccctggt
    21361 ccttctctga cccccagcct ggaaaccttc acactgcctg cctctttctt gtctagttct
    21421 gtctatcagc aactttatta accaatcagg gataacttgg aaggcaaagt ttacacatca
    21481 ttttgtatgc acaagaatct gctcgttgga cagtagtaag cacat
//
