# Supplementary material for: CRISPR-Cas9 enables conditional mutagenesis of challenging loci
Source: Sci Rep. 2016 Sep 1;6:32326. doi: 10.1038/srep32326 (PMC5007477; doi:10.1038/srep32326)
Supplement: Supplementary File 3 [file srep32326-s3.zip › gb/HEP01004_B05_vector.gb]

LOCUS       39344#L1L2_gt0#L3L4_pZero_DTA_kan        20306 bp    dna     circular UNK 
ACCESSION   unknown
SOURCE      Mus musculus
  ORGANISM  Mus musculus
            Eukaryota; Metazoa; Chordata; Craniata; Vertebrata; Euteleostomi;
            Mammalia; Eutheria; Euarchontoglires; Glires; Rodentia;
            Sciurognathi; Muroidea; Muridae; Murinae; Mus.
COMMENT     cassette: L1L2_gt0
COMMENT     design_id: 39344
COMMENT     backbone: L3L4_pZero_DTA_kan
COMMENT     transcript_id: ENSMUST00000151937
FEATURES             Location/Qualifiers
     misc_feature    29..49
                     /note="B4 Gateway"
                     /label="B4 Gateway"
     promoter        85..598
                     /note="mouse phosphoglycerate kinase 1 promoter"
     CDS             612..1268
                     /note="DTA"
                     /label="DTA"
     misc_feature    1393..1651
                     /note="BGH pA"
                     /label="BGH pA"
     CDS             complement(2147..2941)
                     /note="KanR"
                     /label="KanR"
     misc_feature    4053..4073
                     /note="B3 Gateway"
                     /label="B3 Gateway"
     misc_feature    4079..4086
                     /note="AsiSI"
                     /label="AsiSI"
     misc_feature    1..4111
                     /note="Synthetic Backbone"
                     /label="Synthetic Backbone"
     misc_feature    4112..8856
                     /note="5 arm"
                     /label="5 arm"
     misc_feature    8884..8908
                     /note="B1 Gateway"
                     /label="B1 Gateway"
     misc_feature    8921..8968
                     /note="Frt"
                     /label="Frt"
     intron          8969..9843
                     /note="mouse En2 intron"
                     /label="mouse En2 intron"
     misc_feature    9841..9843
                     /note="Splice Acceptor"
                     /label="Splice Acceptor"
     exon            9844..9883
                     /note="mouse En2 exon"
                     /label="mouse En2 exon"
     misc_feature    9878..9885
                     /note="Frame 0 insert"
     misc_feature    9886..9939
                     /note="'self-cleaving' 2A peptide"
                     /label="'self-cleaving' 2A peptide"
     gene            9940..13017
                     /gene="lacZ"
                     /note="lacZ"
                     /label="lacZ"
     misc_feature    13018..13071
                     /note="'self-cleaving' 2A peptide"
                     /label="'self-cleaving' 2A peptide"
     gene            13072..13863
                     /gene="NeoR"
                     /note="NeoR"
                     /label="NeoR"
     misc_feature    14062..14304
                     /note="SV40 polyadenylation site"
                     /label="SV40 polyadenylation site"
     misc_feature    14321..14368
                     /note="Frt"
                     /label="Frt"
     misc_feature    14375..14408
                     /note="loxP"
                     /label="loxP"
     misc_feature    9858..9959
                     /note="FCHK std_gt0"
                     /label="FCHK std_gt0"
     misc_feature    9858..9875
                     /note="FCHK QC prefix region"
                     /label="FCHK QC prefix region"
     misc_feature    9876..9941
                     /note="FCHK QC critical region"
                     /label="FCHK QC critical region"
     misc_feature    9942..9959
                     /note="FCHK QC suffix region"
                     /label="FCHK QC suffix region"
     misc_feature    14424..14444
                     /note="B2 Gateway"
                     /label="B2 Gateway"
     misc_feature    8857..14474
                     /note="Synthetic Cassette"
                     /label="Synthetic Cassette"
     exon            14825..14967
                     /db_xref="ENSEMBL:ENSMUSE00001225431"
                     /type="targeted"
                     /rank="3"
                     /note="target exon 1 ENSMUSE00001225431"
     misc_feature    14475..15139
                     /note="Critical Region"
                     /label="Critical Region"
     misc_feature    15163..15196
                     /note="Downstream LoxP"
                     /label="Downstream LoxP"
     misc_feature    15140..15219
                     /note="synthetic loxP region"
                     /label="synthetic loxP region"
     misc_feature    15220..20306
                     /note="3 arm"
                     /label="3 arm"
ORIGIN      
        1 ccactggccg tcgttttaca ttaattaaca acttttctat acaaagttga cagataaacg
       61 gatcccctag tttgtgatag gatcgaattc taccgggtag gggaggcgct tttcccaagg
      121 cagtctggag catgcgcttt agcagccccg ctgggcactt ggcgctacac aagtggcctc
      181 tggcctcgca cacattccac atccaccggt aggcgccaac cggctccgtt ctttggtggc
      241 cccttcgcgc caccttctac tcctccccta gtcaggaagt tcccccccgc cccgcagctc
      301 gcgtcgtgca ggacgtgaca aatggaagta gcacgtctca ctagtctcgt gcagatggac
      361 agcaccgctg agcaatggaa gcgggtaggc ctttggggca gcggccaata gcagctttgc
      421 tccttcgctt tctgggctca gaggctggga aggggtgggt ccgggggcgg gctcaggggc
      481 gggctcaggg gcggggcggg cgcccgaagg tcctccggag gcccggcatt ctgcacgctt
      541 caaaagcgca cgtctgccgc gctgttctcc tcttcctcat ctccgggcct ttcgacctgc
      601 aggtcctcgc catggatcct gatgatgttg ttgattcttc taaatctttt gtgatggaaa
      661 acttttcttc gtaccacggg actaaacctg gttatgtaga ttccattcaa aaaggtatac
      721 aaaagccaaa atctggtaca caaggaaatt atgacgatga ttggaaaggg ttttatagta
      781 ccgacaataa atacgacgct gcgggatact ctgtagataa tgaaaacccg ctctctggaa
      841 aagctggagg cgtggtcaaa gtgacgtatc caggactgac gaaggttctc gcactaaaag
      901 tggataatgc cgaaactatt aagaaagagt taggtttaag tctcactgaa ccgttgatgg
      961 agcaagtcgg aacggaagag tttatcaaaa ggttcggtga tggtgcttcg cgtgtagtgc
     1021 tcagccttcc cttcgctgag gggagttcta gcgttgaata tattaataac tgggaacagg
     1081 cgaaagcgtt aagcgtagaa cttgagatta attttgaaac ccgtggaaaa cgtggccaag
     1141 atgcgatgta tgagtatatg gctcaagcct gtgcaggaaa tcgtgtcagg cgatctcttt
     1201 gtgaaggaac cttacttctg tggtgtgaca taattggaca aactacctac agagatttaa
     1261 agctctaagg taaatataaa atttttaagt gtataatgtg ttaaactact gattctaatt
     1321 gtttgtgtat tttagattcc aacctatgga actgatgaat gggagcagtg gtggaatgca
     1381 gatcctagag ctcgctgatc agcctcgact gtgccttcta gttgccagcc atctgttgtt
     1441 tgcccctccc ccgtgccttc cttgaccctg gaaggtgcca ctcccactgt cctttcctaa
     1501 taaaatgagg aaattgcatc gcattgtctg agtaggtgtc attctattct ggggggtggg
     1561 gtggggcagg acagcaaggg ggaggattgg gaagacaata gcaggcatgc tggggatgcg
     1621 gtgggctcta tggcttctga ggcggaaaga accagctggg gctcgacgcg ccgtacccag
     1681 cttttgttcc ctttagtgag ggcctgaatg gcgaatggac gcgccctgta gcggcgcatt
     1741 aagcgcggcg ggtgtggtgg ttacgcgcag cgtgaccgct acacttgcca gcgccctagc
     1801 gcccgctcct ttcgctttct tcccttcctt tctcgccacg ttcgccggct ttccccgtca
     1861 agctctaaat cgggggctcc ctttagggtt ccgatttagt gctttacggc acctcgaccc
     1921 caaaaaactt gattagggtg atggttcacg tagtgggcca tcgccctgat agacggtttt
     1981 tcgccctttg acgttggagt ccacgttctt taatagtgga ctcttgttcc aaactggaac
     2041 aacactcaac cctatctcgg tctattcttt tgatttataa gggattttgc cgatttcggc
     2101 ctattggtta aaaaatgagc tgatttaaca aaaattttaa caaaattcag aagaactcgt
     2161 caagaaggcg atagaaggcg atgcgctgcg aatcgggagc ggcgataccg taaagcacga
     2221 ggaagcggtc agcccattcg ccgccaagct cttcagcaat atcacgggta gccaacgcta
     2281 tgtcctgata gcggtccgcc acacccagcc ggccacagtc gatgaatcca gaaaagcggc
     2341 cattttccac catgatattc ggcaagcagg catcgccatg ggtcacgacg agatcctcgc
     2401 cgtcgggcat gctcgccttg agcctggcga acagttcggc tggcgcgagc ccctgatgct
     2461 cttcgtccag atcatcctga tcgacaagac cggcttccat ccgagtacgt gctcgctcga
     2521 tgcgatgttt cgcttggtgg tcgaatgggc aggtagccgg atcaagcgta tgcagccgcc
     2581 gcattgcatc agccatgatg gatactttct cggcaggagc aaggtgagat gacaggagat
     2641 cctgccccgg cacttcgccc aatagcagcc agtcccttcc cgcttcagtg acaacgtcga
     2701 gcacagctgc gcaaggaacg cccgtcgtgg ccagccacga tagccgcgct gcctcgtctt
     2761 gcagttcatt cagggcaccg gacaggtcgg tcttgacaaa aagaaccggg cgcccctgcg
     2821 ctgacagccg gaacacggcg gcatcagagc agccgattgt ctgttgtgcc cagtcatagc
     2881 cgaatagcct ctccacccaa gcggccggag aacctgcgtg caatccatct tgttcaatca
     2941 tgcgaaacga tcctcatcct gtctcttgat cagatcttga tcccctgcgc catcagatcc
     3001 ttggcggcga gaaagccatc cagtttactt tgcagggctt cccaacctta ccagagggcg
     3061 ccccagctgg caattccggt tcgcttgctg tccataaaac cgcccagtct agctatcgcc
     3121 atgtaagccc actgcaagct acctgctttc tctttgcgct tgcgttttcc cttgtccaga
     3181 tagcccagta gctgacattc atccggggtc agcaccgttt ctgcggactg gctttctacg
     3241 tgaaaaggat ctaggtgaag atcctttttg ataatctcat gaccaaaatc ccttaacgtg
     3301 agttttcgtt ccactgagcg tcagaccccg tagaaaagat caaaggatct tcttgagatc
     3361 ctttttttct gcgcgtaatc tgctgcttgc aaacaaaaaa accaccgcta ccagcggtgg
     3421 tttgtttgcc ggatcaagag ctaccaactc tttttccgaa ggtaactggc ttcagcagag
     3481 cgcagatacc aaatactgtt cttctagtgt agccgtagtt aggccaccac ttcaagaact
     3541 ctgtagcacc gcctacatac ctcgctctgc taatcctgtt accagtggct gctgccagtg
     3601 gcgataagtc gtgtcttacc gggttggact caagacgata gttaccggat aaggcgcagc
     3661 ggtcgggctg aacggggggt tcgtgcacac agcccagctt ggagcgaacg acctacaccg
     3721 aactgagata cctacagcgt gagctatgag aaagcgccac gcttcccgaa gggagaaagg
     3781 cggacaggta tccggtaagc ggcagggtcg gaacaggaga gcgcacgagg gagcttccag
     3841 ggggaaacgc ctggtatctt tatagtcctg tcgggtttcg ccacctctga cttgagcgtc
     3901 gatttttgtg atgctcgtca ggggggcgga gcctatggaa aaacgccagc aacgcggcct
     3961 ttttacggtt cctgggcttt tgctggcctt ttgctcacat gtaatacgac tcactatagg
     4021 gcgaattgga gctaggcggc cgtttatcgt gccaacttta ttatacaaag ttgcggacgc
     4081 gatcgccggc ggataacaat ttcacacagg aataggggta gcaaattcta tacctaatgt
     4141 aatgggctga gatcaagaca caagcacagt gaaaaaaggc attaaagtca ccttcgggct
     4201 gcttacagaa aggtgtgtag attacttttt tcttgctggg ataaagcact atgactaagg
     4261 caacttctac aagaaattta tttgggctga cggttccaga ggaatgagcc tgtcgtggca
     4321 aggaggcaag cagcagacat ggctacaggt gcccgaagct gagcgctcac ctcttcaaac
     4381 acaagccgga agcagagagg gaaatggagc tgatgggaag tttttaattt tttaatttct
     4441 aagtccgcct ccagggacac acaaggctat accacctaaa cctccccaga cagcgaccag
     4501 ctagggacca agtgtccaaa tgccccaggc tatgggaaca tttttcagtc gaaccttcag
     4561 agtatgcatg aaacagtggg actttagttt tggatacttt aaggggcagg tgtggcggtc
     4621 tctttagtgt cccagcacta gagagagggg aggcaagaag aatagctttg ccgggtatgg
     4681 tggcgcacac ctgtaatccc agcactagag agaggagagg caagaagaac agcgtctact
     4741 atatagagtt tgagaccagc ctagactacc taagaccctg ccttttaaaa aaaaaaaaat
     4801 caaacaaccc aacaaaaata acagcagtaa aaagatttcc cattagtata tgcaaataat
     4861 ctgaaattaa aaatccttct ctgaagtgcg tagtaaataa aatacagcac acgctatcgc
     4921 cagctaggca ccgctcgtgg tctcagtctt gtcccagccc ggtactgagc ccgaatgttg
     4981 ttctttgcca aggcctctcc agatctccaa gatagctctc tccccgcagc tggctgctgc
     5041 caaacctgct cagcactcct aaattttcat ggctagctgg ggcgccgcac tcttccaaac
     5101 ccacactctg ccgtggttac ctttccctgg agctcagttg aattgccacg agatggaaaa
     5161 caccagacaa tcttagttta gaaccaaacg aataacacaa tcactgggca cagaatctag
     5221 catcctagca tttaccaact actctatgtt agaaatcttc cagtggtgga ttctagtgga
     5281 ctccgccacc tgaactaaca gcccccgggc gacatcttgg ttacctggct tccaccgtcc
     5341 aaaaggaagt cccctactcc tgctttcccc tttcctctct ttgaccagga aggtccgcct
     5401 ccttctcgcc cagtgattgg cttcttcttg tctttaacca attaggggaa aattcctctg
     5461 ttcttgtcct agtcattttg gagtctgcat ccatccggag tctgcatcca tccatccatc
     5521 caatcacttt ttctatgttt gtgagtgtgg tgtatggtga ctatggagta gggatagggg
     5581 cacctacaag aaccaatgta caccttctct tgctgaacct gcagggagac tgacagtcaa
     5641 caagttccag caatcctcca gcctctgcct cccaagtgct atggttacag aaatttgcat
     5701 ggtcaccctt ggtcttttat gtgggtacta ggaatttgaa ctcgggtctc atgcttgggt
     5761 agcaagctct cttacactct gagccatctc ggaaactata tccactccat ccaccctctc
     5821 attctcttgt ttcttccttt tgtcttttat aaataggaaa cgggaacaca cagttacatg
     5881 cttctctgtc ctgtgtcgtg tgtcatcgtc ctcctgccca cccccactcc gaccaccctt
     5941 tttggtggtg ttaggtatca aacccagggc ctcctccacg gtgtgcaaat gccgtacctg
     6001 tgaaccatac cctcagccca cactctcttc ttatttcttt ctccaattag cccctctccc
     6061 agataggaac aaagattttt ctcatttctg cagccgtcca ctcagattga aatcagatat
     6121 gctgtctccc tccgccccac ctccgcccca ctcctttggt cttcatgacg ctctggcttc
     6181 gttttgggca gtcatgttcc agtagcggtg gttggcttgc cagcctcctt caagtctgct
     6241 gtcagatttc ttttgtattg atgtcccttg ccacttgcag taaccccatg actactgtgg
     6301 ccctctcttt ccaccccggc ccgtcttcat caaacctgtc cagggactga ggatttagct
     6361 cagttggtag agtgctcgcc cagctggtct caggtcctgg tctgatatct agcactgcat
     6421 ggtagtcatc tatgcagtcc ctgaacgggg atggggtggg gtgtggtggg gtggggtcgg
     6481 gggagtaggt gggaatggtt gggggatcaa ggtaggagga tgagaagttc aaggtcatag
     6541 agagtttcag gccagcccag gatataggga tcctgtttca aaaacaaaaa caaacaaata
     6601 tctacatgtg tcctattatg ccaaatgctg aagagcaagg aaagacatgt gtaacaagaa
     6661 ctgctagaat attcttattg ttatcagcat ctagaattca agtactgata gtgctaaata
     6721 tctcaaacag tttgttcttt tgttaaggtt gattttcatt attttattaa ctctgtctcc
     6781 tggagctaga cttccagccg tttgtgagtc actgaactca tctgctgcga gagcagtggg
     6841 atgcttttat ggtgctccat ttctctagcc ccgctttgct ttttttgctt ttgctccttt
     6901 gcttatagac ctgctctttc aacatatcaa aggctcactt tatctttatt gcacagaagc
     6961 gtgcatgatc tagagtccta gggaaagaat gagcctgtct aaggactaag atgagtgggt
     7021 ttgtagtaga gccaggatta aaacacaagc cgacttcagg actggccttt gaagtcatgt
     7081 ggtcagggca tgatggctct ggacagaggt gcctctccag tgcttttgag agcggcagct
     7141 agtgaagaag tccagcatta ttctgagtgc aaatattgtt tatttcaagc taggttgtac
     7201 ttttttggtt ggttgcttga gacaggatct tgttatatag accaggctgg ccttgaacta
     7261 ggatgcacct cctgactctg ccttactttc ccagtgctgg ggtttcgggt gtaggctgtc
     7321 tggcttaaga ctgtataagc tatctatcta tctatctatc tatctatcta tctatccatc
     7381 catccatcca tttattttta tttatttatt tttggagtca gggtttctct gagtacccct
     7441 ggctgttcag aaaggacagc tctgtagacc agccaggctg gcctcaaact cacagagatc
     7501 cacctgcctc tgcctcccaa gtgttgggaa aaatgatatc gtttcctaag aaatggaaca
     7561 tgaaggcaga agagtgatgt cgggcatatg gatatctcaa gctagtgtgg ccaagtgtgc
     7621 atccatctga tgcggagttg gcttagttga gaattcccag ttggaagtaa tttttctcag
     7681 acctccatcc actctcttca agtcacccag atatcttaat ctggtgtttc tctctgggaa
     7741 cttttaggat tatccttttt ctttattttt cctcctgctg tcctgcagtt ttatggggga
     7801 gaataaggcc ttggtgagat ttttacatta attctatcta tctatctatc tatctatcta
     7861 tctgtctgtc tgtctgtctg tctggttatt ttgcctgaca cttaatgagc ctctctagta
     7921 ttcagtttgg gaaagtctct gatcgtacat ctttgttagt aaggatgcct ggttaaccgc
     7981 tctgcacgga gtccttgaaa tgataaggag ttttttggat aagcatatct taaagcaatt
     8041 gacataagag gtagaagaat ttttctttct tttccagtga ctaggacttg gaataatgga
     8101 agtcttcttt agaatatggt aatttcatgt ttaatggcag ctatctgtgt cacccatagc
     8161 cccacctact ctgacagact cttgaaaaaa ggctacatct gggcagtgag gtgtgtgcaa
     8221 gtgtgaaagc tcacctacag gccttggcct tacctcctct ttcctcagtc tttctgttac
     8281 ctcttatctt accagtatct ttacttttat ttacttattt tatttttcca gagctataga
     8341 ttaaactcag ctgagaaagc tatattcccc agcccatgta gttttatact tacttagtgt
     8401 gcgcatttgt gtgtgtgtgt atgtgtgtgc aagcatgtgt gtgcactatg gcttatgtgt
     8461 agaagtccga ggatagcttt taggaattgg ttctttctga ctgtgtgatt cccagaaatt
     8521 gaagtcatat tatcagtctt cttaaccaat gcctttacct actgagtcat ctctccagct
     8581 cctatgtatt ttattttatt atttattttt aaacatatat ttattacctg gtgtgcacac
     8641 acctttaatc ccagatttgg gaggcagaga taggcacatc tctgtgagtt caagaccagc
     8701 ctggtctaca gagttccaag ccagggcagt tacacagaga aactctgtct tgaaaaaaca
     8761 aaccaaaaca aaaattttat ttatttttat tttatatgtg tggatatttt gcctgcactt
     8821 gtctctttgt accatgtggt cgcagtgccc tagaaaaagg cgcataacga taccacgata
     8881 tcaacaagtt tgtacaaaaa agcaggctgg cgccggaacc gaagttccta ttccgaagtt
     8941 cctattctct agaaagtata ggaacttcga accctttccc acaccaccct ccacacttgc
     9001 cccaaacact gccaactatg taggaggaag gggttgggac taacagaaga acccgttgtg
     9061 gggaagctgt tgggagggtc actttatgtt cttgcccaag gtcagttggg tggcctgctt
     9121 ctgatgaggt ggtcccaagg tctggggtag aaggtgagag ggacaggcca ccaaggtcag
     9181 cccccccccc ctatcccata ggagccaggt ccctctcctg gacaggaaga ctgaagggga
     9241 gatgccagag actcagtgaa gcctggggta ccctattgga gtccttcaag gaaacaaact
     9301 tggcctcacc aggcctcagc cttggctcct cctgggaact ctactgccct tgggatcccc
     9361 ttgtagttgt gggttacata ggaaggggga cgggattccc cttgactggc tagcctactc
     9421 ttttcttcag tcttctccat ctcctctcac ctgtctctcg accctttccc taggatagac
     9481 ttggaaaaag ataaggggag aaaacaaatg caaacgaggc cagaaagatt ttggctgggc
     9541 attccttccg ctagctttta ttgggatccc ctagtttgtg ataggccttt tagctacatc
     9601 tgccaatcca tctcattttc acacacacac acaccacttt ccttctggtc agtgggcaca
     9661 tgtccagcct caagtttata tcaccacccc caatgcccaa cacttgtatg gccttgggcg
     9721 ggtcatcccc ccccccaccc ccagtatctg caacctcaag ctagcttggg tgcgttggtt
     9781 gtggataagt agctagactc cagcaaccag taacctctgc cctttctcct ccatgacaac
     9841 caggtcccag gtcccgaaaa ccaaagaaga agaacgcaga tctccgaggg cagaggaagt
     9901 cttctaacat gcggtgacgt ggaggagaat cccggccctg ggatctggac tctagaggat
     9961 cccgtcgttt tacaacgtcg tgactgggaa aaccctggcg ttacccaact taatcgcctt
    10021 gcagcacatc cccctttcgc cagctggcgt aatagcgaag aggcccgcac cgatcgccct
    10081 tcccaacagt tgcgcagcct gaatggcgaa tggcgctttg cctggtttcc ggcaccagaa
    10141 gcggtgccgg aaagctggct ggagtgcgat cttcctgagg ccgatactgt cgtcgtcccc
    10201 tcaaactggc agatgcacgg ttacgatgcg cccatctaca ccaacgtgac ctatcccatt
    10261 acggtcaatc cgccgtttgt tcccacggag aatccgacgg gttgttactc gctcacattt
    10321 aatgttgatg aaagctggct acaggaaggc cagacgcgaa ttatttttga tggcgttaac
    10381 tcggcgtttc atctgtggtg caacgggcgc tgggtcggtt acggccagga cagtcgtttg
    10441 ccgtctgaat ttgacctgag cgcattttta cgcgccggag aaaaccgcct cgcggtgatg
    10501 gtgctgcgct ggagtgacgg cagttatctg gaagatcagg atatgtggcg gatgagcggc
    10561 attttccgtg acgtctcgtt gctgcataaa ccgactacac aaatcagcga tttccatgtt
    10621 gccactcgct ttaatgatga tttcagccgc gctgtactgg aggctgaagt tcagatgtgc
    10681 ggcgagttgc gtgactacct acgggtaaca gtttctttat ggcagggtga aacgcaggtc
    10741 gccagcggca ccgcgccttt cggcggtgaa attatcgatg agcgtggtgg ttatgccgat
    10801 cgcgtcacac tacgtctgaa cgtcgaaaac ccgaaactgt ggagcgccga aatcccgaat
    10861 ctctatcgtg cggtggttga actgcacacc gccgacggca cgctgattga agcagaagcc
    10921 tgcgatgtcg gtttccgcga ggtgcggatt gaaaatggtc tgctgctgct gaacggcaag
    10981 ccgttgctga ttcgaggcgt taaccgtcac gagcatcatc ctctgcatgg tcaggtcatg
    11041 gatgagcaga cgatggtgca ggatatcctg ctgatgaagc agaacaactt taacgccgtg
    11101 cgctgttcgc attatccgaa ccatccgctg tggtacacgc tgtgcgaccg ctacggcctg
    11161 tatgtggtgg atgaagccaa tattgaaacc cacggcatgg tgccaatgaa tcgtctgacc
    11221 gatgatccgc gctggctacc ggcgatgagc gaacgcgtaa cgcgaatggt gcagcgcgat
    11281 cgtaatcacc cgagtgtgat catctggtcg ctggggaatg aatcaggcca cggcgctaat
    11341 cacgacgcgc tgtatcgctg gatcaaatct gtcgatcctt cccgcccggt gcagtatgaa
    11401 ggcggcggag ccgacaccac ggccaccgat attatttgcc cgatgtacgc gcgcgtggat
    11461 gaagaccagc ccttcccggc tgtgccgaaa tggtccatca aaaaatggct ttcgctacct
    11521 ggagagacgc gcccgctgat cctttgcgaa tacgcccacg cgatgggtaa cagtcttggc
    11581 ggtttcgcta aatactggca ggcgtttcgt cagtatcccc gtttacaggg cggcttcgtc
    11641 tgggactggg tggatcagtc gctgattaaa tatgatgaaa acggcaaccc gtggtcggct
    11701 tacggcggtg attttggcga tacgccgaac gatcgccagt tctgtatgaa cggtctggtc
    11761 tttgccgacc gcacgccgca tccagcgctg acggaagcaa aacaccagca gcagtttttc
    11821 cagttccgtt tatccgggca aaccatcgaa gtgaccagcg aatacctgtt ccgtcatagc
    11881 gataacgagc tcctgcactg gatggtggcg ctggatggta agccgctggc aagcggtgaa
    11941 gtgcctctgg atgtcgctcc acaaggtaaa cagttgattg aactgcctga actaccgcag
    12001 ccggagagcg ccgggcaact ctggctcaca gtacgcgtag tgcaaccgaa cgcgaccgca
    12061 tggtcagaag ccgggcacat cagcgcctgg cagcagtggc gtctggcgga aaacctcagt
    12121 gtgacgctcc ccgccgcgtc ccacgccatc ccgcatctga ccaccagcga aatggatttt
    12181 tgcatcgagc tgggtaataa gcgttggcaa tttaaccgcc agtcaggctt tctttcacag
    12241 atgtggattg gcgataaaaa acaactgctg acgccgctgc gcgatcagtt cacccgtgca
    12301 ccgctggata acgacattgg cgtaagtgaa gcgacccgca ttgaccctaa cgcctgggtc
    12361 gaacgctgga aggcggcggg ccattaccag gccgaagcag cgttgttgca gtgcacggca
    12421 gatacacttg ctgatgcggt gctgattacg accgctcacg cgtggcagca tcaggggaaa
    12481 accttattta tcagccggaa aacctaccgg attgatggta gtggtcaaat ggcgattacc
    12541 gttgatgttg aagtggcgag cgatacaccg catccggcgc ggattggcct gaactgccag
    12601 ctggcgcagg tagcagagcg ggtaaactgg ctcggattag ggccgcaaga aaactatccc
    12661 gaccgcctta ctgccgcctg ttttgaccgc tgggatctgc cattgtcaga catgtatacc
    12721 ccgtacgtct tcccgagcga aaacggtctg cgctgcggga cgcgcgaatt gaattatggc
    12781 ccacaccagt ggcgcggcga cttccagttc aacatcagcc gctacagtca acagcaactg
    12841 atggaaacca gccatcgcca tctgctgcac gcggaagaag gcacatggct gaatatcgac
    12901 ggtttccata tggggattgg tggcgacgac tcctggagcc cgtcagtatc ggcggaattc
    12961 cagctgagcg ccggtcgcta ccattaccag ttggtctggt gtcaggggat cccccgggag
    13021 ggcagaggaa gtcttctaac atgcggtgac gtggaggaga atcccggccc tattgaacaa
    13081 gatggattgc acgcaggttc tccggccgct tgggtggaga ggctattcgg ctatgactgg
    13141 gcacaacaga caatcggctg ctctgatgcc gccgtgttcc ggctgtcagc gcaggggcgc
    13201 ccggttcttt ttgtcaagac cgacctgtcc ggtgccctga atgaactgca ggacgaggca
    13261 gcgcggctat cgtggctggc cacgacgggc gttccttgcg cagctgtgct cgacgttgtc
    13321 actgaagcgg gaagggactg gctgctattg ggcgaagtgc cggggcagga tctcctgtca
    13381 tctcaccttg ctcctgccga gaaagtatcc atcatggctg atgcaatgcg gcggctgcat
    13441 acgcttgatc cggctacctg cccattcgac caccaagcga aacatcgcat cgagcgagca
    13501 cgtactcgga tggaagccgg tcttgtcgat caggatgatc tggacgaaga gcatcagggg
    13561 ctcgcgccag ccgaactgtt cgccaggctc aaggcgcgca tgcccgacgg cgaggatctc
    13621 gtcgtgaccc atggcgatgc ctgcttgccg aatatcatgg tggaaaatgg ccgcttttct
    13681 ggattcatcg actgtggccg gctgggtgtg gcggaccgct atcaggacat agcgttggct
    13741 acccgtgata ttgctgaaga gcttggcggc gaatgggctg accgcttcct cgtgctttac
    13801 ggtatcgccg ctcccgattc gcagcgcatc gccttctatc gccttcttga cgagttcttc
    13861 tgagcgggac tctggggttc gaaatgaccg accaagcgac gcccaacctg ccatcacgag
    13921 atttcgattc caccgccgcc ttctatgaaa ggttgggctt cggaatcgtt ttccgggacg
    13981 ccggctggat gatcctccag cgcggggatc tcatgctgga gttcttcgcc caccccccgg
    14041 atctaagctc tagataagta atgatcataa tcagccatat cacatctgta gaggttttac
    14101 ttgctttaaa aaacctccca cacctccccc tgaacctgaa acataaaatg aatgcaattg
    14161 ttgttgttaa cttgtttatt gcagcttata atggttacaa ataaagcaat agcatcacaa
    14221 atttcacaaa taaagcattt ttttcactgc attctagttg tggtttgtcc aaactcatca
    14281 atgtatctta tcatgtctgg atccgggggt accgcgtcga gaagttccta ttccgaagtt
    14341 cctattctct agaaagtata ggaacttcgt cgagataact tcgtatagca tacattatac
    14401 gaagttatgt cgagatatct agacccagct ttcttgtaca aagtggttga tatctctata
    14461 gtcgcagtag gcggggaact gaaccatgtc ctggctgtca taattctgtg tttccatcca
    14521 tggacttgcc tttgtggaca ttttatgtaa atgtgatcct acactatgag ccttttgtgt
    14581 ctggttcatt tcacccagca gattttcagg gttcatcaat attgaccatg tatcagttct
    14641 tttctgtggt cttcaactgg tatctgggtg tttggcttcc aggatccaga ggcaatatcc
    14701 acactcatta cccttatttt gatttcgtaa gtgtcccctg gtttacttcc cccaagcagc
    14761 tgtcagcgag cagccggtgc tgagtcatgg cgtcttcagt gtgccttgct tgcttgtctt
    14821 tcagtatgcc agcactgagg tggacgggga gcattacatg actccagaag acttcgttca
    14881 acgctatctt ggcctgtaca acgatccaaa cagcaaccca aagattgtgc agctcttggc
    14941 aggagtagct gatcaaacca aggatgggta aggactttct ataaatgttc tgagaaccaa
    15001 ttatatactt tattcaaaag gtaaaactgt aagtttcaca tcatctatct atctatctat
    15061 ctatctatct atctacctac ctacctacct acctaccttt ttgatgttgt tcttgttttg
    15121 agacaaggtc ttactatatg agatggcgca acgcaattaa tgataacttc gtatagcata
    15181 cattatacga agttatggtc tgagctcgcc atcagttcat tttaaattgt attgatttat
    15241 atgtgtgtag gtgtttggtc tgcctgttat gtatgtacac tgtgtgcatg gtgcagtgtg
    15301 agaggccaga agagggcacc cattctctgg atatcgagtt atagatagtt gtgagccgcc
    15361 ctgtgggtgc tggcaactga atgagtgctg ccgctggtga gagcagtaag agctctttgc
    15421 tttgaaattc acaaaggtgg tattactgac tgccattatc aagcgtattg tcatttgtta
    15481 ttttcagaaa aatttgcatg agagaaccca tattttatat tgaatagtct gcttaggatg
    15541 gctcccccga aaactaattt tatttttgta ttcatttatt tgaagaatac ggaatgcctg
    15601 ttactgtgtc agacaattat tcttcgtgtt agaatgtgtc agtgagcaag tcacaaatgg
    15661 caggagggag cccttgcaac tcctttgcca cttatctcca gtacaggagt tggctcacgg
    15721 gactgcatga ggccagtctt gtccctctcc agcctttcta gaacctgaga tgcttccggt
    15781 gatggataag atcctcggcc cttagggatc tagaaatata gctgaaaact gctgtagtga
    15841 acaaactgtc ctctttactt aattcagtaa gtgctgcacg tgttccaaca tccagcccca
    15901 cacaatttta ttaaggttac cagctccctg tgagggaggg actaactcca cagtaaggtg
    15961 aaccgtgtcg cttctgtgac ttcaccctca tacactccca ggctaaaagt accacaagac
    16021 gggaagtcat taaagacaag acacagcaaa aactgagctc atgaagaccc cagtgtcact
    16081 ccaactacac cttctgcagt aacaaagcag tgccacagtt gtcacaccaa cataattaca
    16141 acataaattt tctgctgctt ccatagacac acacacacat gcacacacat acacatacac
    16201 atgcaaatgc acacacacac aatgcacaca tatacacaca tacacacaca tacatacaca
    16261 cacacacaga cacacagaca cacagacaca cacacacaga cacacacaca cacacacaca
    16321 cacgaatgtt ctttcatgtt tcatgacact tgttttcccg ccctgcaatt cttctcccat
    16381 tttgttccac ttccagaacg gtccctcccc caggtttcat tcaggtgtca ctcttctatg
    16441 atactgtcct aacttctcaa agagtcaacc aagctgcttg gctgactctc tatgtatagc
    16501 tcattactct gtttacccct caaatactga cttgtttctt tctttgtcta gtcctctctt
    16561 tcccatgaag ctatgggcct attcttaagg tcaacaacct cttttaattc atgcatatgt
    16621 ttataagacc caatagtacc tggcaaattg tggtagtaaa cataatacca caataccatc
    16681 taaataggta gagagatgaa tatagaccag acccaaagtt cttcatagtg cctatatcct
    16741 cctgtcccat agaactcagc acagtgcatg gaatttggga cagccaacca attgttagct
    16801 tgatgagtca ttaatgactt ggaaggtgca tcattgtaat ggcaggggtt ggataaaagt
    16861 tatacatttt gtctagtatt aaaaatgtca gatcagctcc caagctgctg atcaggtcat
    16921 ttatagagag tctgggtagt ggttagactg acagtttatg gaaatgagtg aatttaatta
    16981 gaattcttca ttttgaaata ttaaaggtaa cattcatttt gctcttttag aaaatatcgc
    17041 tatgtttgtt gctcattgga tctgagacct ggttttatat ttgtttattg aaacaagagt
    17101 ctctctatgt agccttggct gtcctggaac ttaatataga gcaagctgac cttggtccac
    17161 ctgcccctgc cttcccagtg ctgggatcaa agatgtgggc cgccacactt ggccctactg
    17221 ttccccttta tttgtatttc atgttttgac tgcatgtaca tctgtgcatg caatgcccaa
    17281 ggaggccagg cgagagcatc aaatcctctg gaactggagt tacatggtgg tggttcaccg
    17341 tgtgggtgct gggttttgaa cctggatcct ctggaagagc agccagtgct cctaacctct
    17401 gagccacctc tccagttcca gacctggttt tagaataccc atgttttcat gtaagaattt
    17461 gatttttttt aattatctgg cttttttctt ctctctgaaa ctttatatga cttttgtagg
    17521 ctgcggtgta ttgttaaagt aggacatttt aaaaatatag tcaagtagaa tcctaatgtt
    17581 aagttgggag agtgtatcag tagcttttgt gtcgtgaaga atctagtaac attgtctcgg
    17641 gtttactctt ttttgttttt ggatacagag tctcactatg tagttcctag ctggcctata
    17701 actcacagat ccatgtgact ctgccgccca gtgccaattt tttttttttt ttttctacat
    17761 ggggtttctc tgtgtggccc tgactgtcct ggaactcact ctgtagatca ggctggcttg
    17821 gaacacagag atccacctgt ctctgcctcc ctattgctgg ggttaaaggt gtgtgccacc
    17881 actgccaagc atgagtttac attctaaaga taccttttct actattctgt ttttaaaatg
    17941 agttataaga tatggtaatt ctccagcttc accctcctaa gtactgcctt agagggatca
    18001 ccaaagctgg cagcagcctt ccctttcttt ctctcttttc ctttcctttc ttttcttttt
    18061 catgtttttg aaacagagtc tcaacccata aattactact agaaggagag gaaaatagta
    18121 ttctagaaag cttggactct tccctctcgt cgtcgatgca gggtataact tgaaatggca
    18181 gcgatattat gtacaatccc ctatgaaaac aatggaacca aggaatgagt aggcttggtc
    18241 aaggtaagtt tatgtaactt ggctaagtgt gaggtgagcc ctagcttatt aggacgggtc
    18301 agcagtcttt ggttggttcc atctgagacc tgcttttaga atagccattc ttttacttaa
    18361 gtcttttgtg actgctttta tgttgctttt ggaactttac ctgcacaaaa gtttgtgaga
    18421 gcagaacaca gtacccacca gcccctcccc acacccgacc catgttttct agcccatgaa
    18481 ttactctttc ttgccatctc ccatctacca gtagacggtg aaataaggtg cttggtacag
    18541 agagtcatgc agaggcagca tcgcgtggta taaatagcct gatggcttgt ctaaaagtca
    18601 gacatcagcc aagtgttatt tatgagattg tggcttaaac tttggagttc tagtttcgtt
    18661 atgaaaagca aaatgacttt atgcattaaa tgcagatcac agaggctatt atcatgcaat
    18721 ctgatctaaa atatttagac agttgcttct ttgaaactgt aacttccagg atggtggtgt
    18781 ctatatttag tttagtcaga gttctctgga agttctatct gctatactgg gaagacccgg
    18841 tctttattct ctgactcttc atgagtccgt cctttctttc tttctttctt tctttctttc
    18901 tttctttctt tctttctttc tttctttctt tctttcttat gtaccgtgga tgtcaaagac
    18961 ctattcattt tggtagaaca tttggctatt ttacaaaatt ttgtagaaaa ttactaaagt
    19021 aacaaacatt taggcattat gttagtttcc attctgatac aggacatagt ggaaacattt
    19081 actacacagt tacaaaatgt gttacttcaa agtttcagat aaaatttccc agcacctaag
    19141 aggtggaagc aggaggatca ggagtttgat gtgctcccct gcaccccata aaaataattt
    19201 aaaaaaatag gttggtcagg tagaccttgg ccagggatgg gtgcatgtct ggcaaagctc
    19261 ggggacccca cgagctcttc tcctgctgat ggattcatag gaaaggggat ggctgtagct
    19321 ctgccctact ggctctgata ctctagccac gcagtagtgt ggtgggtggt atgctgattg
    19381 gcaaaatgca ccaacttagt gggttccatg gggtctgcat tctaacaggg gctgctcgct
    19441 gcataaagca aagctctgtg agtccccagt gtcctgaggt ggagacagac aagatctaca
    19501 gctgtctttt tggaggcagt ttttgcttgg caactaagag ctaccaagtg tcacttggga
    19561 ccagaaactg cctgctgccc aagctcacaa tttgtcaagg gaaaaaaaaa accaatattt
    19621 ttatgaaatc ctaggatttc ataatgttgt caccaagtat attaggcagt cagaattcct
    19681 agaaattaat tctttgccac agaaaacata tcagtgggcc atagtcagat tcctagatag
    19741 cagctttgct aactagggaa gctcatcttt gattatctct cataaaaaag agaaagtttt
    19801 gttactgagc ataaaatatg tttcaaagtg acttattcta tatttcaagg ttacttgtgt
    19861 ttttgctgct gaattctgga gacttaaaaa aaaagaaatt attacaagtt tgtcattaaa
    19921 atcagctcac ctattggttt taacggttag agttattttt atagtcagca gaaataatgt
    19981 tagcctctct tcattataaa ttttaggcat ttttaaaata tgtagctagc aggtgcttcg
    20041 ggtaccctct gcctctgcat ccttggtttc atgtcagtcc aaacaacacc attcgtggcc
    20101 agcctttgtt tcattcggtt caccccacat actgattctc tctctctccc cctcttcatc
    20161 tctctctcct tggagctgga tatggagttc acggtctccc atgtgcttag ctacacctca
    20221 cccagctgct tgcttttgag gaatgagtgg ttggtcctgg tatcttgcaa ctccatctgt
    20281 tgttatgctc ctaacatttg tttaat
//
