# Supplementary material for: CRISPR-Cas9 enables conditional mutagenesis of challenging loci
Source: Sci Rep. 2016 Sep 1;6:32326. doi: 10.1038/srep32326 (PMC5007477; doi:10.1038/srep32326)
Supplement: Supplementary File 3 [file srep32326-s3.zip › gb/HEP01004_C01_vector.gb]

LOCUS       40#L1L2_gt1#L3L4_pZero_DTA_kan        18136 bp    dna     circular UNK 
ACCESSION   unknown
SOURCE      Mus musculus
  ORGANISM  Mus musculus
            Eukaryota; Metazoa; Chordata; Craniata; Vertebrata; Euteleostomi;
            Mammalia; Eutheria; Euarchontoglires; Glires; Rodentia;
            Sciurognathi; Muroidea; Muridae; Murinae; Mus.
COMMENT     cassette: L1L2_gt1
COMMENT     design_id: 40
COMMENT     backbone: L3L4_pZero_DTA_kan
COMMENT     transcript_id: ENSMUST00000071152
FEATURES             Location/Qualifiers
     misc_feature    29..49
                     /note="B4 Gateway"
                     /label="B4 Gateway"
     promoter        85..598
                     /note="mouse phosphoglycerate kinase 1 promoter"
     CDS             612..1268
                     /note="DTA"
                     /label="DTA"
     misc_feature    1393..1651
                     /note="BGH pA"
                     /label="BGH pA"
     CDS             complement(2147..2941)
                     /note="KanR"
                     /label="KanR"
     misc_feature    4053..4073
                     /note="B3 Gateway"
                     /label="B3 Gateway"
     misc_feature    4079..4086
                     /note="AsiSI"
                     /label="AsiSI"
     misc_feature    1..4111
                     /note="Synthetic Backbone"
                     /label="Synthetic Backbone"
     misc_feature    4112..7893
                     /note="5 arm"
                     /label="5 arm"
     misc_feature    7921..7945
                     /note="B1 Gateway"
                     /label="B1 Gateway"
     misc_feature    7958..8005
                     /note="Frt"
                     /label="Frt"
     intron          8006..8880
                     /note="mouse En2 intron"
                     /label="mouse En2 intron"
     misc_feature    8878..8880
                     /note="Splice Acceptor"
                     /label="Splice Acceptor"
     exon            8881..8919
                     /note="mouse En2 exon"
                     /label="mouse En2 exon"
     misc_feature    8920..8936
                     /note="Frame 1 insert"
     misc_feature    8937..8990
                     /note="'self-cleaving' 2A peptide"
                     /label="'self-cleaving' 2A peptide"
     gene            8991..12068
                     /gene="lacZ"
                     /note="lacZ"
                     /label="lacZ"
     misc_feature    12069..12122
                     /note="'self-cleaving' 2A peptide"
                     /label="'self-cleaving' 2A peptide"
     gene            12123..12914
                     /gene="NeoR"
                     /note="NeoR"
                     /label="NeoR"
     misc_feature    13113..13355
                     /note="SV40 polyadenylation site"
                     /label="SV40 polyadenylation site"
     misc_feature    13372..13419
                     /note="Frt"
                     /label="Frt"
     misc_feature    13426..13459
                     /note="loxP"
                     /label="loxP"
     misc_feature    8895..9010
                     /note="FCHK std_gt1"
                     /label="FCHK std_gt1"
     misc_feature    8895..8912
                     /note="FCHK QC prefix region"
                     /label="FCHK QC prefix region"
     misc_feature    8913..8992
                     /note="FCHK QC critical region"
                     /label="FCHK QC critical region"
     misc_feature    8993..9010
                     /note="FCHK QC suffix region"
                     /label="FCHK QC suffix region"
     misc_feature    13475..13495
                     /note="B2 Gateway"
                     /label="B2 Gateway"
     misc_feature    7894..13525
                     /note="Synthetic Cassette"
                     /label="Synthetic Cassette"
     exon            13883..14070
                     /db_xref="ENSEMBL:ENSMUSE00001294418"
                     /type="targeted"
                     /rank="3"
                     /note="target exon 1 ENSMUSE00001294418"
     misc_feature    13526..14222
                     /note="Critical Region"
                     /label="Critical Region"
     misc_feature    14246..14279
                     /note="Downstream LoxP"
                     /label="Downstream LoxP"
     misc_feature    14223..14302
                     /note="synthetic loxP region"
                     /label="synthetic loxP region"
     misc_feature    14303..18136
                     /note="3 arm"
                     /label="3 arm"
ORIGIN      
        1 ccactggccg tcgttttaca ttaattaaca acttttctat acaaagttga cagataaacg
       61 gatcccctag tttgtgatag gatcgaattc taccgggtag gggaggcgct tttcccaagg
      121 cagtctggag catgcgcttt agcagccccg ctgggcactt ggcgctacac aagtggcctc
      181 tggcctcgca cacattccac atccaccggt aggcgccaac cggctccgtt ctttggtggc
      241 cccttcgcgc caccttctac tcctccccta gtcaggaagt tcccccccgc cccgcagctc
      301 gcgtcgtgca ggacgtgaca aatggaagta gcacgtctca ctagtctcgt gcagatggac
      361 agcaccgctg agcaatggaa gcgggtaggc ctttggggca gcggccaata gcagctttgc
      421 tccttcgctt tctgggctca gaggctggga aggggtgggt ccgggggcgg gctcaggggc
      481 gggctcaggg gcggggcggg cgcccgaagg tcctccggag gcccggcatt ctgcacgctt
      541 caaaagcgca cgtctgccgc gctgttctcc tcttcctcat ctccgggcct ttcgacctgc
      601 aggtcctcgc catggatcct gatgatgttg ttgattcttc taaatctttt gtgatggaaa
      661 acttttcttc gtaccacggg actaaacctg gttatgtaga ttccattcaa aaaggtatac
      721 aaaagccaaa atctggtaca caaggaaatt atgacgatga ttggaaaggg ttttatagta
      781 ccgacaataa atacgacgct gcgggatact ctgtagataa tgaaaacccg ctctctggaa
      841 aagctggagg cgtggtcaaa gtgacgtatc caggactgac gaaggttctc gcactaaaag
      901 tggataatgc cgaaactatt aagaaagagt taggtttaag tctcactgaa ccgttgatgg
      961 agcaagtcgg aacggaagag tttatcaaaa ggttcggtga tggtgcttcg cgtgtagtgc
     1021 tcagccttcc cttcgctgag gggagttcta gcgttgaata tattaataac tgggaacagg
     1081 cgaaagcgtt aagcgtagaa cttgagatta attttgaaac ccgtggaaaa cgtggccaag
     1141 atgcgatgta tgagtatatg gctcaagcct gtgcaggaaa tcgtgtcagg cgatctcttt
     1201 gtgaaggaac cttacttctg tggtgtgaca taattggaca aactacctac agagatttaa
     1261 agctctaagg taaatataaa atttttaagt gtataatgtg ttaaactact gattctaatt
     1321 gtttgtgtat tttagattcc aacctatgga actgatgaat gggagcagtg gtggaatgca
     1381 gatcctagag ctcgctgatc agcctcgact gtgccttcta gttgccagcc atctgttgtt
     1441 tgcccctccc ccgtgccttc cttgaccctg gaaggtgcca ctcccactgt cctttcctaa
     1501 taaaatgagg aaattgcatc gcattgtctg agtaggtgtc attctattct ggggggtggg
     1561 gtggggcagg acagcaaggg ggaggattgg gaagacaata gcaggcatgc tggggatgcg
     1621 gtgggctcta tggcttctga ggcggaaaga accagctggg gctcgacgcg ccgtacccag
     1681 cttttgttcc ctttagtgag ggcctgaatg gcgaatggac gcgccctgta gcggcgcatt
     1741 aagcgcggcg ggtgtggtgg ttacgcgcag cgtgaccgct acacttgcca gcgccctagc
     1801 gcccgctcct ttcgctttct tcccttcctt tctcgccacg ttcgccggct ttccccgtca
     1861 agctctaaat cgggggctcc ctttagggtt ccgatttagt gctttacggc acctcgaccc
     1921 caaaaaactt gattagggtg atggttcacg tagtgggcca tcgccctgat agacggtttt
     1981 tcgccctttg acgttggagt ccacgttctt taatagtgga ctcttgttcc aaactggaac
     2041 aacactcaac cctatctcgg tctattcttt tgatttataa gggattttgc cgatttcggc
     2101 ctattggtta aaaaatgagc tgatttaaca aaaattttaa caaaattcag aagaactcgt
     2161 caagaaggcg atagaaggcg atgcgctgcg aatcgggagc ggcgataccg taaagcacga
     2221 ggaagcggtc agcccattcg ccgccaagct cttcagcaat atcacgggta gccaacgcta
     2281 tgtcctgata gcggtccgcc acacccagcc ggccacagtc gatgaatcca gaaaagcggc
     2341 cattttccac catgatattc ggcaagcagg catcgccatg ggtcacgacg agatcctcgc
     2401 cgtcgggcat gctcgccttg agcctggcga acagttcggc tggcgcgagc ccctgatgct
     2461 cttcgtccag atcatcctga tcgacaagac cggcttccat ccgagtacgt gctcgctcga
     2521 tgcgatgttt cgcttggtgg tcgaatgggc aggtagccgg atcaagcgta tgcagccgcc
     2581 gcattgcatc agccatgatg gatactttct cggcaggagc aaggtgagat gacaggagat
     2641 cctgccccgg cacttcgccc aatagcagcc agtcccttcc cgcttcagtg acaacgtcga
     2701 gcacagctgc gcaaggaacg cccgtcgtgg ccagccacga tagccgcgct gcctcgtctt
     2761 gcagttcatt cagggcaccg gacaggtcgg tcttgacaaa aagaaccggg cgcccctgcg
     2821 ctgacagccg gaacacggcg gcatcagagc agccgattgt ctgttgtgcc cagtcatagc
     2881 cgaatagcct ctccacccaa gcggccggag aacctgcgtg caatccatct tgttcaatca
     2941 tgcgaaacga tcctcatcct gtctcttgat cagatcttga tcccctgcgc catcagatcc
     3001 ttggcggcga gaaagccatc cagtttactt tgcagggctt cccaacctta ccagagggcg
     3061 ccccagctgg caattccggt tcgcttgctg tccataaaac cgcccagtct agctatcgcc
     3121 atgtaagccc actgcaagct acctgctttc tctttgcgct tgcgttttcc cttgtccaga
     3181 tagcccagta gctgacattc atccggggtc agcaccgttt ctgcggactg gctttctacg
     3241 tgaaaaggat ctaggtgaag atcctttttg ataatctcat gaccaaaatc ccttaacgtg
     3301 agttttcgtt ccactgagcg tcagaccccg tagaaaagat caaaggatct tcttgagatc
     3361 ctttttttct gcgcgtaatc tgctgcttgc aaacaaaaaa accaccgcta ccagcggtgg
     3421 tttgtttgcc ggatcaagag ctaccaactc tttttccgaa ggtaactggc ttcagcagag
     3481 cgcagatacc aaatactgtt cttctagtgt agccgtagtt aggccaccac ttcaagaact
     3541 ctgtagcacc gcctacatac ctcgctctgc taatcctgtt accagtggct gctgccagtg
     3601 gcgataagtc gtgtcttacc gggttggact caagacgata gttaccggat aaggcgcagc
     3661 ggtcgggctg aacggggggt tcgtgcacac agcccagctt ggagcgaacg acctacaccg
     3721 aactgagata cctacagcgt gagctatgag aaagcgccac gcttcccgaa gggagaaagg
     3781 cggacaggta tccggtaagc ggcagggtcg gaacaggaga gcgcacgagg gagcttccag
     3841 ggggaaacgc ctggtatctt tatagtcctg tcgggtttcg ccacctctga cttgagcgtc
     3901 gatttttgtg atgctcgtca ggggggcgga gcctatggaa aaacgccagc aacgcggcct
     3961 ttttacggtt cctgggcttt tgctggcctt ttgctcacat gtaatacgac tcactatagg
     4021 gcgaattgga gctaggcggc cgtttatcgt gccaacttta ttatacaaag ttgcggacgc
     4081 gatcgccggc ggataacaat ttcacacagg agccctgacc tctgtcttca cttgtttgtt
     4141 tttaggaatc cttacctctt tgtcatgatg gagatgggac aagcctagga ccttgtgcat
     4201 gctaaatact ccgcctctgc accaaatccc cagaaataat aagtagccag acctgggcgc
     4261 ctcttatttt attcttttgc ttgttgtcgc cagtgctacc attttctctc tggttcctct
     4321 gccttcatct ccatcccaca gtggtggaag atggctgacc cctgtccagg agtgtgctag
     4381 tcccttgtct gatgacattt cttggccccc tagcccttgc tcccctcact gatggctgat
     4441 ggcttccctt catctgtggc ctgtttgcct gcacttacac tagcgacctg agtcctcttc
     4501 agctgctgcc ttccctcttt cttctagata gcttaccctg gcggcacctt ggtctcattt
     4561 ctccttctct ttcctgtggt cactagtaag ctgccgttct cctaagcaga gcacacacac
     4621 tttgtttttg tttttttttt tttttttgag tttgtgttcc actctctggg ttacttagca
     4681 gccagcactg ttcagttctt tgaagcaacg ctcttgcggg tctcccaccc gtgagcatcc
     4741 tctgcctccc tggtcggctc tccttgcttg cctttctcag agcctcacat gccacagaac
     4801 atctaatccg tctcttgccc cactctggct ctgtgtattt ccagtacatc aaacacccct
     4861 aaatccccgt cttctgccta gatgcgcaca catggacatg catgtgccat aggtaaaact
     4921 caatttttta atcaacttaa ctcgaatatc aagtaaggtt atcacgataa gtcctgcttc
     4981 cttcccctgg aatacaggat ttttctcatg gctcctggtc aagttgttta cctcatccac
     5041 cccgacccac cctagcctta ctaagcatct tgtagttatt tctcttctat ggtgcatatc
     5101 atatcgtttg ttattgtttg tcttagaaaa tgcttctatt cctgactgtc tggtaaacgt
     5161 tccctgctgt cacatcaaga tgatgtcctt tattagtgaa ctatttccat gtcttgcctc
     5221 tgtgtgtttg tcccattccc cacccccatc cccaaccccc ataactttct tcaaaccttc
     5281 attagagcac tgccaactct ggtagaccct taactccctg gagatggcta ctggacactg
     5341 ggaggacaaa ggaattggca ttaggaacat gtgtgtgagt gaggggagtc tcttctgttg
     5401 gtttattttt tgacagtctt tttctttttc tttttttttt tggtttttcg atacagggtt
     5461 tctctgtata gccttggcta tcctggaact cactttgtag accaggctgg cctcaaactc
     5521 agaaatccac ctgcctctgc ctcccgagtg ctgggattta aggtgtgcgc caccatgccc
     5581 ggatttgaca gtgacttata gggagctctg actagctctg atttaccata tcaaccaggt
     5641 tgaccttgag gtcagagaga tctgccttgc tcagcctcct gagtgctgca attaaaggtg
     5701 tggactgcat gtctggctaa ggagaggttt taacagaagt tactgagtta cccgtggcct
     5761 tgtcccatgc ggacaggccc agaaagccac atggtaagct attgaaacct ctaggtttat
     5821 agtcttcctt tgccttcccg gaggaaactg tggtaaaagg catttttaca gtgcagacag
     5881 aagcaactaa taatgtgttg aggtcattac tgacctgtag agtgtcagac gacaaacatg
     5941 aggtacagag gaggtgtcat aggttaaagg tggacagctc agctcacagg cagcagagca
     6001 ggacaggact ctgtgccctt cctgtccgca cgcactcaga catattgaca tgtgatttaa
     6061 agaactgcag aacttccttt tcagggacat gccacttacg gtcttgttaa cacagaactc
     6121 cttttaggcg gagcattcac gctgtgtgtg gtgctacacg ctggaagtgg aagcaggagc
     6181 ttgaggagct ccaagacctc ttgtctatgt agcaaatcca agacctgtct gggctactag
     6241 agacccggcc tcaaaacaaa ccccacagaa tcccattaac ctgacatggt ctttaccatc
     6301 atgccctgtg tgctatgaat ttgccgaaag gcagattggg tttcttacgt ggtaacttag
     6361 ccgctctggt aagtgacaga cagaaggata ggtggtgttg gtgtgtgctt agccaaggtg
     6421 gcttgactag tcagcaacag cctgggcact gtcacattcc cttttctcac aggggtcggg
     6481 atcaggtggt caggcgctaa atgcttagag cagaaaatga cctatatcac gagtgtgtca
     6541 gaggccttgt tagaaagtct aaaacattct gcagaagtct ggacacttaa aatcgtgacc
     6601 catgggaccc tgcaccctcc cttccctgct gtgccctgct ttttttcttt tataaaatga
     6661 ccaatgttag actgatttgc ctcttagttc cttctgtctt tgaactctga aaatgccttt
     6721 gttaagaaga gacaatgcag gaagtatcaa tttgtgtgtg tggattattg aatagcagca
     6781 acactagatg tttcatctag tatctctttg agcaaagagc tcaggctcag aatgtcccta
     6841 cagctgactg cttgctctgc tggggggcat gctcatgtct ccccgcagtg ctcagtgttc
     6901 tgtagaccct gtggggactc actcaggcct cccagaagtg cagggtcttt aataaacctt
     6961 catcaggccc ttctaacatt tggggggttg gatacatttg gttctgtgaa ctaaaaaaag
     7021 tcaacctcac cctcaatatc taagtagata aaacagtttt ttttttagaa ttaatttttt
     7081 tattaggtat tttcttcatt tacatttcca gtgctatcca aaaagtcccc aatacacccc
     7141 cccccccaaa cactcttaat taaaccacag aggcactgat cgacaaggac ccaacattgt
     7201 cgggtattag ttacgtacag agcatcactg ggctccagtg tagacactgg ggagtagtac
     7261 cccctgccct caatgagcta aataaaatgt gtaagcagga aataaatgac ctgtgtagta
     7321 agctttagaa gtgctgccac agggctaggg agctggctca tcccgtggag gatcagagtt
     7381 gttcctaaca cctattaggc agctcacaac ctcctgtgac tctagctccc tcttctggcc
     7441 tttgtggttc ctgcacacat gcggcattca cttacacaga cacgtgtaca cataaataag
     7501 atgaatcttt aaaaagaaca gtgcaatcat agagcttagt ggagcaggag tgtggattaa
     7561 gatattactt gcataggcta gtgggaggga aagtcaaaag ataacacggt ttaaggatga
     7621 ggctgaggat ttagagtcag agacctgggc ttttaccgtc tcagctttct agttagtctc
     7681 tgggcattag ctatatgctt ctttaagtct ggctggttta tatacttttt tggttttcca
     7741 agataggatt tctctgtgta acatcggttc actcatagat aaggctggcc tcaaactcag
     7801 agatccagct gcctctgcct ctgcctcctc tgcctcgagt gctgggatta aaggcatgca
     7861 gtttatatac aattttttca gagcacttgc tgtaaggcgc ataacgatac cacgatatca
     7921 acaagtttgt acaaaaaagc aggctggcgc cggaaccgaa gttcctattc cgaagttcct
     7981 attctctaga aagtatagga acttcgaacc ctttcccaca ccaccctcca cacttgcccc
     8041 aaacactgcc aactatgtag gaggaagggg ttgggactaa cagaagaacc cgttgtgggg
     8101 aagctgttgg gagggtcact ttatgttctt gcccaaggtc agttgggtgg cctgcttctg
     8161 atgaggtggt cccaaggtct ggggtagaag gtgagaggga caggccacca aggtcagccc
     8221 ccccccccta tcccatagga gccaggtccc tctcctggac aggaagactg aaggggagat
     8281 gccagagact cagtgaagcc tggggtaccc tattggagtc cttcaaggaa acaaacttgg
     8341 cctcaccagg cctcagcctt ggctcctcct gggaactcta ctgcccttgg gatccccttg
     8401 tagttgtggg ttacatagga agggggacgg gattcccctt gactggctag cctactcttt
     8461 tcttcagtct tctccatctc ctctcacctg tctctcgacc ctttccctag gatagacttg
     8521 gaaaaagata aggggagaaa acaaatgcaa acgaggccag aaagattttg gctgggcatt
     8581 ccttccgcta gcttttattg ggatccccta gtttgtgata ggccttttag ctacatctgc
     8641 caatccatct cattttcaca cacacacaca ccactttcct tctggtcagt gggcacatgt
     8701 ccagcctcaa gtttatatca ccacccccaa tgcccaacac ttgtatggcc ttgggcgggt
     8761 catccccccc cccaccccca gtatctgcaa cctcaagcta gcttgggtgc gttggttgtg
     8821 gataagtagc tagactccag caaccagtaa cctctgccct ttctcctcca tgacaaccag
     8881 gtcccaggtc ccgaaaacca aagaagaaga acgcagatcg cagatcgcag atctccgagg
     8941 gcagaggaag tcttctaaca tgcggtgacg tggaggagaa tcccggccct gggatctgga
     9001 ctctagagga tcccgtcgtt ttacaacgtc gtgactggga aaaccctggc gttacccaac
     9061 ttaatcgcct tgcagcacat ccccctttcg ccagctggcg taatagcgaa gaggcccgca
     9121 ccgatcgccc ttcccaacag ttgcgcagcc tgaatggcga atggcgcttt gcctggtttc
     9181 cggcaccaga agcggtgccg gaaagctggc tggagtgcga tcttcctgag gccgatactg
     9241 tcgtcgtccc ctcaaactgg cagatgcacg gttacgatgc gcccatctac accaacgtga
     9301 cctatcccat tacggtcaat ccgccgtttg ttcccacgga gaatccgacg ggttgttact
     9361 cgctcacatt taatgttgat gaaagctggc tacaggaagg ccagacgcga attatttttg
     9421 atggcgttaa ctcggcgttt catctgtggt gcaacgggcg ctgggtcggt tacggccagg
     9481 acagtcgttt gccgtctgaa tttgacctga gcgcattttt acgcgccgga gaaaaccgcc
     9541 tcgcggtgat ggtgctgcgc tggagtgacg gcagttatct ggaagatcag gatatgtggc
     9601 ggatgagcgg cattttccgt gacgtctcgt tgctgcataa accgactaca caaatcagcg
     9661 atttccatgt tgccactcgc tttaatgatg atttcagccg cgctgtactg gaggctgaag
     9721 ttcagatgtg cggcgagttg cgtgactacc tacgggtaac agtttcttta tggcagggtg
     9781 aaacgcaggt cgccagcggc accgcgcctt tcggcggtga aattatcgat gagcgtggtg
     9841 gttatgccga tcgcgtcaca ctacgtctga acgtcgaaaa cccgaaactg tggagcgccg
     9901 aaatcccgaa tctctatcgt gcggtggttg aactgcacac cgccgacggc acgctgattg
     9961 aagcagaagc ctgcgatgtc ggtttccgcg aggtgcggat tgaaaatggt ctgctgctgc
    10021 tgaacggcaa gccgttgctg attcgaggcg ttaaccgtca cgagcatcat cctctgcatg
    10081 gtcaggtcat ggatgagcag acgatggtgc aggatatcct gctgatgaag cagaacaact
    10141 ttaacgccgt gcgctgttcg cattatccga accatccgct gtggtacacg ctgtgcgacc
    10201 gctacggcct gtatgtggtg gatgaagcca atattgaaac ccacggcatg gtgccaatga
    10261 atcgtctgac cgatgatccg cgctggctac cggcgatgag cgaacgcgta acgcgaatgg
    10321 tgcagcgcga tcgtaatcac ccgagtgtga tcatctggtc gctggggaat gaatcaggcc
    10381 acggcgctaa tcacgacgcg ctgtatcgct ggatcaaatc tgtcgatcct tcccgcccgg
    10441 tgcagtatga aggcggcgga gccgacacca cggccaccga tattatttgc ccgatgtacg
    10501 cgcgcgtgga tgaagaccag cccttcccgg ctgtgccgaa atggtccatc aaaaaatggc
    10561 tttcgctacc tggagagacg cgcccgctga tcctttgcga atacgcccac gcgatgggta
    10621 acagtcttgg cggtttcgct aaatactggc aggcgtttcg tcagtatccc cgtttacagg
    10681 gcggcttcgt ctgggactgg gtggatcagt cgctgattaa atatgatgaa aacggcaacc
    10741 cgtggtcggc ttacggcggt gattttggcg atacgccgaa cgatcgccag ttctgtatga
    10801 acggtctggt ctttgccgac cgcacgccgc atccagcgct gacggaagca aaacaccagc
    10861 agcagttttt ccagttccgt ttatccgggc aaaccatcga agtgaccagc gaatacctgt
    10921 tccgtcatag cgataacgag ctcctgcact ggatggtggc gctggatggt aagccgctgg
    10981 caagcggtga agtgcctctg gatgtcgctc cacaaggtaa acagttgatt gaactgcctg
    11041 aactaccgca gccggagagc gccgggcaac tctggctcac agtacgcgta gtgcaaccga
    11101 acgcgaccgc atggtcagaa gccgggcaca tcagcgcctg gcagcagtgg cgtctggcgg
    11161 aaaacctcag tgtgacgctc cccgccgcgt cccacgccat cccgcatctg accaccagcg
    11221 aaatggattt ttgcatcgag ctgggtaata agcgttggca atttaaccgc cagtcaggct
    11281 ttctttcaca gatgtggatt ggcgataaaa aacaactgct gacgccgctg cgcgatcagt
    11341 tcacccgtgc accgctggat aacgacattg gcgtaagtga agcgacccgc attgacccta
    11401 acgcctgggt cgaacgctgg aaggcggcgg gccattacca ggccgaagca gcgttgttgc
    11461 agtgcacggc agatacactt gctgatgcgg tgctgattac gaccgctcac gcgtggcagc
    11521 atcaggggaa aaccttattt atcagccgga aaacctaccg gattgatggt agtggtcaaa
    11581 tggcgattac cgttgatgtt gaagtggcga gcgatacacc gcatccggcg cggattggcc
    11641 tgaactgcca gctggcgcag gtagcagagc gggtaaactg gctcggatta gggccgcaag
    11701 aaaactatcc cgaccgcctt actgccgcct gttttgaccg ctgggatctg ccattgtcag
    11761 acatgtatac cccgtacgtc ttcccgagcg aaaacggtct gcgctgcggg acgcgcgaat
    11821 tgaattatgg cccacaccag tggcgcggcg acttccagtt caacatcagc cgctacagtc
    11881 aacagcaact gatggaaacc agccatcgcc atctgctgca cgcggaagaa ggcacatggc
    11941 tgaatatcga cggtttccat atggggattg gtggcgacga ctcctggagc ccgtcagtat
    12001 cggcggaatt ccagctgagc gccggtcgct accattacca gttggtctgg tgtcagggga
    12061 tcccccggga gggcagagga agtcttctaa catgcggtga cgtggaggag aatcccggcc
    12121 ctattgaaca agatggattg cacgcaggtt ctccggccgc ttgggtggag aggctattcg
    12181 gctatgactg ggcacaacag acaatcggct gctctgatgc cgccgtgttc cggctgtcag
    12241 cgcaggggcg cccggttctt tttgtcaaga ccgacctgtc cggtgccctg aatgaactgc
    12301 aggacgaggc agcgcggcta tcgtggctgg ccacgacggg cgttccttgc gcagctgtgc
    12361 tcgacgttgt cactgaagcg ggaagggact ggctgctatt gggcgaagtg ccggggcagg
    12421 atctcctgtc atctcacctt gctcctgccg agaaagtatc catcatggct gatgcaatgc
    12481 ggcggctgca tacgcttgat ccggctacct gcccattcga ccaccaagcg aaacatcgca
    12541 tcgagcgagc acgtactcgg atggaagccg gtcttgtcga tcaggatgat ctggacgaag
    12601 agcatcaggg gctcgcgcca gccgaactgt tcgccaggct caaggcgcgc atgcccgacg
    12661 gcgaggatct cgtcgtgacc catggcgatg cctgcttgcc gaatatcatg gtggaaaatg
    12721 gccgcttttc tggattcatc gactgtggcc ggctgggtgt ggcggaccgc tatcaggaca
    12781 tagcgttggc tacccgtgat attgctgaag agcttggcgg cgaatgggct gaccgcttcc
    12841 tcgtgcttta cggtatcgcc gctcccgatt cgcagcgcat cgccttctat cgccttcttg
    12901 acgagttctt ctgagcggga ctctggggtt cgaaatgacc gaccaagcga cgcccaacct
    12961 gccatcacga gatttcgatt ccaccgccgc cttctatgaa aggttgggct tcggaatcgt
    13021 tttccgggac gccggctgga tgatcctcca gcgcggggat ctcatgctgg agttcttcgc
    13081 ccaccccccg gatctaagct ctagataagt aatgatcata atcagccata tcacatctgt
    13141 agaggtttta cttgctttaa aaaacctccc acacctcccc ctgaacctga aacataaaat
    13201 gaatgcaatt gttgttgtta acttgtttat tgcagcttat aatggttaca aataaagcaa
    13261 tagcatcaca aatttcacaa ataaagcatt tttttcactg cattctagtt gtggtttgtc
    13321 caaactcatc aatgtatctt atcatgtctg gatccggggg taccgcgtcg agaagttcct
    13381 attccgaagt tcctattctc tagaaagtat aggaacttcg tcgagataac ttcgtatagc
    13441 atacattata cgaagttatg tcgagatatc tagacccagc tttcttgtac aaagtggttg
    13501 atatctctat agtcgcagta ggcgggagag aaagttcttt ctgagcttca gggcaagaca
    13561 atgaccttga ataaagaggg tgttaaactg gttgtgattg taaggtaaga atgcatttta
    13621 atcaagcaag atttcagatt aaactagtcc ggactaggcc accttacaaa gctctcatac
    13681 cagcatggtt tctcaccgtg ctctggcaga gcaaatgtct tcgatatttg gaacactcac
    13741 tctggtggta agcgatcagg ctagccttcc atggtcccac actcgctggt gtggagcatg
    13801 tatcctgcct tgcctgtgca cacagggcta aaagtgcagt aatgctacat cttacctctt
    13861 acctctccct ctcctgtgcc agattttatc atgtgggcat cctgctgcaa ctggttctgc
    13921 ttggatggac agcctgagga ggcaccacca ccacagggag ccaggacaca agcctattcc
    13981 aaccctgggt acagctcctt cccttccccc acaggctcgg aacctagctg caaggcctgc
    14041 ggggtccatt tcgcaagcac aacccggaag gtaagtgcca ttgcaccatg accccaggac
    14101 tcaggccagc tacctgatct ctctacctct gtggtgctgg ggacccaggc ctgtcctaga
    14161 atgttccaag tgaaggcaaa gcctctcagc atagaccccg gaactcagac agcagcatag
    14221 acgagatggc gcaacgcaat taatgataac ttcgtatagc atacattata cgaagttatg
    14281 gtctgagctc gccatcagtt caagattaac cttgccatca ttatcgaaag cccattagag
    14341 cattctgaga ggcaggaaaa ctgtagcaga gactctggag cctgctcact ggcataacca
    14401 actgcagcgg gctgcactgg agtatggggt ccctttgcaa gtaccctcag gcagcagcag
    14461 gagtcctgca gaacctgagc tctgtaatgc agtgtgtgac aatgggaaac ggaggggaaa
    14521 gtgattcttt ttacaatttc tactgtgtgt gagagactgt tgaaggtttt cgcacggtgg
    14581 tgaaccttac ctgatgtgat tttgaggtca ccctgagcta catagtgaaa tcctgtttca
    14641 aacaacacaa tattcagact tacagattta ctaagactgt ttttgttgtt gttgtgatgg
    14701 tggtggtggt gggactgggt cttaactctg taacctaagc tagcctcgac ctcactgtct
    14761 taatctatct aacctcagac tcaaggcact ctccctacct cagcctccca agtgctggga
    14821 ttacagggct gaagtttacc actatacttt gcttagattt ttgtttgact tttgagacaa
    14881 ggtttctttg tatagttcct ggctgtcctg gcacttgctc tgtagaccag gttgaccttg
    14941 aactcacaga gatctgccta tctttgcctc ctgagtactg ggttgttttg ttttgttttg
    15001 agacagggtt tctttgtata gccctggctg tcctggaact cactctgtag actaggctgg
    15061 cctcaaactc agaaatcccc ctgcctctgc ctcccaagtg ctgggactaa acaacgtgtg
    15121 ccaccactgc ccggcgattt tttgtttgtt ttctttcttt ctttctttct ttctttcttt
    15181 ctttctttct tttttttttt ttttaaatgt gtgggatttt gtttcctttc tgctccactt
    15241 tatttttttt ttaagattta tttatttatt tattatatgt aagtacactg tagctgtctt
    15301 cagatgcacc agaagagggc atcagatctc attacagatg gttgtgagcc accatgtggt
    15361 tgctgggatt tgaacttcag accttcggaa gagcagtcgg gtgctcttac ccactgagcc
    15421 atctcaccag cccctgtttt ctttcgtttt atttattatg tatgtctgta ggccagaaga
    15481 atgcaccaca tttcattata gatggttata aactaccatg cagttgctag gaattgaact
    15541 caggacttct ggaagatcaa tcagagctct taatctctga gccatctctc cagccccaga
    15601 tatatatata tatatatata tatatatata tatatatata tatatataca cacacacaca
    15661 catacgtaca tatatatata atttttttaa tttagatttt tttgttgttt ctttcattta
    15721 atcctcacag taactatagc agtagaaact accaaaacct gtcttacaag tgacaaaaat
    15781 cttagagttt aaaatttaca aaagaaaact gtacatgtca ggctcctggc aatcagcaag
    15841 acacatgagc atagccattc tttttctcat aaacaatact tcactatccc atgctttaag
    15901 tactagagcc aggatttaag ctcagatcct ggacttcaaa caacccataa gctacatttg
    15961 ggatgttaag cagagaatgt caggtaatgg gcccagggtc tcgggaacat gggggtgatt
    16021 aaaactgctt tcctcccaca ctggaaataa gtgctaaaat ctagcaggta tcaggcatgg
    16081 cctgggcgac gtggatgggg atgaaggaga ggttgcctct gcttaggggg cttgcagcag
    16141 gacagagagg acaaagcagg gtacacacag tcagacagag gaacgccacc gtggcctgaa
    16201 gcactccttg ggggatgcag acagctccca gtttggagga tgaaagatgt tattgggaca
    16261 atgttttctt gctctaaaat tatgaattaa ttttgtgcag ttcacagtga attttgtgaa
    16321 tgttaaggat gatttctgct gcaagtattt tttcatttgt aatttcacgc ttaaatggat
    16381 cagccttctt aagggtttgt cgttccctag ccagagactt ttaagacagc ttctctgcaa
    16441 gtagttgggt tgccttgatt acatgagtcc tgccgtcctt tcctttcctt tcctttcctt
    16501 tcctttcctt tcctttcctt tcctttcctt tcctttcctt tcctttcctt tcctttcctt
    16561 tcctttcctt tcctttcctt gtcactattt tctgtatgct cactgggtgt aaaacacaga
    16621 taacagcaaa gacttgtaga gagaatacag gtaaggtgtg tcccctgggt cccccaggtt
    16681 ctcaggcctg gaaagaaggg gcagttttgc cacaagctag ctgtcccatc tgtactggtg
    16741 atgcccggct gtagtgttgc agcggcctaa gtttcagagt gagctctggg gcccagtctc
    16801 ttcagctgga caagcatgag gtggcggagg ggctgcactt ggttggagtt tggcagagta
    16861 ttcagattcc caacagaaga gtggcctttt ggtgttgaga agatcagaga tggacaagag
    16921 aggagagaga aatagcagac agtgccttcc tctgccttat gctctctctc tgtgagtgtg
    16981 taaataaaaa taaatgatct ctgatattca atggttcagg agccagcagg atgaaagtat
    17041 gggcctgtgt actgccaggg atttgtttca ggccagcctg ctgaagggga aaaaaatcaa
    17101 ggggggtggt gcttgaccaa ggctggcgct agctcttttt ttgtttgttt gtttcgagac
    17161 agggtttctc tgtgtagccc tggctgtcct ggaactcact ttgtagacca ggctggcctt
    17221 gaactcagaa atccacctgc ctctgcctcc cgagtgctgg gattacaggc gtgcgccacc
    17281 accgcccggc cttgatgaag gagtctcaag acaggctcag aaccttttcc ttgttcctct
    17341 ggcatgaccc atttgttagg attcactaag tctgtttctt tgctctttct cccttccttt
    17401 gttgacagcc cctcttcccc ctcctcccca cctcttgtca gtctctctct gtggctttgc
    17461 caccacgctc aaggagttta gcctcaagtg cctctctccc tccctccctc cctccctcca
    17521 cttttggatc tgtttcagaa tccctggtgg gcaggggcag cagaacaggg gggcaggggg
    17581 gggtcatcct taccctctga tcttggatcc agagatactt ggatctggct gattgagcag
    17641 cacaagcttc atagctgtgt caagttgggt cttgacaaac tgcattcatt gacttaggta
    17701 acattccacg gggggggggg gtgttggggg acgaccacag cttcacaaca ctgaagcctc
    17761 attttcagcc aggcattctg caccccaaat actcagaact ccattttcca cttgcatggc
    17821 cgccagtcac aagtgttctt tgctggtgtg ggccacatgt ccttttaagt ctgcacagct
    17881 tatttactgt ctggtcatag cagagtagag agggcgctgg tgtgagtccc catgcaacac
    17941 ccaagttttc atgctttgtc tggactgtgt ggatggcaca tagacaaacc ctaatgagaa
    18001 ctctcttaac cccacaaaaa ggctgccctg acagtgtctc tgagactctg tcttgggtgt
    18061 cctttttgta gctgaacagc tttccttatt aagaaaaaaa gatgcagaaa catgaactcg
    18121 agtgtaacag ctaagc
//
