# Supplementary material for: CRISPR-Cas9 enables conditional mutagenesis of challenging loci
Source: Sci Rep. 2016 Sep 1;6:32326. doi: 10.1038/srep32326 (PMC5007477; doi:10.1038/srep32326)
Supplement: Supplementary File 3 [file srep32326-s3.zip › gb/HEP01004_C02_vector.gb]

LOCUS       39416#L1L2_gt0#L3L4_pZero_DTA_kan        20412 bp    dna     circular UNK 
ACCESSION   unknown
SOURCE      Mus musculus
  ORGANISM  Mus musculus
            Eukaryota; Metazoa; Chordata; Craniata; Vertebrata; Euteleostomi;
            Mammalia; Eutheria; Euarchontoglires; Glires; Rodentia;
            Sciurognathi; Muroidea; Muridae; Murinae; Mus.
COMMENT     cassette: L1L2_gt0
COMMENT     design_id: 39416
COMMENT     backbone: L3L4_pZero_DTA_kan
COMMENT     transcript_id: ENSMUST00000099992
FEATURES             Location/Qualifiers
     misc_feature    29..49
                     /note="B4 Gateway"
                     /label="B4 Gateway"
     promoter        85..598
                     /note="mouse phosphoglycerate kinase 1 promoter"
     CDS             612..1268
                     /note="DTA"
                     /label="DTA"
     misc_feature    1393..1651
                     /note="BGH pA"
                     /label="BGH pA"
     CDS             complement(2147..2941)
                     /note="KanR"
                     /label="KanR"
     misc_feature    4053..4073
                     /note="B3 Gateway"
                     /label="B3 Gateway"
     misc_feature    4079..4086
                     /note="AsiSI"
                     /label="AsiSI"
     misc_feature    1..4111
                     /note="Synthetic Backbone"
                     /label="Synthetic Backbone"
     misc_feature    4112..8956
                     /note="5 arm"
                     /label="5 arm"
     misc_feature    8984..9008
                     /note="B1 Gateway"
                     /label="B1 Gateway"
     misc_feature    9021..9068
                     /note="Frt"
                     /label="Frt"
     intron          9069..9943
                     /note="mouse En2 intron"
                     /label="mouse En2 intron"
     misc_feature    9941..9943
                     /note="Splice Acceptor"
                     /label="Splice Acceptor"
     exon            9944..9983
                     /note="mouse En2 exon"
                     /label="mouse En2 exon"
     misc_feature    9978..9985
                     /note="Frame 0 insert"
     misc_feature    9986..10039
                     /note="'self-cleaving' 2A peptide"
                     /label="'self-cleaving' 2A peptide"
     gene            10040..13117
                     /gene="lacZ"
                     /note="lacZ"
                     /label="lacZ"
     misc_feature    13118..13171
                     /note="'self-cleaving' 2A peptide"
                     /label="'self-cleaving' 2A peptide"
     gene            13172..13963
                     /gene="NeoR"
                     /note="NeoR"
                     /label="NeoR"
     misc_feature    14162..14404
                     /note="SV40 polyadenylation site"
                     /label="SV40 polyadenylation site"
     misc_feature    14421..14468
                     /note="Frt"
                     /label="Frt"
     misc_feature    14475..14508
                     /note="loxP"
                     /label="loxP"
     misc_feature    9958..10059
                     /note="FCHK std_gt0"
                     /label="FCHK std_gt0"
     misc_feature    9958..9975
                     /note="FCHK QC prefix region"
                     /label="FCHK QC prefix region"
     misc_feature    9976..10041
                     /note="FCHK QC critical region"
                     /label="FCHK QC critical region"
     misc_feature    10042..10059
                     /note="FCHK QC suffix region"
                     /label="FCHK QC suffix region"
     misc_feature    14524..14544
                     /note="B2 Gateway"
                     /label="B2 Gateway"
     misc_feature    8957..14574
                     /note="Synthetic Cassette"
                     /label="Synthetic Cassette"
     exon            14991..15055
                     /db_xref="ENSEMBL:ENSMUSE00000689854"
                     /type="targeted"
                     /rank="5"
                     /note="target exon 1 ENSMUSE00000689854"
     misc_feature    14575..15239
                     /note="Critical Region"
                     /label="Critical Region"
     misc_feature    15263..15296
                     /note="Downstream LoxP"
                     /label="Downstream LoxP"
     misc_feature    15240..15319
                     /note="synthetic loxP region"
                     /label="synthetic loxP region"
     misc_feature    15320..20412
                     /note="3 arm"
                     /label="3 arm"
ORIGIN      
        1 ccactggccg tcgttttaca ttaattaaca acttttctat acaaagttga cagataaacg
       61 gatcccctag tttgtgatag gatcgaattc taccgggtag gggaggcgct tttcccaagg
      121 cagtctggag catgcgcttt agcagccccg ctgggcactt ggcgctacac aagtggcctc
      181 tggcctcgca cacattccac atccaccggt aggcgccaac cggctccgtt ctttggtggc
      241 cccttcgcgc caccttctac tcctccccta gtcaggaagt tcccccccgc cccgcagctc
      301 gcgtcgtgca ggacgtgaca aatggaagta gcacgtctca ctagtctcgt gcagatggac
      361 agcaccgctg agcaatggaa gcgggtaggc ctttggggca gcggccaata gcagctttgc
      421 tccttcgctt tctgggctca gaggctggga aggggtgggt ccgggggcgg gctcaggggc
      481 gggctcaggg gcggggcggg cgcccgaagg tcctccggag gcccggcatt ctgcacgctt
      541 caaaagcgca cgtctgccgc gctgttctcc tcttcctcat ctccgggcct ttcgacctgc
      601 aggtcctcgc catggatcct gatgatgttg ttgattcttc taaatctttt gtgatggaaa
      661 acttttcttc gtaccacggg actaaacctg gttatgtaga ttccattcaa aaaggtatac
      721 aaaagccaaa atctggtaca caaggaaatt atgacgatga ttggaaaggg ttttatagta
      781 ccgacaataa atacgacgct gcgggatact ctgtagataa tgaaaacccg ctctctggaa
      841 aagctggagg cgtggtcaaa gtgacgtatc caggactgac gaaggttctc gcactaaaag
      901 tggataatgc cgaaactatt aagaaagagt taggtttaag tctcactgaa ccgttgatgg
      961 agcaagtcgg aacggaagag tttatcaaaa ggttcggtga tggtgcttcg cgtgtagtgc
     1021 tcagccttcc cttcgctgag gggagttcta gcgttgaata tattaataac tgggaacagg
     1081 cgaaagcgtt aagcgtagaa cttgagatta attttgaaac ccgtggaaaa cgtggccaag
     1141 atgcgatgta tgagtatatg gctcaagcct gtgcaggaaa tcgtgtcagg cgatctcttt
     1201 gtgaaggaac cttacttctg tggtgtgaca taattggaca aactacctac agagatttaa
     1261 agctctaagg taaatataaa atttttaagt gtataatgtg ttaaactact gattctaatt
     1321 gtttgtgtat tttagattcc aacctatgga actgatgaat gggagcagtg gtggaatgca
     1381 gatcctagag ctcgctgatc agcctcgact gtgccttcta gttgccagcc atctgttgtt
     1441 tgcccctccc ccgtgccttc cttgaccctg gaaggtgcca ctcccactgt cctttcctaa
     1501 taaaatgagg aaattgcatc gcattgtctg agtaggtgtc attctattct ggggggtggg
     1561 gtggggcagg acagcaaggg ggaggattgg gaagacaata gcaggcatgc tggggatgcg
     1621 gtgggctcta tggcttctga ggcggaaaga accagctggg gctcgacgcg ccgtacccag
     1681 cttttgttcc ctttagtgag ggcctgaatg gcgaatggac gcgccctgta gcggcgcatt
     1741 aagcgcggcg ggtgtggtgg ttacgcgcag cgtgaccgct acacttgcca gcgccctagc
     1801 gcccgctcct ttcgctttct tcccttcctt tctcgccacg ttcgccggct ttccccgtca
     1861 agctctaaat cgggggctcc ctttagggtt ccgatttagt gctttacggc acctcgaccc
     1921 caaaaaactt gattagggtg atggttcacg tagtgggcca tcgccctgat agacggtttt
     1981 tcgccctttg acgttggagt ccacgttctt taatagtgga ctcttgttcc aaactggaac
     2041 aacactcaac cctatctcgg tctattcttt tgatttataa gggattttgc cgatttcggc
     2101 ctattggtta aaaaatgagc tgatttaaca aaaattttaa caaaattcag aagaactcgt
     2161 caagaaggcg atagaaggcg atgcgctgcg aatcgggagc ggcgataccg taaagcacga
     2221 ggaagcggtc agcccattcg ccgccaagct cttcagcaat atcacgggta gccaacgcta
     2281 tgtcctgata gcggtccgcc acacccagcc ggccacagtc gatgaatcca gaaaagcggc
     2341 cattttccac catgatattc ggcaagcagg catcgccatg ggtcacgacg agatcctcgc
     2401 cgtcgggcat gctcgccttg agcctggcga acagttcggc tggcgcgagc ccctgatgct
     2461 cttcgtccag atcatcctga tcgacaagac cggcttccat ccgagtacgt gctcgctcga
     2521 tgcgatgttt cgcttggtgg tcgaatgggc aggtagccgg atcaagcgta tgcagccgcc
     2581 gcattgcatc agccatgatg gatactttct cggcaggagc aaggtgagat gacaggagat
     2641 cctgccccgg cacttcgccc aatagcagcc agtcccttcc cgcttcagtg acaacgtcga
     2701 gcacagctgc gcaaggaacg cccgtcgtgg ccagccacga tagccgcgct gcctcgtctt
     2761 gcagttcatt cagggcaccg gacaggtcgg tcttgacaaa aagaaccggg cgcccctgcg
     2821 ctgacagccg gaacacggcg gcatcagagc agccgattgt ctgttgtgcc cagtcatagc
     2881 cgaatagcct ctccacccaa gcggccggag aacctgcgtg caatccatct tgttcaatca
     2941 tgcgaaacga tcctcatcct gtctcttgat cagatcttga tcccctgcgc catcagatcc
     3001 ttggcggcga gaaagccatc cagtttactt tgcagggctt cccaacctta ccagagggcg
     3061 ccccagctgg caattccggt tcgcttgctg tccataaaac cgcccagtct agctatcgcc
     3121 atgtaagccc actgcaagct acctgctttc tctttgcgct tgcgttttcc cttgtccaga
     3181 tagcccagta gctgacattc atccggggtc agcaccgttt ctgcggactg gctttctacg
     3241 tgaaaaggat ctaggtgaag atcctttttg ataatctcat gaccaaaatc ccttaacgtg
     3301 agttttcgtt ccactgagcg tcagaccccg tagaaaagat caaaggatct tcttgagatc
     3361 ctttttttct gcgcgtaatc tgctgcttgc aaacaaaaaa accaccgcta ccagcggtgg
     3421 tttgtttgcc ggatcaagag ctaccaactc tttttccgaa ggtaactggc ttcagcagag
     3481 cgcagatacc aaatactgtt cttctagtgt agccgtagtt aggccaccac ttcaagaact
     3541 ctgtagcacc gcctacatac ctcgctctgc taatcctgtt accagtggct gctgccagtg
     3601 gcgataagtc gtgtcttacc gggttggact caagacgata gttaccggat aaggcgcagc
     3661 ggtcgggctg aacggggggt tcgtgcacac agcccagctt ggagcgaacg acctacaccg
     3721 aactgagata cctacagcgt gagctatgag aaagcgccac gcttcccgaa gggagaaagg
     3781 cggacaggta tccggtaagc ggcagggtcg gaacaggaga gcgcacgagg gagcttccag
     3841 ggggaaacgc ctggtatctt tatagtcctg tcgggtttcg ccacctctga cttgagcgtc
     3901 gatttttgtg atgctcgtca ggggggcgga gcctatggaa aaacgccagc aacgcggcct
     3961 ttttacggtt cctgggcttt tgctggcctt ttgctcacat gtaatacgac tcactatagg
     4021 gcgaattgga gctaggcggc cgtttatcgt gccaacttta ttatacaaag ttgcggacgc
     4081 gatcgccggc ggataacaat ttcacacagg atgaataata attctacaca acctagtagc
     4141 ccacataaag ctttcatata aatatttaat ttatgaaaac atttctatcc acatttgtgt
     4201 atcatttcaa gatttcaata cttcattgtt tctaatcgtg ttcaattcag taccaaaagg
     4261 acttaaaact tttgaaaccc atggatggta ccacatacgt atagtctcaa tttaggaggc
     4321 tgaagcagac agatggagtt tgaagatacc ctgggctaca gggtagaaca ctttctcaaa
     4381 acaacagtga taacaaacca gaaaatgtaa aaatgtaagt gaagaaacat tgcaagtgct
     4441 catgacatgt tctatatgtg caatgccatg agaggttttc caggcaaaaa aaaaaggaaa
     4501 aagagaaagc aaaaccaaat caacaagttt taatctgaag tgtgttgtat ggaggtaaga
     4561 cttagaataa agagctttac tttgagtttc tgaacagcca aagtaaaggg aaaagtttta
     4621 tacattttat aattcccttc atctagaaga aggaatcata tcagggcacc aagaaaaaaa
     4681 aagtctgatc ctgtatttta aaattaaaat tattttattg acagagagag agagagagag
     4741 agagagagag agagagagag agagagagcg cattggtccc tgagattact gagcctgaga
     4801 aggtcattga tctgccatct acaagctgaa ggacaggaaa aactggtggt gtgcatcatt
     4861 ctgagttcag gaaccgcaga ggccaatagt gcaagtgatg gtctgaggcc aaagacggaa
     4921 ccagctgtac cagtatctca gggcagaaca aaatagacac ctgagcttag agcgaactca
     4981 cccttctcct tcctgtctgt ccagactctc agtggtggtg atgacctttg ctcaatgtac
     5041 tgattcaaat actagcctct gccagaaaca tccagaagta atgtattgtt agctatctgg
     5101 gcatccttag gccaaccaag aaaacaaatt catcattcta aatggtgttg aagtttagca
     5161 gttgtgttta tctccctgct ttgtgtggaa cttaataatc actagataat taatgtttaa
     5221 ataaagcaca gccactatta atatttgatt atgactattt tttcctaaag acacaggaac
     5281 ctaagaatta tgtaaataaa tttttatgta catagtttac attgttttaa aaaaatacaa
     5341 tctacaatac tatctttgtt tttcacactg attgcaactt taggggctcc caagaccatt
     5401 ctctatttta aatgactggc tagaaagact taaagaaaat agtagcaatg aaacgtgaca
     5461 atacaaataa aattttgtcc accaaggcct gagctttagt gtatagaatt tcaactgggg
     5521 ctctatcaca aaaacctagt tggccatcca tctatttagc taactttcac ctctgttctt
     5581 tgagagatca gatgacacca tgcggcccca agacactctg cacatagccc ctaaatcata
     5641 gtttggtgtg tctcaaagca ccattctaaa tcatgttatt atctagccat gccaatgtcc
     5701 cctacataca cttgtttatc agacatttca aggatttaga ggtttctctc ccaagagcca
     5761 ggggcaaatg tgaagattac attctctctc tctctctctc ctctctctct ctctctctct
     5821 ctctctctct ctctctctct ctctctctct cttcccccct tctctgtgta cactcatgca
     5881 tgtagagtac aatgtgagct tttacacctc aaatgtcacc caccttgatt ttagagacag
     5941 tgtcagggtc tctcaatgat gtaggactca acaggtaggc tatgctggcc ggccagtaag
     6001 ctgtagggaa tttgcctgcc tctgtctcca cagagctgga attaccaatg tttgtccctt
     6061 tacccagtat ttttattaca cattctggag agtcaaaaat aggtctttat gcttatgtgg
     6121 caagcactga actatcaccc tagccctaaa ttctttattt atgaatcttc tacctgattt
     6181 tttttttttt ttttggaggg gaggcaagtt ctatatgtag atctggctgt cctagaactt
     6241 gctatataga ctaagctggc cataaactca gagatctgcc tgcttttgcc tccagagtac
     6301 tgggactaaa agcatgtgcc acaccacctt gcgcattata gctggttgtt atcgtggctt
     6361 catgggctgt ttactatggg gtaacagcca ttggaaactg tgtaccttct ctcttacaaa
     6421 tgaaataaaa cttgaacctg ttttactttt attttgtttt aggtttttag ggtctgatgt
     6481 agctcaggct ggacttagac tccttggttg acctcagaat ctctaggact tcttgaacgt
     6541 ctcacccttc cccacacctc cactcccaag tgctagaatt ccaagcatgt gccatcaggt
     6601 ttagtgtatg cagagctaaa gatccaaccc agggcttcat gttaggcaag ttctctacaa
     6661 accaaacaac agtctccagc ccttgccctt ggtttttgtt tgttttgttt ttctttattt
     6721 atttcctttg ggatgttttg ttttgttttg ttttgggggt tgttgttttt cagcttgttt
     6781 tcattttaat atttttaaat gctcatcatt tatattttaa gaatcaaata ttctcaagtt
     6841 ctatcaagag tatttatatg tcttatattc tttgtgatcc tatgcctatg cacttatagc
     6901 ttaaaatttc tcattctatc ttataaaatg cttccagata gaaaatacac ttttaaaata
     6961 tcttaattct ctttattctt gggacattct ctgggactga ttcttaaagt gtaaaactag
     7021 tgcatactta catgcacatg cacgcacaca cacggggggg gggggtacta taattacaaa
     7081 taaaaatact tttaaaaagc cctaacttcc catggaagga gttacagaga caaagtttgg
     7141 agctgagaca aaaggatgga ccatctagag actgctgcac caggggatcc atcccataat
     7201 caacctccaa atgcagacac cattgcatac accagcaaga ttttgctgaa aagaccctga
     7261 tatagctgtc tcttgtgagg ctatgccgag gcctagcaaa cacagaagtg gatgctcaca
     7321 gtcagctatt ggatggaaca cagggcccca aatggaggag ctagagaaag tacccaaaga
     7381 gctgaagggg tctgtgaccc tataggtgga acaacaatat gaactaacca gtagccctgg
     7441 agctcgtgtc tctagctgca tatgtatcag aagatggcct agctggccat cattgggaag
     7501 aaaggtacat tggtcatgca aactttatct gcctcagtac aggggaatgc cagggtcaag
     7561 aagtgggagt gggtgggtag gagagccggg tgggggattt tatgggggac ttttgggata
     7621 gcatttgaaa tgtaaatgaa gaaaatacct aataaaaatt ggggagaaaa agccctaact
     7681 ttgcaaaaat ataaagtaaa tatgttgaaa aatatattga attcattgat gagagtaaca
     7741 gaaagttggt gagaatgatt ctaaaacaga gactatgctg gctagttgtt atgtcagcct
     7801 gacacaagct agattcgtct gggaagaggg aacctcagtt gaaaaaaaat gcctctatca
     7861 gactggccct gggtagatgg tttcagggta tataagaaag cagactgagc aagcctgtaa
     7921 gcaacatttc cccatgatct ctgcttcagt tcctgcctcc aggttcctgc cttgagttcc
     7981 tgccctgact ttcctcagtg atagagtgta acttatgtgt tgtaagctga aataaatctt
     8041 ttcctctcca ggtgactttc agtcatgata ttttataaca ggaattgaaa ccctaagaca
     8101 gaagttgaaa caatgctacc ccaaatgact acattataca gatattttaa aatgattatt
     8161 gtcatctggg ccaatgcagt cggaagcagt gggctttggt tttctgctgc acagcagtta
     8221 tatgcttttc ttcatgcata aaatccattt acattgctgt cagtatttca aaagttaaca
     8281 ccttccctga cagaaattta aatgttctat aaatagtaaa attaagtcat aaattattat
     8341 tgctgatatt agagaattca aacttattta ctgggttaaa aaatgaaatg atatatactt
     8401 cttgatttct aaaaccagaa acaactgatg atattatatc aatttattat ttgattaata
     8461 ttatatggtg ccaagccaag tgactttaag ttccttttaa tctgtttatt catatttgaa
     8521 cacaacatat agttaacata attgtgaaat gaattttaaa ttatttattt atttatttat
     8581 ttattcattt atttatttat ttagagacat ggtcttactg tgtagcacta gctgacatgg
     8641 aagttgctat gtagggcaga ccagctttag aactcattga gatctgcctg cctctgtctt
     8701 aggagtattg ggatgaaagg tgtgtactac catgctcaac atggaattaa agtttctaat
     8761 ggcagaatat atctgtctat tttgcttttg agcacatcat gcatacataa ttaagagttg
     8821 caaccctact tgctcttgct gatgaaggca gtctggagta gtgggtaaat ggaccattgg
     8881 aatcaaacca acatggtttg aatctcaggt ctacatcttc ctgtgtaacc acttaccctc
     8941 tctaagccct gctttcaagg cgcataacga taccacgata tcaacaagtt tgtacaaaaa
     9001 agcaggctgg cgccggaacc gaagttccta ttccgaagtt cctattctct agaaagtata
     9061 ggaacttcga accctttccc acaccaccct ccacacttgc cccaaacact gccaactatg
     9121 taggaggaag gggttgggac taacagaaga acccgttgtg gggaagctgt tgggagggtc
     9181 actttatgtt cttgcccaag gtcagttggg tggcctgctt ctgatgaggt ggtcccaagg
     9241 tctggggtag aaggtgagag ggacaggcca ccaaggtcag cccccccccc ctatcccata
     9301 ggagccaggt ccctctcctg gacaggaaga ctgaagggga gatgccagag actcagtgaa
     9361 gcctggggta ccctattgga gtccttcaag gaaacaaact tggcctcacc aggcctcagc
     9421 cttggctcct cctgggaact ctactgccct tgggatcccc ttgtagttgt gggttacata
     9481 ggaaggggga cgggattccc cttgactggc tagcctactc ttttcttcag tcttctccat
     9541 ctcctctcac ctgtctctcg accctttccc taggatagac ttggaaaaag ataaggggag
     9601 aaaacaaatg caaacgaggc cagaaagatt ttggctgggc attccttccg ctagctttta
     9661 ttgggatccc ctagtttgtg ataggccttt tagctacatc tgccaatcca tctcattttc
     9721 acacacacac acaccacttt ccttctggtc agtgggcaca tgtccagcct caagtttata
     9781 tcaccacccc caatgcccaa cacttgtatg gccttgggcg ggtcatcccc ccccccaccc
     9841 ccagtatctg caacctcaag ctagcttggg tgcgttggtt gtggataagt agctagactc
     9901 cagcaaccag taacctctgc cctttctcct ccatgacaac caggtcccag gtcccgaaaa
     9961 ccaaagaaga agaacgcaga tctccgaggg cagaggaagt cttctaacat gcggtgacgt
    10021 ggaggagaat cccggccctg ggatctggac tctagaggat cccgtcgttt tacaacgtcg
    10081 tgactgggaa aaccctggcg ttacccaact taatcgcctt gcagcacatc cccctttcgc
    10141 cagctggcgt aatagcgaag aggcccgcac cgatcgccct tcccaacagt tgcgcagcct
    10201 gaatggcgaa tggcgctttg cctggtttcc ggcaccagaa gcggtgccgg aaagctggct
    10261 ggagtgcgat cttcctgagg ccgatactgt cgtcgtcccc tcaaactggc agatgcacgg
    10321 ttacgatgcg cccatctaca ccaacgtgac ctatcccatt acggtcaatc cgccgtttgt
    10381 tcccacggag aatccgacgg gttgttactc gctcacattt aatgttgatg aaagctggct
    10441 acaggaaggc cagacgcgaa ttatttttga tggcgttaac tcggcgtttc atctgtggtg
    10501 caacgggcgc tgggtcggtt acggccagga cagtcgtttg ccgtctgaat ttgacctgag
    10561 cgcattttta cgcgccggag aaaaccgcct cgcggtgatg gtgctgcgct ggagtgacgg
    10621 cagttatctg gaagatcagg atatgtggcg gatgagcggc attttccgtg acgtctcgtt
    10681 gctgcataaa ccgactacac aaatcagcga tttccatgtt gccactcgct ttaatgatga
    10741 tttcagccgc gctgtactgg aggctgaagt tcagatgtgc ggcgagttgc gtgactacct
    10801 acgggtaaca gtttctttat ggcagggtga aacgcaggtc gccagcggca ccgcgccttt
    10861 cggcggtgaa attatcgatg agcgtggtgg ttatgccgat cgcgtcacac tacgtctgaa
    10921 cgtcgaaaac ccgaaactgt ggagcgccga aatcccgaat ctctatcgtg cggtggttga
    10981 actgcacacc gccgacggca cgctgattga agcagaagcc tgcgatgtcg gtttccgcga
    11041 ggtgcggatt gaaaatggtc tgctgctgct gaacggcaag ccgttgctga ttcgaggcgt
    11101 taaccgtcac gagcatcatc ctctgcatgg tcaggtcatg gatgagcaga cgatggtgca
    11161 ggatatcctg ctgatgaagc agaacaactt taacgccgtg cgctgttcgc attatccgaa
    11221 ccatccgctg tggtacacgc tgtgcgaccg ctacggcctg tatgtggtgg atgaagccaa
    11281 tattgaaacc cacggcatgg tgccaatgaa tcgtctgacc gatgatccgc gctggctacc
    11341 ggcgatgagc gaacgcgtaa cgcgaatggt gcagcgcgat cgtaatcacc cgagtgtgat
    11401 catctggtcg ctggggaatg aatcaggcca cggcgctaat cacgacgcgc tgtatcgctg
    11461 gatcaaatct gtcgatcctt cccgcccggt gcagtatgaa ggcggcggag ccgacaccac
    11521 ggccaccgat attatttgcc cgatgtacgc gcgcgtggat gaagaccagc ccttcccggc
    11581 tgtgccgaaa tggtccatca aaaaatggct ttcgctacct ggagagacgc gcccgctgat
    11641 cctttgcgaa tacgcccacg cgatgggtaa cagtcttggc ggtttcgcta aatactggca
    11701 ggcgtttcgt cagtatcccc gtttacaggg cggcttcgtc tgggactggg tggatcagtc
    11761 gctgattaaa tatgatgaaa acggcaaccc gtggtcggct tacggcggtg attttggcga
    11821 tacgccgaac gatcgccagt tctgtatgaa cggtctggtc tttgccgacc gcacgccgca
    11881 tccagcgctg acggaagcaa aacaccagca gcagtttttc cagttccgtt tatccgggca
    11941 aaccatcgaa gtgaccagcg aatacctgtt ccgtcatagc gataacgagc tcctgcactg
    12001 gatggtggcg ctggatggta agccgctggc aagcggtgaa gtgcctctgg atgtcgctcc
    12061 acaaggtaaa cagttgattg aactgcctga actaccgcag ccggagagcg ccgggcaact
    12121 ctggctcaca gtacgcgtag tgcaaccgaa cgcgaccgca tggtcagaag ccgggcacat
    12181 cagcgcctgg cagcagtggc gtctggcgga aaacctcagt gtgacgctcc ccgccgcgtc
    12241 ccacgccatc ccgcatctga ccaccagcga aatggatttt tgcatcgagc tgggtaataa
    12301 gcgttggcaa tttaaccgcc agtcaggctt tctttcacag atgtggattg gcgataaaaa
    12361 acaactgctg acgccgctgc gcgatcagtt cacccgtgca ccgctggata acgacattgg
    12421 cgtaagtgaa gcgacccgca ttgaccctaa cgcctgggtc gaacgctgga aggcggcggg
    12481 ccattaccag gccgaagcag cgttgttgca gtgcacggca gatacacttg ctgatgcggt
    12541 gctgattacg accgctcacg cgtggcagca tcaggggaaa accttattta tcagccggaa
    12601 aacctaccgg attgatggta gtggtcaaat ggcgattacc gttgatgttg aagtggcgag
    12661 cgatacaccg catccggcgc ggattggcct gaactgccag ctggcgcagg tagcagagcg
    12721 ggtaaactgg ctcggattag ggccgcaaga aaactatccc gaccgcctta ctgccgcctg
    12781 ttttgaccgc tgggatctgc cattgtcaga catgtatacc ccgtacgtct tcccgagcga
    12841 aaacggtctg cgctgcggga cgcgcgaatt gaattatggc ccacaccagt ggcgcggcga
    12901 cttccagttc aacatcagcc gctacagtca acagcaactg atggaaacca gccatcgcca
    12961 tctgctgcac gcggaagaag gcacatggct gaatatcgac ggtttccata tggggattgg
    13021 tggcgacgac tcctggagcc cgtcagtatc ggcggaattc cagctgagcg ccggtcgcta
    13081 ccattaccag ttggtctggt gtcaggggat cccccgggag ggcagaggaa gtcttctaac
    13141 atgcggtgac gtggaggaga atcccggccc tattgaacaa gatggattgc acgcaggttc
    13201 tccggccgct tgggtggaga ggctattcgg ctatgactgg gcacaacaga caatcggctg
    13261 ctctgatgcc gccgtgttcc ggctgtcagc gcaggggcgc ccggttcttt ttgtcaagac
    13321 cgacctgtcc ggtgccctga atgaactgca ggacgaggca gcgcggctat cgtggctggc
    13381 cacgacgggc gttccttgcg cagctgtgct cgacgttgtc actgaagcgg gaagggactg
    13441 gctgctattg ggcgaagtgc cggggcagga tctcctgtca tctcaccttg ctcctgccga
    13501 gaaagtatcc atcatggctg atgcaatgcg gcggctgcat acgcttgatc cggctacctg
    13561 cccattcgac caccaagcga aacatcgcat cgagcgagca cgtactcgga tggaagccgg
    13621 tcttgtcgat caggatgatc tggacgaaga gcatcagggg ctcgcgccag ccgaactgtt
    13681 cgccaggctc aaggcgcgca tgcccgacgg cgaggatctc gtcgtgaccc atggcgatgc
    13741 ctgcttgccg aatatcatgg tggaaaatgg ccgcttttct ggattcatcg actgtggccg
    13801 gctgggtgtg gcggaccgct atcaggacat agcgttggct acccgtgata ttgctgaaga
    13861 gcttggcggc gaatgggctg accgcttcct cgtgctttac ggtatcgccg ctcccgattc
    13921 gcagcgcatc gccttctatc gccttcttga cgagttcttc tgagcgggac tctggggttc
    13981 gaaatgaccg accaagcgac gcccaacctg ccatcacgag atttcgattc caccgccgcc
    14041 ttctatgaaa ggttgggctt cggaatcgtt ttccgggacg ccggctggat gatcctccag
    14101 cgcggggatc tcatgctgga gttcttcgcc caccccccgg atctaagctc tagataagta
    14161 atgatcataa tcagccatat cacatctgta gaggttttac ttgctttaaa aaacctccca
    14221 cacctccccc tgaacctgaa acataaaatg aatgcaattg ttgttgttaa cttgtttatt
    14281 gcagcttata atggttacaa ataaagcaat agcatcacaa atttcacaaa taaagcattt
    14341 ttttcactgc attctagttg tggtttgtcc aaactcatca atgtatctta tcatgtctgg
    14401 atccgggggt accgcgtcga gaagttccta ttccgaagtt cctattctct agaaagtata
    14461 ggaacttcgt cgagataact tcgtatagca tacattatac gaagttatgt cgagatatct
    14521 agacccagct ttcttgtaca aagtggttga tatctctata gtcgcagtag gcggtaacat
    14581 cttgtaaata tttacccata tgcaagaatt ggctctaact tgcacatgcc tcgtttgcaa
    14641 ttaaatggta ggctgatccc tatagcattt tcttttttta gaagaaagaa cttgatgcac
    14701 tttaggccaa ataatgaaaa gaaattacaa atagtgaaag accgagcttg ccggcccagg
    14761 tacaaaatag ctctagtcaa gtggtgttgg tgatgtttgc tatagaagaa gtcaagcata
    14821 aaatgtgcac tagacctttc tcctcttctc ttgggacctc cccactgaaa tggctcttta
    14881 atccccaatt attgtaatga tcatcgcagg gatgaaaacg gttattgctt catttggaac
    14941 tgtggggagc tttaattgac ttggatttgc tgtctctctg tatgacacag gtggtgaagt
    15001 ttaccaaatc ctttgaactg atgtccccaa agtgcagcgc tgatgctgag aacaggtaag
    15061 gctcacgggg ttcacactcg tcttttgatg ttccttggtc cttgatgtta gctgtgttgc
    15121 ttaattcttt gaggatagga gttgtgttgc tctgtatcat caagtgcggc catttctcac
    15181 ttttctgaaa ttcagaactt aaataaaagc tactattggt gaacaatgag tgtgtacagg
    15241 agatggcgca acgcaattaa tgataacttc gtatagcata cattatacga agttatggtc
    15301 tgagctcgcc atcagttcaa actcaatcaa gaaaacccca aggtcaagac acgccattgc
    15361 tatggaataa gaccaagggc atcttgggaa acttagtgtg atcctgtctc aaatactgag
    15421 atggtttaac tcagtaactg agtgcttgcc tggaatgaga gtctctggct cactgccagt
    15481 accacagaaa aagaagagtg aaatttaata cttgtgatac attataatct tgcctgcaga
    15541 ctttaatgtc acccttccct gaactttgta atggtttgag aatttcagaa ttgctttgca
    15601 aggagtatgg gatagccatg ggggaagccc attttcttca acctccagct tttggttttg
    15661 ttttacatca agcatttgat accaaacatc taatattgaa gctgtaaata aagctaattt
    15721 ttcatagtct ctaattgttc agaaaacaca actttctgct tcattttgac ctccttgctt
    15781 acttacatta ggccaataat atcttctcct gacgagaaag gtgagtccag tagtttgtct
    15841 ctgttggtat ctttgagtct gtcacaatag cagtgagggt cagaggcatc ccaagagtac
    15901 ccatgaggtt tgcactccta ggaataatgg ctgggacact acaaaagttg attctcttga
    15961 ctttggttca tctacagagg gaagggtgag aagtagtgaa attaagcaaa atgcaaagat
    16021 ttagaaaact atgggtcagg tgctgagggc aatatgagga tgccacccct gatactgata
    16081 ccagtctcag tagtgcaatc aactgccttt cgttgtgtgc caagtgtgct gaccatgtgc
    16141 tgactgagaa taagtgctca cctccccaaa tcgttggaag aaagacatgg ttaacactgt
    16201 aaggcagaag agaaaaagca aaggttggca atggcttagc taaccttaac tgtcaaattg
    16261 acacagccta gaatcacttg aaaaggaaat ctcaaggagg ttgttgtctt tatcaggtta
    16321 gttgtgggca tgtctgtgaa ggactgtttt agtttagtct atattgatgt acatgagccc
    16381 agatcactgc acatgactcc tggcctatgt aaaaatgcta gttaagtgta agcaagcgaa
    16441 caaacaagag agagagcaga tagcagcatc cctccattgt ttcctctcta agctactgca
    16501 tgaggtcctg tcctggcttc cctcatagca aactgtgacc cagaagtaaa acccaacaga
    16561 atcctttatc cccaagttgt tttttggtca agagtgtttt atcaaagcca tggaaagaaa
    16621 accagattaa gcaagtttaa gtcactcagt gaaggccctg tgaccaacaa gccttacatc
    16681 catggacaac tcttctgaac tgtcaacttt gattcttttg tgacgtttaa cttaaaattc
    16741 aacaattgat cccatataat gagtatctct taggttaatg tttctcaaat ctggttgatc
    16801 aattaaaatc aagttgggga atttggcaaa aacttaattc tcaggtgtat gctgagctat
    16861 ccctattaaa tgtattggaa atgaaataca aagatatata tatttaaagg gctgtctagg
    16921 taaacttcca tttcagtaat tcaagagaaa tttgattttt aaaaatatgt attactgccc
    16981 ttaattttgg aaaacaaata ctgtattagt tacttttcaa aataccagac aaaagtggca
    17041 gtcatgaggc agctggtcgt attccctcca gtcaggaagc agagtgcaga atgggctgag
    17101 tcccctcaca tcctccttat tcagtccaag accacagacc atgatgccac ctgcttttat
    17161 ggtgaatctg tccacttcaa gtcatcaagt ctagaagcac acgcacacag atctgtgcac
    17221 agttggctcc tgggagatgc taggacctct gaggttaaaa attagatcag tgtttaccat
    17281 cacagaaacc aggaagtcaa aatgaacact ttgtttgttt gtttgtttgt ttgttttact
    17341 caattgtatg aatttaagag agactttggc tatgtggtac acaattccat gtatagggca
    17401 ttgtttcaaa aagtaaaatt acagtagcag agaacaaagc agtaggggac agaagttgac
    17461 cgagagctgg gctagaaatg aacacaggga tccagcttat ggtagattat ctgtaccttg
    17521 ttagtgatgg tgcctgaatt aacagatata aagacgtttg aagggattct caaaatttac
    17581 actaaaacca cttgtgatct ctatgattta ttctttaaac aaaagttata atgagaagtt
    17641 catgagaagg caattgtgtt ggcatctgta tttcttcatg tcagccaatc tctatccaac
    17701 caacatattt aggcatagag ccactggggt atactcagaa attttcctaa atggaatgtt
    17761 gtaaaatgac aagaagtaca ttagagaaaa tatctatgga tgctaacttc atcagtcgtg
    17821 cagtattcgg aatctcccgt ctatgcgggc cttattccat ctatgtgggc tctgtggcgt
    17881 tcctgaggcg tatctttaac accccagtgc ttcagggctg ctgagctttc tgctgttgag
    17941 cctcttcact tggttacttc agagttaaaa gagtctggcc ttatgattgt tttaaagaac
    18001 ttccatgtca aaatgaaatg acccaagacc cagactgccc ttgaaaaact ttctgataat
    18061 aaaaaagaaa ggtcggcttt tctttaaaaa gacagtttaa aagtgccttt aaactctgac
    18121 atcatgagac agtcccattc atttttctat ttatggcttc taaattaatg gaggacattc
    18181 atctatctca gaagaccttc cattctttgc ctagtgattt tcttcttcca gatgtggatt
    18241 ccttcacatc ttattggaag tgaaaggaat aaagacaagc agctccatgc gtagttggtc
    18301 agaggcaccg agtgggtgtt ggacaagcaa aaaggctcca gatcacagcc tttctccaag
    18361 acttcagatc acagcctttc tctcacattt tcagcccttg tgttcacctt ccatcatgta
    18421 acaccttacc tgtagatgtt gaccattaaa gcccccagtc ctctggacat cactcaggaa
    18481 taaaacagga cagcctataa agaatgattc ttatagcttc agtaaggata tttcaggaca
    18541 ctactgcact ctaatcagct ccagtttgaa gcttgctgat tcttagagac cttttttttt
    18601 actaaacaaa taagttttac cgctgactca ttgaccaagc cagctcagtc agtcaatgga
    18661 ttctccaggg agggatggag ggttgaaaag aaaaagacaa ttagacaaca caataactca
    18721 taacatgacc ccagtcagtt ctgaagctga agatgagttt aattttttcc agtctgtttt
    18781 tatatcattc taggtatata caaagaaaat gttcagtcct taagacctaa acaaagtagt
    18841 caaggaacaa gcaggacagt aaccaaagta gtcaaacaag gcaataaaca aagtcccatg
    18901 gtcactgtgt ttaggggttt atcaggatga tccagatatg aggaatacag tacattcctc
    18961 agttgtattt gccttaagcc tactttgttg tcttagctca atgtcaaatt cctgccagat
    19021 tcctagaagg tagcctcaaa agctctccac aattcattac ttcacttaac ctcttaagca
    19081 gccagtttct caatggtcat gcctgtggtc tatatgtcta atatgtctat attcaaccag
    19141 tctctctctc tctctctctc tctctctctc tctctctctc tctctctctc tctctctctc
    19201 tctctctctc tctccctctc cctctccctc tccctctctc tccctccctc cctcactctc
    19261 cctcaggcag gacatccttg acaatacctc cttcttctac tgataggaag ccattttgtg
    19321 ttgtggtagc tgcctgtgct ttctgccttc tttcctaact gtattcattg aagacaattc
    19381 tttagtcaac agccatatct tgactacctg ctgcccaagg ctgggaactg tcaggtgaca
    19441 gagctatgga gattaaaaaa aaaaagcgag gactttatcc tcaaggactc agtggtcacc
    19501 caacagtgaa agtagactag gaacacagta gaatataata aaacaatcta atataaaaca
    19561 tgtaaccaga gccaatccag cctccagatt acagctacaa agagtcacat taacaatgat
    19621 aactcctact tctactcagc caattctctc tagtaagaca ggtgcctaga tcttgtcaaa
    19681 gcaaccttta gagatttcag gaagtctcta ggatgcctca ctatcacgtt tattactgaa
    19741 tcatcgtttt tcccaaacac tcacccagag ctcctgtgct ctggacatgg ctcaacaaac
    19801 atcttccagg aagggcctcc tgtctgctct ctcctagaac tcccatgtat acaaccggag
    19861 tctcgaccag ttctgcacac ttctgcactc tcttatatgt acttgtcatt tttcccaaac
    19921 ctgaacaaaa ctggtaattt gtgtggaaat cagggaatgt gtacttccca taacatgtaa
    19981 catagtgcat tgcctggccc ctaagtgacc ctgtgtatat cctgactttt gtcaccatta
    20041 gcagaacata agaatataaa cagggacatg tttgcatatg aaaggacagt tgtttgcatg
    20101 agttgatgat tgtgaaaaaa aaaggactat aaagatgagg cttgagcttg actgagaagg
    20161 gagatcaaca gagaggtcaa agggtaactc agtggctgac tctcagtcta aggtcttttt
    20221 ttatacaggg tctatacagg gtgttatgct aatataaggg atggtatcta tagaggaaaa
    20281 taataataat ttccctctat cctgatttat ttgccaagac aggacgctat taataaaaag
    20341 tagataaagg cagtagttat gcttttttta tgtatgcatg ggagctacca agggaaagat
    20401 atgtaactct ta
//
