# Supplementary material for: CRISPR-Cas9 enables conditional mutagenesis of challenging loci
Source: Sci Rep. 2016 Sep 1;6:32326. doi: 10.1038/srep32326 (PMC5007477; doi:10.1038/srep32326)
Supplement: Supplementary File 3 [file srep32326-s3.zip › gb/HEP01006_A01_vector.gb]

LOCUS       27#L1L2_st0#L3L4_pZero_DTA_kan        18035 bp    dna     circular UNK 
ACCESSION   unknown
SOURCE      Mus musculus
  ORGANISM  Mus musculus
            Eukaryota; Metazoa; Chordata; Craniata; Vertebrata; Euteleostomi;
            Mammalia; Eutheria; Euarchontoglires; Glires; Rodentia;
            Sciurognathi; Muroidea; Muridae; Murinae; Mus.
COMMENT     cassette: L1L2_st0
COMMENT     design_id: 27
COMMENT     backbone: L3L4_pZero_DTA_kan
COMMENT     transcript_id: ENSMUST00000071708
FEATURES             Location/Qualifiers
     misc_feature    29..49
                     /note="B4 Gateway"
                     /label="B4 Gateway"
     promoter        85..598
                     /note="mouse phosphoglycerate kinase 1 promoter"
     CDS             612..1268
                     /note="DTA"
                     /label="DTA"
     misc_feature    1393..1651
                     /note="BGH pA"
                     /label="BGH pA"
     CDS             complement(2147..2941)
                     /note="KanR"
                     /label="KanR"
     misc_feature    4053..4073
                     /note="B3 Gateway"
                     /label="B3 Gateway"
     misc_feature    4079..4086
                     /note="AsiSI"
                     /label="AsiSI"
     misc_feature    1..4111
                     /note="Synthetic Backbone"
                     /label="Synthetic Backbone"
     misc_feature    4112..7196
                     /note="5 arm"
                     /label="5 arm"
     misc_feature    7224..7248
                     /note="B1 Gateway"
                     /label="B1 Gateway"
     misc_feature    7261..7308
                     /note="Frt"
                     /label="Frt"
     intron          7309..8183
                     /note="mouse En2 intron"
                     /label="mouse En2 intron"
     misc_feature    8181..8183
                     /note="Splice Acceptor"
                     /label="Splice Acceptor"
     exon            8184..8223
                     /note="mouse En2 exon"
                     /label="mouse En2 exon"
     misc_feature    8224..8901
                     /note="rat Cd4"
                     /label="rat Cd4"
     misc_feature    8706..8789
                     /note="rat CD4 transmembrane region"
                     /label="rat CD4 transmembrane region"
     gene            8910..11956
                     /gene="lacZ"
                     /note="lacZ"
                     /label="lacZ"
     misc_feature    11970..12023
                     /note="'self-cleaving' 2A peptide"
                     /label="'self-cleaving' 2A peptide"
     gene            12024..12815
                     /gene="NeoR"
                     /note="NeoR"
                     /label="NeoR"
     misc_feature    13015..13256
                     /note="SV40 polyadenylation site"
                     /label="SV40 polyadenylation site"
     misc_feature    13273..13320
                     /note="Frt"
                     /label="Frt"
     misc_feature    13327..13360
                     /note="loxP"
                     /label="loxP"
     misc_feature    8198..8241
                     /note="FCHK std_st0"
                     /label="FCHK std_st0"
     misc_feature    8198..8215
                     /note="FCHK QC prefix region"
                     /label="FCHK QC prefix region"
     misc_feature    8216..8223
                     /note="FCHK QC critical region"
                     /label="FCHK QC critical region"
     misc_feature    8224..8241
                     /note="FCHK QC suffix region"
                     /label="FCHK QC suffix region"
     misc_feature    13376..13396
                     /note="B2 Gateway"
                     /label="B2 Gateway"
     misc_feature    7197..13426
                     /note="Synthetic Cassette"
                     /label="Synthetic Cassette"
     exon            13863..13957
                     /db_xref="ENSEMBL:ENSMUSE00001313306"
                     /type="targeted"
                     /rank="2"
                     /note="target exon 1 ENSMUSE00001313306"
     misc_feature    13427..14218
                     /note="Critical Region"
                     /label="Critical Region"
     misc_feature    14242..14275
                     /note="Downstream LoxP"
                     /label="Downstream LoxP"
     misc_feature    14219..14298
                     /note="synthetic loxP region"
                     /label="synthetic loxP region"
     exon            16114..16415
                     /db_xref="ENSEMBL:ENSMUSE00001294746"
                     /rank="3"
                     /note="ENSMUSE00001294746"
                     /label="ENSMUSE00001294746"
     misc_feature    14299..18035
                     /note="3 arm"
                     /label="3 arm"
ORIGIN      
        1 ccactggccg tcgttttaca ttaattaaca acttttctat acaaagttga cagataaacg
       61 gatcccctag tttgtgatag gatcgaattc taccgggtag gggaggcgct tttcccaagg
      121 cagtctggag catgcgcttt agcagccccg ctgggcactt ggcgctacac aagtggcctc
      181 tggcctcgca cacattccac atccaccggt aggcgccaac cggctccgtt ctttggtggc
      241 cccttcgcgc caccttctac tcctccccta gtcaggaagt tcccccccgc cccgcagctc
      301 gcgtcgtgca ggacgtgaca aatggaagta gcacgtctca ctagtctcgt gcagatggac
      361 agcaccgctg agcaatggaa gcgggtaggc ctttggggca gcggccaata gcagctttgc
      421 tccttcgctt tctgggctca gaggctggga aggggtgggt ccgggggcgg gctcaggggc
      481 gggctcaggg gcggggcggg cgcccgaagg tcctccggag gcccggcatt ctgcacgctt
      541 caaaagcgca cgtctgccgc gctgttctcc tcttcctcat ctccgggcct ttcgacctgc
      601 aggtcctcgc catggatcct gatgatgttg ttgattcttc taaatctttt gtgatggaaa
      661 acttttcttc gtaccacggg actaaacctg gttatgtaga ttccattcaa aaaggtatac
      721 aaaagccaaa atctggtaca caaggaaatt atgacgatga ttggaaaggg ttttatagta
      781 ccgacaataa atacgacgct gcgggatact ctgtagataa tgaaaacccg ctctctggaa
      841 aagctggagg cgtggtcaaa gtgacgtatc caggactgac gaaggttctc gcactaaaag
      901 tggataatgc cgaaactatt aagaaagagt taggtttaag tctcactgaa ccgttgatgg
      961 agcaagtcgg aacggaagag tttatcaaaa ggttcggtga tggtgcttcg cgtgtagtgc
     1021 tcagccttcc cttcgctgag gggagttcta gcgttgaata tattaataac tgggaacagg
     1081 cgaaagcgtt aagcgtagaa cttgagatta attttgaaac ccgtggaaaa cgtggccaag
     1141 atgcgatgta tgagtatatg gctcaagcct gtgcaggaaa tcgtgtcagg cgatctcttt
     1201 gtgaaggaac cttacttctg tggtgtgaca taattggaca aactacctac agagatttaa
     1261 agctctaagg taaatataaa atttttaagt gtataatgtg ttaaactact gattctaatt
     1321 gtttgtgtat tttagattcc aacctatgga actgatgaat gggagcagtg gtggaatgca
     1381 gatcctagag ctcgctgatc agcctcgact gtgccttcta gttgccagcc atctgttgtt
     1441 tgcccctccc ccgtgccttc cttgaccctg gaaggtgcca ctcccactgt cctttcctaa
     1501 taaaatgagg aaattgcatc gcattgtctg agtaggtgtc attctattct ggggggtggg
     1561 gtggggcagg acagcaaggg ggaggattgg gaagacaata gcaggcatgc tggggatgcg
     1621 gtgggctcta tggcttctga ggcggaaaga accagctggg gctcgacgcg ccgtacccag
     1681 cttttgttcc ctttagtgag ggcctgaatg gcgaatggac gcgccctgta gcggcgcatt
     1741 aagcgcggcg ggtgtggtgg ttacgcgcag cgtgaccgct acacttgcca gcgccctagc
     1801 gcccgctcct ttcgctttct tcccttcctt tctcgccacg ttcgccggct ttccccgtca
     1861 agctctaaat cgggggctcc ctttagggtt ccgatttagt gctttacggc acctcgaccc
     1921 caaaaaactt gattagggtg atggttcacg tagtgggcca tcgccctgat agacggtttt
     1981 tcgccctttg acgttggagt ccacgttctt taatagtgga ctcttgttcc aaactggaac
     2041 aacactcaac cctatctcgg tctattcttt tgatttataa gggattttgc cgatttcggc
     2101 ctattggtta aaaaatgagc tgatttaaca aaaattttaa caaaattcag aagaactcgt
     2161 caagaaggcg atagaaggcg atgcgctgcg aatcgggagc ggcgataccg taaagcacga
     2221 ggaagcggtc agcccattcg ccgccaagct cttcagcaat atcacgggta gccaacgcta
     2281 tgtcctgata gcggtccgcc acacccagcc ggccacagtc gatgaatcca gaaaagcggc
     2341 cattttccac catgatattc ggcaagcagg catcgccatg ggtcacgacg agatcctcgc
     2401 cgtcgggcat gctcgccttg agcctggcga acagttcggc tggcgcgagc ccctgatgct
     2461 cttcgtccag atcatcctga tcgacaagac cggcttccat ccgagtacgt gctcgctcga
     2521 tgcgatgttt cgcttggtgg tcgaatgggc aggtagccgg atcaagcgta tgcagccgcc
     2581 gcattgcatc agccatgatg gatactttct cggcaggagc aaggtgagat gacaggagat
     2641 cctgccccgg cacttcgccc aatagcagcc agtcccttcc cgcttcagtg acaacgtcga
     2701 gcacagctgc gcaaggaacg cccgtcgtgg ccagccacga tagccgcgct gcctcgtctt
     2761 gcagttcatt cagggcaccg gacaggtcgg tcttgacaaa aagaaccggg cgcccctgcg
     2821 ctgacagccg gaacacggcg gcatcagagc agccgattgt ctgttgtgcc cagtcatagc
     2881 cgaatagcct ctccacccaa gcggccggag aacctgcgtg caatccatct tgttcaatca
     2941 tgcgaaacga tcctcatcct gtctcttgat cagatcttga tcccctgcgc catcagatcc
     3001 ttggcggcga gaaagccatc cagtttactt tgcagggctt cccaacctta ccagagggcg
     3061 ccccagctgg caattccggt tcgcttgctg tccataaaac cgcccagtct agctatcgcc
     3121 atgtaagccc actgcaagct acctgctttc tctttgcgct tgcgttttcc cttgtccaga
     3181 tagcccagta gctgacattc atccggggtc agcaccgttt ctgcggactg gctttctacg
     3241 tgaaaaggat ctaggtgaag atcctttttg ataatctcat gaccaaaatc ccttaacgtg
     3301 agttttcgtt ccactgagcg tcagaccccg tagaaaagat caaaggatct tcttgagatc
     3361 ctttttttct gcgcgtaatc tgctgcttgc aaacaaaaaa accaccgcta ccagcggtgg
     3421 tttgtttgcc ggatcaagag ctaccaactc tttttccgaa ggtaactggc ttcagcagag
     3481 cgcagatacc aaatactgtt cttctagtgt agccgtagtt aggccaccac ttcaagaact
     3541 ctgtagcacc gcctacatac ctcgctctgc taatcctgtt accagtggct gctgccagtg
     3601 gcgataagtc gtgtcttacc gggttggact caagacgata gttaccggat aaggcgcagc
     3661 ggtcgggctg aacggggggt tcgtgcacac agcccagctt ggagcgaacg acctacaccg
     3721 aactgagata cctacagcgt gagctatgag aaagcgccac gcttcccgaa gggagaaagg
     3781 cggacaggta tccggtaagc ggcagggtcg gaacaggaga gcgcacgagg gagcttccag
     3841 ggggaaacgc ctggtatctt tatagtcctg tcgggtttcg ccacctctga cttgagcgtc
     3901 gatttttgtg atgctcgtca ggggggcgga gcctatggaa aaacgccagc aacgcggcct
     3961 ttttacggtt cctgggcttt tgctggcctt ttgctcacat gtaatacgac tcactatagg
     4021 gcgaattgga gctaggcggc cgtttatcgt gccaacttta ttatacaaag ttgcggacgc
     4081 gatcgccggc ggataacaat ttcacacagg acagatacta agccactgac ttggtttaat
     4141 ctgatttata ttaacatatt acaggaagta agggtaaaac tcatacaggt gtgtacacat
     4201 tttcttaaca atcactgctt tcaagaaacc tttcattgca gtgtcttgtc tcattcagag
     4261 gatttccatg tcttaccagg tgtcctgacc tacaagagta gcccttaatc cagttaggaa
     4321 aaaaagagga tgtaagaaaa atcacatgtt tcctggtctc tcattttagg gtagggggag
     4381 agaaagggga gagagaagtg gggaaaagag gaagatcgag aaagagaagg atattgagag
     4441 agacagacac agggacagag acagagagac ttagtgagag gtcccttgga gggcatgctg
     4501 tgcccagcct tacaaagtta ttctctcaca cactgcaaga gaagtatctt agagaaggta
     4561 gcaaggctac taggctgatt tcataatcgg gttctattag ttttgagaca tttttaggtc
     4621 atatgcagac cccagaatga caaaggtaaa tcatgatgac atatgtgtgt gtgcatgtgc
     4681 acatatatgc atgatgacat atataaatac atatgaatgt gtgcatgcat atatgtatgt
     4741 ggctatacac acacacacac acacacacac acacacacac acatatatat gattatcaca
     4801 gacataagac ctccaagtca tctctgattt taaggcaaaa ttatagttat taggaagata
     4861 ttatgcaaca gagacaacaa atacccaacc agattgggag tttttttgac tgtttagaaa
     4921 acctccaagt gttcttgtct tctgtttgct gattatttga aaaaaacaaa acaaaacaaa
     4981 acaaaatgtc cactgtggta ctggatgtgt gtgtgtgtgt gtgtgtgtgt gtttctagag
     5041 taaatatgac agagaaaatg gatttgcagc atttcaaggg gacatgctgt cagtatattc
     5101 tagaatttat ttctctaagc ttcattcctg gcttactgtg tgtcatagat atgttgatag
     5161 aaacattatt tctttctatt ttttttctaa ttttaaattc tgataatttt tagcaaataa
     5221 ataagattct caggtaaagt ctggtttgag gagaatttat gcttgatttt agaggtagag
     5281 tggttcagcc cttcccggat ttctctatta agaatttttg aattaagcat ggttaagtgc
     5341 ataagtgtac aaggataccc ccctccacag ctaaataaac attatttctt cctagagctt
     5401 aacagtaagc ttcgagctag gcttatgtga acccattcct agcaaaacta ttgtattagc
     5461 aacaccctgc tgtgtaatga acagttttgt gggatttgca cagaaatgct ttgtttaaca
     5521 tctgttcaat tagtgttttc atttcattac tgaagtttgt cttagaacca acaggttcat
     5581 tcccatcgca tatctggaaa gccacttgcg tgggttcatg ctagtgcctt ctgtctctat
     5641 agtctcctgg atagccattt agccatttag gtcaatggca gtgtgctgtc tcagattcca
     5701 gggcaagact tccccactcc ccagcactcc acacctggac caaggcaaaa cattttcagg
     5761 gtggaaaatc accttggttt agtgctgagc ttgctgtttt tgaatctgaa atacagcatt
     5821 aagaaaacat ctctagtttg aaccacttcg ttgtcattaa agtgagtaat gagtcaggaa
     5881 tgtgtgacaa tttaattata aattgtaatt gaaaagcagt tgaagtggaa aaaaccaaag
     5941 ctagacagta attagaaaag gatttagctc tcctttgttt tagttagtaa atttatggtc
     6001 aatcatggtt gtcgcctttt ataaaaggaa aacatattag gaaacacgga acagatgttt
     6061 cttttaacaa agcagattgt ctctttattg ccacggctat ttgtcagtga tatgggaagg
     6121 gcttcccttt atcttctctc tgcttgtcaa ttcaaaagag gaatagaaat tcattcttac
     6181 tagtgagaat gttgtcccag ggtggttata tcgtctggaa atctttgagg ctgtaaaagg
     6241 tactaagaac accattgcag taatgcaatg gatgtgtgga ggcacggatg catggatgta
     6301 tggatggatg catggatgca ggcaaggatg tttctctgga ctttgccact tccaccaagg
     6361 cagtgggagg atcggaagtt ttaaaaacac aacacaatga aacagaaacc cagggtccta
     6421 atataaaata gtcgtttctt caatgattct ttatgaggtg ataaggttaa ttgttactgc
     6481 atttaaggag agcaaatttt ctttgaccct tatctgccat ttgttttttt ccccccataa
     6541 ccatcaaagt tgtcatttgc aagcatgtga gagacaattg catatcttct ttggcgctca
     6601 tcaactcaac agcacacacc cactgtgtct ccatctttga acataaagaa tttatttgaa
     6661 aaagaaagac agaacaaaac cacacagaac aatgtgtttg tgtgtgggta aatgtgttgt
     6721 ccagacaccc agaaagacct ctttaattca attgctatat gctcctgaaa aggataaata
     6781 gtctttttga taaatagcag atttttataa agcattataa tttatagaca tctatttatt
     6841 tagagatgta gcattcatta atttgcttgt ttggattgtt attatttaga catcaaccaa
     6901 acaagataca actataaaca agatggcgca tgggtaggaa agaaggggtc gatggtggca
     6961 gaaagatact tgtacccaca tcactaatag aacatcggca cctcccaccc gactcccact
     7021 cgccatgctt ttctttttga gacagagtct caataaacag cccaggctgg tggtatgaac
     7081 aagagtcttg gaaagaagct gtatctgtga agactgatat aaacagccca ggctggtggt
     7141 atgaacaaga gtcttggaaa gaagctgtat ctgtgaagac tgattgacta attaaaaagg
     7201 cgcataacga taccacgata tcaacaagtt tgtacaaaaa agcaggctgg cgccggaacc
     7261 gaagttccta ttccgaagtt cctattctct agaaagtata ggaacttcga accctttccc
     7321 acaccaccct ccacacttgc cccaaacact gccaactatg taggaggaag gggttgggac
     7381 taacagaaga acccgttgtg gggaagctgt tgggagggtc actttatgtt cttgcccaag
     7441 gtcagttggg tggcctgctt ctgatgaggt ggtcccaagg tctggggtag aaggtgagag
     7501 ggacaggcca ccaaggtcag cccccccccc ctatcccata ggagccaggt ccctctcctg
     7561 gacaggaaga ctgaagggga gatgccagag actcagtgaa gcctggggta ccctattgga
     7621 gtccttcaag gaaacaaact tggcctcacc aggcctcagc cttggctcct cctgggaact
     7681 ctactgccct tgggatcccc ttgtagttgt gggttacata ggaaggggga cgggattccc
     7741 cttgactggc tagcctactc ttttcttcag tcttctccat ctcctctcac ctgtctctcg
     7801 accctttccc taggatagac ttggaaaaag ataaggggag aaaacaaatg caaacgaggc
     7861 cagaaagatt ttggctgggc attccttccg ctagctttta ttgggatccc ctagtttgtg
     7921 ataggccttt tagctacatc tgccaatcca tctcattttc acacacacac acaccacttt
     7981 ccttctggtc agtgggcaca tgtccagcct caagtttata tcaccacccc caatgcccaa
     8041 cacttgtatg gccttgggcg ggtcatcccc ccccccaccc ccagtatctg caacctcaag
     8101 ctagcttggg tgcgttggtt gtggataagt agctagactc cagcaaccag taacctctgc
     8161 cctttctcct ccatgacaac caggtcccag gtcccgaaaa ccaaagaaga agaacgcaga
     8221 tctgcgggct gcagggagag ttgagatgga aggcagagaa ggctccttct tcccagtcct
     8281 ggatcacctt ctccctaaag aaccaaaagg tgtctgtgca gaagtctact agcaacccca
     8341 agttccagct gtccgaaacg ctcccactca cccttcagat accccaggtc tcccttcagt
     8401 ttgctggttc tggcaacctg accctgactc tggacagagg gatactgtat caggaagtga
     8461 acctggtggt gatgaaagtg actcagcccg acagcaacac tttgacctgt gaggtgatgg
     8521 gacccacctc acccaagatg agactgatct tgaagcagga gaatcaggag gccagggtct
     8581 ccaggcagga gaaagtgatt caagtgcagg cccctgaagc aggggtgtgg caatgtctac
     8641 tgagtgaagg tgaagaggtc aagatggact ccaagatcca ggttttatcc aaagggttga
     8701 accagacaat gttcctggct gtcgtgctgg ggagcgcctt cagctttctg gttttcacgg
     8761 ggctctgcat cctattctgt gtcaggtgcc ggcaccaaca gcgccaggca gcacggatgt
     8821 ctcagatcaa gaggcttctc agtgagaaga agacttgcca gtgctcccac cggatgcaga
     8881 aaagccacaa tctcatatat gggagcgatg atcccgtcgt tttacaacgt cgtgactggg
     8941 aaaaccctgg cgttacccaa cttaatcgcc ttgcagcaca tccccctttc gccagctggc
     9001 gtaatagcga agaggcccgc accgatcgcc cttcccaaca gttgcgcagc ctgaatggcg
     9061 aatggcgctt tgcctggttt ccggcaccag aagcggtgcc ggaaagctgg ctggagtgcg
     9121 atcttcctga ggccgatact gtcgtcgtcc cctcaaactg gcagatgcac ggttacgatg
     9181 cgcccatcta caccaacgtg acctatccca ttacggtcaa tccgccgttt gttcccacgg
     9241 agaatccgac gggttgttac tcgctcacat ttaatgttga tgaaagctgg ctacaggaag
     9301 gccagacgcg aattattttt gatggcgtta actcggcgtt tcatctgtgg tgcaacgggc
     9361 gctgggtcgg ttacggccag gacagtcgtt tgccgtctga atttgacctg agcgcatttt
     9421 tacgcgccgg agaaaaccgc ctcgcggtga tggtgctgcg ctggagtgac ggcagttatc
     9481 tggaagatca ggatatgtgg cggatgagcg gcattttccg tgacgtctcg ttgctgcata
     9541 aaccgactac acaaatcagc gatttccatg ttgccactcg ctttaatgat gatttcagcc
     9601 gcgctgtact ggaggctgaa gttcagatgt gcggcgagtt gcgtgactac ctacgggtaa
     9661 cagtttcttt atggcagggt gaaacgcagg tcgccagcgg caccgcgcct ttcggcggtg
     9721 aaattatcga tgagcgtggt ggttatgccg atcgcgtcac actacgtctg aacgtcgaaa
     9781 acccgaaact gtggagcgcc gaaatcccga atctctatcg tgcggtggtt gaactgcaca
     9841 ccgccgacgg cacgctgatt gaagcagaag cctgcgatgt cggtttccgc gaggtgcgga
     9901 ttgaaaatgg tctgctgctg ctgaacggca agccgttgct gattcgaggc gttaaccgtc
     9961 acgagcatca tcctctgcat ggtcaggtca tggatgagca gacgatggtg caggatatcc
    10021 tgctgatgaa gcagaacaac tttaacgccg tgcgctgttc gcattatccg aaccatccgc
    10081 tgtggtacac gctgtgcgac cgctacggcc tgtatgtggt ggatgaagcc aatattgaaa
    10141 cccacggcat ggtgccaatg aatcgtctga ccgatgatcc gcgctggcta ccggcgatga
    10201 gcgaacgcgt aacgcgaatg gtgcagcgcg atcgtaatca cccgagtgtg atcatctggt
    10261 cgctggggaa tgaatcaggc cacggcgcta atcacgacgc gctgtatcgc tggatcaaat
    10321 ctgtcgatcc ttcccgcccg gtgcagtatg aaggcggcgg agccgacacc acggccaccg
    10381 atattatttg cccgatgtac gcgcgcgtgg atgaagacca gcccttcccg gctgtgccga
    10441 aatggtccat caaaaaatgg ctttcgctac ctggagagac gcgcccgctg atcctttgcg
    10501 aatacgccca cgcgatgggt aacagtcttg gcggtttcgc taaatactgg caggcgtttc
    10561 gtcagtatcc ccgtttacag ggcggcttcg tctgggactg ggtggatcag tcgctgatta
    10621 aatatgatga aaacggcaac ccgtggtcgg cttacggcgg tgattttggc gatacgccga
    10681 acgatcgcca gttctgtatg aacggtctgg tctttgccga ccgcacgccg catccagcgc
    10741 tgacggaagc aaaacaccag cagcagtttt tccagttccg tttatccggg caaaccatcg
    10801 aagtgaccag cgaatacctg ttccgtcata gcgataacga gctcctgcac tggatggtgg
    10861 cgctggatgg taagccgctg gcaagcggtg aagtgcctct ggatgtcgct ccacaaggta
    10921 aacagttgat tgaactgcct gaactaccgc agccggagag cgccgggcaa ctctggctca
    10981 cagtacgcgt agtgcaaccg aacgcgaccg catggtcaga agccgggcac atcagcgcct
    11041 ggcagcagtg gcgtctggcg gaaaacctca gtgtgacgct ccccgccgcg tcccacgcca
    11101 tcccgcatct gaccaccagc gaaatggatt tttgcatcga gctgggtaat aagcgttggc
    11161 aatttaaccg ccagtcaggc tttctttcac agatgtggat tggcgataaa aaacaactgc
    11221 tgacgccgct gcgcgatcag ttcacccgtg caccgctgga taacgacatt ggcgtaagtg
    11281 aagcgacccg cattgaccct aacgcctggg tcgaacgctg gaaggcggcg ggccattacc
    11341 aggccgaagc agcgttgttg cagtgcacgg cagatacact tgctgatgcg gtgctgatta
    11401 cgaccgctca cgcgtggcag catcagggga aaaccttatt tatcagccgg aaaacctacc
    11461 ggattgatgg tagtggtcaa atggcgatta ccgttgatgt tgaagtggcg agcgatacac
    11521 cgcatccggc gcggattggc ctgaactgcc agctggcgca ggtagcagag cgggtaaact
    11581 ggctcggatt agggccgcaa gaaaactatc ccgaccgcct tactgccgcc tgttttgacc
    11641 gctgggatct gccattgtca gacatgtata ccccgtacgt cttcccgagc gaaaacggtc
    11701 tgcgctgcgg gacgcgcgaa ttgaattatg gcccacacca gtggcgcggc gacttccagt
    11761 tcaacatcag ccgctacagt caacagcaac tgatggaaac cagccatcgc catctgctgc
    11821 acgcggaaga aggcacatgg ctgaatatcg acggtttcca tatggggatt ggtggcgacg
    11881 actcctggag cccgtcagta tcggcggaat tccagctgag cgccggtcgc taccattacc
    11941 agttggtctg gtgtcagggg atcccccggg agggcagagg aagtcttcta acatgcggtg
    12001 acgtggagga gaatcccggc cctattgaac aagatggatt gcacgcaggt tctccggccg
    12061 cttgggtgga gaggctattc ggctatgact gggcacaaca gacaatcggc tgctctgatg
    12121 ccgccgtgtt ccggctgtca gcgcaggggc gcccggttct ttttgtcaag accgacctgt
    12181 ccggtgccct gaatgaactg caggacgagg cagcgcggct atcgtggctg gccacgacgg
    12241 gcgttccttg cgcagctgtg ctcgacgttg tcactgaagc gggaagggac tggctgctat
    12301 tgggcgaagt gccggggcag gatctcctgt catctcacct tgctcctgcc gagaaagtat
    12361 ccatcatggc tgatgcaatg cggcggctgc atacgcttga tccggctacc tgcccattcg
    12421 accaccaagc gaaacatcgc atcgagcgag cacgtactcg gatggaagcc ggtcttgtcg
    12481 atcaggatga tctggacgaa gagcatcagg ggctcgcgcc agccgaactg ttcgccaggc
    12541 tcaaggcgcg catgcccgac ggcgaggatc tcgtcgtgac ccatggcgat gcctgcttgc
    12601 cgaatatcat ggtggaaaat ggccgctttt ctggattcat cgactgtggc cggctgggtg
    12661 tggcggaccg ctatcaggac atagcgttgg ctacccgtga tattgctgaa gagcttggcg
    12721 gcgaatgggc tgaccgcttc ctcgtgcttt acggtatcgc cgctcccgat tcgcagcgca
    12781 tcgccttcta tcgccttctt gacgagttct tctgagcggg actctggggt tcgaaatgac
    12841 cgaccaagcg acgcccaacc tgccatcacg agatttcgat tccaccgccg ccttctatga
    12901 aaggttgggc ttcggaatcg ttttccggga cgccggctgg atgatcctcc agcgcgggga
    12961 tctcatgctg gagttcttcg cccacccccc ggatctaagc tctagataag taatgatcat
    13021 aatcagccat atcacatctg tagaggtttt acttgcttta aaaaacctcc cacacctccc
    13081 cctgaacctg aaacataaaa tgaatgcaat tgttgttgtt aacttgttta ttgcagctta
    13141 taatggttac aaataaagca atagcatcac aaatttcaca aataaagcat ttttttcact
    13201 gcattctagt tgtggtttgt ccaaactcat caatgtatct tatcatgtct ggatccgggg
    13261 gtaccgcgtc gagaagttcc tattccgaag ttcctattct ctagaaagta taggaacttc
    13321 gtcgagataa cttcgtatag catacattat acgaagttat gtcgagatat ctagacccag
    13381 ctttcttgta caaagtggtt gatatctcta tagtcgcagt aggcggcatc ttgctataac
    13441 caaccctctg atgtagcacc aatgtatttt aaacctgtct tgactgagtg gcttttttgt
    13501 tctgtaaaat gacgaaactc cataaaactg cttccgtgga ggaacatggg ctttagaata
    13561 actcaattct gtgttaccaa gccacaatca ctcacaatgg ctccagaata aaagatcctc
    13621 attcccttta atgagttctg gtttgtttct tctgtattga cactttcctt gaactcacta
    13681 tgtagttcaa gctgagtttg aactcttgaa gatcttcctg catcttcttt ccaagtgctg
    13741 ggattgcacg tgtgtgtcac caccagcagc tagcacatta tgttttggaa gggctagaaa
    13801 gctggaggaa taaaactttg ccctggcttt ttcatagaca tgtttttgtt cctgtgaact
    13861 aggtctttga ttgccatttt cttcccaacg aagtgaagta tgttcacaat ggatgcccaa
    13921 ttctggatga agactctgtg aagcttagac tttacaggtg agtggcatag aaccctttct
    13981 tataatttat tttatttctg ccagatagtt atgctgtgta ctccgtgggc atttcctacc
    14041 actacatgct ttcctgtagg agtcactata atctagtaaa aaagtactca gcagcagttg
    14101 gagatccgag tgggtgaggc agccattgca gccagagtcg gattctttcg tctcttcctc
    14161 cttggagcct ttctacagat tattaactac attatgtttt cctccgctta tatgcagaga
    14221 gatggcgcaa cgcaattaat gataacttcg tatagcatac attatacgaa gttatggtct
    14281 gagctcgcca tcagttcaca aataatacaa gtatgtttaa agttgattat gaaattaaac
    14341 atagattcat aatataatcc tataaaacac atcccatcta tatacacaag tgaaaaccta
    14401 tgcttatata aaagcttgca caaaatgcta accctgaaac cttattcata atagataaaa
    14461 tgctgaatta attgaattga tcaatggtat aaccatgcaa tgggatatta ttcagtcaca
    14521 aaaactaatg atgtcctgac ttgtgcaacg taaactaact ctaaaagcat tacatcaaat
    14581 gagagcagcc agccacaaaa agaactagta ttatatggtt ccacttatat gaaatatctt
    14641 aataggtaga ttcatagaca cagaaagtag attagtggtt gccagaatct ggaggatggg
    14701 cagctgggga atgattacag ttgcaatcac caaacaaaag tcacaaacaa aacgctgtgc
    14761 tcaaatagtg gcatgacacc aagggatttc ctaagaaact acaacatcaa tgtgaaggtg
    14821 ggtttcatct ttccaaactt tagagccaaa cccaaataaa gttcaaagaa cttgccagga
    14881 aaggctaggg aaactgacga gtcctgtcag cttccagaca ctttgacttt ctagcatgta
    14941 ggaaggttgg gaaggggcct gtgcaaggga gggctaaagg gtctggcatg cacttggttt
    15001 taaggacatt tgtaatagag cattcagaaa gactagaggc aagggaccag ggagcagttt
    15061 gttttccttg aatctcctct tcagcttctt tgtcaagcta tccaactgtt ctgcgcctca
    15121 gtctcctcat tggtgagagg ggtgggcaat gcctattgca gggtccaatg atttggtgaa
    15181 ggccttatta acacagctgg actacattac aaactcatca gttcagagtt gtgttgtcag
    15241 ggcacactca ttattatcac ctttctcgct tctacagcgt gataacactt caccagttgc
    15301 ctgtgaaaat gcccagaaca taagtattat ggcaataaca agtatttatt cagtttacat
    15361 agcaagtgct gagctggaca ccccaatagg catttctgaa ggagaaaaga tcatgacact
    15421 cagtacttct tcagtcctaa gttgaaactc atctcagcct tcatgctctt aaattatgca
    15481 tgtgctagaa gggaggttct gaggtctcag cagtcattag atattaggat ggatggtgaa
    15541 tttgagagca gggtttgtaa gagagacggg taaggaggga gtggcaaaac aaaacaaaat
    15601 aaaacaaaac acaaatcatt ggcacaaaac tgaagatgaa gccacgggaa caaggagagg
    15661 ccaaaaatag aggagaaaat ggagccaaat tccatctgaa gtacacagtt tgtcaaggac
    15721 aatttttgtt gttattctat tttggttttg attttctttg aaataaggtc ttgctaagtt
    15781 gcctgggcta gcctcaaatg tatcccagtc ttttctcaaa ctggtaataa aactgatcag
    15841 tgagttttat taaaaatcca ggattccctg aaagtcctcc tttgtctgag cctgaatgga
    15901 aggggcatgg taaggccgtg gtggtatgct gttaagatcc tggctctcgc ctcccagact
    15961 ttgagctaac actctgggaa aaagtgcttc aggtgggatt agaagtatac atcaccacat
    16021 ctggctcacg agggcaactt tttcaataag tgtacaagtc tctgaagaat ctgagcacca
    16081 ataaacatga cctttatcct gttctctctc caggtttact gaaacagaca ccttcatgga
    16141 aacctttctc ttgcgggttt atcttgtgga accagactgt aacatcatcc gtatgagcag
    16201 taatgtgttg gaagtgactg aattctatgg cttatcgcaa gccattgata agaacctgct
    16261 ccagtttgat tatgatagga ctgccagcct ggattgcacc atcagactag acccactgag
    16321 gactcagctg ccagctcacg gcaagctggt cgtggtgaat cgtaagtcag aggggcctcg
    16381 tggagatcag ccacacagct tcttctctga gacaggtagg tataggtaac ctcttagtag
    16441 ttgacgttac taaaactgaa caaaatgtct aaattctcat ctttctattg acaaagacag
    16501 agttctgctt aacaaatata gtttttagct tgttgaaaac tctaagctat agggttagtg
    16561 aggtagctca gtggtaaggc actcgttacc acgcctgacc tgagttcaat gcctgtaacc
    16621 tacatggtat aagaagtgaa cctactcctt caaattgtcc tctgacctcc aaactcatac
    16681 tgaggcacaa gttcttttgg acacatgcac acacagagac acagatgcac ccgcacatgc
    16741 acacacacag gctagtggga tggctcactt ggtgggggca ctggcctcca aactggatgg
    16801 cctgaatttg atcaccaggc ctacatggtg gaggggaaaa aataccctaa cttccaaaaa
    16861 aaccaaataa aatgaaaatg aaactaaaaa cacattaaaa aaacaaaaca aaagaaaaat
    16921 atagattagt taaggctgtg gatttggaat cagaatcaga aacatctggg gttgaggttt
    16981 gtattttcct ttagtagttt ggcccgttat ggtgctcatg ggtttccatc tatgattata
    17041 gcaatggaca gcagtggggg cagtagtgtg ctcttttctg agtagtattg ggttgtattc
    17101 tagtaaagac tgtaggtagc agccaggctt gacatccaga acgttggctg aaatgcccct
    17161 tgtagtatcc attcggttac tatattctac agcactcccc gtggtagaca tataaactgt
    17221 acatttcgaa cacttgctat ctgagtaagt agtgttctag tgatcatggg aagacctaga
    17281 aatagccaca gtattacctt gaattttgaa caaaagcttc cagctaaaga cagctgaagt
    17341 tgaacatcag tccattttgt tagcctagcc attgggttaa ggagtagagt acctgtttct
    17401 tgtagtaggg aaatgagact ccctgagcac cactcctcag caacagtgaa aatacagctg
    17461 ggagagacag gagacagaca gtcttttttt tttttttttt tttttttttt ttttccaaga
    17521 cagggtttct ctgtgcatcc ctggctgtcc tggaattcac tctgtactgt agaccaggct
    17581 ggcctcgaac tcagaaatcc acctgcctct acctcccaag tgctgggatt aaaggtgtgt
    17641 gccaccactg cccagccaga gtcttttaag gatagctctg tgttcaaaat gtcagaaccg
    17701 gtttgtttaa ggggcaagag aaggattaag gaagcatttg ctaaaaagac caaccagggg
    17761 caaggaggtg ggattactgt gggtggataa tccacatgag gctgtataat gtaaacagaa
    17821 gcagtggctg agctgtgagt gcccacaatg agccactgac atgtttgtca gaggtattca
    17881 aataccacag agcccctctt taactttttt cccctcagcc taacttttgg taggtgaacc
    17941 ctgatgagac aactggtcaa atgggttttg ttttgttttt tttttttttt agtaaagaag
    18001 tttatgacct ttcagaacaa tgacagtcta gtggg
//
