# Supplementary material for: CRISPR-Cas9 enables conditional mutagenesis of challenging loci
Source: Sci Rep. 2016 Sep 1;6:32326. doi: 10.1038/srep32326 (PMC5007477; doi:10.1038/srep32326)
Supplement: Supplementary File 3 [file srep32326-s3.zip › gb/HEP01006_A02_vector.gb]

LOCUS       283#L1L2_gt1#L3L4_pZero_DTA_kan        17600 bp    dna     circular UNK 
ACCESSION   unknown
SOURCE      Mus musculus
  ORGANISM  Mus musculus
            Eukaryota; Metazoa; Chordata; Craniata; Vertebrata; Euteleostomi;
            Mammalia; Eutheria; Euarchontoglires; Glires; Rodentia;
            Sciurognathi; Muroidea; Muridae; Murinae; Mus.
COMMENT     cassette: L1L2_gt1
COMMENT     design_id: 283
COMMENT     backbone: L3L4_pZero_DTA_kan
COMMENT     transcript_id: ENSMUST00000094156
FEATURES             Location/Qualifiers
     misc_feature    29..49
                     /note="B4 Gateway"
                     /label="B4 Gateway"
     promoter        85..598
                     /note="mouse phosphoglycerate kinase 1 promoter"
     CDS             612..1268
                     /note="DTA"
                     /label="DTA"
     misc_feature    1393..1651
                     /note="BGH pA"
                     /label="BGH pA"
     CDS             complement(2147..2941)
                     /note="KanR"
                     /label="KanR"
     misc_feature    4053..4073
                     /note="B3 Gateway"
                     /label="B3 Gateway"
     misc_feature    4079..4086
                     /note="AsiSI"
                     /label="AsiSI"
     misc_feature    1..4111
                     /note="Synthetic Backbone"
                     /label="Synthetic Backbone"
     exon            6131..6190
                     /db_xref="ENSEMBL:ENSMUSE00000590458"
                     /rank="2"
                     /note="ENSMUSE00000590458"
                     /label="ENSMUSE00000590458"
     misc_feature    4112..7884
                     /note="5 arm"
                     /label="5 arm"
     misc_feature    7912..7936
                     /note="B1 Gateway"
                     /label="B1 Gateway"
     misc_feature    7949..7996
                     /note="Frt"
                     /label="Frt"
     intron          7997..8871
                     /note="mouse En2 intron"
                     /label="mouse En2 intron"
     misc_feature    8869..8871
                     /note="Splice Acceptor"
                     /label="Splice Acceptor"
     exon            8872..8910
                     /note="mouse En2 exon"
                     /label="mouse En2 exon"
     misc_feature    8911..8927
                     /note="Frame 1 insert"
     misc_feature    8928..8981
                     /note="'self-cleaving' 2A peptide"
                     /label="'self-cleaving' 2A peptide"
     gene            8982..12059
                     /gene="lacZ"
                     /note="lacZ"
                     /label="lacZ"
     misc_feature    12060..12113
                     /note="'self-cleaving' 2A peptide"
                     /label="'self-cleaving' 2A peptide"
     gene            12114..12905
                     /gene="NeoR"
                     /note="NeoR"
                     /label="NeoR"
     misc_feature    13104..13346
                     /note="SV40 polyadenylation site"
                     /label="SV40 polyadenylation site"
     misc_feature    13363..13410
                     /note="Frt"
                     /label="Frt"
     misc_feature    13417..13450
                     /note="loxP"
                     /label="loxP"
     misc_feature    8886..9001
                     /note="FCHK std_gt1"
                     /label="FCHK std_gt1"
     misc_feature    8886..8903
                     /note="FCHK QC prefix region"
                     /label="FCHK QC prefix region"
     misc_feature    8904..8983
                     /note="FCHK QC critical region"
                     /label="FCHK QC critical region"
     misc_feature    8984..9001
                     /note="FCHK QC suffix region"
                     /label="FCHK QC suffix region"
     misc_feature    13466..13486
                     /note="B2 Gateway"
                     /label="B2 Gateway"
     misc_feature    7885..13516
                     /note="Synthetic Cassette"
                     /label="Synthetic Cassette"
     exon            13671..13774
                     /db_xref="ENSEMBL:ENSMUSE00000370530"
                     /type="targeted"
                     /rank="3"
                     /note="target exon 1 ENSMUSE00000370530"
     misc_feature    13517..13989
                     /note="Critical Region"
                     /label="Critical Region"
     misc_feature    14013..14046
                     /note="Downstream LoxP"
                     /label="Downstream LoxP"
     misc_feature    13990..14069
                     /note="synthetic loxP region"
                     /label="synthetic loxP region"
     exon            17392..17594
                     /db_xref="ENSEMBL:ENSMUSE00000825111"
                     /rank="4"
                     /note="ENSMUSE00000825111"
                     /label="ENSMUSE00000825111"
     misc_feature    14070..17600
                     /note="3 arm"
                     /label="3 arm"
ORIGIN      
        1 ccactggccg tcgttttaca ttaattaaca acttttctat acaaagttga cagataaacg
       61 gatcccctag tttgtgatag gatcgaattc taccgggtag gggaggcgct tttcccaagg
      121 cagtctggag catgcgcttt agcagccccg ctgggcactt ggcgctacac aagtggcctc
      181 tggcctcgca cacattccac atccaccggt aggcgccaac cggctccgtt ctttggtggc
      241 cccttcgcgc caccttctac tcctccccta gtcaggaagt tcccccccgc cccgcagctc
      301 gcgtcgtgca ggacgtgaca aatggaagta gcacgtctca ctagtctcgt gcagatggac
      361 agcaccgctg agcaatggaa gcgggtaggc ctttggggca gcggccaata gcagctttgc
      421 tccttcgctt tctgggctca gaggctggga aggggtgggt ccgggggcgg gctcaggggc
      481 gggctcaggg gcggggcggg cgcccgaagg tcctccggag gcccggcatt ctgcacgctt
      541 caaaagcgca cgtctgccgc gctgttctcc tcttcctcat ctccgggcct ttcgacctgc
      601 aggtcctcgc catggatcct gatgatgttg ttgattcttc taaatctttt gtgatggaaa
      661 acttttcttc gtaccacggg actaaacctg gttatgtaga ttccattcaa aaaggtatac
      721 aaaagccaaa atctggtaca caaggaaatt atgacgatga ttggaaaggg ttttatagta
      781 ccgacaataa atacgacgct gcgggatact ctgtagataa tgaaaacccg ctctctggaa
      841 aagctggagg cgtggtcaaa gtgacgtatc caggactgac gaaggttctc gcactaaaag
      901 tggataatgc cgaaactatt aagaaagagt taggtttaag tctcactgaa ccgttgatgg
      961 agcaagtcgg aacggaagag tttatcaaaa ggttcggtga tggtgcttcg cgtgtagtgc
     1021 tcagccttcc cttcgctgag gggagttcta gcgttgaata tattaataac tgggaacagg
     1081 cgaaagcgtt aagcgtagaa cttgagatta attttgaaac ccgtggaaaa cgtggccaag
     1141 atgcgatgta tgagtatatg gctcaagcct gtgcaggaaa tcgtgtcagg cgatctcttt
     1201 gtgaaggaac cttacttctg tggtgtgaca taattggaca aactacctac agagatttaa
     1261 agctctaagg taaatataaa atttttaagt gtataatgtg ttaaactact gattctaatt
     1321 gtttgtgtat tttagattcc aacctatgga actgatgaat gggagcagtg gtggaatgca
     1381 gatcctagag ctcgctgatc agcctcgact gtgccttcta gttgccagcc atctgttgtt
     1441 tgcccctccc ccgtgccttc cttgaccctg gaaggtgcca ctcccactgt cctttcctaa
     1501 taaaatgagg aaattgcatc gcattgtctg agtaggtgtc attctattct ggggggtggg
     1561 gtggggcagg acagcaaggg ggaggattgg gaagacaata gcaggcatgc tggggatgcg
     1621 gtgggctcta tggcttctga ggcggaaaga accagctggg gctcgacgcg ccgtacccag
     1681 cttttgttcc ctttagtgag ggcctgaatg gcgaatggac gcgccctgta gcggcgcatt
     1741 aagcgcggcg ggtgtggtgg ttacgcgcag cgtgaccgct acacttgcca gcgccctagc
     1801 gcccgctcct ttcgctttct tcccttcctt tctcgccacg ttcgccggct ttccccgtca
     1861 agctctaaat cgggggctcc ctttagggtt ccgatttagt gctttacggc acctcgaccc
     1921 caaaaaactt gattagggtg atggttcacg tagtgggcca tcgccctgat agacggtttt
     1981 tcgccctttg acgttggagt ccacgttctt taatagtgga ctcttgttcc aaactggaac
     2041 aacactcaac cctatctcgg tctattcttt tgatttataa gggattttgc cgatttcggc
     2101 ctattggtta aaaaatgagc tgatttaaca aaaattttaa caaaattcag aagaactcgt
     2161 caagaaggcg atagaaggcg atgcgctgcg aatcgggagc ggcgataccg taaagcacga
     2221 ggaagcggtc agcccattcg ccgccaagct cttcagcaat atcacgggta gccaacgcta
     2281 tgtcctgata gcggtccgcc acacccagcc ggccacagtc gatgaatcca gaaaagcggc
     2341 cattttccac catgatattc ggcaagcagg catcgccatg ggtcacgacg agatcctcgc
     2401 cgtcgggcat gctcgccttg agcctggcga acagttcggc tggcgcgagc ccctgatgct
     2461 cttcgtccag atcatcctga tcgacaagac cggcttccat ccgagtacgt gctcgctcga
     2521 tgcgatgttt cgcttggtgg tcgaatgggc aggtagccgg atcaagcgta tgcagccgcc
     2581 gcattgcatc agccatgatg gatactttct cggcaggagc aaggtgagat gacaggagat
     2641 cctgccccgg cacttcgccc aatagcagcc agtcccttcc cgcttcagtg acaacgtcga
     2701 gcacagctgc gcaaggaacg cccgtcgtgg ccagccacga tagccgcgct gcctcgtctt
     2761 gcagttcatt cagggcaccg gacaggtcgg tcttgacaaa aagaaccggg cgcccctgcg
     2821 ctgacagccg gaacacggcg gcatcagagc agccgattgt ctgttgtgcc cagtcatagc
     2881 cgaatagcct ctccacccaa gcggccggag aacctgcgtg caatccatct tgttcaatca
     2941 tgcgaaacga tcctcatcct gtctcttgat cagatcttga tcccctgcgc catcagatcc
     3001 ttggcggcga gaaagccatc cagtttactt tgcagggctt cccaacctta ccagagggcg
     3061 ccccagctgg caattccggt tcgcttgctg tccataaaac cgcccagtct agctatcgcc
     3121 atgtaagccc actgcaagct acctgctttc tctttgcgct tgcgttttcc cttgtccaga
     3181 tagcccagta gctgacattc atccggggtc agcaccgttt ctgcggactg gctttctacg
     3241 tgaaaaggat ctaggtgaag atcctttttg ataatctcat gaccaaaatc ccttaacgtg
     3301 agttttcgtt ccactgagcg tcagaccccg tagaaaagat caaaggatct tcttgagatc
     3361 ctttttttct gcgcgtaatc tgctgcttgc aaacaaaaaa accaccgcta ccagcggtgg
     3421 tttgtttgcc ggatcaagag ctaccaactc tttttccgaa ggtaactggc ttcagcagag
     3481 cgcagatacc aaatactgtt cttctagtgt agccgtagtt aggccaccac ttcaagaact
     3541 ctgtagcacc gcctacatac ctcgctctgc taatcctgtt accagtggct gctgccagtg
     3601 gcgataagtc gtgtcttacc gggttggact caagacgata gttaccggat aaggcgcagc
     3661 ggtcgggctg aacggggggt tcgtgcacac agcccagctt ggagcgaacg acctacaccg
     3721 aactgagata cctacagcgt gagctatgag aaagcgccac gcttcccgaa gggagaaagg
     3781 cggacaggta tccggtaagc ggcagggtcg gaacaggaga gcgcacgagg gagcttccag
     3841 ggggaaacgc ctggtatctt tatagtcctg tcgggtttcg ccacctctga cttgagcgtc
     3901 gatttttgtg atgctcgtca ggggggcgga gcctatggaa aaacgccagc aacgcggcct
     3961 ttttacggtt cctgggcttt tgctggcctt ttgctcacat gtaatacgac tcactatagg
     4021 gcgaattgga gctaggcggc cgtttatcgt gccaacttta ttatacaaag ttgcggacgc
     4081 gatcgccggc ggataacaat ttcacacagg attttctttg atcagaatac ccaagataca
     4141 atttgcaaaa cacatgaaac tcaagaagaa ggaagaccaa agtgtggata cttccatcct
     4201 tcttagaagg ggggaacaaa atacccatgg aaggagttac agagacaaag ttcggagcag
     4261 agactgaagg catggccatc cagagactgc cccacctggg gatccatccc acaaacaact
     4321 accaaaccca gacactattg cagatgccaa gaagagcttg ctgacaggaa cctgatatag
     4381 ctgttgcatg agaggttctg ccagtgcctg acaaatacag aagtgaatgc tcacagtcat
     4441 ccattagatg atggagcaca gggtccccaa ggaaggagct agagaaagta cctaaggagc
     4501 tgaaggggtt tgcagcccca taggaggacc aacaatatga actaaccagt acccccagag
     4561 ctccctggcc attcactttc taatagagtg tttgaagccc cacaagggtt tgagatagtc
     4621 tgagggactc taagctactc tcctccaagc agcaaccttc cacccacccc ctcccccacg
     4681 ccccactcct atttttgcta catatattaa aagaccagag aggactagtc actttgtaaa
     4741 cattttagtt gcctcctgca gtttctgagc agaatttcaa cccaccagcc tgtaaggttc
     4801 tattggttct ggctctggtt cctatccagc tccacccatt ctgaacacct acatggagtc
     4861 gcatccatcc catgctaccc aagatccttc agtaaagccc tagttcccac tctgctctgt
     4921 agcagacccc gcccccacag tccttcctcc tttcatttct gtagaaatag attttctaaa
     4981 cgtgtcagac catctcctat atgtacgtgt tccttgtccc cagtgtctgc ccctccttag
     5041 ccatagtgca cagcagcctg gctgtctgca gaaagtgcgg agacttcact ttgcccgtct
     5101 gtaacctagt tttcaccagg atccctgacc actaacgtca ggaggactat tctccagctc
     5161 tgtttaaaca ttgtccattc taagacttaa gatgacagct ttctcagaca ctgctgtctc
     5221 ctggcccaga ctccctgggt ccactggaat aaaatgggaa ttcactgcag tgtgttggtg
     5281 cttgctgtcc tccataagga ttttgctaat atactggaca tggcaaagag agtgacacaa
     5341 atgcatatct taggtgtcgg gatgtgtggc tgggaggaaa atggccaatg aggtccaaga
     5401 caaactggat cccatctcct tgctcattcc cgttgctctt caccagctcc ctcctcctct
     5461 ccagcatccc ctgtcactca tcttcccacg tgttctcaca cagtggaccc caactccttc
     5521 attcaggact cacaagcatc tccttgggat actcaccaca cacccatgcc atccatcacc
     5581 tctaagcatg gagcttgctc tcaggctctc cctcacgtgt tatcccatgt tgatgtgctg
     5641 tcagtcaaca cgcgtagaag gttcctagag catgcctgtc tgcagtgttc ccatcagtac
     5701 caggaagtgg aggatatggg ctcagttctt cctatcaatg gacttctgtg tgtccatccc
     5761 ttctggttct tgggaactgg ccttcaggta tatttgcttc tctgccaacc agcacggacc
     5821 agggaatggt tttccatgct ggaaactaga agccagtatc cacctgggac acttggagag
     5881 tgtccctgtg ctatgaattg actattagct gtgcttcatt ttggtcatct caggtccaat
     5941 agacactcct ggctatggta ctagtgacat gcttgctgta aggtcttgct ccttagtgtc
     6001 tagtacagtt actggcatat gtcaaactcc tcagtgaatg ctaagcaggg ggacctggtt
     6061 gcaggtgagt ttaggacaga tgtcacctgc taatgtcaac tgtgctgctt gtattttttt
     6121 ttttttctag ttcacacaat taccaggaag cccatgtctt ggcatgataa cttggaggag
     6181 ccagaagatg gtaggtgctg ggctcgagaa cgccaaggtt cagagcacag aggggcaggc
     6241 aggctggtga cacctctcag ggttctgcca ccttgggggc aagtataggg tcctctaaaa
     6301 ctagatttaa ccaaggtcac gggagactga cttattcagc cacagtgcca tgttattaag
     6361 tatgaagcca acaataatgt ttccaatgcc ctaaccatcc acccatccac ccattcaccc
     6421 atccacccat ccacccatcc acccatccac ccatccaccc atccacccat ccacccaccc
     6481 attcaacacc ctgaagtcat attaactggt ttcaaatttc aatcccacca cccactaagc
     6541 aattgtcttt gaccagtgct ctagttttac tctgttgctg tgtaaaacac tctgaccaaa
     6601 agcaatttga ggaggaaagg gcttatttca ttatatattt ccaggtttgt tcccctgaga
     6661 caagccaggg aagggactca aacaagcttg aagcagaagt catggaaaag gctgcttgct
     6721 agttcagttt ctggctcact tgtttacaag catatgttca gctagctttc ttatacagcc
     6781 caggaccacc tgtgtatggt tggtgccact catagtggac tgaacccaca tacatgaatt
     6841 atcaattaag atagcccaca ggtctacctg gtctaggcaa ttcttcagtc taggctttcc
     6901 tctcaaatgt ctctaggctg tgtcaaattg acacttaacc tatgacaact agttagcccc
     6961 gttttttttt tgtaaacctt tctgaaacaa tttttagggt tattatgaag tctaggcaaa
     7021 ataatacaag tacttgggat ggggtgtgat atgtggtggt cagtgaatgt tggtcatttt
     7081 tctcataatt accacgtaag agaacatgga atggggctag gaggagactc tcattatgaa
     7141 ggaaaaggta gtaggtttgt acactcctgg agaagcctta gggaacggga tacatgtgtt
     7201 acagactggt gctgctgtca ggcagtggca ttttggaaag agttctcaga ctccaggtag
     7261 atagagagcc tcccggggga gcctgtgtaa ggacagttcc gttgccggat tttccctgtc
     7321 cagttacatt tagggcagca ggaggtctgt gattggacag ggaaaaggga ggtggagtta
     7381 agagttgcag ggacagagag tgtctcagag gtaagaagga aggcaaaagt ggctttaacc
     7441 agccacaggt agttatgata tcataaggat tctaaccttc taattgggat aaagctttta
     7501 tcatcttcaa ttggttctga aattattata ttggattctt agaaattgag aatttattga
     7561 tacataaatc tgactggttg attataaggc ttaagagttt tgctttactt ggtgactgga
     7621 atgtgggacc accaatggca gagggaatta gcagctccag ggacaagtga gccagacact
     7681 gcagcggcta gctggagaga gttgctgctt gctggcggca ggagtgtggg aagcgtgctg
     7741 gctctgctgg ggagttggcg gactgtgaga aggaggagtg tggagagttg gcggtgtgtg
     7801 tgtgtgtgtc tgtgtgtgtg tgtgtgtgtg tgtcggtttt taatatttcc tgcaacacat
     7861 tccatgcttt gtgaaaagca cagaaaggcg cataacgata ccacgatatc aacaagtttg
     7921 tacaaaaaag caggctggcg ccggaaccga agttcctatt ccgaagttcc tattctctag
     7981 aaagtatagg aacttcgaac cctttcccac accaccctcc acacttgccc caaacactgc
     8041 caactatgta ggaggaaggg gttgggacta acagaagaac ccgttgtggg gaagctgttg
     8101 ggagggtcac tttatgttct tgcccaaggt cagttgggtg gcctgcttct gatgaggtgg
     8161 tcccaaggtc tggggtagaa ggtgagaggg acaggccacc aaggtcagcc ccccccccct
     8221 atcccatagg agccaggtcc ctctcctgga caggaagact gaaggggaga tgccagagac
     8281 tcagtgaagc ctggggtacc ctattggagt ccttcaagga aacaaacttg gcctcaccag
     8341 gcctcagcct tggctcctcc tgggaactct actgcccttg ggatcccctt gtagttgtgg
     8401 gttacatagg aagggggacg ggattcccct tgactggcta gcctactctt ttcttcagtc
     8461 ttctccatct cctctcacct gtctctcgac cctttcccta ggatagactt ggaaaaagat
     8521 aaggggagaa aacaaatgca aacgaggcca gaaagatttt ggctgggcat tccttccgct
     8581 agcttttatt gggatcccct agtttgtgat aggcctttta gctacatctg ccaatccatc
     8641 tcattttcac acacacacac accactttcc ttctggtcag tgggcacatg tccagcctca
     8701 agtttatatc accaccccca atgcccaaca cttgtatggc cttgggcggg tcatcccccc
     8761 ccccaccccc agtatctgca acctcaagct agcttgggtg cgttggttgt ggataagtag
     8821 ctagactcca gcaaccagta acctctgccc tttctcctcc atgacaacca ggtcccaggt
     8881 cccgaaaacc aaagaagaag aacgcagatc gcagatcgca gatctccgag ggcagaggaa
     8941 gtcttctaac atgcggtgac gtggaggaga atcccggccc tgggatctgg actctagagg
     9001 atcccgtcgt tttacaacgt cgtgactggg aaaaccctgg cgttacccaa cttaatcgcc
     9061 ttgcagcaca tccccctttc gccagctggc gtaatagcga agaggcccgc accgatcgcc
     9121 cttcccaaca gttgcgcagc ctgaatggcg aatggcgctt tgcctggttt ccggcaccag
     9181 aagcggtgcc ggaaagctgg ctggagtgcg atcttcctga ggccgatact gtcgtcgtcc
     9241 cctcaaactg gcagatgcac ggttacgatg cgcccatcta caccaacgtg acctatccca
     9301 ttacggtcaa tccgccgttt gttcccacgg agaatccgac gggttgttac tcgctcacat
     9361 ttaatgttga tgaaagctgg ctacaggaag gccagacgcg aattattttt gatggcgtta
     9421 actcggcgtt tcatctgtgg tgcaacgggc gctgggtcgg ttacggccag gacagtcgtt
     9481 tgccgtctga atttgacctg agcgcatttt tacgcgccgg agaaaaccgc ctcgcggtga
     9541 tggtgctgcg ctggagtgac ggcagttatc tggaagatca ggatatgtgg cggatgagcg
     9601 gcattttccg tgacgtctcg ttgctgcata aaccgactac acaaatcagc gatttccatg
     9661 ttgccactcg ctttaatgat gatttcagcc gcgctgtact ggaggctgaa gttcagatgt
     9721 gcggcgagtt gcgtgactac ctacgggtaa cagtttcttt atggcagggt gaaacgcagg
     9781 tcgccagcgg caccgcgcct ttcggcggtg aaattatcga tgagcgtggt ggttatgccg
     9841 atcgcgtcac actacgtctg aacgtcgaaa acccgaaact gtggagcgcc gaaatcccga
     9901 atctctatcg tgcggtggtt gaactgcaca ccgccgacgg cacgctgatt gaagcagaag
     9961 cctgcgatgt cggtttccgc gaggtgcgga ttgaaaatgg tctgctgctg ctgaacggca
    10021 agccgttgct gattcgaggc gttaaccgtc acgagcatca tcctctgcat ggtcaggtca
    10081 tggatgagca gacgatggtg caggatatcc tgctgatgaa gcagaacaac tttaacgccg
    10141 tgcgctgttc gcattatccg aaccatccgc tgtggtacac gctgtgcgac cgctacggcc
    10201 tgtatgtggt ggatgaagcc aatattgaaa cccacggcat ggtgccaatg aatcgtctga
    10261 ccgatgatcc gcgctggcta ccggcgatga gcgaacgcgt aacgcgaatg gtgcagcgcg
    10321 atcgtaatca cccgagtgtg atcatctggt cgctggggaa tgaatcaggc cacggcgcta
    10381 atcacgacgc gctgtatcgc tggatcaaat ctgtcgatcc ttcccgcccg gtgcagtatg
    10441 aaggcggcgg agccgacacc acggccaccg atattatttg cccgatgtac gcgcgcgtgg
    10501 atgaagacca gcccttcccg gctgtgccga aatggtccat caaaaaatgg ctttcgctac
    10561 ctggagagac gcgcccgctg atcctttgcg aatacgccca cgcgatgggt aacagtcttg
    10621 gcggtttcgc taaatactgg caggcgtttc gtcagtatcc ccgtttacag ggcggcttcg
    10681 tctgggactg ggtggatcag tcgctgatta aatatgatga aaacggcaac ccgtggtcgg
    10741 cttacggcgg tgattttggc gatacgccga acgatcgcca gttctgtatg aacggtctgg
    10801 tctttgccga ccgcacgccg catccagcgc tgacggaagc aaaacaccag cagcagtttt
    10861 tccagttccg tttatccggg caaaccatcg aagtgaccag cgaatacctg ttccgtcata
    10921 gcgataacga gctcctgcac tggatggtgg cgctggatgg taagccgctg gcaagcggtg
    10981 aagtgcctct ggatgtcgct ccacaaggta aacagttgat tgaactgcct gaactaccgc
    11041 agccggagag cgccgggcaa ctctggctca cagtacgcgt agtgcaaccg aacgcgaccg
    11101 catggtcaga agccgggcac atcagcgcct ggcagcagtg gcgtctggcg gaaaacctca
    11161 gtgtgacgct ccccgccgcg tcccacgcca tcccgcatct gaccaccagc gaaatggatt
    11221 tttgcatcga gctgggtaat aagcgttggc aatttaaccg ccagtcaggc tttctttcac
    11281 agatgtggat tggcgataaa aaacaactgc tgacgccgct gcgcgatcag ttcacccgtg
    11341 caccgctgga taacgacatt ggcgtaagtg aagcgacccg cattgaccct aacgcctggg
    11401 tcgaacgctg gaaggcggcg ggccattacc aggccgaagc agcgttgttg cagtgcacgg
    11461 cagatacact tgctgatgcg gtgctgatta cgaccgctca cgcgtggcag catcagggga
    11521 aaaccttatt tatcagccgg aaaacctacc ggattgatgg tagtggtcaa atggcgatta
    11581 ccgttgatgt tgaagtggcg agcgatacac cgcatccggc gcggattggc ctgaactgcc
    11641 agctggcgca ggtagcagag cgggtaaact ggctcggatt agggccgcaa gaaaactatc
    11701 ccgaccgcct tactgccgcc tgttttgacc gctgggatct gccattgtca gacatgtata
    11761 ccccgtacgt cttcccgagc gaaaacggtc tgcgctgcgg gacgcgcgaa ttgaattatg
    11821 gcccacacca gtggcgcggc gacttccagt tcaacatcag ccgctacagt caacagcaac
    11881 tgatggaaac cagccatcgc catctgctgc acgcggaaga aggcacatgg ctgaatatcg
    11941 acggtttcca tatggggatt ggtggcgacg actcctggag cccgtcagta tcggcggaat
    12001 tccagctgag cgccggtcgc taccattacc agttggtctg gtgtcagggg atcccccggg
    12061 agggcagagg aagtcttcta acatgcggtg acgtggagga gaatcccggc cctattgaac
    12121 aagatggatt gcacgcaggt tctccggccg cttgggtgga gaggctattc ggctatgact
    12181 gggcacaaca gacaatcggc tgctctgatg ccgccgtgtt ccggctgtca gcgcaggggc
    12241 gcccggttct ttttgtcaag accgacctgt ccggtgccct gaatgaactg caggacgagg
    12301 cagcgcggct atcgtggctg gccacgacgg gcgttccttg cgcagctgtg ctcgacgttg
    12361 tcactgaagc gggaagggac tggctgctat tgggcgaagt gccggggcag gatctcctgt
    12421 catctcacct tgctcctgcc gagaaagtat ccatcatggc tgatgcaatg cggcggctgc
    12481 atacgcttga tccggctacc tgcccattcg accaccaagc gaaacatcgc atcgagcgag
    12541 cacgtactcg gatggaagcc ggtcttgtcg atcaggatga tctggacgaa gagcatcagg
    12601 ggctcgcgcc agccgaactg ttcgccaggc tcaaggcgcg catgcccgac ggcgaggatc
    12661 tcgtcgtgac ccatggcgat gcctgcttgc cgaatatcat ggtggaaaat ggccgctttt
    12721 ctggattcat cgactgtggc cggctgggtg tggcggaccg ctatcaggac atagcgttgg
    12781 ctacccgtga tattgctgaa gagcttggcg gcgaatgggc tgaccgcttc ctcgtgcttt
    12841 acggtatcgc cgctcccgat tcgcagcgca tcgccttcta tcgccttctt gacgagttct
    12901 tctgagcggg actctggggt tcgaaatgac cgaccaagcg acgcccaacc tgccatcacg
    12961 agatttcgat tccaccgccg ccttctatga aaggttgggc ttcggaatcg ttttccggga
    13021 cgccggctgg atgatcctcc agcgcgggga tctcatgctg gagttcttcg cccacccccc
    13081 ggatctaagc tctagataag taatgatcat aatcagccat atcacatctg tagaggtttt
    13141 acttgcttta aaaaacctcc cacacctccc cctgaacctg aaacataaaa tgaatgcaat
    13201 tgttgttgtt aacttgttta ttgcagctta taatggttac aaataaagca atagcatcac
    13261 aaatttcaca aataaagcat ttttttcact gcattctagt tgtggtttgt ccaaactcat
    13321 caatgtatct tatcatgtct ggatccgggg gtaccgcgtc gagaagttcc tattccgaag
    13381 ttcctattct ctagaaagta taggaacttc gtcgagataa cttcgtatag catacattat
    13441 acgaagttat gtcgagatat ctagacccag ctttcttgta caaagtggtt gatatctcta
    13501 tagtcgcagt aggcggctgt tgagcaggcc ttaaaaccaa cattacagtt ggctgttggt
    13561 tatcatcaca ggtatccacg ccactcctgc atccttaggt ttatcatgcc atgtgggtgg
    13621 ttggagtttc tgattccttt ttaactgtgc ctcattttta actttcccag ccaagttcct
    13681 gaacctcatt caccatgctg cacagggtcc aaaaaagaaa tattcagaga cacagaccga
    13741 agcccaagaa attggatggg acccaaatcc cttggtgagc atggctcttt cacataatgg
    13801 tacctgagaa catgacagca atgacagtgg tggccaagag gacaggttgg ggaggcagtt
    13861 ccacctggat ttgaattctg ggttacattc cctagcatgt gtgaccttgg gcaagtcact
    13921 aagttgcttt gtgactccgt tccaaagtta tgagatggaa atcctgtaga atccatctca
    13981 tagggttttg agatggcgca acgcaattaa tgataacttc gtatagcata cattatacga
    14041 agttatggtc tgagctcgcc atcagttcac aatatttgta aggtacctag gaccgtgcct
    14101 ggcacataga cacatttcag taaacccagg gtgggctact gtaatgtgga tggggacaat
    14161 cagaaggggc ccagagcacc tctgagtccc aagtcatgtg gtgaccctgg tttcttggct
    14221 tgatacccat tgtcttcact cactaagagc ctttcaagca tctcttactc ccatgaggcc
    14281 tctgttttat gtgtcttcct cctatacaag gggcaaggct tctcacccac taaacagctc
    14341 tagttccagc aggtggcgct gatgcagagc cacctcctgg ggattccttt tactttttga
    14401 attaattaat taattaatta attaatttat attagatatt ttccttattt acatttaaaa
    14461 atttatcccc tttcctcatt tcccctctga actcccccta tcccatcccg cccccccccc
    14521 aacccaccca ctccctcttc cctgtcctgg cattccccta ctctggggct cttcacaaga
    14581 ccaataaagg actctactgg gtactgtcta ggagagagaa ttcttcagga aatgggagaa
    14641 agatgtcccc agggccttag aacttacaca atgaaggctg aatttaaaat ggagagaagg
    14701 ggatgactag agttctggag aagcaaagac cactcagagc aaaaaggcaa ggggtgggag
    14761 aggaaactta ttgaatgagg gaagggtatg aaagaagaca ttattaatga cgttactgaa
    14821 aatggaccaa agaatcagct tttgaggggc tgtttaaaaa aatgcaggga aggctgtatt
    14881 tagatgggca aatgttgctg tggttctagt ccaagactgg gatttgcagt ggacagaagt
    14941 gggcgggact gtgaagacag tggacaggtg agagcctgag actaagggct agactcaggg
    15001 tcaacagatg gagattgcca acgggtagct tggggatgga ggaactcagg ttgatctaac
    15061 ttgagaggat ccatgctgaa ggcagaaaag gtgagcatac ttcacacgtg ggaaagtgga
    15121 gacagtgggc cctggtggaa catgccactg aggatggtgg ctcttgttag cagatttagc
    15181 aagacttttg ccaggcctgg accagacagg gatggatatg ggagttcaaa gaggcagacc
    15241 taattagaaa gagctcaggc cagcataaat agtttgattg ctgagagaat tgtctccaca
    15301 ccagaagaaa ggttcaaagg aaagaaaatt gttgcaaagg tagaaattat gttaattaga
    15361 taacatatca gtacagtgaa ttgttaaaaa gcacaaatta tttaacctag cactcctcac
    15421 tccccccccc tcttttttga attttagaga taagtttatt gtatattctt tgatagttat
    15481 aagagggagt gtgtgtgtgt gtgtgtgggg gagatagtca gtctatttgc acagtgcaag
    15541 tagccctgtg gtgcggagcg gagctttaaa gaaagagtga aaaggcccaa agtctcagag
    15601 aaagcaggca gaggctctgg ccagcatctg aaagatagag gtggagaaaa tgggaaattc
    15661 atgcctctct gagtcagagg cagatctcag ggaggcccct ggccagtcta aagcatccta
    15721 tcctgttttt tatttttaaa gactaaagat atagatcctt tggattcaaa gtgtccagtt
    15781 gaagtgtgtc tttgacctcc tggtaggctg ggccagccag acatgccttg ctcatatctt
    15841 tctaggtctt gcagataaaa cacatctgca aggcatctgc aaatggtcct ttctgtttgt
    15901 caccatggcc ttgagataat gccatcaggt ggggctgttg atgtataaag caagtacaca
    15961 tcccaagatg gacttcatca ccatgacaac acatgagaaa acttcataag taaggtcata
    16021 ttttggccca gggtctcaga ggttcaatcc atggtggctt gttttcattg atgctggacc
    16081 tggggtgagg gagaacacca tggcagaata aggctggatt tagacccatc tccacagtat
    16141 gcaaaccttg gcctgctccc tccctgacag acttttctga tcctcacggc agccaggaag
    16201 tacaaacagt attacaggaa gggaccacat gagctctagg ccccaaggac ataccccagt
    16261 gattgacttc ctcaggcagg tctcaattta ccacctctca gtggtttact caagatttgt
    16321 atccaccagt ggattactgc agtcagagac ccaagctctc tcccagaggc tcacctctga
    16381 caaatgcttg gatgggtgtc ttagggtttt atcgctgtgg gcatatacca tgaccaatgc
    16441 aactcttaga aggacagcat ttaattggga ctggcttaga ggttcagaga ttcagtccat
    16501 tatcatcaag gttggagtat ggcagtgacc aggcaggcat ggtgcaggag gagctgagag
    16561 tcctacatct acatctgaag gctgctaaga gaagactgac tgactctcac gtgtttagaa
    16621 gggtctcatt gcccacaccc acatgacaca cttcctccaa caaggccaca cctcctaata
    16681 atgccactct ttcggccaag catttcaggg gggtgacact tcccatccaa ctgcaacccc
    16741 ctccaaacct attagatcca ttcctgtggt attacaaagg gcattaagct gctgttcaga
    16801 gtgacacagt ttggggcaga agaaacttga ctggccacca aatgccctct caggatctct
    16861 tcctgctcag gcagcgacct tgacttcaga atggggccat ttgggaactc atgattcggt
    16921 gagcatctct catcctcagg ccttcagata aatgctgaaa gtgtgctctt tagctacact
    16981 gtgtagctct gagaagattt acatgtcaga ggactgactt tagctccaga ctccttcaac
    17041 aaactcgaac tttggttaag cagcccacgc taggtgctgt ccgagtagct tggcttcact
    17101 aatctatact aggcctctcc cccatgaact gctgttcagt gatggtgaaa ccttaggcat
    17161 ggcctccttc aggcagcagt gaggggatta cctcagcctt gataggttac tgctcttcag
    17221 tttttcagtc tttgatgtaa gtgttcaaat ctccaggcca caatgtagga tttagcaagg
    17281 aaaaggcccc aggaagatgg ggcttgattc agacctagct ctctaccatt taaaccctgg
    17341 tgtgctccat ctctgacaaa cttctttctg accctgtcta ctctccttta gatcaaccca
    17401 gaccgtcagg accataggct gaaccacttc agagtctacc acgacatcac tctgtacaag
    17461 gctaaactgt ggagcttggg ggaagacgat caccagaagt gacattctct tggtggagtg
    17521 aacctgcaca ctgaattccc cagtgtatgt gtttcctaga gaaataaatg ctacttcagt
    17581 caaaatctac agaagactat
//
