# Supplementary material for: CRISPR-Cas9 enables conditional mutagenesis of challenging loci
Source: Sci Rep. 2016 Sep 1;6:32326. doi: 10.1038/srep32326 (PMC5007477; doi:10.1038/srep32326)
Supplement: Supplementary File 3 [file srep32326-s3.zip › gb/HEP01006_A03_vector.gb]

LOCUS       47743#L1L2_Bact_P#R3R4_pBR_DTA+_Bsd_amp        22883 bp    dna     circular UNK 
ACCESSION   unknown
SOURCE      Mus musculus
  ORGANISM  Mus musculus
            Eukaryota; Metazoa; Chordata; Craniata; Vertebrata; Euteleostomi;
            Mammalia; Eutheria; Euarchontoglires; Glires; Rodentia;
            Sciurognathi; Muroidea; Muridae; Murinae; Mus.
COMMENT     cassette: L1L2_Bact_P
COMMENT     design_id: 47743
COMMENT     backbone: R3R4_pBR_DTA+_Bsd_amp
COMMENT     transcript_id: ENSMUST00000118501
FEATURES             Location/Qualifiers
     misc_feature    29..152
                     /note="R4 gateway site"
                     /label="R4 gateway site"
     promoter        399..911
                     /note="PGK promoter"
                     /label="PGK promoter"
     CDS             925..1581
                     /note="DTA"
                     /label="DTA"
     misc_feature    1706..1959
                     /note="BGH pA"
                     /label="BGH pA"
     promoter        2034..2100
                     /note="EM7 promoter"
                     /label="EM7 promoter"
     CDS             2101..2499
                     /note="BsdR"
                     /label="BsdR"
     CDS             complement(4193..5053)
                     /note="AmpR"
                     /label="AmpR"
     misc_feature    5272..5395
                     /note="R3 gateway site"
                     /label="R3 gateway site"
     misc_feature    5401..5408
                     /note="AsiSI"
                     /label="AsiSI"
     misc_feature    1..5433
                     /note="Synthetic Backbone"
                     /label="Synthetic Backbone"
     exon            9556..9771
                     /db_xref="ENSEMBL:ENSMUSE00000709414"
                     /rank="1"
                     /note="ENSMUSE00000709414"
                     /label="ENSMUSE00000709414"
     misc_feature    5434..10412
                     /note="5 arm"
                     /label="5 arm"
     misc_feature    10440..10464
                     /note="B1 Gateway"
                     /label="B1 Gateway"
     misc_feature    10477..10524
                     /note="Frt"
                     /label="Frt"
     intron          10525..11399
                     /note="mouse En2 intron"
                     /label="mouse En2 intron"
     misc_feature    11397..11399
                     /note="Splice Acceptor"
                     /label="Splice Acceptor"
     exon            11400..11572
                     /note="mouse En2 exon"
                     /label="mouse En2 exon"
     misc_feature    11584..12177
                     /note="ECMV IRES"
                     /label="ECMV IRES"
     gene            12178..15238
                     /gene="lacZ"
                     /note="lacZ"
                     /label="lacZ"
     misc_feature    15277..15520
                     /note="SV40 polyadenylation site"
                     /label="SV40 polyadenylation site"
     misc_feature    15524..15557
                     /note="loxP"
                     /label="loxP"
     promoter        15584..16103
                     /note="human beta actin promoter"
                     /label="human beta actin promoter"
     gene            16129..16923
                     /gene="NeoR"
                     /note="NeoR"
                     /label="NeoR"
     misc_feature    17123..17364
                     /note="SV40 polyadenylation site"
                     /label="SV40 polyadenylation site"
     misc_feature    17381..17428
                     /note="Frt"
                     /label="Frt"
     misc_feature    17435..17468
                     /note="loxP"
                     /label="loxP"
     misc_feature    11414..11491
                     /note="FCHK std_gpr"
                     /label="FCHK std_gpr"
     misc_feature    17484..17504
                     /note="B2 Gateway"
                     /label="B2 Gateway"
     misc_feature    10413..17534
                     /note="Synthetic Cassette"
                     /label="Synthetic Cassette"
     exon            17929..17966
                     /db_xref="ENSEMBL:ENSMUSE00001268281"
                     /type="targeted"
                     /rank="2"
                     /note="target exon 1 ENSMUSE00001268281"
     misc_feature    17535..18163
                     /note="Critical Region"
                     /label="Critical Region"
     misc_feature    18187..18220
                     /note="Downstream LoxP"
                     /label="Downstream LoxP"
     misc_feature    18164..18243
                     /note="synthetic loxP region"
                     /label="synthetic loxP region"
     exon            21912..22115
                     /db_xref="ENSEMBL:ENSMUSE00000708967"
                     /rank="6"
                     /note="ENSMUSE00000708967"
                     /label="ENSMUSE00000708967"
     exon            21411..21482
                     /db_xref="ENSEMBL:ENSMUSE00001233251"
                     /rank="5"
                     /note="ENSMUSE00001233251"
                     /label="ENSMUSE00001233251"
     exon            20382..20473
                     /db_xref="ENSEMBL:ENSMUSE00000198650"
                     /rank="4"
                     /note="ENSMUSE00000198650"
                     /label="ENSMUSE00000198650"
     exon            19685..19746
                     /db_xref="ENSEMBL:ENSMUSE00000198653"
                     /rank="3"
                     /note="ENSMUSE00000198653"
                     /label="ENSMUSE00000198653"
     misc_feature    18244..22883
                     /note="3 arm"
                     /label="3 arm"
ORIGIN      
        1 ccactggccg tcgttttaca ttaattaaca actttgtata gaaaagttga acgagaaacg
       61 taaaatgata taaatatcaa tatattaaat tagattttgc ataaaaaaca gactacataa
      121 tactgtaaaa cacaacatat ccagtcacta tggcggccgc aatcgggcag cgttgggtcc
      181 tggccacggg tgcgcatgat cgtgctcctg tcgttgagga cccggctagg ctggcggggt
      241 tgccttactg gttagcagaa tgaatcaccg atacgcgagc gaacgtgaag cgactgctgc
      301 tgcaaaacgt ctgcgacctg agcaacaaca tgaatggtct tcggtttccg tgtttcgtaa
      361 agtctggaaa cgggccgcct agcgatagct gtttatcgaa ttctaccggg taggggaggc
      421 gcttttccca aggcagtctg gagcatgcgc tttagcagcc ccgctgggca cttggcgcta
      481 cacaagtggc ctctggcctc gcacacattc cacatccacc ggtaggcgcc aaccggctcc
      541 gttctttggt ggccccttcg cgccaccttc tactcctccc ctagtcagga agttcccccc
      601 cgccccgcag ctcgcgtcgt gcaggacgtg acaaatggaa gtagcacgtc tcactagtct
      661 cgtgcagatg gacagcaccg ctgagcaatg gaagcgggta ggcctttggg gcagcggcca
      721 atagcagctt tgctccttcg ctttctgggc tcagaggctg ggaaggggtg ggtccggggg
      781 cgggctcagg ggcgggctca ggggcggggc gggcgcccga aggtcctccg gaggcccggc
      841 attctgcacg cttcaaaagc gcacgtctgc cgcgctgttc tcctcttcct catctccggg
      901 cctttcgacc tgcaggtcct cgccatggat cctgatgatg ttgttgattc ttctaaatct
      961 tttgtgatgg aaaacttttc ttcgtaccac gggactaaac ctggttatgt agattccatt
     1021 caaaaaggta tacaaaagcc aaaatctggt acacaaggaa attatgacga tgattggaaa
     1081 gggttttata gtaccgacaa taaatacgac gctgcgggat actctgtaga taatgaaaac
     1141 ccgctctctg gaaaagctgg aggcgtggtc aaagtgacgt atccaggact gacgaaggtt
     1201 ctcgcactaa aagtggataa tgccgaaact attaagaaag agttaggttt aagtctcact
     1261 gaaccgttga tggagcaagt cggaacggaa gagtttatca aaaggttcgg tgatggtgct
     1321 tcgcgtgtag tgctcagcct tcccttcgct gaggggagtt ctagcgttga atatattaat
     1381 aactgggaac aggcgaaagc gttaagcgta gaacttgaga ttaattttga aacccgtgga
     1441 aaacgtggcc aagatgcgat gtatgagtat atggctcaag cctgtgcagg aaatcgtgtc
     1501 aggcgatctc tttgtgaagg aaccttactt ctgtggtgtg acataattgg acaaactacc
     1561 tacagagatt taaagctcta aggtaaatat aaaattttta agtgtataat gtgttaaact
     1621 actgattcta attgtttgtg tattttagat tccaacctat ggaactgatg aatgggagca
     1681 gtggtggaat gcagatccta gagctcgctg atcagcctcg actgtgcctt ctagttgcca
     1741 gccatctgtt gtttgcccct cccccgtgcc ttccttgacc ctggaaggtg ccactcccac
     1801 tgtcctttcc taataaaatg aggaaattgc atcgcattgt ctgagtaggt gtcattctat
     1861 tctggggggt ggggtggggc aggacagcaa gggggaggat tgggaagaca atagcaggca
     1921 tgctggggat gcggtgggct ctatggcttc tgaggcggaa agaaccagct ggggctcgag
     1981 atccactagt tctagcctcg aggctagagc ggccgagttt atcctcgagc acgtgttgac
     2041 aattaatcat cggcatagta tatcggcata gtataatacg acaaggtgag gaactaaacc
     2101 atggccaagc ctttgtctca agaagaatcc accctcattg aaagagcaac ggctacaatc
     2161 aacagcatcc ccatctctga agactacagc gtcgccagcg cagctctctc tagcgacggc
     2221 cgcatcttca ctggtgtcaa tgtatatcat tttactgggg gaccttgtgc agaactcgtg
     2281 gtgctgggca ctgctgctgc tgcggcagct ggcaacctga cttgtatcgt cgcgatcgga
     2341 aatgagaaca ggggcatctt gagcccctgc ggacggtgcc gacaggtgct tctcgatctg
     2401 catcctggga tcaaagccat agtgaaggac agtgatggac agccgacggc agttgggatt
     2461 cgtgaattgc tgccctctgg ttatgtgtgg gagggctaag cacttcgtgg ccgaggagca
     2521 ggactgagaa ttccccggaa gtcagcgccc tgcaccatta tgttccggat ctgcatcgca
     2581 ggatgctgct ggctaccctg tggaacacct acatctgtat taacgaagcg ctggcattga
     2641 ccctgagtga tttttctctg gtcccgccgc atccataccg ccagttgttt accctcacaa
     2701 cgttccagta accgggcatg ttcatcatca gtaacccgta tcgtgagcat cctctctcgt
     2761 ttcatcggta tcattacccc catgaacaga aatccccctt acacggaggc atcagtgacc
     2821 aaacaggaaa aaaccgccct taacatggcc cgctttatca gaagccagac attaacgctt
     2881 ctggagaaac tcaacgagct ggacgcggat gaacaggcag acatctgtga atcgcttcac
     2941 gaccacgctg atgagcttta ccgcagctgc ctcgcgcgtt tcggtgatga cggtgaaaac
     3001 ctctgacaca tgcagctccc ggagacggtc acagcttgtc tgtaagcgga tgccgggagc
     3061 agacaagccc gtcagggcgc gtcagcgggt gttggcgggt gtcggggcgc agccatgacc
     3121 cagtcacgta gcgatagcgg agtgtatact ggcttaacta tgcggcatca gagcagattg
     3181 tactgagagt gcaccatatg cggtgtgaaa taccgcacag atgcgtaagg agaaaatacc
     3241 gcatcaggcg ctcttccgct tcctcgctca ctgactcgct gcgctcggtc gttcggctgc
     3301 ggcgagcggt atcagctcac tcaaaggcgg taatacggtt atccacagaa tcaggggata
     3361 acgcaggaaa gaacatgtga gcaaaaggcc agcaaaaggc caggaaccgt aaaaaggccg
     3421 cgttgctggc gtttttccat aggctccgcc cccctgacga gcatcacaaa aatcgacgct
     3481 caagtcagag gtggcgaaac ccgacaggac tataaagata ccaggcgttt ccccctggaa
     3541 gctccctcgt gcgctctcct gttccgaccc tgccgcttac cggatacctg tccgcctttc
     3601 tcccttcggg aagcgtggcg ctttctcata gctcacgctg taggtatctc agttcggtgt
     3661 aggtcgttcg ctccaagctg ggctgtgtgc acgaaccccc cgttcagccc gaccgctgcg
     3721 ccttatccgg taactatcgt cttgagtcca acccggtaag acacgactta tcgccactgg
     3781 cagcagccac tggtaacagg attagcagag cgaggtatgt aggcggtgct acagagttct
     3841 tgaagtggtg gcctaactac ggctacacta gaaggacagt atttggtatc tgcgctctgc
     3901 tgaagccagt taccttcgga aaaagagttg gtagctcttg atccggcaaa caaaccaccg
     3961 ctggtagcgg tggttttttt gtttgcaagc agcagattac gcgcagaaaa aaaggatctc
     4021 aagaagatcc tttgatcttt tctacggggt ctgacgctca gtggaacgaa aactcacgtt
     4081 aagggatttt ggtcatgaga ttatcaaaaa ggatcttcac ctagatcctt ttaaattaaa
     4141 aatgaagttt taaatcaatc taaagtatat atgagtaaac ttggtctgac agttaccaat
     4201 gcttaatcag tgaggcacct atctcagcga tctgtctatt tcgttcatcc atagttgcct
     4261 gactccccgt cgtgtagata actacgatac gggagggctt accatctggc cccagtgctg
     4321 caatgatacc gcgagaccca cgctcaccgg ctccagattt atcagcaata aaccagccag
     4381 ccggaagggc cgagcgcaga agtggtcctg caactttatc cgcctccatc cagtctatta
     4441 attgttgccg ggaagctaga gtaagtagtt cgccagttaa tagtttgcgc aacgttgttg
     4501 ccattgctgc aggcatcgtg gtgtcacgct cgtcgtttgg tatggcttca ttcagctccg
     4561 gttcccaacg atcaaggcga gttacatgat cccccatgtt gtgcaaaaaa gcggttagct
     4621 ccttcggtcc tccgatcgtt gtcagaagta agttggccgc agtgttatca ctcatggtta
     4681 tggcagcact gcataattct cttactgtca tgccatccgt aagatgcttt tctgtgactg
     4741 gtgagtactc aaccaagtca ttctgagaat agtgtatgcg gcgaccgagt tgctcttgcc
     4801 cggcgtcaac acgggataat accgcgccac atagcagaac tttaaaagtg ctcatcattg
     4861 gaaaacgttc ttcggggcga aaactctcaa ggatcttacc gctgttgaga tccagttcga
     4921 tgtaacccac tcgtgcaccc aactgatctt cagcatcttt tactttcacc agcgtttctg
     4981 ggtgagcaaa aacaggaagg caaaatgccg caaaaaaggg aataagggcg acacggaaat
     5041 gttgaatact catactcttc ctttttcaat attattgaag catttatcag ggttattgtc
     5101 tcatgagcgg atacatattt gaatgtattt agaaaaataa acaaataggg gttccgcgca
     5161 catttccccg aaaagtgcca cctgacgtct aagaaaccat tattatcatg acattaacct
     5221 ataaaaatag gcgtatcacg aggccctttc gtcttcaaga aaattgtcga ccatagtgac
     5281 tggatatgtt gtgttttaca gtattatgta gtctgttttt tatgcaaaat ctaatttaat
     5341 atattgatat ttatatcatt ttacgtttct cgttcaactt tattatacaa agttgcggac
     5401 gcgatcgccg gcggataaca atttcacaca ggatagtcct gtaagcacca cttttataca
     5461 tgttgggtgg agagcatgtg gttggcttta ctgtagtggc ctacaagcaa acttgccatg
     5521 tccccaaacg atggccgtgt tgttgaagaa acgtttgtca attgggatct caggctctgt
     5581 catcactaat caactgctca cacactgagt ttgatgtggg acgggagtcc attgctctgt
     5641 ttgaaagctt atacagcaaa aacaccagaa gtaaagaggt cagggaagag cttaacacac
     5701 tgccctgcca ggaagcttcc tagctacaag aagtcccaac caagcaatct agcgtccatc
     5761 tacagctgct ggggtcggag actgcccagc tggcccgcct cttgcattct gcctttgttg
     5821 gagactttca tgctgccagc catgacataa ctgatcagcg gaaacaccat agctaaggca
     5881 ctgctggcaa gcaaccatga aggcgtgaac cctgaggatg ggaggtgaga atccacaaca
     5941 cagcatgcag caaggatagc gctgaagccc caaatcaccc accaagctgg ctgaggcttt
     6001 ctcagagtga atccatgcct ctggacccag aatccagcta caaagacgga tgagggagat
     6061 taaagctttg tctgtgagga catactgtgt ggcacaaagc aacagttacg ggtcttctcg
     6121 gctttgtagc gtaatgaaga actcagtctc tttcggtaga gtatggctcc ctctgctgct
     6181 gacaggagat ggccagggct ctgctgcagg ggacttgagg acaattaagc agagaagatg
     6241 gcttgcccag ggaaaaggct gggagataag catgacagag ggaccagtga gtgctgtaag
     6301 cattgcccct gtgggtgctg ggattactgg cccactgctg tcacataagc agcaagcagt
     6361 gacatcagtg gccaacacaa ggaggccatg aaatagctgt gtatcacctg tgcttctacc
     6421 aaatgcatcc ttccatctct tccttccttc cttctcctct tctttcctgt ttgcgtatgt
     6481 acaagcctat gtgctctgta tgtcaatggc ctctgaactg aaacactccc tctggaaggg
     6541 aaggctcagg agagtcaggg catgcctccg ctactttttg tcggtgataa aataccatgc
     6601 cccaaagcaa cttataaaag gaagagttta tcggggctta tggttccagg ggaagagtcc
     6661 aaaatggcat gtcaggaggt ggctggagga agaaacacaa cgaccgcatc ttcagccagg
     6721 aatgtggaac agagtccagt caggaagcag ataaggcttt taaaagccca cccctgctgc
     6781 tgatgcactt cctccagcga ggatgaaccc cctaaaggtt ccataacctc cccaaactgc
     6841 actaccagtt agggaccacg tgttcaaaca cacccatcaa tggtgcacat ttctcattcc
     6901 aaccactaca gaagtaaaca aatgcatcat gtctgggaga atgaaaattt gggggattct
     6961 ggagggctgt tctccagtaa acagctgaca ggagggagcc ccagggctgc gactttcatg
     7021 agccacaact gcccatggtg ggatggactt ttcaaaaagt ctgctctttg agtcattctt
     7081 actcttagga gtaaccctca cacccactcc tgttgagaac ctcagtaaaa accctatggt
     7141 tcacaaattt agattttggt tggactctta tattggtctg tctttatggt tccctttctg
     7201 ggctgataga catgtgtatt gtgtcttcct agggagcatc tgccacacaa gactgtactt
     7261 gtgtgtttgg atatgtgtgc acatggagat cagaggttaa caattggatg tcttcctcag
     7321 tcattcttca ctgtattttt tgagacaggg tcttgaaatg aacctgaaga gcggcacttt
     7381 gaacagactg tctgggtctg cctccccagg gttgggatgc taggctgtat tcagataggc
     7441 ttttgagggg aggagatatt aatgcaggtc accacactta ggtgacaggc acttttacta
     7501 cctaaaccat ttcctcaggt ccaggtgctt gtgttctgac ctagttaata aacggtgaca
     7561 tttaccaaag taaggagaag tagaagggac agctgatgaa gaagtcaagg gttaactacg
     7621 ggtatgttga gtttcagatg ctattagaac tatggagagg ttgacacagg catttgagaa
     7681 agattaggag ctgtagcttt gttggaggag gtgtggcctt ggaagaggtg tggccttaca
     7741 ggaggtgtgg ccttggaggg gtgtggcctt ggaggggtgt ggccttggag gaggtgtgtc
     7801 actagggctc tgaattttca aaatagtagt tgtctcaaga cgtgagatct tagctgctgt
     7861 tgcactgtca tgcctgcctg ctcattacca tactccccac catgatggtc acggactcta
     7921 attctctgga actgtgagct ccaaattaaa agctttcttt tattaatggc cttggtcatg
     7981 gtattgtatc acagtagtag aaaagcaact gtctggttta ggatttctat tgctgtgaag
     8041 agaccccatg atcacggcat ctcttataaa ggaaggcatt tgattggggc tggcttatag
     8101 gttctgaagt ttagtccatc atcatcgtgg cagggagcat ggtgtagtgc agacaggcat
     8161 ggtacaggag aggtcgctga gagttctgca tcaataggcg agcagcaggg aaagtaacac
     8221 tatggcgtga gcacacttga aacctcagag tcccagaaaa acacttcctt ccaaccgaga
     8281 cacacctacg acaaggcaca cctcctaact gtgccactcc ctaagagcct ctgggggcca
     8341 ttttctttca aaccaccaca gtccctaaca cagcaattcc atccatagat acatatttaa
     8401 aataactgaa ggcaggattg caggcaggca tttgaacaca tgcattgata gtggctttac
     8461 tcacactaag caaaaagtga acaaggttaa actgatgaat acatctaatg tgctttgtac
     8521 agtaaatatg ttcagccagg aaataatgaa atgggggagg ggagagcttg tttggttgga
     8581 gccaaagtct cactatgtaa tggcaagctg gtcttcaatt ccagatcctc ctgcctcaga
     8641 cgcccctgga ttggccgact ttaaaggcac acacccacca aatccaatca agaatgaagt
     8701 tctgtctcat ggtacaacat ggataaaaaa cttgaaggtg gtatatgatt ggtcaaatat
     8761 gccagccata aataaatagt gcttgaatag gcaattttat acagacagaa cattgttttg
     8821 taatgggaac cagggataat aaataatttc tatttagtga gtgggtgcca gtttgtaatg
     8881 atgaaaaatt tatagagagt agccattgct caacagggtg gatgtaggta tatgggctag
     8941 agggatggct cagtggttaa aagtgtgtat tagtcttcca gagcaccaga attcgattct
     9001 caacccaata tcaggtgact cacagttgct tggaactcca actccagggg tccaatgttt
     9061 gtctcctcag gctcactcat cccttacctc catatatata tataatgaaa atggttagat
     9121 gtatttggaa aaattaaaat acatatacca taagcaagtc acaggattgg agaattgagc
     9181 agtttttttt tccacccact ccatccctta ctgggaccct cactccaaaa tcagggtgtg
     9241 tgtgtgtgtg tgtgtgtgtg tgtgtgtatt gccatagttc acacacacac tcacacacac
     9301 agcatcttct cagcaaaggc ccttgggggt tggggtaaag cagacagggc gtcgactaag
     9361 gagtttacac cttgcagaac tgcgccattg ccagtcctag gaatcattag ggtggggcgt
     9421 gttaacgcgc agttcagagc ctgggaaccc acaagcgccc tcttagaggt tctgcccctt
     9481 ttcccatcgc aggatcggtc ctctgcaagg caccctggcc gaggcccggc agccccaact
     9541 cggcactcga cttttgatgc ctgagcatca ctcgcgtctg cgcagtcgaa ggcgccgggc
     9601 tcgagtctcc ggccgaagcg attccaaccg agtgtaccgg agggcggctg cggctgcgcg
     9661 acccccgacg gccgctgcgc ctgcgcgacg tgggacagcc gcgccatggc ggacgaagaa
     9721 cttgaggcgc tgaggaagca gaggctggcc gagttgcagg ccaagcatgg agtgagtgag
     9781 cgagcgggcg ggcgggcgag gtgacgccct cgccccaggc acaggctctc ggcgtttgct
     9841 cgtgggaccc cggcttccgc gtaccccatg gcaacgtgtg tgtgcccacg gggatggggg
     9901 tgtccccgga ggtcaccgcc gcctcctcgg ctgccgtagg gtcccgcgtg aggcttgtgc
     9961 gggttggggt gtgcgcgcct tcgagtcacc ccccacccca ccccccaagt ctcggttttc
    10021 gctgccgtcg agcctcaggc gatcctcgcc gggattgggg tgtcctcgga ttgggggggg
    10081 tcttgccgac cggaagcccg cgctgtgtag agggggatcc tctgagctct ggtgcggagg
    10141 acgccgctct gacagcgcct ccccgggcgg gagtcgaacc gcggactcca gagatggtgc
    10201 tcagcccctg cggtgccggc taggagggag tagcgggttg taaacttgcc ttgggacaaa
    10261 cgctagtggt ggtgggtgac ctcagtggca agcatttgag cctttgagcc agcatctttc
    10321 gtgccaagcc agggtctctt ttttccagtc ttctcactgg ttaaaaatag ggctccatga
    10381 taccggggcc ttttcaggaa tgtgtgcgtt ctaaggcgca taacgatacc acgatatcaa
    10441 caagtttgta caaaaaagca ggctggcgcc ggaaccgaag ttcctattcc gaagttccta
    10501 ttctctagaa agtataggaa cttcgaaccc tttcccacac caccctccac acttgcccca
    10561 aacactgcca actatgtagg aggaaggggt tgggactaac agaagaaccc gttgtgggga
    10621 agctgttggg agggtcactt tatgttcttg cccaaggtca gttgggtggc ctgcttctga
    10681 tgaggtggtc ccaaggtctg gggtagaagg tgagagggac aggccaccaa ggtcagcccc
    10741 ccccccctat cccataggag ccaggtccct ctcctggaca ggaagactga aggggagatg
    10801 ccagagactc agtgaagcct ggggtaccct attggagtcc ttcaaggaaa caaacttggc
    10861 ctcaccaggc ctcagccttg gctcctcctg ggaactctac tgcccttggg atccccttgt
    10921 agttgtgggt tacataggaa gggggacggg attccccttg actggctagc ctactctttt
    10981 cttcagtctt ctccatctcc tctcacctgt ctctcgaccc tttccctagg atagacttgg
    11041 aaaaagataa ggggagaaaa caaatgcaaa cgaggccaga aagattttgg ctgggcattc
    11101 cttccgctag cttttattgg gatcccctag tttgtgatag gccttttagc tacatctgcc
    11161 aatccatctc attttcacac acacacacac cactttcctt ctggtcagtg ggcacatgtc
    11221 cagcctcaag tttatatcac cacccccaat gcccaacact tgtatggcct tgggcgggtc
    11281 atcccccccc ccacccccag tatctgcaac ctcaagctag cttgggtgcg ttggttgtgg
    11341 ataagtagct agactccagc aaccagtaac ctctgccctt tctcctccat gacaaccagg
    11401 tcccaggtcc cgaaaaccaa agaagaagaa ccctaacaaa gaggacaagc ggcctcgcac
    11461 agccttcact gctgagcagc tccagaggct caaggctgag tttcagacca acaggtacct
    11521 gacagagcag cggcgccaga gtctggcaca ggagctcggt acccggaaga tctggactct
    11581 agagaattcc gcccctctcc ctcccccccc cctaacgtta ctggccgaag ccgcttggaa
    11641 taaggccggt gtgcgtttgt ctatatgtta ttttccacca tattgccgtc ttttggcaat
    11701 gtgagggccc ggaaacctgg ccctgtcttc ttgacgagca ttcctagggg tctttcccct
    11761 ctcgccaaag gaatgcaagg tctgttgaat gtcgtgaagg aagcagttcc tctggaagct
    11821 tcttgaagac aaacaacgtc tgtagcgacc ctttgcaggc agcggaaccc cccacctggc
    11881 gacaggtgcc tctgcggcca aaagccacgt gtataagata cacctgcaaa ggcggcacaa
    11941 ccccagtgcc acgttgtgag ttggatagtt gtggaaagag tcaaatggct ctcctcaagc
    12001 gtattcaaca aggggctgaa ggatgcccag aaggtacccc attgtatggg atctgatctg
    12061 gggcctcggt gcacatgctt tacatgtgtt tagtcgaggt taaaaaacgt ctaggccccc
    12121 cgaaccacgg ggacgtggtt ttcctttgaa aaacacgatg ataagcttgc cacaaccatg
    12181 gaagatcccg tcgttttaca acgtcgtgac tgggaaaacc ctggcgttac ccaacttaat
    12241 cgccttgcag cacatccccc tttcgccagc tggcgtaata gcgaagaggc ccgcaccgat
    12301 cgcccttccc aacagttgcg cagcctgaat ggcgaatggc gctttgcctg gtttccggca
    12361 ccagaagcgg tgccggaaag ctggctggag tgcgatcttc ctgaggccga tactgtcgtc
    12421 gtcccctcaa actggcagat gcacggttac gatgcgccca tctacaccaa cgtgacctat
    12481 cccattacgg tcaatccgcc gtttgttccc acggagaatc cgacgggttg ttactcgctc
    12541 acatttaatg ttgatgaaag ctggctacag gaaggccaga cgcgaattat ttttgatggc
    12601 gttaactcgg cgtttcatct gtggtgcaac gggcgctggg tcggttacgg ccaggacagt
    12661 cgtttgccgt ctgaatttga cctgagcgca tttttacgcg ccggagaaaa ccgcctcgcg
    12721 gtgatggtgc tgcgctggag tgacggcagt tatctggaag atcaggatat gtggcggatg
    12781 agcggcattt tccgtgacgt ctcgttgctg cataaaccga ctacacaaat cagcgatttc
    12841 catgttgcca ctcgctttaa tgatgatttc agccgcgctg tactggaggc tgaagttcag
    12901 atgtgcggcg agttgcgtga ctacctacgg gtaacagttt ctttatggca gggtgaaacg
    12961 caggtcgcca gcggcaccgc gcctttcggc ggtgaaatta tcgatgagcg tggtggttat
    13021 gccgatcgcg tcacactacg tctgaacgtc gaaaacccga aactgtggag cgccgaaatc
    13081 ccgaatctct atcgtgcggt ggttgaactg cacaccgccg acggcacgct gattgaagca
    13141 gaagcctgcg atgtcggttt ccgcgaggtg cggattgaaa atggtctgct gctgctgaac
    13201 ggcaagccgt tgctgattcg aggcgttaac cgtcacgagc atcatcctct gcatggtcag
    13261 gtcatggatg agcagacgat ggtgcaggat atcctgctga tgaagcagaa caactttaac
    13321 gccgtgcgct gttcgcatta tccgaaccat ccgctgtggt acacgctgtg cgaccgctac
    13381 ggcctgtatg tggtggatga agccaatatt gaaacccacg gcatggtgcc aatgaatcgt
    13441 ctgaccgatg atccgcgctg gctaccggcg atgagcgaac gcgtaacgcg aatggtgcag
    13501 cgcgatcgta atcacccgag tgtgatcatc tggtcgctgg ggaatgaatc aggccacggc
    13561 gctaatcacg acgcgctgta tcgctggatc aaatctgtcg atccttcccg cccggtgcag
    13621 tatgaaggcg gcggagccga caccacggcc accgatatta tttgcccgat gtacgcgcgc
    13681 gtggatgaag accagccctt cccggctgtg ccgaaatggt ccatcaaaaa atggctttcg
    13741 ctacctggag agacgcgccc gctgatcctt tgcgaatacg cccacgcgat gggtaacagt
    13801 cttggcggtt tcgctaaata ctggcaggcg tttcgtcagt atccccgttt acagggcggc
    13861 ttcgtctggg actgggtgga tcagtcgctg attaaatatg atgaaaacgg caacccgtgg
    13921 tcggcttacg gcggtgattt tggcgatacg ccgaacgatc gccagttctg tatgaacggt
    13981 ctggtctttg ccgaccgcac gccgcatcca gcgctgacgg aagcaaaaca ccagcagcag
    14041 tttttccagt tccgtttatc cgggcaaacc atcgaagtga ccagcgaata cctgttccgt
    14101 catagcgata acgagctcct gcactggatg gtggcgctgg atggtaagcc gctggcaagc
    14161 ggtgaagtgc ctctggatgt cgctccacaa ggtaaacagt tgattgaact gcctgaacta
    14221 ccgcagccgg agagcgccgg gcaactctgg ctcacagtac gcgtagtgca accgaacgcg
    14281 accgcatggt cagaagccgg gcacatcagc gcctggcagc agtggcgtct ggcggaaaac
    14341 ctcagtgtga cgctccccgc cgcgtcccac gccatcccgc atctgaccac cagcgaaatg
    14401 gatttttgca tcgagctggg taataagcgt tggcaattta accgccagtc aggctttctt
    14461 tcacagatgt ggattggcga taaaaaacaa ctgctgacgc cgctgcgcga tcagttcacc
    14521 cgtgcaccgc tggataacga cattggcgta agtgaagcga cccgcattga ccctaacgcc
    14581 tgggtcgaac gctggaaggc ggcgggccat taccaggccg aagcagcgtt gttgcagtgc
    14641 acggcagata cacttgctga tgcggtgctg attacgaccg ctcacgcgtg gcagcatcag
    14701 gggaaaacct tatttatcag ccggaaaacc taccggattg atggtagtgg tcaaatggcg
    14761 attaccgttg atgttgaagt ggcgagcgat acaccgcatc cggcgcggat tggcctgaac
    14821 tgccagctgg cgcaggtagc agagcgggta aactggctcg gattagggcc gcaagaaaac
    14881 tatcccgacc gccttactgc cgcctgtttt gaccgctggg atctgccatt gtcagacatg
    14941 tataccccgt acgtcttccc gagcgaaaac ggtctgcgct gcgggacgcg cgaattgaat
    15001 tatggcccac accagtggcg cggcgacttc cagttcaaca tcagccgcta cagtcaacag
    15061 caactgatgg aaaccagcca tcgccatctg ctgcacgcgg aagaaggcac atggctgaat
    15121 atcgacggtt tccatatggg gattggtggc gacgactcct ggagcccgtc agtatcggcg
    15181 gaattccagc tgagcgccgg tcgctaccat taccagttgg tctggtgtca aaaataataa
    15241 taaccgggca ggggggatct aagctctaga taagtaatga tcataatcag ccatatcaca
    15301 tctgtagagg ttttacttgc tttaaaaaac ctcccacacc tccccctgaa cctgaaacat
    15361 aaaatgaatg caattgttgt tgttaacttg tttattgcag cttataatgg ttacaaataa
    15421 agcaatagca tcacaaattt cacaaataaa gcattttttt cactgcattc tagttgtggt
    15481 ttgtccaaac tcatcaatgt atcttatcat gtctggatcc ggaataactt cgtatagcat
    15541 acattatacg aagttatgtt taaacggcgc gccccggaat tcgccttctg caggagcgta
    15601 cagaacccag ggccctggca cccgtgcaga ccctggccca ccccacctgg gcgctcagtg
    15661 cccaagagat gtccacacct aggatgtccc gcggtgggtg gggggcccga gagacgggca
    15721 ggccgggggc aggcctggcc atgcggggcc gaaccgggca ctgcccagcg tgggcgcggg
    15781 ggccacggcg cgcgccccca gcccccgggc ccagcacccc aaggcggcca acgccaaaac
    15841 tctccctcct cctcttcctc aatctcgctc tcgctctttt tttttttcgc aaaaggaggg
    15901 gagagggggt aaaaaaatgc tgcactgtgc ggcgaagccg gtgagtgagc ggcgcggggc
    15961 caatcagcgt gcgccgttcc gaaagttgcc ttttatggct cgagcggccg cggcggcgcc
    16021 ctataaaacc cagcggcgcg acgcgccacc accgccgaga ccgcgtccgc cccgcgagca
    16081 cagagcctcg cctttgccga tcctctagag tcgagatccg ccgccaccat gattgaacaa
    16141 gatggattgc acgcaggttc tccggccgct tgggtggaga ggctattcgg ctatgactgg
    16201 gcacaacaga caatcggctg ctctgatgcc gccgtgttcc ggctgtcagc gcaggggcgc
    16261 ccggttcttt ttgtcaagac cgacctgtcc ggtgccctga atgaactgca ggacgaggca
    16321 gcgcggctat cgtggctggc cacgacgggc gttccttgcg cagctgtgct cgacgttgtc
    16381 actgaagcgg gaagggactg gctgctattg ggcgaagtgc cggggcagga tctcctgtca
    16441 tctcaccttg ctcctgccga gaaagtatcc atcatggctg atgcaatgcg gcggctgcat
    16501 acgcttgatc cggctacctg cccattcgac caccaagcga aacatcgcat cgagcgagca
    16561 cgtactcgga tggaagccgg tcttgtcgat caggatgatc tggacgaaga gcatcagggg
    16621 ctcgcgccag ccgaactgtt cgccaggctc aaggcgcgca tgcccgacgg cgaggatctc
    16681 gtcgtgaccc atggcgatgc ctgcttgccg aatatcatgg tggaaaatgg ccgcttttct
    16741 ggattcatcg actgtggccg gctgggtgtg gcggaccgct atcaggacat agcgttggct
    16801 acccgtgata ttgctgaaga gcttggcggc gaatgggctg accgcttcct cgtgctttac
    16861 ggtatcgccg ctcccgattc gcagcgcatc gccttctatc gccttcttga cgagttcttc
    16921 tgagcgggac tctggggttc gaaatgaccg accaagcgac gcccaacctg ccatcacgag
    16981 atttcgattc caccgccgcc ttctatgaaa ggttgggctt cggaatcgtt ttccgggacg
    17041 ccggctggat gatcctccag cgcggggatc tcatgctgga gttcttcgcc caccccccgg
    17101 atctaagctc tagataagta atgatcataa tcagccatat cacatctgta gaggttttac
    17161 ttgctttaaa aaacctccca cacctccccc tgaacctgaa acataaaatg aatgcaattg
    17221 ttgttgttaa cttgtttatt gcagcttata atggttacaa ataaagcaat agcatcacaa
    17281 atttcacaaa taaagcattt ttttcactgc attctagttg tggtttgtcc aaactcatca
    17341 atgtatctta tcatgtctgg atccgggggt accgcgtcga gaagttccta ttccgaagtt
    17401 cctattctct agaaagtata ggaacttcgt cgagataact tcgtatagca tacattatac
    17461 gaagttatgt cgagatatct agacccagct ttcttgtaca aagtggttga tatctctata
    17521 gtcgcagtag gcggtacaca acaccctctc ttccctgagt tccaccctca gcccttattt
    17581 aataaaacga acacaacatt gcaaatggaa actgacttat tgattttttt tttttttttt
    17641 tttttttttt tttggtgagg tccagtttcc acctcgggaa cctattatag cagaaagaat
    17701 atcgaataag ccctttattt ttgttttcat ttatttggta ttttacttta ttttgaatac
    17761 ggtctctgtt tatagcccag gctggccggt aacttgagat tcttgtgtct cctaagtgct
    17821 aactatggtg acaaatgtgc ctcaccccac ctttccctga cccatgtgtt cttctctctt
    17881 cttttgaagt tccactccat taaaaggtaa aaattatttt tttttcagga tcctggtgat
    17941 gcagcccaac aggaagcaaa gcaaaggtag ggctggaact agaactttct ggaagagtgg
    18001 tttcatagat tgagcttttg gcttttattt agtagttgga attggtccgt gactcttagt
    18061 gaatctcaga acctagtgat tttctactaa gcctgcttga aggtaattcc ctttttagtc
    18121 tgattcagta aatacccacg gagttccagt aagacctcac tttgagatgg cgcaacgcaa
    18181 ttaatgataa cttcgtatag catacattat acgaagttat ggtctgagct cgccatcagt
    18241 tcactgtttt acccctgcgc gtggcagagc actttcactc aagttcaagc atgcatttga
    18301 cgtgactact tcacaccctg cttttgcctc tcccgttgtt tggggtgtgt tcagatctga
    18361 gcactaagtc ccttgctccc cactctcttt ggcaaccttc acggttaacc cgttggaagt
    18421 ccacattctc aaagcaggtt gtttggtttt ccctctctaa tcaggactcc tcatctaggg
    18481 tctcttttat gctttgagcg cataaagccg gtggtggctc acgcctctaa cctccctgct
    18541 tgggaagcag agacagaagg atctcaagtt caaggtctgc ctggatagct tagcaagacc
    18601 ctgtgttaaa gtgattatat atatatatga aaaaaaaaaa aaaaggctgg ggctgtagca
    18661 cagtggtcga gcattttcta gcatatgcag agccctgggt tcaagtactg ataaggcata
    18721 aacagattgg tgcgtcttat ggaccatagc atcttagatt caggaactct tgagaaggtg
    18781 gcctaaggaa ataaattaag tctggttcta tgagcccttg ataataggca taaccagccc
    18841 cagccgtccc ttaattctgc cagaccgtat ctgctactgt cttttgtgta gtgtgttcct
    18901 cagagagatg ttttaagtct cctacttaga gtagtggtac aatccagtgg tccttccact
    18961 caggaggctg aggaaggaag ttgaagaatt tgaggccaac cttggctaca tagtgaattc
    19021 tgagcctgct tgagctccat agctaaatcc tgcctccaaa aaggtttgaa agcagtgtgc
    19081 cacagttcct acttgagtat tcaggaagaa gcgatgcttg cagagttaca atttcacagg
    19141 atctggttct gcccctgcca cagtgtttca gaatctccat aagtctctgc gtcctcccta
    19201 aagaaagtcc acttgtctgt ctaactgccg aggctccact caggcccgta gcacgtgtca
    19261 cactggatac ttactgttgg tgatggttgc tgccctggac taccacctca tgaaatagtg
    19321 tcctgccatt ctcgtagttt acatccacag ctggctcctg gaaggcagaa gcacctggca
    19381 ccatgcagtc ggaactagag gggtctcacg gtggctcgct ggatggctca ggggggagca
    19441 tttgccacca agcctcatga tctgaggtca agcttcagga cccacatagt gaaaggaaag
    19501 aactgactcc caaaaattgt tctgtgacct tcagatgtgc actgtggtgt gcccacccca
    19561 aactccaata aataaatgaa tgaataaatg taaagatttt ttaaagagac attgaataaa
    19621 tgttttgtgc attcagatgc tgacagctta gttctaacct tgtgtgacct atgtttcctt
    19681 gtagggaagc agaaatgaga aacagtatct tagcccaagt tctggatcag tcagcccggg
    19741 ccagatgtaa gcatcttcaa tttcttttct tcccataaaa ttggcttgag gtaattggat
    19801 gtgtagatac ccacgtgaag ttactgctct gatcagagtg aatgtttata agaagtatga
    19861 catttataaa tctggagaga gattgtttta caattgaaac accattcctt acgaaggtgc
    19921 cccttgacat tttttcagaa aagtttggag ggattgactc ttgaacagag tcagtcacag
    19981 cagtgttgct agttgtcatg gtcatgggag ctagggattg attgtattct gggtgtcggt
    20041 gtgatgtctg gagttttcat acataaaatc tcaaaggaaa actatagaaa ggagccagtc
    20101 agaataaagt agcgtgttcg gaagagctgt acatcatcag aagcaggaga gcatggagat
    20161 taggacctga gaactggagt ttagtcttgg ccctcctgcc atgagtgacg tggctgaacg
    20221 ctggtgctct tgaaggccta gccacactgt ttgccttatc taccttttgc ctgttggcag
    20281 acatagcttg tgaaacactt tggaagtgtc aggtataatt aatgtataat tagtgcattt
    20341 aattttcttg ctattttgca tatgtatttt tttcttttta gtaagtaact tagcacttgt
    20401 aaagcctgaa aaaactaaag cagtggagaa ctaccttata cagatggcgc ggtatggaca
    20461 gctaagtggg aaggtaaggc cagactgcct gagcagcatg ctgtacatac ccgcagtatg
    20521 agaccttggc tcggggctgc tgggtagctc ggcaactaca gcgctggctg tcttgcttct
    20581 cagtgccgta tcaggcagct cccagtgcct gtaactccag ctccaggaga ccctgtgcca
    20641 tcttctcatc tccacacatg cacgtggggt gtgtgtgtgt gtgtttcttt ttgaagcaaa
    20701 gtactcatgc acatgaattc ttaaaactta aaaaaatcag ctgcaccaag taacttccat
    20761 ctttgaatac agagttctta ttgactgact ccaagaaagt tttaaaggcg agaatgatcc
    20821 ctgcgctgta aatcttaaag gaagacggca tgttcagaaa tgctggactt tctcccttcc
    20881 tggcattgtg tggaacagtg tggcagtgtg acccagtgac tgttagtctc caggcttaaa
    20941 ctgttctgca ctggagatag ggtttgcaag tatcagttaa aataccacct gtgtgcaggt
    21001 tgtgtagttg tgaggggagg ttgaagtcct tggttcgtgt gtgtgtgtgt gtgagagaga
    21061 gagagagcgt gtgtgtgtgt gtgtgtgtgt gtgaccagga ggattatatt tgggaagtct
    21121 agtcctcaag cttgagtggc tacacagagc cctgcctgca ctcagagcta caaagaactg
    21181 ggtctttttt ttaggatgct gtctctaggg tggcgtgggc agaggtagca catctatgcc
    21241 tgtgaccttt cacacagtgg ttgtcattgc cttgctagca gtgacaaaag atggacttaa
    21301 actgctcact ttcctgagcc ctctgttcct ttttcctact cctcggagag ccctgacagt
    21361 ggttagagat gctgtttgct ttgtaaccct gtttttcttt ctggttatag gtgtcagaac
    21421 aaggtttgat agaaatactt gagaaagtca gccaacagac agaaaagaaa acaacagtga
    21481 aagtaagtgt gtggcggaag gtgggggaag gtgggaggtg gtagcgtttc cagctgcctg
    21541 agctggccaa gcgcctgtga gcttttagac atcttaattc tgcgatgagg ttgggaagag
    21601 agtaattgtt aacacttctt acctctcaca cctacccctc ttcaaagaca tacacacata
    21661 agctcactta agaaataatg tctttctcag aaaatctgag gttttataaa gtgtctgatg
    21721 gccaggcggt ggtggcacat gcctttaatc ccagcactcg ggaggcagag gcaggtggat
    21781 ttctgagttc gaggccagcc tggtctacag agtgagtttc aggacagcca gggctacaca
    21841 gagaaatcct gtctcgaaaa aaaccaaaaa aaaaaaaaaa agtgtctgac atacctttct
    21901 tttcccccta gttcaacaga agaaaagtaa tggactccga tgaagacgac gccgattact
    21961 aagaggacgc acttagacag acttccggag cagtgtctag gacagtcacc accttgtaaa
    22021 tgtttacttt gttccctgtc tatatatgcc ttttgaaaaa taaacttgta cctcaaactc
    22081 aaacagtttg ggtgtttcag aatcacaggc aactcaaaag aagatctgca ttttgaatga
    22141 tttttccccc cttaccaaga gcttttaaat ggtggcaatg cgagtttatc ctttgcagct
    22201 gggacgttaa catgaggaga aatagcagct gtgccagcgt gctcagcggc cagagaatga
    22261 aaccctggca acagcatcag ctttaagagc tgagcatatc ctgcattctt agggcaggga
    22321 tgtctcctcc tcggccggta gcctcccaga gtcccagctt tggatttaaa gctgttgggt
    22381 gtgtgaggct ttataaagtg tctgacggcc aggcggtggt ggcacatgcc tttaatccca
    22441 gcactctgtt taaagctgtt gggtattatc gaacaaatac cactcggatc caaaacaact
    22501 agagtgatat ttctacaaaa taactaggag gtccctgttg aacagtgaaa gtgacgtgtt
    22561 tacaagagga gcaggcagga gtgacggctg agtgagcaca ggacaccagg tggtttccta
    22621 gcacctatgt tgggcagttc acaactacct gtacctccag ctccagagga tcagatgccc
    22681 tcaggcctca gaaacctaca cacgaacccc ttataagcac acacatacat gataaaaaaa
    22741 aaaatcagag aaataaatca atctgtgttc aggtctgcac tgtcctactc aaacctactg
    22801 aagggttttg tcctgtaatg tttggggttt gctgttactg tttgtaggat ggtttcattg
    22861 tgtctaaagc tggtctcagc tta
//
