# Supplementary material for: CRISPR-Cas9 enables conditional mutagenesis of challenging loci
Source: Sci Rep. 2016 Sep 1;6:32326. doi: 10.1038/srep32326 (PMC5007477; doi:10.1038/srep32326)
Supplement: Supplementary File 3 [file srep32326-s3.zip › gb/HEP01006_A04_vector.gb]

LOCUS       44097#L1L2_Bact_P#R3R4_pBR_amp        21576 bp    dna     circular UNK 
ACCESSION   unknown
SOURCE      Mus musculus
  ORGANISM  Mus musculus
            Eukaryota; Metazoa; Chordata; Craniata; Vertebrata; Euteleostomi;
            Mammalia; Eutheria; Euarchontoglires; Glires; Rodentia;
            Sciurognathi; Muroidea; Muridae; Murinae; Mus.
COMMENT     cassette: L1L2_Bact_P
COMMENT     design_id: 44097
COMMENT     backbone: R3R4_pBR_amp
COMMENT     transcript_id: ENSMUST00000109376
FEATURES             Location/Qualifiers
     misc_feature    29..152
                     /note="R4 gateway site"
                     /label="R4 gateway site"
     misc_feature    161..3098
                     /note="pBR322"
                     /label="pBR322"
     CDS             complement(2030..2890)
                     /note="AmpR"
                     /label="AmpR"
     misc_feature    3109..3232
                     /note="R3 gateway site"
                     /label="R3 gateway site"
     misc_feature    3238..3245
                     /note="AsiSI"
                     /label="AsiSI"
     misc_feature    1..3270
                     /note="Synthetic Backbone"
                     /label="Synthetic Backbone"
     misc_feature    3271..8205
                     /note="5 arm"
                     /label="5 arm"
     misc_feature    8233..8257
                     /note="B1 Gateway"
                     /label="B1 Gateway"
     misc_feature    8270..8317
                     /note="Frt"
                     /label="Frt"
     intron          8318..9192
                     /note="mouse En2 intron"
                     /label="mouse En2 intron"
     misc_feature    9190..9192
                     /note="Splice Acceptor"
                     /label="Splice Acceptor"
     exon            9193..9365
                     /note="mouse En2 exon"
                     /label="mouse En2 exon"
     misc_feature    9377..9970
                     /note="ECMV IRES"
                     /label="ECMV IRES"
     gene            9971..13031
                     /gene="lacZ"
                     /note="lacZ"
                     /label="lacZ"
     misc_feature    13070..13313
                     /note="SV40 polyadenylation site"
                     /label="SV40 polyadenylation site"
     misc_feature    13317..13350
                     /note="loxP"
                     /label="loxP"
     promoter        13377..13896
                     /note="human beta actin promoter"
                     /label="human beta actin promoter"
     gene            13922..14716
                     /gene="NeoR"
                     /note="NeoR"
                     /label="NeoR"
     misc_feature    14916..15157
                     /note="SV40 polyadenylation site"
                     /label="SV40 polyadenylation site"
     misc_feature    15174..15221
                     /note="Frt"
                     /label="Frt"
     misc_feature    15228..15261
                     /note="loxP"
                     /label="loxP"
     misc_feature    9207..9284
                     /note="FCHK std_gpr"
                     /label="FCHK std_gpr"
     misc_feature    15277..15297
                     /note="B2 Gateway"
                     /label="B2 Gateway"
     misc_feature    8206..15327
                     /note="Synthetic Cassette"
                     /label="Synthetic Cassette"
     exon            16037..16194
                     /db_xref="ENSEMBL:ENSMUSE00000963267"
                     /type="targeted"
                     /rank="3"
                     /note="target exon 1 ENSMUSE00000963267"
     exon            15726..15923
                     /db_xref="ENSEMBL:ENSMUSE00000680050"
                     /type="targeted"
                     /rank="2"
                     /note="target exon 2 ENSMUSE00000680050"
     misc_feature    15328..16356
                     /note="Critical Region"
                     /label="Critical Region"
     misc_feature    16380..16413
                     /note="Downstream LoxP"
                     /label="Downstream LoxP"
     misc_feature    16357..16436
                     /note="synthetic loxP region"
                     /label="synthetic loxP region"
     exon            16743..16883
                     /db_xref="ENSEMBL:ENSMUSE00000680043"
                     /rank="4"
                     /note="ENSMUSE00000680043"
                     /label="ENSMUSE00000680043"
     misc_feature    16437..21576
                     /note="3 arm"
                     /label="3 arm"
ORIGIN      
        1 ccactggccg tcgttttaca ttaattaaca actttgtata gaaaagttga acgagaaacg
       61 taaaatgata taaatatcaa tatattaaat tagattttgc ataaaaaaca gactacataa
      121 tactgtaaaa cacaacatat ccagtcacta tggcggccgc aatcgggcag cgttgggtcc
      181 tggccacggg tgcgcatgat cgtgctcctg tcgttgagga cccggctagg ctggcggggt
      241 tgccttactg gttagcagaa tgaatcaccg atacgcgagc gaacgtgaag cgactgctgc
      301 tgcaaaacgt ctgcgacctg agcaacaaca tgaatggtct tcggtttccg tgtttcgtaa
      361 agtctggaaa cgcggaagtc agcgccctgc accattatgt tccggatctg catcgcagga
      421 tgctgctggc taccctgtgg aacacctaca tctgtattaa cgaagcgctg gcattgaccc
      481 tgagtgattt ttctctggtc ccgccgcatc cataccgcca gttgtttacc ctcacaacgt
      541 tccagtaacc gggcatgttc atcatcagta acccgtatcg tgagcatcct ctctcgtttc
      601 atcggtatca ttacccccat gaacagaaat cccccttaca cggaggcatc agtgaccaaa
      661 caggaaaaaa ccgcccttaa catggcccgc tttatcagaa gccagacatt aacgcttctg
      721 gagaaactca acgagctgga cgcggatgaa caggcagaca tctgtgaatc gcttcacgac
      781 cacgctgatg agctttaccg cagctgcctc gcgcgtttcg gtgatgacgg tgaaaacctc
      841 tgacacatgc agctcccgga gacggtcaca gcttgtctgt aagcggatgc cgggagcaga
      901 caagcccgtc agggcgcgtc agcgggtgtt ggcgggtgtc ggggcgcagc catgacccag
      961 tcacgtagcg atagcggagt gtatactggc ttaactatgc ggcatcagag cagattgtac
     1021 tgagagtgca ccatatgcgg tgtgaaatac cgcacagatg cgtaaggaga aaataccgca
     1081 tcaggcgctc ttccgcttcc tcgctcactg actcgctgcg ctcggtcgtt cggctgcggc
     1141 gagcggtatc agctcactca aaggcggtaa tacggttatc cacagaatca ggggataacg
     1201 caggaaagaa catgtgagca aaaggccagc aaaaggccag gaaccgtaaa aaggccgcgt
     1261 tgctggcgtt tttccatagg ctccgccccc ctgacgagca tcacaaaaat cgacgctcaa
     1321 gtcagaggtg gcgaaacccg acaggactat aaagatacca ggcgtttccc cctggaagct
     1381 ccctcgtgcg ctctcctgtt ccgaccctgc cgcttaccgg atacctgtcc gcctttctcc
     1441 cttcgggaag cgtggcgctt tctcatagct cacgctgtag gtatctcagt tcggtgtagg
     1501 tcgttcgctc caagctgggc tgtgtgcacg aaccccccgt tcagcccgac cgctgcgcct
     1561 tatccggtaa ctatcgtctt gagtccaacc cggtaagaca cgacttatcg ccactggcag
     1621 cagccactgg taacaggatt agcagagcga ggtatgtagg cggtgctaca gagttcttga
     1681 agtggtggcc taactacggc tacactagaa ggacagtatt tggtatctgc gctctgctga
     1741 agccagttac cttcggaaaa agagttggta gctcttgatc cggcaaacaa accaccgctg
     1801 gtagcggtgg tttttttgtt tgcaagcagc agattacgcg cagaaaaaaa ggatctcaag
     1861 aagatccttt gatcttttct acggggtctg acgctcagtg gaacgaaaac tcacgttaag
     1921 ggattttggt catgagatta tcaaaaagga tcttcaccta gatcctttta aattaaaaat
     1981 gaagttttaa atcaatctaa agtatatatg agtaaacttg gtctgacagt taccaatgct
     2041 taatcagtga ggcacctatc tcagcgatct gtctatttcg ttcatccata gttgcctgac
     2101 tccccgtcgt gtagataact acgatacggg agggcttacc atctggcccc agtgctgcaa
     2161 tgataccgcg agacccacgc tcaccggctc cagatttatc agcaataaac cagccagccg
     2221 gaagggccga gcgcagaagt ggtcctgcaa ctttatccgc ctccatccag tctattaatt
     2281 gttgccggga agctagagta agtagttcgc cagttaatag tttgcgcaac gttgttgcca
     2341 ttgctgcagg catcgtggtg tcacgctcgt cgtttggtat ggcttcattc agctccggtt
     2401 cccaacgatc aaggcgagtt acatgatccc ccatgttgtg caaaaaagcg gttagctcct
     2461 tcggtcctcc gatcgttgtc agaagtaagt tggccgcagt gttatcactc atggttatgg
     2521 cagcactgca taattctctt actgtcatgc catccgtaag atgcttttct gtgactggtg
     2581 agtactcaac caagtcattc tgagaatagt gtatgcggcg accgagttgc tcttgcccgg
     2641 cgtcaacacg ggataatacc gcgccacata gcagaacttt aaaagtgctc atcattggaa
     2701 aacgttcttc ggggcgaaaa ctctcaagga tcttaccgct gttgagatcc agttcgatgt
     2761 aacccactcg tgcacccaac tgatcttcag catcttttac tttcaccagc gtttctgggt
     2821 gagcaaaaac aggaaggcaa aatgccgcaa aaaagggaat aagggcgaca cggaaatgtt
     2881 gaatactcat actcttcctt tttcaatatt attgaagcat ttatcagggt tattgtctca
     2941 tgagcggata catatttgaa tgtatttaga aaaataaaca aataggggtt ccgcgcacat
     3001 ttccccgaaa agtgccacct gacgtctaag aaaccattat tatcatgaca ttaacctata
     3061 aaaataggcg tatcacgagg ccctttcgtc ttcaagaaaa ttgtcgacca tagtgactgg
     3121 atatgttgtg ttttacagta ttatgtagtc tgttttttat gcaaaatcta atttaatata
     3181 ttgatattta tatcatttta cgtttctcgt tcaactttat tatacaaagt tgcggacgcg
     3241 atcgccggcg gataacaatt tcacacagga tatattttca gttactgtgg agttaatact
     3301 gcctttatat ttacattcag tctctggcat cttatcttct ccagtaggca atgctatgtt
     3361 ttcctgattg ctattgatct tcatcctgca tccatgcctt gaattgctga agcacatact
     3421 ccaatctttg cattctggca ctatctgaga atgtctttcc gtaggaggtt tgttcaatgg
     3481 ttcactgcag actgtgagca atgatccctg tgtgactact actgccattg tggttctggg
     3541 gacactctaa ggccatgatg taggcagcac attctgtggg ggcaaagggg aaggaatccc
     3601 atgaactttg aacttggctt agcagcatac tggaattttg tggctctcaa gactgacacc
     3661 gatctagaga gatgcaaaat ccccctgaga cctttctgct tgggagacct ttcagaacca
     3721 aagctgtcat cagccagatg tgacacaagc tggtactcgg gcagggagtc catgtgtcca
     3781 tctggtactg atgtagaggc caggagacag atgtgtgagg gtgtgtctag tgctggctga
     3841 gtatccagtg ctggggtctt agggttattt aaatatggcc ccctcattcc tagcattatc
     3901 tatgcatgtt acgctaatga gagtgaggga agggtataca cgaaatgcca gactgtccct
     3961 cctatgttct ttctatgtac ttccatgatg gattctcttg tacaacagca ggtctcattt
     4021 tgtcttcccc tgcacataca ttattgtgct ttctgatagt tattcctcac taccagacct
     4081 catacggtcc tcactgattc tatctcaccc cacatctgct cttatgtcat gtatattcca
     4141 cgtgccccgt cttggagttc acacactctt ttctttgata aagagaattt gataaattct
     4201 cccgatgaca ctgttgagaa aaatgaaaac aaaaaacaca gttattcgcc tttttgagtc
     4261 tggattgggc tgtgcaggtc cacacagttc ctggcagcag caggagcagg gacgtggaca
     4321 cagctccacg ctgtcacctc caccggctga ggagatcctt cagtctttga gtgaccttga
     4381 ctcaggtgaa actgaaccct tggccttgcc acagaacaga atttcaggat gagctggtac
     4441 aaagcacagt tagagtttat taagagatat tttccccaag ggactggaga gataggtcag
     4501 tcgttaaggg cagttactgt tcttgcagag gacccaggct tgctttctag ccccagtgtg
     4561 gtagctcaca accatctgta actccaagtc caggggattt aacgcgtctt ttgttctcct
     4621 gccacaacct gtccacagat gcccaggctg actctccact tcagctggag agagagagtg
     4681 caggtgtctg accacgaact gcagcatgct aactagaatg gcttcgtgtg gatctcaggg
     4741 aaccttcgct ttcaaagaag cgtgcaccca ttcccacagg gtcaggtttt caggtttcat
     4801 tttcatcccc accagcagtg caagaaggcc acctcacccg gcaccagcat ttcctagccc
     4861 ctgtttttat gaggaggatc attcttatgg cactgagata gaatctcaat gtcattttga
     4921 tctgcacgtc cctgagtcgc taaagatgtt gaacattttc cgtacattga tcggcaattt
     4981 atgcttctct tgacaatagc tgaatggaca gttttcctgc aggttttgtt ggttattttg
     5041 tggttttgtt tgtttgtttt gtttttgaga tagggtctta ccatgtagct ctggctggct
     5101 tagaactcac tatgtagacc agataggcct ggaactcaga gagaaccccc tgcctctgtc
     5161 tcccctgtgt tgggattaaa ggtgtacacc accataccca gcctggattt ttttttttat
     5221 gtttaatttg ttctacgtat ttttatgctc tgggtattaa tcttctgaca gacgtgtatc
     5281 tggcaaagcc ttcctcccat tctggaggct gtcttgtttc cctgtgaact gcttccactc
     5341 ctcctatccg ccaacactcg ctgtaactcc ctgagctgtc tagttctttg gcagaaagta
     5401 cctgcccata cccccccccc cccagctttg gtgtttatag tcttgttttc aagccttata
     5461 gcatggtctt gctgcacagc agttaagttc agtcatgaat gagctagcat ccggtctatc
     5521 ctcggcgtgc acggaggtca gacagatgtg tgacatggga gtaccagcag cggatagcat
     5581 ccccacgcct ggcaaataca attctgaagc atctcgttct ctccttcgat tctgtggctc
     5641 catctgggtt cacagcctga aatacctgtg aggtaaaaaa gtgtgttctt ggagtagtgt
     5701 tttcttcaca gaccctcaaa agagtcaaaa gatctgaatg caggctctga tggagctgct
     5761 gtgtagttaa aattgtgagc acatcaaggt gaaaattctc ccttggagca ggttcctggt
     5821 cgtcatagct actacagagg cagctgttgt tttcggttct tggcttacat tctggggatg
     5881 ggtgtgtgtg tgtgtgtgtg tgtgacagga catacacata gctgtggagg tcaggagaca
     5941 actgtggaac tgtgggagtc aaattctctc cttccacaat gtgtactcct gggcttcctt
     6001 ctcagatcat aaagtttgac tgcaagcctc cttttcttct gagccctctt gctgcccagt
     6061 ctttaatggc aatagctaga caaatatcaa gtgaattgct acagggcttc cttttcttgg
     6121 tgagagtcac acattccagt ctttgtatct ttgcaaaact ttagtttaat tccccacttc
     6181 caaaacggtg tttatttggg ttttgtttgt ttgtttgttt gttttcccaa agtgttgtca
     6241 ggattttcat agctctgatg agagaatggc ttccaaattc ccagtcctca agtgctgttc
     6301 tgtgctgtgg ggttgaggag accatcaagc tagaattctt gaattattaa cttgtgtcat
     6361 cacagatact ttatatattc tataattcat atggaaataa tcatgatttc ctaacttctc
     6421 tattaacaag aatcattcca ttgacttaat ttaaacattt caaccagcca catgttcgag
     6481 gggggggggc tggggaccta tttgctcagg ctatattgct attttttaat taggtatttt
     6541 ctttatttac atttcaaatg ttatcccatt tcccagtttc cactccaaaa atcccctatc
     6601 ccctcccccc tccccctgct ccccaaccca ccaactccca ttcgtggtcc tggtattccc
     6661 ctatactggg gcatagagcc ttcacaggac caagggcctc tcctcccatt gatgacagac
     6721 taggccatcc tctgctacat atacagctag agtcacaagt tccaccatgt gttttctttg
     6781 atttgtggta gagttccaag gagctctggg ggtactggtt agttcatatt gttgttcctc
     6841 ctatggggct tcagtcagtc cccttcagct ccctgggtac tttctctagc tccttcattg
     6901 gggaccttgt gcttcgtcca atggatgact gtgagcatcc acttctgtat ttgccaggca
     6961 ctggcagagc ctcacaggag acagctatat caggctcctg tcagctagct ctagttagca
     7021 tctgcctagt gtctgggtgt ggtggttgtt tatgggatgt atccccaagt ggggcagtct
     7081 ctggatggtc gttccttcag gctctgctcc aaactttgtt tctgtaactc cttccatggg
     7141 tattttgttc ccccttctaa aaaggattct gagcttctgg gctaatattc tgtcgctatt
     7201 tttaagtaca acaaaattca ctggatctgt ttttgtgtag aatttttaac tttaaattta
     7261 aagcaaggtt acaatgtggt tccctttcac agggcatctt tttttctcat attggagcac
     7321 cctaaaattg ctgtgaataa taaacttttg aaaactaagc cttctaggcc agagtggcat
     7381 tgaaaggaaa agtgaataca ttttaagatt tctggcaggt taaaccaact aaaaggaaat
     7441 tttctttaag atgaagccta caagttattg atgtcaaggc gacccagaga tgaaaaacgg
     7501 ccgcacaaat tacagcgaaa agatggatag tcagctgaga gctcagtagt taagagccca
     7561 cactgctccg gcagagggtc tggacttgat tccagacacg tgtgaaggga ggttcacagc
     7621 tgcctatgac cgtagctcca ggaggatgca acgccctctt cccgtctcca tggttcatct
     7681 ggacccacat gctcccatgc atagacacac ataatccatg aaattagaaa taaaaaacag
     7741 atatttttaa aaggttaggt tttgttccca cattaggttc caagtctcct ggaggcaggt
     7801 acaaagctgt atttgtttgt ttgtctgttg gttgttgttt ttaaaagcta tattttggtc
     7861 attgtccaca tgagtagatt cccaacttaa aaaaataaca agcacttcac agtttcacag
     7921 gcgtgcagaa agaaccagaa cattgtttgt ctttagattc aggggtccag aatgaactca
     7981 agtaagatgt ttcttttaac ttcattaaca actgaagctt ttacatataa atgaagacat
     8041 ttaaaaaaaa gatattaaga aataaaatat tagttaagaa tcatgttcct tataaataag
     8101 acttcttttt tcataagtct aaatagtgta ttgctggaag gccattctcc ctagtttctg
     8161 tgatgtcata gctggtgttt aaaggctgat gggtgggaag taaacaaggc gcataacgat
     8221 accacgatat caacaagttt gtacaaaaaa gcaggctggc gccggaaccg aagttcctat
     8281 tccgaagttc ctattctcta gaaagtatag gaacttcgaa ccctttccca caccaccctc
     8341 cacacttgcc ccaaacactg ccaactatgt aggaggaagg ggttgggact aacagaagaa
     8401 cccgttgtgg ggaagctgtt gggagggtca ctttatgttc ttgcccaagg tcagttgggt
     8461 ggcctgcttc tgatgaggtg gtcccaaggt ctggggtaga aggtgagagg gacaggccac
     8521 caaggtcagc cccccccccc tatcccatag gagccaggtc cctctcctgg acaggaagac
     8581 tgaaggggag atgccagaga ctcagtgaag cctggggtac cctattggag tccttcaagg
     8641 aaacaaactt ggcctcacca ggcctcagcc ttggctcctc ctgggaactc tactgccctt
     8701 gggatcccct tgtagttgtg ggttacatag gaagggggac gggattcccc ttgactggct
     8761 agcctactct tttcttcagt cttctccatc tcctctcacc tgtctctcga ccctttccct
     8821 aggatagact tggaaaaaga taaggggaga aaacaaatgc aaacgaggcc agaaagattt
     8881 tggctgggca ttccttccgc tagcttttat tgggatcccc tagtttgtga taggcctttt
     8941 agctacatct gccaatccat ctcattttca cacacacaca caccactttc cttctggtca
     9001 gtgggcacat gtccagcctc aagtttatat caccaccccc aatgcccaac acttgtatgg
     9061 ccttgggcgg gtcatccccc cccccacccc cagtatctgc aacctcaagc tagcttgggt
     9121 gcgttggttg tggataagta gctagactcc agcaaccagt aacctctgcc ctttctcctc
     9181 catgacaacc aggtcccagg tcccgaaaac caaagaagaa gaaccctaac aaagaggaca
     9241 agcggcctcg cacagccttc actgctgagc agctccagag gctcaaggct gagtttcaga
     9301 ccaacaggta cctgacagag cagcggcgcc agagtctggc acaggagctc ggtacccgga
     9361 agatctggac tctagagaat tccgcccctc tccctccccc ccccctaacg ttactggccg
     9421 aagccgcttg gaataaggcc ggtgtgcgtt tgtctatatg ttattttcca ccatattgcc
     9481 gtcttttggc aatgtgaggg cccggaaacc tggccctgtc ttcttgacga gcattcctag
     9541 gggtctttcc cctctcgcca aaggaatgca aggtctgttg aatgtcgtga aggaagcagt
     9601 tcctctggaa gcttcttgaa gacaaacaac gtctgtagcg accctttgca ggcagcggaa
     9661 ccccccacct ggcgacaggt gcctctgcgg ccaaaagcca cgtgtataag atacacctgc
     9721 aaaggcggca caaccccagt gccacgttgt gagttggata gttgtggaaa gagtcaaatg
     9781 gctctcctca agcgtattca acaaggggct gaaggatgcc cagaaggtac cccattgtat
     9841 gggatctgat ctggggcctc ggtgcacatg ctttacatgt gtttagtcga ggttaaaaaa
     9901 cgtctaggcc ccccgaacca cggggacgtg gttttccttt gaaaaacacg atgataagct
     9961 tgccacaacc atggaagatc ccgtcgtttt acaacgtcgt gactgggaaa accctggcgt
    10021 tacccaactt aatcgccttg cagcacatcc ccctttcgcc agctggcgta atagcgaaga
    10081 ggcccgcacc gatcgccctt cccaacagtt gcgcagcctg aatggcgaat ggcgctttgc
    10141 ctggtttccg gcaccagaag cggtgccgga aagctggctg gagtgcgatc ttcctgaggc
    10201 cgatactgtc gtcgtcccct caaactggca gatgcacggt tacgatgcgc ccatctacac
    10261 caacgtgacc tatcccatta cggtcaatcc gccgtttgtt cccacggaga atccgacggg
    10321 ttgttactcg ctcacattta atgttgatga aagctggcta caggaaggcc agacgcgaat
    10381 tatttttgat ggcgttaact cggcgtttca tctgtggtgc aacgggcgct gggtcggtta
    10441 cggccaggac agtcgtttgc cgtctgaatt tgacctgagc gcatttttac gcgccggaga
    10501 aaaccgcctc gcggtgatgg tgctgcgctg gagtgacggc agttatctgg aagatcagga
    10561 tatgtggcgg atgagcggca ttttccgtga cgtctcgttg ctgcataaac cgactacaca
    10621 aatcagcgat ttccatgttg ccactcgctt taatgatgat ttcagccgcg ctgtactgga
    10681 ggctgaagtt cagatgtgcg gcgagttgcg tgactaccta cgggtaacag tttctttatg
    10741 gcagggtgaa acgcaggtcg ccagcggcac cgcgcctttc ggcggtgaaa ttatcgatga
    10801 gcgtggtggt tatgccgatc gcgtcacact acgtctgaac gtcgaaaacc cgaaactgtg
    10861 gagcgccgaa atcccgaatc tctatcgtgc ggtggttgaa ctgcacaccg ccgacggcac
    10921 gctgattgaa gcagaagcct gcgatgtcgg tttccgcgag gtgcggattg aaaatggtct
    10981 gctgctgctg aacggcaagc cgttgctgat tcgaggcgtt aaccgtcacg agcatcatcc
    11041 tctgcatggt caggtcatgg atgagcagac gatggtgcag gatatcctgc tgatgaagca
    11101 gaacaacttt aacgccgtgc gctgttcgca ttatccgaac catccgctgt ggtacacgct
    11161 gtgcgaccgc tacggcctgt atgtggtgga tgaagccaat attgaaaccc acggcatggt
    11221 gccaatgaat cgtctgaccg atgatccgcg ctggctaccg gcgatgagcg aacgcgtaac
    11281 gcgaatggtg cagcgcgatc gtaatcaccc gagtgtgatc atctggtcgc tggggaatga
    11341 atcaggccac ggcgctaatc acgacgcgct gtatcgctgg atcaaatctg tcgatccttc
    11401 ccgcccggtg cagtatgaag gcggcggagc cgacaccacg gccaccgata ttatttgccc
    11461 gatgtacgcg cgcgtggatg aagaccagcc cttcccggct gtgccgaaat ggtccatcaa
    11521 aaaatggctt tcgctacctg gagagacgcg cccgctgatc ctttgcgaat acgcccacgc
    11581 gatgggtaac agtcttggcg gtttcgctaa atactggcag gcgtttcgtc agtatccccg
    11641 tttacagggc ggcttcgtct gggactgggt ggatcagtcg ctgattaaat atgatgaaaa
    11701 cggcaacccg tggtcggctt acggcggtga ttttggcgat acgccgaacg atcgccagtt
    11761 ctgtatgaac ggtctggtct ttgccgaccg cacgccgcat ccagcgctga cggaagcaaa
    11821 acaccagcag cagtttttcc agttccgttt atccgggcaa accatcgaag tgaccagcga
    11881 atacctgttc cgtcatagcg ataacgagct cctgcactgg atggtggcgc tggatggtaa
    11941 gccgctggca agcggtgaag tgcctctgga tgtcgctcca caaggtaaac agttgattga
    12001 actgcctgaa ctaccgcagc cggagagcgc cgggcaactc tggctcacag tacgcgtagt
    12061 gcaaccgaac gcgaccgcat ggtcagaagc cgggcacatc agcgcctggc agcagtggcg
    12121 tctggcggaa aacctcagtg tgacgctccc cgccgcgtcc cacgccatcc cgcatctgac
    12181 caccagcgaa atggattttt gcatcgagct gggtaataag cgttggcaat ttaaccgcca
    12241 gtcaggcttt ctttcacaga tgtggattgg cgataaaaaa caactgctga cgccgctgcg
    12301 cgatcagttc acccgtgcac cgctggataa cgacattggc gtaagtgaag cgacccgcat
    12361 tgaccctaac gcctgggtcg aacgctggaa ggcggcgggc cattaccagg ccgaagcagc
    12421 gttgttgcag tgcacggcag atacacttgc tgatgcggtg ctgattacga ccgctcacgc
    12481 gtggcagcat caggggaaaa ccttatttat cagccggaaa acctaccgga ttgatggtag
    12541 tggtcaaatg gcgattaccg ttgatgttga agtggcgagc gatacaccgc atccggcgcg
    12601 gattggcctg aactgccagc tggcgcaggt agcagagcgg gtaaactggc tcggattagg
    12661 gccgcaagaa aactatcccg accgccttac tgccgcctgt tttgaccgct gggatctgcc
    12721 attgtcagac atgtataccc cgtacgtctt cccgagcgaa aacggtctgc gctgcgggac
    12781 gcgcgaattg aattatggcc cacaccagtg gcgcggcgac ttccagttca acatcagccg
    12841 ctacagtcaa cagcaactga tggaaaccag ccatcgccat ctgctgcacg cggaagaagg
    12901 cacatggctg aatatcgacg gtttccatat ggggattggt ggcgacgact cctggagccc
    12961 gtcagtatcg gcggaattcc agctgagcgc cggtcgctac cattaccagt tggtctggtg
    13021 tcaaaaataa taataaccgg gcagggggga tctaagctct agataagtaa tgatcataat
    13081 cagccatatc acatctgtag aggttttact tgctttaaaa aacctcccac acctccccct
    13141 gaacctgaaa cataaaatga atgcaattgt tgttgttaac ttgtttattg cagcttataa
    13201 tggttacaaa taaagcaata gcatcacaaa tttcacaaat aaagcatttt tttcactgca
    13261 ttctagttgt ggtttgtcca aactcatcaa tgtatcttat catgtctgga tccggaataa
    13321 cttcgtatag catacattat acgaagttat gtttaaacgg cgcgccccgg aattcgcctt
    13381 ctgcaggagc gtacagaacc cagggccctg gcacccgtgc agaccctggc ccaccccacc
    13441 tgggcgctca gtgcccaaga gatgtccaca cctaggatgt cccgcggtgg gtggggggcc
    13501 cgagagacgg gcaggccggg ggcaggcctg gccatgcggg gccgaaccgg gcactgccca
    13561 gcgtgggcgc gggggccacg gcgcgcgccc ccagcccccg ggcccagcac cccaaggcgg
    13621 ccaacgccaa aactctccct cctcctcttc ctcaatctcg ctctcgctct tttttttttt
    13681 cgcaaaagga ggggagaggg ggtaaaaaaa tgctgcactg tgcggcgaag ccggtgagtg
    13741 agcggcgcgg ggccaatcag cgtgcgccgt tccgaaagtt gccttttatg gctcgagcgg
    13801 ccgcggcggc gccctataaa acccagcggc gcgacgcgcc accaccgccg agaccgcgtc
    13861 cgccccgcga gcacagagcc tcgcctttgc cgatcctcta gagtcgagat ccgccgccac
    13921 catgattgaa caagatggat tgcacgcagg ttctccggcc gcttgggtgg agaggctatt
    13981 cggctatgac tgggcacaac agacaatcgg ctgctctgat gccgccgtgt tccggctgtc
    14041 agcgcagggg cgcccggttc tttttgtcaa gaccgacctg tccggtgccc tgaatgaact
    14101 gcaggacgag gcagcgcggc tatcgtggct ggccacgacg ggcgttcctt gcgcagctgt
    14161 gctcgacgtt gtcactgaag cgggaaggga ctggctgcta ttgggcgaag tgccggggca
    14221 ggatctcctg tcatctcacc ttgctcctgc cgagaaagta tccatcatgg ctgatgcaat
    14281 gcggcggctg catacgcttg atccggctac ctgcccattc gaccaccaag cgaaacatcg
    14341 catcgagcga gcacgtactc ggatggaagc cggtcttgtc gatcaggatg atctggacga
    14401 agagcatcag gggctcgcgc cagccgaact gttcgccagg ctcaaggcgc gcatgcccga
    14461 cggcgaggat ctcgtcgtga cccatggcga tgcctgcttg ccgaatatca tggtggaaaa
    14521 tggccgcttt tctggattca tcgactgtgg ccggctgggt gtggcggacc gctatcagga
    14581 catagcgttg gctacccgtg atattgctga agagcttggc ggcgaatggg ctgaccgctt
    14641 cctcgtgctt tacggtatcg ccgctcccga ttcgcagcgc atcgccttct atcgccttct
    14701 tgacgagttc ttctgagcgg gactctgggg ttcgaaatga ccgaccaagc gacgcccaac
    14761 ctgccatcac gagatttcga ttccaccgcc gccttctatg aaaggttggg cttcggaatc
    14821 gttttccggg acgccggctg gatgatcctc cagcgcgggg atctcatgct ggagttcttc
    14881 gcccaccccc cggatctaag ctctagataa gtaatgatca taatcagcca tatcacatct
    14941 gtagaggttt tacttgcttt aaaaaacctc ccacacctcc ccctgaacct gaaacataaa
    15001 atgaatgcaa ttgttgttgt taacttgttt attgcagctt ataatggtta caaataaagc
    15061 aatagcatca caaatttcac aaataaagca tttttttcac tgcattctag ttgtggtttg
    15121 tccaaactca tcaatgtatc ttatcatgtc tggatccggg ggtaccgcgt cgagaagttc
    15181 ctattccgaa gttcctattc tctagaaagt ataggaactt cgtcgagata acttcgtata
    15241 gcatacatta tacgaagtta tgtcgagata tctagaccca gctttcttgt acaaagtggt
    15301 tgatatctct atagtcgcag taggcggttt ctctgaatgt ccagtaagaa gagaagggct
    15361 acccagtctt tttaggattt atttatttat gttttttggc tgtttgtttt gtttttaata
    15421 tgtgagtgtc ctgtcagcac gtatatttgc atgccaaaag agggcatcag attccattgt
    15481 agatggttgt gatccaccat gtggttactg ggaatcgaac tcaagacctc ctctggaaga
    15541 gcagccagtg ctcttaactg cagagtcgtt gttccaagga ttggccagtc ttgatgcaca
    15601 gtctggaaaa aaatcttact cttactgatt cctagtgttc tgaatgacgc aaacccggag
    15661 aaaaggacac ccaggtccta ggacatccaa ctgttaattc tgctgcccta ctctgtgaac
    15721 cacaggtcct tctgctgaac tactctgtga accacaggtc cttctgaggg cggccctccc
    15781 atgaagctga cataaccaca cctggccccc acgctcacct gcacagtttt cttgggagat
    15841 gaagctgctt ggcctctctc tactcgcagt gaccattctg ctttgctgta acatggctcg
    15901 acctgaaata aagaagaaga acggtgaggc acggtgttcc tggggtggct tgggtcgggg
    15961 aaccttccct ctgagaagtc caaggaactc cttggtactt cgctcccaag actcatcttg
    16021 tgatattctt ccgcagtttt ttccaaacct ggctattgcc cagagtatcg ggttccctgc
    16081 ccctttgtcc ttatacctaa atgcaggcgt gataaaggct gcaaggacgc cctgaagtgt
    16141 tgcttcttct actgccagat gcgctgtgtg gatccatggg agagcccaga ataggtgagc
    16201 ggcccccaag acgctatttg ccacgctcct tctagaaatg cgtgtggagt caaaggcagc
    16261 tgcgatctgt ctgtatctct agacagcatg gcaatcagag catctaaatt aattagaatt
    16321 atccagagat tgtcctcatt cccagaaaag gcatccgaga tggcgcaacg caattaatga
    16381 taacttcgta tagcatacat tatacgaagt tatggtctga gctcgccatc agttcaataa
    16441 tttccaagct tcccaactgc tactgaatgt ttcttaggcg tattttcagt ggcctctttt
    16501 cacatcttat agcaacgaag catttcacac tataccttaa attataaagg gatttttttg
    16561 aaatcataat ttcttacttg gcacttacgg aagcacttac tcttagccct taattcgctg
    16621 ccagcacacc tcggtgttca tggaacgaga acacgtagca tgatccagag catggtgacc
    16681 aggtgaccca gaaccacgtc tccagcatgg tttacatctg ttcttatctc tgttctttct
    16741 agacaaaccg gagaaaacac atgtgattca gtttcagtcg aggatagccg gcctctgttt
    16801 cctcctccga gaggcccatc ctgaaactaa agattaagtg cttgttaata tgagtacaaa
    16861 ataaaggaat aaagtgttgt gtatttgttt gttttctgtt gcaattaaaa aaaatacctt
    16921 aatctgggac tttacaaata cggaagtttt acaacccgca ctgcaaaata tacttgaaag
    16981 aatgcccacg ccgggcgtgg tggcgcaggc ctttaatccc agcacttggg aggcagaggc
    17041 aggcagattt ctgagttcga ggccagcctg gtctacagag tgagttccag gacagccaga
    17101 actacacaga gaaaccctgt ctcaaaaaac aacaacaaca aaaaaaggta tgacaattgt
    17161 aaatgcatac actcaaaaca ctgagacacc caatttcaaa taacaaacaa taagagggca
    17221 agctaagtca gatgggtcca gacagaatgg tagggaggga ttttataccc gactctcagc
    17281 cacactcaaa gtcaaaaaga aactgcagag ttaaactatc ctggaaatca aatagactta
    17341 acaggtatct ataggatatt caacacaatc aaatttattt tcagcagaat tatctaaaat
    17401 aggctgtatt gtgggtcaca aagcaaacct taataaataa aaagtaacta aaataatttc
    17461 gtgtgtattg tcagatcaca gtacagagaa accggaggtc aggagctgtg cccaaagact
    17521 ctgggatact ttcttgagta gagagatgag ggggagagca tccgtagaac aaaatgaaaa
    17581 tgagaacaca gctttatctt tgcaaaatgg ccaaggcagt tctaaaggaa aagttgtagt
    17641 taccagagtt tatacaggga gtcactgtga tgatcaggta agagatttaa aatgttaaac
    17701 agttaaatta aaatgaaagc atcattttgg aggctcatag aaaaacagct aaggcagttc
    17761 taacaaaact tatatttatc aatatttgct tttaattaaa tctgagaaat cttaaataaa
    17821 taacctcaag gatactagac aaataatggc aagccaaaca gtaaagagaa tctcttataa
    17881 gcatcacctg tctgtcaatt aaaaaaaaaa aaaagcttat ggccaataag ctgaggcaga
    17941 gactaagagg tgagagaatt ctgggaaata gtgagaggct cgggagattc ctctggaaac
    18001 acagaggaaa ccagcaggca gctaaactca agataaaata aaggaaagac tcactggcca
    18061 gatgctgagg aagaagcagg ccgggactga agggaaggtt acaaacctgt aggtaactga
    18121 acccaggtta gaattaaaaa gataataagt taacaacaag tcagaggaca agccaaaact
    18181 tactgtctag gcatttatta ataagtaatt agtctctgag ttgtcattcc tggagcaggc
    18241 actgggaggg aaaaaaatgg acttacattt ttttttcacc aagctcaaaa gcagtggctg
    18301 gcaagaaatc atgaaggtca gggaggagat gcgttaaata gagactgaaa gaaaagcaac
    18361 tggagagcca tagaatcagg acaaggcact ggcacaaaaa caggcatcca gaccaatggg
    18421 aggagacaga aaaccagaaa taaacctgtg aaaacacagc catctgagtt tccccaaaga
    18481 tgccaaaacc cactcctccg gctctgccgt cacagcacgg acagtttgtc ttgtaggctc
    18541 aggccagctt cactccagag ctgctactgt ccttaatgat cgccccacag ttctggcatc
    18601 tccaatatcc tgggatcttc actgaaactg aggttccacc ttcatcaaca gcctcctggc
    18661 ttctcttcgg ggactctgat cctgcctccc ggtgccaagc gtctgatctt cttcattaca
    18721 cttttagtcc agggttctca ctgcagtgaa gctagacctt ccccagtagc ctcttccagc
    18781 ctttcttcat ggtgactctg accttgccac tcaatgtcag gcctcaactg ctctccttga
    18841 cccctttatt ccttcaaaac cagcactgcc tggaaaaccc ttgcacagta ccaagtctgg
    18901 ctgccaacag caggaccaca gcttctatgt gtggactatg aagaaatcct ctcctaaagg
    18961 tatcacctta atgatgatga tcttattaat cttattaatc acagctgatt cttcagccct
    19021 agctaagtaa tgttgactgt cccagtaatg cacagttttt tcttccacag attgttaatt
    19081 ctagtgcctt acacaaaaag ccctggatag tctttgcttc cttctgaagt ttcagaagtt
    19141 atgtctccat tgcctggacc tatttccatc caagtactag ccagtcccaa ccctgtttag
    19201 cttcagagat cagtcaagat ggggcatatt tagaatagtg tggctatacg cacctgtacc
    19261 cgtctcaata ttcctatttt ccaaacttcc ataacattca ttgagcttta agcactgaat
    19321 ggctttccca acccaaagca gcaagacgct tccataatcc ttatccaaaa aaaacagaga
    19381 aaaggtccag tccaccacag caagattcta ctctctgctc ttaatttctg ttctagatgt
    19441 tctgttgctg tgatgaaaca ccaaccaaac acaacttggg gaggaagtgt gccttagtta
    19501 cttctttagt gctgtaaaga gacactctgc ccaaggcagc ttacagaagg aaatgcttat
    19561 gggggttcac agttttagag gatgagtcat gaccattgtg gtagggagca gggcaacagg
    19621 caggcatggt gctggagcag tatatgatag cttacatata gagacacaat tcccaggcag
    19681 agagagggga ggagggagag aggaagagag ggagggaggg agggagggag ggagggaggg
    19741 agggagagag agagagagag agagagagag agagagagag agagagagag aacgcagatg
    19801 ccaccctcag tgatacacct cctccaacaa gctccgcctc caaatccttc ccaaatagtt
    19861 ccaccaaatg gcaaccaagt attcaaacat atgatcctat ggggactgct cccattcaac
    19921 ccactacaaa atggtttatt tagcttacac cccaaacatg gtctgtcgtt aagagaagtc
    19981 aggacaggaa ccatgggaaa actttgttta ctggcttctt tcctctgaat tgctcagccc
    20041 aatttttgac aaagcctggg ctcatctatc cagtgagtgg cactgcctac aatgaactga
    20101 gccctgcctc atcaataatt aaccttgaat atgcctccac agacatgtcc acagaccaat
    20161 ctgatggagg catttttctc aactgaggtc tcctcttacc agaggacttt agattgtatc
    20221 aagttgacaa aatctaatga gcacaaccag tcataaagaa agtacaaaat tacacagtgg
    20281 ggaaatccca gtaggtggcc ccagaacagc tcctaaaaag gcaaacagtg ctgttgaagt
    20341 tccggagtga ggagcaacag atcgctcatc catccctccg tgctatttaa attgttacat
    20401 tgtattgaag agctgcttgc cacattcatg atggtagaac acgtctactc tctgtgccct
    20461 ctatctcgtc aatccagcaa ttccatctct atatcacact tacactctcc aaaataaatg
    20521 tgcgaggata ttcatggcaa tgccccttat cagagtcaaa gctacaaagt ggatacatat
    20581 agttctgctg acctgacttt tattctttgt ttttggttgg ttggtttggg gttttgttgc
    20641 tgttgtttgc ttgtttgttt tgttggttga ctgtaagaat atttttggga gcttttctat
    20701 gttccccttt gttcccaaat aaatatcaca gagaccttat atttattaca agttgcaagc
    20761 actataacta ggcagatagt catttgatta taacccaacc atgctggcct ggactacttc
    20821 ccagcttccc agtcatgtca ttacttgtct tctgagtcct tttgtatttt aataacccac
    20881 aaagtcacat ttatgttgcc catttgctaa tgaatgtgag acagtccact gagcatagtt
    20941 acgctgccag tgcctacacg acccctctta cattattaaa tttggctata agtttactgt
    21001 tctttttctt tatgttttcc ttctgcccct cttttaacta tgtagctcag gcaaggtcaa
    21061 gcactcaaga tctatgacat cactagccct ggtggtagtt gttattattc tgagggtttg
    21121 ctacacccct tgttggtttt aaatattcac taggggtgtc taccccattt cagaccattt
    21181 agttcccaga caaaagacac agagaacttt tggatttata acaaacctta tagcaccaca
    21241 gctgggcaga tatcaaccct ctaagctatc ttgtctgctt ccctgctcaa atccccataa
    21301 atgcttgcct ctgttttgtt tgcactgctc ctgcttcatc agactagccc tcatggccac
    21361 atgctcatgg tccatactac cccatggcga ctcctcttcc tcctccctgg tccttctctg
    21421 acccccagcc tggaaacctt cacactgcct gcctctttct tgtctagttc tgtctatcag
    21481 caactttatt aaccaatcag ggataacttg gaaggcaaag tttacacatc attttgtatg
    21541 cacaagaatc tgctcgttgg acagtagtaa gcacat
//
