# Supplementary material for: CRISPR-Cas9 enables conditional mutagenesis of challenging loci
Source: Sci Rep. 2016 Sep 1;6:32326. doi: 10.1038/srep32326 (PMC5007477; doi:10.1038/srep32326)
Supplement: Supplementary File 3 [file srep32326-s3.zip › gb/HEP01006_A05_vector.gb]

LOCUS       40957#L1L2_gt0_Del_LacZ#R3R4_pBR_amp        16738 bp    dna     circular UNK 
ACCESSION   unknown
SOURCE      Mus musculus
  ORGANISM  Mus musculus
            Eukaryota; Metazoa; Chordata; Craniata; Vertebrata; Euteleostomi;
            Mammalia; Eutheria; Euarchontoglires; Glires; Rodentia;
            Sciurognathi; Muroidea; Muridae; Murinae; Mus.
COMMENT     cassette: L1L2_gt0_Del_LacZ
COMMENT     design_id: 40957
COMMENT     backbone: R3R4_pBR_amp
COMMENT     transcript_id: ENSMUST00000101341
FEATURES             Location/Qualifiers
     misc_feature    29..152
                     /note="R4 gateway site"
                     /label="R4 gateway site"
     misc_feature    161..3098
                     /note="pBR322"
                     /label="pBR322"
     CDS             complement(2030..2890)
                     /note="AmpR"
                     /label="AmpR"
     misc_feature    3109..3232
                     /note="R3 gateway site"
                     /label="R3 gateway site"
     misc_feature    3238..3245
                     /note="AsiSI"
                     /label="AsiSI"
     misc_feature    1..3270
                     /note="Synthetic Backbone"
                     /label="Synthetic Backbone"
     exon            4029..4229
                     /db_xref="ENSEMBL:ENSMUSE00001296241"
                     /rank="17"
                     /note="ENSMUSE00001296241"
                     /label="ENSMUSE00001296241"
     exon            4370..4511
                     /db_xref="ENSEMBL:ENSMUSE00001211473"
                     /rank="18"
                     /note="ENSMUSE00001211473"
                     /label="ENSMUSE00001211473"
     exon            4846..4976
                     /db_xref="ENSEMBL:ENSMUSE00001296775"
                     /rank="19"
                     /note="ENSMUSE00001296775"
                     /label="ENSMUSE00001296775"
     exon            6283..6363
                     /db_xref="ENSEMBL:ENSMUSE00001207192"
                     /rank="20"
                     /note="ENSMUSE00001207192"
                     /label="ENSMUSE00001207192"
     misc_feature    3271..7718
                     /note="5 arm"
                     /label="5 arm"
     misc_feature    7746..7770
                     /note="B1 Gateway"
                     /label="B1 Gateway"
     misc_feature    7783..7830
                     /note="Frt"
                     /label="Frt"
     intron          7831..8705
                     /note="mouse En2 intron"
                     /label="mouse En2 intron"
     misc_feature    7869..7889
                     /note="LAR4"
                     /label="LAR4"
     misc_feature    8703..8705
                     /note="Splice Acceptor"
                     /label="Splice Acceptor"
     exon            8706..8745
                     /note="mouse En2 exon"
                     /label="mouse En2 exon"
     misc_feature    8740..8747
                     /note="Frame 0 insert"
     misc_feature    8748..8780
                     /note="'self-cleaving' 2A peptide"
                     /label="'self-cleaving' 2A peptide"
     misc_feature    8748..8801
                     /note="'self-cleaving' 2A peptide"
                     /label="'self-cleaving' 2A peptide"
     misc_feature    8781..8801
                     /note="'self-cleaving' 2A peptide"
                     /label="'self-cleaving' 2A peptide"
     gene            8802..9593
                     /gene="NeoR"
                     /note="NeoR"
                     /label="NeoR"
     misc_feature    9792..10034
                     /note="SV40 polyadenylation site"
                     /label="SV40 polyadenylation site"
     misc_feature    10051..10098
                     /note="Frt"
                     /label="Frt"
     misc_feature    10105..10138
                     /note="loxP"
                     /label="loxP"
     misc_feature    8720..8820
                     /note="FCHK del_lacz_gt0"
                     /label="FCHK del_lacz_gt0"
     misc_feature    8720..8737
                     /note="FCHK QC prefix region"
                     /label="FCHK QC prefix region"
     misc_feature    8738..8801
                     /note="FCHK QC critical region"
                     /label="FCHK QC critical region"
     misc_feature    8802..8820
                     /note="FCHK QC suffix region"
                     /label="FCHK QC suffix region"
     misc_feature    10154..10174
                     /note="B2 Gateway"
                     /label="B2 Gateway"
     misc_feature    7719..10204
                     /note="Synthetic Cassette"
                     /label="Synthetic Cassette"
     exon            10625..10774
                     /db_xref="ENSEMBL:ENSMUSE00001296337"
                     /type="targeted"
                     /rank="21"
                     /note="target exon 1 ENSMUSE00001296337"
     exon            10927..11046
                     /db_xref="ENSEMBL:ENSMUSE00001285204"
                     /type="targeted"
                     /rank="22"
                     /note="target exon 2 ENSMUSE00001285204"
     exon            11278..11453
                     /db_xref="ENSEMBL:ENSMUSE00001283728"
                     /type="targeted"
                     /rank="23"
                     /note="target exon 3 ENSMUSE00001283728"
     misc_feature    10205..11608
                     /note="Critical Region"
                     /label="Critical Region"
     misc_feature    11632..11665
                     /note="Downstream LoxP"
                     /label="Downstream LoxP"
     misc_feature    11609..11688
                     /note="synthetic loxP region"
                     /label="synthetic loxP region"
     exon            13841..14019
                     /db_xref="ENSEMBL:ENSMUSE00001259473"
                     /rank="24"
                     /note="ENSMUSE00001259473"
                     /label="ENSMUSE00001259473"
     exon            15009..15023
                     /db_xref="ENSEMBL:ENSMUSE00001016483"
                     /rank="25"
                     /note="ENSMUSE00001016483"
                     /label="ENSMUSE00001016483"
     exon            16149..16362
                     /db_xref="ENSEMBL:ENSMUSE00001313517"
                     /rank="26"
                     /note="ENSMUSE00001313517"
                     /label="ENSMUSE00001313517"
     misc_feature    11689..16738
                     /note="3 arm"
                     /label="3 arm"
ORIGIN      
        1 ccactggccg tcgttttaca ttaattaaca actttgtata gaaaagttga acgagaaacg
       61 taaaatgata taaatatcaa tatattaaat tagattttgc ataaaaaaca gactacataa
      121 tactgtaaaa cacaacatat ccagtcacta tggcggccgc aatcgggcag cgttgggtcc
      181 tggccacggg tgcgcatgat cgtgctcctg tcgttgagga cccggctagg ctggcggggt
      241 tgccttactg gttagcagaa tgaatcaccg atacgcgagc gaacgtgaag cgactgctgc
      301 tgcaaaacgt ctgcgacctg agcaacaaca tgaatggtct tcggtttccg tgtttcgtaa
      361 agtctggaaa cgcggaagtc agcgccctgc accattatgt tccggatctg catcgcagga
      421 tgctgctggc taccctgtgg aacacctaca tctgtattaa cgaagcgctg gcattgaccc
      481 tgagtgattt ttctctggtc ccgccgcatc cataccgcca gttgtttacc ctcacaacgt
      541 tccagtaacc gggcatgttc atcatcagta acccgtatcg tgagcatcct ctctcgtttc
      601 atcggtatca ttacccccat gaacagaaat cccccttaca cggaggcatc agtgaccaaa
      661 caggaaaaaa ccgcccttaa catggcccgc tttatcagaa gccagacatt aacgcttctg
      721 gagaaactca acgagctgga cgcggatgaa caggcagaca tctgtgaatc gcttcacgac
      781 cacgctgatg agctttaccg cagctgcctc gcgcgtttcg gtgatgacgg tgaaaacctc
      841 tgacacatgc agctcccgga gacggtcaca gcttgtctgt aagcggatgc cgggagcaga
      901 caagcccgtc agggcgcgtc agcgggtgtt ggcgggtgtc ggggcgcagc catgacccag
      961 tcacgtagcg atagcggagt gtatactggc ttaactatgc ggcatcagag cagattgtac
     1021 tgagagtgca ccatatgcgg tgtgaaatac cgcacagatg cgtaaggaga aaataccgca
     1081 tcaggcgctc ttccgcttcc tcgctcactg actcgctgcg ctcggtcgtt cggctgcggc
     1141 gagcggtatc agctcactca aaggcggtaa tacggttatc cacagaatca ggggataacg
     1201 caggaaagaa catgtgagca aaaggccagc aaaaggccag gaaccgtaaa aaggccgcgt
     1261 tgctggcgtt tttccatagg ctccgccccc ctgacgagca tcacaaaaat cgacgctcaa
     1321 gtcagaggtg gcgaaacccg acaggactat aaagatacca ggcgtttccc cctggaagct
     1381 ccctcgtgcg ctctcctgtt ccgaccctgc cgcttaccgg atacctgtcc gcctttctcc
     1441 cttcgggaag cgtggcgctt tctcatagct cacgctgtag gtatctcagt tcggtgtagg
     1501 tcgttcgctc caagctgggc tgtgtgcacg aaccccccgt tcagcccgac cgctgcgcct
     1561 tatccggtaa ctatcgtctt gagtccaacc cggtaagaca cgacttatcg ccactggcag
     1621 cagccactgg taacaggatt agcagagcga ggtatgtagg cggtgctaca gagttcttga
     1681 agtggtggcc taactacggc tacactagaa ggacagtatt tggtatctgc gctctgctga
     1741 agccagttac cttcggaaaa agagttggta gctcttgatc cggcaaacaa accaccgctg
     1801 gtagcggtgg tttttttgtt tgcaagcagc agattacgcg cagaaaaaaa ggatctcaag
     1861 aagatccttt gatcttttct acggggtctg acgctcagtg gaacgaaaac tcacgttaag
     1921 ggattttggt catgagatta tcaaaaagga tcttcaccta gatcctttta aattaaaaat
     1981 gaagttttaa atcaatctaa agtatatatg agtaaacttg gtctgacagt taccaatgct
     2041 taatcagtga ggcacctatc tcagcgatct gtctatttcg ttcatccata gttgcctgac
     2101 tccccgtcgt gtagataact acgatacggg agggcttacc atctggcccc agtgctgcaa
     2161 tgataccgcg agacccacgc tcaccggctc cagatttatc agcaataaac cagccagccg
     2221 gaagggccga gcgcagaagt ggtcctgcaa ctttatccgc ctccatccag tctattaatt
     2281 gttgccggga agctagagta agtagttcgc cagttaatag tttgcgcaac gttgttgcca
     2341 ttgctgcagg catcgtggtg tcacgctcgt cgtttggtat ggcttcattc agctccggtt
     2401 cccaacgatc aaggcgagtt acatgatccc ccatgttgtg caaaaaagcg gttagctcct
     2461 tcggtcctcc gatcgttgtc agaagtaagt tggccgcagt gttatcactc atggttatgg
     2521 cagcactgca taattctctt actgtcatgc catccgtaag atgcttttct gtgactggtg
     2581 agtactcaac caagtcattc tgagaatagt gtatgcggcg accgagttgc tcttgcccgg
     2641 cgtcaacacg ggataatacc gcgccacata gcagaacttt aaaagtgctc atcattggaa
     2701 aacgttcttc ggggcgaaaa ctctcaagga tcttaccgct gttgagatcc agttcgatgt
     2761 aacccactcg tgcacccaac tgatcttcag catcttttac tttcaccagc gtttctgggt
     2821 gagcaaaaac aggaaggcaa aatgccgcaa aaaagggaat aagggcgaca cggaaatgtt
     2881 gaatactcat actcttcctt tttcaatatt attgaagcat ttatcagggt tattgtctca
     2941 tgagcggata catatttgaa tgtatttaga aaaataaaca aataggggtt ccgcgcacat
     3001 ttccccgaaa agtgccacct gacgtctaag aaaccattat tatcatgaca ttaacctata
     3061 aaaataggcg tatcacgagg ccctttcgtc ttcaagaaaa ttgtcgacca tagtgactgg
     3121 atatgttgtg ttttacagta ttatgtagtc tgttttttat gcaaaatcta atttaatata
     3181 ttgatattta tatcatttta cgtttctcgt tcaactttat tatacaaagt tgcggacgcg
     3241 atcgccggcg gataacaatt tcacacagga acttgctacc ttacttttga gatagcatca
     3301 tttttcatag atcctagagt acagttttgt ctagactagc aggctagcag gctttagagg
     3361 atcttcttgt caccactagt cttctccttg ccaccactgg gattacaggc atatacctct
     3421 gtgctcagct ttatatgtga gtgctggaga tccaaactca tgttttcatg cttgtacaat
     3481 aagtacttta cctgctgaac catcacccag ccccgttttt ttcttttttg cggggaggga
     3541 gggtcctcat gcaatcaggc tggcctcaga tttactgtgt agtcaaggct ggtcttgaat
     3601 cctaaccttc ctgttcctcc taacaaggac tgggattaca gaatatgcca ctatgtccag
     3661 ctttgactca atttttttga gagatagttt ctttccatag ctcaggctag cctggaacta
     3721 ctgtagccta ggacggcctt gatcctcctg cctcagcctc ttgaatgctg ggattagaag
     3781 tatatactgc tattcctggc tctattttta aagtttttct tccttttgtc tattaggttc
     3841 taaaagacag tgggtaaaaa aaactaaaaa aaaaaatctt gtgtgatatt ccatatttta
     3901 ctcatcttat tatatagact ttagagctaa taaatatagg taaaattaag tttttttccc
     3961 ttttttaata gttggctgaa ttttctaaag attctctgta aataactttt gtggtttact
     4021 ttcattaggc atttgagaac aacctttttc gtgctccaat ttatcttcat aagatgccag
     4081 aatctgactt cctgatcatt cgaacaaggc agggttactt tattcgagaa ttagtggata
     4141 tttttgttgt tggccagcag tgtcccttat ttgaagttcc tggtcctaac tccaaaaggg
     4201 ccaatacaca catccgagat tttcttcagg taagatggga gtgtgggagt tgggctaaga
     4261 tgcacatgct aatagaacga tgaaaacaca tctgagctta gttggagaag gcaccttggt
     4321 aagagctttt atcctttatg taataaaatg tatttggctt attggacagg tttttattta
     4381 ccggctcttt tggaagagta aagataggcc acggaggata cggatggaag atataaagaa
     4441 agcctttcct tcacattcag aaagcagcat ccggaagagg ctaaagctct gtgccgactt
     4501 caaacgtaca ggtcctcagt gtgacttctt gtcttctctg atgctcttgt actcctaaag
     4561 aattatgaca gtcagttaaa agaaattata actaatagaa tagaaattga tggttgtaag
     4621 agaaggtacc aaaccttgta actagagact ttgataattt gatgataatt ggttgctagt
     4681 atagtccaag tgagtatttg catgtcttac ataagatgta agaaacctga cagcaaggtt
     4741 tctaaattag tcatatttag ggcatttcat ggttaagtgt caggtaacta tactgttact
     4801 tttgggtgtt agaattcaga acagttttcc ctgaatcttt tccagggatg gattcaaact
     4861 ggtgggtgct gaagtctgat tttcgtttac caacggaaga ggagatccga gctatggtat
     4921 ccccagaaca gtgctgtgct tattatagca tgatagctgc tgaacagaga ctaaaggtga
     4981 gcctcttctt gtcaggcact gcttatgcct aaatttcttt tcagaaagat agaagacaat
     5041 tctgtagaga ttatagttac tagattatta ccagttattc aacattttaa actgtatgag
     5101 gtactttgtg tgtgtatgga ttctaaggaa agctacagta tagctaagtg gcaatgtgac
     5161 gctcagtgag gaacttaaat catattgcct tcctttaaaa atgatagcac aattgagtga
     5221 tgactgtttt gtaaaacaag caggaaaagg gctttgcagc ttcccgggga ggcagagatg
     5281 atagctggaa gtgtggctta taaggctgtc ttagttaggg cttctgttgc tgtgcagaca
     5341 ccatgaccat ggaaacactt ataaaggaca acttggaatt ggggctggct tatagttcag
     5401 aggtttagtc cattatcaac atgccagaaa acatggtagc atgcaggctc taaagaggta
     5461 gcgtgaagtt ctacatccaa attagctgac aacaggaaga cagagtgacg ctagggccgg
     5521 cttcagcatt tgagacctca aagcccaccc cccactgaca gattttctcc aacaaggcca
     5581 taccttctgt aataaggcca catctcccag tagtgccact ccctgtgagc ttatggaggc
     5641 cattttcatt caaaccacca caaaggccaa aacagaaaaa gtccaactga gaaattctgt
     5701 agtgagaatt tttctttctc tttagcttag attgcttggt tttaaaatgg gtcctaagct
     5761 attcacacat ccacataagt tccttgaaaa tgttttttgt ctgagggcta gagagatgct
     5821 caatggttaa gggcactggc tgctcttcca gaagacttgg gttcaattcc cagcatctac
     5881 acagcagctc acaactgttt gtaactcctg ttccagggat ctgacacctt cacacagaca
     5941 tatatgcagg caaaacacca atgcacataa gataaaaata aattattttt taaaagattc
     6001 tagaaaaaaa cttgtttgaa cccagggcca tgcacatgtt agacaagcat tctgcctctg
     6061 aactaatgca gcaaattcct tggagtctgg catatcttct aggagctcaa cgatctcaag
     6121 ggtgctcaac aggaatatat acattaaaaa tgcaggatct attttctatg cagaatatgg
     6181 tttggtattt tatatttgga tttggtattc agcaaaactg tttttggaga aaatatgttt
     6241 tttcctttga ccttatttat gcatagaatt gtcttctttc aggatgctgg ctatggagag
     6301 aagtcctttt ttgctcctga ggaagaaaat gaagaagatt tccagatgaa gattgatgat
     6361 gaagtaagat tttacaaatt atttttattt tctgaggcag aatcttgctt tataatccag
     6421 tctggcctcg aactttaaat cttcctacct ctgtctccca agtgttaaaa gtacagacat
     6481 cccaatatgc ccagcaacac ttgtttgttt gtttggttgg ttggttgatt ggttgatttg
     6541 ttgttgtttt gaaacagggc ttctttgtgt agctgtccag gaactcattc tgtagactag
     6601 gctggccttg aacacagaga tcctcctgcc tccctgcctc ctgagtgctg ggattaaagg
     6661 catgtaccac cactacccat cttgaaattt tttgtcttta attatgtgtc tgtgtgtctg
     6721 tgtgtgggta tgtgcacata agtaggtgtg tgttggggct gaagagatgg ctcagtggct
     6781 attaatactg actgctgctc ttctaaaggt cctgagttca attcccagca acccacatgg
     6841 tggagatggt gactcacaac catctgtgac agatttgata ccctcttctg gtgtgtctga
     6901 agagagtaat agcttccctc ttttagaaat ttctttttct tttattgcct ttttccacac
     6961 aatatatttt gattgtattc tttcccctct caaaactcct tccaaatctt ctgatgaacc
     7021 tcccaacaca tccaatttta tgttctttca ataaatgagt attttatgta ctcatataca
     7081 attaaataaa taaataaatc tttaaaatgt aggtgagtat aggtgcctat tgaagatcag
     7141 ctacattgga tttctctgta ggcggagtta gagatggcta cattatgtgg gcatttggaa
     7201 ctgaacccag gtcttctgaa agcagttagc tttcttaccc gctaagccat ctctccagtc
     7261 tgcattatat ttttcttccc tttttttctt ttttcctccc cctttcctcc ttcctccccc
     7321 tttcctcctt cctcccttcc cttctcttct cttctcgtct cattcctttt cttttgtttt
     7381 cttttcaaaa cagggtctct ctttatgtca tccttgctgt tttggaactt atatgtagac
     7441 caggctggcc tagaactcaa agaaatctgc ctgcctctgc ctcccaagta cttggattaa
     7501 aggtgtgtac caccataccc agctatgtac tttcattaat tcaaagaaaa cttttaaaga
     7561 tttactttta tttgtgtttg tatgtgtgtg tgcctgtgta cagggtacaa aagaggggat
     7621 cacatagatc ccttagagct ggagttttag gtatttgtgg acatgggcct tcttatgtgg
     7681 gtgcttggat ccaatttcta gtccttgtga ttgtacacaa ggcgcataac gataccacga
     7741 tatcaacaag tttgtacaaa aaagcaggct ggcgccggaa ccgaagttcc tattccgaag
     7801 ttcctattct ctagaaagta taggaacttc gaaccctttc ccacaccacc ctccacactt
     7861 gccccaaaca ctgccaacta tgtaggagga aggggttggg actaacagaa gaacccgttg
     7921 tggggaagct gttgggaggg tcactttatg ttcttgccca aggtcagttg ggtggcctgc
     7981 ttctgatgag gtggtcccaa ggtctggggt agaaggtgag agggacaggc caccaaggtc
     8041 agcccccccc ccctatccca taggagccag gtccctctcc tggacaggaa gactgaaggg
     8101 gagatgccag agactcagtg aagcctgggg taccctattg gagtccttca aggaaacaaa
     8161 cttggcctca ccaggcctca gccttggctc ctcctgggaa ctctactgcc cttgggatcc
     8221 ccttgtagtt gtgggttaca taggaagggg gacgggattc cccttgactg gctagcctac
     8281 tcttttcttc agtcttctcc atctcctctc acctgtctct cgaccctttc cctaggatag
     8341 acttggaaaa agataagggg agaaaacaaa tgcaaacgag gccagaaaga ttttggctgg
     8401 gcattccttc cgctagcttt tattgggatc ccctagtttg tgataggcct tttagctaca
     8461 tctgccaatc catctcattt tcacacacac acacaccact ttccttctgg tcagtgggca
     8521 catgtccagc ctcaagttta tatcaccacc cccaatgccc aacacttgta tggccttggg
     8581 cgggtcatcc ccccccccac ccccagtatc tgcaacctca agctagcttg ggtgcgttgg
     8641 ttgtggataa gtagctagac tccagcaacc agtaacctct gccctttctc ctccatgaca
     8701 accaggtccc aggtcccgaa aaccaaagaa gaagaacgca gatctccgag ggcagaggaa
     8761 gtcttctaac atgcggtgac gtggaggaga atcccggccc tattgaacaa gatggattgc
     8821 acgcaggttc tccggccgct tgggtggaga ggctattcgg ctatgactgg gcacaacaga
     8881 caatcggctg ctctgatgcc gccgtgttcc ggctgtcagc gcaggggcgc ccggttcttt
     8941 ttgtcaagac cgacctgtcc ggtgccctga atgaactgca ggacgaggca gcgcggctat
     9001 cgtggctggc cacgacgggc gttccttgcg cagctgtgct cgacgttgtc actgaagcgg
     9061 gaagggactg gctgctattg ggcgaagtgc cggggcagga tctcctgtca tctcaccttg
     9121 ctcctgccga gaaagtatcc atcatggctg atgcaatgcg gcggctgcat acgcttgatc
     9181 cggctacctg cccattcgac caccaagcga aacatcgcat cgagcgagca cgtactcgga
     9241 tggaagccgg tcttgtcgat caggatgatc tggacgaaga gcatcagggg ctcgcgccag
     9301 ccgaactgtt cgccaggctc aaggcgcgca tgcccgacgg cgaggatctc gtcgtgaccc
     9361 atggcgatgc ctgcttgccg aatatcatgg tggaaaatgg ccgcttttct ggattcatcg
     9421 actgtggccg gctgggtgtg gcggaccgct atcaggacat agcgttggct acccgtgata
     9481 ttgctgaaga gcttggcggc gaatgggctg accgcttcct cgtgctttac ggtatcgccg
     9541 ctcccgattc gcagcgcatc gccttctatc gccttcttga cgagttcttc tgagcgggac
     9601 tctggggttc gaaatgaccg accaagcgac gcccaacctg ccatcacgag atttcgattc
     9661 caccgccgcc ttctatgaaa ggttgggctt cggaatcgtt ttccgggacg ccggctggat
     9721 gatcctccag cgcggggatc tcatgctgga gttcttcgcc caccccccgg atctaagctc
     9781 tagataagta atgatcataa tcagccatat cacatctgta gaggttttac ttgctttaaa
     9841 aaacctccca cacctccccc tgaacctgaa acataaaatg aatgcaattg ttgttgttaa
     9901 cttgtttatt gcagcttata atggttacaa ataaagcaat agcatcacaa atttcacaaa
     9961 taaagcattt ttttcactgc attctagttg tggtttgtcc aaactcatca atgtatctta
    10021 tcatgtctgg atccgggggt accgcgtcga gaagttccta ttccgaagtt cctattctct
    10081 agaaagtata ggaacttcgt cgagataact tcgtatagca tacattatac gaagttatgt
    10141 cgagatatct agacccagct ttcttgtaca aagtggttga tatctctata gtcgcagtag
    10201 gcggtatctt gtttaaaaag aaggttttgg gctagtgaga tctgtaatcc catcactctt
    10261 gaagcagggg gatcagatat tcaaggataa gctttactac ctagggagtt tcaggcaacc
    10321 tggtctaggg accctattat aaaaaatcaa aataagggag ccatgacaat caaatacaga
    10381 tgtcctttta actgtgagca tcatgagtgt gggtacaaca ctaccttctg aagttttatg
    10441 gaaagtggag tgaagaacat cattgtttcc tcatatttct tatcctggtt acactctgag
    10501 tatctcttta atatcatgat ataagtacca tagaagagag ccaggcattg gatagccact
    10561 acatttaact tgataattta agaaatcatg aaaattaccc tgagaatcct ttcctttatc
    10621 tcaggttcgt actgctcctt ggaatactac aagggctttc attgctgcca tgaagggcaa
    10681 atgtctcctg gaggtgactg gagtagcaga tcctacaggc tgtggtgaag ggttctccta
    10741 tgtgaagatt ccaaacaaac cgacacaaca gaaggtgaga gtctagaaat caaaatggaa
    10801 ggactgaggg ttgagcagtc gatgaataga gtggagggcc tggacgtgct tcatttacca
    10861 caatgtcata gatgcttact gttaggaggt cagcttcaga tttttatttg tttctgtttg
    10921 agacaggatg ataaagagcc tcagccagtg aaaaagacag tcacaggaac agatgcagac
    10981 cttcgtcgcc tgtctctgaa aaatgccaag cagcttcttc gtaaatttgg tgtgcctgag
    11041 gaggaggtag gtttagaaga ggaaaactcc tggtaagagg ttttgtatgc agagagaaaa
    11101 ggtaggaagc tagaaagaat cgtctggagc ttcatatgct gtagaggctt taccaaaact
    11161 tgtgaaactt cttttaggct ttgatttttt ttttttttcg gtttctaatc atggccctgt
    11221 tttgtccttt aacatccctg aatgagttac atatgtgtag ttctgtgttt ctttcagatt
    11281 aaaaagttgt cccgctggga agttattgat gtggtacgta caatgtcaac agaacaggct
    11341 cgctctggag aggggcccat gagtaaattt gctcgtggat caaggttttc agtggctgag
    11401 catcaagaac gttacaaaga ggaatgtcag cgcatctttg acctacagaa caagtatgtt
    11461 atattcattc agtactgttt aaagtttaag ctagaatatg gacgtttcct agacatgcta
    11521 tattttgaac taataatgct tttgtacatg caaatcacta actctatctc ccgctctcag
    11581 atactatttt tctattttgg aatgagatga gatggcgcaa cgcaattaat gataacttcg
    11641 tatagcatac attatacgaa gttatggtct gagctcgcca tcagttcaat atttcgaaag
    11701 aagaggatgt tactttaaaa aagtgtaact aggttgttgg gtatctgaaa tatcaggcac
    11761 tgtctgtaat aatactgcca gagtacctat tcctggtttt tgtgtgtgtg tgtttttgtt
    11821 tgtttgtttg ttggttggtt ggttggtttt ttttcgagac agggtttctc tgtgtagccc
    11881 tgaattcact ctagaccagg ctggccttga actcagaaat ccacctgcct ctgcctccca
    11941 agtgctgggg ttaaaggcgt gcgccaccat gcccggttcc tattcctgtt tttaaagaca
    12001 aggctttact atgtcactct ggctagcttt gaactcagta tggacaccca gcggccctga
    12061 attgtaaaaa gtatctttta ttcctctgat gtaattgttg tcttggaagc ttattgcctc
    12121 agtctgctaa cccaggcctt ctagcccctg tacaatctta gctaggccta gaatgttttc
    12181 agcctctgag acttacttct gaatgagctc accctttcta gttctttctg agctctgact
    12241 ggctggttca actcaactgt tctgactcaa actcttctct gaactgactg atttaatctg
    12301 gcttctctct tttggcctct cctgaattcc tctgcttgtc ctcatactaa ctttggcagt
    12361 ctgctctaat cttctgtctc cttattgtct ggctttttct gtcttcacct gtgtctagct
    12421 tcttctctct aacctgtctg tgtaaaactc tcccagagaa aactgcttcc ttctctcacg
    12481 gccccttaag gagcttccct ttcctctttt ctcatgagag tcgggcagat cctattctgt
    12541 catgtctttc tctgatttgt cactttgtct gccactcaat tagacatcac tttcaaacat
    12601 gggtgccttc ttctgccagg taactttacc ttcattgttt gggactaaag gtgtgtacta
    12661 agggcattcc agccagaggg attaaaagtg tgtgccctta gctgaaccac accataacac
    12721 aatcttggga ttcacagtgt gatcaaatat ccttcagcac tgaacccatc acctgcctgt
    12781 ttgcctcctg agagctggga ttgattaagg gcatatacca ccatggacaa ctcttttttt
    12841 ttttaaagct ttttctggag acaggatctt gcaatgtagc ctatatgggt ttcaagcctt
    12901 tggcttgtct ttgcttcccc agtgctgaaa ttataagtgt gtcccaccgt gactgctgaa
    12961 cctgctgtta ccatagtaat tcagcaaaga ataatttgaa tatcacggac tgcttagctt
    13021 gatctcttgg ttctgtgaca gttcttgtgg tctacttgaa ctggacttag tagttttaag
    13081 tgtgataatg ggcatatttt ttcttgtagt gacttatgaa agaatagtag tgtgctgtta
    13141 aaatgatcca tgaaagctgg gcagtggtgg tgcacccctt tagtgtcagc acttgggagg
    13201 cagaggcagg tggatttcta agtttgaggc cagcctggtc tacagagtga gttccaggac
    13261 agccagggct acacagagaa actgtctcga aaaaccaaaa aaaaagatcc atgagtctaa
    13321 atgttgtagt gtactgggga gctgagctgt gtttgggaga ctgggacaag aaggataaac
    13381 aattcaaggc atacctaggg gcaaaggaga acacacacaa acagtgagag tctctttcta
    13441 tttatttgtt tgtttgtttg tttgtttgtt tatttattta ttatatgtaa gtacactgta
    13501 gctgtcttca gacactccag aagagagcat cagatttcgt tacggatggt tgtgagccac
    13561 tgtgtggtta ctgggatttg aactcaggac ctttggaaga gcagtcggcg atcttaaccg
    13621 ctgagccatc tctccagccc cgagagtctc tttcaaaaaa aaattattgc aattttgcaa
    13681 atatgtgaaa tgtctatcaa gatgcagttt ttctgttata ggttttgtgt ctgtggagtc
    13741 tgcatatatc tttttaaggt tgattcctca attttcttct tcagtcctac tttgtacacc
    13801 tgtatctccc ctgtctttaa cttttttcct ctcttgctag ggttttgtca tcaacagagg
    13861 tcttatcaac tgacacagac agcagctcag ctgaagacag tgactttgaa gaaatgggaa
    13921 agaatattga gaatatgctg cagaacaaga aaacaagttc tcagctgtct cgggagcggg
    13981 aggagcagga acggaaggaa ctccagcgga tgctactggg taaggggact tcttaaagga
    14041 tcaaaaccac aacttagata actgcaaact agcactgact ccaagctgaa gacaaagtaa
    14101 ggaatgagta tagagaaatt tgtagatggg atagcaagat ttctacagat gactccagtc
    14161 tgtgaggata aaattgaaga gatgctgcca gcttattgct tcctctttct gtgttaggta
    14221 cctggctaaa ctaggctatt agtgctgtac atgaaatcaa atcagctttc taggctttca
    14281 tccaaagtaa cagggttttt ttttttcatc catctgtctg tctgtccatt catttcattc
    14341 attcatgcat gcattcatac attcatttac tcacttaact ttatatctcc atactaggca
    14401 ttcatcttcc cattcccctt tctttttctc tgagaaagtg gaggcccctc tgaatatcac
    14461 ccaccctggc acattaagtc actgttggac taggcacatc ctctcccact gaggcacgca
    14521 agacaaggag actcagttga gggaatggga tccacaggca ggcaacagat tcagggacag
    14581 tccccgctct agttgttggg ggacctgcat aaagaccata ctacatatct gctatatata
    14641 tgcagggaac ctatgtctgg cccatgctca ctctttggtt ggtggttcag tctctgggag
    14701 cctctagggt tcagcttggt tgactttgtt gatctttgtt ttaaaaatat agaaagtatc
    14761 tgataggtat ggtggcagat atttttaatg ccagcacttg ggaggctgag gcaggaagct
    14821 cttgatttaa aggccaacct ggactatata gtaagaccct atctttaaat aaagtacaga
    14881 atctttgctg gatgaagttg ccagattgtc tttgaactct ctgaatttat atttaaaatt
    14941 gtatgcagaa gattcttaaa gaagtcttag gtactaaaat gagctaaaac caccatcaaa
    15001 agttgcagaa gctgatggtg agggtgatgg ataatgaggt ctccatgatg tttctcatta
    15061 cagatatcat cgagcaggta gtgaatgtag atactgagag gatgaagtcc gaggatgaag
    15121 attagagtga ccattttcat ccatactagt cttagctttg ttgcccatct ctgtgaagct
    15181 ttgaaaaatt ttgtgtctct ggctactttg taaagatata tggcttatac aattatagtc
    15241 ctccagttct ttgctaatat gaccctagaa cacagcatgt acattaatta catgaacagt
    15301 tgttagaaag gtagactcat cttgagcctg agctctccat acctactgag tttagtttat
    15361 atttttacaa gatctccagt gagttcctgt tcatattaaa gttttagaag catacgttat
    15421 ctagatccta agactgggct taagcactcc tcttgagtgc ttgcttgggt gttttcatca
    15481 actttttgct gctgggagtt gctggttttt ttcgagacag ggtttctctg tatagccctg
    15541 gctgtcgtgg aactcacttt gtagaccagg ctggccttga actcaaaaat cctcctgcct
    15601 ctgcctccca agtgctggga ttaaaggcgt gcgccaccac tgcccagcat gctgtgagtt
    15661 ttctatcact ctgctatttg gtggaatagt aatatttagc tattgcttct ctgtctccag
    15721 taggaagccc aatactctga ggtatttcta gaacatttgt atgtaggaaa atggaaatgg
    15781 gcagtggtta aaaaggagtt ggaagggctg atgagatggc tcagtgccga ctgctcttcc
    15841 aaaggtcctg agttcaaatc ccagcaacca catggtggct cacaaccatc tgtaatgaga
    15901 tctgatgccc tcttctgctg tgtctgaaga cagctacagt gtacttacat ataataaatc
    15961 ttttaaaaaa ataaaaaata aaaaaaagga gttggaaaag agcactttga gatgttcttg
    16021 tggctagtag caagtctact tttagtagaa ttgtagttcc atgatatatt gaacatctct
    16081 gttcaacccc aagaagtggc tatttgggtg ttagggggaa tgattagaaa ttgtttttta
    16141 ccttacagca gcaggctcag cagcagcagg aaacaatcac agagatgatg acacagcttc
    16201 agtgaccagc cttaactctt ctgccactgg ccgctgtctc aagatttatc gaacatttcg
    16261 agatgaggag gggaaggaat atgttcgttg tgagacagtc cgaaaagcaa ctgttattga
    16321 tgcttatgta cgcatacgga ccacaaaaga tgaagagttc atgtgagttt gatatgctgc
    16381 ttttgagtat ggcagagaaa ataataatgt atgtgagttg tagtgattcc attgatcctg
    16441 gaattctgct attatttaga acctgcttgt ctttagatct ttggatttga acagagcaaa
    16501 atcactagag aaataaccgt ttttactaca tttagatggt ggtagtttgg ctctgcaaaa
    16561 atcttagaaa agttactcct ataaggtttt tataaaggag gttttggcag gaggaataca
    16621 ggttctagac cagtctgggt tgcaaaaaaa ctatgtcgca aaagtcaaca gcaaaacctt
    16681 aatgattatt aattagttat tcaggactag acagagaaat gttactctat acatgtgg
//
