# Supplementary material for: CRISPR-Cas9 enables conditional mutagenesis of challenging loci
Source: Sci Rep. 2016 Sep 1;6:32326. doi: 10.1038/srep32326 (PMC5007477; doi:10.1038/srep32326)
Supplement: Supplementary File 3 [file srep32326-s3.zip › gb/HEP01006_B01_vector.gb]

LOCUS       208614#L1L2_Bact_P#R3R4_pBR_DTA+_Bsd_amp        23470 bp    dna     circular UNK 
ACCESSION   unknown
SOURCE      Mus musculus
  ORGANISM  Mus musculus
            Eukaryota; Metazoa; Chordata; Craniata; Vertebrata; Euteleostomi;
            Mammalia; Eutheria; Euarchontoglires; Glires; Rodentia;
            Sciurognathi; Muroidea; Muridae; Murinae; Mus.
COMMENT     cassette: L1L2_Bact_P
COMMENT     design_id: 208614
COMMENT     backbone: R3R4_pBR_DTA+_Bsd_amp
COMMENT     transcript_id: ENSMUST00000023805
FEATURES             Location/Qualifiers
     misc_feature    29..152
                     /note="R4 gateway site"
                     /label="R4 gateway site"
     promoter        399..911
                     /note="PGK promoter"
                     /label="PGK promoter"
     CDS             925..1581
                     /note="DTA"
                     /label="DTA"
     misc_feature    1706..1959
                     /note="BGH pA"
                     /label="BGH pA"
     promoter        2034..2100
                     /note="EM7 promoter"
                     /label="EM7 promoter"
     CDS             2101..2499
                     /note="BsdR"
                     /label="BsdR"
     CDS             complement(4193..5053)
                     /note="AmpR"
                     /label="AmpR"
     misc_feature    5272..5395
                     /note="R3 gateway site"
                     /label="R3 gateway site"
     misc_feature    5401..5408
                     /note="AsiSI"
                     /label="AsiSI"
     misc_feature    1..5433
                     /note="Synthetic Backbone"
                     /label="Synthetic Backbone"
     exon            11379..11485
                     /db_xref="ENSEMBL:ENSMUSE00000133123"
                     /rank="5"
                     /note="ENSMUSE00000133123"
                     /label="ENSMUSE00000133123"
     exon            10954..11044
                     /db_xref="ENSEMBL:ENSMUSE00000133114"
                     /rank="4"
                     /note="ENSMUSE00000133114"
                     /label="ENSMUSE00000133114"
     exon            10743..10869
                     /db_xref="ENSEMBL:ENSMUSE00000285174"
                     /rank="3"
                     /note="ENSMUSE00000285174"
                     /label="ENSMUSE00000285174"
     exon            10372..10508
                     /db_xref="ENSEMBL:ENSMUSE00000133119"
                     /rank="2"
                     /note="ENSMUSE00000133119"
                     /label="ENSMUSE00000133119"
     exon            10008..10164
                     /db_xref="ENSEMBL:ENSMUSE00000133120"
                     /rank="1"
                     /note="ENSMUSE00000133120"
                     /label="ENSMUSE00000133120"
     misc_feature    5434..11632
                     /note="5 arm"
                     /label="5 arm"
     misc_feature    11660..11684
                     /note="B1 Gateway"
                     /label="B1 Gateway"
     misc_feature    11697..11744
                     /note="Frt"
                     /label="Frt"
     intron          11745..12619
                     /note="mouse En2 intron"
                     /label="mouse En2 intron"
     misc_feature    12617..12619
                     /note="Splice Acceptor"
                     /label="Splice Acceptor"
     exon            12620..12792
                     /note="mouse En2 exon"
                     /label="mouse En2 exon"
     misc_feature    12804..13397
                     /note="ECMV IRES"
                     /label="ECMV IRES"
     gene            13398..16458
                     /gene="lacZ"
                     /note="lacZ"
                     /label="lacZ"
     misc_feature    16497..16740
                     /note="SV40 polyadenylation site"
                     /label="SV40 polyadenylation site"
     misc_feature    16744..16777
                     /note="loxP"
                     /label="loxP"
     promoter        16804..17323
                     /note="human beta actin promoter"
                     /label="human beta actin promoter"
     gene            17349..18143
                     /gene="NeoR"
                     /note="NeoR"
                     /label="NeoR"
     misc_feature    18343..18584
                     /note="SV40 polyadenylation site"
                     /label="SV40 polyadenylation site"
     misc_feature    18601..18648
                     /note="Frt"
                     /label="Frt"
     misc_feature    18655..18688
                     /note="loxP"
                     /label="loxP"
     misc_feature    12634..12711
                     /note="FCHK std_gpr"
                     /label="FCHK std_gpr"
     misc_feature    18704..18724
                     /note="B2 Gateway"
                     /label="B2 Gateway"
     misc_feature    11633..18754
                     /note="Synthetic Cassette"
                     /label="Synthetic Cassette"
     exon            19004..19119
                     /db_xref="ENSEMBL:ENSMUSE00000133117"
                     /type="targeted"
                     /rank="6"
                     /note="target exon 1 ENSMUSE00000133117"
     misc_feature    18755..19259
                     /note="Critical Region"
                     /label="Critical Region"
     misc_feature    19283..19316
                     /note="Downstream LoxP"
                     /label="Downstream LoxP"
     misc_feature    19260..19339
                     /note="synthetic loxP region"
                     /label="synthetic loxP region"
     exon            20138..20192
                     /db_xref="ENSEMBL:ENSMUSE00000133126"
                     /rank="8"
                     /note="ENSMUSE00000133126"
                     /label="ENSMUSE00000133126"
     exon            19717..19796
                     /db_xref="ENSEMBL:ENSMUSE00000133118"
                     /rank="7"
                     /note="ENSMUSE00000133118"
                     /label="ENSMUSE00000133118"
     misc_feature    19340..23470
                     /note="3 arm"
                     /label="3 arm"
ORIGIN      
        1 ccactggccg tcgttttaca ttaattaaca actttgtata gaaaagttga acgagaaacg
       61 taaaatgata taaatatcaa tatattaaat tagattttgc ataaaaaaca gactacataa
      121 tactgtaaaa cacaacatat ccagtcacta tggcggccgc aatcgggcag cgttgggtcc
      181 tggccacggg tgcgcatgat cgtgctcctg tcgttgagga cccggctagg ctggcggggt
      241 tgccttactg gttagcagaa tgaatcaccg atacgcgagc gaacgtgaag cgactgctgc
      301 tgcaaaacgt ctgcgacctg agcaacaaca tgaatggtct tcggtttccg tgtttcgtaa
      361 agtctggaaa cgggccgcct agcgatagct gtttatcgaa ttctaccggg taggggaggc
      421 gcttttccca aggcagtctg gagcatgcgc tttagcagcc ccgctgggca cttggcgcta
      481 cacaagtggc ctctggcctc gcacacattc cacatccacc ggtaggcgcc aaccggctcc
      541 gttctttggt ggccccttcg cgccaccttc tactcctccc ctagtcagga agttcccccc
      601 cgccccgcag ctcgcgtcgt gcaggacgtg acaaatggaa gtagcacgtc tcactagtct
      661 cgtgcagatg gacagcaccg ctgagcaatg gaagcgggta ggcctttggg gcagcggcca
      721 atagcagctt tgctccttcg ctttctgggc tcagaggctg ggaaggggtg ggtccggggg
      781 cgggctcagg ggcgggctca ggggcggggc gggcgcccga aggtcctccg gaggcccggc
      841 attctgcacg cttcaaaagc gcacgtctgc cgcgctgttc tcctcttcct catctccggg
      901 cctttcgacc tgcaggtcct cgccatggat cctgatgatg ttgttgattc ttctaaatct
      961 tttgtgatgg aaaacttttc ttcgtaccac gggactaaac ctggttatgt agattccatt
     1021 caaaaaggta tacaaaagcc aaaatctggt acacaaggaa attatgacga tgattggaaa
     1081 gggttttata gtaccgacaa taaatacgac gctgcgggat actctgtaga taatgaaaac
     1141 ccgctctctg gaaaagctgg aggcgtggtc aaagtgacgt atccaggact gacgaaggtt
     1201 ctcgcactaa aagtggataa tgccgaaact attaagaaag agttaggttt aagtctcact
     1261 gaaccgttga tggagcaagt cggaacggaa gagtttatca aaaggttcgg tgatggtgct
     1321 tcgcgtgtag tgctcagcct tcccttcgct gaggggagtt ctagcgttga atatattaat
     1381 aactgggaac aggcgaaagc gttaagcgta gaacttgaga ttaattttga aacccgtgga
     1441 aaacgtggcc aagatgcgat gtatgagtat atggctcaag cctgtgcagg aaatcgtgtc
     1501 aggcgatctc tttgtgaagg aaccttactt ctgtggtgtg acataattgg acaaactacc
     1561 tacagagatt taaagctcta aggtaaatat aaaattttta agtgtataat gtgttaaact
     1621 actgattcta attgtttgtg tattttagat tccaacctat ggaactgatg aatgggagca
     1681 gtggtggaat gcagatccta gagctcgctg atcagcctcg actgtgcctt ctagttgcca
     1741 gccatctgtt gtttgcccct cccccgtgcc ttccttgacc ctggaaggtg ccactcccac
     1801 tgtcctttcc taataaaatg aggaaattgc atcgcattgt ctgagtaggt gtcattctat
     1861 tctggggggt ggggtggggc aggacagcaa gggggaggat tgggaagaca atagcaggca
     1921 tgctggggat gcggtgggct ctatggcttc tgaggcggaa agaaccagct ggggctcgag
     1981 atccactagt tctagcctcg aggctagagc ggccgagttt atcctcgagc acgtgttgac
     2041 aattaatcat cggcatagta tatcggcata gtataatacg acaaggtgag gaactaaacc
     2101 atggccaagc ctttgtctca agaagaatcc accctcattg aaagagcaac ggctacaatc
     2161 aacagcatcc ccatctctga agactacagc gtcgccagcg cagctctctc tagcgacggc
     2221 cgcatcttca ctggtgtcaa tgtatatcat tttactgggg gaccttgtgc agaactcgtg
     2281 gtgctgggca ctgctgctgc tgcggcagct ggcaacctga cttgtatcgt cgcgatcgga
     2341 aatgagaaca ggggcatctt gagcccctgc ggacggtgcc gacaggtgct tctcgatctg
     2401 catcctggga tcaaagccat agtgaaggac agtgatggac agccgacggc agttgggatt
     2461 cgtgaattgc tgccctctgg ttatgtgtgg gagggctaag cacttcgtgg ccgaggagca
     2521 ggactgagaa ttccccggaa gtcagcgccc tgcaccatta tgttccggat ctgcatcgca
     2581 ggatgctgct ggctaccctg tggaacacct acatctgtat taacgaagcg ctggcattga
     2641 ccctgagtga tttttctctg gtcccgccgc atccataccg ccagttgttt accctcacaa
     2701 cgttccagta accgggcatg ttcatcatca gtaacccgta tcgtgagcat cctctctcgt
     2761 ttcatcggta tcattacccc catgaacaga aatccccctt acacggaggc atcagtgacc
     2821 aaacaggaaa aaaccgccct taacatggcc cgctttatca gaagccagac attaacgctt
     2881 ctggagaaac tcaacgagct ggacgcggat gaacaggcag acatctgtga atcgcttcac
     2941 gaccacgctg atgagcttta ccgcagctgc ctcgcgcgtt tcggtgatga cggtgaaaac
     3001 ctctgacaca tgcagctccc ggagacggtc acagcttgtc tgtaagcgga tgccgggagc
     3061 agacaagccc gtcagggcgc gtcagcgggt gttggcgggt gtcggggcgc agccatgacc
     3121 cagtcacgta gcgatagcgg agtgtatact ggcttaacta tgcggcatca gagcagattg
     3181 tactgagagt gcaccatatg cggtgtgaaa taccgcacag atgcgtaagg agaaaatacc
     3241 gcatcaggcg ctcttccgct tcctcgctca ctgactcgct gcgctcggtc gttcggctgc
     3301 ggcgagcggt atcagctcac tcaaaggcgg taatacggtt atccacagaa tcaggggata
     3361 acgcaggaaa gaacatgtga gcaaaaggcc agcaaaaggc caggaaccgt aaaaaggccg
     3421 cgttgctggc gtttttccat aggctccgcc cccctgacga gcatcacaaa aatcgacgct
     3481 caagtcagag gtggcgaaac ccgacaggac tataaagata ccaggcgttt ccccctggaa
     3541 gctccctcgt gcgctctcct gttccgaccc tgccgcttac cggatacctg tccgcctttc
     3601 tcccttcggg aagcgtggcg ctttctcata gctcacgctg taggtatctc agttcggtgt
     3661 aggtcgttcg ctccaagctg ggctgtgtgc acgaaccccc cgttcagccc gaccgctgcg
     3721 ccttatccgg taactatcgt cttgagtcca acccggtaag acacgactta tcgccactgg
     3781 cagcagccac tggtaacagg attagcagag cgaggtatgt aggcggtgct acagagttct
     3841 tgaagtggtg gcctaactac ggctacacta gaaggacagt atttggtatc tgcgctctgc
     3901 tgaagccagt taccttcgga aaaagagttg gtagctcttg atccggcaaa caaaccaccg
     3961 ctggtagcgg tggttttttt gtttgcaagc agcagattac gcgcagaaaa aaaggatctc
     4021 aagaagatcc tttgatcttt tctacggggt ctgacgctca gtggaacgaa aactcacgtt
     4081 aagggatttt ggtcatgaga ttatcaaaaa ggatcttcac ctagatcctt ttaaattaaa
     4141 aatgaagttt taaatcaatc taaagtatat atgagtaaac ttggtctgac agttaccaat
     4201 gcttaatcag tgaggcacct atctcagcga tctgtctatt tcgttcatcc atagttgcct
     4261 gactccccgt cgtgtagata actacgatac gggagggctt accatctggc cccagtgctg
     4321 caatgatacc gcgagaccca cgctcaccgg ctccagattt atcagcaata aaccagccag
     4381 ccggaagggc cgagcgcaga agtggtcctg caactttatc cgcctccatc cagtctatta
     4441 attgttgccg ggaagctaga gtaagtagtt cgccagttaa tagtttgcgc aacgttgttg
     4501 ccattgctgc aggcatcgtg gtgtcacgct cgtcgtttgg tatggcttca ttcagctccg
     4561 gttcccaacg atcaaggcga gttacatgat cccccatgtt gtgcaaaaaa gcggttagct
     4621 ccttcggtcc tccgatcgtt gtcagaagta agttggccgc agtgttatca ctcatggtta
     4681 tggcagcact gcataattct cttactgtca tgccatccgt aagatgcttt tctgtgactg
     4741 gtgagtactc aaccaagtca ttctgagaat agtgtatgcg gcgaccgagt tgctcttgcc
     4801 cggcgtcaac acgggataat accgcgccac atagcagaac tttaaaagtg ctcatcattg
     4861 gaaaacgttc ttcggggcga aaactctcaa ggatcttacc gctgttgaga tccagttcga
     4921 tgtaacccac tcgtgcaccc aactgatctt cagcatcttt tactttcacc agcgtttctg
     4981 ggtgagcaaa aacaggaagg caaaatgccg caaaaaaggg aataagggcg acacggaaat
     5041 gttgaatact catactcttc ctttttcaat attattgaag catttatcag ggttattgtc
     5101 tcatgagcgg atacatattt gaatgtattt agaaaaataa acaaataggg gttccgcgca
     5161 catttccccg aaaagtgcca cctgacgtct aagaaaccat tattatcatg acattaacct
     5221 ataaaaatag gcgtatcacg aggccctttc gtcttcaaga aaattgtcga ccatagtgac
     5281 tggatatgtt gtgttttaca gtattatgta gtctgttttt tatgcaaaat ctaatttaat
     5341 atattgatat ttatatcatt ttacgtttct cgttcaactt tattatacaa agttgcggac
     5401 gcgatcgccg gcggataaca atttcacaca ggacatttgt atttgcagta aaactctgaa
     5461 aggacatcca aggaaccgat aaatcgattc cttgtatgca ctggagtgag ctgtaaaagc
     5521 tgtaaagaac aggaccaggc tgggaaacag atgttttgtt atagtcgtgt atatttttga
     5581 gacagagtat tgcttttttt aaaatatata cagagagtct ctactaaggt ctgcctatcc
     5641 tggaacttag tatgtaaacc aggctagcct tgaactgaca aaaatcctcc tgcctcagct
     5701 tccctagtgc tgagattaaa ggtatgaacc accattccta gctcagtccc taatttttaa
     5761 agttttgaaa atactataaa gccaaacaaa gccatgtctg tggtggactt gacttcttgt
     5821 cttccatcca ccgtggtttt tgtggttttg agttctcttc cctttccagt gtccgtgctc
     5881 actggtgact gagtaaacag actgagattc tgggtgcagg gtaagggggg gggggtgagc
     5941 tttctctgct tttatcactg ataggaaagg cctgtgcttt cttttgttgg caaacagagg
     6001 tcccgtgcaa gcgaggccag ctatgccatc aagccccacc tccagcccca agggtgaatc
     6061 ttttctctgg attttgtttc ttcagagaga taatctccag gctctgaccc tggaaagttg
     6121 atgcctgaca actaggggca agggtcgcct tttcctgtgt caagacagtg tccagtctac
     6181 ctttctgatg ttcttacatc ccagaaatgg ctctggtgtt cccatttctt cggagaacaa
     6241 gccttctgtt tctttagaag agggttggaa tggctgctac ctactagatg ggtgtggggt
     6301 gggaagagtg agggccatgc agattttcat ctggtctttc tgagacagac tgctgaggcg
     6361 aatcaggagg acgccagccc tgactgaggg acgccaacat tgcagggcca agtctgcaca
     6421 gcatctccag tccatgagtt cctcagaaca gcttcttcct cttttcctta acttcccttg
     6481 ttcaacttca attgcatggt cccttgtttc aatcagtgtc tttctgatag tctcctttcc
     6541 acagttgtgc tctcctacca cagactccgc ctggggaaaa cccccagtgc agcagcctgc
     6601 atttcctcac aaatgcaccg tgcctgctgc agctgcctgt ggaaaaatca cagccttcca
     6661 aactggcatc actctataaa ttcgtggtcc ctgagttcat cccctgagac acagtggaat
     6721 aaacacacat ttgccatatc tccttcatca gaaggccact gacatcacaa cagcagaacg
     6781 tttaatctgg aaaaataagg cagaagagaa agagataagg cttcagctgt caataattac
     6841 gcatgatggg ataggaggca ggagagtagc ccagctggac actgggagcc atgaactggg
     6901 ccacagaact ggttgtgtaa cccggacagg tgccgtgtat ctttgaaact cagctccctc
     6961 tataaggctt gtagacttac cctgaacaag tgtgagggtg agcagtgcat tttaagtgca
     7021 gaaggtggtg tacggtaagt catggagtag ggcccatgtt tttgtttgct tttgctgggt
     7081 cttccgtgtg gtaggcaagc tctgatggcc accctagccc agtttgcttg tttaattagt
     7141 ctctcgacct ttgtactctt cgccactgtt ggggcagggg agctagcccg gtgcctgtga
     7201 aggactgacc ctccctccca catcccggcc agtgctccca cctccccaga ctgagtgtac
     7261 tcataaaaca tctaagcatc ccttggatcc gagtctctag ccagtgaggc cagtgagtgc
     7321 tgacagtaga ttgtgtttga gcagttcctc tcaggaaggt ggttgtattc cagatccact
     7381 cgccctctcc tggggctcct tcgacctcag cgtctgtcgg cctctctcct caccccttcc
     7441 tctgagtacc acaaaaaatc agctccctgg gatcttgagg tggcctccct gcctcccata
     7501 gcatctctgg ctggctctag ccaggctgtc cccatttgtg ggtctcaggc tgttcccact
     7561 tgtgggccct ccacttggat gaacacctgt aggcggtcct tcatcagctc tcactcagct
     7621 ctttcctctt gcatccataa ttgtcctggg gcatatcatt tttttcagtc accaaggcct
     7681 ggaactccag ggtcaacttt gattcttcca tttccttcaa cagagatttt gtaagcatct
     7741 tgtgtatgac cagagaatga ccaaacctgg tttcttctgc ctgcccttat tcaggggggt
     7801 tggccccttg cctgtcaatt ttcctgcatc cagccagtaa aaacctgcct ctcttggaca
     7861 ttagctttat cccctcccct accctcccct ccccctcccc tcccctcccc tcccctcccc
     7921 tcccctcccc tcccctcccc tcccctcccc tcccctcctc tcccctcccc tcccctcccc
     7981 tcctttaaag acaggtgctt cctatgtact ttaggctggc ttcaaactca ctatgtgccg
     8041 caggctagcc tcagacttgc agtgatactt ctgcctgaac ctcctaagca ctgggattat
     8101 agtagtaggt acacacacat ccagctgaaa gcattgattg aagccagggt ttctctgtgt
     8161 agctttggct gtcatagaac tcactctagt ccaggcttcc ctcaagctta gagatccgcc
     8221 tgtgtctgct tcctgagtgc tggggttaaa ggtgagcacc accaccgctg gcctaaagca
     8281 tccattttta aaaattagtt tttaaaatta catttctcgt tatttatttt cttttgtaca
     8341 tgtgtgcatg tggcttggtg caagtgtgga ggccagagga caacttgtgg gggttggttc
     8401 tctcagcccg catgtgggtc ccaggaatca aacacctact gtcaggttca ttagaaggtg
     8461 actctaccca ctgaaccacc tttcccattc ttattatttt ggaggcaagg tttctccatg
     8521 tagcactatc ttagaactca ctccgtagac cagaccagac tggccttgaa ctcagagacc
     8581 ggcttgcctc tgcctcccaa gtcctgggat tgaaggggta ggccaccacc tagctcatcc
     8641 ttcccattct attcttgttt tgtttttgtc ttttcaagtc agggactttg tatatagtgc
     8701 taaaactggc ctgggacttg ctgtgatcct cctgcctctg cttccagttg tggttgcagg
     8761 cttgaaccaa cacacctagc tctcagcatc agtttaatga tacgacttgc tacagagtcc
     8821 tttggtgact ttctgcaggg taaaattaga ttcctaggtc aagacttgcc ataagtcact
     8881 cacctttgct cctgtatccc agccggtcag ttctgcctga gtcaggacca gccttgctca
     8941 tccccatttg gctcatggtc gctgccgccg cctttctact cctggtgctt ctcacctcgc
     9001 cttacctgct gtttctcctg tccagtctcg tctcagctcc aacccctcac aggtctcccc
     9061 agacttcagc ctcctgggac tcctgttttg agttctgagc acacctaggg tcagggtcta
     9121 ccaggccctg gactgtcatt gttgcataga tgtgtccagc agagcagggc tatgtcttcc
     9181 tagcctggat ggcaaagatt gtggttgtgt aactcaggga tttctcagca tggcctcctt
     9241 tgacttcaga aaccagcaca gaggaggctt gacaacatag gcctgccaaa tcacagggaa
     9301 gcaggaggat tttagtttta aggcaggctt gggctatgct gaggtctctg tctagagaga
     9361 agggggttag gggtacttgg gtacggatgg atagagctca gttggtaggt tgcttgcctt
     9421 gcatatgcaa agccttgggt ccgagtccca gaatgagcca ctgggcatag tggctcattc
     9481 ctataagccc agcccttcag aggtagatgc aggaagtgag tggttcagaa gtcgtcgttg
     9541 gataccaatc aggttggagg ccagcttgga atacatgcaa ccttaaaaaa tagcactcgg
     9601 tactctggag gcagaggcag gcggatttct gagttcgagg ccagcctggt ctaaagagtg
     9661 agttccagga cagccagggc tacacagaga aaccctgtct cgaaaaaata aagggggggg
     9721 ggagagggag gagggaaagc taggatagtt ctggaaagtc tcagttgtgg ggtgtcttgc
     9781 acatctcagg ccctccctgg tctgtttcct gggtctctct gccctggcct tcctccagtc
     9841 ttctcccatc ctctgagcgc ttagattcac agtgggaatt tcctctccac tcacagcagc
     9901 tccctgaggc aagtgtgcca cctgcttctc gtgccccgcc ctgctctgtc ggctaatgat
     9961 tatgcaggga acctcactgt tgtccctgtc ccaaatctgt aaaagttctc tttcgggcaa
    10021 gggtcatgag agtaatgcca ctgccatgtg actctggctt tatcctgctc cctctgcttc
    10081 tgtcttagcc ctattctgaa aagtccattg tgtaccttgt caccagctcg tctgatcctt
    10141 ctctgagccc tcctgagctg gaaggtaagt gtcgcgtcgg tggccccgat tgcccccctg
    10201 ctcagcactg gttgcctttc cgtctttgtt cccaccatct cctcggatac tgccactgcc
    10261 ctaatgtgaa ctcagccagg acctcagccc cccgccaggt agaagccctt gctggggtcc
    10321 aggtggggcc ctcagcaggc tgaatgagga atggcttcac cctgcttgca gatttcatcc
    10381 tgatggctga ctcaaaacca ctcaggaccc tggatgggga ccccgtggct gtggaggcct
    10441 tgctccagga cgtgtttggg attgttgtag atgaggccat tctgaagggg accagtgcct
    10501 ctgagaaggt gggctctgtt tcctccctcc tgctgcctgt cattttgagt tcatccctgt
    10561 tcctggtgta cctcatagct ggcactcagg gtcacgtcct ttgtttcccc ttgcttggac
    10621 acacttgtga agacatccgg gacctgtctt aattgggagt tgctgatgcc ttgcatctgt
    10681 tatgtgatgg ccggatctca gcccgaggtc taagatctct gtgccttggc ctctcctcct
    10741 aggtctgcga atggaaggag cctgaagaac tcaagcagct gctggacttg gagctgcaga
    10801 gccagggcga gtcccgggag cagatcctgg agcgctgccg gactgtgatt cactacagtg
    10861 tcaagactgg tgggcctggg agcctggggg gaggggtttg ggcccccggt acccagctcc
    10921 aacctgagtc ctctgcctgc tcctcttctc caggtcaccc ccggttcttc aaccagctct
    10981 tctcagggtt agatccccat gctctggctg ggcgcatcat cacggagagc ctcaacacta
    11041 gccagtgagc catctgggcc ttgtgttcac aaagggcttg ggttggcttg gggggagcca
    11101 tctgggtagg agaggagagt ggtttctacc tcttgccact gttttctaca gatgcccctc
    11161 gtcagtcaga atgttttccc ggctgtccgt ccctgggctc ctttgccaac ctccttatgc
    11221 ctcctgacta tttttcttat gtggtctttc tggttctttg acacctgccg atttctctct
    11281 tgggatcctt acttcatccc ctccgcctcc ccttagccta aaagacttag ctgggcagtg
    11341 ctttcacccc ggcctctgtc acccatgttc tctggcaggt acacatatga gattgccccc
    11401 gtgtttgtgc tcatggaaga ggaggtgctg aagaaactcc gtgccctggt gggctggaac
    11461 tctggggatg gggtcttctg tcctggtatg tgagaagggg gcttcccttg ggtcttggta
    11521 aagggtctgc ctcctgtact ctctcttgtt ctgtgtaact agtgtggagg gtcgtggtgt
    11581 ctcctctctg gctgcactgg gctgggcagt ggagaggctt cccctgatct cgaaggcgca
    11641 taacgatacc acgatatcaa caagtttgta caaaaaagca ggctggcgcc ggaaccgaag
    11701 ttcctattcc gaagttccta ttctctagaa agtataggaa cttcgaaccc tttcccacac
    11761 caccctccac acttgcccca aacactgcca actatgtagg aggaaggggt tgggactaac
    11821 agaagaaccc gttgtgggga agctgttggg agggtcactt tatgttcttg cccaaggtca
    11881 gttgggtggc ctgcttctga tgaggtggtc ccaaggtctg gggtagaagg tgagagggac
    11941 aggccaccaa ggtcagcccc ccccccctat cccataggag ccaggtccct ctcctggaca
    12001 ggaagactga aggggagatg ccagagactc agtgaagcct ggggtaccct attggagtcc
    12061 ttcaaggaaa caaacttggc ctcaccaggc ctcagccttg gctcctcctg ggaactctac
    12121 tgcccttggg atccccttgt agttgtgggt tacataggaa gggggacggg attccccttg
    12181 actggctagc ctactctttt cttcagtctt ctccatctcc tctcacctgt ctctcgaccc
    12241 tttccctagg atagacttgg aaaaagataa ggggagaaaa caaatgcaaa cgaggccaga
    12301 aagattttgg ctgggcattc cttccgctag cttttattgg gatcccctag tttgtgatag
    12361 gccttttagc tacatctgcc aatccatctc attttcacac acacacacac cactttcctt
    12421 ctggtcagtg ggcacatgtc cagcctcaag tttatatcac cacccccaat gcccaacact
    12481 tgtatggcct tgggcgggtc atcccccccc ccacccccag tatctgcaac ctcaagctag
    12541 cttgggtgcg ttggttgtgg ataagtagct agactccagc aaccagtaac ctctgccctt
    12601 tctcctccat gacaaccagg tcccaggtcc cgaaaaccaa agaagaagaa ccctaacaaa
    12661 gaggacaagc ggcctcgcac agccttcact gctgagcagc tccagaggct caaggctgag
    12721 tttcagacca acaggtacct gacagagcag cggcgccaga gtctggcaca ggagctcggt
    12781 acccggaaga tctggactct agagaattcc gcccctctcc ctcccccccc cctaacgtta
    12841 ctggccgaag ccgcttggaa taaggccggt gtgcgtttgt ctatatgtta ttttccacca
    12901 tattgccgtc ttttggcaat gtgagggccc ggaaacctgg ccctgtcttc ttgacgagca
    12961 ttcctagggg tctttcccct ctcgccaaag gaatgcaagg tctgttgaat gtcgtgaagg
    13021 aagcagttcc tctggaagct tcttgaagac aaacaacgtc tgtagcgacc ctttgcaggc
    13081 agcggaaccc cccacctggc gacaggtgcc tctgcggcca aaagccacgt gtataagata
    13141 cacctgcaaa ggcggcacaa ccccagtgcc acgttgtgag ttggatagtt gtggaaagag
    13201 tcaaatggct ctcctcaagc gtattcaaca aggggctgaa ggatgcccag aaggtacccc
    13261 attgtatggg atctgatctg gggcctcggt gcacatgctt tacatgtgtt tagtcgaggt
    13321 taaaaaacgt ctaggccccc cgaaccacgg ggacgtggtt ttcctttgaa aaacacgatg
    13381 ataagcttgc cacaaccatg gaagatcccg tcgttttaca acgtcgtgac tgggaaaacc
    13441 ctggcgttac ccaacttaat cgccttgcag cacatccccc tttcgccagc tggcgtaata
    13501 gcgaagaggc ccgcaccgat cgcccttccc aacagttgcg cagcctgaat ggcgaatggc
    13561 gctttgcctg gtttccggca ccagaagcgg tgccggaaag ctggctggag tgcgatcttc
    13621 ctgaggccga tactgtcgtc gtcccctcaa actggcagat gcacggttac gatgcgccca
    13681 tctacaccaa cgtgacctat cccattacgg tcaatccgcc gtttgttccc acggagaatc
    13741 cgacgggttg ttactcgctc acatttaatg ttgatgaaag ctggctacag gaaggccaga
    13801 cgcgaattat ttttgatggc gttaactcgg cgtttcatct gtggtgcaac gggcgctggg
    13861 tcggttacgg ccaggacagt cgtttgccgt ctgaatttga cctgagcgca tttttacgcg
    13921 ccggagaaaa ccgcctcgcg gtgatggtgc tgcgctggag tgacggcagt tatctggaag
    13981 atcaggatat gtggcggatg agcggcattt tccgtgacgt ctcgttgctg cataaaccga
    14041 ctacacaaat cagcgatttc catgttgcca ctcgctttaa tgatgatttc agccgcgctg
    14101 tactggaggc tgaagttcag atgtgcggcg agttgcgtga ctacctacgg gtaacagttt
    14161 ctttatggca gggtgaaacg caggtcgcca gcggcaccgc gcctttcggc ggtgaaatta
    14221 tcgatgagcg tggtggttat gccgatcgcg tcacactacg tctgaacgtc gaaaacccga
    14281 aactgtggag cgccgaaatc ccgaatctct atcgtgcggt ggttgaactg cacaccgccg
    14341 acggcacgct gattgaagca gaagcctgcg atgtcggttt ccgcgaggtg cggattgaaa
    14401 atggtctgct gctgctgaac ggcaagccgt tgctgattcg aggcgttaac cgtcacgagc
    14461 atcatcctct gcatggtcag gtcatggatg agcagacgat ggtgcaggat atcctgctga
    14521 tgaagcagaa caactttaac gccgtgcgct gttcgcatta tccgaaccat ccgctgtggt
    14581 acacgctgtg cgaccgctac ggcctgtatg tggtggatga agccaatatt gaaacccacg
    14641 gcatggtgcc aatgaatcgt ctgaccgatg atccgcgctg gctaccggcg atgagcgaac
    14701 gcgtaacgcg aatggtgcag cgcgatcgta atcacccgag tgtgatcatc tggtcgctgg
    14761 ggaatgaatc aggccacggc gctaatcacg acgcgctgta tcgctggatc aaatctgtcg
    14821 atccttcccg cccggtgcag tatgaaggcg gcggagccga caccacggcc accgatatta
    14881 tttgcccgat gtacgcgcgc gtggatgaag accagccctt cccggctgtg ccgaaatggt
    14941 ccatcaaaaa atggctttcg ctacctggag agacgcgccc gctgatcctt tgcgaatacg
    15001 cccacgcgat gggtaacagt cttggcggtt tcgctaaata ctggcaggcg tttcgtcagt
    15061 atccccgttt acagggcggc ttcgtctggg actgggtgga tcagtcgctg attaaatatg
    15121 atgaaaacgg caacccgtgg tcggcttacg gcggtgattt tggcgatacg ccgaacgatc
    15181 gccagttctg tatgaacggt ctggtctttg ccgaccgcac gccgcatcca gcgctgacgg
    15241 aagcaaaaca ccagcagcag tttttccagt tccgtttatc cgggcaaacc atcgaagtga
    15301 ccagcgaata cctgttccgt catagcgata acgagctcct gcactggatg gtggcgctgg
    15361 atggtaagcc gctggcaagc ggtgaagtgc ctctggatgt cgctccacaa ggtaaacagt
    15421 tgattgaact gcctgaacta ccgcagccgg agagcgccgg gcaactctgg ctcacagtac
    15481 gcgtagtgca accgaacgcg accgcatggt cagaagccgg gcacatcagc gcctggcagc
    15541 agtggcgtct ggcggaaaac ctcagtgtga cgctccccgc cgcgtcccac gccatcccgc
    15601 atctgaccac cagcgaaatg gatttttgca tcgagctggg taataagcgt tggcaattta
    15661 accgccagtc aggctttctt tcacagatgt ggattggcga taaaaaacaa ctgctgacgc
    15721 cgctgcgcga tcagttcacc cgtgcaccgc tggataacga cattggcgta agtgaagcga
    15781 cccgcattga ccctaacgcc tgggtcgaac gctggaaggc ggcgggccat taccaggccg
    15841 aagcagcgtt gttgcagtgc acggcagata cacttgctga tgcggtgctg attacgaccg
    15901 ctcacgcgtg gcagcatcag gggaaaacct tatttatcag ccggaaaacc taccggattg
    15961 atggtagtgg tcaaatggcg attaccgttg atgttgaagt ggcgagcgat acaccgcatc
    16021 cggcgcggat tggcctgaac tgccagctgg cgcaggtagc agagcgggta aactggctcg
    16081 gattagggcc gcaagaaaac tatcccgacc gccttactgc cgcctgtttt gaccgctggg
    16141 atctgccatt gtcagacatg tataccccgt acgtcttccc gagcgaaaac ggtctgcgct
    16201 gcgggacgcg cgaattgaat tatggcccac accagtggcg cggcgacttc cagttcaaca
    16261 tcagccgcta cagtcaacag caactgatgg aaaccagcca tcgccatctg ctgcacgcgg
    16321 aagaaggcac atggctgaat atcgacggtt tccatatggg gattggtggc gacgactcct
    16381 ggagcccgtc agtatcggcg gaattccagc tgagcgccgg tcgctaccat taccagttgg
    16441 tctggtgtca aaaataataa taaccgggca ggggggatct aagctctaga taagtaatga
    16501 tcataatcag ccatatcaca tctgtagagg ttttacttgc tttaaaaaac ctcccacacc
    16561 tccccctgaa cctgaaacat aaaatgaatg caattgttgt tgttaacttg tttattgcag
    16621 cttataatgg ttacaaataa agcaatagca tcacaaattt cacaaataaa gcattttttt
    16681 cactgcattc tagttgtggt ttgtccaaac tcatcaatgt atcttatcat gtctggatcc
    16741 ggaataactt cgtatagcat acattatacg aagttatgtt taaacggcgc gccccggaat
    16801 tcgccttctg caggagcgta cagaacccag ggccctggca cccgtgcaga ccctggccca
    16861 ccccacctgg gcgctcagtg cccaagagat gtccacacct aggatgtccc gcggtgggtg
    16921 gggggcccga gagacgggca ggccgggggc aggcctggcc atgcggggcc gaaccgggca
    16981 ctgcccagcg tgggcgcggg ggccacggcg cgcgccccca gcccccgggc ccagcacccc
    17041 aaggcggcca acgccaaaac tctccctcct cctcttcctc aatctcgctc tcgctctttt
    17101 tttttttcgc aaaaggaggg gagagggggt aaaaaaatgc tgcactgtgc ggcgaagccg
    17161 gtgagtgagc ggcgcggggc caatcagcgt gcgccgttcc gaaagttgcc ttttatggct
    17221 cgagcggccg cggcggcgcc ctataaaacc cagcggcgcg acgcgccacc accgccgaga
    17281 ccgcgtccgc cccgcgagca cagagcctcg cctttgccga tcctctagag tcgagatccg
    17341 ccgccaccat gattgaacaa gatggattgc acgcaggttc tccggccgct tgggtggaga
    17401 ggctattcgg ctatgactgg gcacaacaga caatcggctg ctctgatgcc gccgtgttcc
    17461 ggctgtcagc gcaggggcgc ccggttcttt ttgtcaagac cgacctgtcc ggtgccctga
    17521 atgaactgca ggacgaggca gcgcggctat cgtggctggc cacgacgggc gttccttgcg
    17581 cagctgtgct cgacgttgtc actgaagcgg gaagggactg gctgctattg ggcgaagtgc
    17641 cggggcagga tctcctgtca tctcaccttg ctcctgccga gaaagtatcc atcatggctg
    17701 atgcaatgcg gcggctgcat acgcttgatc cggctacctg cccattcgac caccaagcga
    17761 aacatcgcat cgagcgagca cgtactcgga tggaagccgg tcttgtcgat caggatgatc
    17821 tggacgaaga gcatcagggg ctcgcgccag ccgaactgtt cgccaggctc aaggcgcgca
    17881 tgcccgacgg cgaggatctc gtcgtgaccc atggcgatgc ctgcttgccg aatatcatgg
    17941 tggaaaatgg ccgcttttct ggattcatcg actgtggccg gctgggtgtg gcggaccgct
    18001 atcaggacat agcgttggct acccgtgata ttgctgaaga gcttggcggc gaatgggctg
    18061 accgcttcct cgtgctttac ggtatcgccg ctcccgattc gcagcgcatc gccttctatc
    18121 gccttcttga cgagttcttc tgagcgggac tctggggttc gaaatgaccg accaagcgac
    18181 gcccaacctg ccatcacgag atttcgattc caccgccgcc ttctatgaaa ggttgggctt
    18241 cggaatcgtt ttccgggacg ccggctggat gatcctccag cgcggggatc tcatgctgga
    18301 gttcttcgcc caccccccgg atctaagctc tagataagta atgatcataa tcagccatat
    18361 cacatctgta gaggttttac ttgctttaaa aaacctccca cacctccccc tgaacctgaa
    18421 acataaaatg aatgcaattg ttgttgttaa cttgtttatt gcagcttata atggttacaa
    18481 ataaagcaat agcatcacaa atttcacaaa taaagcattt ttttcactgc attctagttg
    18541 tggtttgtcc aaactcatca atgtatctta tcatgtctgg atccgggggt accgcgtcga
    18601 gaagttccta ttccgaagtt cctattctct agaaagtata ggaacttcgt cgagataact
    18661 tcgtatagca tacattatac gaagttatgt cgagatatct agacccagct ttcttgtaca
    18721 aagtggttga tatctctata gtcgcagtag gcgggtgctc tgggtcgtcg tctggggact
    18781 gcgtctctat cgggcagctc agggtgtaca gggttttctg gtcctggagc tgttccgtga
    18841 aatgtgctat ttgtgaaccc tgggaatttg tggcttggga gataatgtga tgcctgcttc
    18901 tttgttcagt tctgggtggg ggggggtagg tcgtggggtg ggggagaaaa cgtcagtttt
    18961 gcctcccctg ctctccctcc atctcccacc ccgcctgtga caggtggctc catctccaac
    19021 atgtacgcca tgaacctggc ccgctttcag cgctacccag actgcaagca gaggggcctc
    19081 cgggccctgc cgcccttggc tctcttcact tcaaaggagg tagggaagag tcacaggcct
    19141 gaccggggac tcctgagtgt gatcttcctc cggctcagtc agagaccctt caagtcttct
    19201 atctgccctc agtggctgtg ctcccttcta aggaggccga atacgtgctt ctgcttattg
    19261 agatggcgca acgcaattaa tgataacttc gtatagcata cattatacga agttatggtc
    19321 tgagctcgcc atcagttcaa agttcatggt ccagcagcat tgcccgggag gttgttagaa
    19381 atacagagag tctccagccc caccagttct aagtctctag ctagaatcca acacagttcc
    19441 ttcacaagaa cacttgagcc gtgtggtagt ccacaccttt aatcctagcg ttcaggaggc
    19501 agaggcaggt gaatccacca gcctagtcta cagccagagc tgcatagaga aaccctgtca
    19561 gaaaacaaaa caaaacaaaa caagatccgt tgacaaccct ggctaccagg tcccatcgat
    19621 cgcagctcgc acagcttttg ccggtctctg ccctcctatc ctcagcacct ctgacccctc
    19681 tcaggtcaca ctgacttgct ctctgtgtct ttacagtgtc actactccat caccaaggga
    19741 gctgcttttc tgggacttgg caccgacagt gtccgagtgg tcaaggctga tgagaggtga
    19801 aggtcttctg ccgacatggc cctgacccag ctgggcacac tgtgtcatct acgtgccaaa
    19861 acaaaccaaa aaaaaaaaaa aaaaccaaac aaaccaaaaa accactctgg cctcaggccc
    19921 tcaccccgat tcccctcccc cacccgctcc tctttcagac ctgctgcctg cctctgctgc
    19981 tcactgccca ctagcatccc accctgtgct ctgaggtttg gtctatactg tggcctctgc
    20041 attgccccgc tgccttaccc agcagtgtca ggtgaccccc ccccctggtc tagagctccc
    20101 gagtcttctc cactcactca gcgtctttct tttccagagg gaggatgatc cctgaggacc
    20161 tggagaggca gatcattctg gcagaggctg aggtgagcga gagctctggg tggtggggtg
    20221 ggcccttctg tcccctcagg aaaggtgatt tgagctcttc tgctggagat tctcctcaca
    20281 cctctccttt attttcacac ctgttagtgt cagagatgct gtagagactt gtaggtgggc
    20341 taggctctga atttccaagg gagtcccaag ggggtttggt gcctgaggca tcatagtgtg
    20401 gaaggtttct gtggactgag ggtcagggtc agtacaggga ggtggtgagg aggctgtgca
    20461 ggcatggtga gcactgctgg cctaggaacg aggtgggcca tcatccctcg cctccaaatg
    20521 ggacatgttt tttgtgcgtg gcaattttta aatataattg tctgcagatt cactcagcga
    20581 actgctgtta actgtcacag gcttgtagag ttctgtgcgt gagaatgttt ccaggaacga
    20641 agcatgaaat gaaaaaactg taacgcccgt tgatagatca gatgtatctc tggtcagttt
    20701 ctccgtctgc gaaatggatg tactatagaa gtcattgcag aaggttgttg taaggatcag
    20761 ttaatcagtg tgtagaacgc tcagagtggc tttgtgtgtg gatgcgctga cgttagctgc
    20821 tgtctgctgc cgctgttact ttaagacaag ttcttgctgg gcagcatgga ttggctttga
    20881 actcagtgtg tggctcatgt tggcctcaaa cttgatcttg gcttagctta cacagtgctg
    20941 tgatcacagg tgtaggccac cataccaaat gtcacctttg ggttttttaa aattttttcc
    21001 cccttttgtt ttttgagaca gggtttctct gtatagccct ggctgtcctg gaactcactc
    21061 tgtagaccag gctggcctca aactcagaaa tccacctgcc tctgcctcct gagtgctggg
    21121 atcaaaggca tgcgccacca ctgctcagcg gaaccaaacc tctgttctct gtgagagcag
    21181 ccagtgcttc taactgcaag ccatctctct tttccaaaag atgtattttt atagataagt
    21241 gattagttca tttttatttt atgtaaatgg atgttttgcc tgcatgcatg tctgtgccat
    21301 attgcatgca ttgcatgcag agttcatatc ccttggaact ggagatacag acagttgtga
    21361 gctgccatat gggtgctggg cattgaactc agccttccag aaggacagca tcacaaccta
    21421 tgtcctctct gtcatcacca ccatcatcat caccaccatt tccatcacta tacagtagcc
    21481 tactgatggc agtatatgct gctcattgca gtgtggtccc aagtgctaaa ccctaaagaa
    21541 aactgactcc cctcaggagc ctgttcagtt cctggctaag gctaggggtt cctaccctgt
    21601 tttctaaagt gactgtgcca ttttccagcc ccagcagcac gtgatggtct aatttgtctg
    21661 catgctcacc agcactgggt attcattcat attcattcat tcattctctc tctctctctc
    21721 tctctctctc tctctctctc tctctctctc tctctctgag acagggtctc ctgtaactca
    21781 ggtgggcttt gaaccctctg tgtagccaag gacaactgtc agtcctgacc ctccagcttc
    21841 tgccttctga gttcagaggt tatgagcatg caccaccatc tggttcaagc tgtgttggtg
    21901 attaacccag ggcttcatga gtgctggagg cactctgcta actgagctac atccccagca
    21961 cacacacaca tacacgcaca cacgcacaca aacactcatg tgtacacaca cacactaatg
    22021 cacacacatg cacacaaaca ctcatgtgta tgcacacaca ctaatgcaca cacatgcaca
    22081 caaacactca tgtgtatgca cacacacaca cacacacaca cacacatgca cagtcccttc
    22141 atacacatag tccctcccat gtacgcacag cccccatgca cacacaccac ccctcccata
    22201 tcccagacat gtacacacac gcacagcaca ccaccccacc ccaccccaca catccacaca
    22261 gccttcccca tccaggtaga ctttcctggg actggggctg ccaatgctcc acactctcag
    22321 tcaggggagg acattcaagg caagagcagc tctgctttca gtttgtttcc tgacaggcca
    22381 aggggcatta tgacatttgt tcagagcgac ccagaggact agggcttgca tacagtgtga
    22441 gcgtgtctag aaggtcatgt tgtaacttaa tttctgttgt ctgtatttgt cattttgatt
    22501 atccactcat ctatcaatag gcattgggtt gcttctacac tttagctgtt gtgagcactg
    22561 ctgcgtccac ccgacaactg cctcttcatg tgattaatct actttttttt ttggtttttc
    22621 aagacagggt ttctctgtgt agccctggct gtcctggcac tcaccttgta gaccaggctg
    22681 gcctcgaact cagaaatcta cctggtgatt aatctacttt tagttagtgc agtgaaatac
    22741 ctgaggctgg gtgacttgat aaagaaaaga ggtttgcttt ggctcacagc tgtggtccaa
    22801 ggttcaaggc ttcaatctgg tgatgtcttt cttgctggca gagcacccca catcagtcca
    22861 gggtgtcaca tgacaagaga cagggacagg gtgggtgtct cctccggtct ctctccctct
    22921 tcttatccaa ttaccagtag tcaaccataa ggactcagcc tgtgacctgc actaagcccc
    22981 acccctggca tcacagtcgg attaaatttc tactctcaat gctttacagt gggaattaaa
    23041 tttcaacccg tgaacctcag gggctcactg aaccagaccc agatggtgga aactgctttt
    23101 agttttgagg attcataccc agaagctgaa ttacttactg ataattccat ttttaaaaaa
    23161 attttttttt gagtcagggt cttgctgtgt agcccaactt gacctcaaac ttagagtgat
    23221 tctcctgcct cagcctcttg agtgcatttg tgccccagta tgcatgtgga agtcagagga
    23281 caacttctga gagttagttc tctccttctg ccacttgaag gacccaggag tcaaacacag
    23341 atcgtcagac atgaaggcaa gcacctttac caggggaatc ctgctgcccc tagcccccaa
    23401 ccctgccttg ttctctgtgt ttggatatca tatcttacct aacccaggaa ggagcacaaa
    23461 gtttcttttt
//
