# Supplementary material for: CRISPR-Cas9 enables conditional mutagenesis of challenging loci
Source: Sci Rep. 2016 Sep 1;6:32326. doi: 10.1038/srep32326 (PMC5007477; doi:10.1038/srep32326)
Supplement: Supplementary File 3 [file srep32326-s3.zip › gb/HEP01006_B02_vector.gb]

LOCUS       95114#L1L2_Bact_P#R3R4_pBR_DTA+_Bsd_amp        24267 bp    dna     circular UNK 
ACCESSION   unknown
SOURCE      Mus musculus
  ORGANISM  Mus musculus
            Eukaryota; Metazoa; Chordata; Craniata; Vertebrata; Euteleostomi;
            Mammalia; Eutheria; Euarchontoglires; Glires; Rodentia;
            Sciurognathi; Muroidea; Muridae; Murinae; Mus.
COMMENT     cassette: L1L2_Bact_P
COMMENT     design_id: 95114
COMMENT     backbone: R3R4_pBR_DTA+_Bsd_amp
COMMENT     transcript_id: ENSMUST00000032169
FEATURES             Location/Qualifiers
     misc_feature    29..152
                     /note="R4 gateway site"
                     /label="R4 gateway site"
     promoter        399..911
                     /note="PGK promoter"
                     /label="PGK promoter"
     CDS             925..1581
                     /note="DTA"
                     /label="DTA"
     misc_feature    1706..1959
                     /note="BGH pA"
                     /label="BGH pA"
     promoter        2034..2100
                     /note="EM7 promoter"
                     /label="EM7 promoter"
     CDS             2101..2499
                     /note="BsdR"
                     /label="BsdR"
     CDS             complement(4193..5053)
                     /note="AmpR"
                     /label="AmpR"
     misc_feature    5272..5395
                     /note="R3 gateway site"
                     /label="R3 gateway site"
     misc_feature    5401..5408
                     /note="AsiSI"
                     /label="AsiSI"
     misc_feature    1..5433
                     /note="Synthetic Backbone"
                     /label="Synthetic Backbone"
     exon            10869..10924
                     /db_xref="ENSEMBL:ENSMUSE00000194970"
                     /rank="3"
                     /note="ENSMUSE00000194970"
                     /label="ENSMUSE00000194970"
     exon            10734..10796
                     /db_xref="ENSEMBL:ENSMUSE00000194976"
                     /rank="2"
                     /note="ENSMUSE00000194976"
                     /label="ENSMUSE00000194976"
     exon            9699..9865
                     /db_xref="ENSEMBL:ENSMUSE00000906642"
                     /rank="1"
                     /note="ENSMUSE00000906642"
                     /label="ENSMUSE00000906642"
     misc_feature    5434..11408
                     /note="5 arm"
                     /label="5 arm"
     misc_feature    11436..11460
                     /note="B1 Gateway"
                     /label="B1 Gateway"
     misc_feature    11473..11520
                     /note="Frt"
                     /label="Frt"
     intron          11521..12395
                     /note="mouse En2 intron"
                     /label="mouse En2 intron"
     misc_feature    12393..12395
                     /note="Splice Acceptor"
                     /label="Splice Acceptor"
     exon            12396..12568
                     /note="mouse En2 exon"
                     /label="mouse En2 exon"
     misc_feature    12580..13173
                     /note="ECMV IRES"
                     /label="ECMV IRES"
     gene            13174..16234
                     /gene="lacZ"
                     /note="lacZ"
                     /label="lacZ"
     misc_feature    16273..16516
                     /note="SV40 polyadenylation site"
                     /label="SV40 polyadenylation site"
     misc_feature    16520..16553
                     /note="loxP"
                     /label="loxP"
     promoter        16580..17099
                     /note="human beta actin promoter"
                     /label="human beta actin promoter"
     gene            17125..17919
                     /gene="NeoR"
                     /note="NeoR"
                     /label="NeoR"
     misc_feature    18119..18360
                     /note="SV40 polyadenylation site"
                     /label="SV40 polyadenylation site"
     misc_feature    18377..18424
                     /note="Frt"
                     /label="Frt"
     misc_feature    18431..18464
                     /note="loxP"
                     /label="loxP"
     misc_feature    12410..12487
                     /note="FCHK std_gpr"
                     /label="FCHK std_gpr"
     misc_feature    18480..18500
                     /note="B2 Gateway"
                     /label="B2 Gateway"
     misc_feature    11409..18530
                     /note="Synthetic Cassette"
                     /label="Synthetic Cassette"
     exon            20367..20534
                     /db_xref="ENSEMBL:ENSMUSE00000989067"
                     /type="targeted"
                     /rank="10"
                     /note="target exon 1 ENSMUSE00000989067"
     exon            20174..20272
                     /db_xref="ENSEMBL:ENSMUSE00000968191"
                     /type="targeted"
                     /rank="9"
                     /note="target exon 2 ENSMUSE00000968191"
     exon            19896..20014
                     /db_xref="ENSEMBL:ENSMUSE00000194972"
                     /type="targeted"
                     /rank="8"
                     /note="target exon 3 ENSMUSE00000194972"
     exon            19691..19807
                     /db_xref="ENSEMBL:ENSMUSE00000194974"
                     /type="targeted"
                     /rank="7"
                     /note="target exon 4 ENSMUSE00000194974"
     exon            19422..19467
                     /db_xref="ENSEMBL:ENSMUSE00000194975"
                     /type="targeted"
                     /rank="6"
                     /note="target exon 5 ENSMUSE00000194975"
     exon            19162..19321
                     /db_xref="ENSEMBL:ENSMUSE00000194968"
                     /type="targeted"
                     /rank="5"
                     /note="target exon 6 ENSMUSE00000194968"
     exon            18881..19025
                     /db_xref="ENSEMBL:ENSMUSE00000194966"
                     /type="targeted"
                     /rank="4"
                     /note="target exon 7 ENSMUSE00000194966"
     misc_feature    18531..20746
                     /note="Critical Region"
                     /label="Critical Region"
     misc_feature    20770..20803
                     /note="Downstream LoxP"
                     /label="Downstream LoxP"
     misc_feature    20747..20826
                     /note="synthetic loxP region"
                     /label="synthetic loxP region"
     exon            22203..22740
                     /db_xref="ENSEMBL:ENSMUSE00000321539"
                     /rank="12"
                     /note="ENSMUSE00000321539"
                     /label="ENSMUSE00000321539"
     exon            21930..22130
                     /db_xref="ENSEMBL:ENSMUSE00001093729"
                     /rank="11"
                     /note="ENSMUSE00001093729"
                     /label="ENSMUSE00001093729"
     misc_feature    20827..24267
                     /note="3 arm"
                     /label="3 arm"
ORIGIN      
        1 ccactggccg tcgttttaca ttaattaaca actttgtata gaaaagttga acgagaaacg
       61 taaaatgata taaatatcaa tatattaaat tagattttgc ataaaaaaca gactacataa
      121 tactgtaaaa cacaacatat ccagtcacta tggcggccgc aatcgggcag cgttgggtcc
      181 tggccacggg tgcgcatgat cgtgctcctg tcgttgagga cccggctagg ctggcggggt
      241 tgccttactg gttagcagaa tgaatcaccg atacgcgagc gaacgtgaag cgactgctgc
      301 tgcaaaacgt ctgcgacctg agcaacaaca tgaatggtct tcggtttccg tgtttcgtaa
      361 agtctggaaa cgggccgcct agcgatagct gtttatcgaa ttctaccggg taggggaggc
      421 gcttttccca aggcagtctg gagcatgcgc tttagcagcc ccgctgggca cttggcgcta
      481 cacaagtggc ctctggcctc gcacacattc cacatccacc ggtaggcgcc aaccggctcc
      541 gttctttggt ggccccttcg cgccaccttc tactcctccc ctagtcagga agttcccccc
      601 cgccccgcag ctcgcgtcgt gcaggacgtg acaaatggaa gtagcacgtc tcactagtct
      661 cgtgcagatg gacagcaccg ctgagcaatg gaagcgggta ggcctttggg gcagcggcca
      721 atagcagctt tgctccttcg ctttctgggc tcagaggctg ggaaggggtg ggtccggggg
      781 cgggctcagg ggcgggctca ggggcggggc gggcgcccga aggtcctccg gaggcccggc
      841 attctgcacg cttcaaaagc gcacgtctgc cgcgctgttc tcctcttcct catctccggg
      901 cctttcgacc tgcaggtcct cgccatggat cctgatgatg ttgttgattc ttctaaatct
      961 tttgtgatgg aaaacttttc ttcgtaccac gggactaaac ctggttatgt agattccatt
     1021 caaaaaggta tacaaaagcc aaaatctggt acacaaggaa attatgacga tgattggaaa
     1081 gggttttata gtaccgacaa taaatacgac gctgcgggat actctgtaga taatgaaaac
     1141 ccgctctctg gaaaagctgg aggcgtggtc aaagtgacgt atccaggact gacgaaggtt
     1201 ctcgcactaa aagtggataa tgccgaaact attaagaaag agttaggttt aagtctcact
     1261 gaaccgttga tggagcaagt cggaacggaa gagtttatca aaaggttcgg tgatggtgct
     1321 tcgcgtgtag tgctcagcct tcccttcgct gaggggagtt ctagcgttga atatattaat
     1381 aactgggaac aggcgaaagc gttaagcgta gaacttgaga ttaattttga aacccgtgga
     1441 aaacgtggcc aagatgcgat gtatgagtat atggctcaag cctgtgcagg aaatcgtgtc
     1501 aggcgatctc tttgtgaagg aaccttactt ctgtggtgtg acataattgg acaaactacc
     1561 tacagagatt taaagctcta aggtaaatat aaaattttta agtgtataat gtgttaaact
     1621 actgattcta attgtttgtg tattttagat tccaacctat ggaactgatg aatgggagca
     1681 gtggtggaat gcagatccta gagctcgctg atcagcctcg actgtgcctt ctagttgcca
     1741 gccatctgtt gtttgcccct cccccgtgcc ttccttgacc ctggaaggtg ccactcccac
     1801 tgtcctttcc taataaaatg aggaaattgc atcgcattgt ctgagtaggt gtcattctat
     1861 tctggggggt ggggtggggc aggacagcaa gggggaggat tgggaagaca atagcaggca
     1921 tgctggggat gcggtgggct ctatggcttc tgaggcggaa agaaccagct ggggctcgag
     1981 atccactagt tctagcctcg aggctagagc ggccgagttt atcctcgagc acgtgttgac
     2041 aattaatcat cggcatagta tatcggcata gtataatacg acaaggtgag gaactaaacc
     2101 atggccaagc ctttgtctca agaagaatcc accctcattg aaagagcaac ggctacaatc
     2161 aacagcatcc ccatctctga agactacagc gtcgccagcg cagctctctc tagcgacggc
     2221 cgcatcttca ctggtgtcaa tgtatatcat tttactgggg gaccttgtgc agaactcgtg
     2281 gtgctgggca ctgctgctgc tgcggcagct ggcaacctga cttgtatcgt cgcgatcgga
     2341 aatgagaaca ggggcatctt gagcccctgc ggacggtgcc gacaggtgct tctcgatctg
     2401 catcctggga tcaaagccat agtgaaggac agtgatggac agccgacggc agttgggatt
     2461 cgtgaattgc tgccctctgg ttatgtgtgg gagggctaag cacttcgtgg ccgaggagca
     2521 ggactgagaa ttccccggaa gtcagcgccc tgcaccatta tgttccggat ctgcatcgca
     2581 ggatgctgct ggctaccctg tggaacacct acatctgtat taacgaagcg ctggcattga
     2641 ccctgagtga tttttctctg gtcccgccgc atccataccg ccagttgttt accctcacaa
     2701 cgttccagta accgggcatg ttcatcatca gtaacccgta tcgtgagcat cctctctcgt
     2761 ttcatcggta tcattacccc catgaacaga aatccccctt acacggaggc atcagtgacc
     2821 aaacaggaaa aaaccgccct taacatggcc cgctttatca gaagccagac attaacgctt
     2881 ctggagaaac tcaacgagct ggacgcggat gaacaggcag acatctgtga atcgcttcac
     2941 gaccacgctg atgagcttta ccgcagctgc ctcgcgcgtt tcggtgatga cggtgaaaac
     3001 ctctgacaca tgcagctccc ggagacggtc acagcttgtc tgtaagcgga tgccgggagc
     3061 agacaagccc gtcagggcgc gtcagcgggt gttggcgggt gtcggggcgc agccatgacc
     3121 cagtcacgta gcgatagcgg agtgtatact ggcttaacta tgcggcatca gagcagattg
     3181 tactgagagt gcaccatatg cggtgtgaaa taccgcacag atgcgtaagg agaaaatacc
     3241 gcatcaggcg ctcttccgct tcctcgctca ctgactcgct gcgctcggtc gttcggctgc
     3301 ggcgagcggt atcagctcac tcaaaggcgg taatacggtt atccacagaa tcaggggata
     3361 acgcaggaaa gaacatgtga gcaaaaggcc agcaaaaggc caggaaccgt aaaaaggccg
     3421 cgttgctggc gtttttccat aggctccgcc cccctgacga gcatcacaaa aatcgacgct
     3481 caagtcagag gtggcgaaac ccgacaggac tataaagata ccaggcgttt ccccctggaa
     3541 gctccctcgt gcgctctcct gttccgaccc tgccgcttac cggatacctg tccgcctttc
     3601 tcccttcggg aagcgtggcg ctttctcata gctcacgctg taggtatctc agttcggtgt
     3661 aggtcgttcg ctccaagctg ggctgtgtgc acgaaccccc cgttcagccc gaccgctgcg
     3721 ccttatccgg taactatcgt cttgagtcca acccggtaag acacgactta tcgccactgg
     3781 cagcagccac tggtaacagg attagcagag cgaggtatgt aggcggtgct acagagttct
     3841 tgaagtggtg gcctaactac ggctacacta gaaggacagt atttggtatc tgcgctctgc
     3901 tgaagccagt taccttcgga aaaagagttg gtagctcttg atccggcaaa caaaccaccg
     3961 ctggtagcgg tggttttttt gtttgcaagc agcagattac gcgcagaaaa aaaggatctc
     4021 aagaagatcc tttgatcttt tctacggggt ctgacgctca gtggaacgaa aactcacgtt
     4081 aagggatttt ggtcatgaga ttatcaaaaa ggatcttcac ctagatcctt ttaaattaaa
     4141 aatgaagttt taaatcaatc taaagtatat atgagtaaac ttggtctgac agttaccaat
     4201 gcttaatcag tgaggcacct atctcagcga tctgtctatt tcgttcatcc atagttgcct
     4261 gactccccgt cgtgtagata actacgatac gggagggctt accatctggc cccagtgctg
     4321 caatgatacc gcgagaccca cgctcaccgg ctccagattt atcagcaata aaccagccag
     4381 ccggaagggc cgagcgcaga agtggtcctg caactttatc cgcctccatc cagtctatta
     4441 attgttgccg ggaagctaga gtaagtagtt cgccagttaa tagtttgcgc aacgttgttg
     4501 ccattgctgc aggcatcgtg gtgtcacgct cgtcgtttgg tatggcttca ttcagctccg
     4561 gttcccaacg atcaaggcga gttacatgat cccccatgtt gtgcaaaaaa gcggttagct
     4621 ccttcggtcc tccgatcgtt gtcagaagta agttggccgc agtgttatca ctcatggtta
     4681 tggcagcact gcataattct cttactgtca tgccatccgt aagatgcttt tctgtgactg
     4741 gtgagtactc aaccaagtca ttctgagaat agtgtatgcg gcgaccgagt tgctcttgcc
     4801 cggcgtcaac acgggataat accgcgccac atagcagaac tttaaaagtg ctcatcattg
     4861 gaaaacgttc ttcggggcga aaactctcaa ggatcttacc gctgttgaga tccagttcga
     4921 tgtaacccac tcgtgcaccc aactgatctt cagcatcttt tactttcacc agcgtttctg
     4981 ggtgagcaaa aacaggaagg caaaatgccg caaaaaaggg aataagggcg acacggaaat
     5041 gttgaatact catactcttc ctttttcaat attattgaag catttatcag ggttattgtc
     5101 tcatgagcgg atacatattt gaatgtattt agaaaaataa acaaataggg gttccgcgca
     5161 catttccccg aaaagtgcca cctgacgtct aagaaaccat tattatcatg acattaacct
     5221 ataaaaatag gcgtatcacg aggccctttc gtcttcaaga aaattgtcga ccatagtgac
     5281 tggatatgtt gtgttttaca gtattatgta gtctgttttt tatgcaaaat ctaatttaat
     5341 atattgatat ttatatcatt ttacgtttct cgttcaactt tattatacaa agttgcggac
     5401 gcgatcgccg gcggataaca atttcacaca ggatttaatt atacttgaca tgatcatcca
     5461 aacagtgggg tagagtctgg ggggaaaaga agccacctca ccctacaccc accccactcc
     5521 ctaggcgagt tccagggtac tctgagtcat ctctatgggt ttttcaagtc ccttgctgta
     5581 agggcattcc cactgctccc gaggctcagt gacatggtgg aatgaccagc agaggagcct
     5641 gctgttttca gcctccctgc tctctggtgg ccatggggac ttactgttgt tgtttccagc
     5701 gctggatact ttgccccatg ataagggtgg acagatccat gttccctcta cccgactgac
     5761 tttggggcag gctcacacct ttaccatggt atttagagat ggaagtgaat cagctgtatc
     5821 tgcctgtgcc ctgctctcag ctgggcccag ggccgaccag gctggggaga gggccatcta
     5881 ggcctttggg atctgggatg aaagctacca tccaacctta agcttggctc ctctgaatcc
     5941 ctaggaagta tttcggcggc accggggact acggctccta gctctggtgg aggaggtact
     6001 gccacgccac cgcagtggcc atcgtggaga ctggcatatt tctctgagca agcccagtga
     6061 gaaagagcaa cacctgctga tgacccttgt aggagaacag ggtgagcaga caggggaggt
     6121 gtcccgccac aggcctgcaa tggaggctca ggaaagaaca gggagggctg tgaagctagg
     6181 agacccaaca ggcattctac tgcagggctc tgggtgaagt gatacctggg ttctggggat
     6241 gaggagacag gtatggccat cacactctat gagagcggga tccttgggct gcagaggtga
     6301 cttctaaaat catgcctttc atagtttccc agggggtcaa ctcaatggga agcaggccag
     6361 caggggacat acatgggccc tgaggttccc tgtgattaga agcacaaggg cagcagaggc
     6421 ggctcaggca ttctgccata ggagaagggt tgggtggtgt ggagacacct cagggtgctg
     6481 tggtgatgat ggcgtttttc ctccaggcgt ggtacccact caagatgtcc tttccatgct
     6541 cagtggcatc cgcaggagtc tggaggaggt aagtgtgtag ggacttgacc tggcagccac
     6601 tgcagcatct tctaccattc ttgactctcc aaaagtgcct ggaaaaactt actgctgttc
     6661 cagaacaggg gtgtgtctca gggctctggc catccccaga cacaaagaac aggtgcaggt
     6721 taccacccga gcaaaaggac tgcacacccc caggccacag tgagcgatcg accatcaaag
     6781 aggggattaa gtaggatggt atctgaagta tcatgaagaa cacggtgggg gggggggggg
     6841 gggacgacga caagataggc cccgccccta ccagtgcttc tccgggggaa tctgaggtgt
     6901 ggggtggatg caggaactgg aaacagccct ctatagtcag aggtagcact gatcagatgt
     6961 ggtggtctgg cccctgctgg gctatgggac acaaagctgg ggatctagat agcccagagc
     7021 taccaggggc cttgcctgag tgactcccaa agctctcgtg gtggaacttt agatccccag
     7081 caggagccag aacaccacat ctgatcagtg ccacctctaa ctgtggaggg ctgtttccag
     7141 ttcctgacat cccccacccc tcaggttccc ctgcagcatt ggtggggcgg ggcctatctt
     7201 gtttcccctc gtccaggttc ttcgtgatct ccaaatctgg gctcaggaac acagatggac
     7261 agagggcacc tgcaagggtt ccacacaatg cagggaggag ctggagccca gcccctgctc
     7321 cagagctcac tgatggcact caccttcctc ggctccctcc cttcacctga ggctggactg
     7381 tagggagctt tcccattggg agggagtcca agccagccag agcagcctgc agtagggagg
     7441 cacatgccgc ctgtgatctt accactggga aagggaagaa gctagagacc ccagctgtgg
     7501 gctgcagttg gcatccccac agaggttcca gggatgcggg gcctagcatg gatggctagg
     7561 gtgacattac cttatgccta aagatgaagc ttgcttcagg cctctgcctt tggtgaactc
     7621 aagtctccca gatgccatgt tgctttgtga aactgatggg gacaggggtg gggccccatc
     7681 tatttgggcc gtgactgtca tcacgtctca gtgatgtgca gggccagaat tggtgcattc
     7741 aaagttgtgt tggtgtagaa acacagtgag gaagtgaagg agccaagaat gtggaccctg
     7801 ggagaggctt ggaagtgttc ttggatgaac cagtagggac agaatggtat gcccctctat
     7861 gcaggtccag gccccagggc tgtcaggggc tctaactcac ccttggaatg ttagctctta
     7921 gggctttcct gataccccca ctcttagatt ggcatccaga actactccac caccagcagc
     7981 tgccaggcac gagccaccca ggtgcgcagt gactacggga cgctctttgt agtgctggtg
     8041 atcattggtg tcatctgctt catcatcatt gtgcttggcc tactctacaa ttgttggcag
     8101 cgccggatgc ccaagctcaa acacgtggtg agtaggccag ggagggctta ggactgtagg
     8161 gcagagtgtg gctagtatca cccagtgcta cccaagagcc tcacctagaa acctgtacca
     8221 actcagttgt gctcagtgcc accatctacc ctctctgagc ctggtcttcg aggagataca
     8281 cagtgagggg gagttaagtc tcaccaaggg atccctcctc tcctccagct cttcctaacc
     8341 ccagtgcccc attctgcaag gcttgagagc agctgctccc ctcagtccta gaagccaaag
     8401 gctcctgcaa cctgcacaag agaaaggggg caggccctgc acattctgcc ctatctcgta
     8461 tgctttgagt gggctgtctc atgtataatg cgctgttgga agggatcaag tgacaccaag
     8521 ggggtcacag ggtttacctg cagaggttta ggtttgagtt gcaggcactt gtatcctggg
     8581 ccccaaggga gtagtaccct gggggcttgg cgtggccaac cactgtgcgc gcctagcgct
     8641 ctctcctgct gctgcagtcg cacggtgagg agctgcgctt cgtggagaac ggctgccacg
     8701 acaatcccac gctggacgtg gccagcgaca gccagtcgga gatgcaggag aagcagccca
     8761 gcctgaacgg tggggccatc aacggcccga gcagctggag cgcgctcatg ggcagcaaac
     8821 gcgaccctga ggactcggac gtgttcgagg aggacactca cctgtgagcg ccgggccacg
     8881 ggcgcgagac tgcccgacgc cacggccccg cgcccctccc ggtcctccac gcggaccact
     8941 atgcttcccc accgcagcag gcgaccgcgg cgcagctccc accccgccct gcccggcccc
     9001 gagcgcttgc ccgaggccag cgcgctcccc gcgccaggac tccattaaag ccgctaagac
     9061 gcgcgggccg ctccgcctcc acgcctgttt tttgccttcc gagggctgca ctccggggag
     9121 tgggtgggat gggcctggag gagtaggtgg ggcaagggag gctggctggg cgtggccaag
     9181 gacgggtggg ctgggaattt catggagttt gtgggcgtgg ttagggatat gtgggcggag
     9241 ggtagggagt ataaggtcat ctgggtggaa ccaggccggg tgggctgagc ctgaagtagg
     9301 ctgggaaaag tcctggtggg cgaggcctcg gcctgatgtg cgggacctga accgagctag
     9361 actcaggact gacaagcgtt ccaagcctgt gggaggtgct gttttcagaa cggatcccaa
     9421 gaaatgtggg cggggcctgc agcgaactgc tcttccggtg aagctcttct gaggaggcgg
     9481 ggtcttggta gtgagctatt cttcgggcga gtgggcggaa cctgggggaa ttgagttgtc
     9541 ctctagacgg gtgggcgggg tgaaggctag aagtccccag aggctaagtg ggcgtggtta
     9601 aggttactgg gtgcggcctt ggggagcggc cttctggatg cgagggcggg gttcgggccg
     9661 gacggtcctc cgggcggcag gcgccgctgc ggagtcgcag gcgggcatag ctaggccgtg
     9721 ccgcgagggg cggggcggtg agtgtttaca tccggccggg cacagacgac tcccgagatc
     9781 actcggccgg gggtccagtc tctttcgcca tggataccag cgacttgttt gccagctgca
     9841 ggaaagggga cgtgggccgt gtgcggtgag aacctgaagt gcaggaggcg ggcaggcgtc
     9901 cgcagggctt atcgggcacg ggtgtggggt tgggcgccgt ggggctcccg aagctgaccg
     9961 agtcagggag atcgggctct aggtccctta cttagctcgg tgcagggaaa cgactcctct
    10021 ccgtggaggt tccaagaggc gcaggcgccg ctggtgcagc cagttaccag cctggcgccg
    10081 agaccgtgat ctccgtgggc aggcagggaa gagaaggatc ctgacccttt tctttgatag
    10141 actcctttct cccatggccc ttccttccaa gtcccctggt cctcaacaga tgtgaccaag
    10201 ctgcagctct ctccgacacc agatgccacc tcagagttaa tgatccgtcc ctcaatttga
    10261 atgcagctct gagagttcag gtcttgcctc agatagcctc cttgggctgc catgtcccag
    10321 tgatcgcttt ctggttcatg acctcttctc ctcaacattt tatcaattgt tttttccact
    10381 tcttccatag atctgttctg ttcccctcct tccccgcccc cagtgcctgc atcagctttc
    10441 ttctgacttc cctgccattg gctccccagg ctgaattagg ggccccatca ccttctctct
    10501 cccagatatt aaaagaccaa attctcagcc ttctgaacct ggggcttggc ctctgtccat
    10561 gaagccatca cccaactcac agttgcagac ccttgcagac ctgtgtagtc ccaggcctta
    10621 cccttctcag aggcattccc tagcccagag agatgtggcc tccttcccct tcctggttgt
    10681 ctctctccca gatgagaagc aattctgacc caggctttga acttcctgcc caggtacctg
    10741 ctggagcagc gagacgtgga ggtgaacgtg cgggataagt gggacagcac ccctttgtga
    10801 gtgtgagcgg tggggtagct gggtgggcag ggtgggccta ccctactgac agcttccccc
    10861 tttcctaggt actatgcctg cctctgtggg catgaggagt tggtgcgcta cctgttggct
    10921 aatggtgaga gagggtcagg gtctgcctgt aagctctgag accttgctcc atgtttgtat
    10981 gcacccttga tttcttgtta actccctaaa gtcaacacat agtactctct aaccctctat
    11041 ccactttctc acgttaccct tgacacccag gccagttctg gggctgtctc ctgtactgta
    11101 ccaccattgg tctgctaaac tgactctctg atctccatat ttgcaggcag gaggatcttt
    11161 ccacagcaaa gctgatggga gtgtttggga taaaagcacg tgggcatggt tgcccacacc
    11221 tgcaattaaa ttattgggag agagaaaagt cgagacaggg attatcttaa gttcaaagct
    11281 agtcagggct acattgtgag acccactctg acctcctctc actttgcctt ccttgggtct
    11341 cccacctgct ggctgcccca ctagacctac ccatctccta cctcagggtc ttctcagttg
    11401 cagtacttaa ggcgcataac gataccacga tatcaacaag tttgtacaaa aaagcaggct
    11461 ggcgccggaa ccgaagttcc tattccgaag ttcctattct ctagaaagta taggaacttc
    11521 gaaccctttc ccacaccacc ctccacactt gccccaaaca ctgccaacta tgtaggagga
    11581 aggggttggg actaacagaa gaacccgttg tggggaagct gttgggaggg tcactttatg
    11641 ttcttgccca aggtcagttg ggtggcctgc ttctgatgag gtggtcccaa ggtctggggt
    11701 agaaggtgag agggacaggc caccaaggtc agcccccccc ccctatccca taggagccag
    11761 gtccctctcc tggacaggaa gactgaaggg gagatgccag agactcagtg aagcctgggg
    11821 taccctattg gagtccttca aggaaacaaa cttggcctca ccaggcctca gccttggctc
    11881 ctcctgggaa ctctactgcc cttgggatcc ccttgtagtt gtgggttaca taggaagggg
    11941 gacgggattc cccttgactg gctagcctac tcttttcttc agtcttctcc atctcctctc
    12001 acctgtctct cgaccctttc cctaggatag acttggaaaa agataagggg agaaaacaaa
    12061 tgcaaacgag gccagaaaga ttttggctgg gcattccttc cgctagcttt tattgggatc
    12121 ccctagtttg tgataggcct tttagctaca tctgccaatc catctcattt tcacacacac
    12181 acacaccact ttccttctgg tcagtgggca catgtccagc ctcaagttta tatcaccacc
    12241 cccaatgccc aacacttgta tggccttggg cgggtcatcc ccccccccac ccccagtatc
    12301 tgcaacctca agctagcttg ggtgcgttgg ttgtggataa gtagctagac tccagcaacc
    12361 agtaacctct gccctttctc ctccatgaca accaggtccc aggtcccgaa aaccaaagaa
    12421 gaagaaccct aacaaagagg acaagcggcc tcgcacagcc ttcactgctg agcagctcca
    12481 gaggctcaag gctgagtttc agaccaacag gtacctgaca gagcagcggc gccagagtct
    12541 ggcacaggag ctcggtaccc ggaagatctg gactctagag aattccgccc ctctccctcc
    12601 ccccccccta acgttactgg ccgaagccgc ttggaataag gccggtgtgc gtttgtctat
    12661 atgttatttt ccaccatatt gccgtctttt ggcaatgtga gggcccggaa acctggccct
    12721 gtcttcttga cgagcattcc taggggtctt tcccctctcg ccaaaggaat gcaaggtctg
    12781 ttgaatgtcg tgaaggaagc agttcctctg gaagcttctt gaagacaaac aacgtctgta
    12841 gcgacccttt gcaggcagcg gaacccccca cctggcgaca ggtgcctctg cggccaaaag
    12901 ccacgtgtat aagatacacc tgcaaaggcg gcacaacccc agtgccacgt tgtgagttgg
    12961 atagttgtgg aaagagtcaa atggctctcc tcaagcgtat tcaacaaggg gctgaaggat
    13021 gcccagaagg taccccattg tatgggatct gatctggggc ctcggtgcac atgctttaca
    13081 tgtgtttagt cgaggttaaa aaacgtctag gccccccgaa ccacggggac gtggttttcc
    13141 tttgaaaaac acgatgataa gcttgccaca accatggaag atcccgtcgt tttacaacgt
    13201 cgtgactggg aaaaccctgg cgttacccaa cttaatcgcc ttgcagcaca tccccctttc
    13261 gccagctggc gtaatagcga agaggcccgc accgatcgcc cttcccaaca gttgcgcagc
    13321 ctgaatggcg aatggcgctt tgcctggttt ccggcaccag aagcggtgcc ggaaagctgg
    13381 ctggagtgcg atcttcctga ggccgatact gtcgtcgtcc cctcaaactg gcagatgcac
    13441 ggttacgatg cgcccatcta caccaacgtg acctatccca ttacggtcaa tccgccgttt
    13501 gttcccacgg agaatccgac gggttgttac tcgctcacat ttaatgttga tgaaagctgg
    13561 ctacaggaag gccagacgcg aattattttt gatggcgtta actcggcgtt tcatctgtgg
    13621 tgcaacgggc gctgggtcgg ttacggccag gacagtcgtt tgccgtctga atttgacctg
    13681 agcgcatttt tacgcgccgg agaaaaccgc ctcgcggtga tggtgctgcg ctggagtgac
    13741 ggcagttatc tggaagatca ggatatgtgg cggatgagcg gcattttccg tgacgtctcg
    13801 ttgctgcata aaccgactac acaaatcagc gatttccatg ttgccactcg ctttaatgat
    13861 gatttcagcc gcgctgtact ggaggctgaa gttcagatgt gcggcgagtt gcgtgactac
    13921 ctacgggtaa cagtttcttt atggcagggt gaaacgcagg tcgccagcgg caccgcgcct
    13981 ttcggcggtg aaattatcga tgagcgtggt ggttatgccg atcgcgtcac actacgtctg
    14041 aacgtcgaaa acccgaaact gtggagcgcc gaaatcccga atctctatcg tgcggtggtt
    14101 gaactgcaca ccgccgacgg cacgctgatt gaagcagaag cctgcgatgt cggtttccgc
    14161 gaggtgcgga ttgaaaatgg tctgctgctg ctgaacggca agccgttgct gattcgaggc
    14221 gttaaccgtc acgagcatca tcctctgcat ggtcaggtca tggatgagca gacgatggtg
    14281 caggatatcc tgctgatgaa gcagaacaac tttaacgccg tgcgctgttc gcattatccg
    14341 aaccatccgc tgtggtacac gctgtgcgac cgctacggcc tgtatgtggt ggatgaagcc
    14401 aatattgaaa cccacggcat ggtgccaatg aatcgtctga ccgatgatcc gcgctggcta
    14461 ccggcgatga gcgaacgcgt aacgcgaatg gtgcagcgcg atcgtaatca cccgagtgtg
    14521 atcatctggt cgctggggaa tgaatcaggc cacggcgcta atcacgacgc gctgtatcgc
    14581 tggatcaaat ctgtcgatcc ttcccgcccg gtgcagtatg aaggcggcgg agccgacacc
    14641 acggccaccg atattatttg cccgatgtac gcgcgcgtgg atgaagacca gcccttcccg
    14701 gctgtgccga aatggtccat caaaaaatgg ctttcgctac ctggagagac gcgcccgctg
    14761 atcctttgcg aatacgccca cgcgatgggt aacagtcttg gcggtttcgc taaatactgg
    14821 caggcgtttc gtcagtatcc ccgtttacag ggcggcttcg tctgggactg ggtggatcag
    14881 tcgctgatta aatatgatga aaacggcaac ccgtggtcgg cttacggcgg tgattttggc
    14941 gatacgccga acgatcgcca gttctgtatg aacggtctgg tctttgccga ccgcacgccg
    15001 catccagcgc tgacggaagc aaaacaccag cagcagtttt tccagttccg tttatccggg
    15061 caaaccatcg aagtgaccag cgaatacctg ttccgtcata gcgataacga gctcctgcac
    15121 tggatggtgg cgctggatgg taagccgctg gcaagcggtg aagtgcctct ggatgtcgct
    15181 ccacaaggta aacagttgat tgaactgcct gaactaccgc agccggagag cgccgggcaa
    15241 ctctggctca cagtacgcgt agtgcaaccg aacgcgaccg catggtcaga agccgggcac
    15301 atcagcgcct ggcagcagtg gcgtctggcg gaaaacctca gtgtgacgct ccccgccgcg
    15361 tcccacgcca tcccgcatct gaccaccagc gaaatggatt tttgcatcga gctgggtaat
    15421 aagcgttggc aatttaaccg ccagtcaggc tttctttcac agatgtggat tggcgataaa
    15481 aaacaactgc tgacgccgct gcgcgatcag ttcacccgtg caccgctgga taacgacatt
    15541 ggcgtaagtg aagcgacccg cattgaccct aacgcctggg tcgaacgctg gaaggcggcg
    15601 ggccattacc aggccgaagc agcgttgttg cagtgcacgg cagatacact tgctgatgcg
    15661 gtgctgatta cgaccgctca cgcgtggcag catcagggga aaaccttatt tatcagccgg
    15721 aaaacctacc ggattgatgg tagtggtcaa atggcgatta ccgttgatgt tgaagtggcg
    15781 agcgatacac cgcatccggc gcggattggc ctgaactgcc agctggcgca ggtagcagag
    15841 cgggtaaact ggctcggatt agggccgcaa gaaaactatc ccgaccgcct tactgccgcc
    15901 tgttttgacc gctgggatct gccattgtca gacatgtata ccccgtacgt cttcccgagc
    15961 gaaaacggtc tgcgctgcgg gacgcgcgaa ttgaattatg gcccacacca gtggcgcggc
    16021 gacttccagt tcaacatcag ccgctacagt caacagcaac tgatggaaac cagccatcgc
    16081 catctgctgc acgcggaaga aggcacatgg ctgaatatcg acggtttcca tatggggatt
    16141 ggtggcgacg actcctggag cccgtcagta tcggcggaat tccagctgag cgccggtcgc
    16201 taccattacc agttggtctg gtgtcaaaaa taataataac cgggcagggg ggatctaagc
    16261 tctagataag taatgatcat aatcagccat atcacatctg tagaggtttt acttgcttta
    16321 aaaaacctcc cacacctccc cctgaacctg aaacataaaa tgaatgcaat tgttgttgtt
    16381 aacttgttta ttgcagctta taatggttac aaataaagca atagcatcac aaatttcaca
    16441 aataaagcat ttttttcact gcattctagt tgtggtttgt ccaaactcat caatgtatct
    16501 tatcatgtct ggatccggaa taacttcgta tagcatacat tatacgaagt tatgtttaaa
    16561 cggcgcgccc cggaattcgc cttctgcagg agcgtacaga acccagggcc ctggcacccg
    16621 tgcagaccct ggcccacccc acctgggcgc tcagtgccca agagatgtcc acacctagga
    16681 tgtcccgcgg tgggtggggg gcccgagaga cgggcaggcc gggggcaggc ctggccatgc
    16741 ggggccgaac cgggcactgc ccagcgtggg cgcgggggcc acggcgcgcg cccccagccc
    16801 ccgggcccag caccccaagg cggccaacgc caaaactctc cctcctcctc ttcctcaatc
    16861 tcgctctcgc tctttttttt tttcgcaaaa ggaggggaga gggggtaaaa aaatgctgca
    16921 ctgtgcggcg aagccggtga gtgagcggcg cggggccaat cagcgtgcgc cgttccgaaa
    16981 gttgcctttt atggctcgag cggccgcggc ggcgccctat aaaacccagc ggcgcgacgc
    17041 gccaccaccg ccgagaccgc gtccgccccg cgagcacaga gcctcgcctt tgccgatcct
    17101 ctagagtcga gatccgccgc caccatgatt gaacaagatg gattgcacgc aggttctccg
    17161 gccgcttggg tggagaggct attcggctat gactgggcac aacagacaat cggctgctct
    17221 gatgccgccg tgttccggct gtcagcgcag gggcgcccgg ttctttttgt caagaccgac
    17281 ctgtccggtg ccctgaatga actgcaggac gaggcagcgc ggctatcgtg gctggccacg
    17341 acgggcgttc cttgcgcagc tgtgctcgac gttgtcactg aagcgggaag ggactggctg
    17401 ctattgggcg aagtgccggg gcaggatctc ctgtcatctc accttgctcc tgccgagaaa
    17461 gtatccatca tggctgatgc aatgcggcgg ctgcatacgc ttgatccggc tacctgccca
    17521 ttcgaccacc aagcgaaaca tcgcatcgag cgagcacgta ctcggatgga agccggtctt
    17581 gtcgatcagg atgatctgga cgaagagcat caggggctcg cgccagccga actgttcgcc
    17641 aggctcaagg cgcgcatgcc cgacggcgag gatctcgtcg tgacccatgg cgatgcctgc
    17701 ttgccgaata tcatggtgga aaatggccgc ttttctggat tcatcgactg tggccggctg
    17761 ggtgtggcgg accgctatca ggacatagcg ttggctaccc gtgatattgc tgaagagctt
    17821 ggcggcgaat gggctgaccg cttcctcgtg ctttacggta tcgccgctcc cgattcgcag
    17881 cgcatcgcct tctatcgcct tcttgacgag ttcttctgag cgggactctg gggttcgaaa
    17941 tgaccgacca agcgacgccc aacctgccat cacgagattt cgattccacc gccgccttct
    18001 atgaaaggtt gggcttcgga atcgttttcc gggacgccgg ctggatgatc ctccagcgcg
    18061 gggatctcat gctggagttc ttcgcccacc ccccggatct aagctctaga taagtaatga
    18121 tcataatcag ccatatcaca tctgtagagg ttttacttgc tttaaaaaac ctcccacacc
    18181 tccccctgaa cctgaaacat aaaatgaatg caattgttgt tgttaacttg tttattgcag
    18241 cttataatgg ttacaaataa agcaatagca tcacaaattt cacaaataaa gcattttttt
    18301 cactgcattc tagttgtggt ttgtccaaac tcatcaatgt atcttatcat gtctggatcc
    18361 gggggtaccg cgtcgagaag ttcctattcc gaagttccta ttctctagaa agtataggaa
    18421 cttcgtcgag ataacttcgt atagcataca ttatacgaag ttatgtcgag atatctagac
    18481 ccagctttct tgtacaaagt ggttgatatc tctatagtcg cagtaggcgg tgccatagtc
    18541 acccttggtt ctgttttgta ataatgccgg ctgtcatata ataaactatg catgggctcc
    18601 actaggttca gttggggcag ggatctgcta gtcaccaaga tggctattta cagggccagc
    18661 ccctcagtct ggccttaact gcatatagtc caatatttac atgtgtattc atgagtatgc
    18721 ctacatctaa gtgcacagat tgtatgcctt ggccttccca aggaccgaag ggttgcctgg
    18781 gcctctgtgg caaggaaggg cctctgggga gctggggagg ccagagatct ccccagacta
    18841 ggtgttccct tgactctgac tgatgagcat tgctttgtag gagcccgctg tgaggccaac
    18901 acctttgatg gagagcggtg tctctacgga gcgctaagcg accctattcg ccgtgcactg
    18961 agagactaca aacaggtcac tgcgtcctgc aggaggcggg attactatga cgatttcctg
    19021 cagcggtgag ctgggggtgg agcttgcagt actgctgggg ttgctgggca ctctcagtgg
    19081 gttctggtgg gtgggtttgc tgagtggtcc tggtgcgcca gcagttgtca ggatgatgca
    19141 acctttcctg gcttttccca ggcttctgga acagggcatc cacagcgatg tggtctttgt
    19201 ggtacacgga aagccgttcc gggcccatcg ctgtatcctc ggtgctcgca gtacctactt
    19261 cgccaacatg ctggacacca agtggaaggg caagagcgtc gtggttctca ggcaccccct
    19321 ggtgtgtcca tctgccttgg gagagagtgc cagtttctgg gagaacagat agttcatgct
    19381 gggtggtagc ctctgacctt ccctttctac tctgcctgca gatcaacccg gtggcctttg
    19441 gggctctact gcagtacctg tatacaggtg actgaccgac cccgtgggct gggacagcag
    19501 cacacccagg gtggcccaga gctgatgtca cctttgggga ggaggagtgt gcccagcatg
    19561 acttaacctg tttggagagg acaggtccca tctacaaatt gagcaggtct taggtccttc
    19621 cggatgagaa aaccaaggta ttgagtagga gtcactctca ggtcctgact cagcctcctc
    19681 aatcccccag gccgcttgga catcggtgta gaacacgtga gtgactgtga gcgcctggcc
    19741 aagcagtgcc agctgtggga cctgctggat gacctggagg ctaagtgcga gaaggtgtct
    19801 gaatttggtg tgtacagggt ctcagtccaa ggtcttgggt tacagcctgc agctctggtc
    19861 cacctctcta agtccctgcc gtcttctccc cccagtggct tccaagcctg gcacgtgtgt
    19921 gaaggtgctg actattgaac ctcctccagc agatccccgg ttacgggcag atatggccct
    19981 gctagctgac tgtgccctgc catctgagct gcgggtattg aagggcatgc cagcttggtg
    20041 ggcatgatgg gtgtctaggg atggggctgt gaggggcagg ttccacagag ctgggttccc
    20101 ttcctaggcc aacctagaag ctacttccct ttcatgaacg gctttgctct gagtcgtctc
    20161 tttcctatac cagggtgacc ttggagagct gcccttccca tgtcccgatg gcttcagcag
    20221 ctgccccgat atctgcttcc gagtggctga ctccagcttc ctctgctaca aggtacctgt
    20281 cccacccctg gccgcgctgc tcaagccctg ggctggcccc ttggggcaga ttcgagccct
    20341 ggtcctttgt gaccttgctt cctcaggctt tcttctgtgg ccgcagtgac tacttccggg
    20401 cccttctgga tgaccacttt caagagagtg aggagcctgc agcctctgga gatcccccag
    20461 ttgtcaccct gcatgacatc tccccggaca tcttcattca cgtgttgtac tacgtatata
    20521 gtgaccatac cgaggtgaag tggcgcccag caggagggca gtggtgaaca agccctgggc
    20581 cgtctgccgt agtgttgtca cagtccttgg gtcattcctg cacttagctg tcccagagtt
    20641 cctgagccag gcctgtgggt ggctttagac agtaccaaag gttccctctg ttggtatgtg
    20701 ttcatggcag tgtagcaggg cactatacag gagagaagtg tattttgaga tggcgcaacg
    20761 caattaatga taacttcgta tagcatacat tatacgaagt tatggtctga gctcgccatc
    20821 agttcaaaat cttccctagg aaggtaatgt tttaaggctg gtgggccata tggtattgtc
    20881 agggctgttc agcctccagg aaaggtcttt gtagaaatgg tggccctgac ccccaggctg
    20941 tggctccccc atcctctttg ttctctgtta ctgagatgga actacaggaa tctgtgtccc
    21001 tacatcattt tctggtgacc ccagtcctgg ccatctggct cccaccaacc tgccccctct
    21061 gtattaggct ttgtcactag ccttccttct gtcacttccc ctcacttcct ttctcatggc
    21121 ctgccactca ttctgaggtt gagtctgaaa tcctgtgtcg caagctctct ctggaagaag
    21181 cttggtaccc caagaacatt tttaatagct cagagtgtgg actggcctct gaacattgtc
    21241 aaacagtaga ttagtctcgg gagctgtgtg atcttagaca agttatatcc ctgctctgtg
    21301 tttcagtgta ttccccagaa gatggagaat agtatgtttc cttgagtctt gagcatatga
    21361 ccaaacgacc agagaatagt taggtggcag agtgacatcc agaagtgtgg tggcatagtc
    21421 cctctatttt tttttcccct ctgctcagtc cctaggccac ccaaggtctg aagctggatt
    21481 cttgacctta gccaaggcct agcagtctcc tcctcaaact tgtgtggtct ttcacagtgg
    21541 aaggagccat tcccaagctg tgggctggaa tagaaacctc cagctcactt tactttcttt
    21601 caagtcttcc aaggctggca tgaatcctct acagatgagg ggactgagat acagaggtga
    21661 agggacttgc ctgggacccc acagctggat ggggagagct caggtctatg cctgagccca
    21721 cactgctttt cctaaaaggc ctgtagtcct aagcactgac tgaggcatgg aacccccctc
    21781 tcctgagctg attctgcccc ttgcaccccc aaagacctgg gccaggctcc agagatgtga
    21841 gtctcttgta tttccactgg ggtttcctcc ctggaccctg ggagcccttg atgatcccct
    21901 gtgtcctgtt gtcccttttc gtgtcacagc tgcctcctga gttggcctac gatgttctga
    21961 gtgtggctga catgtacctt ctgcctggcc tgaagcggct gtgtggccgc agcctggccc
    22021 agctgctgga ggaggacagt gtggtgggtg tttggcgcat agccaagatg ttccggctgg
    22081 cccggctgga ggaccagtgt accgagtata tggccaaagt catagagaag gtgggcaggg
    22141 gtgcagagag ggggagcctg agagggtggg atgcagcctg tgctgagcct gcttctctgc
    22201 agctggtaga gcgggaggat ttcgtggagg ccgtgcggga agaggcggca gctgtagcgg
    22261 cccggcagga gacagactcc atcccgctcg tcgatgacat ccgcttccat gtggccagca
    22321 cggtccagac atacagtgcc attgaagagg cacagcagcg actgcgggca ctcgaggacc
    22381 tgctcgtgtc cattggcttg gactgctaag cccttccgtg gccagggcag ccacggtgac
    22441 aggcatgcgc agtgtgtgca cgcagcaaga tggcattaca atgggcagag gggacctcac
    22501 aggatgtcct tgggatgagc ctcctcctcc agtgcacaag gaagccccaa gatttggggc
    22561 aggcaccact cagggaaaac tggggtacgg taggctttga acttagtccc atctccccca
    22621 gcgtcctacc tgctccctcc tggttctcac ccagccctgg cttgcttcgg ctatttccgc
    22681 atacagggct ggacaggacg tagggggtgt gtggcaataa agcttgaatt cactctgggg
    22741 acctgagcct gttgttgggg tacagcttgc gggggggggg caggctttgg ggagtggagc
    22801 tggtgaggag aggaagctgg ggactgtgga taggggactt gggcattctt agcgggacac
    22861 tccatggagg gtgacccaga ggcttggaga agaggttctc tgatctgagc cagtaggcct
    22921 gtatccctgc cacttaacca cacccggtgt gactccatgg cctaactaca gagacacaga
    22981 ggactatggt attccctgga tgcctcaggc caatggacca cacccctcct ccacactcca
    23041 gtagaacttt gctttgtccc cagtgctaga cagctgtcag tctacatgtt gtcctgcagt
    23101 gccatagatc tccccacctt tgtgtttgtc atgtcccaga actttctaga ttattttcct
    23161 cttcctcacc agtgcatttc catttgtttt gctcttgtgt gttcatcttt tggggaaaga
    23221 cctgaagctg ccagctagga caggtggcct cgagtcaggg ttgctggcag agggttgcaa
    23281 aggtggaagg cagtttgcca ctgagcccac cacaagcaga agggaagcca agatgggcgg
    23341 tggggtctca ctggctctgc ctttgtgcct gttcttacat gtctgagttc caaaccgggg
    23401 gacgagcatt taagtgtggt cacctgagga gacttagggt cacatctggt ttgtggtgag
    23461 ccagggtgtt tgtgaagcat ccgaaggagc ttcctggggg gaggtgccag ccaagctggg
    23521 tgtgacagtg acttgcatct ttaggcttgt attttgaaac cacagggaca gggaggatgg
    23581 ggacacaggc cacacacagc ccaggatgtg tggacttcaa cttcaggagg taaagggaaa
    23641 gtttcaagtt gccatgcatt tcttcccatg tgtgattaat tattaagtca agtccatctt
    23701 ctgtatagat gttatttgaa gtcagaaagt ttccatcttt catcagacgt tagtaacatg
    23761 agcaaaggaa ttttcagtgc cctggaatcc atattctcca ctaggttcat ggatgcgatg
    23821 gcaatcaggt tggtccccaa ggagccaggc catgggtcaa agtggacacg agttccccaa
    23881 ataccacgca tgtgcccagt tccccatctt agcatgaggc agaaaccctc ctgggtacag
    23941 caagtaagaa acaccaacct tgttactggt taggcaatgg ggtccttcct gctctgccca
    24001 caaggtggtt gtgagcaggt gagatgctct ccactgatgg ctgacccacg aggctggcct
    24061 ggtcaagcca gaggctgtgg agagctggga tctgggtgct tcaggctgca gaaatgagag
    24121 atttaggact ccaggtgacc aggctgggga ttcatcactc tgggctttag ctcacagtgg
    24181 cctgggtgac atgtaggtcc tactagtgtg gccgcccatc agctagctga cccctttgct
    24241 ctgaatcttt ccagttagaa gccataa
//
