# Supplementary material for: CRISPR-Cas9 enables conditional mutagenesis of challenging loci
Source: Sci Rep. 2016 Sep 1;6:32326. doi: 10.1038/srep32326 (PMC5007477; doi:10.1038/srep32326)
Supplement: Supplementary File 3 [file srep32326-s3.zip › gb/HEP01006_B03_vector.gb]

LOCUS       44785#L1L2_Bact_P#R3R4_pBR_DTA+_Bsd_amp        22565 bp    dna     circular UNK 
ACCESSION   unknown
SOURCE      Mus musculus
  ORGANISM  Mus musculus
            Eukaryota; Metazoa; Chordata; Craniata; Vertebrata; Euteleostomi;
            Mammalia; Eutheria; Euarchontoglires; Glires; Rodentia;
            Sciurognathi; Muroidea; Muridae; Murinae; Mus.
COMMENT     cassette: L1L2_Bact_P
COMMENT     design_id: 44785
COMMENT     backbone: R3R4_pBR_DTA+_Bsd_amp
COMMENT     transcript_id: ENSMUST00000022749
FEATURES             Location/Qualifiers
     misc_feature    29..152
                     /note="R4 gateway site"
                     /label="R4 gateway site"
     promoter        399..911
                     /note="PGK promoter"
                     /label="PGK promoter"
     CDS             925..1581
                     /note="DTA"
                     /label="DTA"
     misc_feature    1706..1959
                     /note="BGH pA"
                     /label="BGH pA"
     promoter        2034..2100
                     /note="EM7 promoter"
                     /label="EM7 promoter"
     CDS             2101..2499
                     /note="BsdR"
                     /label="BsdR"
     CDS             complement(4193..5053)
                     /note="AmpR"
                     /label="AmpR"
     misc_feature    5272..5395
                     /note="R3 gateway site"
                     /label="R3 gateway site"
     misc_feature    5401..5408
                     /note="AsiSI"
                     /label="AsiSI"
     misc_feature    1..5433
                     /note="Synthetic Backbone"
                     /label="Synthetic Backbone"
     misc_feature    5434..9977
                     /note="5 arm"
                     /label="5 arm"
     misc_feature    10005..10029
                     /note="B1 Gateway"
                     /label="B1 Gateway"
     misc_feature    10042..10089
                     /note="Frt"
                     /label="Frt"
     intron          10090..10964
                     /note="mouse En2 intron"
                     /label="mouse En2 intron"
     misc_feature    10962..10964
                     /note="Splice Acceptor"
                     /label="Splice Acceptor"
     exon            10965..11137
                     /note="mouse En2 exon"
                     /label="mouse En2 exon"
     misc_feature    11149..11742
                     /note="ECMV IRES"
                     /label="ECMV IRES"
     gene            11743..14803
                     /gene="lacZ"
                     /note="lacZ"
                     /label="lacZ"
     misc_feature    14842..15085
                     /note="SV40 polyadenylation site"
                     /label="SV40 polyadenylation site"
     misc_feature    15089..15122
                     /note="loxP"
                     /label="loxP"
     promoter        15149..15668
                     /note="human beta actin promoter"
                     /label="human beta actin promoter"
     gene            15694..16488
                     /gene="NeoR"
                     /note="NeoR"
                     /label="NeoR"
     misc_feature    16688..16929
                     /note="SV40 polyadenylation site"
                     /label="SV40 polyadenylation site"
     misc_feature    16946..16993
                     /note="Frt"
                     /label="Frt"
     misc_feature    17000..17033
                     /note="loxP"
                     /label="loxP"
     misc_feature    10979..11056
                     /note="FCHK std_gpr"
                     /label="FCHK std_gpr"
     misc_feature    17049..17069
                     /note="B2 Gateway"
                     /label="B2 Gateway"
     misc_feature    9978..17099
                     /note="Synthetic Cassette"
                     /label="Synthetic Cassette"
     exon            17519..17612
                     /db_xref="ENSEMBL:ENSMUSE00001259424"
                     /type="targeted"
                     /rank="2"
                     /note="target exon 1 ENSMUSE00001259424"
     misc_feature    17100..17816
                     /note="Critical Region"
                     /label="Critical Region"
     misc_feature    17840..17873
                     /note="Downstream LoxP"
                     /label="Downstream LoxP"
     misc_feature    17817..17896
                     /note="synthetic loxP region"
                     /label="synthetic loxP region"
     exon            18288..18432
                     /db_xref="ENSEMBL:ENSMUSE00001282577"
                     /rank="3"
                     /note="ENSMUSE00001282577"
                     /label="ENSMUSE00001282577"
     exon            18930..19077
                     /db_xref="ENSEMBL:ENSMUSE00001209977"
                     /rank="4"
                     /note="ENSMUSE00001209977"
                     /label="ENSMUSE00001209977"
     misc_feature    17897..22565
                     /note="3 arm"
                     /label="3 arm"
ORIGIN      
        1 ccactggccg tcgttttaca ttaattaaca actttgtata gaaaagttga acgagaaacg
       61 taaaatgata taaatatcaa tatattaaat tagattttgc ataaaaaaca gactacataa
      121 tactgtaaaa cacaacatat ccagtcacta tggcggccgc aatcgggcag cgttgggtcc
      181 tggccacggg tgcgcatgat cgtgctcctg tcgttgagga cccggctagg ctggcggggt
      241 tgccttactg gttagcagaa tgaatcaccg atacgcgagc gaacgtgaag cgactgctgc
      301 tgcaaaacgt ctgcgacctg agcaacaaca tgaatggtct tcggtttccg tgtttcgtaa
      361 agtctggaaa cgggccgcct agcgatagct gtttatcgaa ttctaccggg taggggaggc
      421 gcttttccca aggcagtctg gagcatgcgc tttagcagcc ccgctgggca cttggcgcta
      481 cacaagtggc ctctggcctc gcacacattc cacatccacc ggtaggcgcc aaccggctcc
      541 gttctttggt ggccccttcg cgccaccttc tactcctccc ctagtcagga agttcccccc
      601 cgccccgcag ctcgcgtcgt gcaggacgtg acaaatggaa gtagcacgtc tcactagtct
      661 cgtgcagatg gacagcaccg ctgagcaatg gaagcgggta ggcctttggg gcagcggcca
      721 atagcagctt tgctccttcg ctttctgggc tcagaggctg ggaaggggtg ggtccggggg
      781 cgggctcagg ggcgggctca ggggcggggc gggcgcccga aggtcctccg gaggcccggc
      841 attctgcacg cttcaaaagc gcacgtctgc cgcgctgttc tcctcttcct catctccggg
      901 cctttcgacc tgcaggtcct cgccatggat cctgatgatg ttgttgattc ttctaaatct
      961 tttgtgatgg aaaacttttc ttcgtaccac gggactaaac ctggttatgt agattccatt
     1021 caaaaaggta tacaaaagcc aaaatctggt acacaaggaa attatgacga tgattggaaa
     1081 gggttttata gtaccgacaa taaatacgac gctgcgggat actctgtaga taatgaaaac
     1141 ccgctctctg gaaaagctgg aggcgtggtc aaagtgacgt atccaggact gacgaaggtt
     1201 ctcgcactaa aagtggataa tgccgaaact attaagaaag agttaggttt aagtctcact
     1261 gaaccgttga tggagcaagt cggaacggaa gagtttatca aaaggttcgg tgatggtgct
     1321 tcgcgtgtag tgctcagcct tcccttcgct gaggggagtt ctagcgttga atatattaat
     1381 aactgggaac aggcgaaagc gttaagcgta gaacttgaga ttaattttga aacccgtgga
     1441 aaacgtggcc aagatgcgat gtatgagtat atggctcaag cctgtgcagg aaatcgtgtc
     1501 aggcgatctc tttgtgaagg aaccttactt ctgtggtgtg acataattgg acaaactacc
     1561 tacagagatt taaagctcta aggtaaatat aaaattttta agtgtataat gtgttaaact
     1621 actgattcta attgtttgtg tattttagat tccaacctat ggaactgatg aatgggagca
     1681 gtggtggaat gcagatccta gagctcgctg atcagcctcg actgtgcctt ctagttgcca
     1741 gccatctgtt gtttgcccct cccccgtgcc ttccttgacc ctggaaggtg ccactcccac
     1801 tgtcctttcc taataaaatg aggaaattgc atcgcattgt ctgagtaggt gtcattctat
     1861 tctggggggt ggggtggggc aggacagcaa gggggaggat tgggaagaca atagcaggca
     1921 tgctggggat gcggtgggct ctatggcttc tgaggcggaa agaaccagct ggggctcgag
     1981 atccactagt tctagcctcg aggctagagc ggccgagttt atcctcgagc acgtgttgac
     2041 aattaatcat cggcatagta tatcggcata gtataatacg acaaggtgag gaactaaacc
     2101 atggccaagc ctttgtctca agaagaatcc accctcattg aaagagcaac ggctacaatc
     2161 aacagcatcc ccatctctga agactacagc gtcgccagcg cagctctctc tagcgacggc
     2221 cgcatcttca ctggtgtcaa tgtatatcat tttactgggg gaccttgtgc agaactcgtg
     2281 gtgctgggca ctgctgctgc tgcggcagct ggcaacctga cttgtatcgt cgcgatcgga
     2341 aatgagaaca ggggcatctt gagcccctgc ggacggtgcc gacaggtgct tctcgatctg
     2401 catcctggga tcaaagccat agtgaaggac agtgatggac agccgacggc agttgggatt
     2461 cgtgaattgc tgccctctgg ttatgtgtgg gagggctaag cacttcgtgg ccgaggagca
     2521 ggactgagaa ttccccggaa gtcagcgccc tgcaccatta tgttccggat ctgcatcgca
     2581 ggatgctgct ggctaccctg tggaacacct acatctgtat taacgaagcg ctggcattga
     2641 ccctgagtga tttttctctg gtcccgccgc atccataccg ccagttgttt accctcacaa
     2701 cgttccagta accgggcatg ttcatcatca gtaacccgta tcgtgagcat cctctctcgt
     2761 ttcatcggta tcattacccc catgaacaga aatccccctt acacggaggc atcagtgacc
     2821 aaacaggaaa aaaccgccct taacatggcc cgctttatca gaagccagac attaacgctt
     2881 ctggagaaac tcaacgagct ggacgcggat gaacaggcag acatctgtga atcgcttcac
     2941 gaccacgctg atgagcttta ccgcagctgc ctcgcgcgtt tcggtgatga cggtgaaaac
     3001 ctctgacaca tgcagctccc ggagacggtc acagcttgtc tgtaagcgga tgccgggagc
     3061 agacaagccc gtcagggcgc gtcagcgggt gttggcgggt gtcggggcgc agccatgacc
     3121 cagtcacgta gcgatagcgg agtgtatact ggcttaacta tgcggcatca gagcagattg
     3181 tactgagagt gcaccatatg cggtgtgaaa taccgcacag atgcgtaagg agaaaatacc
     3241 gcatcaggcg ctcttccgct tcctcgctca ctgactcgct gcgctcggtc gttcggctgc
     3301 ggcgagcggt atcagctcac tcaaaggcgg taatacggtt atccacagaa tcaggggata
     3361 acgcaggaaa gaacatgtga gcaaaaggcc agcaaaaggc caggaaccgt aaaaaggccg
     3421 cgttgctggc gtttttccat aggctccgcc cccctgacga gcatcacaaa aatcgacgct
     3481 caagtcagag gtggcgaaac ccgacaggac tataaagata ccaggcgttt ccccctggaa
     3541 gctccctcgt gcgctctcct gttccgaccc tgccgcttac cggatacctg tccgcctttc
     3601 tcccttcggg aagcgtggcg ctttctcata gctcacgctg taggtatctc agttcggtgt
     3661 aggtcgttcg ctccaagctg ggctgtgtgc acgaaccccc cgttcagccc gaccgctgcg
     3721 ccttatccgg taactatcgt cttgagtcca acccggtaag acacgactta tcgccactgg
     3781 cagcagccac tggtaacagg attagcagag cgaggtatgt aggcggtgct acagagttct
     3841 tgaagtggtg gcctaactac ggctacacta gaaggacagt atttggtatc tgcgctctgc
     3901 tgaagccagt taccttcgga aaaagagttg gtagctcttg atccggcaaa caaaccaccg
     3961 ctggtagcgg tggttttttt gtttgcaagc agcagattac gcgcagaaaa aaaggatctc
     4021 aagaagatcc tttgatcttt tctacggggt ctgacgctca gtggaacgaa aactcacgtt
     4081 aagggatttt ggtcatgaga ttatcaaaaa ggatcttcac ctagatcctt ttaaattaaa
     4141 aatgaagttt taaatcaatc taaagtatat atgagtaaac ttggtctgac agttaccaat
     4201 gcttaatcag tgaggcacct atctcagcga tctgtctatt tcgttcatcc atagttgcct
     4261 gactccccgt cgtgtagata actacgatac gggagggctt accatctggc cccagtgctg
     4321 caatgatacc gcgagaccca cgctcaccgg ctccagattt atcagcaata aaccagccag
     4381 ccggaagggc cgagcgcaga agtggtcctg caactttatc cgcctccatc cagtctatta
     4441 attgttgccg ggaagctaga gtaagtagtt cgccagttaa tagtttgcgc aacgttgttg
     4501 ccattgctgc aggcatcgtg gtgtcacgct cgtcgtttgg tatggcttca ttcagctccg
     4561 gttcccaacg atcaaggcga gttacatgat cccccatgtt gtgcaaaaaa gcggttagct
     4621 ccttcggtcc tccgatcgtt gtcagaagta agttggccgc agtgttatca ctcatggtta
     4681 tggcagcact gcataattct cttactgtca tgccatccgt aagatgcttt tctgtgactg
     4741 gtgagtactc aaccaagtca ttctgagaat agtgtatgcg gcgaccgagt tgctcttgcc
     4801 cggcgtcaac acgggataat accgcgccac atagcagaac tttaaaagtg ctcatcattg
     4861 gaaaacgttc ttcggggcga aaactctcaa ggatcttacc gctgttgaga tccagttcga
     4921 tgtaacccac tcgtgcaccc aactgatctt cagcatcttt tactttcacc agcgtttctg
     4981 ggtgagcaaa aacaggaagg caaaatgccg caaaaaaggg aataagggcg acacggaaat
     5041 gttgaatact catactcttc ctttttcaat attattgaag catttatcag ggttattgtc
     5101 tcatgagcgg atacatattt gaatgtattt agaaaaataa acaaataggg gttccgcgca
     5161 catttccccg aaaagtgcca cctgacgtct aagaaaccat tattatcatg acattaacct
     5221 ataaaaatag gcgtatcacg aggccctttc gtcttcaaga aaattgtcga ccatagtgac
     5281 tggatatgtt gtgttttaca gtattatgta gtctgttttt tatgcaaaat ctaatttaat
     5341 atattgatat ttatatcatt ttacgtttct cgttcaactt tattatacaa agttgcggac
     5401 gcgatcgccg gcggataaca atttcacaca ggaaactaag gtcatctgaa agaacaacaa
     5461 ctgttcataa ccattaaact atctatcaat tcccacaaat ttctctttaa tatctcgaga
     5521 ttatgaagtt tagccagtta gaaaacacaa agtgcatcag ccactgcttg ttgaggttca
     5581 gttccaataa agcttttaaa aaaaaaaata tttattatgt ttaagtacac tgtaactgtc
     5641 ttcaaacacc ccagaagagg gcatcagatc tcattatgga tggttgtgag ccaccatgtg
     5701 gttgctggaa tttgaactca ggacctttgg aagagcagtt ggtgctctta accactgagc
     5761 catttctcca gccccccaat gaaactttat tggagaactt ctagcagaaa atttctcagc
     5821 taggcaacct caaaacatac acaaacactt tagcttattg agattctgct atgagttttt
     5881 acatacggtt tacatatttt taacctgtaa ttccagaaaa tgagggctaa tcctggatag
     5941 tggggtttgg atgactttaa aaagtggttg gttacccaca taacatctgt gccactttca
     6001 cacaactgga catttctgac caggcaagtt attattgtag ctcacaatgt tcattacttg
     6061 atgacaatgg tgtgatgtac aaaatacctt ccaggaatat taatcctagt cactaaagat
     6121 gaagccaact agaattctcc atgatgtatg gcataagtat ataaagtttt tggcagtaga
     6181 gtcttactat cgagttgtga agagtgacca agtgcttcag ccacagcctg cagttttttg
     6241 ggaggggctg tctatgagac cccattggcc aataactcga aatatacaac cagtttctgg
     6301 tactgactgc tttatttggt agtgtatgat gtccagttga ggtagtgtct ttctactata
     6361 gggtaattct acttaaactc ctttgatata tgtatcaaag gagtcttctg tagtaggttt
     6421 ccatatgact ttttcaaagg ttcttcaggg ttaataattg ctctactttt ccaatttcag
     6481 agccagaagt aatggatgga gtctcttttt aggctttggg tttctcctgc ctcttttttc
     6541 tttattcatc gctgaacaac tctccttctg agatcccatg gctctagaat gattctacta
     6601 aaaagcaaag aattgtgtct gcaaaagtct cctctgctgg gtaaataaca tattcacaga
     6661 gtccaaggat tttaaacatc tctgggagtc attctccaca ccatattaga agacttaagc
     6721 cttgtcacat atgtagtctt tctaactact agagaatttt cagtaggagc agggtaacgt
     6781 taaattctaa aagatccctc tggattctgt atgcaaacta aatcagaaag aaatgatcag
     6841 agtcagctag aagagatgtt atgttagtgt agaccagaag aacatctgga agatattagg
     6901 aagtaaggat agattggaaa accatttaca agactgccaa caacaggttt caatgctcta
     6961 ttagatgtag agatgaggag ggggaataga gaattagaca agtaacaccc agtctctggc
     7021 taggataact cataaatgaa agagcagccc ttaaagaaaa ggaaaataat gaattcgttt
     7081 gggaaaacac tgaggtcaat gggccatgaa gatggccaag tccagatgta gaattgagaa
     7141 ttagattcca aagtttaaac ttcaggagag atgtctggac agcacgttta tctctgtctg
     7201 ggtatcatta gcacacatgt ggaaactatg gatctgggag gagaggggag aaaaggggag
     7261 ggtggaaaag gagagagaaa aggccgagag gagaggagaa tctaatgaca gcctcctcaa
     7321 tgaataaaca gcacttgaaa gactaaagag gaggatgagg gtcctacaga tgagagtgga
     7381 gcaatctaaa acagcagaga aaagatatga gaaagggggc ccagttttgt tcagtatatg
     7441 aaagaataat ggaatacttg atcctaaaag agacatctat ataatgtcct tcatagattg
     7501 ttcatagatt gtggaatatt gaagaaggag gaggaaagaa tgtaaaaaac aaaagcgata
     7561 ggatggggag atgtccagca aaaatatatc ttctggacgt tacatgacat aaactcactg
     7621 cagctgtggt tatctgcaca gaccctgaac aaaactgggc tcattgttat ggatggggag
     7681 ggcccttctc tggaggactg atggctgtta atggcttctg aggaagaaag agtttttttt
     7741 ccagaagtgt agtcagtgat aagttgtgta cattccagaa aataacttta ttccacccac
     7801 aattattaaa ttattaaatc taagcattaa attaattaat aaaatgaatt agaaattaat
     7861 aaaataatta aattaatcat gaaattaaat gaaagtaact ttagttaaac cgactgagtc
     7921 acacacaaaa gaagaaagca gaagaagggc tagctatgaa gaagagtttc tgcaggagaa
     7981 gggggatgag agaaaggaag ggctgaggag acctcagatg atcatgcgca accatgaaac
     8041 tgccaaggaa ttgaaaatag gatcaaataa aatactgaac agttgtctta aaaggcagca
     8101 gtggccgggc agtggtggcg cacaccttta atcccaacac tcaggaggca gagacaggtg
     8161 gatttccgag ttcaaggcca gcctggtcta caaagtgagt tccaagacag ccagggctat
     8221 acagagagaa accctgtctt gaaaaaccaa aaccaaaacc aaaaccaaaa ccaaaaccaa
     8281 aaccaaaacc aaaaccaaaa ccaaaaccaa aaccaaaacc aaaaccaaaa ccaaaaaaaa
     8341 aaaaaaaaaa aagaaagaaa agaaaagaaa agaaaaagaa aaaagacaga aaggaaggaa
     8401 ggaaaggaag gaagggaagg aaggaaggag gggaggggag gggaggggag gggaggggag
     8461 gggaggggag gggaggggag gggaggggag gggaggggag gggaggggag gggagggaag
     8521 ggaaggggag gggagggaag ggaagaaaga aagaaagaaa gaaagaaaga aagaaagaaa
     8581 gaaagaaaga aagaaaaggc agcagtgttc aattttcata gatggtgaga ggaagctagt
     8641 acgataagga cagggggcag gagagtgaac cacgtgacag ccatcactga tgagcaagag
     8701 cagaatgcat ggggaaggga gtggaaaatg gttgccgggt aaggaggtag gtcagagcac
     8761 aggctacttt ttcaagaaat ttgcaggggg aaaaacaagc atgaaggatt ttgaaatggc
     8821 tcaaggaggc ggaaggatgt gagacttatt gggaagaaga gacataaacg tatttgttgt
     8881 gatctttaaa ataatgtgct agcatgcagg gcaggagaga gatgaggtag ccggcagaaa
     8941 ctgaggcgtg tgaagagggt gtctcacctg ttcatttatt ggcttatttg atataatatg
     9001 ttatattaaa attggaggta gatgattata aggaaaagtt taaaatggaa gcaacaccca
     9061 gataattaac tgcaagttgg agctgagctc tagaacattc ttactgaggg attgaccctc
     9121 ctttgacctc tccctggtgc aagaattttt atagaagccc aaactaggaa aggagaggta
     9181 aaatatctga atatctgtag gattcctgtt ggatagattc tggttttgat gtttggttgg
     9241 ttggttttgg ttttggtttt ggttttggtt ttggtttttt tttttgtttt tgttttgttt
     9301 tgttttgttt tgttttgttt ttgctttgtc tctttcttac atttaatggg ttaagtgaac
     9361 aagatgaggc tgtaacaaga aaaacagcaa cagtaaacca agggaatagc cacagttcag
     9421 aactagaatt cctgtacttg gggcatggaa gggaagccag aagcgctaaa acacgtgatg
     9481 ctaaaactca gaaagtcctg agtaagtctt gaagtggact gtgaaagcag gaaagcgtct
     9541 attttagaac acaggcgtgg aagggaggct tcgggcacgg gtgggatgct gacttacgag
     9601 gtgtttgctg caggaatggc tggactggct ggcttaaatt tgcaagagaa cctggcaatt
     9661 ccaggctttc ccagcctctc aggggtgagt gagatgcaca aagaaagtga aagagcgttt
     9721 ccagttccaa tgagtctgtc acatacttgt agaaagatga gtgcgtgtcg aatagccgtc
     9781 agaaaacctt gctggctgtc ctcgctgcca ctcaccacca ttattactgc tgttgttgat
     9841 aagctagact tcaggaaagg acaaattgga aatacaaaac actgtgtgtt caagggtcat
     9901 ggaagacaca gtaaagtata tggagtgtgc tgcggagatg catcagttgg aaaagtaaat
     9961 acattatata gacctgaaag gcgcataacg ataccacgat atcaacaagt ttgtacaaaa
    10021 aagcaggctg gcgccggaac cgaagttcct attccgaagt tcctattctc tagaaagtat
    10081 aggaacttcg aaccctttcc cacaccaccc tccacacttg ccccaaacac tgccaactat
    10141 gtaggaggaa ggggttggga ctaacagaag aacccgttgt ggggaagctg ttgggagggt
    10201 cactttatgt tcttgcccaa ggtcagttgg gtggcctgct tctgatgagg tggtcccaag
    10261 gtctggggta gaaggtgaga gggacaggcc accaaggtca gccccccccc cctatcccat
    10321 aggagccagg tccctctcct ggacaggaag actgaagggg agatgccaga gactcagtga
    10381 agcctggggt accctattgg agtccttcaa ggaaacaaac ttggcctcac caggcctcag
    10441 ccttggctcc tcctgggaac tctactgccc ttgggatccc cttgtagttg tgggttacat
    10501 aggaaggggg acgggattcc ccttgactgg ctagcctact cttttcttca gtcttctcca
    10561 tctcctctca cctgtctctc gaccctttcc ctaggataga cttggaaaaa gataagggga
    10621 gaaaacaaat gcaaacgagg ccagaaagat tttggctggg cattccttcc gctagctttt
    10681 attgggatcc cctagtttgt gataggcctt ttagctacat ctgccaatcc atctcatttt
    10741 cacacacaca cacaccactt tccttctggt cagtgggcac atgtccagcc tcaagtttat
    10801 atcaccaccc ccaatgccca acacttgtat ggccttgggc gggtcatccc cccccccacc
    10861 cccagtatct gcaacctcaa gctagcttgg gtgcgttggt tgtggataag tagctagact
    10921 ccagcaacca gtaacctctg ccctttctcc tccatgacaa ccaggtccca ggtcccgaaa
    10981 accaaagaag aagaacccta acaaagagga caagcggcct cgcacagcct tcactgctga
    11041 gcagctccag aggctcaagg ctgagtttca gaccaacagg tacctgacag agcagcggcg
    11101 ccagagtctg gcacaggagc tcggtacccg gaagatctgg actctagaga attccgcccc
    11161 tctccctccc ccccccctaa cgttactggc cgaagccgct tggaataagg ccggtgtgcg
    11221 tttgtctata tgttattttc caccatattg ccgtcttttg gcaatgtgag ggcccggaaa
    11281 cctggccctg tcttcttgac gagcattcct aggggtcttt cccctctcgc caaaggaatg
    11341 caaggtctgt tgaatgtcgt gaaggaagca gttcctctgg aagcttcttg aagacaaaca
    11401 acgtctgtag cgaccctttg caggcagcgg aaccccccac ctggcgacag gtgcctctgc
    11461 ggccaaaagc cacgtgtata agatacacct gcaaaggcgg cacaacccca gtgccacgtt
    11521 gtgagttgga tagttgtgga aagagtcaaa tggctctcct caagcgtatt caacaagggg
    11581 ctgaaggatg cccagaaggt accccattgt atgggatctg atctggggcc tcggtgcaca
    11641 tgctttacat gtgtttagtc gaggttaaaa aacgtctagg ccccccgaac cacggggacg
    11701 tggttttcct ttgaaaaaca cgatgataag cttgccacaa ccatggaaga tcccgtcgtt
    11761 ttacaacgtc gtgactggga aaaccctggc gttacccaac ttaatcgcct tgcagcacat
    11821 ccccctttcg ccagctggcg taatagcgaa gaggcccgca ccgatcgccc ttcccaacag
    11881 ttgcgcagcc tgaatggcga atggcgcttt gcctggtttc cggcaccaga agcggtgccg
    11941 gaaagctggc tggagtgcga tcttcctgag gccgatactg tcgtcgtccc ctcaaactgg
    12001 cagatgcacg gttacgatgc gcccatctac accaacgtga cctatcccat tacggtcaat
    12061 ccgccgtttg ttcccacgga gaatccgacg ggttgttact cgctcacatt taatgttgat
    12121 gaaagctggc tacaggaagg ccagacgcga attatttttg atggcgttaa ctcggcgttt
    12181 catctgtggt gcaacgggcg ctgggtcggt tacggccagg acagtcgttt gccgtctgaa
    12241 tttgacctga gcgcattttt acgcgccgga gaaaaccgcc tcgcggtgat ggtgctgcgc
    12301 tggagtgacg gcagttatct ggaagatcag gatatgtggc ggatgagcgg cattttccgt
    12361 gacgtctcgt tgctgcataa accgactaca caaatcagcg atttccatgt tgccactcgc
    12421 tttaatgatg atttcagccg cgctgtactg gaggctgaag ttcagatgtg cggcgagttg
    12481 cgtgactacc tacgggtaac agtttcttta tggcagggtg aaacgcaggt cgccagcggc
    12541 accgcgcctt tcggcggtga aattatcgat gagcgtggtg gttatgccga tcgcgtcaca
    12601 ctacgtctga acgtcgaaaa cccgaaactg tggagcgccg aaatcccgaa tctctatcgt
    12661 gcggtggttg aactgcacac cgccgacggc acgctgattg aagcagaagc ctgcgatgtc
    12721 ggtttccgcg aggtgcggat tgaaaatggt ctgctgctgc tgaacggcaa gccgttgctg
    12781 attcgaggcg ttaaccgtca cgagcatcat cctctgcatg gtcaggtcat ggatgagcag
    12841 acgatggtgc aggatatcct gctgatgaag cagaacaact ttaacgccgt gcgctgttcg
    12901 cattatccga accatccgct gtggtacacg ctgtgcgacc gctacggcct gtatgtggtg
    12961 gatgaagcca atattgaaac ccacggcatg gtgccaatga atcgtctgac cgatgatccg
    13021 cgctggctac cggcgatgag cgaacgcgta acgcgaatgg tgcagcgcga tcgtaatcac
    13081 ccgagtgtga tcatctggtc gctggggaat gaatcaggcc acggcgctaa tcacgacgcg
    13141 ctgtatcgct ggatcaaatc tgtcgatcct tcccgcccgg tgcagtatga aggcggcgga
    13201 gccgacacca cggccaccga tattatttgc ccgatgtacg cgcgcgtgga tgaagaccag
    13261 cccttcccgg ctgtgccgaa atggtccatc aaaaaatggc tttcgctacc tggagagacg
    13321 cgcccgctga tcctttgcga atacgcccac gcgatgggta acagtcttgg cggtttcgct
    13381 aaatactggc aggcgtttcg tcagtatccc cgtttacagg gcggcttcgt ctgggactgg
    13441 gtggatcagt cgctgattaa atatgatgaa aacggcaacc cgtggtcggc ttacggcggt
    13501 gattttggcg atacgccgaa cgatcgccag ttctgtatga acggtctggt ctttgccgac
    13561 cgcacgccgc atccagcgct gacggaagca aaacaccagc agcagttttt ccagttccgt
    13621 ttatccgggc aaaccatcga agtgaccagc gaatacctgt tccgtcatag cgataacgag
    13681 ctcctgcact ggatggtggc gctggatggt aagccgctgg caagcggtga agtgcctctg
    13741 gatgtcgctc cacaaggtaa acagttgatt gaactgcctg aactaccgca gccggagagc
    13801 gccgggcaac tctggctcac agtacgcgta gtgcaaccga acgcgaccgc atggtcagaa
    13861 gccgggcaca tcagcgcctg gcagcagtgg cgtctggcgg aaaacctcag tgtgacgctc
    13921 cccgccgcgt cccacgccat cccgcatctg accaccagcg aaatggattt ttgcatcgag
    13981 ctgggtaata agcgttggca atttaaccgc cagtcaggct ttctttcaca gatgtggatt
    14041 ggcgataaaa aacaactgct gacgccgctg cgcgatcagt tcacccgtgc accgctggat
    14101 aacgacattg gcgtaagtga agcgacccgc attgacccta acgcctgggt cgaacgctgg
    14161 aaggcggcgg gccattacca ggccgaagca gcgttgttgc agtgcacggc agatacactt
    14221 gctgatgcgg tgctgattac gaccgctcac gcgtggcagc atcaggggaa aaccttattt
    14281 atcagccgga aaacctaccg gattgatggt agtggtcaaa tggcgattac cgttgatgtt
    14341 gaagtggcga gcgatacacc gcatccggcg cggattggcc tgaactgcca gctggcgcag
    14401 gtagcagagc gggtaaactg gctcggatta gggccgcaag aaaactatcc cgaccgcctt
    14461 actgccgcct gttttgaccg ctgggatctg ccattgtcag acatgtatac cccgtacgtc
    14521 ttcccgagcg aaaacggtct gcgctgcggg acgcgcgaat tgaattatgg cccacaccag
    14581 tggcgcggcg acttccagtt caacatcagc cgctacagtc aacagcaact gatggaaacc
    14641 agccatcgcc atctgctgca cgcggaagaa ggcacatggc tgaatatcga cggtttccat
    14701 atggggattg gtggcgacga ctcctggagc ccgtcagtat cggcggaatt ccagctgagc
    14761 gccggtcgct accattacca gttggtctgg tgtcaaaaat aataataacc gggcaggggg
    14821 gatctaagct ctagataagt aatgatcata atcagccata tcacatctgt agaggtttta
    14881 cttgctttaa aaaacctccc acacctcccc ctgaacctga aacataaaat gaatgcaatt
    14941 gttgttgtta acttgtttat tgcagcttat aatggttaca aataaagcaa tagcatcaca
    15001 aatttcacaa ataaagcatt tttttcactg cattctagtt gtggtttgtc caaactcatc
    15061 aatgtatctt atcatgtctg gatccggaat aacttcgtat agcatacatt atacgaagtt
    15121 atgtttaaac ggcgcgcccc ggaattcgcc ttctgcagga gcgtacagaa cccagggccc
    15181 tggcacccgt gcagaccctg gcccacccca cctgggcgct cagtgcccaa gagatgtcca
    15241 cacctaggat gtcccgcggt gggtgggggg cccgagagac gggcaggccg ggggcaggcc
    15301 tggccatgcg gggccgaacc gggcactgcc cagcgtgggc gcgggggcca cggcgcgcgc
    15361 ccccagcccc cgggcccagc accccaaggc ggccaacgcc aaaactctcc ctcctcctct
    15421 tcctcaatct cgctctcgct cttttttttt ttcgcaaaag gaggggagag ggggtaaaaa
    15481 aatgctgcac tgtgcggcga agccggtgag tgagcggcgc ggggccaatc agcgtgcgcc
    15541 gttccgaaag ttgcctttta tggctcgagc ggccgcggcg gcgccctata aaacccagcg
    15601 gcgcgacgcg ccaccaccgc cgagaccgcg tccgccccgc gagcacagag cctcgccttt
    15661 gccgatcctc tagagtcgag atccgccgcc accatgattg aacaagatgg attgcacgca
    15721 ggttctccgg ccgcttgggt ggagaggcta ttcggctatg actgggcaca acagacaatc
    15781 ggctgctctg atgccgccgt gttccggctg tcagcgcagg ggcgcccggt tctttttgtc
    15841 aagaccgacc tgtccggtgc cctgaatgaa ctgcaggacg aggcagcgcg gctatcgtgg
    15901 ctggccacga cgggcgttcc ttgcgcagct gtgctcgacg ttgtcactga agcgggaagg
    15961 gactggctgc tattgggcga agtgccgggg caggatctcc tgtcatctca ccttgctcct
    16021 gccgagaaag tatccatcat ggctgatgca atgcggcggc tgcatacgct tgatccggct
    16081 acctgcccat tcgaccacca agcgaaacat cgcatcgagc gagcacgtac tcggatggaa
    16141 gccggtcttg tcgatcagga tgatctggac gaagagcatc aggggctcgc gccagccgaa
    16201 ctgttcgcca ggctcaaggc gcgcatgccc gacggcgagg atctcgtcgt gacccatggc
    16261 gatgcctgct tgccgaatat catggtggaa aatggccgct tttctggatt catcgactgt
    16321 ggccggctgg gtgtggcgga ccgctatcag gacatagcgt tggctacccg tgatattgct
    16381 gaagagcttg gcggcgaatg ggctgaccgc ttcctcgtgc tttacggtat cgccgctccc
    16441 gattcgcagc gcatcgcctt ctatcgcctt cttgacgagt tcttctgagc gggactctgg
    16501 ggttcgaaat gaccgaccaa gcgacgccca acctgccatc acgagatttc gattccaccg
    16561 ccgccttcta tgaaaggttg ggcttcggaa tcgttttccg ggacgccggc tggatgatcc
    16621 tccagcgcgg ggatctcatg ctggagttct tcgcccaccc cccggatcta agctctagat
    16681 aagtaatgat cataatcagc catatcacat ctgtagaggt tttacttgct ttaaaaaacc
    16741 tcccacacct ccccctgaac ctgaaacata aaatgaatgc aattgttgtt gttaacttgt
    16801 ttattgcagc ttataatggt tacaaataaa gcaatagcat cacaaatttc acaaataaag
    16861 catttttttc actgcattct agttgtggtt tgtccaaact catcaatgta tcttatcatg
    16921 tctggatccg ggggtaccgc gtcgagaagt tcctattccg aagttcctat tctctagaaa
    16981 gtataggaac ttcgtcgaga taacttcgta tagcatacat tatacgaagt tatgtcgaga
    17041 tatctagacc cagctttctt gtacaaagtg gttgatatct ctatagtcgc agtaggcggc
    17101 tgtacatcaa ctggggtata agaggagata gaaacaatta gatccccaga gatggctggt
    17161 tacccagtcg agctaaatcc atgagctcaa gatctagtga gaaaccctgt ctcaaagaat
    17221 aagtaaagag tgaccgagaa aaacatctga aaacctattg cctcaactgc atgcacatac
    17281 atgtgcatat gcacacacac agacacattc ataaacatgt acatgcacat attcatgtat
    17341 atgtatatat gtacatgtac cataatacta tgattgtgta ggatacacat acatatacat
    17401 gagtaggcag tatggtttaa ggaaagaaga gaagtaaatg catgaaattg attttagaag
    17461 gcttcttgga aagagatgat ggtaatttta aaccgatgct tttcaatctt cattatagag
    17521 aagaacaaga acaacactat cccataccga tagactgcag aatgagccca tggagcaatt
    17581 ggtcagagtg tgatccttgc ctcaaacaaa gggtaagtat ttgaatccat ccactccagc
    17641 tcctcaattg aaaactggta tcttcaggga aatggcatga ggcagggact cccagaaaca
    17701 aattccaatc cagaaagagg taagcaagga atacaatgtg gttggtctga ccaggtgacc
    17761 tgcatgttga acagcagact agataagtgt ttgatacttc actccacaac ctagaagaga
    17821 tggcgcaacg caattaatga taacttcgta tagcatacat tatacgaagt tatggtctga
    17881 gctcgccatc agttcaatgt gatatgcatg gcagtttctt ccatctcaaa gtcttaaact
    17941 cgtttgtgtg taagggctgc aagggtgagg ggttgcttta ttccagtggt tctcaacctg
    18001 tgggtcatga tccctttggg gccttatgac tctttcatag gggtcacctg agaccatcag
    18061 aaaacacaga tatttacatt ataattcata atagcagcag aaattagtta tgaagtagta
    18121 atggaaataa ctatcggttg gaggatacca cgacatgcag agctatgtta aaggatcata
    18181 gctctggaaa gattgagaac tactgcttta gacaataatc cacctttgca ttaggaaata
    18241 gaatatcttc agctgctttt tgttgttgtt gtgtatttgt ttaatagttt cgctcaagaa
    18301 gcattttagc cttcggacag tttaatggga aaagctgtgt tgatgttttg ggagacagac
    18361 aaggctgtga acccacccag gagtgtgaag agatacagga aaactgtgga aatgactttc
    18421 agtgtgagac aggtaagctg agactgcagg tgctctctat ggacctctgt gtatacttgt
    18481 cagctaaaac acattagcat atcatatttt cacaggtaga catatttcca agtgcaatgg
    18541 ctcctcaaca agggctagct atattatcta tacaatgaga gctagctata tcatctatac
    18601 aatgagagct agctatatca gctatacaat gagggctagc tatatcatct atacaacaag
    18661 ggctagctat gtcatctatt caacaagggc tagctatgtc atctattcaa caagggctag
    18721 ctatgtcatc tattcaacaa gggctagcta tgtcatctat acaatgaggg ctagctatgt
    18781 catctataca acaagaatta gctatgtcat caatggaaca aagtcaagtc tttctagcac
    18841 taacttccaa agctaaagtg cctgcggtga cttgagagta agagaaaatt gagcatcaca
    18901 cacagcatgt tccttgattt tgactgcagg caggtgcata aagaggagac ttctgtgtaa
    18961 tggtgacaac gactgtggag attattctga tgagaatgac tgtgacgatg acccacgcac
    19021 cccatgccgt gaccgagtag cggaagaatc agagctggga ctaacagcag gctatgggtt
    19081 tgtatctcac ttgaatcttc acaggggaaa aggatggacg tggcctccaa ctctctcacc
    19141 gtaacaaagc caccatagaa aggcttatac aaactgcaca ggtgatgcaa actgtggtct
    19201 gtattctttg gtctagggtt gacatttgag gccccccaga atatttagtt aatgtgtaag
    19261 gataccacct ggcctcagca gagtctgatg aatgagtttt gctgtcagtg aataggagat
    19321 ggtgcatctc atgtacaaac atcaggaata ccccagcaac agacgtgtca tgtcaatgtt
    19381 tagaattaaa tgacccatag caggtgtgtc aagtccattg aagcatcgga tttccgagca
    19441 tggctacctt ccactggaat ttttcttgaa ctgataccta aatataagtt cttgggaggt
    19501 acaagtatta tagagttggg ctagaagaaa tggaatcaaa agactaggtt atgatgccaa
    19561 acggtaatag gatttggggc ctcattgtag agagttgaca ggcaactcat tctccacaca
    19621 aaatgaagag gctctgggct atgagctcta aaataagtgt aggagtttag actgtaggac
    19681 tatgtagagc agagaggatt ctgtgggtgt ctgtgctcca ggaattagga agataatagg
    19741 tcaaaggtcc agttctcttc cattccagtt gtgaagtcct agggacagtc cctgcctagt
    19801 ttgcataact atcttgatct ggataatttt tcccccaaca aagatgcaat tgctttcaca
    19861 tcttgcagtg cactggacag aagtaaatgg ttctatttca tcatctatca cataataggt
    19921 tcctttactc ttatagtttc cttgtctcaa aatagatgct ccataaattc ttggtagata
    19981 gataaacagg tgaattgttt aatgagtaaa aaaaaatcta ttcatagaga ccttctgaaa
    20041 catcaggtaa gatggaagct aagttgctag gatgaaattc aggggcagaa gcccagaatt
    20101 gaaataaaga tggggagaga aaaaaatatg gcagagatgg cgagaacaaa gctgatagag
    20161 aaactagagt gacagagatt cttgggtaca gcaattctcc cacaggaaac atctagaaat
    20221 gtctagagag catctgaatt gtcagtactt gcaatggaca gtgctgaagg gagctctctt
    20281 agaggctagt gatgttgatg gtaagcatcc cattagctct tagaggctag tgatgttgat
    20341 ggtaagcatc ctactacttg caaactcaca ttgacagtgg tgctgaagtc aaaaagctct
    20401 gcattgagga ctggttcctc catattgcat ttggctgaaa gtaaagatgt cttctctctg
    20461 aagtcagagg aaacatccat ttaatgaatg taagaaaatt tcaggatacc acgcaccagg
    20521 cacaagataa atgtttcaca caccatttct tcacttcata aaatcttacc caaatggctt
    20581 tcaaatatta cccacagtgc ctttggccct tagcttaaaa gctgtgtttg tgaatcaaat
    20641 ggacattctt aggccaggaa tcttagtaaa tggcagttaa cagtaaagag ttgtccaaaa
    20701 cccttctaac cagattgcca cgggacttaa attatcctaa accccttctt catcttttct
    20761 cgggggagaa gaagttttat ctctaatctc aatgaaagaa cttgaaacag ggaatcacat
    20821 atgttattta ttctcactca atgcaaattt atagttgtct aaggggaaaa gaatacaaaa
    20881 atgttggcct gcttaactga aaaaaaaaaa aaaacaatca ttcataatcg ctcggtttcc
    20941 tttgtttggg gaaaagaaaa aaaccgtgta cttggcattt gcaggcaagt ttcctaagga
    21001 agcgtcccag agagcagcaa aagactctta ggatctcata ctttaccaca gccggggtgg
    21061 tgcaggggag cagagagcag caaaagactc ttaggatctc atactttacc acagccgggg
    21121 tggtgcgggg gagcagcatg aggcggagcc atcaaggctg aggagggggc ccagctacag
    21181 aagagattag ctgcaaacat ggaaaatgag gtaggccctt tcagatccag tccatcaaca
    21241 gtttttatta aatccccttc gattaagggg gaaaacccat agcaaattta atctttataa
    21301 aaaaaaactt actactgtca tttgcataat accttgaact tttcataatc cttttgtaca
    21361 ttctagctct acggactgct ataatgaccc tgtgaccttg tcaggggatc attttatact
    21421 cattttgtac ataagaacta gatggaatga tttaagccat ttggcgagta tttcagggaa
    21481 ctaaagccaa atttccctgt gtcacataaa acatcttttc ccaagcacaa cactttaccc
    21541 ttctccttct caccacatca gcccctgtac ttccgcactt ggcttcaaag ccctaaagtc
    21601 aatgcccagt ctacaaaaaa actaaacttg caaaactgat agtatggact ggtgagatag
    21661 ttccgtgggt aaaggccctc cccactgagg ctgttatcct gtttcatcct tgggtctcaa
    21721 tgtctacagg ttatcctctg agctccacag ttgttccatg acacctgtat cccacccaca
    21781 tgtacacaca tactaaataa ataaatgtga taaaaagtga cactccttaa gtagctaagt
    21841 agctacttgt tactacgcct gtaaattcaa tacttgagag actgcggcat gacgatcatg
    21901 ggttcaaagg tagctttgac tgcacagtaa gaccctatct ctgattctgt ctctgtctct
    21961 ctttcctatg agtgtatgtg tgtgtgtggg tagatagatt atagatacag ataaacagta
    22021 aaatacttag aattagttaa tcaggcatta atatctagaa agtttaaggt aatatgtttt
    22081 tatatgatta taaacttcaa ctctatgaat ttcagatatt tacaataaac tttcattatt
    22141 ctcacatggt tttggacatg tagaataagg gtattgggaa ttgtattagc tgatatctgc
    22201 tgctatggca aaatactaag accaaggcaa tttaggaaaa gaagaattca tttgggctta
    22261 cagttcctga gacataagag tctgtcatgg caagaaaaca cagcatcagg cagccatggt
    22321 gggagaagca ggaagctgag agattgtacc atctacctca agaaagaaac acagagacaa
    22381 agaactggaa atagggatag actatataat ctgaccctag taatgtactt cctccaacaa
    22441 gaccacaccc cctaaacctt cccaaacagc accatcaact gaggttcaag cgctcaaata
    22501 cctgagcctg tagggtattg agacaaccac agaaataaag cgtgttagag caacatgttt
    22561 agaaa
//
