# Supplementary material for: CRISPR-Cas9 enables conditional mutagenesis of challenging loci
Source: Sci Rep. 2016 Sep 1;6:32326. doi: 10.1038/srep32326 (PMC5007477; doi:10.1038/srep32326)
Supplement: Supplementary File 3 [file srep32326-s3.zip › gb/HEP01006_B04_vector.gb]

LOCUS       34276#L1L2_Bact_P#R3R4_pBR_DTA+_Bsd_amp        23191 bp    dna     circular UNK 
ACCESSION   unknown
SOURCE      Mus musculus
  ORGANISM  Mus musculus
            Eukaryota; Metazoa; Chordata; Craniata; Vertebrata; Euteleostomi;
            Mammalia; Eutheria; Euarchontoglires; Glires; Rodentia;
            Sciurognathi; Muroidea; Muridae; Murinae; Mus.
COMMENT     cassette: L1L2_Bact_P
COMMENT     design_id: 34276
COMMENT     backbone: R3R4_pBR_DTA+_Bsd_amp
COMMENT     transcript_id: ENSMUST00000004208
FEATURES             Location/Qualifiers
     misc_feature    29..152
                     /note="R4 gateway site"
                     /label="R4 gateway site"
     promoter        399..911
                     /note="PGK promoter"
                     /label="PGK promoter"
     CDS             925..1581
                     /note="DTA"
                     /label="DTA"
     misc_feature    1706..1959
                     /note="BGH pA"
                     /label="BGH pA"
     promoter        2034..2100
                     /note="EM7 promoter"
                     /label="EM7 promoter"
     CDS             2101..2499
                     /note="BsdR"
                     /label="BsdR"
     CDS             complement(4193..5053)
                     /note="AmpR"
                     /label="AmpR"
     misc_feature    5272..5395
                     /note="R3 gateway site"
                     /label="R3 gateway site"
     misc_feature    5401..5408
                     /note="AsiSI"
                     /label="AsiSI"
     misc_feature    1..5433
                     /note="Synthetic Backbone"
                     /label="Synthetic Backbone"
     misc_feature    5434..10205
                     /note="5 arm"
                     /label="5 arm"
     misc_feature    10233..10257
                     /note="B1 Gateway"
                     /label="B1 Gateway"
     misc_feature    10270..10317
                     /note="Frt"
                     /label="Frt"
     intron          10318..11192
                     /note="mouse En2 intron"
                     /label="mouse En2 intron"
     misc_feature    11190..11192
                     /note="Splice Acceptor"
                     /label="Splice Acceptor"
     exon            11193..11365
                     /note="mouse En2 exon"
                     /label="mouse En2 exon"
     misc_feature    11377..11970
                     /note="ECMV IRES"
                     /label="ECMV IRES"
     gene            11971..15031
                     /gene="lacZ"
                     /note="lacZ"
                     /label="lacZ"
     misc_feature    15070..15313
                     /note="SV40 polyadenylation site"
                     /label="SV40 polyadenylation site"
     misc_feature    15317..15350
                     /note="loxP"
                     /label="loxP"
     promoter        15377..15896
                     /note="human beta actin promoter"
                     /label="human beta actin promoter"
     gene            15922..16716
                     /gene="NeoR"
                     /note="NeoR"
                     /label="NeoR"
     misc_feature    16916..17157
                     /note="SV40 polyadenylation site"
                     /label="SV40 polyadenylation site"
     misc_feature    17174..17221
                     /note="Frt"
                     /label="Frt"
     misc_feature    17228..17261
                     /note="loxP"
                     /label="loxP"
     misc_feature    11207..11284
                     /note="FCHK std_gpr"
                     /label="FCHK std_gpr"
     misc_feature    17277..17297
                     /note="B2 Gateway"
                     /label="B2 Gateway"
     misc_feature    10206..17327
                     /note="Synthetic Cassette"
                     /label="Synthetic Cassette"
     exon            17740..17933
                     /db_xref="ENSEMBL:ENSMUSE00000331990"
                     /type="targeted"
                     /rank="3"
                     /note="target exon 1 ENSMUSE00000331990"
     misc_feature    17328..18124
                     /note="Critical Region"
                     /label="Critical Region"
     misc_feature    18148..18181
                     /note="Downstream LoxP"
                     /label="Downstream LoxP"
     misc_feature    18125..18204
                     /note="synthetic loxP region"
                     /label="synthetic loxP region"
     exon            19238..19508
                     /db_xref="ENSEMBL:ENSMUSE00000162806"
                     /rank="4"
                     /note="ENSMUSE00000162806"
                     /label="ENSMUSE00000162806"
     exon            21646..23191
                     /db_xref="ENSEMBL:ENSMUSE00000645770"
                     /rank="5"
                     /note="ENSMUSE00000645770 5' fragment"
     misc_feature    18205..23191
                     /note="3 arm"
                     /label="3 arm"
ORIGIN      
        1 ccactggccg tcgttttaca ttaattaaca actttgtata gaaaagttga acgagaaacg
       61 taaaatgata taaatatcaa tatattaaat tagattttgc ataaaaaaca gactacataa
      121 tactgtaaaa cacaacatat ccagtcacta tggcggccgc aatcgggcag cgttgggtcc
      181 tggccacggg tgcgcatgat cgtgctcctg tcgttgagga cccggctagg ctggcggggt
      241 tgccttactg gttagcagaa tgaatcaccg atacgcgagc gaacgtgaag cgactgctgc
      301 tgcaaaacgt ctgcgacctg agcaacaaca tgaatggtct tcggtttccg tgtttcgtaa
      361 agtctggaaa cgggccgcct agcgatagct gtttatcgaa ttctaccggg taggggaggc
      421 gcttttccca aggcagtctg gagcatgcgc tttagcagcc ccgctgggca cttggcgcta
      481 cacaagtggc ctctggcctc gcacacattc cacatccacc ggtaggcgcc aaccggctcc
      541 gttctttggt ggccccttcg cgccaccttc tactcctccc ctagtcagga agttcccccc
      601 cgccccgcag ctcgcgtcgt gcaggacgtg acaaatggaa gtagcacgtc tcactagtct
      661 cgtgcagatg gacagcaccg ctgagcaatg gaagcgggta ggcctttggg gcagcggcca
      721 atagcagctt tgctccttcg ctttctgggc tcagaggctg ggaaggggtg ggtccggggg
      781 cgggctcagg ggcgggctca ggggcggggc gggcgcccga aggtcctccg gaggcccggc
      841 attctgcacg cttcaaaagc gcacgtctgc cgcgctgttc tcctcttcct catctccggg
      901 cctttcgacc tgcaggtcct cgccatggat cctgatgatg ttgttgattc ttctaaatct
      961 tttgtgatgg aaaacttttc ttcgtaccac gggactaaac ctggttatgt agattccatt
     1021 caaaaaggta tacaaaagcc aaaatctggt acacaaggaa attatgacga tgattggaaa
     1081 gggttttata gtaccgacaa taaatacgac gctgcgggat actctgtaga taatgaaaac
     1141 ccgctctctg gaaaagctgg aggcgtggtc aaagtgacgt atccaggact gacgaaggtt
     1201 ctcgcactaa aagtggataa tgccgaaact attaagaaag agttaggttt aagtctcact
     1261 gaaccgttga tggagcaagt cggaacggaa gagtttatca aaaggttcgg tgatggtgct
     1321 tcgcgtgtag tgctcagcct tcccttcgct gaggggagtt ctagcgttga atatattaat
     1381 aactgggaac aggcgaaagc gttaagcgta gaacttgaga ttaattttga aacccgtgga
     1441 aaacgtggcc aagatgcgat gtatgagtat atggctcaag cctgtgcagg aaatcgtgtc
     1501 aggcgatctc tttgtgaagg aaccttactt ctgtggtgtg acataattgg acaaactacc
     1561 tacagagatt taaagctcta aggtaaatat aaaattttta agtgtataat gtgttaaact
     1621 actgattcta attgtttgtg tattttagat tccaacctat ggaactgatg aatgggagca
     1681 gtggtggaat gcagatccta gagctcgctg atcagcctcg actgtgcctt ctagttgcca
     1741 gccatctgtt gtttgcccct cccccgtgcc ttccttgacc ctggaaggtg ccactcccac
     1801 tgtcctttcc taataaaatg aggaaattgc atcgcattgt ctgagtaggt gtcattctat
     1861 tctggggggt ggggtggggc aggacagcaa gggggaggat tgggaagaca atagcaggca
     1921 tgctggggat gcggtgggct ctatggcttc tgaggcggaa agaaccagct ggggctcgag
     1981 atccactagt tctagcctcg aggctagagc ggccgagttt atcctcgagc acgtgttgac
     2041 aattaatcat cggcatagta tatcggcata gtataatacg acaaggtgag gaactaaacc
     2101 atggccaagc ctttgtctca agaagaatcc accctcattg aaagagcaac ggctacaatc
     2161 aacagcatcc ccatctctga agactacagc gtcgccagcg cagctctctc tagcgacggc
     2221 cgcatcttca ctggtgtcaa tgtatatcat tttactgggg gaccttgtgc agaactcgtg
     2281 gtgctgggca ctgctgctgc tgcggcagct ggcaacctga cttgtatcgt cgcgatcgga
     2341 aatgagaaca ggggcatctt gagcccctgc ggacggtgcc gacaggtgct tctcgatctg
     2401 catcctggga tcaaagccat agtgaaggac agtgatggac agccgacggc agttgggatt
     2461 cgtgaattgc tgccctctgg ttatgtgtgg gagggctaag cacttcgtgg ccgaggagca
     2521 ggactgagaa ttccccggaa gtcagcgccc tgcaccatta tgttccggat ctgcatcgca
     2581 ggatgctgct ggctaccctg tggaacacct acatctgtat taacgaagcg ctggcattga
     2641 ccctgagtga tttttctctg gtcccgccgc atccataccg ccagttgttt accctcacaa
     2701 cgttccagta accgggcatg ttcatcatca gtaacccgta tcgtgagcat cctctctcgt
     2761 ttcatcggta tcattacccc catgaacaga aatccccctt acacggaggc atcagtgacc
     2821 aaacaggaaa aaaccgccct taacatggcc cgctttatca gaagccagac attaacgctt
     2881 ctggagaaac tcaacgagct ggacgcggat gaacaggcag acatctgtga atcgcttcac
     2941 gaccacgctg atgagcttta ccgcagctgc ctcgcgcgtt tcggtgatga cggtgaaaac
     3001 ctctgacaca tgcagctccc ggagacggtc acagcttgtc tgtaagcgga tgccgggagc
     3061 agacaagccc gtcagggcgc gtcagcgggt gttggcgggt gtcggggcgc agccatgacc
     3121 cagtcacgta gcgatagcgg agtgtatact ggcttaacta tgcggcatca gagcagattg
     3181 tactgagagt gcaccatatg cggtgtgaaa taccgcacag atgcgtaagg agaaaatacc
     3241 gcatcaggcg ctcttccgct tcctcgctca ctgactcgct gcgctcggtc gttcggctgc
     3301 ggcgagcggt atcagctcac tcaaaggcgg taatacggtt atccacagaa tcaggggata
     3361 acgcaggaaa gaacatgtga gcaaaaggcc agcaaaaggc caggaaccgt aaaaaggccg
     3421 cgttgctggc gtttttccat aggctccgcc cccctgacga gcatcacaaa aatcgacgct
     3481 caagtcagag gtggcgaaac ccgacaggac tataaagata ccaggcgttt ccccctggaa
     3541 gctccctcgt gcgctctcct gttccgaccc tgccgcttac cggatacctg tccgcctttc
     3601 tcccttcggg aagcgtggcg ctttctcata gctcacgctg taggtatctc agttcggtgt
     3661 aggtcgttcg ctccaagctg ggctgtgtgc acgaaccccc cgttcagccc gaccgctgcg
     3721 ccttatccgg taactatcgt cttgagtcca acccggtaag acacgactta tcgccactgg
     3781 cagcagccac tggtaacagg attagcagag cgaggtatgt aggcggtgct acagagttct
     3841 tgaagtggtg gcctaactac ggctacacta gaaggacagt atttggtatc tgcgctctgc
     3901 tgaagccagt taccttcgga aaaagagttg gtagctcttg atccggcaaa caaaccaccg
     3961 ctggtagcgg tggttttttt gtttgcaagc agcagattac gcgcagaaaa aaaggatctc
     4021 aagaagatcc tttgatcttt tctacggggt ctgacgctca gtggaacgaa aactcacgtt
     4081 aagggatttt ggtcatgaga ttatcaaaaa ggatcttcac ctagatcctt ttaaattaaa
     4141 aatgaagttt taaatcaatc taaagtatat atgagtaaac ttggtctgac agttaccaat
     4201 gcttaatcag tgaggcacct atctcagcga tctgtctatt tcgttcatcc atagttgcct
     4261 gactccccgt cgtgtagata actacgatac gggagggctt accatctggc cccagtgctg
     4321 caatgatacc gcgagaccca cgctcaccgg ctccagattt atcagcaata aaccagccag
     4381 ccggaagggc cgagcgcaga agtggtcctg caactttatc cgcctccatc cagtctatta
     4441 attgttgccg ggaagctaga gtaagtagtt cgccagttaa tagtttgcgc aacgttgttg
     4501 ccattgctgc aggcatcgtg gtgtcacgct cgtcgtttgg tatggcttca ttcagctccg
     4561 gttcccaacg atcaaggcga gttacatgat cccccatgtt gtgcaaaaaa gcggttagct
     4621 ccttcggtcc tccgatcgtt gtcagaagta agttggccgc agtgttatca ctcatggtta
     4681 tggcagcact gcataattct cttactgtca tgccatccgt aagatgcttt tctgtgactg
     4741 gtgagtactc aaccaagtca ttctgagaat agtgtatgcg gcgaccgagt tgctcttgcc
     4801 cggcgtcaac acgggataat accgcgccac atagcagaac tttaaaagtg ctcatcattg
     4861 gaaaacgttc ttcggggcga aaactctcaa ggatcttacc gctgttgaga tccagttcga
     4921 tgtaacccac tcgtgcaccc aactgatctt cagcatcttt tactttcacc agcgtttctg
     4981 ggtgagcaaa aacaggaagg caaaatgccg caaaaaaggg aataagggcg acacggaaat
     5041 gttgaatact catactcttc ctttttcaat attattgaag catttatcag ggttattgtc
     5101 tcatgagcgg atacatattt gaatgtattt agaaaaataa acaaataggg gttccgcgca
     5161 catttccccg aaaagtgcca cctgacgtct aagaaaccat tattatcatg acattaacct
     5221 ataaaaatag gcgtatcacg aggccctttc gtcttcaaga aaattgtcga ccatagtgac
     5281 tggatatgtt gtgttttaca gtattatgta gtctgttttt tatgcaaaat ctaatttaat
     5341 atattgatat ttatatcatt ttacgtttct cgttcaactt tattatacaa agttgcggac
     5401 gcgatcgccg gcggataaca atttcacaca ggaaagtaca tttgccctgg cattaaatgg
     5461 ataaatttga gtaggacatt ccagatccaa ttttacatct agtcctttct gttggcaaac
     5521 agatttcacg ggcacagacc attaatgaga actgacaggg ttctcacaca aggaaggtgt
     5581 cttaatgtct agggagacag gaggattaaa gccctctatt cagcctaagg ccaccacgcc
     5641 ctgaggctca gaggctgagg agaggagcca cacctgctgg ccagcactga agccctgctt
     5701 cttacctcgc ccttcaggtg agctgatgta gtgttgcccc tgcctcatca ggaccagcta
     5761 cagggcctgg gccaatccag ccgaggctgc tcatcctcag gtctcagaga ggacacacaa
     5821 gataatagta cacttgagtc tagcctggct gccaggctca acttgccttt accaggaaga
     5881 caaccaatga agtgctccct gtttttcatg gaggctctgt gccttgtacc tgtgatgtct
     5941 ccatcagaaa tgccagagga gagatcacga agtggaccgc tgccttcaat caaccctagc
     6001 tgattgctga gaaaccagaa ccaaattaat tgagttactc cagtccaaat aatttcaaaa
     6061 ttcccaaggc tgatcccaga gtaccaaggc ctaaggcttg ctgcatatct tgtgtccctc
     6121 ccccatcctc ggcctcaatc ctgtgccttt cctgcactgc tgtctctctc gagggaacca
     6181 cacagatctg cttgccatgg tagccgaact gctcttcatg tggaacattc tgactacggt
     6241 gtaaatatgg tctttataga ggtgagcctg ggtgctgccg agttagtgtt ggcctggttc
     6301 tgcgggcaga gctacctctc agaaggggag ccaaggcaaa caccactgtg cactcgctct
     6361 gtgccagaag atgctttgcc cactgcactt tgaacactca gctatactca acaaaaaaga
     6421 ttctcatttt ctactgcagt gcagctctgt agcctccact gattctgaca tctaaagtgt
     6481 gcctagtgga aaatacttat taatagacat agacacatga atagatacac acacgcacac
     6541 acacactgtg gacatgcatg tgtgtattat aatatataca tagttttgga acttcgagag
     6601 caagcagcat gtgtatctca aggaaggagc tgagcacttc caacatatca agcttgcttg
     6661 catctaaggg gagaaagact taatctaacc cctgacctga gatctgcagg atggttagtg
     6721 ttctttccct atgtcacagc agtaaaactg aggcagggac ctgcctagag ttacacagtg
     6781 agtaagaaaa gccaccaaga tttgacccca gcacctccaa caaagtatca gtagtctttc
     6841 tccaaccata tactactcca gccccagaat ctttaccaaa agttgaattc tctgcttggc
     6901 cctttgtggc attatccaag ggtaatgcta acagattcgt cccaagttat ttatatggta
     6961 cagtgttgga tccccattgc attatttata tgccccacag attggtccct gccccatccc
     7021 tcttacacaa aggcttctca tctcagcagg gtgttggtac catgttctca atgcaatcta
     7081 aaattcgaac tgactttcac ctgctgttta tactgatcat tttgcctctc acttacatta
     7141 agaaagggga tgtgtttgag tgtggcgatc tgtgaggctt ccgagagagc ctcagccatt
     7201 taacgaagct gatggcagaa acatgaatgc ttctacatca tttcaaacta ctccacaatt
     7261 ctagaaggcc ttacacaatg accagatttg ccacatacac acagaggaaa cttcaacatc
     7321 ataaaacacc aaaataggca aaggacagag taagtaaaca taggggggac aaaataagac
     7381 aagacaaaac ccgaattacc aacaaagaca aaaataaagg ggtttaacaa cctgacagat
     7441 aaagtcatca gtatgccaag accagagcca ggcctctgtt ctcaaggcca cactggctgg
     7501 ggagaaataa cagtgcatca gagtgaacac attcctaaac agatcatttg aggtattaga
     7561 ccactctgcc tccaagggcc atgtagctct ggggtgtccc ctaaggtctg tgggttcaga
     7621 cctcctcatc tgtaaatgag gcagttacaa ctacctacca ggagcatggg aagaatcagc
     7681 agtgtaaata cctaagcaag gcctgtgaca gactggggcc tcggcaaaag ccatgtgaag
     7741 attccaatgc caagttattg ctgctacttc tgcagacagg cctttctcag agtgaggcat
     7801 tctcacctgg gcctcaagag tctgcttacc ctctgaagca tgtccaaaac cagtacaagc
     7861 ctgcattctt ctttcaataa attatttatt gtatatgtat gtgtgtgtgt gtgtgagaga
     7921 gagagagaga gagagatatt tgttttgtat ctctgtgtgt ttttgtactg tgtataatat
     7981 ttatatgtat ttacacgtgt gggtacaggt atatgagtgt catggcatgc atgtggtagt
     8041 cagatgacat gctaacacac tgcccgaaac aggtctctct tgggtgccag gtcactgtgg
     8101 atgccaggct agctggtccc caagcttgag gggcctctcc tgtctctatc ttgtatcttg
     8161 ctgtaggagc gctgagatca tgggagcaca ctgtcacaag gctgtgcaat gggtctgggg
     8221 actgaattag ggcctcacgc tggacagcag gctctttacc tcctgagcca tccccaggcc
     8281 tttctaaaat tatcactgct taaaatattt tagtactaaa gacctcaaat cattctaaaa
     8341 tacttatcct aaaaaaaatc taaataaaat tttttaaaaa gtaaagccca ttttcaagaa
     8401 taccagaggc attccacaat gaactgtgga aggcagcata gattggtcac tatgagacca
     8461 acctatcact tttccagtgg cctccaaacc ctacctatat tgtaccccct tcaagaacag
     8521 cctcagcatg gagccactgc aggagctgcg tggctgtgca ggaagaggcc tggctgctgg
     8581 ctttggtggg cattattctg ttatgtccca tgccttctgc cttccatccc agcgttctct
     8641 ctcactaagc gcctccctgt cctgctgacc tggtggaaag ctgggaggcc tcccacgcca
     8701 ccggtgctct gctccagctg tcagggacag actctcattc tgtctcagtc cctggagctt
     8761 gggccaaaaa taatgaaaac ctttttctcc tttttaaatg ttcctcctga aggtctcctc
     8821 tccccttccc caggacagaa actgggggaa agcaaaagca ggaagtgaca tcaggggata
     8881 gaggagggga gagagggcgg gaagaaggga gggggggaag ggagggaaga gggaaggaag
     8941 gaagaaagga aggagggaag ggaggaagaa aagaagggaa gaagggagga agggagggag
     9001 ggaggaagga gggaagaagg aaggaaggag ggaagggaag aggggagaga agaagggagg
     9061 gaaggagaga agggagagag ggagggaggg aaggagggca ggcgtgcttt gtgcctacat
     9121 tcagcacagg ttgggcactt ggggaacctg cttgtcctgt gtgcagagct ttgaaaggca
     9181 agggtgtagg aagcacctag agaatgaaga cagcagcaca ctgacagtca gcatccagct
     9241 gaactggcac agagatggac aaagaagcag acggtttctg ttcccaatag gcactccaca
     9301 ctgcttgcat ggcccagtaa gtttcccaaa tctaagcttt agctgaacca ataggctagc
     9361 tgaaccaaag tgctagcctc caggaacctg caaagctagg ccttcgaagg aaaagctgga
     9421 tgaaccgaca cagagggcta ccttcccacc catggagaga gaaagagaag atctccagaa
     9481 ttagctaaga atgctggtag agtctggcca ccagagacaa cctacactgc cctaggttcc
     9541 ccaggcctag ggcagccttt agggaatgga actcaataaa tagctggctt tattgttgtt
     9601 tttacctttg tttcctgaga caggacctta ttaccaaggc tggcctagaa ctcacttcgt
     9661 tacagaggct gaccttgagc tcctaatcct cttgccacca ccttccaagt gctaggatga
     9721 ctggcgtgca ccactgcagc catcgactgg atacttatag aaggaacaca caaagtagga
     9781 agcaagtccc atgtcctaga acatttcatc ttaacgactc agtctcaaag gcgttctgaa
     9841 aagcacacag caaagtataa tgattatttt aaactatgca gtctactagg taggtcttaa
     9901 aaacctccaa aagtttcctc caatcactga ggaagacccc aacttgacta gacctgataa
     9961 ctcaagtaaa ctcaagtaaa ctcaaaacat aggacattac tagaggacag agagccaggg
    10021 tcaggggctg aaagacacat agcatctaca ggctcctaga gtggttttgg tgccacctgc
    10081 taaggagaac cacagactgg attggcaaag catagcactg agcccacaag acactgaaga
    10141 gtgtggccat gatcattagg cacatactta gtgcaccaat gggaatgact tctttaaaaa
    10201 tcactaaggc gcataacgat accacgatat caacaagttt gtacaaaaaa gcaggctggc
    10261 gccggaaccg aagttcctat tccgaagttc ctattctcta gaaagtatag gaacttcgaa
    10321 ccctttccca caccaccctc cacacttgcc ccaaacactg ccaactatgt aggaggaagg
    10381 ggttgggact aacagaagaa cccgttgtgg ggaagctgtt gggagggtca ctttatgttc
    10441 ttgcccaagg tcagttgggt ggcctgcttc tgatgaggtg gtcccaaggt ctggggtaga
    10501 aggtgagagg gacaggccac caaggtcagc cccccccccc tatcccatag gagccaggtc
    10561 cctctcctgg acaggaagac tgaaggggag atgccagaga ctcagtgaag cctggggtac
    10621 cctattggag tccttcaagg aaacaaactt ggcctcacca ggcctcagcc ttggctcctc
    10681 ctgggaactc tactgccctt gggatcccct tgtagttgtg ggttacatag gaagggggac
    10741 gggattcccc ttgactggct agcctactct tttcttcagt cttctccatc tcctctcacc
    10801 tgtctctcga ccctttccct aggatagact tggaaaaaga taaggggaga aaacaaatgc
    10861 aaacgaggcc agaaagattt tggctgggca ttccttccgc tagcttttat tgggatcccc
    10921 tagtttgtga taggcctttt agctacatct gccaatccat ctcattttca cacacacaca
    10981 caccactttc cttctggtca gtgggcacat gtccagcctc aagtttatat caccaccccc
    11041 aatgcccaac acttgtatgg ccttgggcgg gtcatccccc cccccacccc cagtatctgc
    11101 aacctcaagc tagcttgggt gcgttggttg tggataagta gctagactcc agcaaccagt
    11161 aacctctgcc ctttctcctc catgacaacc aggtcccagg tcccgaaaac caaagaagaa
    11221 gaaccctaac aaagaggaca agcggcctcg cacagccttc actgctgagc agctccagag
    11281 gctcaaggct gagtttcaga ccaacaggta cctgacagag cagcggcgcc agagtctggc
    11341 acaggagctc ggtacccgga agatctggac tctagagaat tccgcccctc tccctccccc
    11401 ccccctaacg ttactggccg aagccgcttg gaataaggcc ggtgtgcgtt tgtctatatg
    11461 ttattttcca ccatattgcc gtcttttggc aatgtgaggg cccggaaacc tggccctgtc
    11521 ttcttgacga gcattcctag gggtctttcc cctctcgcca aaggaatgca aggtctgttg
    11581 aatgtcgtga aggaagcagt tcctctggaa gcttcttgaa gacaaacaac gtctgtagcg
    11641 accctttgca ggcagcggaa ccccccacct ggcgacaggt gcctctgcgg ccaaaagcca
    11701 cgtgtataag atacacctgc aaaggcggca caaccccagt gccacgttgt gagttggata
    11761 gttgtggaaa gagtcaaatg gctctcctca agcgtattca acaaggggct gaaggatgcc
    11821 cagaaggtac cccattgtat gggatctgat ctggggcctc ggtgcacatg ctttacatgt
    11881 gtttagtcga ggttaaaaaa cgtctaggcc ccccgaacca cggggacgtg gttttccttt
    11941 gaaaaacacg atgataagct tgccacaacc atggaagatc ccgtcgtttt acaacgtcgt
    12001 gactgggaaa accctggcgt tacccaactt aatcgccttg cagcacatcc ccctttcgcc
    12061 agctggcgta atagcgaaga ggcccgcacc gatcgccctt cccaacagtt gcgcagcctg
    12121 aatggcgaat ggcgctttgc ctggtttccg gcaccagaag cggtgccgga aagctggctg
    12181 gagtgcgatc ttcctgaggc cgatactgtc gtcgtcccct caaactggca gatgcacggt
    12241 tacgatgcgc ccatctacac caacgtgacc tatcccatta cggtcaatcc gccgtttgtt
    12301 cccacggaga atccgacggg ttgttactcg ctcacattta atgttgatga aagctggcta
    12361 caggaaggcc agacgcgaat tatttttgat ggcgttaact cggcgtttca tctgtggtgc
    12421 aacgggcgct gggtcggtta cggccaggac agtcgtttgc cgtctgaatt tgacctgagc
    12481 gcatttttac gcgccggaga aaaccgcctc gcggtgatgg tgctgcgctg gagtgacggc
    12541 agttatctgg aagatcagga tatgtggcgg atgagcggca ttttccgtga cgtctcgttg
    12601 ctgcataaac cgactacaca aatcagcgat ttccatgttg ccactcgctt taatgatgat
    12661 ttcagccgcg ctgtactgga ggctgaagtt cagatgtgcg gcgagttgcg tgactaccta
    12721 cgggtaacag tttctttatg gcagggtgaa acgcaggtcg ccagcggcac cgcgcctttc
    12781 ggcggtgaaa ttatcgatga gcgtggtggt tatgccgatc gcgtcacact acgtctgaac
    12841 gtcgaaaacc cgaaactgtg gagcgccgaa atcccgaatc tctatcgtgc ggtggttgaa
    12901 ctgcacaccg ccgacggcac gctgattgaa gcagaagcct gcgatgtcgg tttccgcgag
    12961 gtgcggattg aaaatggtct gctgctgctg aacggcaagc cgttgctgat tcgaggcgtt
    13021 aaccgtcacg agcatcatcc tctgcatggt caggtcatgg atgagcagac gatggtgcag
    13081 gatatcctgc tgatgaagca gaacaacttt aacgccgtgc gctgttcgca ttatccgaac
    13141 catccgctgt ggtacacgct gtgcgaccgc tacggcctgt atgtggtgga tgaagccaat
    13201 attgaaaccc acggcatggt gccaatgaat cgtctgaccg atgatccgcg ctggctaccg
    13261 gcgatgagcg aacgcgtaac gcgaatggtg cagcgcgatc gtaatcaccc gagtgtgatc
    13321 atctggtcgc tggggaatga atcaggccac ggcgctaatc acgacgcgct gtatcgctgg
    13381 atcaaatctg tcgatccttc ccgcccggtg cagtatgaag gcggcggagc cgacaccacg
    13441 gccaccgata ttatttgccc gatgtacgcg cgcgtggatg aagaccagcc cttcccggct
    13501 gtgccgaaat ggtccatcaa aaaatggctt tcgctacctg gagagacgcg cccgctgatc
    13561 ctttgcgaat acgcccacgc gatgggtaac agtcttggcg gtttcgctaa atactggcag
    13621 gcgtttcgtc agtatccccg tttacagggc ggcttcgtct gggactgggt ggatcagtcg
    13681 ctgattaaat atgatgaaaa cggcaacccg tggtcggctt acggcggtga ttttggcgat
    13741 acgccgaacg atcgccagtt ctgtatgaac ggtctggtct ttgccgaccg cacgccgcat
    13801 ccagcgctga cggaagcaaa acaccagcag cagtttttcc agttccgttt atccgggcaa
    13861 accatcgaag tgaccagcga atacctgttc cgtcatagcg ataacgagct cctgcactgg
    13921 atggtggcgc tggatggtaa gccgctggca agcggtgaag tgcctctgga tgtcgctcca
    13981 caaggtaaac agttgattga actgcctgaa ctaccgcagc cggagagcgc cgggcaactc
    14041 tggctcacag tacgcgtagt gcaaccgaac gcgaccgcat ggtcagaagc cgggcacatc
    14101 agcgcctggc agcagtggcg tctggcggaa aacctcagtg tgacgctccc cgccgcgtcc
    14161 cacgccatcc cgcatctgac caccagcgaa atggattttt gcatcgagct gggtaataag
    14221 cgttggcaat ttaaccgcca gtcaggcttt ctttcacaga tgtggattgg cgataaaaaa
    14281 caactgctga cgccgctgcg cgatcagttc acccgtgcac cgctggataa cgacattggc
    14341 gtaagtgaag cgacccgcat tgaccctaac gcctgggtcg aacgctggaa ggcggcgggc
    14401 cattaccagg ccgaagcagc gttgttgcag tgcacggcag atacacttgc tgatgcggtg
    14461 ctgattacga ccgctcacgc gtggcagcat caggggaaaa ccttatttat cagccggaaa
    14521 acctaccgga ttgatggtag tggtcaaatg gcgattaccg ttgatgttga agtggcgagc
    14581 gatacaccgc atccggcgcg gattggcctg aactgccagc tggcgcaggt agcagagcgg
    14641 gtaaactggc tcggattagg gccgcaagaa aactatcccg accgccttac tgccgcctgt
    14701 tttgaccgct gggatctgcc attgtcagac atgtataccc cgtacgtctt cccgagcgaa
    14761 aacggtctgc gctgcgggac gcgcgaattg aattatggcc cacaccagtg gcgcggcgac
    14821 ttccagttca acatcagccg ctacagtcaa cagcaactga tggaaaccag ccatcgccat
    14881 ctgctgcacg cggaagaagg cacatggctg aatatcgacg gtttccatat ggggattggt
    14941 ggcgacgact cctggagccc gtcagtatcg gcggaattcc agctgagcgc cggtcgctac
    15001 cattaccagt tggtctggtg tcaaaaataa taataaccgg gcagggggga tctaagctct
    15061 agataagtaa tgatcataat cagccatatc acatctgtag aggttttact tgctttaaaa
    15121 aacctcccac acctccccct gaacctgaaa cataaaatga atgcaattgt tgttgttaac
    15181 ttgtttattg cagcttataa tggttacaaa taaagcaata gcatcacaaa tttcacaaat
    15241 aaagcatttt tttcactgca ttctagttgt ggtttgtcca aactcatcaa tgtatcttat
    15301 catgtctgga tccggaataa cttcgtatag catacattat acgaagttat gtttaaacgg
    15361 cgcgccccgg aattcgcctt ctgcaggagc gtacagaacc cagggccctg gcacccgtgc
    15421 agaccctggc ccaccccacc tgggcgctca gtgcccaaga gatgtccaca cctaggatgt
    15481 cccgcggtgg gtggggggcc cgagagacgg gcaggccggg ggcaggcctg gccatgcggg
    15541 gccgaaccgg gcactgccca gcgtgggcgc gggggccacg gcgcgcgccc ccagcccccg
    15601 ggcccagcac cccaaggcgg ccaacgccaa aactctccct cctcctcttc ctcaatctcg
    15661 ctctcgctct tttttttttt cgcaaaagga ggggagaggg ggtaaaaaaa tgctgcactg
    15721 tgcggcgaag ccggtgagtg agcggcgcgg ggccaatcag cgtgcgccgt tccgaaagtt
    15781 gccttttatg gctcgagcgg ccgcggcggc gccctataaa acccagcggc gcgacgcgcc
    15841 accaccgccg agaccgcgtc cgccccgcga gcacagagcc tcgcctttgc cgatcctcta
    15901 gagtcgagat ccgccgccac catgattgaa caagatggat tgcacgcagg ttctccggcc
    15961 gcttgggtgg agaggctatt cggctatgac tgggcacaac agacaatcgg ctgctctgat
    16021 gccgccgtgt tccggctgtc agcgcagggg cgcccggttc tttttgtcaa gaccgacctg
    16081 tccggtgccc tgaatgaact gcaggacgag gcagcgcggc tatcgtggct ggccacgacg
    16141 ggcgttcctt gcgcagctgt gctcgacgtt gtcactgaag cgggaaggga ctggctgcta
    16201 ttgggcgaag tgccggggca ggatctcctg tcatctcacc ttgctcctgc cgagaaagta
    16261 tccatcatgg ctgatgcaat gcggcggctg catacgcttg atccggctac ctgcccattc
    16321 gaccaccaag cgaaacatcg catcgagcga gcacgtactc ggatggaagc cggtcttgtc
    16381 gatcaggatg atctggacga agagcatcag gggctcgcgc cagccgaact gttcgccagg
    16441 ctcaaggcgc gcatgcccga cggcgaggat ctcgtcgtga cccatggcga tgcctgcttg
    16501 ccgaatatca tggtggaaaa tggccgcttt tctggattca tcgactgtgg ccggctgggt
    16561 gtggcggacc gctatcagga catagcgttg gctacccgtg atattgctga agagcttggc
    16621 ggcgaatggg ctgaccgctt cctcgtgctt tacggtatcg ccgctcccga ttcgcagcgc
    16681 atcgccttct atcgccttct tgacgagttc ttctgagcgg gactctgggg ttcgaaatga
    16741 ccgaccaagc gacgcccaac ctgccatcac gagatttcga ttccaccgcc gccttctatg
    16801 aaaggttggg cttcggaatc gttttccggg acgccggctg gatgatcctc cagcgcgggg
    16861 atctcatgct ggagttcttc gcccaccccc cggatctaag ctctagataa gtaatgatca
    16921 taatcagcca tatcacatct gtagaggttt tacttgcttt aaaaaacctc ccacacctcc
    16981 ccctgaacct gaaacataaa atgaatgcaa ttgttgttgt taacttgttt attgcagctt
    17041 ataatggtta caaataaagc aatagcatca caaatttcac aaataaagca tttttttcac
    17101 tgcattctag ttgtggtttg tccaaactca tcaatgtatc ttatcatgtc tggatccggg
    17161 ggtaccgcgt cgagaagttc ctattccgaa gttcctattc tctagaaagt ataggaactt
    17221 cgtcgagata acttcgtata gcatacatta tacgaagtta tgtcgagata tctagaccca
    17281 gctttcttgt acaaagtggt tgatatctct atagtcgcag taggcggtgt ctgaagacag
    17341 ctacagtgta ctcacataca taaaataaat aatttttttt aaaagtcact caaagaataa
    17401 ccacccaaat gatctgtact ctaatagttc ttctgaatga ggaaaacaat gactcaccta
    17461 caaaaaaaaa aaaaaaaaag cagggtggag gagcagtgaa gaacggcctc ctcatggaca
    17521 cgagaggaag tgagagcaga atggggcttg gagtccaggc ctcctgattc ttggcctgag
    17581 ctcttgcttt tatagtagat gacttctcaa ggttacaaaa taaacatctg ccccgtcaat
    17641 atgtgttcct tagctcttgt tagagtgtat acctgtctag aacatagcta gatgtagcct
    17701 ggcagcaaac agttgtaaca tacacatact tgcctacagg tccatggaga gactgcctgc
    17761 aagccctgga agatggtcac agcaccagct ccatctacct ggtgaagcct gagaatacca
    17821 accgcctgat gcaggtgtgg tgtgaccaga gacatgaccc tggaggttgg actgtcatcc
    17881 agagacgcct ggatggctct gtcaacttct tcaggaactg ggagacctat aaggtgagac
    17941 cactgggcct gtatgcattg cctgtaaggt gactgcacag caaggacagg accatctctg
    18001 caaagccatc tgagtggtaa ggccaggcct ctccttgtct gctgtacagg agaggacaga
    18061 gaagagacag gatcttatcc cagctggggc ctctgtaagg tggctctgct cttgaggtcc
    18121 agaagagatg gcgcaacgca attaatgata acttcgtata gcatacatta tacgaagtta
    18181 tggtctgagc tcgccatcag ttcatgacaa taagtgggcc ctaactacaa ggtctattct
    18241 ctgggcctcc cagtgcccag gatacggaat gcttctcctt gtaagtcaag tgcaagggat
    18301 ctctcacacc tcccaccctg ctctgaacca agaggggaca gtaaggaggg catgagcagc
    18361 tcaggtcaat ggacacatgt cctgtgtcag gcactgtaac tcttgactat gcccttgagg
    18421 gaggtattac tacaaagtca ctttgcaggt gagcagggaa agtaccctgc acgtggctca
    18481 cagctactgc gcagtaaagc agcaacggca gccgggggct cccagcagcc ccaacgcctc
    18541 cagtcttctc catcctggct tgccccatcc gggtagcctg tatatctcct gcttgtccct
    18601 cctccaaagc ctagccttga ggtcctcctt gcactcctcc atgttctcaa ggtgatggca
    18661 cagcacagca agggttcaca catcctatgg aggccgatag tacctggttc tgaaaaccac
    18721 ttcaaagact ttgggggtca ctgctcactg ataccccaaa gcacatatca aatgagtaac
    18781 acaattactg agtttcaaac ctagaagggc caggtggatg tcacaggcct atcacaattc
    18841 ttagctgtgg cagtctatgc tagagcttat gtataaccca cacacataac ccatctctag
    18901 agaaggcaac tgaggcatgg gggaggcaat ggctcttatc tatgcaatgc tggctgcata
    18961 cctcctcggt gccaggctct tgagtgacca catcttcctg cctttgagaa gttacagaat
    19021 cctcaggcaa taagaaatag gctcacatga cggcagggaa aaggtgtgct cgtcagatgt
    19081 gtgaatggca catgactgac agttacaaag gttcagtagc tcacccagac atagagcctc
    19141 atacacaggt agcagggatt ggagcccagg cctgccttac actctgacta ttcctgggac
    19201 acagacccct cactgaatct ctctggatct tccccagcaa gggtttggga acatcgatgg
    19261 tgagtactgg ctgggcctgg agaacatcta ctggctgacg aaccaaggca actacaaact
    19321 gctggtaacc atggaggact ggtctggccg taaagtcttt gctgagtatg ccagtttccg
    19381 actggagcca gaaagcgagt actataagct gcggctgggg cgttatcatg gcaatgcagg
    19441 cgactccttt acctggcaca acggcaaaca gtttaccacc ctggacaggg accatgatgt
    19501 ctacacaggt aggaaacaaa gaaccaaacc tagatgctga acagggatga gagatccacc
    19561 aacattagag gccctgaccc caaggcctgg agcaagagga tgccattgtg tcaggcagct
    19621 ttaccaagtc cttccttctg cctactgcct tcagacaatg acacttacaa aagcggaagc
    19681 aggggtgcac agatctcaga tgagggctgc cctgggctaa ggcatgcatg cttcaggctt
    19741 ctcagttctg agaacacatg ttcacagccc acagagtctg tgtcatgcat tccacactcc
    19801 aaggctgccc ccacctcctc agccatgcat ccacagcatg ctgcatactc ttgaatccgg
    19861 aagtaaggac aatgcctcct agaaggtcag ggaaccttac aagagcatct gcctcagtgt
    19921 gagattagga cgcagcatgc agtaagaatc tgcatgggac tctcttactg ggtacctgta
    19981 atgtgaatgc agtactgtaa gaaagccact aagagaagcc aggtagtgga gaagtcatct
    20041 gtccctatta gatcctcaaa accgggtcta gattaagcaa gaaacaaaga agaatccaga
    20101 aaaatccaag atacacaagt agctcagccc taagtataaa cacccacaag catgtcctcc
    20161 atcccaaggc atggttttga agtctatcac tcaggaacat ttcatgaggc ccagaggcac
    20221 tgtaggttgg ctaattagca aggtccaggg ctccagaggc tgacactacc tctagactga
    20281 gtctttgttt cttaggcagg cctagcccat cctgcctagc cacccactat gttctggtct
    20341 gaaagaggac cttgtccctt tgaggagtga gctctggagg ctatctcaga aatttgcttg
    20401 tgcttcaagt aattcctgat attaagtcag aggaaactca tcccaggtcc ctaagacaca
    20461 ctctagtgga tagtttgcat aacttccagg gtcgggtgga ataggaccta ccacagagat
    20521 ctagctgtcc attttgtcac tgatctaact ctgctgtaag ggccacagaa aagcagccat
    20581 tgctctgtag tgtatgtgta ggtgggggca gggggcggtc ctctgagcca aaattagaaa
    20641 agctttcaga aaaggcagaa ggatggcctt cgtgtgcctg atgctggacc gtggcgctac
    20701 agcacgtcct tgaaagctag catagggtaa ggaaactgtc agatggggtt caatagtaca
    20761 cagggctggg gccagggtgt ggatagggag actgctgggg gctctccctg tctgccattt
    20821 ggttctagtg ttaggacatg gcttagcagg agccccaaga aaatctctgg gaaatatggg
    20881 atggccgggg ttaaggcctg ggcgtcctgc tgcctgcaac ctccttgccc cctcctccca
    20941 tgacttctat ggagacagct cccccttgag gaaggggtgc ctcttaggac cagaccccag
    21001 ctaagtccag gtgactgggc tcttgtcctc cctctgtggg acaccatgcc ccagcatgcc
    21061 tgccatgccc cagcatgcct gcctgcaccc tgcccacact tctgattagt gaactgcttg
    21121 tccttggcag tagaatgcag taccatgtga taatgccaag ggtttcatgg aaatacccct
    21181 cttttacaaa ataacacaaa aagttatctg gatagaattc aggctaggga ggccaagaag
    21241 ggcatttcat cttaaaccct ccctttacca ttgtgaaaga gtcttttcca gccctttcat
    21301 ctcttaaccc tgtcagagag agccattctc cctttcccca gcccccagca ggccacttcc
    21361 attttcacct gagtggaacc caggccaagg gctaagcatg gccctcattt atcctcacag
    21421 cagcggtcct gtgtggtgag cattattctt gtccttttta atgtggagaa cacagaaact
    21481 gggagaggcg aagctgccta tctgtaatct accatcagct tacaaagcta agctgcaaag
    21541 gcaggcctcc tactgagggt tctgcaaaga ccctgagcac acgcactatg gatggggcaa
    21601 acccacttcc ttctaaacat gcctgacacc attctctccc tacaggaaac tgtgcccact
    21661 atcagaaggg aggatggtgg tataacgcct gtgctcactc caacctcaat ggggtctggt
    21721 accgtggggg ccattaccgg agcagatacc aggacggggt ctactgggct gagttccgag
    21781 gaggctctta ctcactcaag aaggtggtga tgatgattcg gcccaacccc aacaccttcc
    21841 actaagctct ccctgcctgg ccactaacac catggccaga agccatccca gccgtgtgac
    21901 ctcagcacag ctcttcgctg gcccacctca ggctggagga ctgtgctttc caatgtggct
    21961 ctgtcagacg atggaaatga acagtgttct ctgtccctac tgcgttcttt tacacctaac
    22021 agctccttgt attccaggat aggatagaac tgcagagtct tccaatcagt taagtccctt
    22081 taataaagac acaactgcca atatcgccag atctgacaga catgcacacg agccaccagg
    22141 tgtatgctct tagacacaca tcacacgtgg gatgtcgaga tacacatatg ggtttccaca
    22201 tatacttacc ttttcctgct cagttctcag gtgctgactc cagcaccata gctttgcgct
    22261 taagacaatg tatgtctcat tgtctaagga cagaacaggc attgtagccc tgatttcaaa
    22321 aacagtcctt ggcactgcct ggattttccc agaatgtcct caagctcatc tctcacatag
    22381 gggctcctgg ccttctctcc ttgagcccca cctcccctca gactgttgca cttcccctct
    22441 caggacggct cagcatccct ccgtacagtt acccctcagc ctgcacctcc tgtgccttag
    22501 tctctggctg ctcactggaa gtcaagtcct cttctccctg ctcccctggc ctctcctttt
    22561 ctgccacaca gagctttatt tctggcacaa ttcgttggcc tctgggcagg aaacagtctg
    22621 ggctcaggtc ctggctgaga agggaaggcc aggccagaag ccacagaggc agcggcatag
    22681 acctgtattc agttctgcac cttccattca tactttagcc tccacagaat tttaacctct
    22741 acacaaacag taccctgctt tgccagagac accccactgg agagaagtcg ctgccaatag
    22801 gttggggtcc ccagacagct gcagatttga ggtcctgtgc tcatggggaa caatcttcac
    22861 cctgtcacca agctacatct cctcagaaga tgaggccaca gaaagaaaaa ctgactttcc
    22921 atgagttgcc atgccatcag gggctcctga cacactgcag cagggtggct tcctgagtct
    22981 tgtttagagt taccagatga ctgcaatgcc aggggcaaca tataagtcaa gaagttgaga
    23041 ccctcccagt gggtgtgtgt gccaggtgtg tgaggtgtgg ggcatttggt actgtccaca
    23101 tctgggtgca ctgccctgtt acctcagcat ttctcccagt gtaccatgta gcatgttctg
    23161 tgtatatata aaagggaggt tttgttcgtt t
//
