# Supplementary material for: CRISPR-Cas9 enables conditional mutagenesis of challenging loci
Source: Sci Rep. 2016 Sep 1;6:32326. doi: 10.1038/srep32326 (PMC5007477; doi:10.1038/srep32326)
Supplement: Supplementary File 3 [file srep32326-s3.zip › gb/HEP01011_A01_vector.gb]

LOCUS       1014883#L1L2_Bact_P#pAYAC184        14375 bp    dna     circular UNK 
ACCESSION   unknown
SOURCE      Mus musculus
  ORGANISM  Mus musculus
            Eukaryota; Metazoa; Chordata; Craniata; Vertebrata; Euteleostomi;
            Mammalia; Eutheria; Euarchontoglires; Glires; Rodentia;
            Sciurognathi; Muroidea; Muridae; Murinae; Mus.
COMMENT     cassette: L1L2_Bact_P
COMMENT     design_id: 1014883
COMMENT     backbone: pAYAC184
COMMENT     transcript_id: ENSMUST00000084985
FEATURES             Location/Qualifiers
     source          1..4245
                     /mol_type="other DNA"
                     /dnas_title="pacyc184CleanwithGprimers"
                     /organism="Cloning vector pACYC184"
     gene            complement(1..4245)
                     /gene="cat"
     CDS             complement(1..4245)
                     /codon_start=1
                     /gene="cat"
                     /translation="MEKKITGYTTVDISQWHRKEHFEAFQSVAQCTYNQTVQLDITAF
                     LKTVKKNKHKFYPAFIHILARLMNAHPEFRMAMKDGELVIWDSVHPCYTVFHEQTETF
                     SSLWSEYHDDFRQFLHIYSQDVACYGENLAYFPKGFIENMFFVSANPWVSFTSFDLNV
                     ANMDNFFAPVFTMGKYYTQGDKVLMPLAIQVHHAVCDGFHVGRMLNELQQYCDEWQGG
                     A"
                     /product="chloramphenicol acetyltransferase"
                     /note="camR (confers resistance to chloramphenicol)"
                     /label="camR (confers resistance to chloramphenicol)"
     -10_signal      complement(286..291)
                     /note="cat promoter (counter-clockwise); CATATT"
                     /label="cat promoter (counter-clockwise); CATATT"
     -35_signal      complement(309..314)
                     /note="cat promoter (counter-clockwise); ACGTAA"
                     /label="cat promoter (counter-clockwise); ACGTAA"
     rep_origin      complement(848..1393)
                     /note="p15A origin of replication (clockwise) (RNAII -35
                     to RNA/DNA switch point)"
                     /label="p15A origin of replication (clockwise) (RNAII -35
     -35_signal      1505..1510
                     /note="tet promoter (clockwise); TTGACA"
                     /label="tet promoter (clockwise); TTGACA"
     -10_signal      1528..1533
                     /note="tet promoter (clockwise); TTTAAT; transcript start
                     1540"
                     /label="tet promoter (clockwise); TTTAAT; transcript start
     gene            1581..2771
                     /gene="tet"
     CDS             1581..2771
                     /codon_start=1
                     /gene="tet"
                     /translation="MKSNNALIVILGTVTLDAVGIGLVMPVLPGLLRDIVHSDSIASH
                     YGVLLALYALMQFLCAPVLGALSDRFGRRPVLLASLLGATIDYAIMATTPVLWILYAG
                     RIVAGITGATGAVAGAYIADITDGEDRARHFGLMSACFGVGMVAGPVAGGLLGAISLH
                     APFLAAAVLNGLNLLLGCFLMQESHKGERRPMPLRAFNPVSSFRWARGMTIVAALMTV
                     FFIMQLVGQVPAALWVIFGEDRFRWSATMIGLSLAVFGILHALAQAFVTGPATKRFGE
                     KQAIIAGMAADALGYVLLAFATRGWMAFPIMILLASGGIGMPALQAMLSRQVDDDHQG
                     QLQGSLAALTSLTSIIGPLIVTAIYAASASTWNGLAWIVGAALYLVCLPALRRGAWSR
                     ATST"
                     /product="tetracycline efflux protein, class C"
                     /note="tetR (confers resistance to tetracycline)"
                     /label="tetR (confers resistance to tetracycline)"
     misc_feature    complement(1473..1493)
                     /note="5' Gap primer"
                     /label="5' Gap primer"
     misc_feature    3805..3825
                     /note="3' Gap primer"
                     /label="3' Gap primer"
     misc_feature    1494..3804
                     /note="Not in Gap Backbone PCR"
                     /label="Not in Gap Backbone PCR"
     exon            4284..4394
                     /db_xref="ENSEMBL:ENSMUSE00000116178"
                     /rank="3"
                     /note="ENSMUSE00000116178"
                     /label="ENSMUSE00000116178"
     misc_feature    4246..5347
                     /note="5 arm"
                     /label="5 arm"
     misc_feature    5375..5399
                     /note="B1 Gateway"
                     /label="B1 Gateway"
     misc_feature    5412..5459
                     /note="Frt"
                     /label="Frt"
     intron          5460..6334
                     /note="mouse En2 intron"
                     /label="mouse En2 intron"
     misc_feature    6332..6334
                     /note="Splice Acceptor"
                     /label="Splice Acceptor"
     exon            6335..6507
                     /note="mouse En2 exon"
                     /label="mouse En2 exon"
     misc_feature    6519..7112
                     /note="ECMV IRES"
                     /label="ECMV IRES"
     gene            7113..10173
                     /gene="lacZ"
                     /note="lacZ"
                     /label="lacZ"
     misc_feature    10212..10455
                     /note="SV40 polyadenylation site"
                     /label="SV40 polyadenylation site"
     misc_feature    10459..10492
                     /note="loxP"
                     /label="loxP"
     promoter        10519..11038
                     /note="human beta actin promoter"
                     /label="human beta actin promoter"
     gene            11064..11858
                     /gene="NeoR"
                     /note="NeoR"
                     /label="NeoR"
     misc_feature    12058..12299
                     /note="SV40 polyadenylation site"
                     /label="SV40 polyadenylation site"
     misc_feature    12316..12363
                     /note="Frt"
                     /label="Frt"
     misc_feature    12370..12403
                     /note="loxP"
                     /label="loxP"
     misc_feature    6349..6426
                     /note="FCHK std_gpr"
                     /label="FCHK std_gpr"
     misc_feature    12419..12439
                     /note="B2 Gateway"
                     /label="B2 Gateway"
     misc_feature    5348..12469
                     /note="Synthetic Cassette"
                     /label="Synthetic Cassette"
     exon            12857..12949
                     /db_xref="ENSEMBL:ENSMUSE00001008378"
                     /type="targeted"
                     /rank="4"
                     /note="target exon 1 ENSMUSE00001008378"
     exon            13033..13163
                     /db_xref="ENSEMBL:ENSMUSE00000116168"
                     /type="targeted"
                     /rank="5"
                     /note="target exon 2 ENSMUSE00000116168"
     misc_feature    12470..13349
                     /note="Critical Region"
                     /label="Critical Region"
     misc_feature    13373..13406
                     /note="Downstream LoxP"
                     /label="Downstream LoxP"
     misc_feature    13350..13429
                     /note="synthetic loxP region"
                     /label="synthetic loxP region"
     misc_feature    13430..14375
                     /note="3 arm"
                     /label="3 arm"
ORIGIN      
        1 gaattccgga tgagcattca tcaggcgggc aagaatgtga ataaaggccg gataaaactt
       61 gtgcttattt ttctttacgg tctttaaaaa ggccgtaata tccagctgaa cggtctggtt
      121 ataggtacat tgagcaactg actgaaatgc ctcaaaatgt tctttacgat gccattggga
      181 tatatcaacg gtggtatatc cagtgatttt tttctccatt ttagcttcct tagctcctga
      241 aaatctcgat aactcaaaaa atacgcccgg tagtgatctt atttcattat ggtgaaagtt
      301 ggaacctctt acgtgccgat caacgtctca ttttcgccaa aagttggccc agggcttccc
      361 ggtatcaaca gggacaccag gatttattta ttctgcgaag tgatcttccg tcacaggtat
      421 ttattcggcg caaagtgcgt cgggtgatgc tgccaactta ctgatttagt gtatgatggt
      481 gtttttgagg tgctccagtg gcttctgttt ctatcagctg tccctcctgt tcagctactg
      541 acggggtggt gcgtaacggc aaaagcaccg ccggacatca gcgctagcgg agtgtatact
      601 ggcttactat gttggcactg atgagggtgt cagtgaagtg cttcatgtgg caggagaaaa
      661 aaggctgcac cggtgcgtca gcagaatatg tgatacagga tatattccgc ttcctcgctc
      721 actgactcgc tacgctcggt cgttcgactg cggcgagcgg aaatggctta cgaacggggc
      781 ggagatttcc tggaagatgc caggaagata cttaacaggg aagtgagagg gccgcggcaa
      841 agccgttttt ccataggctc cgcccccctg acaagcatca cgaaatctga cgctcaaatc
      901 agtggtggcg aaacccgaca ggactataaa gataccaggc gtttccccct ggcggctccc
      961 tcgtgcgctc tcctgttcct gcctttcggt ttaccggtgt cattccgctg ttatggccgc
     1021 gtttgtctca ttccacgcct gacactcagt tccgggtagg cagttcgctc caagctggac
     1081 tgtatgcacg aaccccccgt tcagtccgac cgctgcgcct tatccggtaa ctatcgtctt
     1141 gagtccaacc cggaaagaca tgcaaaagca ccactggcag cagccactgg taattgattt
     1201 agaggagtta gtcttgaagt catgcgccgg ttaaggctaa actgaaagga caagttttgg
     1261 tgactgcgct cctccaagcc agttacctcg gttcaaagag ttggtagctc agagaacctt
     1321 cgaaaaaccg ccctgcaagg cggttttttc gttttcagag caagagatta cgcgcagacc
     1381 aaaacgatct caagaagatc atcttattaa tcagataaaa tatttctaga tttcagtgca
     1441 atttatctct tcaaatgtag cacctgaagt cagccccata cgatataagt tgtaattctc
     1501 atgtttgaca gcttatcatc gataagcttt aatgcggtag tttatcacag ttaaattgct
     1561 aacgcagtca ggcaccgtgt atgaaatcta acaatgcgct catcgtcatc ctcggcaccg
     1621 tcaccctgga tgctgtaggc ataggcttgg ttatgccggt actgccgggc ctcttgcggg
     1681 atatcgtcca ttccgacagc atcgccagtc actatggcgt gctgctagcg ctatatgcgt
     1741 tgatgcaatt tctatgcgca cccgttctcg gagcactgtc cgaccgcttt ggccgccgcc
     1801 cagtcctgct cgcttcgcta cttggagcca ctatcgacta cgcgatcatg gcgaccacac
     1861 ccgtcctgtg gatcctctac gccggacgca tcgtggccgg catcaccggc gccacaggtg
     1921 cggttgctgg cgcctatatc gccgacatca ccgatgggga agatcgggct cgccacttcg
     1981 ggctcatgag cgcttgtttc ggcgtgggta tggtggcagg ccccgtggcc gggggactgt
     2041 tgggcgccat ctccttgcat gcaccattcc ttgcggcggc ggtgctcaac ggcctcaacc
     2101 tactactggg ctgcttccta atgcaggagt cgcataaggg agagcgtcga ccgatgccct
     2161 tgagagcctt caacccagtc agctccttcc ggtgggcgcg gggcatgact atcgtcgccg
     2221 cacttatgac tgtcttcttt atcatgcaac tcgtaggaca ggtgccggca gcgctctggg
     2281 tcattttcgg cgaggaccgc tttcgctgga gcgcgacgat gatcggcctg tcgcttgcgg
     2341 tattcggaat cttgcacgcc ctcgctcaag ccttcgtcac tggtcccgcc accaaacgtt
     2401 tcggcgagaa gcaggccatt atcgccggca tggcggccga cgcgctgggc tacgtcttgc
     2461 tggcgttcgc gacgcgaggc tggatggcct tccccattat gattcttctc gcttccggcg
     2521 gcatcgggat gcccgcgttg caggccatgc tgtccaggca ggtagatgac gaccatcagg
     2581 gacagcttca aggatcgctc gcggctctta ccagcctaac ttcgatcatt ggaccgctga
     2641 tcgtcacggc gatttatgcc gcctcggcga gcacatggaa cgggttggca tggattgtag
     2701 gcgccgccct ataccttgtc tgcctccccg cgttgcgtcg cggtgcatgg agccgggcca
     2761 cctcgacctg aatggaagcc ggcggcacct cgctaacgga ttcaccactc caagaattgg
     2821 agccaatcaa ttcttgcgga gaactgtgaa tgcgcaaacc aacccttggc agaacatatc
     2881 catcgcgtcc gccatctcca gcagccgcac gcggcgcatc tcgggcagcg ttgggtcctg
     2941 gccacgggtg cgcatgatcg tgctcctgtc gttgaggacc cggctaggct ggcggggttg
     3001 ccttactggt tagcagaatg aatcaccgat acgcgagcga acgtgaagcg actgctgctg
     3061 caaaacgtct gcgacctgag caacaacatg aatggtcttc ggtttccgtg tttcgtaaag
     3121 tctggaaacg cggaagtccc ctacgtgctg ctgaagttgc ccgcaacaga gagtggaacc
     3181 aaccggtgat accacgatac tatgactgag agtcaacgcc atgagcggcc tcatttctta
     3241 ttctgagtta caacagtccg caccgctgtc cggtagctcc ttccggtggg cgcggggcat
     3301 gactatcgtc gccgcactta tgactgtctt ctttatcatg caactcgtag gacaggtgcc
     3361 ggcagcgccc aacagtcccc cggccacggg gcctgccacc atacccacgc cgaaacaagc
     3421 gccctgcacc attatgttcc ggatctgcat cgcaggatgc tgctggctac cctgtggaac
     3481 acctacatct gtattaacga agcgctaacc gtttttatca ggctctggga ggcagaataa
     3541 atgatcatat cgtcaattat tacctccacg gggagagcct gagcaaactg gcctcaggca
     3601 tttgagaagc acacggtcac actgcttccg gtagtcaata aaccggtaaa ccagcaatag
     3661 acataagcgg ctatttaacg accctgccct gaaccgacga ccgggtcgaa tttgctttcg
     3721 aatttctgcc attcatccgc ttattatcac ttattcaggc gtagcaccag gcgtttaagg
     3781 gcaccaataa ctgccttaaa aaaattacgc cccgccctgc cactcatcgc agtactgttg
     3841 taattcatta agcattctgc cgacatggaa gccatcacag acggcatgat gaacctgaat
     3901 cgccagcggc atcagcacct tgtcgccttg cgtataatat ttgcccatgg tgaaaacggg
     3961 ggcgaagaag ttgtccatat tggccacgtt taaatcaaaa ctggtgaaac tcacccaggg
     4021 attggctgag acgaaaaaca tattctcaat aaacccttta gggaaatagg ccaggttttc
     4081 accgtaacac gccacatctt gcgaatatat gtgtagaaac tgccggaaat cgtcgtggta
     4141 ttcactccag agcgatgaaa acgtttcagt ttgctcatgg aaaacggtgt aacaagggtg
     4201 aacactatcc catatcacca gctcaccgtc tttcattgcc atacgagggt cctggttgtg
     4261 atcgtggaat atgtgggttt tagtttgcag ttaacatgtt ccgaaccttg ccaccttcct
     4321 ccaatcccac gggagcagaa ttcgacccag aagaggatga accaacgtta gaagcagcct
     4381 ggcctcatct gcaggtactg gacttggcac cagctcggat aggatggagt gtgatggtgt
     4441 gtgctgggtg agagggccca gggccactag ctgatagcca ggggcttctg atcttctcaa
     4501 ggagtctctg gtctgaaaag ttttagtgga ggagagaggg ggaaagaagg gagaagtagg
     4561 aaaagattga ttaaataagt ttgtgagtta ttgataggct gattttatgg acccattaca
     4621 caagccagag aagtagactg atttgtgtgc ccttagtgat gatggcaatt ttactgatgg
     4681 cactgagttc aggctctgtc ctagttagag tctctattgc tgtgatgaaa caccatgacc
     4741 caaagcaggt tggggaggag agggcttatt tggcttacac ttccacatca ctgttcatta
     4801 tcaaaggaag tcaggaccag aactcaaaac agagcaggaa cctggtgtca ggaggtgatg
     4861 cagaggccat agagggtgct gcttactggc ttgcttccat gatttagtca gcctgctttc
     4921 tcatcgaacc aagccctcca gccctgaggt ggctccaccg cgatgggctg gcccttcctc
     4981 atcaatcagc aattaagaaa atgcactaca ggcttgctca cagcgttctc aatcaaggct
     5041 cgctcctctt agatgactgc agtgggtgtc aagttaatat aaaactgccc agcacaggtt
     5101 tagagcgttt cccaggcgtg ctcctggctt tcggtgcctg ggtcctaggc tccttgctga
     5161 tacctggacg atgcacggcc actgttatga ggctagcagg agcaaagcat ttctgcatgt
     5221 ctgcatttct gcatgtcctt ggtgagggag gaaacagagg gaggaagcaa agtgagaaag
     5281 aagcctggga aggagccaga tgccccacct gcaaagcccc tggcttccac acagcccggg
     5341 atagactaag gcgcataacg ataccacgat atcaacaagt ttgtacaaaa aagcaggctg
     5401 gcgccggaac cgaagttcct attccgaagt tcctattctc tagaaagtat aggaacttcg
     5461 aaccctttcc cacaccaccc tccacacttg ccccaaacac tgccaactat gtaggaggaa
     5521 ggggttggga ctaacagaag aacccgttgt ggggaagctg ttgggagggt cactttatgt
     5581 tcttgcccaa ggtcagttgg gtggcctgct tctgatgagg tggtcccaag gtctggggta
     5641 gaaggtgaga gggacaggcc accaaggtca gccccccccc cctatcccat aggagccagg
     5701 tccctctcct ggacaggaag actgaagggg agatgccaga gactcagtga agcctggggt
     5761 accctattgg agtccttcaa ggaaacaaac ttggcctcac caggcctcag ccttggctcc
     5821 tcctgggaac tctactgccc ttgggatccc cttgtagttg tgggttacat aggaaggggg
     5881 acgggattcc ccttgactgg ctagcctact cttttcttca gtcttctcca tctcctctca
     5941 cctgtctctc gaccctttcc ctaggataga cttggaaaaa gataagggga gaaaacaaat
     6001 gcaaacgagg ccagaaagat tttggctggg cattccttcc gctagctttt attgggatcc
     6061 cctagtttgt gataggcctt ttagctacat ctgccaatcc atctcatttt cacacacaca
     6121 cacaccactt tccttctggt cagtgggcac atgtccagcc tcaagtttat atcaccaccc
     6181 ccaatgccca acacttgtat ggccttgggc gggtcatccc cccccccacc cccagtatct
     6241 gcaacctcaa gctagcttgg gtgcgttggt tgtggataag tagctagact ccagcaacca
     6301 gtaacctctg ccctttctcc tccatgacaa ccaggtccca ggtcccgaaa accaaagaag
     6361 aagaacccta acaaagagga caagcggcct cgcacagcct tcactgctga gcagctccag
     6421 aggctcaagg ctgagtttca gaccaacagg tacctgacag agcagcggcg ccagagtctg
     6481 gcacaggagc tcggtacccg gaagatctgg actctagaga attccgcccc tctccctccc
     6541 ccccccctaa cgttactggc cgaagccgct tggaataagg ccggtgtgcg tttgtctata
     6601 tgttattttc caccatattg ccgtcttttg gcaatgtgag ggcccggaaa cctggccctg
     6661 tcttcttgac gagcattcct aggggtcttt cccctctcgc caaaggaatg caaggtctgt
     6721 tgaatgtcgt gaaggaagca gttcctctgg aagcttcttg aagacaaaca acgtctgtag
     6781 cgaccctttg caggcagcgg aaccccccac ctggcgacag gtgcctctgc ggccaaaagc
     6841 cacgtgtata agatacacct gcaaaggcgg cacaacccca gtgccacgtt gtgagttgga
     6901 tagttgtgga aagagtcaaa tggctctcct caagcgtatt caacaagggg ctgaaggatg
     6961 cccagaaggt accccattgt atgggatctg atctggggcc tcggtgcaca tgctttacat
     7021 gtgtttagtc gaggttaaaa aacgtctagg ccccccgaac cacggggacg tggttttcct
     7081 ttgaaaaaca cgatgataag cttgccacaa ccatggaaga tcccgtcgtt ttacaacgtc
     7141 gtgactggga aaaccctggc gttacccaac ttaatcgcct tgcagcacat ccccctttcg
     7201 ccagctggcg taatagcgaa gaggcccgca ccgatcgccc ttcccaacag ttgcgcagcc
     7261 tgaatggcga atggcgcttt gcctggtttc cggcaccaga agcggtgccg gaaagctggc
     7321 tggagtgcga tcttcctgag gccgatactg tcgtcgtccc ctcaaactgg cagatgcacg
     7381 gttacgatgc gcccatctac accaacgtga cctatcccat tacggtcaat ccgccgtttg
     7441 ttcccacgga gaatccgacg ggttgttact cgctcacatt taatgttgat gaaagctggc
     7501 tacaggaagg ccagacgcga attatttttg atggcgttaa ctcggcgttt catctgtggt
     7561 gcaacgggcg ctgggtcggt tacggccagg acagtcgttt gccgtctgaa tttgacctga
     7621 gcgcattttt acgcgccgga gaaaaccgcc tcgcggtgat ggtgctgcgc tggagtgacg
     7681 gcagttatct ggaagatcag gatatgtggc ggatgagcgg cattttccgt gacgtctcgt
     7741 tgctgcataa accgactaca caaatcagcg atttccatgt tgccactcgc tttaatgatg
     7801 atttcagccg cgctgtactg gaggctgaag ttcagatgtg cggcgagttg cgtgactacc
     7861 tacgggtaac agtttcttta tggcagggtg aaacgcaggt cgccagcggc accgcgcctt
     7921 tcggcggtga aattatcgat gagcgtggtg gttatgccga tcgcgtcaca ctacgtctga
     7981 acgtcgaaaa cccgaaactg tggagcgccg aaatcccgaa tctctatcgt gcggtggttg
     8041 aactgcacac cgccgacggc acgctgattg aagcagaagc ctgcgatgtc ggtttccgcg
     8101 aggtgcggat tgaaaatggt ctgctgctgc tgaacggcaa gccgttgctg attcgaggcg
     8161 ttaaccgtca cgagcatcat cctctgcatg gtcaggtcat ggatgagcag acgatggtgc
     8221 aggatatcct gctgatgaag cagaacaact ttaacgccgt gcgctgttcg cattatccga
     8281 accatccgct gtggtacacg ctgtgcgacc gctacggcct gtatgtggtg gatgaagcca
     8341 atattgaaac ccacggcatg gtgccaatga atcgtctgac cgatgatccg cgctggctac
     8401 cggcgatgag cgaacgcgta acgcgaatgg tgcagcgcga tcgtaatcac ccgagtgtga
     8461 tcatctggtc gctggggaat gaatcaggcc acggcgctaa tcacgacgcg ctgtatcgct
     8521 ggatcaaatc tgtcgatcct tcccgcccgg tgcagtatga aggcggcgga gccgacacca
     8581 cggccaccga tattatttgc ccgatgtacg cgcgcgtgga tgaagaccag cccttcccgg
     8641 ctgtgccgaa atggtccatc aaaaaatggc tttcgctacc tggagagacg cgcccgctga
     8701 tcctttgcga atacgcccac gcgatgggta acagtcttgg cggtttcgct aaatactggc
     8761 aggcgtttcg tcagtatccc cgtttacagg gcggcttcgt ctgggactgg gtggatcagt
     8821 cgctgattaa atatgatgaa aacggcaacc cgtggtcggc ttacggcggt gattttggcg
     8881 atacgccgaa cgatcgccag ttctgtatga acggtctggt ctttgccgac cgcacgccgc
     8941 atccagcgct gacggaagca aaacaccagc agcagttttt ccagttccgt ttatccgggc
     9001 aaaccatcga agtgaccagc gaatacctgt tccgtcatag cgataacgag ctcctgcact
     9061 ggatggtggc gctggatggt aagccgctgg caagcggtga agtgcctctg gatgtcgctc
     9121 cacaaggtaa acagttgatt gaactgcctg aactaccgca gccggagagc gccgggcaac
     9181 tctggctcac agtacgcgta gtgcaaccga acgcgaccgc atggtcagaa gccgggcaca
     9241 tcagcgcctg gcagcagtgg cgtctggcgg aaaacctcag tgtgacgctc cccgccgcgt
     9301 cccacgccat cccgcatctg accaccagcg aaatggattt ttgcatcgag ctgggtaata
     9361 agcgttggca atttaaccgc cagtcaggct ttctttcaca gatgtggatt ggcgataaaa
     9421 aacaactgct gacgccgctg cgcgatcagt tcacccgtgc accgctggat aacgacattg
     9481 gcgtaagtga agcgacccgc attgacccta acgcctgggt cgaacgctgg aaggcggcgg
     9541 gccattacca ggccgaagca gcgttgttgc agtgcacggc agatacactt gctgatgcgg
     9601 tgctgattac gaccgctcac gcgtggcagc atcaggggaa aaccttattt atcagccgga
     9661 aaacctaccg gattgatggt agtggtcaaa tggcgattac cgttgatgtt gaagtggcga
     9721 gcgatacacc gcatccggcg cggattggcc tgaactgcca gctggcgcag gtagcagagc
     9781 gggtaaactg gctcggatta gggccgcaag aaaactatcc cgaccgcctt actgccgcct
     9841 gttttgaccg ctgggatctg ccattgtcag acatgtatac cccgtacgtc ttcccgagcg
     9901 aaaacggtct gcgctgcggg acgcgcgaat tgaattatgg cccacaccag tggcgcggcg
     9961 acttccagtt caacatcagc cgctacagtc aacagcaact gatggaaacc agccatcgcc
    10021 atctgctgca cgcggaagaa ggcacatggc tgaatatcga cggtttccat atggggattg
    10081 gtggcgacga ctcctggagc ccgtcagtat cggcggaatt ccagctgagc gccggtcgct
    10141 accattacca gttggtctgg tgtcaaaaat aataataacc gggcaggggg gatctaagct
    10201 ctagataagt aatgatcata atcagccata tcacatctgt agaggtttta cttgctttaa
    10261 aaaacctccc acacctcccc ctgaacctga aacataaaat gaatgcaatt gttgttgtta
    10321 acttgtttat tgcagcttat aatggttaca aataaagcaa tagcatcaca aatttcacaa
    10381 ataaagcatt tttttcactg cattctagtt gtggtttgtc caaactcatc aatgtatctt
    10441 atcatgtctg gatccggaat aacttcgtat agcatacatt atacgaagtt atgtttaaac
    10501 ggcgcgcccc ggaattcgcc ttctgcagga gcgtacagaa cccagggccc tggcacccgt
    10561 gcagaccctg gcccacccca cctgggcgct cagtgcccaa gagatgtcca cacctaggat
    10621 gtcccgcggt gggtgggggg cccgagagac gggcaggccg ggggcaggcc tggccatgcg
    10681 gggccgaacc gggcactgcc cagcgtgggc gcgggggcca cggcgcgcgc ccccagcccc
    10741 cgggcccagc accccaaggc ggccaacgcc aaaactctcc ctcctcctct tcctcaatct
    10801 cgctctcgct cttttttttt ttcgcaaaag gaggggagag ggggtaaaaa aatgctgcac
    10861 tgtgcggcga agccggtgag tgagcggcgc ggggccaatc agcgtgcgcc gttccgaaag
    10921 ttgcctttta tggctcgagc ggccgcggcg gcgccctata aaacccagcg gcgcgacgcg
    10981 ccaccaccgc cgagaccgcg tccgccccgc gagcacagag cctcgccttt gccgatcctc
    11041 tagagtcgag atccgccgcc accatgattg aacaagatgg attgcacgca ggttctccgg
    11101 ccgcttgggt ggagaggcta ttcggctatg actgggcaca acagacaatc ggctgctctg
    11161 atgccgccgt gttccggctg tcagcgcagg ggcgcccggt tctttttgtc aagaccgacc
    11221 tgtccggtgc cctgaatgaa ctgcaggacg aggcagcgcg gctatcgtgg ctggccacga
    11281 cgggcgttcc ttgcgcagct gtgctcgacg ttgtcactga agcgggaagg gactggctgc
    11341 tattgggcga agtgccgggg caggatctcc tgtcatctca ccttgctcct gccgagaaag
    11401 tatccatcat ggctgatgca atgcggcggc tgcatacgct tgatccggct acctgcccat
    11461 tcgaccacca agcgaaacat cgcatcgagc gagcacgtac tcggatggaa gccggtcttg
    11521 tcgatcagga tgatctggac gaagagcatc aggggctcgc gccagccgaa ctgttcgcca
    11581 ggctcaaggc gcgcatgccc gacggcgagg atctcgtcgt gacccatggc gatgcctgct
    11641 tgccgaatat catggtggaa aatggccgct tttctggatt catcgactgt ggccggctgg
    11701 gtgtggcgga ccgctatcag gacatagcgt tggctacccg tgatattgct gaagagcttg
    11761 gcggcgaatg ggctgaccgc ttcctcgtgc tttacggtat cgccgctccc gattcgcagc
    11821 gcatcgcctt ctatcgcctt cttgacgagt tcttctgagc gggactctgg ggttcgaaat
    11881 gaccgaccaa gcgacgccca acctgccatc acgagatttc gattccaccg ccgccttcta
    11941 tgaaaggttg ggcttcggaa tcgttttccg ggacgccggc tggatgatcc tccagcgcgg
    12001 ggatctcatg ctggagttct tcgcccaccc cccggatcta agctctagat aagtaatgat
    12061 cataatcagc catatcacat ctgtagaggt tttacttgct ttaaaaaacc tcccacacct
    12121 ccccctgaac ctgaaacata aaatgaatgc aattgttgtt gttaacttgt ttattgcagc
    12181 ttataatggt tacaaataaa gcaatagcat cacaaatttc acaaataaag catttttttc
    12241 actgcattct agttgtggtt tgtccaaact catcaatgta tcttatcatg tctggatccg
    12301 ggggtaccgc gtcgagaagt tcctattccg aagttcctat tctctagaaa gtataggaac
    12361 ttcgtcgaga taacttcgta tagcatacat tatacgaagt tatgtcgaga tatctagacc
    12421 cagctttctt gtacaaagtg gttgatatct ctatagtcgc agtaggcggt gctttggtgt
    12481 tcctctctca ggcaatccta aagttcttgt ccacttagaa ctccatgatt catgtagacg
    12541 gcagactgca ggctctaccc tcaagtctgg tcatggtccc aggggtagca gctaagccat
    12601 gaaaagcact gtgtgccatt taagaaatag tctgtggttc tcactaaata aaagaattcc
    12661 aactgcagtt ataattatgc taagccacag aattcagcgt taattttgaa tgcatgtgtg
    12721 gtttttctta agtccagtgt tttgagcaga taaagaatga attagagagg tgataaagaa
    12781 tgagttagag agttgtgcgt gagcctgatg aagtgccatg taacttgact cactgttgtt
    12841 ttcttcttct tcctagcttg tttatgaatt tttcttaaga tttttagagt ctccagattt
    12901 ccaacccaat atagcaaaga aatatattga tcagaagttt gtattgcagg taagttccca
    12961 gccaggcgtt cttcggcagc cttaaggaca gcatggccac tgtcactaag tgccgtttta
    13021 tttttcttaa agcttctaga gctgtttgac agcgaggatc ctcgggagag agattttcta
    13081 aaaaccaccc tgcacagaat ctatgggaag ttcttaggcc tgcgtgctta catcaggaaa
    13141 cagatcaata atatatttta taggtaagtc ccccgtgtgg ttctcatcca cccttgctgc
    13201 tgtcacatca aagatgcgga gggaaactga gtcatgtgct catgtcccca ccacgccacc
    13261 gctcatgcta cacacacaca cacacacaca cacacaccca tgtcttactg cattccctac
    13321 ccttgctggg ttcctacaga gttgtccagg agatggcgca acgcaattaa tgataacttc
    13381 gtatagcata cattatacga agttatggtc tgagctcgcc atcagttcaa gtcggcagcc
    13441 tttgccttcg aggatctggg aagtagatga acagtttgag ggccagccaa acacagagag
    13501 gagagcctgg cagctggcag acaagacagc tttcctatct atgcccagac ttgggacttc
    13561 aggatctaag aatgaccaca gacctgcctg tccccacaac ccccagctca gaaaggacaa
    13621 atacattggt ggctgtgacc ccagctgtct tatctctacc tgcctctccc ccatccctgt
    13681 ctcatctctg accacgcctc atgactcttt aagttctaat atcccaggtg agcatgcagg
    13741 tctataccta taataacacg gctccggagg ccgaggcagg aagattgcca cagcttcatc
    13801 tacatagagg ccctagtgag ccagggctcc attcacgtgg tccatgtcac tgctgctgtc
    13861 tggttaacat gtgcagccat cctaagttat agctatgctt ccagggtctg gcctccccag
    13921 actgtgcagc cctgtgttac cctaggctgc actgctgccc taccttgcct tgagccctca
    13981 gatttccttc ctcaagaagt ccacatgggc tgacatggtt cctgctcccc aggggccgcc
    14041 tcggtgacac cagctttgta tgcacccaca gtgagacaga gtgggtgctg gaggaagagt
    14101 ctgtgtagct ctttcatagg aaggtctcct tatgtcactc ctggctagcc tgtcactcac
    14161 tggactagga tggcttcaaa ctcagagctc ctgcttctgc tagaactgag ggtgtgaggc
    14221 acctgcccag cctgggctgt gtagctcttt ctgactagta cctggaaggc caactaagta
    14281 agccgattac tcagtaattg ttggcttctt ccattggctc ctgctgtgac atctgactct
    14341 agaggagccg aaaagtaaca aatgttggca gtgat
//
