# Supplementary material for: CRISPR-Cas9 enables conditional mutagenesis of challenging loci
Source: Sci Rep. 2016 Sep 1;6:32326. doi: 10.1038/srep32326 (PMC5007477; doi:10.1038/srep32326)
Supplement: Supplementary File 3 [file srep32326-s3.zip › gb/HEP01011_A02_vector.gb]

LOCUS       1014884#L1L2_Bact_P#pAYAC184        15340 bp    dna     circular UNK 
ACCESSION   unknown
SOURCE      Mus musculus
  ORGANISM  Mus musculus
            Eukaryota; Metazoa; Chordata; Craniata; Vertebrata; Euteleostomi;
            Mammalia; Eutheria; Euarchontoglires; Glires; Rodentia;
            Sciurognathi; Muroidea; Muridae; Murinae; Mus.
COMMENT     cassette: L1L2_Bact_P
COMMENT     design_id: 1014884
COMMENT     backbone: pAYAC184
COMMENT     transcript_id: ENSMUST00000032936
FEATURES             Location/Qualifiers
     source          1..4245
                     /mol_type="other DNA"
                     /dnas_title="pacyc184CleanwithGprimers"
                     /organism="Cloning vector pACYC184"
     gene            complement(1..4245)
                     /gene="cat"
     CDS             complement(1..4245)
                     /codon_start=1
                     /gene="cat"
                     /translation="MEKKITGYTTVDISQWHRKEHFEAFQSVAQCTYNQTVQLDITAF
                     LKTVKKNKHKFYPAFIHILARLMNAHPEFRMAMKDGELVIWDSVHPCYTVFHEQTETF
                     SSLWSEYHDDFRQFLHIYSQDVACYGENLAYFPKGFIENMFFVSANPWVSFTSFDLNV
                     ANMDNFFAPVFTMGKYYTQGDKVLMPLAIQVHHAVCDGFHVGRMLNELQQYCDEWQGG
                     A"
                     /product="chloramphenicol acetyltransferase"
                     /note="camR (confers resistance to chloramphenicol)"
                     /label="camR (confers resistance to chloramphenicol)"
     -10_signal      complement(286..291)
                     /note="cat promoter (counter-clockwise); CATATT"
                     /label="cat promoter (counter-clockwise); CATATT"
     -35_signal      complement(309..314)
                     /note="cat promoter (counter-clockwise); ACGTAA"
                     /label="cat promoter (counter-clockwise); ACGTAA"
     rep_origin      complement(848..1393)
                     /note="p15A origin of replication (clockwise) (RNAII -35
                     to RNA/DNA switch point)"
                     /label="p15A origin of replication (clockwise) (RNAII -35
     -35_signal      1505..1510
                     /note="tet promoter (clockwise); TTGACA"
                     /label="tet promoter (clockwise); TTGACA"
     -10_signal      1528..1533
                     /note="tet promoter (clockwise); TTTAAT; transcript start
                     1540"
                     /label="tet promoter (clockwise); TTTAAT; transcript start
     gene            1581..2771
                     /gene="tet"
     CDS             1581..2771
                     /codon_start=1
                     /gene="tet"
                     /translation="MKSNNALIVILGTVTLDAVGIGLVMPVLPGLLRDIVHSDSIASH
                     YGVLLALYALMQFLCAPVLGALSDRFGRRPVLLASLLGATIDYAIMATTPVLWILYAG
                     RIVAGITGATGAVAGAYIADITDGEDRARHFGLMSACFGVGMVAGPVAGGLLGAISLH
                     APFLAAAVLNGLNLLLGCFLMQESHKGERRPMPLRAFNPVSSFRWARGMTIVAALMTV
                     FFIMQLVGQVPAALWVIFGEDRFRWSATMIGLSLAVFGILHALAQAFVTGPATKRFGE
                     KQAIIAGMAADALGYVLLAFATRGWMAFPIMILLASGGIGMPALQAMLSRQVDDDHQG
                     QLQGSLAALTSLTSIIGPLIVTAIYAASASTWNGLAWIVGAALYLVCLPALRRGAWSR
                     ATST"
                     /product="tetracycline efflux protein, class C"
                     /note="tetR (confers resistance to tetracycline)"
                     /label="tetR (confers resistance to tetracycline)"
     misc_feature    complement(1473..1493)
                     /note="5' Gap primer"
                     /label="5' Gap primer"
     misc_feature    3805..3825
                     /note="3' Gap primer"
                     /label="3' Gap primer"
     misc_feature    1494..3804
                     /note="Not in Gap Backbone PCR"
                     /label="Not in Gap Backbone PCR"
     exon            5045..5096
                     /db_xref="ENSEMBL:ENSMUSE00000202102"
                     /rank="3"
                     /note="ENSMUSE00000202102"
                     /label="ENSMUSE00000202102"
     misc_feature    4246..5243
                     /note="5 arm"
                     /label="5 arm"
     misc_feature    5271..5295
                     /note="B1 Gateway"
                     /label="B1 Gateway"
     misc_feature    5308..5355
                     /note="Frt"
                     /label="Frt"
     intron          5356..6230
                     /note="mouse En2 intron"
                     /label="mouse En2 intron"
     misc_feature    6228..6230
                     /note="Splice Acceptor"
                     /label="Splice Acceptor"
     exon            6231..6403
                     /note="mouse En2 exon"
                     /label="mouse En2 exon"
     misc_feature    6415..7008
                     /note="ECMV IRES"
                     /label="ECMV IRES"
     gene            7009..10069
                     /gene="lacZ"
                     /note="lacZ"
                     /label="lacZ"
     misc_feature    10108..10351
                     /note="SV40 polyadenylation site"
                     /label="SV40 polyadenylation site"
     misc_feature    10355..10388
                     /note="loxP"
                     /label="loxP"
     promoter        10415..10934
                     /note="human beta actin promoter"
                     /label="human beta actin promoter"
     gene            10960..11754
                     /gene="NeoR"
                     /note="NeoR"
                     /label="NeoR"
     misc_feature    11954..12195
                     /note="SV40 polyadenylation site"
                     /label="SV40 polyadenylation site"
     misc_feature    12212..12259
                     /note="Frt"
                     /label="Frt"
     misc_feature    12266..12299
                     /note="loxP"
                     /label="loxP"
     misc_feature    6245..6322
                     /note="FCHK std_gpr"
                     /label="FCHK std_gpr"
     misc_feature    12315..12335
                     /note="B2 Gateway"
                     /label="B2 Gateway"
     misc_feature    5244..12365
                     /note="Synthetic Cassette"
                     /label="Synthetic Cassette"
     exon            13803..13929
                     /db_xref="ENSEMBL:ENSMUSE00000202091"
                     /type="targeted"
                     /rank="7"
                     /note="target exon 1 ENSMUSE00000202091"
     exon            13539..13712
                     /db_xref="ENSEMBL:ENSMUSE00000202086"
                     /type="targeted"
                     /rank="6"
                     /note="target exon 2 ENSMUSE00000202086"
     exon            12931..13032
                     /db_xref="ENSEMBL:ENSMUSE00000202105"
                     /type="targeted"
                     /rank="5"
                     /note="target exon 3 ENSMUSE00000202105"
     exon            12715..12765
                     /db_xref="ENSEMBL:ENSMUSE00000202096"
                     /type="targeted"
                     /rank="4"
                     /note="target exon 4 ENSMUSE00000202096"
     misc_feature    12366..14089
                     /note="Critical Region"
                     /label="Critical Region"
     misc_feature    14113..14146
                     /note="Downstream LoxP"
                     /label="Downstream LoxP"
     misc_feature    14090..14169
                     /note="synthetic loxP region"
                     /label="synthetic loxP region"
     exon            14843..15227
                     /db_xref="ENSEMBL:ENSMUSE00000408203"
                     /rank="9"
                     /note="ENSMUSE00000408203"
                     /label="ENSMUSE00000408203"
     exon            14573..14762
                     /db_xref="ENSEMBL:ENSMUSE00000202099"
                     /rank="8"
                     /note="ENSMUSE00000202099"
                     /label="ENSMUSE00000202099"
     misc_feature    14170..15340
                     /note="3 arm"
                     /label="3 arm"
ORIGIN      
        1 gaattccgga tgagcattca tcaggcgggc aagaatgtga ataaaggccg gataaaactt
       61 gtgcttattt ttctttacgg tctttaaaaa ggccgtaata tccagctgaa cggtctggtt
      121 ataggtacat tgagcaactg actgaaatgc ctcaaaatgt tctttacgat gccattggga
      181 tatatcaacg gtggtatatc cagtgatttt tttctccatt ttagcttcct tagctcctga
      241 aaatctcgat aactcaaaaa atacgcccgg tagtgatctt atttcattat ggtgaaagtt
      301 ggaacctctt acgtgccgat caacgtctca ttttcgccaa aagttggccc agggcttccc
      361 ggtatcaaca gggacaccag gatttattta ttctgcgaag tgatcttccg tcacaggtat
      421 ttattcggcg caaagtgcgt cgggtgatgc tgccaactta ctgatttagt gtatgatggt
      481 gtttttgagg tgctccagtg gcttctgttt ctatcagctg tccctcctgt tcagctactg
      541 acggggtggt gcgtaacggc aaaagcaccg ccggacatca gcgctagcgg agtgtatact
      601 ggcttactat gttggcactg atgagggtgt cagtgaagtg cttcatgtgg caggagaaaa
      661 aaggctgcac cggtgcgtca gcagaatatg tgatacagga tatattccgc ttcctcgctc
      721 actgactcgc tacgctcggt cgttcgactg cggcgagcgg aaatggctta cgaacggggc
      781 ggagatttcc tggaagatgc caggaagata cttaacaggg aagtgagagg gccgcggcaa
      841 agccgttttt ccataggctc cgcccccctg acaagcatca cgaaatctga cgctcaaatc
      901 agtggtggcg aaacccgaca ggactataaa gataccaggc gtttccccct ggcggctccc
      961 tcgtgcgctc tcctgttcct gcctttcggt ttaccggtgt cattccgctg ttatggccgc
     1021 gtttgtctca ttccacgcct gacactcagt tccgggtagg cagttcgctc caagctggac
     1081 tgtatgcacg aaccccccgt tcagtccgac cgctgcgcct tatccggtaa ctatcgtctt
     1141 gagtccaacc cggaaagaca tgcaaaagca ccactggcag cagccactgg taattgattt
     1201 agaggagtta gtcttgaagt catgcgccgg ttaaggctaa actgaaagga caagttttgg
     1261 tgactgcgct cctccaagcc agttacctcg gttcaaagag ttggtagctc agagaacctt
     1321 cgaaaaaccg ccctgcaagg cggttttttc gttttcagag caagagatta cgcgcagacc
     1381 aaaacgatct caagaagatc atcttattaa tcagataaaa tatttctaga tttcagtgca
     1441 atttatctct tcaaatgtag cacctgaagt cagccccata cgatataagt tgtaattctc
     1501 atgtttgaca gcttatcatc gataagcttt aatgcggtag tttatcacag ttaaattgct
     1561 aacgcagtca ggcaccgtgt atgaaatcta acaatgcgct catcgtcatc ctcggcaccg
     1621 tcaccctgga tgctgtaggc ataggcttgg ttatgccggt actgccgggc ctcttgcggg
     1681 atatcgtcca ttccgacagc atcgccagtc actatggcgt gctgctagcg ctatatgcgt
     1741 tgatgcaatt tctatgcgca cccgttctcg gagcactgtc cgaccgcttt ggccgccgcc
     1801 cagtcctgct cgcttcgcta cttggagcca ctatcgacta cgcgatcatg gcgaccacac
     1861 ccgtcctgtg gatcctctac gccggacgca tcgtggccgg catcaccggc gccacaggtg
     1921 cggttgctgg cgcctatatc gccgacatca ccgatgggga agatcgggct cgccacttcg
     1981 ggctcatgag cgcttgtttc ggcgtgggta tggtggcagg ccccgtggcc gggggactgt
     2041 tgggcgccat ctccttgcat gcaccattcc ttgcggcggc ggtgctcaac ggcctcaacc
     2101 tactactggg ctgcttccta atgcaggagt cgcataaggg agagcgtcga ccgatgccct
     2161 tgagagcctt caacccagtc agctccttcc ggtgggcgcg gggcatgact atcgtcgccg
     2221 cacttatgac tgtcttcttt atcatgcaac tcgtaggaca ggtgccggca gcgctctggg
     2281 tcattttcgg cgaggaccgc tttcgctgga gcgcgacgat gatcggcctg tcgcttgcgg
     2341 tattcggaat cttgcacgcc ctcgctcaag ccttcgtcac tggtcccgcc accaaacgtt
     2401 tcggcgagaa gcaggccatt atcgccggca tggcggccga cgcgctgggc tacgtcttgc
     2461 tggcgttcgc gacgcgaggc tggatggcct tccccattat gattcttctc gcttccggcg
     2521 gcatcgggat gcccgcgttg caggccatgc tgtccaggca ggtagatgac gaccatcagg
     2581 gacagcttca aggatcgctc gcggctctta ccagcctaac ttcgatcatt ggaccgctga
     2641 tcgtcacggc gatttatgcc gcctcggcga gcacatggaa cgggttggca tggattgtag
     2701 gcgccgccct ataccttgtc tgcctccccg cgttgcgtcg cggtgcatgg agccgggcca
     2761 cctcgacctg aatggaagcc ggcggcacct cgctaacgga ttcaccactc caagaattgg
     2821 agccaatcaa ttcttgcgga gaactgtgaa tgcgcaaacc aacccttggc agaacatatc
     2881 catcgcgtcc gccatctcca gcagccgcac gcggcgcatc tcgggcagcg ttgggtcctg
     2941 gccacgggtg cgcatgatcg tgctcctgtc gttgaggacc cggctaggct ggcggggttg
     3001 ccttactggt tagcagaatg aatcaccgat acgcgagcga acgtgaagcg actgctgctg
     3061 caaaacgtct gcgacctgag caacaacatg aatggtcttc ggtttccgtg tttcgtaaag
     3121 tctggaaacg cggaagtccc ctacgtgctg ctgaagttgc ccgcaacaga gagtggaacc
     3181 aaccggtgat accacgatac tatgactgag agtcaacgcc atgagcggcc tcatttctta
     3241 ttctgagtta caacagtccg caccgctgtc cggtagctcc ttccggtggg cgcggggcat
     3301 gactatcgtc gccgcactta tgactgtctt ctttatcatg caactcgtag gacaggtgcc
     3361 ggcagcgccc aacagtcccc cggccacggg gcctgccacc atacccacgc cgaaacaagc
     3421 gccctgcacc attatgttcc ggatctgcat cgcaggatgc tgctggctac cctgtggaac
     3481 acctacatct gtattaacga agcgctaacc gtttttatca ggctctggga ggcagaataa
     3541 atgatcatat cgtcaattat tacctccacg gggagagcct gagcaaactg gcctcaggca
     3601 tttgagaagc acacggtcac actgcttccg gtagtcaata aaccggtaaa ccagcaatag
     3661 acataagcgg ctatttaacg accctgccct gaaccgacga ccgggtcgaa tttgctttcg
     3721 aatttctgcc attcatccgc ttattatcac ttattcaggc gtagcaccag gcgtttaagg
     3781 gcaccaataa ctgccttaaa aaaattacgc cccgccctgc cactcatcgc agtactgttg
     3841 taattcatta agcattctgc cgacatggaa gccatcacag acggcatgat gaacctgaat
     3901 cgccagcggc atcagcacct tgtcgccttg cgtataatat ttgcccatgg tgaaaacggg
     3961 ggcgaagaag ttgtccatat tggccacgtt taaatcaaaa ctggtgaaac tcacccaggg
     4021 attggctgag acgaaaaaca tattctcaat aaacccttta gggaaatagg ccaggttttc
     4081 accgtaacac gccacatctt gcgaatatat gtgtagaaac tgccggaaat cgtcgtggta
     4141 ttcactccag agcgatgaaa acgtttcagt ttgctcatgg aaaacggtgt aacaagggtg
     4201 aacactatcc catatcacca gctcaccgtc tttcattgcc atacgtggaa gagtctggtg
     4261 ttgctcctct ggaaattgga ttcccgggct cagcaagttt ccagcttgat ctgccactat
     4321 tctaggaggt ctttgtggaa atcatcacag gagtagggta gaaaagacaa tgctgagctg
     4381 agccagggaa gatattgtta gaagaaccca caaagtagca aaaagaaaaa aactacacca
     4441 cagcccattt cttaaatgta aattcctgtt acagtgccac aatcctttaa tcccagcaca
     4501 catgaggcag acacagacag gcagatttct tgagactagc ctggtttaca catcaagtta
     4561 catatccagg caagccaagg atacataatg aggctccgtc tccagaacaa atgaatacaa
     4621 tgctgacagg gaaggaacac ctttgaaggt catctgggat ccttgtgccg gaggtctcac
     4681 cctcactatg gggagtgagg ccaggctcag tgttctgagg ggagggaccc tctcaggact
     4741 gtgtgctgtg ctcatgagaa gtgaccacgg ggaccatcta ggctgaaaat ggcccagcct
     4801 gcttggaagg gcttaactgg gggtaggggt gagaacttgg actctgtcca gttggcaaca
     4861 aggagccatg agcaggggtt gagtggtaga agtcagtgct tttgaccaaa atcatgggga
     4921 cagtgcatac ttctgtccca cggaggttca aggactacct catgtcctcc ctccctccaa
     4981 aaaaggtcag gaattgggct gggctggcct ggctgtggtg accctggtct tctcctgtct
     5041 ccagagaaat cttggtagaa gagagcaacg tgcagagggt ggactcgcca gtcacagtga
     5101 gtactctgtg tcctttggag cctgacttag tcctaagttt atgagaggct agaacctcca
     5161 ggtctctgct gctcctcagt cttcaggtga gcctcgatac aagaattaga tggtgagcgg
     5221 agcttgcagc ttagcagttg gataaggcgc ataacgatac cacgatatca acaagtttgt
     5281 acaaaaaagc aggctggcgc cggaaccgaa gttcctattc cgaagttcct attctctaga
     5341 aagtatagga acttcgaacc ctttcccaca ccaccctcca cacttgcccc aaacactgcc
     5401 aactatgtag gaggaagggg ttgggactaa cagaagaacc cgttgtgggg aagctgttgg
     5461 gagggtcact ttatgttctt gcccaaggtc agttgggtgg cctgcttctg atgaggtggt
     5521 cccaaggtct ggggtagaag gtgagaggga caggccacca aggtcagccc ccccccccta
     5581 tcccatagga gccaggtccc tctcctggac aggaagactg aaggggagat gccagagact
     5641 cagtgaagcc tggggtaccc tattggagtc cttcaaggaa acaaacttgg cctcaccagg
     5701 cctcagcctt ggctcctcct gggaactcta ctgcccttgg gatccccttg tagttgtggg
     5761 ttacatagga agggggacgg gattcccctt gactggctag cctactcttt tcttcagtct
     5821 tctccatctc ctctcacctg tctctcgacc ctttccctag gatagacttg gaaaaagata
     5881 aggggagaaa acaaatgcaa acgaggccag aaagattttg gctgggcatt ccttccgcta
     5941 gcttttattg ggatccccta gtttgtgata ggccttttag ctacatctgc caatccatct
     6001 cattttcaca cacacacaca ccactttcct tctggtcagt gggcacatgt ccagcctcaa
     6061 gtttatatca ccacccccaa tgcccaacac ttgtatggcc ttgggcgggt catccccccc
     6121 cccaccccca gtatctgcaa cctcaagcta gcttgggtgc gttggttgtg gataagtagc
     6181 tagactccag caaccagtaa cctctgccct ttctcctcca tgacaaccag gtcccaggtc
     6241 ccgaaaacca aagaagaaga accctaacaa agaggacaag cggcctcgca cagccttcac
     6301 tgctgagcag ctccagaggc tcaaggctga gtttcagacc aacaggtacc tgacagagca
     6361 gcggcgccag agtctggcac aggagctcgg tacccggaag atctggactc tagagaattc
     6421 cgcccctctc cctccccccc ccctaacgtt actggccgaa gccgcttgga ataaggccgg
     6481 tgtgcgtttg tctatatgtt attttccacc atattgccgt cttttggcaa tgtgagggcc
     6541 cggaaacctg gccctgtctt cttgacgagc attcctaggg gtctttcccc tctcgccaaa
     6601 ggaatgcaag gtctgttgaa tgtcgtgaag gaagcagttc ctctggaagc ttcttgaaga
     6661 caaacaacgt ctgtagcgac cctttgcagg cagcggaacc ccccacctgg cgacaggtgc
     6721 ctctgcggcc aaaagccacg tgtataagat acacctgcaa aggcggcaca accccagtgc
     6781 cacgttgtga gttggatagt tgtggaaaga gtcaaatggc tctcctcaag cgtattcaac
     6841 aaggggctga aggatgccca gaaggtaccc cattgtatgg gatctgatct ggggcctcgg
     6901 tgcacatgct ttacatgtgt ttagtcgagg ttaaaaaacg tctaggcccc ccgaaccacg
     6961 gggacgtggt tttcctttga aaaacacgat gataagcttg ccacaaccat ggaagatccc
     7021 gtcgttttac aacgtcgtga ctgggaaaac cctggcgtta cccaacttaa tcgccttgca
     7081 gcacatcccc ctttcgccag ctggcgtaat agcgaagagg cccgcaccga tcgcccttcc
     7141 caacagttgc gcagcctgaa tggcgaatgg cgctttgcct ggtttccggc accagaagcg
     7201 gtgccggaaa gctggctgga gtgcgatctt cctgaggccg atactgtcgt cgtcccctca
     7261 aactggcaga tgcacggtta cgatgcgccc atctacacca acgtgaccta tcccattacg
     7321 gtcaatccgc cgtttgttcc cacggagaat ccgacgggtt gttactcgct cacatttaat
     7381 gttgatgaaa gctggctaca ggaaggccag acgcgaatta tttttgatgg cgttaactcg
     7441 gcgtttcatc tgtggtgcaa cgggcgctgg gtcggttacg gccaggacag tcgtttgccg
     7501 tctgaatttg acctgagcgc atttttacgc gccggagaaa accgcctcgc ggtgatggtg
     7561 ctgcgctgga gtgacggcag ttatctggaa gatcaggata tgtggcggat gagcggcatt
     7621 ttccgtgacg tctcgttgct gcataaaccg actacacaaa tcagcgattt ccatgttgcc
     7681 actcgcttta atgatgattt cagccgcgct gtactggagg ctgaagttca gatgtgcggc
     7741 gagttgcgtg actacctacg ggtaacagtt tctttatggc agggtgaaac gcaggtcgcc
     7801 agcggcaccg cgcctttcgg cggtgaaatt atcgatgagc gtggtggtta tgccgatcgc
     7861 gtcacactac gtctgaacgt cgaaaacccg aaactgtgga gcgccgaaat cccgaatctc
     7921 tatcgtgcgg tggttgaact gcacaccgcc gacggcacgc tgattgaagc agaagcctgc
     7981 gatgtcggtt tccgcgaggt gcggattgaa aatggtctgc tgctgctgaa cggcaagccg
     8041 ttgctgattc gaggcgttaa ccgtcacgag catcatcctc tgcatggtca ggtcatggat
     8101 gagcagacga tggtgcagga tatcctgctg atgaagcaga acaactttaa cgccgtgcgc
     8161 tgttcgcatt atccgaacca tccgctgtgg tacacgctgt gcgaccgcta cggcctgtat
     8221 gtggtggatg aagccaatat tgaaacccac ggcatggtgc caatgaatcg tctgaccgat
     8281 gatccgcgct ggctaccggc gatgagcgaa cgcgtaacgc gaatggtgca gcgcgatcgt
     8341 aatcacccga gtgtgatcat ctggtcgctg gggaatgaat caggccacgg cgctaatcac
     8401 gacgcgctgt atcgctggat caaatctgtc gatccttccc gcccggtgca gtatgaaggc
     8461 ggcggagccg acaccacggc caccgatatt atttgcccga tgtacgcgcg cgtggatgaa
     8521 gaccagccct tcccggctgt gccgaaatgg tccatcaaaa aatggctttc gctacctgga
     8581 gagacgcgcc cgctgatcct ttgcgaatac gcccacgcga tgggtaacag tcttggcggt
     8641 ttcgctaaat actggcaggc gtttcgtcag tatccccgtt tacagggcgg cttcgtctgg
     8701 gactgggtgg atcagtcgct gattaaatat gatgaaaacg gcaacccgtg gtcggcttac
     8761 ggcggtgatt ttggcgatac gccgaacgat cgccagttct gtatgaacgg tctggtcttt
     8821 gccgaccgca cgccgcatcc agcgctgacg gaagcaaaac accagcagca gtttttccag
     8881 ttccgtttat ccgggcaaac catcgaagtg accagcgaat acctgttccg tcatagcgat
     8941 aacgagctcc tgcactggat ggtggcgctg gatggtaagc cgctggcaag cggtgaagtg
     9001 cctctggatg tcgctccaca aggtaaacag ttgattgaac tgcctgaact accgcagccg
     9061 gagagcgccg ggcaactctg gctcacagta cgcgtagtgc aaccgaacgc gaccgcatgg
     9121 tcagaagccg ggcacatcag cgcctggcag cagtggcgtc tggcggaaaa cctcagtgtg
     9181 acgctccccg ccgcgtccca cgccatcccg catctgacca ccagcgaaat ggatttttgc
     9241 atcgagctgg gtaataagcg ttggcaattt aaccgccagt caggctttct ttcacagatg
     9301 tggattggcg ataaaaaaca actgctgacg ccgctgcgcg atcagttcac ccgtgcaccg
     9361 ctggataacg acattggcgt aagtgaagcg acccgcattg accctaacgc ctgggtcgaa
     9421 cgctggaagg cggcgggcca ttaccaggcc gaagcagcgt tgttgcagtg cacggcagat
     9481 acacttgctg atgcggtgct gattacgacc gctcacgcgt ggcagcatca ggggaaaacc
     9541 ttatttatca gccggaaaac ctaccggatt gatggtagtg gtcaaatggc gattaccgtt
     9601 gatgttgaag tggcgagcga tacaccgcat ccggcgcgga ttggcctgaa ctgccagctg
     9661 gcgcaggtag cagagcgggt aaactggctc ggattagggc cgcaagaaaa ctatcccgac
     9721 cgccttactg ccgcctgttt tgaccgctgg gatctgccat tgtcagacat gtataccccg
     9781 tacgtcttcc cgagcgaaaa cggtctgcgc tgcgggacgc gcgaattgaa ttatggccca
     9841 caccagtggc gcggcgactt ccagttcaac atcagccgct acagtcaaca gcaactgatg
     9901 gaaaccagcc atcgccatct gctgcacgcg gaagaaggca catggctgaa tatcgacggt
     9961 ttccatatgg ggattggtgg cgacgactcc tggagcccgt cagtatcggc ggaattccag
    10021 ctgagcgccg gtcgctacca ttaccagttg gtctggtgtc aaaaataata ataaccgggc
    10081 aggggggatc taagctctag ataagtaatg atcataatca gccatatcac atctgtagag
    10141 gttttacttg ctttaaaaaa cctcccacac ctccccctga acctgaaaca taaaatgaat
    10201 gcaattgttg ttgttaactt gtttattgca gcttataatg gttacaaata aagcaatagc
    10261 atcacaaatt tcacaaataa agcatttttt tcactgcatt ctagttgtgg tttgtccaaa
    10321 ctcatcaatg tatcttatca tgtctggatc cggaataact tcgtatagca tacattatac
    10381 gaagttatgt ttaaacggcg cgccccggaa ttcgccttct gcaggagcgt acagaaccca
    10441 gggccctggc acccgtgcag accctggccc accccacctg ggcgctcagt gcccaagaga
    10501 tgtccacacc taggatgtcc cgcggtgggt ggggggcccg agagacgggc aggccggggg
    10561 caggcctggc catgcggggc cgaaccgggc actgcccagc gtgggcgcgg gggccacggc
    10621 gcgcgccccc agcccccggg cccagcaccc caaggcggcc aacgccaaaa ctctccctcc
    10681 tcctcttcct caatctcgct ctcgctcttt ttttttttcg caaaaggagg ggagaggggg
    10741 taaaaaaatg ctgcactgtg cggcgaagcc ggtgagtgag cggcgcgggg ccaatcagcg
    10801 tgcgccgttc cgaaagttgc cttttatggc tcgagcggcc gcggcggcgc cctataaaac
    10861 ccagcggcgc gacgcgccac caccgccgag accgcgtccg ccccgcgagc acagagcctc
    10921 gcctttgccg atcctctaga gtcgagatcc gccgccacca tgattgaaca agatggattg
    10981 cacgcaggtt ctccggccgc ttgggtggag aggctattcg gctatgactg ggcacaacag
    11041 acaatcggct gctctgatgc cgccgtgttc cggctgtcag cgcaggggcg cccggttctt
    11101 tttgtcaaga ccgacctgtc cggtgccctg aatgaactgc aggacgaggc agcgcggcta
    11161 tcgtggctgg ccacgacggg cgttccttgc gcagctgtgc tcgacgttgt cactgaagcg
    11221 ggaagggact ggctgctatt gggcgaagtg ccggggcagg atctcctgtc atctcacctt
    11281 gctcctgccg agaaagtatc catcatggct gatgcaatgc ggcggctgca tacgcttgat
    11341 ccggctacct gcccattcga ccaccaagcg aaacatcgca tcgagcgagc acgtactcgg
    11401 atggaagccg gtcttgtcga tcaggatgat ctggacgaag agcatcaggg gctcgcgcca
    11461 gccgaactgt tcgccaggct caaggcgcgc atgcccgacg gcgaggatct cgtcgtgacc
    11521 catggcgatg cctgcttgcc gaatatcatg gtggaaaatg gccgcttttc tggattcatc
    11581 gactgtggcc ggctgggtgt ggcggaccgc tatcaggaca tagcgttggc tacccgtgat
    11641 attgctgaag agcttggcgg cgaatgggct gaccgcttcc tcgtgcttta cggtatcgcc
    11701 gctcccgatt cgcagcgcat cgccttctat cgccttcttg acgagttctt ctgagcggga
    11761 ctctggggtt cgaaatgacc gaccaagcga cgcccaacct gccatcacga gatttcgatt
    11821 ccaccgccgc cttctatgaa aggttgggct tcggaatcgt tttccgggac gccggctgga
    11881 tgatcctcca gcgcggggat ctcatgctgg agttcttcgc ccaccccccg gatctaagct
    11941 ctagataagt aatgatcata atcagccata tcacatctgt agaggtttta cttgctttaa
    12001 aaaacctccc acacctcccc ctgaacctga aacataaaat gaatgcaatt gttgttgtta
    12061 acttgtttat tgcagcttat aatggttaca aataaagcaa tagcatcaca aatttcacaa
    12121 ataaagcatt tttttcactg cattctagtt gtggtttgtc caaactcatc aatgtatctt
    12181 atcatgtctg gatccggggg taccgcgtcg agaagttcct attccgaagt tcctattctc
    12241 tagaaagtat aggaacttcg tcgagataac ttcgtatagc atacattata cgaagttatg
    12301 tcgagatatc tagacccagc tttcttgtac aaagtggttg atatctctat agtcgcagta
    12361 ggcggatgct catggccaag gaggaagaat ttgatttggt aaacgattct agtctgtggc
    12421 tcaatggctg tgtgctggta aatctgctgg gcatatgggc aaacagagat gaagtcagtc
    12481 ctatgaagct gggagtctcc caggaaacac acatctcctg caccagagca gggtaggatg
    12541 atagatgaca ccacaacagg ctcatttggg gctagagggt ggaattttag tcctgagatg
    12601 gagtgataca gccttggctg gcatggaaag taacaggtgt tttgaagagt ggtctctagg
    12661 aacacagggt ttatgtcttt gtttactctg acaacccaca ttcatctttt ccaggtatgc
    12721 ggtgacatcc atggacaatt ctatgacctc aaggagctgt tcagagtgag ttggggagca
    12781 ctgcggctgg aaactgggga cgagtagaag atatgatcat tgacaggact taggttgcat
    12841 gggctttggg tgacagaggg gctcagttct ttggccttgc agtgggagga gatagtttgg
    12901 ggccaagcag agccatatcc ctcctcccag gtaggtggcg atgtccctga gaccaactac
    12961 ctcttcatgg gagactttgt ggaccgtggt ttctacagtg ttgaaacctt cctcctcctg
    13021 ctggctctta aggtgaggac ccttggcccc tggagcctga gccttggcca ctacttgctg
    13081 ccctcatcac ctttcctgtc accttggaac tttgctgtgg ctgtggactg tgtgcttagc
    13141 ggggctggtc atgactgctg ccatgagtgg ggccatctcc tgagcccttg aagaggctgg
    13201 tgatgtgagt tctgggaagt agacagaggc tgtgttcagg aagcagcaga aattgaataa
    13261 actgggagaa ttcattggtg aggggccaca gtggggtggg gatagggtgc aaggcttgga
    13321 gcctgagtcc agcagtgagg aatcactagc cttgtagtga gtacatctct agaaaaagct
    13381 ccaggagcct gtgaggcagg gatgtcctga ttatgtcaga ggcagcagga gtctgggcta
    13441 cacagagcat ggtgagggct gagtgaggct gatagacaat tgggaggggt taagtgggaa
    13501 acaaactaga accagccctg gcttgatgca ccccctaggt tcgctatcct gacagaatca
    13561 ctttgatccg gggcaatcat gagagtcgcc agattaccca ggtctatggg ttctatgatg
    13621 agtgcttacg gaaatatggt tcagtgactg tatggcgcta ctgtactgag atctttgact
    13681 acctcagcct gtctgccatc attgatggca aggtaggttg gctgtggatc tcctcagggg
    13741 tggggcagta atgggtctct gggcttccac ctccctttct ctgatactac tttccctcgt
    13801 agatcttctg tgtgcatgga ggtctttccc cttccatcca gaccttggac cagatccgga
    13861 caattgaccg aaagcaagag gtaccccatg atggacccat gtgcgacctc ctgtggtctg
    13921 accctgaagg tgagggcagt acctgagctg gtgttacctt tagcttgtgg ggatgggatt
    13981 taattaagca agtgtatgaa gaaagaagag tcaggccagg atagcttggg gagaggaggg
    14041 caaagttggt ccacactggc tttttccttc ctcctgcctg actggatgcg agatggcgca
    14101 acgcaattaa tgataacttc gtatagcata cattatacga agttatggtc tgagctcgcc
    14161 atcagttcat catagacttg acaatagctt ctttgcaggt gagcctggtc ccctagaatg
    14221 atggccctga gggttccttt gtatggaagt tcccctctag ttctggcaga atagagattt
    14281 aaagccaggc tttctgagta ccagtcctaa gcatgccctc taatcccatc agtgtttttc
    14341 cagactgccc tatgtggcag aaaatgacct tactgccagg acaaaccttg atcataatgg
    14401 ttctctgggc atttttttct ccttagagct tctctgttct agcatttgct atcctgtctc
    14461 ccagatcccc tagaacaagc ctctgcttaa tgaggaaaga tgcacgggct tttaattcct
    14521 tggtataata gacaaccaga ggagcccaca cactgtcctt gtcttgtctc agacacaaca
    14581 ggctggggag tgagcccccg cggggcaggt tacctgtttg gcagtgacgt ggtcgcccag
    14641 ttcaatgcag ccaacgacat tgatatgatc tgccgtgccc accaattagt gatggaaggc
    14701 tacaagtggc acttcaatga gaccgtgctt actgtgtggt cagcgcctaa ttactgctac
    14761 cggtaagctg gcaaggccag gagcccgggt gagggtaggt atctgcgcca accattgtta
    14821 actctacttt tcttaaatcc agctgtggca atgtggcagc catcttagaa ctggatgagc
    14881 acctccagaa agatttcatc atcttcgagg ctgcacccca agagacacgt ggcatcccct
    14941 ccaaaaagcc agtggccgac tatttcctgt gactccttgg ccccagcccc tctggccctt
    15001 ggaccactgt gactgccctc tgcccagtcg gaggctgggt ctgaggggct gcctggcttt
    15061 gcttgcccca gggtgcggac ttgctctgga gaggtggagc cttggctcct ggcttcctct
    15121 cctttctccc acttgatcca tgaagttttc agtcattttt tttttctttt ttcctttttt
    15181 ttcctttctt ttttcttttt gtttttgttt ttagataaaa cattttgaga aaaaaagaaa
    15241 aaaattctaa taaaagaaga aaaatagact taggttctgt caggtttgat tggggtggac
    15301 atggagacct gctctgcttg tccgttgggc ccggagcctt
//
