# Supplementary material for: CRISPR-Cas9 enables conditional mutagenesis of challenging loci
Source: Sci Rep. 2016 Sep 1;6:32326. doi: 10.1038/srep32326 (PMC5007477; doi:10.1038/srep32326)
Supplement: Supplementary File 3 [file srep32326-s3.zip › gb/HEP01011_A03_vector.gb]

LOCUS       1014940#L1L2_Bact_P#pAYAC184        13821 bp    dna     circular UNK 
ACCESSION   unknown
SOURCE      Mus musculus
  ORGANISM  Mus musculus
            Eukaryota; Metazoa; Chordata; Craniata; Vertebrata; Euteleostomi;
            Mammalia; Eutheria; Euarchontoglires; Glires; Rodentia;
            Sciurognathi; Muroidea; Muridae; Murinae; Mus.
COMMENT     cassette: L1L2_Bact_P
COMMENT     design_id: 1014940
COMMENT     backbone: pAYAC184
COMMENT     transcript_id: ENSMUST00000107249
FEATURES             Location/Qualifiers
     source          1..4245
                     /mol_type="other DNA"
                     /dnas_title="pacyc184CleanwithGprimers"
                     /organism="Cloning vector pACYC184"
     gene            complement(1..4245)
                     /gene="cat"
     CDS             complement(1..4245)
                     /codon_start=1
                     /gene="cat"
                     /translation="MEKKITGYTTVDISQWHRKEHFEAFQSVAQCTYNQTVQLDITAF
                     LKTVKKNKHKFYPAFIHILARLMNAHPEFRMAMKDGELVIWDSVHPCYTVFHEQTETF
                     SSLWSEYHDDFRQFLHIYSQDVACYGENLAYFPKGFIENMFFVSANPWVSFTSFDLNV
                     ANMDNFFAPVFTMGKYYTQGDKVLMPLAIQVHHAVCDGFHVGRMLNELQQYCDEWQGG
                     A"
                     /product="chloramphenicol acetyltransferase"
                     /note="camR (confers resistance to chloramphenicol)"
                     /label="camR (confers resistance to chloramphenicol)"
     -10_signal      complement(286..291)
                     /note="cat promoter (counter-clockwise); CATATT"
                     /label="cat promoter (counter-clockwise); CATATT"
     -35_signal      complement(309..314)
                     /note="cat promoter (counter-clockwise); ACGTAA"
                     /label="cat promoter (counter-clockwise); ACGTAA"
     rep_origin      complement(848..1393)
                     /note="p15A origin of replication (clockwise) (RNAII -35
                     to RNA/DNA switch point)"
                     /label="p15A origin of replication (clockwise) (RNAII -35
     -35_signal      1505..1510
                     /note="tet promoter (clockwise); TTGACA"
                     /label="tet promoter (clockwise); TTGACA"
     -10_signal      1528..1533
                     /note="tet promoter (clockwise); TTTAAT; transcript start
                     1540"
                     /label="tet promoter (clockwise); TTTAAT; transcript start
     gene            1581..2771
                     /gene="tet"
     CDS             1581..2771
                     /codon_start=1
                     /gene="tet"
                     /translation="MKSNNALIVILGTVTLDAVGIGLVMPVLPGLLRDIVHSDSIASH
                     YGVLLALYALMQFLCAPVLGALSDRFGRRPVLLASLLGATIDYAIMATTPVLWILYAG
                     RIVAGITGATGAVAGAYIADITDGEDRARHFGLMSACFGVGMVAGPVAGGLLGAISLH
                     APFLAAAVLNGLNLLLGCFLMQESHKGERRPMPLRAFNPVSSFRWARGMTIVAALMTV
                     FFIMQLVGQVPAALWVIFGEDRFRWSATMIGLSLAVFGILHALAQAFVTGPATKRFGE
                     KQAIIAGMAADALGYVLLAFATRGWMAFPIMILLASGGIGMPALQAMLSRQVDDDHQG
                     QLQGSLAALTSLTSIIGPLIVTAIYAASASTWNGLAWIVGAALYLVCLPALRRGAWSR
                     ATST"
                     /product="tetracycline efflux protein, class C"
                     /note="tetR (confers resistance to tetracycline)"
                     /label="tetR (confers resistance to tetracycline)"
     misc_feature    complement(1473..1493)
                     /note="5' Gap primer"
                     /label="5' Gap primer"
     misc_feature    3805..3825
                     /note="3' Gap primer"
                     /label="3' Gap primer"
     misc_feature    1494..3804
                     /note="Not in Gap Backbone PCR"
                     /label="Not in Gap Backbone PCR"
     exon            4387..4746
                     /db_xref="ENSEMBL:ENSMUSE00000672499"
                     /rank="1"
                     /note="ENSMUSE00000672499"
                     /label="ENSMUSE00000672499"
     misc_feature    4246..5179
                     /note="5 arm"
                     /label="5 arm"
     misc_feature    5207..5231
                     /note="B1 Gateway"
                     /label="B1 Gateway"
     misc_feature    5244..5291
                     /note="Frt"
                     /label="Frt"
     intron          5292..6166
                     /note="mouse En2 intron"
                     /label="mouse En2 intron"
     misc_feature    6164..6166
                     /note="Splice Acceptor"
                     /label="Splice Acceptor"
     exon            6167..6339
                     /note="mouse En2 exon"
                     /label="mouse En2 exon"
     misc_feature    6351..6944
                     /note="ECMV IRES"
                     /label="ECMV IRES"
     gene            6945..10005
                     /gene="lacZ"
                     /note="lacZ"
                     /label="lacZ"
     misc_feature    10044..10287
                     /note="SV40 polyadenylation site"
                     /label="SV40 polyadenylation site"
     misc_feature    10291..10324
                     /note="loxP"
                     /label="loxP"
     promoter        10351..10870
                     /note="human beta actin promoter"
                     /label="human beta actin promoter"
     gene            10896..11690
                     /gene="NeoR"
                     /note="NeoR"
                     /label="NeoR"
     misc_feature    11890..12131
                     /note="SV40 polyadenylation site"
                     /label="SV40 polyadenylation site"
     misc_feature    12148..12195
                     /note="Frt"
                     /label="Frt"
     misc_feature    12202..12235
                     /note="loxP"
                     /label="loxP"
     misc_feature    6181..6258
                     /note="FCHK std_gpr"
                     /label="FCHK std_gpr"
     misc_feature    12251..12271
                     /note="B2 Gateway"
                     /label="B2 Gateway"
     misc_feature    5180..12301
                     /note="Synthetic Cassette"
                     /label="Synthetic Cassette"
     exon            12452..12621
                     /db_xref="ENSEMBL:ENSMUSE00000576924"
                     /type="targeted"
                     /rank="2"
                     /note="target exon 1 ENSMUSE00000576924"
     misc_feature    12302..12805
                     /note="Critical Region"
                     /label="Critical Region"
     misc_feature    12829..12862
                     /note="Downstream LoxP"
                     /label="Downstream LoxP"
     misc_feature    12806..12885
                     /note="synthetic loxP region"
                     /label="synthetic loxP region"
     misc_feature    12886..13821
                     /note="3 arm"
                     /label="3 arm"
ORIGIN      
        1 gaattccgga tgagcattca tcaggcgggc aagaatgtga ataaaggccg gataaaactt
       61 gtgcttattt ttctttacgg tctttaaaaa ggccgtaata tccagctgaa cggtctggtt
      121 ataggtacat tgagcaactg actgaaatgc ctcaaaatgt tctttacgat gccattggga
      181 tatatcaacg gtggtatatc cagtgatttt tttctccatt ttagcttcct tagctcctga
      241 aaatctcgat aactcaaaaa atacgcccgg tagtgatctt atttcattat ggtgaaagtt
      301 ggaacctctt acgtgccgat caacgtctca ttttcgccaa aagttggccc agggcttccc
      361 ggtatcaaca gggacaccag gatttattta ttctgcgaag tgatcttccg tcacaggtat
      421 ttattcggcg caaagtgcgt cgggtgatgc tgccaactta ctgatttagt gtatgatggt
      481 gtttttgagg tgctccagtg gcttctgttt ctatcagctg tccctcctgt tcagctactg
      541 acggggtggt gcgtaacggc aaaagcaccg ccggacatca gcgctagcgg agtgtatact
      601 ggcttactat gttggcactg atgagggtgt cagtgaagtg cttcatgtgg caggagaaaa
      661 aaggctgcac cggtgcgtca gcagaatatg tgatacagga tatattccgc ttcctcgctc
      721 actgactcgc tacgctcggt cgttcgactg cggcgagcgg aaatggctta cgaacggggc
      781 ggagatttcc tggaagatgc caggaagata cttaacaggg aagtgagagg gccgcggcaa
      841 agccgttttt ccataggctc cgcccccctg acaagcatca cgaaatctga cgctcaaatc
      901 agtggtggcg aaacccgaca ggactataaa gataccaggc gtttccccct ggcggctccc
      961 tcgtgcgctc tcctgttcct gcctttcggt ttaccggtgt cattccgctg ttatggccgc
     1021 gtttgtctca ttccacgcct gacactcagt tccgggtagg cagttcgctc caagctggac
     1081 tgtatgcacg aaccccccgt tcagtccgac cgctgcgcct tatccggtaa ctatcgtctt
     1141 gagtccaacc cggaaagaca tgcaaaagca ccactggcag cagccactgg taattgattt
     1201 agaggagtta gtcttgaagt catgcgccgg ttaaggctaa actgaaagga caagttttgg
     1261 tgactgcgct cctccaagcc agttacctcg gttcaaagag ttggtagctc agagaacctt
     1321 cgaaaaaccg ccctgcaagg cggttttttc gttttcagag caagagatta cgcgcagacc
     1381 aaaacgatct caagaagatc atcttattaa tcagataaaa tatttctaga tttcagtgca
     1441 atttatctct tcaaatgtag cacctgaagt cagccccata cgatataagt tgtaattctc
     1501 atgtttgaca gcttatcatc gataagcttt aatgcggtag tttatcacag ttaaattgct
     1561 aacgcagtca ggcaccgtgt atgaaatcta acaatgcgct catcgtcatc ctcggcaccg
     1621 tcaccctgga tgctgtaggc ataggcttgg ttatgccggt actgccgggc ctcttgcggg
     1681 atatcgtcca ttccgacagc atcgccagtc actatggcgt gctgctagcg ctatatgcgt
     1741 tgatgcaatt tctatgcgca cccgttctcg gagcactgtc cgaccgcttt ggccgccgcc
     1801 cagtcctgct cgcttcgcta cttggagcca ctatcgacta cgcgatcatg gcgaccacac
     1861 ccgtcctgtg gatcctctac gccggacgca tcgtggccgg catcaccggc gccacaggtg
     1921 cggttgctgg cgcctatatc gccgacatca ccgatgggga agatcgggct cgccacttcg
     1981 ggctcatgag cgcttgtttc ggcgtgggta tggtggcagg ccccgtggcc gggggactgt
     2041 tgggcgccat ctccttgcat gcaccattcc ttgcggcggc ggtgctcaac ggcctcaacc
     2101 tactactggg ctgcttccta atgcaggagt cgcataaggg agagcgtcga ccgatgccct
     2161 tgagagcctt caacccagtc agctccttcc ggtgggcgcg gggcatgact atcgtcgccg
     2221 cacttatgac tgtcttcttt atcatgcaac tcgtaggaca ggtgccggca gcgctctggg
     2281 tcattttcgg cgaggaccgc tttcgctgga gcgcgacgat gatcggcctg tcgcttgcgg
     2341 tattcggaat cttgcacgcc ctcgctcaag ccttcgtcac tggtcccgcc accaaacgtt
     2401 tcggcgagaa gcaggccatt atcgccggca tggcggccga cgcgctgggc tacgtcttgc
     2461 tggcgttcgc gacgcgaggc tggatggcct tccccattat gattcttctc gcttccggcg
     2521 gcatcgggat gcccgcgttg caggccatgc tgtccaggca ggtagatgac gaccatcagg
     2581 gacagcttca aggatcgctc gcggctctta ccagcctaac ttcgatcatt ggaccgctga
     2641 tcgtcacggc gatttatgcc gcctcggcga gcacatggaa cgggttggca tggattgtag
     2701 gcgccgccct ataccttgtc tgcctccccg cgttgcgtcg cggtgcatgg agccgggcca
     2761 cctcgacctg aatggaagcc ggcggcacct cgctaacgga ttcaccactc caagaattgg
     2821 agccaatcaa ttcttgcgga gaactgtgaa tgcgcaaacc aacccttggc agaacatatc
     2881 catcgcgtcc gccatctcca gcagccgcac gcggcgcatc tcgggcagcg ttgggtcctg
     2941 gccacgggtg cgcatgatcg tgctcctgtc gttgaggacc cggctaggct ggcggggttg
     3001 ccttactggt tagcagaatg aatcaccgat acgcgagcga acgtgaagcg actgctgctg
     3061 caaaacgtct gcgacctgag caacaacatg aatggtcttc ggtttccgtg tttcgtaaag
     3121 tctggaaacg cggaagtccc ctacgtgctg ctgaagttgc ccgcaacaga gagtggaacc
     3181 aaccggtgat accacgatac tatgactgag agtcaacgcc atgagcggcc tcatttctta
     3241 ttctgagtta caacagtccg caccgctgtc cggtagctcc ttccggtggg cgcggggcat
     3301 gactatcgtc gccgcactta tgactgtctt ctttatcatg caactcgtag gacaggtgcc
     3361 ggcagcgccc aacagtcccc cggccacggg gcctgccacc atacccacgc cgaaacaagc
     3421 gccctgcacc attatgttcc ggatctgcat cgcaggatgc tgctggctac cctgtggaac
     3481 acctacatct gtattaacga agcgctaacc gtttttatca ggctctggga ggcagaataa
     3541 atgatcatat cgtcaattat tacctccacg gggagagcct gagcaaactg gcctcaggca
     3601 tttgagaagc acacggtcac actgcttccg gtagtcaata aaccggtaaa ccagcaatag
     3661 acataagcgg ctatttaacg accctgccct gaaccgacga ccgggtcgaa tttgctttcg
     3721 aatttctgcc attcatccgc ttattatcac ttattcaggc gtagcaccag gcgtttaagg
     3781 gcaccaataa ctgccttaaa aaaattacgc cccgccctgc cactcatcgc agtactgttg
     3841 taattcatta agcattctgc cgacatggaa gccatcacag acggcatgat gaacctgaat
     3901 cgccagcggc atcagcacct tgtcgccttg cgtataatat ttgcccatgg tgaaaacggg
     3961 ggcgaagaag ttgtccatat tggccacgtt taaatcaaaa ctggtgaaac tcacccaggg
     4021 attggctgag acgaaaaaca tattctcaat aaacccttta gggaaatagg ccaggttttc
     4081 accgtaacac gccacatctt gcgaatatat gtgtagaaac tgccggaaat cgtcgtggta
     4141 ttcactccag agcgatgaaa acgtttcagt ttgctcatgg aaaacggtgt aacaagggtg
     4201 aacactatcc catatcacca gctcaccgtc tttcattgcc atacggagct ccttccgcca
     4261 acaactttga ccaccaaccg tggggcatgg ctgggcctgg gaggcgggac aggaagtgaa
     4321 gccacctctc cgtaaggtga aaggttagcg gaagtgccct cctttccttt ctgctgggtg
     4381 ccggctgcct gctgtcggtg agtaaaggcc tggagagggt cttgcaatcc gccgccatcg
     4441 cggtcccggg gtcgggttgc tgggctcatt cggactctga gcctctggcg gcttcacggg
     4501 gagtcgcatc cctcgagcag gacctccggg ccgcgtggcg gagtcggcag cgggtgatct
     4561 aaagtcgcgg gcctacgacc ggggctcgca ggtagacgtc ggctccgggg ccttccgctt
     4621 tacacacttg tgagcggctc cttccttgtc tttgtctctg cagagatggg caagttcatg
     4681 aaacccggga aagtggtgct ggtcctggcc ggacgctact ccggacgcaa agccgtcatc
     4741 gtgaaggtac cagacccccg gggctcttga gactgcttgc atgtgcggat ttcggctgct
     4801 ggataagatg agccggatgg gaatttaaga tctgtcctaa caataggcac tggcgaatgc
     4861 ataatgggta gtaatggtgg ccactgtgta ttgtacatat tacagctgtg gtgtatagtt
     4921 cttgcagtaa cttaatttcc ggcactaagg tttcgaggtg ttaagttact taaggtcaaa
     4981 gtaatgggtg ctgcaggcag ctgagaggat gtaggatggg agacactact tacacttaga
     5041 gagcatcccc tgggtgtgtt tgagcgtttt gctacttgcc tcttaccagt tttataaacc
     5101 cttgtggtcc tagccacaag accactggcc tctccagctt cctgctcctg tcatttagct
     5161 agaaccggtt agttaggcta aggcgcataa cgataccacg atatcaacaa gtttgtacaa
     5221 aaaagcaggc tggcgccgga accgaagttc ctattccgaa gttcctattc tctagaaagt
     5281 ataggaactt cgaacccttt cccacaccac cctccacact tgccccaaac actgccaact
     5341 atgtaggagg aaggggttgg gactaacaga agaacccgtt gtggggaagc tgttgggagg
     5401 gtcactttat gttcttgccc aaggtcagtt gggtggcctg cttctgatga ggtggtccca
     5461 aggtctgggg tagaaggtga gagggacagg ccaccaaggt cagccccccc cccctatccc
     5521 ataggagcca ggtccctctc ctggacagga agactgaagg ggagatgcca gagactcagt
     5581 gaagcctggg gtaccctatt ggagtccttc aaggaaacaa acttggcctc accaggcctc
     5641 agccttggct cctcctggga actctactgc ccttgggatc cccttgtagt tgtgggttac
     5701 ataggaaggg ggacgggatt ccccttgact ggctagccta ctcttttctt cagtcttctc
     5761 catctcctct cacctgtctc tcgacccttt ccctaggata gacttggaaa aagataaggg
     5821 gagaaaacaa atgcaaacga ggccagaaag attttggctg ggcattcctt ccgctagctt
     5881 ttattgggat cccctagttt gtgataggcc ttttagctac atctgccaat ccatctcatt
     5941 ttcacacaca cacacaccac tttccttctg gtcagtgggc acatgtccag cctcaagttt
     6001 atatcaccac ccccaatgcc caacacttgt atggccttgg gcgggtcatc ccccccccca
     6061 cccccagtat ctgcaacctc aagctagctt gggtgcgttg gttgtggata agtagctaga
     6121 ctccagcaac cagtaacctc tgccctttct cctccatgac aaccaggtcc caggtcccga
     6181 aaaccaaaga agaagaaccc taacaaagag gacaagcggc ctcgcacagc cttcactgct
     6241 gagcagctcc agaggctcaa ggctgagttt cagaccaaca ggtacctgac agagcagcgg
     6301 cgccagagtc tggcacagga gctcggtacc cggaagatct ggactctaga gaattccgcc
     6361 cctctccctc ccccccccct aacgttactg gccgaagccg cttggaataa ggccggtgtg
     6421 cgtttgtcta tatgttattt tccaccatat tgccgtcttt tggcaatgtg agggcccgga
     6481 aacctggccc tgtcttcttg acgagcattc ctaggggtct ttcccctctc gccaaaggaa
     6541 tgcaaggtct gttgaatgtc gtgaaggaag cagttcctct ggaagcttct tgaagacaaa
     6601 caacgtctgt agcgaccctt tgcaggcagc ggaacccccc acctggcgac aggtgcctct
     6661 gcggccaaaa gccacgtgta taagatacac ctgcaaaggc ggcacaaccc cagtgccacg
     6721 ttgtgagttg gatagttgtg gaaagagtca aatggctctc ctcaagcgta ttcaacaagg
     6781 ggctgaagga tgcccagaag gtaccccatt gtatgggatc tgatctgggg cctcggtgca
     6841 catgctttac atgtgtttag tcgaggttaa aaaacgtcta ggccccccga accacgggga
     6901 cgtggttttc ctttgaaaaa cacgatgata agcttgccac aaccatggaa gatcccgtcg
     6961 ttttacaacg tcgtgactgg gaaaaccctg gcgttaccca acttaatcgc cttgcagcac
     7021 atcccccttt cgccagctgg cgtaatagcg aagaggcccg caccgatcgc ccttcccaac
     7081 agttgcgcag cctgaatggc gaatggcgct ttgcctggtt tccggcacca gaagcggtgc
     7141 cggaaagctg gctggagtgc gatcttcctg aggccgatac tgtcgtcgtc ccctcaaact
     7201 ggcagatgca cggttacgat gcgcccatct acaccaacgt gacctatccc attacggtca
     7261 atccgccgtt tgttcccacg gagaatccga cgggttgtta ctcgctcaca tttaatgttg
     7321 atgaaagctg gctacaggaa ggccagacgc gaattatttt tgatggcgtt aactcggcgt
     7381 ttcatctgtg gtgcaacggg cgctgggtcg gttacggcca ggacagtcgt ttgccgtctg
     7441 aatttgacct gagcgcattt ttacgcgccg gagaaaaccg cctcgcggtg atggtgctgc
     7501 gctggagtga cggcagttat ctggaagatc aggatatgtg gcggatgagc ggcattttcc
     7561 gtgacgtctc gttgctgcat aaaccgacta cacaaatcag cgatttccat gttgccactc
     7621 gctttaatga tgatttcagc cgcgctgtac tggaggctga agttcagatg tgcggcgagt
     7681 tgcgtgacta cctacgggta acagtttctt tatggcaggg tgaaacgcag gtcgccagcg
     7741 gcaccgcgcc tttcggcggt gaaattatcg atgagcgtgg tggttatgcc gatcgcgtca
     7801 cactacgtct gaacgtcgaa aacccgaaac tgtggagcgc cgaaatcccg aatctctatc
     7861 gtgcggtggt tgaactgcac accgccgacg gcacgctgat tgaagcagaa gcctgcgatg
     7921 tcggtttccg cgaggtgcgg attgaaaatg gtctgctgct gctgaacggc aagccgttgc
     7981 tgattcgagg cgttaaccgt cacgagcatc atcctctgca tggtcaggtc atggatgagc
     8041 agacgatggt gcaggatatc ctgctgatga agcagaacaa ctttaacgcc gtgcgctgtt
     8101 cgcattatcc gaaccatccg ctgtggtaca cgctgtgcga ccgctacggc ctgtatgtgg
     8161 tggatgaagc caatattgaa acccacggca tggtgccaat gaatcgtctg accgatgatc
     8221 cgcgctggct accggcgatg agcgaacgcg taacgcgaat ggtgcagcgc gatcgtaatc
     8281 acccgagtgt gatcatctgg tcgctgggga atgaatcagg ccacggcgct aatcacgacg
     8341 cgctgtatcg ctggatcaaa tctgtcgatc cttcccgccc ggtgcagtat gaaggcggcg
     8401 gagccgacac cacggccacc gatattattt gcccgatgta cgcgcgcgtg gatgaagacc
     8461 agcccttccc ggctgtgccg aaatggtcca tcaaaaaatg gctttcgcta cctggagaga
     8521 cgcgcccgct gatcctttgc gaatacgccc acgcgatggg taacagtctt ggcggtttcg
     8581 ctaaatactg gcaggcgttt cgtcagtatc cccgtttaca gggcggcttc gtctgggact
     8641 gggtggatca gtcgctgatt aaatatgatg aaaacggcaa cccgtggtcg gcttacggcg
     8701 gtgattttgg cgatacgccg aacgatcgcc agttctgtat gaacggtctg gtctttgccg
     8761 accgcacgcc gcatccagcg ctgacggaag caaaacacca gcagcagttt ttccagttcc
     8821 gtttatccgg gcaaaccatc gaagtgacca gcgaatacct gttccgtcat agcgataacg
     8881 agctcctgca ctggatggtg gcgctggatg gtaagccgct ggcaagcggt gaagtgcctc
     8941 tggatgtcgc tccacaaggt aaacagttga ttgaactgcc tgaactaccg cagccggaga
     9001 gcgccgggca actctggctc acagtacgcg tagtgcaacc gaacgcgacc gcatggtcag
     9061 aagccgggca catcagcgcc tggcagcagt ggcgtctggc ggaaaacctc agtgtgacgc
     9121 tccccgccgc gtcccacgcc atcccgcatc tgaccaccag cgaaatggat ttttgcatcg
     9181 agctgggtaa taagcgttgg caatttaacc gccagtcagg ctttctttca cagatgtgga
     9241 ttggcgataa aaaacaactg ctgacgccgc tgcgcgatca gttcacccgt gcaccgctgg
     9301 ataacgacat tggcgtaagt gaagcgaccc gcattgaccc taacgcctgg gtcgaacgct
     9361 ggaaggcggc gggccattac caggccgaag cagcgttgtt gcagtgcacg gcagatacac
     9421 ttgctgatgc ggtgctgatt acgaccgctc acgcgtggca gcatcagggg aaaaccttat
     9481 ttatcagccg gaaaacctac cggattgatg gtagtggtca aatggcgatt accgttgatg
     9541 ttgaagtggc gagcgataca ccgcatccgg cgcggattgg cctgaactgc cagctggcgc
     9601 aggtagcaga gcgggtaaac tggctcggat tagggccgca agaaaactat cccgaccgcc
     9661 ttactgccgc ctgttttgac cgctgggatc tgccattgtc agacatgtat accccgtacg
     9721 tcttcccgag cgaaaacggt ctgcgctgcg ggacgcgcga attgaattat ggcccacacc
     9781 agtggcgcgg cgacttccag ttcaacatca gccgctacag tcaacagcaa ctgatggaaa
     9841 ccagccatcg ccatctgctg cacgcggaag aaggcacatg gctgaatatc gacggtttcc
     9901 atatggggat tggtggcgac gactcctgga gcccgtcagt atcggcggaa ttccagctga
     9961 gcgccggtcg ctaccattac cagttggtct ggtgtcaaaa ataataataa ccgggcaggg
    10021 gggatctaag ctctagataa gtaatgatca taatcagcca tatcacatct gtagaggttt
    10081 tacttgcttt aaaaaacctc ccacacctcc ccctgaacct gaaacataaa atgaatgcaa
    10141 ttgttgttgt taacttgttt attgcagctt ataatggtta caaataaagc aatagcatca
    10201 caaatttcac aaataaagca tttttttcac tgcattctag ttgtggtttg tccaaactca
    10261 tcaatgtatc ttatcatgtc tggatccgga ataacttcgt atagcataca ttatacgaag
    10321 ttatgtttaa acggcgcgcc ccggaattcg ccttctgcag gagcgtacag aacccagggc
    10381 cctggcaccc gtgcagaccc tggcccaccc cacctgggcg ctcagtgccc aagagatgtc
    10441 cacacctagg atgtcccgcg gtgggtgggg ggcccgagag acgggcaggc cgggggcagg
    10501 cctggccatg cggggccgaa ccgggcactg cccagcgtgg gcgcgggggc cacggcgcgc
    10561 gcccccagcc cccgggccca gcaccccaag gcggccaacg ccaaaactct ccctcctcct
    10621 cttcctcaat ctcgctctcg ctcttttttt ttttcgcaaa aggaggggag agggggtaaa
    10681 aaaatgctgc actgtgcggc gaagccggtg agtgagcggc gcggggccaa tcagcgtgcg
    10741 ccgttccgaa agttgccttt tatggctcga gcggccgcgg cggcgcccta taaaacccag
    10801 cggcgcgacg cgccaccacc gccgagaccg cgtccgcccc gcgagcacag agcctcgcct
    10861 ttgccgatcc tctagagtcg agatccgccg ccaccatgat tgaacaagat ggattgcacg
    10921 caggttctcc ggccgcttgg gtggagaggc tattcggcta tgactgggca caacagacaa
    10981 tcggctgctc tgatgccgcc gtgttccggc tgtcagcgca ggggcgcccg gttctttttg
    11041 tcaagaccga cctgtccggt gccctgaatg aactgcagga cgaggcagcg cggctatcgt
    11101 ggctggccac gacgggcgtt ccttgcgcag ctgtgctcga cgttgtcact gaagcgggaa
    11161 gggactggct gctattgggc gaagtgccgg ggcaggatct cctgtcatct caccttgctc
    11221 ctgccgagaa agtatccatc atggctgatg caatgcggcg gctgcatacg cttgatccgg
    11281 ctacctgccc attcgaccac caagcgaaac atcgcatcga gcgagcacgt actcggatgg
    11341 aagccggtct tgtcgatcag gatgatctgg acgaagagca tcaggggctc gcgccagccg
    11401 aactgttcgc caggctcaag gcgcgcatgc ccgacggcga ggatctcgtc gtgacccatg
    11461 gcgatgcctg cttgccgaat atcatggtgg aaaatggccg cttttctgga ttcatcgact
    11521 gtggccggct gggtgtggcg gaccgctatc aggacatagc gttggctacc cgtgatattg
    11581 ctgaagagct tggcggcgaa tgggctgacc gcttcctcgt gctttacggt atcgccgctc
    11641 ccgattcgca gcgcatcgcc ttctatcgcc ttcttgacga gttcttctga gcgggactct
    11701 ggggttcgaa atgaccgacc aagcgacgcc caacctgcca tcacgagatt tcgattccac
    11761 cgccgccttc tatgaaaggt tgggcttcgg aatcgttttc cgggacgccg gctggatgat
    11821 cctccagcgc ggggatctca tgctggagtt cttcgcccac cccccggatc taagctctag
    11881 ataagtaatg atcataatca gccatatcac atctgtagag gttttacttg ctttaaaaaa
    11941 cctcccacac ctccccctga acctgaaaca taaaatgaat gcaattgttg ttgttaactt
    12001 gtttattgca gcttataatg gttacaaata aagcaatagc atcacaaatt tcacaaataa
    12061 agcatttttt tcactgcatt ctagttgtgg tttgtccaaa ctcatcaatg tatcttatca
    12121 tgtctggatc cgggggtacc gcgtcgagaa gttcctattc cgaagttcct attctctaga
    12181 aagtatagga acttcgtcga gataacttcg tatagcatac attatacgaa gttatgtcga
    12241 gatatctaga cccagctttc ttgtacaaag tggttgatat ctctatagtc gcagtaggcg
    12301 gaacactggc taactcagag ttactgtcct gttgactctt agcattaaag gagtaatcta
    12361 gagatgtgga gggtgtattc agtaaacata gttttactaa gatggggccg aagcagtaac
    12421 gtgacttttc tttttccctt ttctcgtcta gaacattgac gatggcacct cggaccgccc
    12481 ttacagccat gccctggtgg ctggaattga ccgctatccc cggaaagtga cagctgccat
    12541 gggcaagaag aagatcgcca agcgatccaa gatcaagtcc tttgtgaaag tttataacta
    12601 caaccacctc atgcccacaa ggtgagcctt ccagaaatgg aattgcaagt tcacatcctc
    12661 ctctgaggaa gaggcagcct tgtggttgct gtggaacaag aaagggccat catattccct
    12721 tgctctttcc tctcccgccc ctgggatcgt cttccctcca tcttgagaat gctaagcttg
    12781 tataactgta acccagcaga tacaagagat ggcgcaacgc aattaatgat aacttcgtat
    12841 agcatacatt atacgaagtt atggtctgag ctcgccatca gttcagagtc tgtagttcat
    12901 taatctttct gcatccgttt ttgtttgtct tttagcacaa ggctatcctc acattcggaa
    12961 tcctgtgttc tgggtttcag gtgtgagcat cctgtctcag gtccctttcg ttttctgttc
    13021 tccagcttgc ccttattaag tgcaggttgc tggatttgtc ttctagggta cgcaggacag
    13081 ggtctggtct gccttccctc acctttgtac gagatggttt tctttgggct gtgagacagc
    13141 ttagggcctg gtgttggtga ccggagttca atccctggaa cccgaataag ggtggaagga
    13201 gagggctctg tgcagttttg ttttgaacca ggatagaaag aaagcttagt cattaggata
    13261 cttacttttg tggagctgct gagtttaatt tccagaacct gatgatgtta aaaggttcca
    13321 agctgctata ctccatctcc agatcagaca cccttttctg gtctccagag ggaacctgta
    13381 ctcgtgtgta cggaaacaca tagttaggat ttgttttttc ccacataagt tcaaggctag
    13441 cttccacctg cctctgttga gtgctgggat taaagggatt tggcaccacc acccagttaa
    13501 attgtttttc tttgggtggt tttggtgttt tgatggtggt gttttatgta tgtagatgtt
    13561 ttgcctgtgt gtatggaggc agcattaaat gctaagaaat cctaggtgct gacagttgac
    13621 tactgtacac ccaccccacc ccaatctctg tggtaatgca cagttaggat cctagcattt
    13681 aacaggctgc agcaggtgga tcttccagcc agagcagtac ggtgacaggt ctttcgaaca
    13741 gtctctttat tacccttgaa gagactgtga gaattgaggg gtcctaagct acatttcttg
    13801 ggacccgaca gcatgtgtcg t
//
