# Supplementary material for: CRISPR-Cas9 enables conditional mutagenesis of challenging loci
Source: Sci Rep. 2016 Sep 1;6:32326. doi: 10.1038/srep32326 (PMC5007477; doi:10.1038/srep32326)
Supplement: Supplementary File 3 [file srep32326-s3.zip › gb/HEP01011_A04_vector.gb]

LOCUS       1014913#L1L2_Bact_P#pAYAC184        14030 bp    dna     circular UNK 
ACCESSION   unknown
SOURCE      Mus musculus
  ORGANISM  Mus musculus
            Eukaryota; Metazoa; Chordata; Craniata; Vertebrata; Euteleostomi;
            Mammalia; Eutheria; Euarchontoglires; Glires; Rodentia;
            Sciurognathi; Muroidea; Muridae; Murinae; Mus.
COMMENT     cassette: L1L2_Bact_P
COMMENT     design_id: 1014913
COMMENT     backbone: pAYAC184
COMMENT     transcript_id: ENSMUST00000045374
FEATURES             Location/Qualifiers
     source          1..4245
                     /mol_type="other DNA"
                     /dnas_title="pacyc184CleanwithGprimers"
                     /organism="Cloning vector pACYC184"
     gene            complement(1..4245)
                     /gene="cat"
     CDS             complement(1..4245)
                     /codon_start=1
                     /gene="cat"
                     /translation="MEKKITGYTTVDISQWHRKEHFEAFQSVAQCTYNQTVQLDITAF
                     LKTVKKNKHKFYPAFIHILARLMNAHPEFRMAMKDGELVIWDSVHPCYTVFHEQTETF
                     SSLWSEYHDDFRQFLHIYSQDVACYGENLAYFPKGFIENMFFVSANPWVSFTSFDLNV
                     ANMDNFFAPVFTMGKYYTQGDKVLMPLAIQVHHAVCDGFHVGRMLNELQQYCDEWQGG
                     A"
                     /product="chloramphenicol acetyltransferase"
                     /note="camR (confers resistance to chloramphenicol)"
                     /label="camR (confers resistance to chloramphenicol)"
     -10_signal      complement(286..291)
                     /note="cat promoter (counter-clockwise); CATATT"
                     /label="cat promoter (counter-clockwise); CATATT"
     -35_signal      complement(309..314)
                     /note="cat promoter (counter-clockwise); ACGTAA"
                     /label="cat promoter (counter-clockwise); ACGTAA"
     rep_origin      complement(848..1393)
                     /note="p15A origin of replication (clockwise) (RNAII -35
                     to RNA/DNA switch point)"
                     /label="p15A origin of replication (clockwise) (RNAII -35
     -35_signal      1505..1510
                     /note="tet promoter (clockwise); TTGACA"
                     /label="tet promoter (clockwise); TTGACA"
     -10_signal      1528..1533
                     /note="tet promoter (clockwise); TTTAAT; transcript start
                     1540"
                     /label="tet promoter (clockwise); TTTAAT; transcript start
     gene            1581..2771
                     /gene="tet"
     CDS             1581..2771
                     /codon_start=1
                     /gene="tet"
                     /translation="MKSNNALIVILGTVTLDAVGIGLVMPVLPGLLRDIVHSDSIASH
                     YGVLLALYALMQFLCAPVLGALSDRFGRRPVLLASLLGATIDYAIMATTPVLWILYAG
                     RIVAGITGATGAVAGAYIADITDGEDRARHFGLMSACFGVGMVAGPVAGGLLGAISLH
                     APFLAAAVLNGLNLLLGCFLMQESHKGERRPMPLRAFNPVSSFRWARGMTIVAALMTV
                     FFIMQLVGQVPAALWVIFGEDRFRWSATMIGLSLAVFGILHALAQAFVTGPATKRFGE
                     KQAIIAGMAADALGYVLLAFATRGWMAFPIMILLASGGIGMPALQAMLSRQVDDDHQG
                     QLQGSLAALTSLTSIIGPLIVTAIYAASASTWNGLAWIVGAALYLVCLPALRRGAWSR
                     ATST"
                     /product="tetracycline efflux protein, class C"
                     /note="tetR (confers resistance to tetracycline)"
                     /label="tetR (confers resistance to tetracycline)"
     misc_feature    complement(1473..1493)
                     /note="5' Gap primer"
                     /label="5' Gap primer"
     misc_feature    3805..3825
                     /note="3' Gap primer"
                     /label="3' Gap primer"
     misc_feature    1494..3804
                     /note="Not in Gap Backbone PCR"
                     /label="Not in Gap Backbone PCR"
     misc_feature    4246..5151
                     /note="5 arm"
                     /label="5 arm"
     misc_feature    5179..5203
                     /note="B1 Gateway"
                     /label="B1 Gateway"
     misc_feature    5216..5263
                     /note="Frt"
                     /label="Frt"
     intron          5264..6138
                     /note="mouse En2 intron"
                     /label="mouse En2 intron"
     misc_feature    6136..6138
                     /note="Splice Acceptor"
                     /label="Splice Acceptor"
     exon            6139..6311
                     /note="mouse En2 exon"
                     /label="mouse En2 exon"
     misc_feature    6323..6916
                     /note="ECMV IRES"
                     /label="ECMV IRES"
     gene            6917..9977
                     /gene="lacZ"
                     /note="lacZ"
                     /label="lacZ"
     misc_feature    10016..10259
                     /note="SV40 polyadenylation site"
                     /label="SV40 polyadenylation site"
     misc_feature    10263..10296
                     /note="loxP"
                     /label="loxP"
     promoter        10323..10842
                     /note="human beta actin promoter"
                     /label="human beta actin promoter"
     gene            10868..11662
                     /gene="NeoR"
                     /note="NeoR"
                     /label="NeoR"
     misc_feature    11862..12103
                     /note="SV40 polyadenylation site"
                     /label="SV40 polyadenylation site"
     misc_feature    12120..12167
                     /note="Frt"
                     /label="Frt"
     misc_feature    12174..12207
                     /note="loxP"
                     /label="loxP"
     misc_feature    6153..6230
                     /note="FCHK std_gpr"
                     /label="FCHK std_gpr"
     misc_feature    12223..12243
                     /note="B2 Gateway"
                     /label="B2 Gateway"
     misc_feature    5152..12273
                     /note="Synthetic Cassette"
                     /label="Synthetic Cassette"
     exon            12681..12813
                     /db_xref="ENSEMBL:ENSMUSE00001264961"
                     /type="targeted"
                     /rank="2"
                     /note="target exon 1 ENSMUSE00001264961"
     misc_feature    12274..13038
                     /note="Critical Region"
                     /label="Critical Region"
     misc_feature    13062..13095
                     /note="Downstream LoxP"
                     /label="Downstream LoxP"
     misc_feature    13039..13118
                     /note="synthetic loxP region"
                     /label="synthetic loxP region"
     misc_feature    13119..14030
                     /note="3 arm"
                     /label="3 arm"
ORIGIN      
        1 gaattccgga tgagcattca tcaggcgggc aagaatgtga ataaaggccg gataaaactt
       61 gtgcttattt ttctttacgg tctttaaaaa ggccgtaata tccagctgaa cggtctggtt
      121 ataggtacat tgagcaactg actgaaatgc ctcaaaatgt tctttacgat gccattggga
      181 tatatcaacg gtggtatatc cagtgatttt tttctccatt ttagcttcct tagctcctga
      241 aaatctcgat aactcaaaaa atacgcccgg tagtgatctt atttcattat ggtgaaagtt
      301 ggaacctctt acgtgccgat caacgtctca ttttcgccaa aagttggccc agggcttccc
      361 ggtatcaaca gggacaccag gatttattta ttctgcgaag tgatcttccg tcacaggtat
      421 ttattcggcg caaagtgcgt cgggtgatgc tgccaactta ctgatttagt gtatgatggt
      481 gtttttgagg tgctccagtg gcttctgttt ctatcagctg tccctcctgt tcagctactg
      541 acggggtggt gcgtaacggc aaaagcaccg ccggacatca gcgctagcgg agtgtatact
      601 ggcttactat gttggcactg atgagggtgt cagtgaagtg cttcatgtgg caggagaaaa
      661 aaggctgcac cggtgcgtca gcagaatatg tgatacagga tatattccgc ttcctcgctc
      721 actgactcgc tacgctcggt cgttcgactg cggcgagcgg aaatggctta cgaacggggc
      781 ggagatttcc tggaagatgc caggaagata cttaacaggg aagtgagagg gccgcggcaa
      841 agccgttttt ccataggctc cgcccccctg acaagcatca cgaaatctga cgctcaaatc
      901 agtggtggcg aaacccgaca ggactataaa gataccaggc gtttccccct ggcggctccc
      961 tcgtgcgctc tcctgttcct gcctttcggt ttaccggtgt cattccgctg ttatggccgc
     1021 gtttgtctca ttccacgcct gacactcagt tccgggtagg cagttcgctc caagctggac
     1081 tgtatgcacg aaccccccgt tcagtccgac cgctgcgcct tatccggtaa ctatcgtctt
     1141 gagtccaacc cggaaagaca tgcaaaagca ccactggcag cagccactgg taattgattt
     1201 agaggagtta gtcttgaagt catgcgccgg ttaaggctaa actgaaagga caagttttgg
     1261 tgactgcgct cctccaagcc agttacctcg gttcaaagag ttggtagctc agagaacctt
     1321 cgaaaaaccg ccctgcaagg cggttttttc gttttcagag caagagatta cgcgcagacc
     1381 aaaacgatct caagaagatc atcttattaa tcagataaaa tatttctaga tttcagtgca
     1441 atttatctct tcaaatgtag cacctgaagt cagccccata cgatataagt tgtaattctc
     1501 atgtttgaca gcttatcatc gataagcttt aatgcggtag tttatcacag ttaaattgct
     1561 aacgcagtca ggcaccgtgt atgaaatcta acaatgcgct catcgtcatc ctcggcaccg
     1621 tcaccctgga tgctgtaggc ataggcttgg ttatgccggt actgccgggc ctcttgcggg
     1681 atatcgtcca ttccgacagc atcgccagtc actatggcgt gctgctagcg ctatatgcgt
     1741 tgatgcaatt tctatgcgca cccgttctcg gagcactgtc cgaccgcttt ggccgccgcc
     1801 cagtcctgct cgcttcgcta cttggagcca ctatcgacta cgcgatcatg gcgaccacac
     1861 ccgtcctgtg gatcctctac gccggacgca tcgtggccgg catcaccggc gccacaggtg
     1921 cggttgctgg cgcctatatc gccgacatca ccgatgggga agatcgggct cgccacttcg
     1981 ggctcatgag cgcttgtttc ggcgtgggta tggtggcagg ccccgtggcc gggggactgt
     2041 tgggcgccat ctccttgcat gcaccattcc ttgcggcggc ggtgctcaac ggcctcaacc
     2101 tactactggg ctgcttccta atgcaggagt cgcataaggg agagcgtcga ccgatgccct
     2161 tgagagcctt caacccagtc agctccttcc ggtgggcgcg gggcatgact atcgtcgccg
     2221 cacttatgac tgtcttcttt atcatgcaac tcgtaggaca ggtgccggca gcgctctggg
     2281 tcattttcgg cgaggaccgc tttcgctgga gcgcgacgat gatcggcctg tcgcttgcgg
     2341 tattcggaat cttgcacgcc ctcgctcaag ccttcgtcac tggtcccgcc accaaacgtt
     2401 tcggcgagaa gcaggccatt atcgccggca tggcggccga cgcgctgggc tacgtcttgc
     2461 tggcgttcgc gacgcgaggc tggatggcct tccccattat gattcttctc gcttccggcg
     2521 gcatcgggat gcccgcgttg caggccatgc tgtccaggca ggtagatgac gaccatcagg
     2581 gacagcttca aggatcgctc gcggctctta ccagcctaac ttcgatcatt ggaccgctga
     2641 tcgtcacggc gatttatgcc gcctcggcga gcacatggaa cgggttggca tggattgtag
     2701 gcgccgccct ataccttgtc tgcctccccg cgttgcgtcg cggtgcatgg agccgggcca
     2761 cctcgacctg aatggaagcc ggcggcacct cgctaacgga ttcaccactc caagaattgg
     2821 agccaatcaa ttcttgcgga gaactgtgaa tgcgcaaacc aacccttggc agaacatatc
     2881 catcgcgtcc gccatctcca gcagccgcac gcggcgcatc tcgggcagcg ttgggtcctg
     2941 gccacgggtg cgcatgatcg tgctcctgtc gttgaggacc cggctaggct ggcggggttg
     3001 ccttactggt tagcagaatg aatcaccgat acgcgagcga acgtgaagcg actgctgctg
     3061 caaaacgtct gcgacctgag caacaacatg aatggtcttc ggtttccgtg tttcgtaaag
     3121 tctggaaacg cggaagtccc ctacgtgctg ctgaagttgc ccgcaacaga gagtggaacc
     3181 aaccggtgat accacgatac tatgactgag agtcaacgcc atgagcggcc tcatttctta
     3241 ttctgagtta caacagtccg caccgctgtc cggtagctcc ttccggtggg cgcggggcat
     3301 gactatcgtc gccgcactta tgactgtctt ctttatcatg caactcgtag gacaggtgcc
     3361 ggcagcgccc aacagtcccc cggccacggg gcctgccacc atacccacgc cgaaacaagc
     3421 gccctgcacc attatgttcc ggatctgcat cgcaggatgc tgctggctac cctgtggaac
     3481 acctacatct gtattaacga agcgctaacc gtttttatca ggctctggga ggcagaataa
     3541 atgatcatat cgtcaattat tacctccacg gggagagcct gagcaaactg gcctcaggca
     3601 tttgagaagc acacggtcac actgcttccg gtagtcaata aaccggtaaa ccagcaatag
     3661 acataagcgg ctatttaacg accctgccct gaaccgacga ccgggtcgaa tttgctttcg
     3721 aatttctgcc attcatccgc ttattatcac ttattcaggc gtagcaccag gcgtttaagg
     3781 gcaccaataa ctgccttaaa aaaattacgc cccgccctgc cactcatcgc agtactgttg
     3841 taattcatta agcattctgc cgacatggaa gccatcacag acggcatgat gaacctgaat
     3901 cgccagcggc atcagcacct tgtcgccttg cgtataatat ttgcccatgg tgaaaacggg
     3961 ggcgaagaag ttgtccatat tggccacgtt taaatcaaaa ctggtgaaac tcacccaggg
     4021 attggctgag acgaaaaaca tattctcaat aaacccttta gggaaatagg ccaggttttc
     4081 accgtaacac gccacatctt gcgaatatat gtgtagaaac tgccggaaat cgtcgtggta
     4141 ttcactccag agcgatgaaa acgtttcagt ttgctcatgg aaaacggtgt aacaagggtg
     4201 aacactatcc catatcacca gctcaccgtc tttcattgcc atacggtccc caggtttcct
     4261 gtcatagttg gggtgggctg gacctcaggc ttttgtctgt gaacatctgg cctcatgggg
     4321 cttctctctg aggagtcaga gggctgtggc ctctcacctg aaatctggtg gcccactgca
     4381 ccagaacatg cttagatctg aactcactgt tcctttatgt ggtttaatta gcagctctca
     4441 gtgcccagtg tgagcctgac tgcccaagga gtatacatgc atcgattcat cccacaaggt
     4501 gtggttaaag gagggcagcg agcaagcgtt tgccaccacc tgcaaaaaac cttaaacatg
     4561 gctgctgtgg gaacagctca agagccctgt ggacgttaac cttgcttaga gattcgaaca
     4621 ctgaggctga gctcataact ggtgtggcta agtctgtccc attccaagga gggacttctc
     4681 cctgtctcct ccagcccgtc actggctcct agcatgcaga gaactgggcc atacccccca
     4741 ttccaggatg tagacagcag ggctctacac ctccccaaca caaccgtctc acatgcacat
     4801 gcacacacgg acacgtagag acaaacacac agggacacac acacggatac acacacccag
     4861 acatagatag tagggctgtg aacctcccac ccctcccaca ctctcttcaa gacacagcag
     4921 gactgtacac agcaggacac agtgggtggt gatctgtata tccacccacc atgccacacg
     4981 agctgtgttt ccattggtta cttgatgggc gcaacataga gcccagggga aggaagtagt
     5041 tgtgccatct gaaacaggat ggccatgcat ggactgagct ctggagaaca agatggcctt
     5101 gagtggtggg aagtaaggca ttcctggtct ctactagaaa acgtgtgtag aaaggcgcat
     5161 aacgatacca cgatatcaac aagtttgtac aaaaaagcag gctggcgccg gaaccgaagt
     5221 tcctattccg aagttcctat tctctagaaa gtataggaac ttcgaaccct ttcccacacc
     5281 accctccaca cttgccccaa acactgccaa ctatgtagga ggaaggggtt gggactaaca
     5341 gaagaacccg ttgtggggaa gctgttggga gggtcacttt atgttcttgc ccaaggtcag
     5401 ttgggtggcc tgcttctgat gaggtggtcc caaggtctgg ggtagaaggt gagagggaca
     5461 ggccaccaag gtcagccccc cccccctatc ccataggagc caggtccctc tcctggacag
     5521 gaagactgaa ggggagatgc cagagactca gtgaagcctg gggtacccta ttggagtcct
     5581 tcaaggaaac aaacttggcc tcaccaggcc tcagccttgg ctcctcctgg gaactctact
     5641 gcccttggga tccccttgta gttgtgggtt acataggaag ggggacggga ttccccttga
     5701 ctggctagcc tactcttttc ttcagtcttc tccatctcct ctcacctgtc tctcgaccct
     5761 ttccctagga tagacttgga aaaagataag gggagaaaac aaatgcaaac gaggccagaa
     5821 agattttggc tgggcattcc ttccgctagc ttttattggg atcccctagt ttgtgatagg
     5881 ccttttagct acatctgcca atccatctca ttttcacaca cacacacacc actttccttc
     5941 tggtcagtgg gcacatgtcc agcctcaagt ttatatcacc acccccaatg cccaacactt
     6001 gtatggcctt gggcgggtca tccccccccc cacccccagt atctgcaacc tcaagctagc
     6061 ttgggtgcgt tggttgtgga taagtagcta gactccagca accagtaacc tctgcccttt
     6121 ctcctccatg acaaccaggt cccaggtccc gaaaaccaaa gaagaagaac cctaacaaag
     6181 aggacaagcg gcctcgcaca gccttcactg ctgagcagct ccagaggctc aaggctgagt
     6241 ttcagaccaa caggtacctg acagagcagc ggcgccagag tctggcacag gagctcggta
     6301 cccggaagat ctggactcta gagaattccg cccctctccc tccccccccc ctaacgttac
     6361 tggccgaagc cgcttggaat aaggccggtg tgcgtttgtc tatatgttat tttccaccat
     6421 attgccgtct tttggcaatg tgagggcccg gaaacctggc cctgtcttct tgacgagcat
     6481 tcctaggggt ctttcccctc tcgccaaagg aatgcaaggt ctgttgaatg tcgtgaagga
     6541 agcagttcct ctggaagctt cttgaagaca aacaacgtct gtagcgaccc tttgcaggca
     6601 gcggaacccc ccacctggcg acaggtgcct ctgcggccaa aagccacgtg tataagatac
     6661 acctgcaaag gcggcacaac cccagtgcca cgttgtgagt tggatagttg tggaaagagt
     6721 caaatggctc tcctcaagcg tattcaacaa ggggctgaag gatgcccaga aggtacccca
     6781 ttgtatggga tctgatctgg ggcctcggtg cacatgcttt acatgtgttt agtcgaggtt
     6841 aaaaaacgtc taggcccccc gaaccacggg gacgtggttt tcctttgaaa aacacgatga
     6901 taagcttgcc acaaccatgg aagatcccgt cgttttacaa cgtcgtgact gggaaaaccc
     6961 tggcgttacc caacttaatc gccttgcagc acatccccct ttcgccagct ggcgtaatag
     7021 cgaagaggcc cgcaccgatc gcccttccca acagttgcgc agcctgaatg gcgaatggcg
     7081 ctttgcctgg tttccggcac cagaagcggt gccggaaagc tggctggagt gcgatcttcc
     7141 tgaggccgat actgtcgtcg tcccctcaaa ctggcagatg cacggttacg atgcgcccat
     7201 ctacaccaac gtgacctatc ccattacggt caatccgccg tttgttccca cggagaatcc
     7261 gacgggttgt tactcgctca catttaatgt tgatgaaagc tggctacagg aaggccagac
     7321 gcgaattatt tttgatggcg ttaactcggc gtttcatctg tggtgcaacg ggcgctgggt
     7381 cggttacggc caggacagtc gtttgccgtc tgaatttgac ctgagcgcat ttttacgcgc
     7441 cggagaaaac cgcctcgcgg tgatggtgct gcgctggagt gacggcagtt atctggaaga
     7501 tcaggatatg tggcggatga gcggcatttt ccgtgacgtc tcgttgctgc ataaaccgac
     7561 tacacaaatc agcgatttcc atgttgccac tcgctttaat gatgatttca gccgcgctgt
     7621 actggaggct gaagttcaga tgtgcggcga gttgcgtgac tacctacggg taacagtttc
     7681 tttatggcag ggtgaaacgc aggtcgccag cggcaccgcg cctttcggcg gtgaaattat
     7741 cgatgagcgt ggtggttatg ccgatcgcgt cacactacgt ctgaacgtcg aaaacccgaa
     7801 actgtggagc gccgaaatcc cgaatctcta tcgtgcggtg gttgaactgc acaccgccga
     7861 cggcacgctg attgaagcag aagcctgcga tgtcggtttc cgcgaggtgc ggattgaaaa
     7921 tggtctgctg ctgctgaacg gcaagccgtt gctgattcga ggcgttaacc gtcacgagca
     7981 tcatcctctg catggtcagg tcatggatga gcagacgatg gtgcaggata tcctgctgat
     8041 gaagcagaac aactttaacg ccgtgcgctg ttcgcattat ccgaaccatc cgctgtggta
     8101 cacgctgtgc gaccgctacg gcctgtatgt ggtggatgaa gccaatattg aaacccacgg
     8161 catggtgcca atgaatcgtc tgaccgatga tccgcgctgg ctaccggcga tgagcgaacg
     8221 cgtaacgcga atggtgcagc gcgatcgtaa tcacccgagt gtgatcatct ggtcgctggg
     8281 gaatgaatca ggccacggcg ctaatcacga cgcgctgtat cgctggatca aatctgtcga
     8341 tccttcccgc ccggtgcagt atgaaggcgg cggagccgac accacggcca ccgatattat
     8401 ttgcccgatg tacgcgcgcg tggatgaaga ccagcccttc ccggctgtgc cgaaatggtc
     8461 catcaaaaaa tggctttcgc tacctggaga gacgcgcccg ctgatccttt gcgaatacgc
     8521 ccacgcgatg ggtaacagtc ttggcggttt cgctaaatac tggcaggcgt ttcgtcagta
     8581 tccccgttta cagggcggct tcgtctggga ctgggtggat cagtcgctga ttaaatatga
     8641 tgaaaacggc aacccgtggt cggcttacgg cggtgatttt ggcgatacgc cgaacgatcg
     8701 ccagttctgt atgaacggtc tggtctttgc cgaccgcacg ccgcatccag cgctgacgga
     8761 agcaaaacac cagcagcagt ttttccagtt ccgtttatcc gggcaaacca tcgaagtgac
     8821 cagcgaatac ctgttccgtc atagcgataa cgagctcctg cactggatgg tggcgctgga
     8881 tggtaagccg ctggcaagcg gtgaagtgcc tctggatgtc gctccacaag gtaaacagtt
     8941 gattgaactg cctgaactac cgcagccgga gagcgccggg caactctggc tcacagtacg
     9001 cgtagtgcaa ccgaacgcga ccgcatggtc agaagccggg cacatcagcg cctggcagca
     9061 gtggcgtctg gcggaaaacc tcagtgtgac gctccccgcc gcgtcccacg ccatcccgca
     9121 tctgaccacc agcgaaatgg atttttgcat cgagctgggt aataagcgtt ggcaatttaa
     9181 ccgccagtca ggctttcttt cacagatgtg gattggcgat aaaaaacaac tgctgacgcc
     9241 gctgcgcgat cagttcaccc gtgcaccgct ggataacgac attggcgtaa gtgaagcgac
     9301 ccgcattgac cctaacgcct gggtcgaacg ctggaaggcg gcgggccatt accaggccga
     9361 agcagcgttg ttgcagtgca cggcagatac acttgctgat gcggtgctga ttacgaccgc
     9421 tcacgcgtgg cagcatcagg ggaaaacctt atttatcagc cggaaaacct accggattga
     9481 tggtagtggt caaatggcga ttaccgttga tgttgaagtg gcgagcgata caccgcatcc
     9541 ggcgcggatt ggcctgaact gccagctggc gcaggtagca gagcgggtaa actggctcgg
     9601 attagggccg caagaaaact atcccgaccg ccttactgcc gcctgttttg accgctggga
     9661 tctgccattg tcagacatgt ataccccgta cgtcttcccg agcgaaaacg gtctgcgctg
     9721 cgggacgcgc gaattgaatt atggcccaca ccagtggcgc ggcgacttcc agttcaacat
     9781 cagccgctac agtcaacagc aactgatgga aaccagccat cgccatctgc tgcacgcgga
     9841 agaaggcaca tggctgaata tcgacggttt ccatatgggg attggtggcg acgactcctg
     9901 gagcccgtca gtatcggcgg aattccagct gagcgccggt cgctaccatt accagttggt
     9961 ctggtgtcaa aaataataat aaccgggcag gggggatcta agctctagat aagtaatgat
    10021 cataatcagc catatcacat ctgtagaggt tttacttgct ttaaaaaacc tcccacacct
    10081 ccccctgaac ctgaaacata aaatgaatgc aattgttgtt gttaacttgt ttattgcagc
    10141 ttataatggt tacaaataaa gcaatagcat cacaaatttc acaaataaag catttttttc
    10201 actgcattct agttgtggtt tgtccaaact catcaatgta tcttatcatg tctggatccg
    10261 gaataacttc gtatagcata cattatacga agttatgttt aaacggcgcg ccccggaatt
    10321 cgccttctgc aggagcgtac agaacccagg gccctggcac ccgtgcagac cctggcccac
    10381 cccacctggg cgctcagtgc ccaagagatg tccacaccta ggatgtcccg cggtgggtgg
    10441 ggggcccgag agacgggcag gccgggggca ggcctggcca tgcggggccg aaccgggcac
    10501 tgcccagcgt gggcgcgggg gccacggcgc gcgcccccag cccccgggcc cagcacccca
    10561 aggcggccaa cgccaaaact ctccctcctc ctcttcctca atctcgctct cgctcttttt
    10621 ttttttcgca aaaggagggg agagggggta aaaaaatgct gcactgtgcg gcgaagccgg
    10681 tgagtgagcg gcgcggggcc aatcagcgtg cgccgttccg aaagttgcct tttatggctc
    10741 gagcggccgc ggcggcgccc tataaaaccc agcggcgcga cgcgccacca ccgccgagac
    10801 cgcgtccgcc ccgcgagcac agagcctcgc ctttgccgat cctctagagt cgagatccgc
    10861 cgccaccatg attgaacaag atggattgca cgcaggttct ccggccgctt gggtggagag
    10921 gctattcggc tatgactggg cacaacagac aatcggctgc tctgatgccg ccgtgttccg
    10981 gctgtcagcg caggggcgcc cggttctttt tgtcaagacc gacctgtccg gtgccctgaa
    11041 tgaactgcag gacgaggcag cgcggctatc gtggctggcc acgacgggcg ttccttgcgc
    11101 agctgtgctc gacgttgtca ctgaagcggg aagggactgg ctgctattgg gcgaagtgcc
    11161 ggggcaggat ctcctgtcat ctcaccttgc tcctgccgag aaagtatcca tcatggctga
    11221 tgcaatgcgg cggctgcata cgcttgatcc ggctacctgc ccattcgacc accaagcgaa
    11281 acatcgcatc gagcgagcac gtactcggat ggaagccggt cttgtcgatc aggatgatct
    11341 ggacgaagag catcaggggc tcgcgccagc cgaactgttc gccaggctca aggcgcgcat
    11401 gcccgacggc gaggatctcg tcgtgaccca tggcgatgcc tgcttgccga atatcatggt
    11461 ggaaaatggc cgcttttctg gattcatcga ctgtggccgg ctgggtgtgg cggaccgcta
    11521 tcaggacata gcgttggcta cccgtgatat tgctgaagag cttggcggcg aatgggctga
    11581 ccgcttcctc gtgctttacg gtatcgccgc tcccgattcg cagcgcatcg ccttctatcg
    11641 ccttcttgac gagttcttct gagcgggact ctggggttcg aaatgaccga ccaagcgacg
    11701 cccaacctgc catcacgaga tttcgattcc accgccgcct tctatgaaag gttgggcttc
    11761 ggaatcgttt tccgggacgc cggctggatg atcctccagc gcggggatct catgctggag
    11821 ttcttcgccc accccccgga tctaagctct agataagtaa tgatcataat cagccatatc
    11881 acatctgtag aggttttact tgctttaaaa aacctcccac acctccccct gaacctgaaa
    11941 cataaaatga atgcaattgt tgttgttaac ttgtttattg cagcttataa tggttacaaa
    12001 taaagcaata gcatcacaaa tttcacaaat aaagcatttt tttcactgca ttctagttgt
    12061 ggtttgtcca aactcatcaa tgtatcttat catgtctgga tccgggggta ccgcgtcgag
    12121 aagttcctat tccgaagttc ctattctcta gaaagtatag gaacttcgtc gagataactt
    12181 cgtatagcat acattatacg aagttatgtc gagatatcta gacccagctt tcttgtacaa
    12241 agtggttgat atctctatag tcgcagtagg cggcgtcagg tctcaggatt ctatgaactt
    12301 tctcattgct gcaaacatga atcccagtgg gccccagcct cagacctcca agaatccagg
    12361 caggttatga cagggctggg aggtctgttc cagctcacat cctttctcag gacttctgca
    12421 ggtaccctga gctactggat tgagttgggg actcctggat attcccagga cctctgccag
    12481 ctcctgatga ctctggccca gggcctccct gtggctttct ctccttgtgt cattgctgtg
    12541 gtccagtggc cagggttgag ggtgaactct ggctggtgat ggcctatcag tgggaggggc
    12601 tatgcttaca tcagcaaggg gtggggctgt gctagtcaga gtttcctgga catccctctt
    12661 ctcactgttg tccctcctag gtgagtgtgc ccaggtatgc ggctgcaacg agacagggat
    12721 gctggagagg ctgcctcgct gtgggaaagc cttcgctgac atgatgcaga aggtggctgt
    12781 ctggaagtgg tgcaacctgt cggagttcat cgtgtgagtg cccagctggt cacgggaccc
    12841 agccattgtg ccgcatgcct agccctgtac cttgccccct cccatacttc tgctcacgat
    12901 cctgggcaca ctcaccctca ggcctcccat aatccccacc catctctgcc cacacactgc
    12961 tctgagctgc aggggtatct ggggtctgtt tggcttagcc acatagagct gtgagaacag
    13021 ttgtgggcag tgtttctgga gatggcgcaa cgcaattaat gataacttcg tatagcatac
    13081 attatacgaa gttatggtct gagctcgcca tcagttcaat cttaacacac atggagagga
    13141 ggggcctttg aggcaaaagg tttttctggg gtctttatga ctccctgtcc cagatgccct
    13201 gagaaccggg tcatctccag ggcggcatca gaattgaagc tcagagcggg ctctgagtct
    13261 ggacaacgat tctgggccct tgcttctggt tcttccttgt aaaggtcacc cgtgaggtca
    13321 caggtctgtg gtttaggctt tgagaaccag cttagagtga atctggtgga gtgactgccc
    13381 gggcagagtg gacacagagg acttgggact ccggtattat gtccctccca ctttccatcc
    13441 tgagtctgat gcttctggca attcagatcg agtgacactt ttaaagctac ttgatgggag
    13501 tagctctttc ctgtgaatgg gcaggtcccc actcctgcct tgttgggagc agctctttcc
    13561 tgtgaatggg cgggtcccca ctccttcctg ggctagcaca ggaaggagga ggtgggtcca
    13621 cgtcctgacc ccatgggact ctgggtcagg atcctctttc tcctgagttt gtccttcatc
    13681 tgaacgggcc tggggaagta ccatcctggg cagagatgct ggctatgggc agacattcgt
    13741 cctctcagct tcctcctgag cctcttaggt gacctcagcc tgaaagaccc caacagcagg
    13801 gaggccacaa cctccagagg gtgctcgctg catcctggac cagggggcta ctcggaagtc
    13861 cttatacaca tcagactgaa ctctggatcc tggtgtctgt ggtccttgcc agcctactga
    13921 acctctgaaa gtctgataga gtagatgagg cggatcataa gaggttcccc gggagctttt
    13981 cccacatttg ctcagacgag cagttgtctt gcgttctatc tgatggggca
//
