# Supplementary material for: CRISPR-Cas9 enables conditional mutagenesis of challenging loci
Source: Sci Rep. 2016 Sep 1;6:32326. doi: 10.1038/srep32326 (PMC5007477; doi:10.1038/srep32326)
Supplement: Supplementary File 3 [file srep32326-s3.zip › gb/HEP01011_A05_vector.gb]

LOCUS       1014543#L1L2_Bact_P#pAYAC184        14416 bp    dna     circular UNK 
ACCESSION   unknown
SOURCE      Mus musculus
  ORGANISM  Mus musculus
            Eukaryota; Metazoa; Chordata; Craniata; Vertebrata; Euteleostomi;
            Mammalia; Eutheria; Euarchontoglires; Glires; Rodentia;
            Sciurognathi; Muroidea; Muridae; Murinae; Mus.
COMMENT     cassette: L1L2_Bact_P
COMMENT     design_id: 1014543
COMMENT     backbone: pAYAC184
COMMENT     transcript_id: ENSMUST00000026667
FEATURES             Location/Qualifiers
     source          1..4245
                     /mol_type="other DNA"
                     /dnas_title="pacyc184CleanwithGprimers"
                     /organism="Cloning vector pACYC184"
     gene            complement(1..4245)
                     /gene="cat"
     CDS             complement(1..4245)
                     /codon_start=1
                     /gene="cat"
                     /translation="MEKKITGYTTVDISQWHRKEHFEAFQSVAQCTYNQTVQLDITAF
                     LKTVKKNKHKFYPAFIHILARLMNAHPEFRMAMKDGELVIWDSVHPCYTVFHEQTETF
                     SSLWSEYHDDFRQFLHIYSQDVACYGENLAYFPKGFIENMFFVSANPWVSFTSFDLNV
                     ANMDNFFAPVFTMGKYYTQGDKVLMPLAIQVHHAVCDGFHVGRMLNELQQYCDEWQGG
                     A"
                     /product="chloramphenicol acetyltransferase"
                     /note="camR (confers resistance to chloramphenicol)"
                     /label="camR (confers resistance to chloramphenicol)"
     -10_signal      complement(286..291)
                     /note="cat promoter (counter-clockwise); CATATT"
                     /label="cat promoter (counter-clockwise); CATATT"
     -35_signal      complement(309..314)
                     /note="cat promoter (counter-clockwise); ACGTAA"
                     /label="cat promoter (counter-clockwise); ACGTAA"
     rep_origin      complement(848..1393)
                     /note="p15A origin of replication (clockwise) (RNAII -35
                     to RNA/DNA switch point)"
                     /label="p15A origin of replication (clockwise) (RNAII -35
     -35_signal      1505..1510
                     /note="tet promoter (clockwise); TTGACA"
                     /label="tet promoter (clockwise); TTGACA"
     -10_signal      1528..1533
                     /note="tet promoter (clockwise); TTTAAT; transcript start
                     1540"
                     /label="tet promoter (clockwise); TTTAAT; transcript start
     gene            1581..2771
                     /gene="tet"
     CDS             1581..2771
                     /codon_start=1
                     /gene="tet"
                     /translation="MKSNNALIVILGTVTLDAVGIGLVMPVLPGLLRDIVHSDSIASH
                     YGVLLALYALMQFLCAPVLGALSDRFGRRPVLLASLLGATIDYAIMATTPVLWILYAG
                     RIVAGITGATGAVAGAYIADITDGEDRARHFGLMSACFGVGMVAGPVAGGLLGAISLH
                     APFLAAAVLNGLNLLLGCFLMQESHKGERRPMPLRAFNPVSSFRWARGMTIVAALMTV
                     FFIMQLVGQVPAALWVIFGEDRFRWSATMIGLSLAVFGILHALAQAFVTGPATKRFGE
                     KQAIIAGMAADALGYVLLAFATRGWMAFPIMILLASGGIGMPALQAMLSRQVDDDHQG
                     QLQGSLAALTSLTSIIGPLIVTAIYAASASTWNGLAWIVGAALYLVCLPALRRGAWSR
                     ATST"
                     /product="tetracycline efflux protein, class C"
                     /note="tetR (confers resistance to tetracycline)"
                     /label="tetR (confers resistance to tetracycline)"
     misc_feature    complement(1473..1493)
                     /note="5' Gap primer"
                     /label="5' Gap primer"
     misc_feature    3805..3825
                     /note="3' Gap primer"
                     /label="3' Gap primer"
     misc_feature    1494..3804
                     /note="Not in Gap Backbone PCR"
                     /label="Not in Gap Backbone PCR"
     misc_feature    4246..5234
                     /note="5 arm"
                     /label="5 arm"
     misc_feature    5262..5286
                     /note="B1 Gateway"
                     /label="B1 Gateway"
     misc_feature    5299..5346
                     /note="Frt"
                     /label="Frt"
     intron          5347..6221
                     /note="mouse En2 intron"
                     /label="mouse En2 intron"
     misc_feature    6219..6221
                     /note="Splice Acceptor"
                     /label="Splice Acceptor"
     exon            6222..6394
                     /note="mouse En2 exon"
                     /label="mouse En2 exon"
     misc_feature    6406..6999
                     /note="ECMV IRES"
                     /label="ECMV IRES"
     gene            7000..10060
                     /gene="lacZ"
                     /note="lacZ"
                     /label="lacZ"
     misc_feature    10099..10342
                     /note="SV40 polyadenylation site"
                     /label="SV40 polyadenylation site"
     misc_feature    10346..10379
                     /note="loxP"
                     /label="loxP"
     promoter        10406..10925
                     /note="human beta actin promoter"
                     /label="human beta actin promoter"
     gene            10951..11745
                     /gene="NeoR"
                     /note="NeoR"
                     /label="NeoR"
     misc_feature    11945..12186
                     /note="SV40 polyadenylation site"
                     /label="SV40 polyadenylation site"
     misc_feature    12203..12250
                     /note="Frt"
                     /label="Frt"
     misc_feature    12257..12290
                     /note="loxP"
                     /label="loxP"
     misc_feature    6236..6313
                     /note="FCHK std_gpr"
                     /label="FCHK std_gpr"
     misc_feature    12306..12326
                     /note="B2 Gateway"
                     /label="B2 Gateway"
     misc_feature    5235..12356
                     /note="Synthetic Cassette"
                     /label="Synthetic Cassette"
     exon            12808..12880
                     /db_xref="ENSEMBL:ENSMUSE00000151861"
                     /type="targeted"
                     /rank="2"
                     /note="target exon 1 ENSMUSE00000151861"
     misc_feature    12357..13122
                     /note="Critical Region"
                     /label="Critical Region"
     misc_feature    13146..13179
                     /note="Downstream LoxP"
                     /label="Downstream LoxP"
     misc_feature    13123..13202
                     /note="synthetic loxP region"
                     /label="synthetic loxP region"
     misc_feature    13203..14416
                     /note="3 arm"
                     /label="3 arm"
ORIGIN      
        1 gaattccgga tgagcattca tcaggcgggc aagaatgtga ataaaggccg gataaaactt
       61 gtgcttattt ttctttacgg tctttaaaaa ggccgtaata tccagctgaa cggtctggtt
      121 ataggtacat tgagcaactg actgaaatgc ctcaaaatgt tctttacgat gccattggga
      181 tatatcaacg gtggtatatc cagtgatttt tttctccatt ttagcttcct tagctcctga
      241 aaatctcgat aactcaaaaa atacgcccgg tagtgatctt atttcattat ggtgaaagtt
      301 ggaacctctt acgtgccgat caacgtctca ttttcgccaa aagttggccc agggcttccc
      361 ggtatcaaca gggacaccag gatttattta ttctgcgaag tgatcttccg tcacaggtat
      421 ttattcggcg caaagtgcgt cgggtgatgc tgccaactta ctgatttagt gtatgatggt
      481 gtttttgagg tgctccagtg gcttctgttt ctatcagctg tccctcctgt tcagctactg
      541 acggggtggt gcgtaacggc aaaagcaccg ccggacatca gcgctagcgg agtgtatact
      601 ggcttactat gttggcactg atgagggtgt cagtgaagtg cttcatgtgg caggagaaaa
      661 aaggctgcac cggtgcgtca gcagaatatg tgatacagga tatattccgc ttcctcgctc
      721 actgactcgc tacgctcggt cgttcgactg cggcgagcgg aaatggctta cgaacggggc
      781 ggagatttcc tggaagatgc caggaagata cttaacaggg aagtgagagg gccgcggcaa
      841 agccgttttt ccataggctc cgcccccctg acaagcatca cgaaatctga cgctcaaatc
      901 agtggtggcg aaacccgaca ggactataaa gataccaggc gtttccccct ggcggctccc
      961 tcgtgcgctc tcctgttcct gcctttcggt ttaccggtgt cattccgctg ttatggccgc
     1021 gtttgtctca ttccacgcct gacactcagt tccgggtagg cagttcgctc caagctggac
     1081 tgtatgcacg aaccccccgt tcagtccgac cgctgcgcct tatccggtaa ctatcgtctt
     1141 gagtccaacc cggaaagaca tgcaaaagca ccactggcag cagccactgg taattgattt
     1201 agaggagtta gtcttgaagt catgcgccgg ttaaggctaa actgaaagga caagttttgg
     1261 tgactgcgct cctccaagcc agttacctcg gttcaaagag ttggtagctc agagaacctt
     1321 cgaaaaaccg ccctgcaagg cggttttttc gttttcagag caagagatta cgcgcagacc
     1381 aaaacgatct caagaagatc atcttattaa tcagataaaa tatttctaga tttcagtgca
     1441 atttatctct tcaaatgtag cacctgaagt cagccccata cgatataagt tgtaattctc
     1501 atgtttgaca gcttatcatc gataagcttt aatgcggtag tttatcacag ttaaattgct
     1561 aacgcagtca ggcaccgtgt atgaaatcta acaatgcgct catcgtcatc ctcggcaccg
     1621 tcaccctgga tgctgtaggc ataggcttgg ttatgccggt actgccgggc ctcttgcggg
     1681 atatcgtcca ttccgacagc atcgccagtc actatggcgt gctgctagcg ctatatgcgt
     1741 tgatgcaatt tctatgcgca cccgttctcg gagcactgtc cgaccgcttt ggccgccgcc
     1801 cagtcctgct cgcttcgcta cttggagcca ctatcgacta cgcgatcatg gcgaccacac
     1861 ccgtcctgtg gatcctctac gccggacgca tcgtggccgg catcaccggc gccacaggtg
     1921 cggttgctgg cgcctatatc gccgacatca ccgatgggga agatcgggct cgccacttcg
     1981 ggctcatgag cgcttgtttc ggcgtgggta tggtggcagg ccccgtggcc gggggactgt
     2041 tgggcgccat ctccttgcat gcaccattcc ttgcggcggc ggtgctcaac ggcctcaacc
     2101 tactactggg ctgcttccta atgcaggagt cgcataaggg agagcgtcga ccgatgccct
     2161 tgagagcctt caacccagtc agctccttcc ggtgggcgcg gggcatgact atcgtcgccg
     2221 cacttatgac tgtcttcttt atcatgcaac tcgtaggaca ggtgccggca gcgctctggg
     2281 tcattttcgg cgaggaccgc tttcgctgga gcgcgacgat gatcggcctg tcgcttgcgg
     2341 tattcggaat cttgcacgcc ctcgctcaag ccttcgtcac tggtcccgcc accaaacgtt
     2401 tcggcgagaa gcaggccatt atcgccggca tggcggccga cgcgctgggc tacgtcttgc
     2461 tggcgttcgc gacgcgaggc tggatggcct tccccattat gattcttctc gcttccggcg
     2521 gcatcgggat gcccgcgttg caggccatgc tgtccaggca ggtagatgac gaccatcagg
     2581 gacagcttca aggatcgctc gcggctctta ccagcctaac ttcgatcatt ggaccgctga
     2641 tcgtcacggc gatttatgcc gcctcggcga gcacatggaa cgggttggca tggattgtag
     2701 gcgccgccct ataccttgtc tgcctccccg cgttgcgtcg cggtgcatgg agccgggcca
     2761 cctcgacctg aatggaagcc ggcggcacct cgctaacgga ttcaccactc caagaattgg
     2821 agccaatcaa ttcttgcgga gaactgtgaa tgcgcaaacc aacccttggc agaacatatc
     2881 catcgcgtcc gccatctcca gcagccgcac gcggcgcatc tcgggcagcg ttgggtcctg
     2941 gccacgggtg cgcatgatcg tgctcctgtc gttgaggacc cggctaggct ggcggggttg
     3001 ccttactggt tagcagaatg aatcaccgat acgcgagcga acgtgaagcg actgctgctg
     3061 caaaacgtct gcgacctgag caacaacatg aatggtcttc ggtttccgtg tttcgtaaag
     3121 tctggaaacg cggaagtccc ctacgtgctg ctgaagttgc ccgcaacaga gagtggaacc
     3181 aaccggtgat accacgatac tatgactgag agtcaacgcc atgagcggcc tcatttctta
     3241 ttctgagtta caacagtccg caccgctgtc cggtagctcc ttccggtggg cgcggggcat
     3301 gactatcgtc gccgcactta tgactgtctt ctttatcatg caactcgtag gacaggtgcc
     3361 ggcagcgccc aacagtcccc cggccacggg gcctgccacc atacccacgc cgaaacaagc
     3421 gccctgcacc attatgttcc ggatctgcat cgcaggatgc tgctggctac cctgtggaac
     3481 acctacatct gtattaacga agcgctaacc gtttttatca ggctctggga ggcagaataa
     3541 atgatcatat cgtcaattat tacctccacg gggagagcct gagcaaactg gcctcaggca
     3601 tttgagaagc acacggtcac actgcttccg gtagtcaata aaccggtaaa ccagcaatag
     3661 acataagcgg ctatttaacg accctgccct gaaccgacga ccgggtcgaa tttgctttcg
     3721 aatttctgcc attcatccgc ttattatcac ttattcaggc gtagcaccag gcgtttaagg
     3781 gcaccaataa ctgccttaaa aaaattacgc cccgccctgc cactcatcgc agtactgttg
     3841 taattcatta agcattctgc cgacatggaa gccatcacag acggcatgat gaacctgaat
     3901 cgccagcggc atcagcacct tgtcgccttg cgtataatat ttgcccatgg tgaaaacggg
     3961 ggcgaagaag ttgtccatat tggccacgtt taaatcaaaa ctggtgaaac tcacccaggg
     4021 attggctgag acgaaaaaca tattctcaat aaacccttta gggaaatagg ccaggttttc
     4081 accgtaacac gccacatctt gcgaatatat gtgtagaaac tgccggaaat cgtcgtggta
     4141 ttcactccag agcgatgaaa acgtttcagt ttgctcatgg aaaacggtgt aacaagggtg
     4201 aacactatcc catatcacca gctcaccgtc tttcattgcc atacgggaac agaaaaagaa
     4261 ccccctgtca tgttttaaac gcctgggtaa agattttgag attcattcct aaataccgct
     4321 ggaagccact gcagggctct aagcaaaatt gacaggatcg ggcttacagt ttgaaagttt
     4381 atcttggtgt ctggatttgg agttagaaga ggaggcgggg gtgatggccg gactgtagaa
     4441 gagagatgct gatgttgtcg ttgagttgga gctggatttt tttttttttt tttttttttt
     4501 gagtgaatgg tcggtcatgc tgctggtgtg tgtttaggag catttaaggg aggccaaatg
     4561 agctttgtct ttttgtttct gtccttttct tttttccttt ttttttttga gactttctct
     4621 ttggagccct ggccgtcctg gaattctttg tagaccaggc tggcctcaaa ctcagagatt
     4681 ccctgcctct gcctcccaga tggtggggtt aaaggtgtgc cacaccaagc caggattgtt
     4741 gttgttgttg ttgttttgag gtagggtctc tacctagccc tagctgccct ggaactcact
     4801 agaccaggaa gattggtccc tcccattttt aatgataccc agcttgggtt ttcggtaatc
     4861 ccagatgtag gcaagttggc agccaagaat agcattacaa gtcctgtgtt gagctggcaa
     4921 gtgtcactag ctacatctta aaagagtgta aaaataaact acaacaagcc agtctcacag
     4981 ctttaatccc agcacttggg agacagaggt cagtctacaa agtgagttca agatagccag
     5041 ggctctgtta cttagagaaa ccctatcttg aacaacccct caccaccccc ccaccacccc
     5101 cacacacacc aaagcaaacc aacaacatct tttctgtata aattatgtct gcttatttgg
     5161 aaagtacttg tgtttttgtt gttgtttgtt ttgagacagg tctctacata gtcttgtctg
     5221 tcctggaaca ctctaaggcg cataacgata ccacgatatc aacaagtttg tacaaaaaag
     5281 caggctggcg ccggaaccga agttcctatt ccgaagttcc tattctctag aaagtatagg
     5341 aacttcgaac cctttcccac accaccctcc acacttgccc caaacactgc caactatgta
     5401 ggaggaaggg gttgggacta acagaagaac ccgttgtggg gaagctgttg ggagggtcac
     5461 tttatgttct tgcccaaggt cagttgggtg gcctgcttct gatgaggtgg tcccaaggtc
     5521 tggggtagaa ggtgagaggg acaggccacc aaggtcagcc ccccccccct atcccatagg
     5581 agccaggtcc ctctcctgga caggaagact gaaggggaga tgccagagac tcagtgaagc
     5641 ctggggtacc ctattggagt ccttcaagga aacaaacttg gcctcaccag gcctcagcct
     5701 tggctcctcc tgggaactct actgcccttg ggatcccctt gtagttgtgg gttacatagg
     5761 aagggggacg ggattcccct tgactggcta gcctactctt ttcttcagtc ttctccatct
     5821 cctctcacct gtctctcgac cctttcccta ggatagactt ggaaaaagat aaggggagaa
     5881 aacaaatgca aacgaggcca gaaagatttt ggctgggcat tccttccgct agcttttatt
     5941 gggatcccct agtttgtgat aggcctttta gctacatctg ccaatccatc tcattttcac
     6001 acacacacac accactttcc ttctggtcag tgggcacatg tccagcctca agtttatatc
     6061 accaccccca atgcccaaca cttgtatggc cttgggcggg tcatcccccc ccccaccccc
     6121 agtatctgca acctcaagct agcttgggtg cgttggttgt ggataagtag ctagactcca
     6181 gcaaccagta acctctgccc tttctcctcc atgacaacca ggtcccaggt cccgaaaacc
     6241 aaagaagaag aaccctaaca aagaggacaa gcggcctcgc acagccttca ctgctgagca
     6301 gctccagagg ctcaaggctg agtttcagac caacaggtac ctgacagagc agcggcgcca
     6361 gagtctggca caggagctcg gtacccggaa gatctggact ctagagaatt ccgcccctct
     6421 ccctcccccc cccctaacgt tactggccga agccgcttgg aataaggccg gtgtgcgttt
     6481 gtctatatgt tattttccac catattgccg tcttttggca atgtgagggc ccggaaacct
     6541 ggccctgtct tcttgacgag cattcctagg ggtctttccc ctctcgccaa aggaatgcaa
     6601 ggtctgttga atgtcgtgaa ggaagcagtt cctctggaag cttcttgaag acaaacaacg
     6661 tctgtagcga ccctttgcag gcagcggaac cccccacctg gcgacaggtg cctctgcggc
     6721 caaaagccac gtgtataaga tacacctgca aaggcggcac aaccccagtg ccacgttgtg
     6781 agttggatag ttgtggaaag agtcaaatgg ctctcctcaa gcgtattcaa caaggggctg
     6841 aaggatgccc agaaggtacc ccattgtatg ggatctgatc tggggcctcg gtgcacatgc
     6901 tttacatgtg tttagtcgag gttaaaaaac gtctaggccc cccgaaccac ggggacgtgg
     6961 ttttcctttg aaaaacacga tgataagctt gccacaacca tggaagatcc cgtcgtttta
     7021 caacgtcgtg actgggaaaa ccctggcgtt acccaactta atcgccttgc agcacatccc
     7081 cctttcgcca gctggcgtaa tagcgaagag gcccgcaccg atcgcccttc ccaacagttg
     7141 cgcagcctga atggcgaatg gcgctttgcc tggtttccgg caccagaagc ggtgccggaa
     7201 agctggctgg agtgcgatct tcctgaggcc gatactgtcg tcgtcccctc aaactggcag
     7261 atgcacggtt acgatgcgcc catctacacc aacgtgacct atcccattac ggtcaatccg
     7321 ccgtttgttc ccacggagaa tccgacgggt tgttactcgc tcacatttaa tgttgatgaa
     7381 agctggctac aggaaggcca gacgcgaatt atttttgatg gcgttaactc ggcgtttcat
     7441 ctgtggtgca acgggcgctg ggtcggttac ggccaggaca gtcgtttgcc gtctgaattt
     7501 gacctgagcg catttttacg cgccggagaa aaccgcctcg cggtgatggt gctgcgctgg
     7561 agtgacggca gttatctgga agatcaggat atgtggcgga tgagcggcat tttccgtgac
     7621 gtctcgttgc tgcataaacc gactacacaa atcagcgatt tccatgttgc cactcgcttt
     7681 aatgatgatt tcagccgcgc tgtactggag gctgaagttc agatgtgcgg cgagttgcgt
     7741 gactacctac gggtaacagt ttctttatgg cagggtgaaa cgcaggtcgc cagcggcacc
     7801 gcgcctttcg gcggtgaaat tatcgatgag cgtggtggtt atgccgatcg cgtcacacta
     7861 cgtctgaacg tcgaaaaccc gaaactgtgg agcgccgaaa tcccgaatct ctatcgtgcg
     7921 gtggttgaac tgcacaccgc cgacggcacg ctgattgaag cagaagcctg cgatgtcggt
     7981 ttccgcgagg tgcggattga aaatggtctg ctgctgctga acggcaagcc gttgctgatt
     8041 cgaggcgtta accgtcacga gcatcatcct ctgcatggtc aggtcatgga tgagcagacg
     8101 atggtgcagg atatcctgct gatgaagcag aacaacttta acgccgtgcg ctgttcgcat
     8161 tatccgaacc atccgctgtg gtacacgctg tgcgaccgct acggcctgta tgtggtggat
     8221 gaagccaata ttgaaaccca cggcatggtg ccaatgaatc gtctgaccga tgatccgcgc
     8281 tggctaccgg cgatgagcga acgcgtaacg cgaatggtgc agcgcgatcg taatcacccg
     8341 agtgtgatca tctggtcgct ggggaatgaa tcaggccacg gcgctaatca cgacgcgctg
     8401 tatcgctgga tcaaatctgt cgatccttcc cgcccggtgc agtatgaagg cggcggagcc
     8461 gacaccacgg ccaccgatat tatttgcccg atgtacgcgc gcgtggatga agaccagccc
     8521 ttcccggctg tgccgaaatg gtccatcaaa aaatggcttt cgctacctgg agagacgcgc
     8581 ccgctgatcc tttgcgaata cgcccacgcg atgggtaaca gtcttggcgg tttcgctaaa
     8641 tactggcagg cgtttcgtca gtatccccgt ttacagggcg gcttcgtctg ggactgggtg
     8701 gatcagtcgc tgattaaata tgatgaaaac ggcaacccgt ggtcggctta cggcggtgat
     8761 tttggcgata cgccgaacga tcgccagttc tgtatgaacg gtctggtctt tgccgaccgc
     8821 acgccgcatc cagcgctgac ggaagcaaaa caccagcagc agtttttcca gttccgttta
     8881 tccgggcaaa ccatcgaagt gaccagcgaa tacctgttcc gtcatagcga taacgagctc
     8941 ctgcactgga tggtggcgct ggatggtaag ccgctggcaa gcggtgaagt gcctctggat
     9001 gtcgctccac aaggtaaaca gttgattgaa ctgcctgaac taccgcagcc ggagagcgcc
     9061 gggcaactct ggctcacagt acgcgtagtg caaccgaacg cgaccgcatg gtcagaagcc
     9121 gggcacatca gcgcctggca gcagtggcgt ctggcggaaa acctcagtgt gacgctcccc
     9181 gccgcgtccc acgccatccc gcatctgacc accagcgaaa tggatttttg catcgagctg
     9241 ggtaataagc gttggcaatt taaccgccag tcaggctttc tttcacagat gtggattggc
     9301 gataaaaaac aactgctgac gccgctgcgc gatcagttca cccgtgcacc gctggataac
     9361 gacattggcg taagtgaagc gacccgcatt gaccctaacg cctgggtcga acgctggaag
     9421 gcggcgggcc attaccaggc cgaagcagcg ttgttgcagt gcacggcaga tacacttgct
     9481 gatgcggtgc tgattacgac cgctcacgcg tggcagcatc aggggaaaac cttatttatc
     9541 agccggaaaa cctaccggat tgatggtagt ggtcaaatgg cgattaccgt tgatgttgaa
     9601 gtggcgagcg atacaccgca tccggcgcgg attggcctga actgccagct ggcgcaggta
     9661 gcagagcggg taaactggct cggattaggg ccgcaagaaa actatcccga ccgccttact
     9721 gccgcctgtt ttgaccgctg ggatctgcca ttgtcagaca tgtatacccc gtacgtcttc
     9781 ccgagcgaaa acggtctgcg ctgcgggacg cgcgaattga attatggccc acaccagtgg
     9841 cgcggcgact tccagttcaa catcagccgc tacagtcaac agcaactgat ggaaaccagc
     9901 catcgccatc tgctgcacgc ggaagaaggc acatggctga atatcgacgg tttccatatg
     9961 gggattggtg gcgacgactc ctggagcccg tcagtatcgg cggaattcca gctgagcgcc
    10021 ggtcgctacc attaccagtt ggtctggtgt caaaaataat aataaccggg caggggggat
    10081 ctaagctcta gataagtaat gatcataatc agccatatca catctgtaga ggttttactt
    10141 gctttaaaaa acctcccaca cctccccctg aacctgaaac ataaaatgaa tgcaattgtt
    10201 gttgttaact tgtttattgc agcttataat ggttacaaat aaagcaatag catcacaaat
    10261 ttcacaaata aagcattttt ttcactgcat tctagttgtg gtttgtccaa actcatcaat
    10321 gtatcttatc atgtctggat ccggaataac ttcgtatagc atacattata cgaagttatg
    10381 tttaaacggc gcgccccgga attcgccttc tgcaggagcg tacagaaccc agggccctgg
    10441 cacccgtgca gaccctggcc caccccacct gggcgctcag tgcccaagag atgtccacac
    10501 ctaggatgtc ccgcggtggg tggggggccc gagagacggg caggccgggg gcaggcctgg
    10561 ccatgcgggg ccgaaccggg cactgcccag cgtgggcgcg ggggccacgg cgcgcgcccc
    10621 cagcccccgg gcccagcacc ccaaggcggc caacgccaaa actctccctc ctcctcttcc
    10681 tcaatctcgc tctcgctctt tttttttttc gcaaaaggag gggagagggg gtaaaaaaat
    10741 gctgcactgt gcggcgaagc cggtgagtga gcggcgcggg gccaatcagc gtgcgccgtt
    10801 ccgaaagttg ccttttatgg ctcgagcggc cgcggcggcg ccctataaaa cccagcggcg
    10861 cgacgcgcca ccaccgccga gaccgcgtcc gccccgcgag cacagagcct cgcctttgcc
    10921 gatcctctag agtcgagatc cgccgccacc atgattgaac aagatggatt gcacgcaggt
    10981 tctccggccg cttgggtgga gaggctattc ggctatgact gggcacaaca gacaatcggc
    11041 tgctctgatg ccgccgtgtt ccggctgtca gcgcaggggc gcccggttct ttttgtcaag
    11101 accgacctgt ccggtgccct gaatgaactg caggacgagg cagcgcggct atcgtggctg
    11161 gccacgacgg gcgttccttg cgcagctgtg ctcgacgttg tcactgaagc gggaagggac
    11221 tggctgctat tgggcgaagt gccggggcag gatctcctgt catctcacct tgctcctgcc
    11281 gagaaagtat ccatcatggc tgatgcaatg cggcggctgc atacgcttga tccggctacc
    11341 tgcccattcg accaccaagc gaaacatcgc atcgagcgag cacgtactcg gatggaagcc
    11401 ggtcttgtcg atcaggatga tctggacgaa gagcatcagg ggctcgcgcc agccgaactg
    11461 ttcgccaggc tcaaggcgcg catgcccgac ggcgaggatc tcgtcgtgac ccatggcgat
    11521 gcctgcttgc cgaatatcat ggtggaaaat ggccgctttt ctggattcat cgactgtggc
    11581 cggctgggtg tggcggaccg ctatcaggac atagcgttgg ctacccgtga tattgctgaa
    11641 gagcttggcg gcgaatgggc tgaccgcttc ctcgtgcttt acggtatcgc cgctcccgat
    11701 tcgcagcgca tcgccttcta tcgccttctt gacgagttct tctgagcggg actctggggt
    11761 tcgaaatgac cgaccaagcg acgcccaacc tgccatcacg agatttcgat tccaccgccg
    11821 ccttctatga aaggttgggc ttcggaatcg ttttccggga cgccggctgg atgatcctcc
    11881 agcgcgggga tctcatgctg gagttcttcg cccacccccc ggatctaagc tctagataag
    11941 taatgatcat aatcagccat atcacatctg tagaggtttt acttgcttta aaaaacctcc
    12001 cacacctccc cctgaacctg aaacataaaa tgaatgcaat tgttgttgtt aacttgttta
    12061 ttgcagctta taatggttac aaataaagca atagcatcac aaatttcaca aataaagcat
    12121 ttttttcact gcattctagt tgtggtttgt ccaaactcat caatgtatct tatcatgtct
    12181 ggatccgggg gtaccgcgtc gagaagttcc tattccgaag ttcctattct ctagaaagta
    12241 taggaacttc gtcgagataa cttcgtatag catacattat acgaagttat gtcgagatat
    12301 ctagacccag ctttcttgta caaagtggtt gatatctcta tagtcgcagt aggcggacag
    12361 ccttgtgtag tcttcattct gttctcattg ctggtggtaa tgcccagcag gtggggtggt
    12421 aggtacctag gatggggctg cctgcaggca agcacggggc atctcacctc acccctgtgc
    12481 aggctcagta ctctggagcc tcgagcaaca caagttcgag tgcttgctgg caggaagggg
    12541 caactgcagt gcttccgggt ttgtggtttt gcttgtagag gaggtttcat gtggcttagg
    12601 ctggccttga actcctggtg ttcctgcctc tactttccaa gtgttggtgt agtagacttc
    12661 acaggtaatc tcgtaggctg ggctgtaaag atgtgcttgg tcctgcctgg gttgcctagg
    12721 gttggcgtaa gaagcagtgt gtgtcccctg ggtagttcat gcagtcacag tcctgggact
    12781 taagtttctt cctctttgta tttctaggtt ttgaaaaacc ttcagcgatt cagcagcgtg
    12841 ctatcaagca gataattaaa gggagagatg tcattgcaca gtaagttatg ggtgctgaga
    12901 gggagttggg tccatgggga gagctgtggg aagctgagcc tgcttatttg tttgtttgtt
    12961 tgtttatgcc agtttgtttt gcttgtgtgt ttgggggcgt tgctggtgtt ctgggtcata
    13021 tcaaggtcac tacacactgc gcaagtactc tctactgatg tatatcctaa gtcctaagtg
    13081 tagatttatg aattcgtata agatactttt ccttttttaa aagagatggc gcaacgcaat
    13141 taatgataac ttcgtatagc atacattata cgaagttatg gtctgagctc gccatcagtt
    13201 cacaagatac tttttcatta gctttctttt cttttccttt gagacagggt ttctctgtaa
    13261 ccctggctgt cactctgtag accaggctgg cctccaactc agaattctgg ctgctacctg
    13321 gattaaaggt gcatgctaag tactgagccc agggccttct ctactactga actgtactcc
    13381 aaaattttaa acaaccagtt atccttttaa gtcatactta gacttgtagg agccagtgta
    13441 ttaaagggag cggccccttc tgcctcctct gggagttgtt gttgatgttg cacatcccat
    13501 ttattctgcc tttagcagtt tgtgtctgtg ggggctgtga agatcgctcg ctctgttccc
    13561 aggttcagtt cttagtaccc acacacactg tgtcttagtg actcacagtg cctataaccg
    13621 cagcctcggg ggtccagttt tttcgggctt tgaaagcagt ctcacaagtg gtgttcagtc
    13681 acacagatgc ataagtaaaa ataaaaatta aaaataaaaa tgtgactttg tactttggcc
    13741 tcacatcttt gcagctaagg tgtttaggta agagtaatgc ctgggagagt gcctgtgccc
    13801 ctattctcag ataacttctg gtgttgctaa gcctgggcta gcccatctta gctcttaatg
    13861 aagacacaga tacctggtgt ttttattaac aagctgcaag cctaagcggg gcaggtcctg
    13921 agatgtactc acctggctag gctgctgaca cccagacaaa tgtcctgtta ctcgacactt
    13981 ggttttgcct tggctcgatt tggtccatgt ctctcctcat ggtttcttca catggtttct
    14041 ctacaccttc tccttattta tagtcctctc ggttcatccc tcccgcctcc cctccctccc
    14101 ttccctctgg tctctgggaa cccctgactg ggttcttttc tgtccagcta aaagatcagc
    14161 tcttccctaa gccagtgagg agatgatgga gagttaacaa aacactagac agatgctgct
    14221 tcatagaaat aacagttaca gtgtctgcct ggacagagtc caccatttga ctaacacaaa
    14281 gaacctttac acagtgcaca aacccatcct ccaacaggtg aggactaagg tcgcctagaa
    14341 agaagctgcc ctgtgtctcc atccaggcct ttggtgcacc gctgcgggct ggggcacgac
    14401 aacgggggca gtgcca
//
