# Supplementary material for: CRISPR-Cas9 enables conditional mutagenesis of challenging loci
Source: Sci Rep. 2016 Sep 1;6:32326. doi: 10.1038/srep32326 (PMC5007477; doi:10.1038/srep32326)
Supplement: Supplementary File 3 [file srep32326-s3.zip › gb/HEP01011_B01_vector.gb]

LOCUS       1014478#L1L2_Bact_P#pAYAC184        14294 bp    dna     circular UNK 
ACCESSION   unknown
SOURCE      Mus musculus
  ORGANISM  Mus musculus
            Eukaryota; Metazoa; Chordata; Craniata; Vertebrata; Euteleostomi;
            Mammalia; Eutheria; Euarchontoglires; Glires; Rodentia;
            Sciurognathi; Muroidea; Muridae; Murinae; Mus.
COMMENT     cassette: L1L2_Bact_P
COMMENT     design_id: 1014478
COMMENT     backbone: pAYAC184
COMMENT     transcript_id: ENSMUST00000184063
FEATURES             Location/Qualifiers
     source          1..4245
                     /mol_type="other DNA"
                     /dnas_title="pacyc184CleanwithGprimers"
                     /organism="Cloning vector pACYC184"
     gene            complement(1..4245)
                     /gene="cat"
     CDS             complement(1..4245)
                     /codon_start=1
                     /gene="cat"
                     /translation="MEKKITGYTTVDISQWHRKEHFEAFQSVAQCTYNQTVQLDITAF
                     LKTVKKNKHKFYPAFIHILARLMNAHPEFRMAMKDGELVIWDSVHPCYTVFHEQTETF
                     SSLWSEYHDDFRQFLHIYSQDVACYGENLAYFPKGFIENMFFVSANPWVSFTSFDLNV
                     ANMDNFFAPVFTMGKYYTQGDKVLMPLAIQVHHAVCDGFHVGRMLNELQQYCDEWQGG
                     A"
                     /product="chloramphenicol acetyltransferase"
                     /note="camR (confers resistance to chloramphenicol)"
                     /label="camR (confers resistance to chloramphenicol)"
     -10_signal      complement(286..291)
                     /note="cat promoter (counter-clockwise); CATATT"
                     /label="cat promoter (counter-clockwise); CATATT"
     -35_signal      complement(309..314)
                     /note="cat promoter (counter-clockwise); ACGTAA"
                     /label="cat promoter (counter-clockwise); ACGTAA"
     rep_origin      complement(848..1393)
                     /note="p15A origin of replication (clockwise) (RNAII -35
                     to RNA/DNA switch point)"
                     /label="p15A origin of replication (clockwise) (RNAII -35
     -35_signal      1505..1510
                     /note="tet promoter (clockwise); TTGACA"
                     /label="tet promoter (clockwise); TTGACA"
     -10_signal      1528..1533
                     /note="tet promoter (clockwise); TTTAAT; transcript start
                     1540"
                     /label="tet promoter (clockwise); TTTAAT; transcript start
     gene            1581..2771
                     /gene="tet"
     CDS             1581..2771
                     /codon_start=1
                     /gene="tet"
                     /translation="MKSNNALIVILGTVTLDAVGIGLVMPVLPGLLRDIVHSDSIASH
                     YGVLLALYALMQFLCAPVLGALSDRFGRRPVLLASLLGATIDYAIMATTPVLWILYAG
                     RIVAGITGATGAVAGAYIADITDGEDRARHFGLMSACFGVGMVAGPVAGGLLGAISLH
                     APFLAAAVLNGLNLLLGCFLMQESHKGERRPMPLRAFNPVSSFRWARGMTIVAALMTV
                     FFIMQLVGQVPAALWVIFGEDRFRWSATMIGLSLAVFGILHALAQAFVTGPATKRFGE
                     KQAIIAGMAADALGYVLLAFATRGWMAFPIMILLASGGIGMPALQAMLSRQVDDDHQG
                     QLQGSLAALTSLTSIIGPLIVTAIYAASASTWNGLAWIVGAALYLVCLPALRRGAWSR
                     ATST"
                     /product="tetracycline efflux protein, class C"
                     /note="tetR (confers resistance to tetracycline)"
                     /label="tetR (confers resistance to tetracycline)"
     misc_feature    complement(1473..1493)
                     /note="5' Gap primer"
                     /label="5' Gap primer"
     misc_feature    3805..3825
                     /note="3' Gap primer"
                     /label="3' Gap primer"
     misc_feature    1494..3804
                     /note="Not in Gap Backbone PCR"
                     /label="Not in Gap Backbone PCR"
     misc_feature    4246..5197
                     /note="5 arm"
                     /label="5 arm"
     misc_feature    5225..5249
                     /note="B1 Gateway"
                     /label="B1 Gateway"
     misc_feature    5262..5309
                     /note="Frt"
                     /label="Frt"
     intron          5310..6184
                     /note="mouse En2 intron"
                     /label="mouse En2 intron"
     misc_feature    6182..6184
                     /note="Splice Acceptor"
                     /label="Splice Acceptor"
     exon            6185..6357
                     /note="mouse En2 exon"
                     /label="mouse En2 exon"
     misc_feature    6369..6962
                     /note="ECMV IRES"
                     /label="ECMV IRES"
     gene            6963..10023
                     /gene="lacZ"
                     /note="lacZ"
                     /label="lacZ"
     misc_feature    10062..10305
                     /note="SV40 polyadenylation site"
                     /label="SV40 polyadenylation site"
     misc_feature    10309..10342
                     /note="loxP"
                     /label="loxP"
     promoter        10369..10888
                     /note="human beta actin promoter"
                     /label="human beta actin promoter"
     gene            10914..11708
                     /gene="NeoR"
                     /note="NeoR"
                     /label="NeoR"
     misc_feature    11908..12149
                     /note="SV40 polyadenylation site"
                     /label="SV40 polyadenylation site"
     misc_feature    12166..12213
                     /note="Frt"
                     /label="Frt"
     misc_feature    12220..12253
                     /note="loxP"
                     /label="loxP"
     misc_feature    6199..6276
                     /note="FCHK std_gpr"
                     /label="FCHK std_gpr"
     misc_feature    12269..12289
                     /note="B2 Gateway"
                     /label="B2 Gateway"
     misc_feature    5198..12319
                     /note="Synthetic Cassette"
                     /label="Synthetic Cassette"
     exon            12744..12856
                     /db_xref="ENSEMBL:ENSMUSE00001315060"
                     /type="targeted"
                     /rank="2"
                     /note="target exon 1 ENSMUSE00001315060"
     misc_feature    12320..13173
                     /note="Critical Region"
                     /label="Critical Region"
     misc_feature    13197..13230
                     /note="Downstream LoxP"
                     /label="Downstream LoxP"
     misc_feature    13174..13253
                     /note="synthetic loxP region"
                     /label="synthetic loxP region"
     misc_feature    13254..14294
                     /note="3 arm"
                     /label="3 arm"
ORIGIN      
        1 gaattccgga tgagcattca tcaggcgggc aagaatgtga ataaaggccg gataaaactt
       61 gtgcttattt ttctttacgg tctttaaaaa ggccgtaata tccagctgaa cggtctggtt
      121 ataggtacat tgagcaactg actgaaatgc ctcaaaatgt tctttacgat gccattggga
      181 tatatcaacg gtggtatatc cagtgatttt tttctccatt ttagcttcct tagctcctga
      241 aaatctcgat aactcaaaaa atacgcccgg tagtgatctt atttcattat ggtgaaagtt
      301 ggaacctctt acgtgccgat caacgtctca ttttcgccaa aagttggccc agggcttccc
      361 ggtatcaaca gggacaccag gatttattta ttctgcgaag tgatcttccg tcacaggtat
      421 ttattcggcg caaagtgcgt cgggtgatgc tgccaactta ctgatttagt gtatgatggt
      481 gtttttgagg tgctccagtg gcttctgttt ctatcagctg tccctcctgt tcagctactg
      541 acggggtggt gcgtaacggc aaaagcaccg ccggacatca gcgctagcgg agtgtatact
      601 ggcttactat gttggcactg atgagggtgt cagtgaagtg cttcatgtgg caggagaaaa
      661 aaggctgcac cggtgcgtca gcagaatatg tgatacagga tatattccgc ttcctcgctc
      721 actgactcgc tacgctcggt cgttcgactg cggcgagcgg aaatggctta cgaacggggc
      781 ggagatttcc tggaagatgc caggaagata cttaacaggg aagtgagagg gccgcggcaa
      841 agccgttttt ccataggctc cgcccccctg acaagcatca cgaaatctga cgctcaaatc
      901 agtggtggcg aaacccgaca ggactataaa gataccaggc gtttccccct ggcggctccc
      961 tcgtgcgctc tcctgttcct gcctttcggt ttaccggtgt cattccgctg ttatggccgc
     1021 gtttgtctca ttccacgcct gacactcagt tccgggtagg cagttcgctc caagctggac
     1081 tgtatgcacg aaccccccgt tcagtccgac cgctgcgcct tatccggtaa ctatcgtctt
     1141 gagtccaacc cggaaagaca tgcaaaagca ccactggcag cagccactgg taattgattt
     1201 agaggagtta gtcttgaagt catgcgccgg ttaaggctaa actgaaagga caagttttgg
     1261 tgactgcgct cctccaagcc agttacctcg gttcaaagag ttggtagctc agagaacctt
     1321 cgaaaaaccg ccctgcaagg cggttttttc gttttcagag caagagatta cgcgcagacc
     1381 aaaacgatct caagaagatc atcttattaa tcagataaaa tatttctaga tttcagtgca
     1441 atttatctct tcaaatgtag cacctgaagt cagccccata cgatataagt tgtaattctc
     1501 atgtttgaca gcttatcatc gataagcttt aatgcggtag tttatcacag ttaaattgct
     1561 aacgcagtca ggcaccgtgt atgaaatcta acaatgcgct catcgtcatc ctcggcaccg
     1621 tcaccctgga tgctgtaggc ataggcttgg ttatgccggt actgccgggc ctcttgcggg
     1681 atatcgtcca ttccgacagc atcgccagtc actatggcgt gctgctagcg ctatatgcgt
     1741 tgatgcaatt tctatgcgca cccgttctcg gagcactgtc cgaccgcttt ggccgccgcc
     1801 cagtcctgct cgcttcgcta cttggagcca ctatcgacta cgcgatcatg gcgaccacac
     1861 ccgtcctgtg gatcctctac gccggacgca tcgtggccgg catcaccggc gccacaggtg
     1921 cggttgctgg cgcctatatc gccgacatca ccgatgggga agatcgggct cgccacttcg
     1981 ggctcatgag cgcttgtttc ggcgtgggta tggtggcagg ccccgtggcc gggggactgt
     2041 tgggcgccat ctccttgcat gcaccattcc ttgcggcggc ggtgctcaac ggcctcaacc
     2101 tactactggg ctgcttccta atgcaggagt cgcataaggg agagcgtcga ccgatgccct
     2161 tgagagcctt caacccagtc agctccttcc ggtgggcgcg gggcatgact atcgtcgccg
     2221 cacttatgac tgtcttcttt atcatgcaac tcgtaggaca ggtgccggca gcgctctggg
     2281 tcattttcgg cgaggaccgc tttcgctgga gcgcgacgat gatcggcctg tcgcttgcgg
     2341 tattcggaat cttgcacgcc ctcgctcaag ccttcgtcac tggtcccgcc accaaacgtt
     2401 tcggcgagaa gcaggccatt atcgccggca tggcggccga cgcgctgggc tacgtcttgc
     2461 tggcgttcgc gacgcgaggc tggatggcct tccccattat gattcttctc gcttccggcg
     2521 gcatcgggat gcccgcgttg caggccatgc tgtccaggca ggtagatgac gaccatcagg
     2581 gacagcttca aggatcgctc gcggctctta ccagcctaac ttcgatcatt ggaccgctga
     2641 tcgtcacggc gatttatgcc gcctcggcga gcacatggaa cgggttggca tggattgtag
     2701 gcgccgccct ataccttgtc tgcctccccg cgttgcgtcg cggtgcatgg agccgggcca
     2761 cctcgacctg aatggaagcc ggcggcacct cgctaacgga ttcaccactc caagaattgg
     2821 agccaatcaa ttcttgcgga gaactgtgaa tgcgcaaacc aacccttggc agaacatatc
     2881 catcgcgtcc gccatctcca gcagccgcac gcggcgcatc tcgggcagcg ttgggtcctg
     2941 gccacgggtg cgcatgatcg tgctcctgtc gttgaggacc cggctaggct ggcggggttg
     3001 ccttactggt tagcagaatg aatcaccgat acgcgagcga acgtgaagcg actgctgctg
     3061 caaaacgtct gcgacctgag caacaacatg aatggtcttc ggtttccgtg tttcgtaaag
     3121 tctggaaacg cggaagtccc ctacgtgctg ctgaagttgc ccgcaacaga gagtggaacc
     3181 aaccggtgat accacgatac tatgactgag agtcaacgcc atgagcggcc tcatttctta
     3241 ttctgagtta caacagtccg caccgctgtc cggtagctcc ttccggtggg cgcggggcat
     3301 gactatcgtc gccgcactta tgactgtctt ctttatcatg caactcgtag gacaggtgcc
     3361 ggcagcgccc aacagtcccc cggccacggg gcctgccacc atacccacgc cgaaacaagc
     3421 gccctgcacc attatgttcc ggatctgcat cgcaggatgc tgctggctac cctgtggaac
     3481 acctacatct gtattaacga agcgctaacc gtttttatca ggctctggga ggcagaataa
     3541 atgatcatat cgtcaattat tacctccacg gggagagcct gagcaaactg gcctcaggca
     3601 tttgagaagc acacggtcac actgcttccg gtagtcaata aaccggtaaa ccagcaatag
     3661 acataagcgg ctatttaacg accctgccct gaaccgacga ccgggtcgaa tttgctttcg
     3721 aatttctgcc attcatccgc ttattatcac ttattcaggc gtagcaccag gcgtttaagg
     3781 gcaccaataa ctgccttaaa aaaattacgc cccgccctgc cactcatcgc agtactgttg
     3841 taattcatta agcattctgc cgacatggaa gccatcacag acggcatgat gaacctgaat
     3901 cgccagcggc atcagcacct tgtcgccttg cgtataatat ttgcccatgg tgaaaacggg
     3961 ggcgaagaag ttgtccatat tggccacgtt taaatcaaaa ctggtgaaac tcacccaggg
     4021 attggctgag acgaaaaaca tattctcaat aaacccttta gggaaatagg ccaggttttc
     4081 accgtaacac gccacatctt gcgaatatat gtgtagaaac tgccggaaat cgtcgtggta
     4141 ttcactccag agcgatgaaa acgtttcagt ttgctcatgg aaaacggtgt aacaagggtg
     4201 aacactatcc catatcacca gctcaccgtc tttcattgcc atacgacagt cttgtctgag
     4261 ggcagctgtc agttggaaat ccatcatgga ttccactcaa gccttcaaag gacctcagcc
     4321 aaaaggggaa aaactaggag atgaaatcaa agtagggggc tggtgagatg gctcagtggg
     4381 taagagcacc cgactgttct tccaaaggtc cagagttcaa atcccagcaa ccacatggtg
     4441 gcttacaacc atccataaca agatctgact ccctcttctg gtgtgtctga agacagctac
     4501 agtgtactta catataataa aaaataaatc tttaaaaaaa aaaaaaaaag aaaccaaagt
     4561 aggaagaaaa aaccccagca gcccaggagg cacgcttcct actcggggac caggctatgg
     4621 ctttgaggag ttgcccctcc attttttctc tgtgtgtcag aagacactat ttcctgccct
     4681 tctgttgggg ctcactttgc ccttgaagtt ttcccctatg cctccaattt gggtttcttt
     4741 cccatttctc tcactgttag tcagcgtctt gttcctgtga tgatgtgtct aaaacactca
     4801 aaggaaacag atttttttct ctctcttttg ctcacagttt tggacatttt agtccatgga
     4861 cagttgtgtt cctgttgatt tggggctggc agtggggctg catattgtgg ctgtaacaaa
     4921 gctgttcatc ttaggacagg cgggaagcag aaagagagga agagttatgg atcaatggta
     4981 gagtgtttac ctaacgtatg aggccacggg gctgatgggg tggggacaga gtcttaacat
     5041 ccctcttcaa aaaaacacaa acagtgacct aatttacttc cacctctgtc ttagttaggg
     5101 tttctattgc tgcgatgaaa caccaagacg aaaaagcaag ttggggagaa aagagtttat
     5161 ttgtcttgca ccaccacatt gctgctcatc atcaaagaag gcgcataacg ataccacgat
     5221 atcaacaagt ttgtacaaaa aagcaggctg gcgccggaac cgaagttcct attccgaagt
     5281 tcctattctc tagaaagtat aggaacttcg aaccctttcc cacaccaccc tccacacttg
     5341 ccccaaacac tgccaactat gtaggaggaa ggggttggga ctaacagaag aacccgttgt
     5401 ggggaagctg ttgggagggt cactttatgt tcttgcccaa ggtcagttgg gtggcctgct
     5461 tctgatgagg tggtcccaag gtctggggta gaaggtgaga gggacaggcc accaaggtca
     5521 gccccccccc cctatcccat aggagccagg tccctctcct ggacaggaag actgaagggg
     5581 agatgccaga gactcagtga agcctggggt accctattgg agtccttcaa ggaaacaaac
     5641 ttggcctcac caggcctcag ccttggctcc tcctgggaac tctactgccc ttgggatccc
     5701 cttgtagttg tgggttacat aggaaggggg acgggattcc ccttgactgg ctagcctact
     5761 cttttcttca gtcttctcca tctcctctca cctgtctctc gaccctttcc ctaggataga
     5821 cttggaaaaa gataagggga gaaaacaaat gcaaacgagg ccagaaagat tttggctggg
     5881 cattccttcc gctagctttt attgggatcc cctagtttgt gataggcctt ttagctacat
     5941 ctgccaatcc atctcatttt cacacacaca cacaccactt tccttctggt cagtgggcac
     6001 atgtccagcc tcaagtttat atcaccaccc ccaatgccca acacttgtat ggccttgggc
     6061 gggtcatccc cccccccacc cccagtatct gcaacctcaa gctagcttgg gtgcgttggt
     6121 tgtggataag tagctagact ccagcaacca gtaacctctg ccctttctcc tccatgacaa
     6181 ccaggtccca ggtcccgaaa accaaagaag aagaacccta acaaagagga caagcggcct
     6241 cgcacagcct tcactgctga gcagctccag aggctcaagg ctgagtttca gaccaacagg
     6301 tacctgacag agcagcggcg ccagagtctg gcacaggagc tcggtacccg gaagatctgg
     6361 actctagaga attccgcccc tctccctccc ccccccctaa cgttactggc cgaagccgct
     6421 tggaataagg ccggtgtgcg tttgtctata tgttattttc caccatattg ccgtcttttg
     6481 gcaatgtgag ggcccggaaa cctggccctg tcttcttgac gagcattcct aggggtcttt
     6541 cccctctcgc caaaggaatg caaggtctgt tgaatgtcgt gaaggaagca gttcctctgg
     6601 aagcttcttg aagacaaaca acgtctgtag cgaccctttg caggcagcgg aaccccccac
     6661 ctggcgacag gtgcctctgc ggccaaaagc cacgtgtata agatacacct gcaaaggcgg
     6721 cacaacccca gtgccacgtt gtgagttgga tagttgtgga aagagtcaaa tggctctcct
     6781 caagcgtatt caacaagggg ctgaaggatg cccagaaggt accccattgt atgggatctg
     6841 atctggggcc tcggtgcaca tgctttacat gtgtttagtc gaggttaaaa aacgtctagg
     6901 ccccccgaac cacggggacg tggttttcct ttgaaaaaca cgatgataag cttgccacaa
     6961 ccatggaaga tcccgtcgtt ttacaacgtc gtgactggga aaaccctggc gttacccaac
     7021 ttaatcgcct tgcagcacat ccccctttcg ccagctggcg taatagcgaa gaggcccgca
     7081 ccgatcgccc ttcccaacag ttgcgcagcc tgaatggcga atggcgcttt gcctggtttc
     7141 cggcaccaga agcggtgccg gaaagctggc tggagtgcga tcttcctgag gccgatactg
     7201 tcgtcgtccc ctcaaactgg cagatgcacg gttacgatgc gcccatctac accaacgtga
     7261 cctatcccat tacggtcaat ccgccgtttg ttcccacgga gaatccgacg ggttgttact
     7321 cgctcacatt taatgttgat gaaagctggc tacaggaagg ccagacgcga attatttttg
     7381 atggcgttaa ctcggcgttt catctgtggt gcaacgggcg ctgggtcggt tacggccagg
     7441 acagtcgttt gccgtctgaa tttgacctga gcgcattttt acgcgccgga gaaaaccgcc
     7501 tcgcggtgat ggtgctgcgc tggagtgacg gcagttatct ggaagatcag gatatgtggc
     7561 ggatgagcgg cattttccgt gacgtctcgt tgctgcataa accgactaca caaatcagcg
     7621 atttccatgt tgccactcgc tttaatgatg atttcagccg cgctgtactg gaggctgaag
     7681 ttcagatgtg cggcgagttg cgtgactacc tacgggtaac agtttcttta tggcagggtg
     7741 aaacgcaggt cgccagcggc accgcgcctt tcggcggtga aattatcgat gagcgtggtg
     7801 gttatgccga tcgcgtcaca ctacgtctga acgtcgaaaa cccgaaactg tggagcgccg
     7861 aaatcccgaa tctctatcgt gcggtggttg aactgcacac cgccgacggc acgctgattg
     7921 aagcagaagc ctgcgatgtc ggtttccgcg aggtgcggat tgaaaatggt ctgctgctgc
     7981 tgaacggcaa gccgttgctg attcgaggcg ttaaccgtca cgagcatcat cctctgcatg
     8041 gtcaggtcat ggatgagcag acgatggtgc aggatatcct gctgatgaag cagaacaact
     8101 ttaacgccgt gcgctgttcg cattatccga accatccgct gtggtacacg ctgtgcgacc
     8161 gctacggcct gtatgtggtg gatgaagcca atattgaaac ccacggcatg gtgccaatga
     8221 atcgtctgac cgatgatccg cgctggctac cggcgatgag cgaacgcgta acgcgaatgg
     8281 tgcagcgcga tcgtaatcac ccgagtgtga tcatctggtc gctggggaat gaatcaggcc
     8341 acggcgctaa tcacgacgcg ctgtatcgct ggatcaaatc tgtcgatcct tcccgcccgg
     8401 tgcagtatga aggcggcgga gccgacacca cggccaccga tattatttgc ccgatgtacg
     8461 cgcgcgtgga tgaagaccag cccttcccgg ctgtgccgaa atggtccatc aaaaaatggc
     8521 tttcgctacc tggagagacg cgcccgctga tcctttgcga atacgcccac gcgatgggta
     8581 acagtcttgg cggtttcgct aaatactggc aggcgtttcg tcagtatccc cgtttacagg
     8641 gcggcttcgt ctgggactgg gtggatcagt cgctgattaa atatgatgaa aacggcaacc
     8701 cgtggtcggc ttacggcggt gattttggcg atacgccgaa cgatcgccag ttctgtatga
     8761 acggtctggt ctttgccgac cgcacgccgc atccagcgct gacggaagca aaacaccagc
     8821 agcagttttt ccagttccgt ttatccgggc aaaccatcga agtgaccagc gaatacctgt
     8881 tccgtcatag cgataacgag ctcctgcact ggatggtggc gctggatggt aagccgctgg
     8941 caagcggtga agtgcctctg gatgtcgctc cacaaggtaa acagttgatt gaactgcctg
     9001 aactaccgca gccggagagc gccgggcaac tctggctcac agtacgcgta gtgcaaccga
     9061 acgcgaccgc atggtcagaa gccgggcaca tcagcgcctg gcagcagtgg cgtctggcgg
     9121 aaaacctcag tgtgacgctc cccgccgcgt cccacgccat cccgcatctg accaccagcg
     9181 aaatggattt ttgcatcgag ctgggtaata agcgttggca atttaaccgc cagtcaggct
     9241 ttctttcaca gatgtggatt ggcgataaaa aacaactgct gacgccgctg cgcgatcagt
     9301 tcacccgtgc accgctggat aacgacattg gcgtaagtga agcgacccgc attgacccta
     9361 acgcctgggt cgaacgctgg aaggcggcgg gccattacca ggccgaagca gcgttgttgc
     9421 agtgcacggc agatacactt gctgatgcgg tgctgattac gaccgctcac gcgtggcagc
     9481 atcaggggaa aaccttattt atcagccgga aaacctaccg gattgatggt agtggtcaaa
     9541 tggcgattac cgttgatgtt gaagtggcga gcgatacacc gcatccggcg cggattggcc
     9601 tgaactgcca gctggcgcag gtagcagagc gggtaaactg gctcggatta gggccgcaag
     9661 aaaactatcc cgaccgcctt actgccgcct gttttgaccg ctgggatctg ccattgtcag
     9721 acatgtatac cccgtacgtc ttcccgagcg aaaacggtct gcgctgcggg acgcgcgaat
     9781 tgaattatgg cccacaccag tggcgcggcg acttccagtt caacatcagc cgctacagtc
     9841 aacagcaact gatggaaacc agccatcgcc atctgctgca cgcggaagaa ggcacatggc
     9901 tgaatatcga cggtttccat atggggattg gtggcgacga ctcctggagc ccgtcagtat
     9961 cggcggaatt ccagctgagc gccggtcgct accattacca gttggtctgg tgtcaaaaat
    10021 aataataacc gggcaggggg gatctaagct ctagataagt aatgatcata atcagccata
    10081 tcacatctgt agaggtttta cttgctttaa aaaacctccc acacctcccc ctgaacctga
    10141 aacataaaat gaatgcaatt gttgttgtta acttgtttat tgcagcttat aatggttaca
    10201 aataaagcaa tagcatcaca aatttcacaa ataaagcatt tttttcactg cattctagtt
    10261 gtggtttgtc caaactcatc aatgtatctt atcatgtctg gatccggaat aacttcgtat
    10321 agcatacatt atacgaagtt atgtttaaac ggcgcgcccc ggaattcgcc ttctgcagga
    10381 gcgtacagaa cccagggccc tggcacccgt gcagaccctg gcccacccca cctgggcgct
    10441 cagtgcccaa gagatgtcca cacctaggat gtcccgcggt gggtgggggg cccgagagac
    10501 gggcaggccg ggggcaggcc tggccatgcg gggccgaacc gggcactgcc cagcgtgggc
    10561 gcgggggcca cggcgcgcgc ccccagcccc cgggcccagc accccaaggc ggccaacgcc
    10621 aaaactctcc ctcctcctct tcctcaatct cgctctcgct cttttttttt ttcgcaaaag
    10681 gaggggagag ggggtaaaaa aatgctgcac tgtgcggcga agccggtgag tgagcggcgc
    10741 ggggccaatc agcgtgcgcc gttccgaaag ttgcctttta tggctcgagc ggccgcggcg
    10801 gcgccctata aaacccagcg gcgcgacgcg ccaccaccgc cgagaccgcg tccgccccgc
    10861 gagcacagag cctcgccttt gccgatcctc tagagtcgag atccgccgcc accatgattg
    10921 aacaagatgg attgcacgca ggttctccgg ccgcttgggt ggagaggcta ttcggctatg
    10981 actgggcaca acagacaatc ggctgctctg atgccgccgt gttccggctg tcagcgcagg
    11041 ggcgcccggt tctttttgtc aagaccgacc tgtccggtgc cctgaatgaa ctgcaggacg
    11101 aggcagcgcg gctatcgtgg ctggccacga cgggcgttcc ttgcgcagct gtgctcgacg
    11161 ttgtcactga agcgggaagg gactggctgc tattgggcga agtgccgggg caggatctcc
    11221 tgtcatctca ccttgctcct gccgagaaag tatccatcat ggctgatgca atgcggcggc
    11281 tgcatacgct tgatccggct acctgcccat tcgaccacca agcgaaacat cgcatcgagc
    11341 gagcacgtac tcggatggaa gccggtcttg tcgatcagga tgatctggac gaagagcatc
    11401 aggggctcgc gccagccgaa ctgttcgcca ggctcaaggc gcgcatgccc gacggcgagg
    11461 atctcgtcgt gacccatggc gatgcctgct tgccgaatat catggtggaa aatggccgct
    11521 tttctggatt catcgactgt ggccggctgg gtgtggcgga ccgctatcag gacatagcgt
    11581 tggctacccg tgatattgct gaagagcttg gcggcgaatg ggctgaccgc ttcctcgtgc
    11641 tttacggtat cgccgctccc gattcgcagc gcatcgcctt ctatcgcctt cttgacgagt
    11701 tcttctgagc gggactctgg ggttcgaaat gaccgaccaa gcgacgccca acctgccatc
    11761 acgagatttc gattccaccg ccgccttcta tgaaaggttg ggcttcggaa tcgttttccg
    11821 ggacgccggc tggatgatcc tccagcgcgg ggatctcatg ctggagttct tcgcccaccc
    11881 cccggatcta agctctagat aagtaatgat cataatcagc catatcacat ctgtagaggt
    11941 tttacttgct ttaaaaaacc tcccacacct ccccctgaac ctgaaacata aaatgaatgc
    12001 aattgttgtt gttaacttgt ttattgcagc ttataatggt tacaaataaa gcaatagcat
    12061 cacaaatttc acaaataaag catttttttc actgcattct agttgtggtt tgtccaaact
    12121 catcaatgta tcttatcatg tctggatccg ggggtaccgc gtcgagaagt tcctattccg
    12181 aagttcctat tctctagaaa gtataggaac ttcgtcgaga taacttcgta tagcatacat
    12241 tatacgaagt tatgtcgaga tatctagacc cagctttctt gtacaaagtg gttgatatct
    12301 ctatagtcgc agtaggcggt gttcactggg ttgttttgtt ggcttgctct gtctgctttc
    12361 ttatagaagc caggaccacc agcccacaga tagaaccaca tacaacgggc tggtccctcc
    12421 cctatcaatc tctagttaag aaaatacttc acagtcggat cttatggagg catttcctta
    12481 actgaggtct cctcatctca gatgactcta aattgtgtgt cctgttgaca taagaccaat
    12541 cagtacaacc tcctgaaggt tcttgcacct cccagtaaca ccaccctgag gaccaaggct
    12601 tcaacacact ggccgtattc aaacccagac actgcttgta tttagatccc gcctgtgcat
    12661 ctagaaggta ctgaatgaat ccttaagaga ctgcggtttc cccatgaggt cattcttctc
    12721 attcaaacct ctttgtcttc caggctcacc ggctttcagc taccagccac catagtcagt
    12781 gcggccagca ccttgtccct gagcctcatc agcgactatg cagtcagtgc ccagggcttc
    12841 cgtgccagct atgaaggtag gtgcctccca ttgcaactgc gggtatgctg ggtgctgcca
    12901 tagccacagg caggtctggg tcctgtctgc ccaggacact agctctgcag attcgagcct
    12961 gtgcctgcct aatgagacca gttaataacc agcaagcaac tcagttacta tcgcagcctc
    13021 tccctctctt cctggaactt acagattgca gagcacagct gctctagttt atcaagaggg
    13081 cctggggatg tcttttctgc cctgtttaac tggttttggt gtgtgtttag gttttgaagt
    13141 ctgttctgca ttggagttag ttctatgagg taggagatgg cgcaacgcaa ttaatgataa
    13201 cttcgtatag catacattat acgaagttat ggtctgagct cgccatcagt tcacttaaca
    13261 gtgcagatta gggcttcttg gcttgatctg tacagatgat ttccacttct cttggtctgt
    13321 ttagagacag tgtcagaatt caaattagca ctaatacctt cagattatac actattatta
    13381 ttattaactt tattatgtta gtttagaagg tggttcttgt acatctctgt catttccttg
    13441 ggaaatttac atctcattaa taggtaatta ggctgctctt ggctaagacc tgcactgcta
    13501 ttttgtgtca cgatcattaa taggcgtatt ttaagactgt taatgataat taataacact
    13561 gatgacataa caccccaata aagcatgcca attactccaa agctccttcc ctcgccttta
    13621 aaacctcaga gtgtaaggga tgagttgctg aatgaagctg tagcaacatg gaaattgatc
    13681 ctacccttgt ctgggaagtc aggagtaccc caacagagag ggtgagtttt cactacttgt
    13741 ccagagtggc ccagctgggg cggggacggg ggtgcagttg atgtagtaac tggatccatt
    13801 gaggacttct tagaagatct taggactaca tgcccctgca atggctccca actgtcttgc
    13861 acatgccttt aactgagggc ctctgccttg actccagcca ccttaactga gggctcctgg
    13921 tctgattgtc gcacctcaag taagccccta accttcacat tacctgaatg ctcttgacaa
    13981 atacacacct ttgttgcctt gcaactgtgc gcccctgaga tgcatgttta aaaccatgct
    14041 cagctgctac ccgtaccgtg tctgggagct cggccacctt ggctgggctt ttacctggtc
    14101 tgcacccagg cagcctctgt gcatcaggct ccttcctgag agaagcctct ttggaggctt
    14161 ctttttattt ccttcattaa tatatactcc atgtacaaag gattgcgtct cacaaagaca
    14221 ttttcatagg catgtatcat gtacctgcgc gtattcatct tccagtatct tcccttttac
    14281 tgttagtctc tttc
//
