# Supplementary material for: CRISPR-Cas9 enables conditional mutagenesis of challenging loci
Source: Sci Rep. 2016 Sep 1;6:32326. doi: 10.1038/srep32326 (PMC5007477; doi:10.1038/srep32326)
Supplement: Supplementary File 3 [file srep32326-s3.zip › gb/HEP01012_A01_vector.gb]

LOCUS       1015108#L1L2_Bact_P#pAYAC184        14519 bp    dna     circular UNK 
ACCESSION   unknown
SOURCE      Mus musculus
  ORGANISM  Mus musculus
            Eukaryota; Metazoa; Chordata; Craniata; Vertebrata; Euteleostomi;
            Mammalia; Eutheria; Euarchontoglires; Glires; Rodentia;
            Sciurognathi; Muroidea; Muridae; Murinae; Mus.
COMMENT     cassette: L1L2_Bact_P
COMMENT     design_id: 1015108
COMMENT     backbone: pAYAC184
COMMENT     transcript_id: ENSMUST00000045550
FEATURES             Location/Qualifiers
     source          1..4245
                     /mol_type="other DNA"
                     /dnas_title="pacyc184CleanwithGprimers"
                     /organism="Cloning vector pACYC184"
     gene            complement(1..4245)
                     /gene="cat"
     CDS             complement(1..4245)
                     /codon_start=1
                     /gene="cat"
                     /translation="MEKKITGYTTVDISQWHRKEHFEAFQSVAQCTYNQTVQLDITAF
                     LKTVKKNKHKFYPAFIHILARLMNAHPEFRMAMKDGELVIWDSVHPCYTVFHEQTETF
                     SSLWSEYHDDFRQFLHIYSQDVACYGENLAYFPKGFIENMFFVSANPWVSFTSFDLNV
                     ANMDNFFAPVFTMGKYYTQGDKVLMPLAIQVHHAVCDGFHVGRMLNELQQYCDEWQGG
                     A"
                     /product="chloramphenicol acetyltransferase"
                     /note="camR (confers resistance to chloramphenicol)"
                     /label="camR (confers resistance to chloramphenicol)"
     -10_signal      complement(286..291)
                     /note="cat promoter (counter-clockwise); CATATT"
                     /label="cat promoter (counter-clockwise); CATATT"
     -35_signal      complement(309..314)
                     /note="cat promoter (counter-clockwise); ACGTAA"
                     /label="cat promoter (counter-clockwise); ACGTAA"
     rep_origin      complement(848..1393)
                     /note="p15A origin of replication (clockwise) (RNAII -35
                     to RNA/DNA switch point)"
                     /label="p15A origin of replication (clockwise) (RNAII -35
     -35_signal      1505..1510
                     /note="tet promoter (clockwise); TTGACA"
                     /label="tet promoter (clockwise); TTGACA"
     -10_signal      1528..1533
                     /note="tet promoter (clockwise); TTTAAT; transcript start
                     1540"
                     /label="tet promoter (clockwise); TTTAAT; transcript start
     gene            1581..2771
                     /gene="tet"
     CDS             1581..2771
                     /codon_start=1
                     /gene="tet"
                     /translation="MKSNNALIVILGTVTLDAVGIGLVMPVLPGLLRDIVHSDSIASH
                     YGVLLALYALMQFLCAPVLGALSDRFGRRPVLLASLLGATIDYAIMATTPVLWILYAG
                     RIVAGITGATGAVAGAYIADITDGEDRARHFGLMSACFGVGMVAGPVAGGLLGAISLH
                     APFLAAAVLNGLNLLLGCFLMQESHKGERRPMPLRAFNPVSSFRWARGMTIVAALMTV
                     FFIMQLVGQVPAALWVIFGEDRFRWSATMIGLSLAVFGILHALAQAFVTGPATKRFGE
                     KQAIIAGMAADALGYVLLAFATRGWMAFPIMILLASGGIGMPALQAMLSRQVDDDHQG
                     QLQGSLAALTSLTSIIGPLIVTAIYAASASTWNGLAWIVGAALYLVCLPALRRGAWSR
                     ATST"
                     /product="tetracycline efflux protein, class C"
                     /note="tetR (confers resistance to tetracycline)"
                     /label="tetR (confers resistance to tetracycline)"
     misc_feature    complement(1473..1493)
                     /note="5' Gap primer"
                     /label="5' Gap primer"
     misc_feature    3805..3825
                     /note="3' Gap primer"
                     /label="3' Gap primer"
     misc_feature    1494..3804
                     /note="Not in Gap Backbone PCR"
                     /label="Not in Gap Backbone PCR"
     exon            4246..4551
                     /db_xref="ENSEMBL:ENSMUSE00000272783"
                     /rank="1"
                     /note="ENSMUSE00000272783 3' fragment"
     misc_feature    4246..5187
                     /note="5 arm"
                     /label="5 arm"
     misc_feature    5215..5239
                     /note="B1 Gateway"
                     /label="B1 Gateway"
     misc_feature    5252..5299
                     /note="Frt"
                     /label="Frt"
     intron          5300..6174
                     /note="mouse En2 intron"
                     /label="mouse En2 intron"
     misc_feature    6172..6174
                     /note="Splice Acceptor"
                     /label="Splice Acceptor"
     exon            6175..6347
                     /note="mouse En2 exon"
                     /label="mouse En2 exon"
     misc_feature    6359..6952
                     /note="ECMV IRES"
                     /label="ECMV IRES"
     gene            6953..10013
                     /gene="lacZ"
                     /note="lacZ"
                     /label="lacZ"
     misc_feature    10052..10295
                     /note="SV40 polyadenylation site"
                     /label="SV40 polyadenylation site"
     misc_feature    10299..10332
                     /note="loxP"
                     /label="loxP"
     promoter        10359..10878
                     /note="human beta actin promoter"
                     /label="human beta actin promoter"
     gene            10904..11698
                     /gene="NeoR"
                     /note="NeoR"
                     /label="NeoR"
     misc_feature    11898..12139
                     /note="SV40 polyadenylation site"
                     /label="SV40 polyadenylation site"
     misc_feature    12156..12203
                     /note="Frt"
                     /label="Frt"
     misc_feature    12210..12243
                     /note="loxP"
                     /label="loxP"
     misc_feature    6189..6266
                     /note="FCHK std_gpr"
                     /label="FCHK std_gpr"
     misc_feature    12259..12279
                     /note="B2 Gateway"
                     /label="B2 Gateway"
     misc_feature    5188..12309
                     /note="Synthetic Cassette"
                     /label="Synthetic Cassette"
     exon            12753..12949
                     /db_xref="ENSEMBL:ENSMUSE00001304189"
                     /type="targeted"
                     /rank="2"
                     /note="target exon 1 ENSMUSE00001304189"
     misc_feature    12310..13191
                     /note="Critical Region"
                     /label="Critical Region"
     misc_feature    13215..13248
                     /note="Downstream LoxP"
                     /label="Downstream LoxP"
     misc_feature    13192..13271
                     /note="synthetic loxP region"
                     /label="synthetic loxP region"
     misc_feature    13272..14519
                     /note="3 arm"
                     /label="3 arm"
ORIGIN      
        1 gaattccgga tgagcattca tcaggcgggc aagaatgtga ataaaggccg gataaaactt
       61 gtgcttattt ttctttacgg tctttaaaaa ggccgtaata tccagctgaa cggtctggtt
      121 ataggtacat tgagcaactg actgaaatgc ctcaaaatgt tctttacgat gccattggga
      181 tatatcaacg gtggtatatc cagtgatttt tttctccatt ttagcttcct tagctcctga
      241 aaatctcgat aactcaaaaa atacgcccgg tagtgatctt atttcattat ggtgaaagtt
      301 ggaacctctt acgtgccgat caacgtctca ttttcgccaa aagttggccc agggcttccc
      361 ggtatcaaca gggacaccag gatttattta ttctgcgaag tgatcttccg tcacaggtat
      421 ttattcggcg caaagtgcgt cgggtgatgc tgccaactta ctgatttagt gtatgatggt
      481 gtttttgagg tgctccagtg gcttctgttt ctatcagctg tccctcctgt tcagctactg
      541 acggggtggt gcgtaacggc aaaagcaccg ccggacatca gcgctagcgg agtgtatact
      601 ggcttactat gttggcactg atgagggtgt cagtgaagtg cttcatgtgg caggagaaaa
      661 aaggctgcac cggtgcgtca gcagaatatg tgatacagga tatattccgc ttcctcgctc
      721 actgactcgc tacgctcggt cgttcgactg cggcgagcgg aaatggctta cgaacggggc
      781 ggagatttcc tggaagatgc caggaagata cttaacaggg aagtgagagg gccgcggcaa
      841 agccgttttt ccataggctc cgcccccctg acaagcatca cgaaatctga cgctcaaatc
      901 agtggtggcg aaacccgaca ggactataaa gataccaggc gtttccccct ggcggctccc
      961 tcgtgcgctc tcctgttcct gcctttcggt ttaccggtgt cattccgctg ttatggccgc
     1021 gtttgtctca ttccacgcct gacactcagt tccgggtagg cagttcgctc caagctggac
     1081 tgtatgcacg aaccccccgt tcagtccgac cgctgcgcct tatccggtaa ctatcgtctt
     1141 gagtccaacc cggaaagaca tgcaaaagca ccactggcag cagccactgg taattgattt
     1201 agaggagtta gtcttgaagt catgcgccgg ttaaggctaa actgaaagga caagttttgg
     1261 tgactgcgct cctccaagcc agttacctcg gttcaaagag ttggtagctc agagaacctt
     1321 cgaaaaaccg ccctgcaagg cggttttttc gttttcagag caagagatta cgcgcagacc
     1381 aaaacgatct caagaagatc atcttattaa tcagataaaa tatttctaga tttcagtgca
     1441 atttatctct tcaaatgtag cacctgaagt cagccccata cgatataagt tgtaattctc
     1501 atgtttgaca gcttatcatc gataagcttt aatgcggtag tttatcacag ttaaattgct
     1561 aacgcagtca ggcaccgtgt atgaaatcta acaatgcgct catcgtcatc ctcggcaccg
     1621 tcaccctgga tgctgtaggc ataggcttgg ttatgccggt actgccgggc ctcttgcggg
     1681 atatcgtcca ttccgacagc atcgccagtc actatggcgt gctgctagcg ctatatgcgt
     1741 tgatgcaatt tctatgcgca cccgttctcg gagcactgtc cgaccgcttt ggccgccgcc
     1801 cagtcctgct cgcttcgcta cttggagcca ctatcgacta cgcgatcatg gcgaccacac
     1861 ccgtcctgtg gatcctctac gccggacgca tcgtggccgg catcaccggc gccacaggtg
     1921 cggttgctgg cgcctatatc gccgacatca ccgatgggga agatcgggct cgccacttcg
     1981 ggctcatgag cgcttgtttc ggcgtgggta tggtggcagg ccccgtggcc gggggactgt
     2041 tgggcgccat ctccttgcat gcaccattcc ttgcggcggc ggtgctcaac ggcctcaacc
     2101 tactactggg ctgcttccta atgcaggagt cgcataaggg agagcgtcga ccgatgccct
     2161 tgagagcctt caacccagtc agctccttcc ggtgggcgcg gggcatgact atcgtcgccg
     2221 cacttatgac tgtcttcttt atcatgcaac tcgtaggaca ggtgccggca gcgctctggg
     2281 tcattttcgg cgaggaccgc tttcgctgga gcgcgacgat gatcggcctg tcgcttgcgg
     2341 tattcggaat cttgcacgcc ctcgctcaag ccttcgtcac tggtcccgcc accaaacgtt
     2401 tcggcgagaa gcaggccatt atcgccggca tggcggccga cgcgctgggc tacgtcttgc
     2461 tggcgttcgc gacgcgaggc tggatggcct tccccattat gattcttctc gcttccggcg
     2521 gcatcgggat gcccgcgttg caggccatgc tgtccaggca ggtagatgac gaccatcagg
     2581 gacagcttca aggatcgctc gcggctctta ccagcctaac ttcgatcatt ggaccgctga
     2641 tcgtcacggc gatttatgcc gcctcggcga gcacatggaa cgggttggca tggattgtag
     2701 gcgccgccct ataccttgtc tgcctccccg cgttgcgtcg cggtgcatgg agccgggcca
     2761 cctcgacctg aatggaagcc ggcggcacct cgctaacgga ttcaccactc caagaattgg
     2821 agccaatcaa ttcttgcgga gaactgtgaa tgcgcaaacc aacccttggc agaacatatc
     2881 catcgcgtcc gccatctcca gcagccgcac gcggcgcatc tcgggcagcg ttgggtcctg
     2941 gccacgggtg cgcatgatcg tgctcctgtc gttgaggacc cggctaggct ggcggggttg
     3001 ccttactggt tagcagaatg aatcaccgat acgcgagcga acgtgaagcg actgctgctg
     3061 caaaacgtct gcgacctgag caacaacatg aatggtcttc ggtttccgtg tttcgtaaag
     3121 tctggaaacg cggaagtccc ctacgtgctg ctgaagttgc ccgcaacaga gagtggaacc
     3181 aaccggtgat accacgatac tatgactgag agtcaacgcc atgagcggcc tcatttctta
     3241 ttctgagtta caacagtccg caccgctgtc cggtagctcc ttccggtggg cgcggggcat
     3301 gactatcgtc gccgcactta tgactgtctt ctttatcatg caactcgtag gacaggtgcc
     3361 ggcagcgccc aacagtcccc cggccacggg gcctgccacc atacccacgc cgaaacaagc
     3421 gccctgcacc attatgttcc ggatctgcat cgcaggatgc tgctggctac cctgtggaac
     3481 acctacatct gtattaacga agcgctaacc gtttttatca ggctctggga ggcagaataa
     3541 atgatcatat cgtcaattat tacctccacg gggagagcct gagcaaactg gcctcaggca
     3601 tttgagaagc acacggtcac actgcttccg gtagtcaata aaccggtaaa ccagcaatag
     3661 acataagcgg ctatttaacg accctgccct gaaccgacga ccgggtcgaa tttgctttcg
     3721 aatttctgcc attcatccgc ttattatcac ttattcaggc gtagcaccag gcgtttaagg
     3781 gcaccaataa ctgccttaaa aaaattacgc cccgccctgc cactcatcgc agtactgttg
     3841 taattcatta agcattctgc cgacatggaa gccatcacag acggcatgat gaacctgaat
     3901 cgccagcggc atcagcacct tgtcgccttg cgtataatat ttgcccatgg tgaaaacggg
     3961 ggcgaagaag ttgtccatat tggccacgtt taaatcaaaa ctggtgaaac tcacccaggg
     4021 attggctgag acgaaaaaca tattctcaat aaacccttta gggaaatagg ccaggttttc
     4081 accgtaacac gccacatctt gcgaatatat gtgtagaaac tgccggaaat cgtcgtggta
     4141 ttcactccag agcgatgaaa acgtttcagt ttgctcatgg aaaacggtgt aacaagggtg
     4201 aacactatcc catatcacca gctcaccgtc tttcattgcc atacgcttgg agaggatcat
     4261 gcctctgtcc gtgcaccacc atgtggcctt agacgtggtc gtaggcctgg tgagtatctt
     4321 gtctttcctg ctggatctgg tcgctgacct gtgggccgtt gtccagtacg tgctccttgg
     4381 ccgttatctg tgggccgcgc tggtactggt cctgctgggc caagcttcgg tgctgctgca
     4441 gctcttcagc tggctctggc tgacagctga tcccaccgag ctgcaccatt cgcagctctc
     4501 gcgtcctttc ctggctctgc tgcacctgct gcagctcggc tacctgtata ggtgagtgcc
     4561 cggccctttg aaaaagtggg ttgacagcca tcagaaccag ttcagtcttc tttccttggg
     4621 cggagatgaa aacacagggc caggaacaga ggaagggaac atcagggtct tggagtcaga
     4681 gatgcccctc acctttcttg ttcatttctg tcttctgcga acgtttgctt ccccgtcaag
     4741 gactgaagag ggtccggctt gactcatccg tgtccccgga gtcagccagg agtagacata
     4801 gactggttct tggaaaatat atgtggatgg tgtgtgcttt tctcaactgg gaaggaccca
     4861 gggtcagtct aaagtgagga cagtgagaca gacaatccct ggcgcaagtg ctggcctgag
     4921 aactttttct tccccgcctc tcccccgccc ccaaactgtg actagtccct tgggttgtta
     4981 gataggagaa agcgaaatca agggctcaga atcttgtgat gaaggcaggg cttcatggtg
     5041 tgggtgaggc tgggctaggg tggccggatc cggaatcttg tggaagtctc agatcttggg
     5101 aaagctgtat atagtctcca gcttgcgggg agggacctct tgaatgtttg cattttgcct
     5161 gaacaattgt atcatcttga gtacagcaag gcgcataacg ataccacgat atcaacaagt
     5221 ttgtacaaaa aagcaggctg gcgccggaac cgaagttcct attccgaagt tcctattctc
     5281 tagaaagtat aggaacttcg aaccctttcc cacaccaccc tccacacttg ccccaaacac
     5341 tgccaactat gtaggaggaa ggggttggga ctaacagaag aacccgttgt ggggaagctg
     5401 ttgggagggt cactttatgt tcttgcccaa ggtcagttgg gtggcctgct tctgatgagg
     5461 tggtcccaag gtctggggta gaaggtgaga gggacaggcc accaaggtca gccccccccc
     5521 cctatcccat aggagccagg tccctctcct ggacaggaag actgaagggg agatgccaga
     5581 gactcagtga agcctggggt accctattgg agtccttcaa ggaaacaaac ttggcctcac
     5641 caggcctcag ccttggctcc tcctgggaac tctactgccc ttgggatccc cttgtagttg
     5701 tgggttacat aggaaggggg acgggattcc ccttgactgg ctagcctact cttttcttca
     5761 gtcttctcca tctcctctca cctgtctctc gaccctttcc ctaggataga cttggaaaaa
     5821 gataagggga gaaaacaaat gcaaacgagg ccagaaagat tttggctggg cattccttcc
     5881 gctagctttt attgggatcc cctagtttgt gataggcctt ttagctacat ctgccaatcc
     5941 atctcatttt cacacacaca cacaccactt tccttctggt cagtgggcac atgtccagcc
     6001 tcaagtttat atcaccaccc ccaatgccca acacttgtat ggccttgggc gggtcatccc
     6061 cccccccacc cccagtatct gcaacctcaa gctagcttgg gtgcgttggt tgtggataag
     6121 tagctagact ccagcaacca gtaacctctg ccctttctcc tccatgacaa ccaggtccca
     6181 ggtcccgaaa accaaagaag aagaacccta acaaagagga caagcggcct cgcacagcct
     6241 tcactgctga gcagctccag aggctcaagg ctgagtttca gaccaacagg tacctgacag
     6301 agcagcggcg ccagagtctg gcacaggagc tcggtacccg gaagatctgg actctagaga
     6361 attccgcccc tctccctccc ccccccctaa cgttactggc cgaagccgct tggaataagg
     6421 ccggtgtgcg tttgtctata tgttattttc caccatattg ccgtcttttg gcaatgtgag
     6481 ggcccggaaa cctggccctg tcttcttgac gagcattcct aggggtcttt cccctctcgc
     6541 caaaggaatg caaggtctgt tgaatgtcgt gaaggaagca gttcctctgg aagcttcttg
     6601 aagacaaaca acgtctgtag cgaccctttg caggcagcgg aaccccccac ctggcgacag
     6661 gtgcctctgc ggccaaaagc cacgtgtata agatacacct gcaaaggcgg cacaacccca
     6721 gtgccacgtt gtgagttgga tagttgtgga aagagtcaaa tggctctcct caagcgtatt
     6781 caacaagggg ctgaaggatg cccagaaggt accccattgt atgggatctg atctggggcc
     6841 tcggtgcaca tgctttacat gtgtttagtc gaggttaaaa aacgtctagg ccccccgaac
     6901 cacggggacg tggttttcct ttgaaaaaca cgatgataag cttgccacaa ccatggaaga
     6961 tcccgtcgtt ttacaacgtc gtgactggga aaaccctggc gttacccaac ttaatcgcct
     7021 tgcagcacat ccccctttcg ccagctggcg taatagcgaa gaggcccgca ccgatcgccc
     7081 ttcccaacag ttgcgcagcc tgaatggcga atggcgcttt gcctggtttc cggcaccaga
     7141 agcggtgccg gaaagctggc tggagtgcga tcttcctgag gccgatactg tcgtcgtccc
     7201 ctcaaactgg cagatgcacg gttacgatgc gcccatctac accaacgtga cctatcccat
     7261 tacggtcaat ccgccgtttg ttcccacgga gaatccgacg ggttgttact cgctcacatt
     7321 taatgttgat gaaagctggc tacaggaagg ccagacgcga attatttttg atggcgttaa
     7381 ctcggcgttt catctgtggt gcaacgggcg ctgggtcggt tacggccagg acagtcgttt
     7441 gccgtctgaa tttgacctga gcgcattttt acgcgccgga gaaaaccgcc tcgcggtgat
     7501 ggtgctgcgc tggagtgacg gcagttatct ggaagatcag gatatgtggc ggatgagcgg
     7561 cattttccgt gacgtctcgt tgctgcataa accgactaca caaatcagcg atttccatgt
     7621 tgccactcgc tttaatgatg atttcagccg cgctgtactg gaggctgaag ttcagatgtg
     7681 cggcgagttg cgtgactacc tacgggtaac agtttcttta tggcagggtg aaacgcaggt
     7741 cgccagcggc accgcgcctt tcggcggtga aattatcgat gagcgtggtg gttatgccga
     7801 tcgcgtcaca ctacgtctga acgtcgaaaa cccgaaactg tggagcgccg aaatcccgaa
     7861 tctctatcgt gcggtggttg aactgcacac cgccgacggc acgctgattg aagcagaagc
     7921 ctgcgatgtc ggtttccgcg aggtgcggat tgaaaatggt ctgctgctgc tgaacggcaa
     7981 gccgttgctg attcgaggcg ttaaccgtca cgagcatcat cctctgcatg gtcaggtcat
     8041 ggatgagcag acgatggtgc aggatatcct gctgatgaag cagaacaact ttaacgccgt
     8101 gcgctgttcg cattatccga accatccgct gtggtacacg ctgtgcgacc gctacggcct
     8161 gtatgtggtg gatgaagcca atattgaaac ccacggcatg gtgccaatga atcgtctgac
     8221 cgatgatccg cgctggctac cggcgatgag cgaacgcgta acgcgaatgg tgcagcgcga
     8281 tcgtaatcac ccgagtgtga tcatctggtc gctggggaat gaatcaggcc acggcgctaa
     8341 tcacgacgcg ctgtatcgct ggatcaaatc tgtcgatcct tcccgcccgg tgcagtatga
     8401 aggcggcgga gccgacacca cggccaccga tattatttgc ccgatgtacg cgcgcgtgga
     8461 tgaagaccag cccttcccgg ctgtgccgaa atggtccatc aaaaaatggc tttcgctacc
     8521 tggagagacg cgcccgctga tcctttgcga atacgcccac gcgatgggta acagtcttgg
     8581 cggtttcgct aaatactggc aggcgtttcg tcagtatccc cgtttacagg gcggcttcgt
     8641 ctgggactgg gtggatcagt cgctgattaa atatgatgaa aacggcaacc cgtggtcggc
     8701 ttacggcggt gattttggcg atacgccgaa cgatcgccag ttctgtatga acggtctggt
     8761 ctttgccgac cgcacgccgc atccagcgct gacggaagca aaacaccagc agcagttttt
     8821 ccagttccgt ttatccgggc aaaccatcga agtgaccagc gaatacctgt tccgtcatag
     8881 cgataacgag ctcctgcact ggatggtggc gctggatggt aagccgctgg caagcggtga
     8941 agtgcctctg gatgtcgctc cacaaggtaa acagttgatt gaactgcctg aactaccgca
     9001 gccggagagc gccgggcaac tctggctcac agtacgcgta gtgcaaccga acgcgaccgc
     9061 atggtcagaa gccgggcaca tcagcgcctg gcagcagtgg cgtctggcgg aaaacctcag
     9121 tgtgacgctc cccgccgcgt cccacgccat cccgcatctg accaccagcg aaatggattt
     9181 ttgcatcgag ctgggtaata agcgttggca atttaaccgc cagtcaggct ttctttcaca
     9241 gatgtggatt ggcgataaaa aacaactgct gacgccgctg cgcgatcagt tcacccgtgc
     9301 accgctggat aacgacattg gcgtaagtga agcgacccgc attgacccta acgcctgggt
     9361 cgaacgctgg aaggcggcgg gccattacca ggccgaagca gcgttgttgc agtgcacggc
     9421 agatacactt gctgatgcgg tgctgattac gaccgctcac gcgtggcagc atcaggggaa
     9481 aaccttattt atcagccgga aaacctaccg gattgatggt agtggtcaaa tggcgattac
     9541 cgttgatgtt gaagtggcga gcgatacacc gcatccggcg cggattggcc tgaactgcca
     9601 gctggcgcag gtagcagagc gggtaaactg gctcggatta gggccgcaag aaaactatcc
     9661 cgaccgcctt actgccgcct gttttgaccg ctgggatctg ccattgtcag acatgtatac
     9721 cccgtacgtc ttcccgagcg aaaacggtct gcgctgcggg acgcgcgaat tgaattatgg
     9781 cccacaccag tggcgcggcg acttccagtt caacatcagc cgctacagtc aacagcaact
     9841 gatggaaacc agccatcgcc atctgctgca cgcggaagaa ggcacatggc tgaatatcga
     9901 cggtttccat atggggattg gtggcgacga ctcctggagc ccgtcagtat cggcggaatt
     9961 ccagctgagc gccggtcgct accattacca gttggtctgg tgtcaaaaat aataataacc
    10021 gggcaggggg gatctaagct ctagataagt aatgatcata atcagccata tcacatctgt
    10081 agaggtttta cttgctttaa aaaacctccc acacctcccc ctgaacctga aacataaaat
    10141 gaatgcaatt gttgttgtta acttgtttat tgcagcttat aatggttaca aataaagcaa
    10201 tagcatcaca aatttcacaa ataaagcatt tttttcactg cattctagtt gtggtttgtc
    10261 caaactcatc aatgtatctt atcatgtctg gatccggaat aacttcgtat agcatacatt
    10321 atacgaagtt atgtttaaac ggcgcgcccc ggaattcgcc ttctgcagga gcgtacagaa
    10381 cccagggccc tggcacccgt gcagaccctg gcccacccca cctgggcgct cagtgcccaa
    10441 gagatgtcca cacctaggat gtcccgcggt gggtgggggg cccgagagac gggcaggccg
    10501 ggggcaggcc tggccatgcg gggccgaacc gggcactgcc cagcgtgggc gcgggggcca
    10561 cggcgcgcgc ccccagcccc cgggcccagc accccaaggc ggccaacgcc aaaactctcc
    10621 ctcctcctct tcctcaatct cgctctcgct cttttttttt ttcgcaaaag gaggggagag
    10681 ggggtaaaaa aatgctgcac tgtgcggcga agccggtgag tgagcggcgc ggggccaatc
    10741 agcgtgcgcc gttccgaaag ttgcctttta tggctcgagc ggccgcggcg gcgccctata
    10801 aaacccagcg gcgcgacgcg ccaccaccgc cgagaccgcg tccgccccgc gagcacagag
    10861 cctcgccttt gccgatcctc tagagtcgag atccgccgcc accatgattg aacaagatgg
    10921 attgcacgca ggttctccgg ccgcttgggt ggagaggcta ttcggctatg actgggcaca
    10981 acagacaatc ggctgctctg atgccgccgt gttccggctg tcagcgcagg ggcgcccggt
    11041 tctttttgtc aagaccgacc tgtccggtgc cctgaatgaa ctgcaggacg aggcagcgcg
    11101 gctatcgtgg ctggccacga cgggcgttcc ttgcgcagct gtgctcgacg ttgtcactga
    11161 agcgggaagg gactggctgc tattgggcga agtgccgggg caggatctcc tgtcatctca
    11221 ccttgctcct gccgagaaag tatccatcat ggctgatgca atgcggcggc tgcatacgct
    11281 tgatccggct acctgcccat tcgaccacca agcgaaacat cgcatcgagc gagcacgtac
    11341 tcggatggaa gccggtcttg tcgatcagga tgatctggac gaagagcatc aggggctcgc
    11401 gccagccgaa ctgttcgcca ggctcaaggc gcgcatgccc gacggcgagg atctcgtcgt
    11461 gacccatggc gatgcctgct tgccgaatat catggtggaa aatggccgct tttctggatt
    11521 catcgactgt ggccggctgg gtgtggcgga ccgctatcag gacatagcgt tggctacccg
    11581 tgatattgct gaagagcttg gcggcgaatg ggctgaccgc ttcctcgtgc tttacggtat
    11641 cgccgctccc gattcgcagc gcatcgcctt ctatcgcctt cttgacgagt tcttctgagc
    11701 gggactctgg ggttcgaaat gaccgaccaa gcgacgccca acctgccatc acgagatttc
    11761 gattccaccg ccgccttcta tgaaaggttg ggcttcggaa tcgttttccg ggacgccggc
    11821 tggatgatcc tccagcgcgg ggatctcatg ctggagttct tcgcccaccc cccggatcta
    11881 agctctagat aagtaatgat cataatcagc catatcacat ctgtagaggt tttacttgct
    11941 ttaaaaaacc tcccacacct ccccctgaac ctgaaacata aaatgaatgc aattgttgtt
    12001 gttaacttgt ttattgcagc ttataatggt tacaaataaa gcaatagcat cacaaatttc
    12061 acaaataaag catttttttc actgcattct agttgtggtt tgtccaaact catcaatgta
    12121 tcttatcatg tctggatccg ggggtaccgc gtcgagaagt tcctattccg aagttcctat
    12181 tctctagaaa gtataggaac ttcgtcgaga taacttcgta tagcatacat tatacgaagt
    12241 tatgtcgaga tatctagacc cagctttctt gtacaaagtg gttgatatct ctatagtcgc
    12301 agtaggcggt tattacaggc aggccccaag agaagaaggt gttggatccc ttggagttac
    12361 aggcgaggca cctcatgtgg tgctgggagc caaactctgg tcctccacaa gagcagtgga
    12421 tgcgattaac agctaagccc tctctcaggc ccctcctgtt tacttcttaa ttccatctcc
    12481 catctctgaa atggggctct tgtgagtagg taggacaggg ttgtgatgcg cctgggatcg
    12541 tacctgacca gcaagagtag aagttgagtt tgccccactt tacggacgag gaagcaagtt
    12601 ccatgaggtt agttaggtgg cttgctccag gttccgtagc ttttaagtga caagctagga
    12661 ttgaagtctg cctctgtgca ctcagctgta ggagatggac gacgtcacag aaggttgacc
    12721 tggccctccg ggcacctgtg tgtcctgcct aggtgtttgc acggaatgca tcaagggctg
    12781 tccatgtgct accaggagat gccatccgag tgtgacctgg cctacgcaga ctttctctcc
    12841 ctggacatca gcatgctgaa gcttttcgag agcttcctgg aggcgacgcc acagctcaca
    12901 ctggtgctgg caattgtatt gcagaatggc caggcggaat actaccagtg tgagtgctgg
    12961 gcccagggct gtcacttttg ccgactcttc tctcctctgc aggtgttctc actcttaggg
    13021 ggaaaaaaaa aaaaaaaaga gggtgcctga gtgataggca gctggtctgg attcaagctg
    13081 catgagcttg gaacagtgac tcaaaccatc attcgttggt tctcatccga gcactgggcg
    13141 gaataaatgt gtctatcctt gggagttagg ggaagatgaa atgtggggaa tgagatggcg
    13201 caacgcaatt aatgataact tcgtatagca tacattatac gaagttatgg tctgagctcg
    13261 ccatcagttc aagaggtcag tgtcaggtgt atttctcaat tgctttccat ttcttatttt
    13321 atttattaag gaggaatttt cttttttctt ttcttttctt ttcttttctt ttcttttctt
    13381 ttcttttttc ttttcttttc tttctttctt tctttgtttg tttctctttc tctctttctt
    13441 tctttctttt ttattttttg agacagggtt tctttgtata gctctggctg tcctggaact
    13501 cactctgtag cccaggctgg cctcaaactc agaaatctgc ctgcctctgc ctcccaagtg
    13561 ctgggattaa aggcgtgtgc caccacgcct ggcaggacag ctgtttctaa acatttatgc
    13621 ttagaccagg ggtctctgtc atccccatgg gactgaggca atggcgtcct tgacatggtt
    13681 gtgcatgcgt cggtaataca catccactca agacatcatt tgatccccac agagtgcctt
    13741 catatactca tttcttcttt gtcactctgc tggggacgca gctgtgaaca agatctacag
    13801 atcctccacc cagccagtag ccttaaaaca aatagttaca ctaggtgtac caattgacca
    13861 gaagaggcag gtggcagggc cccctaaacc ctcagaggaa tcttacagtg agaagccttg
    13921 ggagagactt cctcaaggcc acgggcccag cctgagccta agcaacggtc tgcctcacac
    13981 cttattgaaa gcccaggcca cccctttctg ttgcccatca cttcattcct cattctgcag
    14041 tggctctcca aggaacctgt cttgtcatca cttgccgtca tgttatgtca cataagaggg
    14101 aggtgtgcag aaaggtggct gccctttctc agcacttgct aggaacttga catttgtttg
    14161 agatcagagt caggttgaga tggtctacac tgttgaggag acaggctttt ctctactttt
    14221 gatggagcag acatttatgt accatgcttt gggccacctg gagaatccag ataagcagaa
    14281 taagttttct accctccagg agctcgaggg tagaataaag gtcaggccat catggtgcag
    14341 gccttgaatc tcaacacttg ggaggcagag gcagatgaat ctctgatttc taggctagac
    14401 tggtctaatg agtgagtttc aggacagcca gggctacaca gagaaacctt gtcttgggga
    14461 tgggggtggg gggtggggat catcaaacta aaaaaggagg taattgggtt aatggggta
//
