# Supplementary material for: CRISPR-Cas9 enables conditional mutagenesis of challenging loci
Source: Sci Rep. 2016 Sep 1;6:32326. doi: 10.1038/srep32326 (PMC5007477; doi:10.1038/srep32326)
Supplement: Supplementary File 3 [file srep32326-s3.zip › gb/HEP01012_A02_vector.gb]

LOCUS       1015105#L1L2_Bact_P#pAYAC184        14856 bp    dna     circular UNK 
ACCESSION   unknown
SOURCE      Mus musculus
  ORGANISM  Mus musculus
            Eukaryota; Metazoa; Chordata; Craniata; Vertebrata; Euteleostomi;
            Mammalia; Eutheria; Euarchontoglires; Glires; Rodentia;
            Sciurognathi; Muroidea; Muridae; Murinae; Mus.
COMMENT     cassette: L1L2_Bact_P
COMMENT     design_id: 1015105
COMMENT     backbone: pAYAC184
COMMENT     transcript_id: ENSMUST00000018630
FEATURES             Location/Qualifiers
     source          1..4245
                     /mol_type="other DNA"
                     /dnas_title="pacyc184CleanwithGprimers"
                     /organism="Cloning vector pACYC184"
     gene            complement(1..4245)
                     /gene="cat"
     CDS             complement(1..4245)
                     /codon_start=1
                     /gene="cat"
                     /translation="MEKKITGYTTVDISQWHRKEHFEAFQSVAQCTYNQTVQLDITAF
                     LKTVKKNKHKFYPAFIHILARLMNAHPEFRMAMKDGELVIWDSVHPCYTVFHEQTETF
                     SSLWSEYHDDFRQFLHIYSQDVACYGENLAYFPKGFIENMFFVSANPWVSFTSFDLNV
                     ANMDNFFAPVFTMGKYYTQGDKVLMPLAIQVHHAVCDGFHVGRMLNELQQYCDEWQGG
                     A"
                     /product="chloramphenicol acetyltransferase"
                     /note="camR (confers resistance to chloramphenicol)"
                     /label="camR (confers resistance to chloramphenicol)"
     -10_signal      complement(286..291)
                     /note="cat promoter (counter-clockwise); CATATT"
                     /label="cat promoter (counter-clockwise); CATATT"
     -35_signal      complement(309..314)
                     /note="cat promoter (counter-clockwise); ACGTAA"
                     /label="cat promoter (counter-clockwise); ACGTAA"
     rep_origin      complement(848..1393)
                     /note="p15A origin of replication (clockwise) (RNAII -35
                     to RNA/DNA switch point)"
                     /label="p15A origin of replication (clockwise) (RNAII -35
     -35_signal      1505..1510
                     /note="tet promoter (clockwise); TTGACA"
                     /label="tet promoter (clockwise); TTGACA"
     -10_signal      1528..1533
                     /note="tet promoter (clockwise); TTTAAT; transcript start
                     1540"
                     /label="tet promoter (clockwise); TTTAAT; transcript start
     gene            1581..2771
                     /gene="tet"
     CDS             1581..2771
                     /codon_start=1
                     /gene="tet"
                     /translation="MKSNNALIVILGTVTLDAVGIGLVMPVLPGLLRDIVHSDSIASH
                     YGVLLALYALMQFLCAPVLGALSDRFGRRPVLLASLLGATIDYAIMATTPVLWILYAG
                     RIVAGITGATGAVAGAYIADITDGEDRARHFGLMSACFGVGMVAGPVAGGLLGAISLH
                     APFLAAAVLNGLNLLLGCFLMQESHKGERRPMPLRAFNPVSSFRWARGMTIVAALMTV
                     FFIMQLVGQVPAALWVIFGEDRFRWSATMIGLSLAVFGILHALAQAFVTGPATKRFGE
                     KQAIIAGMAADALGYVLLAFATRGWMAFPIMILLASGGIGMPALQAMLSRQVDDDHQG
                     QLQGSLAALTSLTSIIGPLIVTAIYAASASTWNGLAWIVGAALYLVCLPALRRGAWSR
                     ATST"
                     /product="tetracycline efflux protein, class C"
                     /note="tetR (confers resistance to tetracycline)"
                     /label="tetR (confers resistance to tetracycline)"
     misc_feature    complement(1473..1493)
                     /note="5' Gap primer"
                     /label="5' Gap primer"
     misc_feature    3805..3825
                     /note="3' Gap primer"
                     /label="3' Gap primer"
     misc_feature    1494..3804
                     /note="Not in Gap Backbone PCR"
                     /label="Not in Gap Backbone PCR"
     misc_feature    4246..5393
                     /note="5 arm"
                     /label="5 arm"
     misc_feature    5421..5445
                     /note="B1 Gateway"
                     /label="B1 Gateway"
     misc_feature    5458..5505
                     /note="Frt"
                     /label="Frt"
     intron          5506..6380
                     /note="mouse En2 intron"
                     /label="mouse En2 intron"
     misc_feature    6378..6380
                     /note="Splice Acceptor"
                     /label="Splice Acceptor"
     exon            6381..6553
                     /note="mouse En2 exon"
                     /label="mouse En2 exon"
     misc_feature    6565..7158
                     /note="ECMV IRES"
                     /label="ECMV IRES"
     gene            7159..10219
                     /gene="lacZ"
                     /note="lacZ"
                     /label="lacZ"
     misc_feature    10258..10501
                     /note="SV40 polyadenylation site"
                     /label="SV40 polyadenylation site"
     misc_feature    10505..10538
                     /note="loxP"
                     /label="loxP"
     promoter        10565..11084
                     /note="human beta actin promoter"
                     /label="human beta actin promoter"
     gene            11110..11904
                     /gene="NeoR"
                     /note="NeoR"
                     /label="NeoR"
     misc_feature    12104..12345
                     /note="SV40 polyadenylation site"
                     /label="SV40 polyadenylation site"
     misc_feature    12362..12409
                     /note="Frt"
                     /label="Frt"
     misc_feature    12416..12449
                     /note="loxP"
                     /label="loxP"
     misc_feature    6395..6472
                     /note="FCHK std_gpr"
                     /label="FCHK std_gpr"
     misc_feature    12465..12485
                     /note="B2 Gateway"
                     /label="B2 Gateway"
     misc_feature    5394..12515
                     /note="Synthetic Cassette"
                     /label="Synthetic Cassette"
     exon            12974..13230
                     /db_xref="ENSEMBL:ENSMUSE00000113460"
                     /type="targeted"
                     /rank="2"
                     /note="target exon 1 ENSMUSE00000113460"
     misc_feature    12516..13553
                     /note="Critical Region"
                     /label="Critical Region"
     misc_feature    13577..13610
                     /note="Downstream LoxP"
                     /label="Downstream LoxP"
     misc_feature    13554..13633
                     /note="synthetic loxP region"
                     /label="synthetic loxP region"
     exon            14667..14856
                     /db_xref="ENSEMBL:ENSMUSE00000113458"
                     /rank="3"
                     /note="ENSMUSE00000113458 5' fragment"
     misc_feature    13634..14856
                     /note="3 arm"
                     /label="3 arm"
ORIGIN      
        1 gaattccgga tgagcattca tcaggcgggc aagaatgtga ataaaggccg gataaaactt
       61 gtgcttattt ttctttacgg tctttaaaaa ggccgtaata tccagctgaa cggtctggtt
      121 ataggtacat tgagcaactg actgaaatgc ctcaaaatgt tctttacgat gccattggga
      181 tatatcaacg gtggtatatc cagtgatttt tttctccatt ttagcttcct tagctcctga
      241 aaatctcgat aactcaaaaa atacgcccgg tagtgatctt atttcattat ggtgaaagtt
      301 ggaacctctt acgtgccgat caacgtctca ttttcgccaa aagttggccc agggcttccc
      361 ggtatcaaca gggacaccag gatttattta ttctgcgaag tgatcttccg tcacaggtat
      421 ttattcggcg caaagtgcgt cgggtgatgc tgccaactta ctgatttagt gtatgatggt
      481 gtttttgagg tgctccagtg gcttctgttt ctatcagctg tccctcctgt tcagctactg
      541 acggggtggt gcgtaacggc aaaagcaccg ccggacatca gcgctagcgg agtgtatact
      601 ggcttactat gttggcactg atgagggtgt cagtgaagtg cttcatgtgg caggagaaaa
      661 aaggctgcac cggtgcgtca gcagaatatg tgatacagga tatattccgc ttcctcgctc
      721 actgactcgc tacgctcggt cgttcgactg cggcgagcgg aaatggctta cgaacggggc
      781 ggagatttcc tggaagatgc caggaagata cttaacaggg aagtgagagg gccgcggcaa
      841 agccgttttt ccataggctc cgcccccctg acaagcatca cgaaatctga cgctcaaatc
      901 agtggtggcg aaacccgaca ggactataaa gataccaggc gtttccccct ggcggctccc
      961 tcgtgcgctc tcctgttcct gcctttcggt ttaccggtgt cattccgctg ttatggccgc
     1021 gtttgtctca ttccacgcct gacactcagt tccgggtagg cagttcgctc caagctggac
     1081 tgtatgcacg aaccccccgt tcagtccgac cgctgcgcct tatccggtaa ctatcgtctt
     1141 gagtccaacc cggaaagaca tgcaaaagca ccactggcag cagccactgg taattgattt
     1201 agaggagtta gtcttgaagt catgcgccgg ttaaggctaa actgaaagga caagttttgg
     1261 tgactgcgct cctccaagcc agttacctcg gttcaaagag ttggtagctc agagaacctt
     1321 cgaaaaaccg ccctgcaagg cggttttttc gttttcagag caagagatta cgcgcagacc
     1381 aaaacgatct caagaagatc atcttattaa tcagataaaa tatttctaga tttcagtgca
     1441 atttatctct tcaaatgtag cacctgaagt cagccccata cgatataagt tgtaattctc
     1501 atgtttgaca gcttatcatc gataagcttt aatgcggtag tttatcacag ttaaattgct
     1561 aacgcagtca ggcaccgtgt atgaaatcta acaatgcgct catcgtcatc ctcggcaccg
     1621 tcaccctgga tgctgtaggc ataggcttgg ttatgccggt actgccgggc ctcttgcggg
     1681 atatcgtcca ttccgacagc atcgccagtc actatggcgt gctgctagcg ctatatgcgt
     1741 tgatgcaatt tctatgcgca cccgttctcg gagcactgtc cgaccgcttt ggccgccgcc
     1801 cagtcctgct cgcttcgcta cttggagcca ctatcgacta cgcgatcatg gcgaccacac
     1861 ccgtcctgtg gatcctctac gccggacgca tcgtggccgg catcaccggc gccacaggtg
     1921 cggttgctgg cgcctatatc gccgacatca ccgatgggga agatcgggct cgccacttcg
     1981 ggctcatgag cgcttgtttc ggcgtgggta tggtggcagg ccccgtggcc gggggactgt
     2041 tgggcgccat ctccttgcat gcaccattcc ttgcggcggc ggtgctcaac ggcctcaacc
     2101 tactactggg ctgcttccta atgcaggagt cgcataaggg agagcgtcga ccgatgccct
     2161 tgagagcctt caacccagtc agctccttcc ggtgggcgcg gggcatgact atcgtcgccg
     2221 cacttatgac tgtcttcttt atcatgcaac tcgtaggaca ggtgccggca gcgctctggg
     2281 tcattttcgg cgaggaccgc tttcgctgga gcgcgacgat gatcggcctg tcgcttgcgg
     2341 tattcggaat cttgcacgcc ctcgctcaag ccttcgtcac tggtcccgcc accaaacgtt
     2401 tcggcgagaa gcaggccatt atcgccggca tggcggccga cgcgctgggc tacgtcttgc
     2461 tggcgttcgc gacgcgaggc tggatggcct tccccattat gattcttctc gcttccggcg
     2521 gcatcgggat gcccgcgttg caggccatgc tgtccaggca ggtagatgac gaccatcagg
     2581 gacagcttca aggatcgctc gcggctctta ccagcctaac ttcgatcatt ggaccgctga
     2641 tcgtcacggc gatttatgcc gcctcggcga gcacatggaa cgggttggca tggattgtag
     2701 gcgccgccct ataccttgtc tgcctccccg cgttgcgtcg cggtgcatgg agccgggcca
     2761 cctcgacctg aatggaagcc ggcggcacct cgctaacgga ttcaccactc caagaattgg
     2821 agccaatcaa ttcttgcgga gaactgtgaa tgcgcaaacc aacccttggc agaacatatc
     2881 catcgcgtcc gccatctcca gcagccgcac gcggcgcatc tcgggcagcg ttgggtcctg
     2941 gccacgggtg cgcatgatcg tgctcctgtc gttgaggacc cggctaggct ggcggggttg
     3001 ccttactggt tagcagaatg aatcaccgat acgcgagcga acgtgaagcg actgctgctg
     3061 caaaacgtct gcgacctgag caacaacatg aatggtcttc ggtttccgtg tttcgtaaag
     3121 tctggaaacg cggaagtccc ctacgtgctg ctgaagttgc ccgcaacaga gagtggaacc
     3181 aaccggtgat accacgatac tatgactgag agtcaacgcc atgagcggcc tcatttctta
     3241 ttctgagtta caacagtccg caccgctgtc cggtagctcc ttccggtggg cgcggggcat
     3301 gactatcgtc gccgcactta tgactgtctt ctttatcatg caactcgtag gacaggtgcc
     3361 ggcagcgccc aacagtcccc cggccacggg gcctgccacc atacccacgc cgaaacaagc
     3421 gccctgcacc attatgttcc ggatctgcat cgcaggatgc tgctggctac cctgtggaac
     3481 acctacatct gtattaacga agcgctaacc gtttttatca ggctctggga ggcagaataa
     3541 atgatcatat cgtcaattat tacctccacg gggagagcct gagcaaactg gcctcaggca
     3601 tttgagaagc acacggtcac actgcttccg gtagtcaata aaccggtaaa ccagcaatag
     3661 acataagcgg ctatttaacg accctgccct gaaccgacga ccgggtcgaa tttgctttcg
     3721 aatttctgcc attcatccgc ttattatcac ttattcaggc gtagcaccag gcgtttaagg
     3781 gcaccaataa ctgccttaaa aaaattacgc cccgccctgc cactcatcgc agtactgttg
     3841 taattcatta agcattctgc cgacatggaa gccatcacag acggcatgat gaacctgaat
     3901 cgccagcggc atcagcacct tgtcgccttg cgtataatat ttgcccatgg tgaaaacggg
     3961 ggcgaagaag ttgtccatat tggccacgtt taaatcaaaa ctggtgaaac tcacccaggg
     4021 attggctgag acgaaaaaca tattctcaat aaacccttta gggaaatagg ccaggttttc
     4081 accgtaacac gccacatctt gcgaatatat gtgtagaaac tgccggaaat cgtcgtggta
     4141 ttcactccag agcgatgaaa acgtttcagt ttgctcatgg aaaacggtgt aacaagggtg
     4201 aacactatcc catatcacca gctcaccgtc tttcattgcc atacgtttcg gagatatgct
     4261 ccacgccggg ttgggcgcac ctgatagacc tggaatctac aggggcacct ggggccttgc
     4321 caggacctcc accttccagt gaggcttcct atttcccagg cagacagagc tgctatggca
     4381 tctagccaaa tgtcctggct caggcaggtg actccagcgg cagaaccgtg tgccctgaac
     4441 cctgtgggat aaggacctct ctggtcattc aagggcttgg ctacagtact tagccggtgg
     4501 cacacgaaca aaaatggcaa gttccacatc caagtgaaaa tgttgacagc ccccatctgg
     4561 tcccactttg gctgagagac gactgtttcc agagagaagc ggttttctca agcttgggtc
     4621 tggtgacggt gtacacccca tccacaagag gtacagcagg gccggggaca gtaaacacct
     4681 cacgctgtca cagagagatt ctgagagagc ggacagtcct cattctggac cacaccttgc
     4741 ccctgaccag tcacgcctta tcacctccac acaaagcctc caatacctgt caagataaag
     4801 ggagacactg ccgactcaaa atgtaaggca tcccgaggag aagaaaactc cagccagtag
     4861 gaaggcaagc ctgcctgcct gcctgcctgc ctgcctgcct gcctgcctgc ctgcctgcct
     4921 ggcttggctc tgtgctttct atgcagtccc tacagcacct ctgggggtca agggtcatgg
     4981 atgaaagcca aggcttcaag gatgacatta gaatgtgaca ggattgatta ggcttagaat
     5041 ttggcagcct gactctagaa ttgatgactt cgaatataga acatgaagtc tgatcccagc
     5101 ctcccttccc tccctccctc cctcccttcc cccctctctc cttttcttgt tcttcctttt
     5161 cccaaacttc tacttgtgcc aagcaccaca tggccagatg gttgatgatc tacctgggac
     5221 ccgggaacaa gctagactgg catgggctta cttgagcagt gacagaacac agggggagag
     5281 agggatccag ggaccttggc tgggtgtttg ttctgtctgc atcccctgtg cttagcccca
     5341 gtagcaaggt gacactcccc tccaggaatc aactaatgct acctgtaaca tctaaggcgc
     5401 ataacgatac cacgatatca acaagtttgt acaaaaaagc aggctggcgc cggaaccgaa
     5461 gttcctattc cgaagttcct attctctaga aagtatagga acttcgaacc ctttcccaca
     5521 ccaccctcca cacttgcccc aaacactgcc aactatgtag gaggaagggg ttgggactaa
     5581 cagaagaacc cgttgtgggg aagctgttgg gagggtcact ttatgttctt gcccaaggtc
     5641 agttgggtgg cctgcttctg atgaggtggt cccaaggtct ggggtagaag gtgagaggga
     5701 caggccacca aggtcagccc ccccccccta tcccatagga gccaggtccc tctcctggac
     5761 aggaagactg aaggggagat gccagagact cagtgaagcc tggggtaccc tattggagtc
     5821 cttcaaggaa acaaacttgg cctcaccagg cctcagcctt ggctcctcct gggaactcta
     5881 ctgcccttgg gatccccttg tagttgtggg ttacatagga agggggacgg gattcccctt
     5941 gactggctag cctactcttt tcttcagtct tctccatctc ctctcacctg tctctcgacc
     6001 ctttccctag gatagacttg gaaaaagata aggggagaaa acaaatgcaa acgaggccag
     6061 aaagattttg gctgggcatt ccttccgcta gcttttattg ggatccccta gtttgtgata
     6121 ggccttttag ctacatctgc caatccatct cattttcaca cacacacaca ccactttcct
     6181 tctggtcagt gggcacatgt ccagcctcaa gtttatatca ccacccccaa tgcccaacac
     6241 ttgtatggcc ttgggcgggt catccccccc cccaccccca gtatctgcaa cctcaagcta
     6301 gcttgggtgc gttggttgtg gataagtagc tagactccag caaccagtaa cctctgccct
     6361 ttctcctcca tgacaaccag gtcccaggtc ccgaaaacca aagaagaaga accctaacaa
     6421 agaggacaag cggcctcgca cagccttcac tgctgagcag ctccagaggc tcaaggctga
     6481 gtttcagacc aacaggtacc tgacagagca gcggcgccag agtctggcac aggagctcgg
     6541 tacccggaag atctggactc tagagaattc cgcccctctc cctccccccc ccctaacgtt
     6601 actggccgaa gccgcttgga ataaggccgg tgtgcgtttg tctatatgtt attttccacc
     6661 atattgccgt cttttggcaa tgtgagggcc cggaaacctg gccctgtctt cttgacgagc
     6721 attcctaggg gtctttcccc tctcgccaaa ggaatgcaag gtctgttgaa tgtcgtgaag
     6781 gaagcagttc ctctggaagc ttcttgaaga caaacaacgt ctgtagcgac cctttgcagg
     6841 cagcggaacc ccccacctgg cgacaggtgc ctctgcggcc aaaagccacg tgtataagat
     6901 acacctgcaa aggcggcaca accccagtgc cacgttgtga gttggatagt tgtggaaaga
     6961 gtcaaatggc tctcctcaag cgtattcaac aaggggctga aggatgccca gaaggtaccc
     7021 cattgtatgg gatctgatct ggggcctcgg tgcacatgct ttacatgtgt ttagtcgagg
     7081 ttaaaaaacg tctaggcccc ccgaaccacg gggacgtggt tttcctttga aaaacacgat
     7141 gataagcttg ccacaaccat ggaagatccc gtcgttttac aacgtcgtga ctgggaaaac
     7201 cctggcgtta cccaacttaa tcgccttgca gcacatcccc ctttcgccag ctggcgtaat
     7261 agcgaagagg cccgcaccga tcgcccttcc caacagttgc gcagcctgaa tggcgaatgg
     7321 cgctttgcct ggtttccggc accagaagcg gtgccggaaa gctggctgga gtgcgatctt
     7381 cctgaggccg atactgtcgt cgtcccctca aactggcaga tgcacggtta cgatgcgccc
     7441 atctacacca acgtgaccta tcccattacg gtcaatccgc cgtttgttcc cacggagaat
     7501 ccgacgggtt gttactcgct cacatttaat gttgatgaaa gctggctaca ggaaggccag
     7561 acgcgaatta tttttgatgg cgttaactcg gcgtttcatc tgtggtgcaa cgggcgctgg
     7621 gtcggttacg gccaggacag tcgtttgccg tctgaatttg acctgagcgc atttttacgc
     7681 gccggagaaa accgcctcgc ggtgatggtg ctgcgctgga gtgacggcag ttatctggaa
     7741 gatcaggata tgtggcggat gagcggcatt ttccgtgacg tctcgttgct gcataaaccg
     7801 actacacaaa tcagcgattt ccatgttgcc actcgcttta atgatgattt cagccgcgct
     7861 gtactggagg ctgaagttca gatgtgcggc gagttgcgtg actacctacg ggtaacagtt
     7921 tctttatggc agggtgaaac gcaggtcgcc agcggcaccg cgcctttcgg cggtgaaatt
     7981 atcgatgagc gtggtggtta tgccgatcgc gtcacactac gtctgaacgt cgaaaacccg
     8041 aaactgtgga gcgccgaaat cccgaatctc tatcgtgcgg tggttgaact gcacaccgcc
     8101 gacggcacgc tgattgaagc agaagcctgc gatgtcggtt tccgcgaggt gcggattgaa
     8161 aatggtctgc tgctgctgaa cggcaagccg ttgctgattc gaggcgttaa ccgtcacgag
     8221 catcatcctc tgcatggtca ggtcatggat gagcagacga tggtgcagga tatcctgctg
     8281 atgaagcaga acaactttaa cgccgtgcgc tgttcgcatt atccgaacca tccgctgtgg
     8341 tacacgctgt gcgaccgcta cggcctgtat gtggtggatg aagccaatat tgaaacccac
     8401 ggcatggtgc caatgaatcg tctgaccgat gatccgcgct ggctaccggc gatgagcgaa
     8461 cgcgtaacgc gaatggtgca gcgcgatcgt aatcacccga gtgtgatcat ctggtcgctg
     8521 gggaatgaat caggccacgg cgctaatcac gacgcgctgt atcgctggat caaatctgtc
     8581 gatccttccc gcccggtgca gtatgaaggc ggcggagccg acaccacggc caccgatatt
     8641 atttgcccga tgtacgcgcg cgtggatgaa gaccagccct tcccggctgt gccgaaatgg
     8701 tccatcaaaa aatggctttc gctacctgga gagacgcgcc cgctgatcct ttgcgaatac
     8761 gcccacgcga tgggtaacag tcttggcggt ttcgctaaat actggcaggc gtttcgtcag
     8821 tatccccgtt tacagggcgg cttcgtctgg gactgggtgg atcagtcgct gattaaatat
     8881 gatgaaaacg gcaacccgtg gtcggcttac ggcggtgatt ttggcgatac gccgaacgat
     8941 cgccagttct gtatgaacgg tctggtcttt gccgaccgca cgccgcatcc agcgctgacg
     9001 gaagcaaaac accagcagca gtttttccag ttccgtttat ccgggcaaac catcgaagtg
     9061 accagcgaat acctgttccg tcatagcgat aacgagctcc tgcactggat ggtggcgctg
     9121 gatggtaagc cgctggcaag cggtgaagtg cctctggatg tcgctccaca aggtaaacag
     9181 ttgattgaac tgcctgaact accgcagccg gagagcgccg ggcaactctg gctcacagta
     9241 cgcgtagtgc aaccgaacgc gaccgcatgg tcagaagccg ggcacatcag cgcctggcag
     9301 cagtggcgtc tggcggaaaa cctcagtgtg acgctccccg ccgcgtccca cgccatcccg
     9361 catctgacca ccagcgaaat ggatttttgc atcgagctgg gtaataagcg ttggcaattt
     9421 aaccgccagt caggctttct ttcacagatg tggattggcg ataaaaaaca actgctgacg
     9481 ccgctgcgcg atcagttcac ccgtgcaccg ctggataacg acattggcgt aagtgaagcg
     9541 acccgcattg accctaacgc ctgggtcgaa cgctggaagg cggcgggcca ttaccaggcc
     9601 gaagcagcgt tgttgcagtg cacggcagat acacttgctg atgcggtgct gattacgacc
     9661 gctcacgcgt ggcagcatca ggggaaaacc ttatttatca gccggaaaac ctaccggatt
     9721 gatggtagtg gtcaaatggc gattaccgtt gatgttgaag tggcgagcga tacaccgcat
     9781 ccggcgcgga ttggcctgaa ctgccagctg gcgcaggtag cagagcgggt aaactggctc
     9841 ggattagggc cgcaagaaaa ctatcccgac cgccttactg ccgcctgttt tgaccgctgg
     9901 gatctgccat tgtcagacat gtataccccg tacgtcttcc cgagcgaaaa cggtctgcgc
     9961 tgcgggacgc gcgaattgaa ttatggccca caccagtggc gcggcgactt ccagttcaac
    10021 atcagccgct acagtcaaca gcaactgatg gaaaccagcc atcgccatct gctgcacgcg
    10081 gaagaaggca catggctgaa tatcgacggt ttccatatgg ggattggtgg cgacgactcc
    10141 tggagcccgt cagtatcggc ggaattccag ctgagcgccg gtcgctacca ttaccagttg
    10201 gtctggtgtc aaaaataata ataaccgggc aggggggatc taagctctag ataagtaatg
    10261 atcataatca gccatatcac atctgtagag gttttacttg ctttaaaaaa cctcccacac
    10321 ctccccctga acctgaaaca taaaatgaat gcaattgttg ttgttaactt gtttattgca
    10381 gcttataatg gttacaaata aagcaatagc atcacaaatt tcacaaataa agcatttttt
    10441 tcactgcatt ctagttgtgg tttgtccaaa ctcatcaatg tatcttatca tgtctggatc
    10501 cggaataact tcgtatagca tacattatac gaagttatgt ttaaacggcg cgccccggaa
    10561 ttcgccttct gcaggagcgt acagaaccca gggccctggc acccgtgcag accctggccc
    10621 accccacctg ggcgctcagt gcccaagaga tgtccacacc taggatgtcc cgcggtgggt
    10681 ggggggcccg agagacgggc aggccggggg caggcctggc catgcggggc cgaaccgggc
    10741 actgcccagc gtgggcgcgg gggccacggc gcgcgccccc agcccccggg cccagcaccc
    10801 caaggcggcc aacgccaaaa ctctccctcc tcctcttcct caatctcgct ctcgctcttt
    10861 ttttttttcg caaaaggagg ggagaggggg taaaaaaatg ctgcactgtg cggcgaagcc
    10921 ggtgagtgag cggcgcgggg ccaatcagcg tgcgccgttc cgaaagttgc cttttatggc
    10981 tcgagcggcc gcggcggcgc cctataaaac ccagcggcgc gacgcgccac caccgccgag
    11041 accgcgtccg ccccgcgagc acagagcctc gcctttgccg atcctctaga gtcgagatcc
    11101 gccgccacca tgattgaaca agatggattg cacgcaggtt ctccggccgc ttgggtggag
    11161 aggctattcg gctatgactg ggcacaacag acaatcggct gctctgatgc cgccgtgttc
    11221 cggctgtcag cgcaggggcg cccggttctt tttgtcaaga ccgacctgtc cggtgccctg
    11281 aatgaactgc aggacgaggc agcgcggcta tcgtggctgg ccacgacggg cgttccttgc
    11341 gcagctgtgc tcgacgttgt cactgaagcg ggaagggact ggctgctatt gggcgaagtg
    11401 ccggggcagg atctcctgtc atctcacctt gctcctgccg agaaagtatc catcatggct
    11461 gatgcaatgc ggcggctgca tacgcttgat ccggctacct gcccattcga ccaccaagcg
    11521 aaacatcgca tcgagcgagc acgtactcgg atggaagccg gtcttgtcga tcaggatgat
    11581 ctggacgaag agcatcaggg gctcgcgcca gccgaactgt tcgccaggct caaggcgcgc
    11641 atgcccgacg gcgaggatct cgtcgtgacc catggcgatg cctgcttgcc gaatatcatg
    11701 gtggaaaatg gccgcttttc tggattcatc gactgtggcc ggctgggtgt ggcggaccgc
    11761 tatcaggaca tagcgttggc tacccgtgat attgctgaag agcttggcgg cgaatgggct
    11821 gaccgcttcc tcgtgcttta cggtatcgcc gctcccgatt cgcagcgcat cgccttctat
    11881 cgccttcttg acgagttctt ctgagcggga ctctggggtt cgaaatgacc gaccaagcga
    11941 cgcccaacct gccatcacga gatttcgatt ccaccgccgc cttctatgaa aggttgggct
    12001 tcggaatcgt tttccgggac gccggctgga tgatcctcca gcgcggggat ctcatgctgg
    12061 agttcttcgc ccaccccccg gatctaagct ctagataagt aatgatcata atcagccata
    12121 tcacatctgt agaggtttta cttgctttaa aaaacctccc acacctcccc ctgaacctga
    12181 aacataaaat gaatgcaatt gttgttgtta acttgtttat tgcagcttat aatggttaca
    12241 aataaagcaa tagcatcaca aatttcacaa ataaagcatt tttttcactg cattctagtt
    12301 gtggtttgtc caaactcatc aatgtatctt atcatgtctg gatccggggg taccgcgtcg
    12361 agaagttcct attccgaagt tcctattctc tagaaagtat aggaacttcg tcgagataac
    12421 ttcgtatagc atacattata cgaagttatg tcgagatatc tagacccagc tttcttgtac
    12481 aaagtggttg atatctctat agtcgcagta ggcggaacaa cactcaggtg cgggtcttag
    12541 aaatctgtgt ttatctgaaa taaatcttgc tgtgtagccc aggctggccc tgtactcata
    12601 gcattctctt gccttggacc ctccaagtgc agtgattgca ggcatgcacc accacaccca
    12661 gcctggctct gtatttctac taagcaatca gggtggcttt tccagttggg caagttgcca
    12721 aaggagggta gataaggaat gcagagcaga atctggagaa cttggccttg agggtctgta
    12781 accaatcctt gctacataag tcccttggtc ttctactctg taagatgggg acataacccc
    12841 tgtgggactg gcctgctacc caagggggca aaaacaaaga cggtcacttt ccatccctgt
    12901 gggatgctca gcttttgggt cctccacggg caggaacccc aaagctcacc atcttccttc
    12961 tcaccctttc cagcctgacc ggtcgtgagg tcctgacacc cttcccaggc ctgggtacgg
    13021 cagcagcccc ggcacaggct ggtgctcacc tgaagcagtg tgacctactg aagctgtcca
    13081 ggcggcagaa gcagctctgc aggcgggagc ccggcctggc tgagaccctg agggatgctg
    13141 cacacctggg gctgctggaa tgtcagttcc agttcaggca ggagcgctgg aactgcagcc
    13201 tggaggggag gactggcctg ctccagagag gtagggagga cttcggggga ggaagaggac
    13261 tggcaggagg ttgtgggtgg tgagaaggtt atgccctggt ctcgttgtgc tgactactga
    13321 ggcacagtcc caaatgagaa gggacctggg gagttagtaa tgtctgttga aggtggcggt
    13381 ttgggagatg agggaaacaa aggaaacaca agggaggaaa ggactcagca ttcttggaag
    13441 agatgacaga ggaggtgggt ggccccagcc acctacttag tggtccaaat gtgcacgcca
    13501 ggcagattcc tttgtccaca cgctcatctg tcactgttcg tcacatctgt tgagagatgg
    13561 cgcaacgcaa ttaatgataa cttcgtatag catacattat acgaagttat ggtctgagct
    13621 cgccatcagt tcacctcctt ccttatcctt ctccacctct gcctatccat ctgctaagca
    13681 tctgcagagg cccacaagga gccaggcacg acacaagggg ctggaggcag aggctgagca
    13741 caacccagtc acccttgcaa agtgcatcct ctagaaatga atatgggtca tagcttgtga
    13801 ctccattgtc tggtgggagg ggtgtggcat tctattactg tcacttgttt tgggggggtg
    13861 gggggactcg gttcctgtag cccaggctgg cctggaacta acttgcttca aatgctctgc
    13921 aatttgtttt actttgagtg ctggaatttt tcaaggtatg agccatccac catacctgga
    13981 gacacagtgg aaacatcaca gtgcggtgat gtctcgggga tggccagccc cactctaggc
    14041 tggctctccg ttgcaggagg gtctgaggga gagctagcag cctgctctcc tttcttttcg
    14101 gccgtcagct tttcagtgcc ccagatacac tgagagtggg aggctaaggg aaacgtgttt
    14161 ggggcatctt tcaacagtgt gagcacagtg gtggtcccag tactgggtag atatcaggca
    14221 ggacccccca agacccttct gcctttcagt catctacaga tggtggtaga gggcatttgg
    14281 gagacattag acagcttaga gatccacaga gacaggtcgt ccaacttgtc acgaaagcac
    14341 ctgaagtcaa gatgactgtt cagcctcagc ctggcctcgt cccaggtgcc caggtcgctc
    14401 ttttgcataa gttactgaga ttagcagctc tgtcctgctg ccctctgaga gcttaggaca
    14461 tgcttcggtg taaatctgga ggccatttaa ggggcagctt ttcagcttgg gtctgaggga
    14521 caggtaacag gggaagcctt acatagcctt taggaagccg ggcctttagg ctcacactgc
    14581 gtcaacctct ttgccataca tgccacataa ctcccgcttt cggagggctg cagatggcct
    14641 ctaagctttt tttttctccc gcacaggctt taaggagacg gccttcctgt atgcagtgtc
    14701 tgcagctgcc ctcacgcatg cactggccag ggcctgcagt gctgggcgca tggagcgctg
    14761 tacttgtgac gactccccag gcctggagag ccggcaggcc tggcagtggg gtgtgtgtgg
    14821 tgacaatctg aagtacagca ccaagttcct cagcaa
//
