# Supplementary material for: CRISPR-Cas9 enables conditional mutagenesis of challenging loci
Source: Sci Rep. 2016 Sep 1;6:32326. doi: 10.1038/srep32326 (PMC5007477; doi:10.1038/srep32326)
Supplement: Supplementary File 3 [file srep32326-s3.zip › gb/HEP01012_A03_vector.gb]

LOCUS       1014846#L1L2_Bact_P#pAYAC184        14824 bp    dna     circular UNK 
ACCESSION   unknown
SOURCE      Mus musculus
  ORGANISM  Mus musculus
            Eukaryota; Metazoa; Chordata; Craniata; Vertebrata; Euteleostomi;
            Mammalia; Eutheria; Euarchontoglires; Glires; Rodentia;
            Sciurognathi; Muroidea; Muridae; Murinae; Mus.
COMMENT     cassette: L1L2_Bact_P
COMMENT     design_id: 1014846
COMMENT     backbone: pAYAC184
COMMENT     transcript_id: ENSMUST00000026381
FEATURES             Location/Qualifiers
     source          1..4245
                     /mol_type="other DNA"
                     /dnas_title="pacyc184CleanwithGprimers"
                     /organism="Cloning vector pACYC184"
     gene            complement(1..4245)
                     /gene="cat"
     CDS             complement(1..4245)
                     /codon_start=1
                     /gene="cat"
                     /translation="MEKKITGYTTVDISQWHRKEHFEAFQSVAQCTYNQTVQLDITAF
                     LKTVKKNKHKFYPAFIHILARLMNAHPEFRMAMKDGELVIWDSVHPCYTVFHEQTETF
                     SSLWSEYHDDFRQFLHIYSQDVACYGENLAYFPKGFIENMFFVSANPWVSFTSFDLNV
                     ANMDNFFAPVFTMGKYYTQGDKVLMPLAIQVHHAVCDGFHVGRMLNELQQYCDEWQGG
                     A"
                     /product="chloramphenicol acetyltransferase"
                     /note="camR (confers resistance to chloramphenicol)"
                     /label="camR (confers resistance to chloramphenicol)"
     -10_signal      complement(286..291)
                     /note="cat promoter (counter-clockwise); CATATT"
                     /label="cat promoter (counter-clockwise); CATATT"
     -35_signal      complement(309..314)
                     /note="cat promoter (counter-clockwise); ACGTAA"
                     /label="cat promoter (counter-clockwise); ACGTAA"
     rep_origin      complement(848..1393)
                     /note="p15A origin of replication (clockwise) (RNAII -35
                     to RNA/DNA switch point)"
                     /label="p15A origin of replication (clockwise) (RNAII -35
     -35_signal      1505..1510
                     /note="tet promoter (clockwise); TTGACA"
                     /label="tet promoter (clockwise); TTGACA"
     -10_signal      1528..1533
                     /note="tet promoter (clockwise); TTTAAT; transcript start
                     1540"
                     /label="tet promoter (clockwise); TTTAAT; transcript start
     gene            1581..2771
                     /gene="tet"
     CDS             1581..2771
                     /codon_start=1
                     /gene="tet"
                     /translation="MKSNNALIVILGTVTLDAVGIGLVMPVLPGLLRDIVHSDSIASH
                     YGVLLALYALMQFLCAPVLGALSDRFGRRPVLLASLLGATIDYAIMATTPVLWILYAG
                     RIVAGITGATGAVAGAYIADITDGEDRARHFGLMSACFGVGMVAGPVAGGLLGAISLH
                     APFLAAAVLNGLNLLLGCFLMQESHKGERRPMPLRAFNPVSSFRWARGMTIVAALMTV
                     FFIMQLVGQVPAALWVIFGEDRFRWSATMIGLSLAVFGILHALAQAFVTGPATKRFGE
                     KQAIIAGMAADALGYVLLAFATRGWMAFPIMILLASGGIGMPALQAMLSRQVDDDHQG
                     QLQGSLAALTSLTSIIGPLIVTAIYAASASTWNGLAWIVGAALYLVCLPALRRGAWSR
                     ATST"
                     /product="tetracycline efflux protein, class C"
                     /note="tetR (confers resistance to tetracycline)"
                     /label="tetR (confers resistance to tetracycline)"
     misc_feature    complement(1473..1493)
                     /note="5' Gap primer"
                     /label="5' Gap primer"
     misc_feature    3805..3825
                     /note="3' Gap primer"
                     /label="3' Gap primer"
     misc_feature    1494..3804
                     /note="Not in Gap Backbone PCR"
                     /label="Not in Gap Backbone PCR"
     misc_feature    4246..5486
                     /note="5 arm"
                     /label="5 arm"
     misc_feature    5514..5538
                     /note="B1 Gateway"
                     /label="B1 Gateway"
     misc_feature    5551..5598
                     /note="Frt"
                     /label="Frt"
     intron          5599..6473
                     /note="mouse En2 intron"
                     /label="mouse En2 intron"
     misc_feature    6471..6473
                     /note="Splice Acceptor"
                     /label="Splice Acceptor"
     exon            6474..6646
                     /note="mouse En2 exon"
                     /label="mouse En2 exon"
     misc_feature    6658..7251
                     /note="ECMV IRES"
                     /label="ECMV IRES"
     gene            7252..10312
                     /gene="lacZ"
                     /note="lacZ"
                     /label="lacZ"
     misc_feature    10351..10594
                     /note="SV40 polyadenylation site"
                     /label="SV40 polyadenylation site"
     misc_feature    10598..10631
                     /note="loxP"
                     /label="loxP"
     promoter        10658..11177
                     /note="human beta actin promoter"
                     /label="human beta actin promoter"
     gene            11203..11997
                     /gene="NeoR"
                     /note="NeoR"
                     /label="NeoR"
     misc_feature    12197..12438
                     /note="SV40 polyadenylation site"
                     /label="SV40 polyadenylation site"
     misc_feature    12455..12502
                     /note="Frt"
                     /label="Frt"
     misc_feature    12509..12542
                     /note="loxP"
                     /label="loxP"
     misc_feature    6488..6565
                     /note="FCHK std_gpr"
                     /label="FCHK std_gpr"
     misc_feature    12558..12578
                     /note="B2 Gateway"
                     /label="B2 Gateway"
     misc_feature    5487..12608
                     /note="Synthetic Cassette"
                     /label="Synthetic Cassette"
     exon            13044..13224
                     /db_xref="ENSEMBL:ENSMUSE00000369811"
                     /type="targeted"
                     /rank="2"
                     /note="target exon 1 ENSMUSE00000369811"
     misc_feature    12609..13538
                     /note="Critical Region"
                     /label="Critical Region"
     misc_feature    13562..13595
                     /note="Downstream LoxP"
                     /label="Downstream LoxP"
     misc_feature    13539..13618
                     /note="synthetic loxP region"
                     /label="synthetic loxP region"
     misc_feature    13619..14824
                     /note="3 arm"
                     /label="3 arm"
ORIGIN      
        1 gaattccgga tgagcattca tcaggcgggc aagaatgtga ataaaggccg gataaaactt
       61 gtgcttattt ttctttacgg tctttaaaaa ggccgtaata tccagctgaa cggtctggtt
      121 ataggtacat tgagcaactg actgaaatgc ctcaaaatgt tctttacgat gccattggga
      181 tatatcaacg gtggtatatc cagtgatttt tttctccatt ttagcttcct tagctcctga
      241 aaatctcgat aactcaaaaa atacgcccgg tagtgatctt atttcattat ggtgaaagtt
      301 ggaacctctt acgtgccgat caacgtctca ttttcgccaa aagttggccc agggcttccc
      361 ggtatcaaca gggacaccag gatttattta ttctgcgaag tgatcttccg tcacaggtat
      421 ttattcggcg caaagtgcgt cgggtgatgc tgccaactta ctgatttagt gtatgatggt
      481 gtttttgagg tgctccagtg gcttctgttt ctatcagctg tccctcctgt tcagctactg
      541 acggggtggt gcgtaacggc aaaagcaccg ccggacatca gcgctagcgg agtgtatact
      601 ggcttactat gttggcactg atgagggtgt cagtgaagtg cttcatgtgg caggagaaaa
      661 aaggctgcac cggtgcgtca gcagaatatg tgatacagga tatattccgc ttcctcgctc
      721 actgactcgc tacgctcggt cgttcgactg cggcgagcgg aaatggctta cgaacggggc
      781 ggagatttcc tggaagatgc caggaagata cttaacaggg aagtgagagg gccgcggcaa
      841 agccgttttt ccataggctc cgcccccctg acaagcatca cgaaatctga cgctcaaatc
      901 agtggtggcg aaacccgaca ggactataaa gataccaggc gtttccccct ggcggctccc
      961 tcgtgcgctc tcctgttcct gcctttcggt ttaccggtgt cattccgctg ttatggccgc
     1021 gtttgtctca ttccacgcct gacactcagt tccgggtagg cagttcgctc caagctggac
     1081 tgtatgcacg aaccccccgt tcagtccgac cgctgcgcct tatccggtaa ctatcgtctt
     1141 gagtccaacc cggaaagaca tgcaaaagca ccactggcag cagccactgg taattgattt
     1201 agaggagtta gtcttgaagt catgcgccgg ttaaggctaa actgaaagga caagttttgg
     1261 tgactgcgct cctccaagcc agttacctcg gttcaaagag ttggtagctc agagaacctt
     1321 cgaaaaaccg ccctgcaagg cggttttttc gttttcagag caagagatta cgcgcagacc
     1381 aaaacgatct caagaagatc atcttattaa tcagataaaa tatttctaga tttcagtgca
     1441 atttatctct tcaaatgtag cacctgaagt cagccccata cgatataagt tgtaattctc
     1501 atgtttgaca gcttatcatc gataagcttt aatgcggtag tttatcacag ttaaattgct
     1561 aacgcagtca ggcaccgtgt atgaaatcta acaatgcgct catcgtcatc ctcggcaccg
     1621 tcaccctgga tgctgtaggc ataggcttgg ttatgccggt actgccgggc ctcttgcggg
     1681 atatcgtcca ttccgacagc atcgccagtc actatggcgt gctgctagcg ctatatgcgt
     1741 tgatgcaatt tctatgcgca cccgttctcg gagcactgtc cgaccgcttt ggccgccgcc
     1801 cagtcctgct cgcttcgcta cttggagcca ctatcgacta cgcgatcatg gcgaccacac
     1861 ccgtcctgtg gatcctctac gccggacgca tcgtggccgg catcaccggc gccacaggtg
     1921 cggttgctgg cgcctatatc gccgacatca ccgatgggga agatcgggct cgccacttcg
     1981 ggctcatgag cgcttgtttc ggcgtgggta tggtggcagg ccccgtggcc gggggactgt
     2041 tgggcgccat ctccttgcat gcaccattcc ttgcggcggc ggtgctcaac ggcctcaacc
     2101 tactactggg ctgcttccta atgcaggagt cgcataaggg agagcgtcga ccgatgccct
     2161 tgagagcctt caacccagtc agctccttcc ggtgggcgcg gggcatgact atcgtcgccg
     2221 cacttatgac tgtcttcttt atcatgcaac tcgtaggaca ggtgccggca gcgctctggg
     2281 tcattttcgg cgaggaccgc tttcgctgga gcgcgacgat gatcggcctg tcgcttgcgg
     2341 tattcggaat cttgcacgcc ctcgctcaag ccttcgtcac tggtcccgcc accaaacgtt
     2401 tcggcgagaa gcaggccatt atcgccggca tggcggccga cgcgctgggc tacgtcttgc
     2461 tggcgttcgc gacgcgaggc tggatggcct tccccattat gattcttctc gcttccggcg
     2521 gcatcgggat gcccgcgttg caggccatgc tgtccaggca ggtagatgac gaccatcagg
     2581 gacagcttca aggatcgctc gcggctctta ccagcctaac ttcgatcatt ggaccgctga
     2641 tcgtcacggc gatttatgcc gcctcggcga gcacatggaa cgggttggca tggattgtag
     2701 gcgccgccct ataccttgtc tgcctccccg cgttgcgtcg cggtgcatgg agccgggcca
     2761 cctcgacctg aatggaagcc ggcggcacct cgctaacgga ttcaccactc caagaattgg
     2821 agccaatcaa ttcttgcgga gaactgtgaa tgcgcaaacc aacccttggc agaacatatc
     2881 catcgcgtcc gccatctcca gcagccgcac gcggcgcatc tcgggcagcg ttgggtcctg
     2941 gccacgggtg cgcatgatcg tgctcctgtc gttgaggacc cggctaggct ggcggggttg
     3001 ccttactggt tagcagaatg aatcaccgat acgcgagcga acgtgaagcg actgctgctg
     3061 caaaacgtct gcgacctgag caacaacatg aatggtcttc ggtttccgtg tttcgtaaag
     3121 tctggaaacg cggaagtccc ctacgtgctg ctgaagttgc ccgcaacaga gagtggaacc
     3181 aaccggtgat accacgatac tatgactgag agtcaacgcc atgagcggcc tcatttctta
     3241 ttctgagtta caacagtccg caccgctgtc cggtagctcc ttccggtggg cgcggggcat
     3301 gactatcgtc gccgcactta tgactgtctt ctttatcatg caactcgtag gacaggtgcc
     3361 ggcagcgccc aacagtcccc cggccacggg gcctgccacc atacccacgc cgaaacaagc
     3421 gccctgcacc attatgttcc ggatctgcat cgcaggatgc tgctggctac cctgtggaac
     3481 acctacatct gtattaacga agcgctaacc gtttttatca ggctctggga ggcagaataa
     3541 atgatcatat cgtcaattat tacctccacg gggagagcct gagcaaactg gcctcaggca
     3601 tttgagaagc acacggtcac actgcttccg gtagtcaata aaccggtaaa ccagcaatag
     3661 acataagcgg ctatttaacg accctgccct gaaccgacga ccgggtcgaa tttgctttcg
     3721 aatttctgcc attcatccgc ttattatcac ttattcaggc gtagcaccag gcgtttaagg
     3781 gcaccaataa ctgccttaaa aaaattacgc cccgccctgc cactcatcgc agtactgttg
     3841 taattcatta agcattctgc cgacatggaa gccatcacag acggcatgat gaacctgaat
     3901 cgccagcggc atcagcacct tgtcgccttg cgtataatat ttgcccatgg tgaaaacggg
     3961 ggcgaagaag ttgtccatat tggccacgtt taaatcaaaa ctggtgaaac tcacccaggg
     4021 attggctgag acgaaaaaca tattctcaat aaacccttta gggaaatagg ccaggttttc
     4081 accgtaacac gccacatctt gcgaatatat gtgtagaaac tgccggaaat cgtcgtggta
     4141 ttcactccag agcgatgaaa acgtttcagt ttgctcatgg aaaacggtgt aacaagggtg
     4201 aacactatcc catatcacca gctcaccgtc tttcattgcc atacgtgctc agttgggtaa
     4261 ctcagcagct ccggtcagta gcttcctggg tgtggttctc acgcctgagg gtgcacagag
     4321 cacccgggag acctgaggaa gctcagacct ctgggctcca cccccaagtc tgcagcagcc
     4381 ttggaaactg gttgtgccca gtttcccggg aggttgaggc tgctggcctt gagtcaagga
     4441 gtgtacattg gctatagcag gtctctgggg agaatatata tatatatatt ataatatata
     4501 catatattac aatatgtaat ataatatata ttataatata taatatgtta catatattat
     4561 gtactatata tatatatata tatatatata tatatatata tatatatgaa tgaataggag
     4621 agagagatgt gtccttgggg acaatccttc tcctatgctc actcagcaat gccctcctac
     4681 cgggaccagc aggctgttct tcagtgaaga gggggaagga ctaaggacag gagatgagaa
     4741 aataaaggag atagcagagc tgagaccaga agtccatgcc taagctgagg accaatgcta
     4801 agcacgtttg ttacaaagta cagcagcttc tatacagttc acagggagaa aggggcagag
     4861 tcggcagaaa gccatcatat aatgggactc gaggtcatca gaaagctaac agagccttgt
     4921 tgcacaaaag ggacacgggg cacggagagt gcattgcaga ttaagcacac agtagccgcc
     4981 tccggacaga taactccagt tcccgaaact gaaacctaaa ctcccgctgg ccccagcccc
     5041 acaccattgc cacgcccacc cctggaccag cactcagaac taaagctccc tttgtttcat
     5101 ccggacctct gagaaagcct tgggtcacgg gctggcttcc agcaagcttt taagttttat
     5161 ttggggaatt taatcgtgag gaccgagctg acatttctcc actctctctc cagcctccaa
     5221 ctctactcct gtcccctcac ctactccttc aaacattgct tcttacccca cacccctccc
     5281 agaccctgag acagccctgg ctgtcttggg aggtacctct gtagaccagg ctggcctcaa
     5341 actaaaacta aaactaaaaa gagatccccc tgcctctgcc tcccaaatgc tgggattaaa
     5401 ggcgtgtgcc accaatgccc aacccaactc ctgctgcttt ttaaagtgta tctgacccct
     5461 gatccagttg ttttgtgtga gaatgaaagg cgcataacga taccacgata tcaacaagtt
     5521 tgtacaaaaa agcaggctgg cgccggaacc gaagttccta ttccgaagtt cctattctct
     5581 agaaagtata ggaacttcga accctttccc acaccaccct ccacacttgc cccaaacact
     5641 gccaactatg taggaggaag gggttgggac taacagaaga acccgttgtg gggaagctgt
     5701 tgggagggtc actttatgtt cttgcccaag gtcagttggg tggcctgctt ctgatgaggt
     5761 ggtcccaagg tctggggtag aaggtgagag ggacaggcca ccaaggtcag cccccccccc
     5821 ctatcccata ggagccaggt ccctctcctg gacaggaaga ctgaagggga gatgccagag
     5881 actcagtgaa gcctggggta ccctattgga gtccttcaag gaaacaaact tggcctcacc
     5941 aggcctcagc cttggctcct cctgggaact ctactgccct tgggatcccc ttgtagttgt
     6001 gggttacata ggaaggggga cgggattccc cttgactggc tagcctactc ttttcttcag
     6061 tcttctccat ctcctctcac ctgtctctcg accctttccc taggatagac ttggaaaaag
     6121 ataaggggag aaaacaaatg caaacgaggc cagaaagatt ttggctgggc attccttccg
     6181 ctagctttta ttgggatccc ctagtttgtg ataggccttt tagctacatc tgccaatcca
     6241 tctcattttc acacacacac acaccacttt ccttctggtc agtgggcaca tgtccagcct
     6301 caagtttata tcaccacccc caatgcccaa cacttgtatg gccttgggcg ggtcatcccc
     6361 ccccccaccc ccagtatctg caacctcaag ctagcttggg tgcgttggtt gtggataagt
     6421 agctagactc cagcaaccag taacctctgc cctttctcct ccatgacaac caggtcccag
     6481 gtcccgaaaa ccaaagaaga agaaccctaa caaagaggac aagcggcctc gcacagcctt
     6541 cactgctgag cagctccaga ggctcaaggc tgagtttcag accaacaggt acctgacaga
     6601 gcagcggcgc cagagtctgg cacaggagct cggtacccgg aagatctgga ctctagagaa
     6661 ttccgcccct ctccctcccc cccccctaac gttactggcc gaagccgctt ggaataaggc
     6721 cggtgtgcgt ttgtctatat gttattttcc accatattgc cgtcttttgg caatgtgagg
     6781 gcccggaaac ctggccctgt cttcttgacg agcattccta ggggtctttc ccctctcgcc
     6841 aaaggaatgc aaggtctgtt gaatgtcgtg aaggaagcag ttcctctgga agcttcttga
     6901 agacaaacaa cgtctgtagc gaccctttgc aggcagcgga accccccacc tggcgacagg
     6961 tgcctctgcg gccaaaagcc acgtgtataa gatacacctg caaaggcggc acaaccccag
     7021 tgccacgttg tgagttggat agttgtggaa agagtcaaat ggctctcctc aagcgtattc
     7081 aacaaggggc tgaaggatgc ccagaaggta ccccattgta tgggatctga tctggggcct
     7141 cggtgcacat gctttacatg tgtttagtcg aggttaaaaa acgtctaggc cccccgaacc
     7201 acggggacgt ggttttcctt tgaaaaacac gatgataagc ttgccacaac catggaagat
     7261 cccgtcgttt tacaacgtcg tgactgggaa aaccctggcg ttacccaact taatcgcctt
     7321 gcagcacatc cccctttcgc cagctggcgt aatagcgaag aggcccgcac cgatcgccct
     7381 tcccaacagt tgcgcagcct gaatggcgaa tggcgctttg cctggtttcc ggcaccagaa
     7441 gcggtgccgg aaagctggct ggagtgcgat cttcctgagg ccgatactgt cgtcgtcccc
     7501 tcaaactggc agatgcacgg ttacgatgcg cccatctaca ccaacgtgac ctatcccatt
     7561 acggtcaatc cgccgtttgt tcccacggag aatccgacgg gttgttactc gctcacattt
     7621 aatgttgatg aaagctggct acaggaaggc cagacgcgaa ttatttttga tggcgttaac
     7681 tcggcgtttc atctgtggtg caacgggcgc tgggtcggtt acggccagga cagtcgtttg
     7741 ccgtctgaat ttgacctgag cgcattttta cgcgccggag aaaaccgcct cgcggtgatg
     7801 gtgctgcgct ggagtgacgg cagttatctg gaagatcagg atatgtggcg gatgagcggc
     7861 attttccgtg acgtctcgtt gctgcataaa ccgactacac aaatcagcga tttccatgtt
     7921 gccactcgct ttaatgatga tttcagccgc gctgtactgg aggctgaagt tcagatgtgc
     7981 ggcgagttgc gtgactacct acgggtaaca gtttctttat ggcagggtga aacgcaggtc
     8041 gccagcggca ccgcgccttt cggcggtgaa attatcgatg agcgtggtgg ttatgccgat
     8101 cgcgtcacac tacgtctgaa cgtcgaaaac ccgaaactgt ggagcgccga aatcccgaat
     8161 ctctatcgtg cggtggttga actgcacacc gccgacggca cgctgattga agcagaagcc
     8221 tgcgatgtcg gtttccgcga ggtgcggatt gaaaatggtc tgctgctgct gaacggcaag
     8281 ccgttgctga ttcgaggcgt taaccgtcac gagcatcatc ctctgcatgg tcaggtcatg
     8341 gatgagcaga cgatggtgca ggatatcctg ctgatgaagc agaacaactt taacgccgtg
     8401 cgctgttcgc attatccgaa ccatccgctg tggtacacgc tgtgcgaccg ctacggcctg
     8461 tatgtggtgg atgaagccaa tattgaaacc cacggcatgg tgccaatgaa tcgtctgacc
     8521 gatgatccgc gctggctacc ggcgatgagc gaacgcgtaa cgcgaatggt gcagcgcgat
     8581 cgtaatcacc cgagtgtgat catctggtcg ctggggaatg aatcaggcca cggcgctaat
     8641 cacgacgcgc tgtatcgctg gatcaaatct gtcgatcctt cccgcccggt gcagtatgaa
     8701 ggcggcggag ccgacaccac ggccaccgat attatttgcc cgatgtacgc gcgcgtggat
     8761 gaagaccagc ccttcccggc tgtgccgaaa tggtccatca aaaaatggct ttcgctacct
     8821 ggagagacgc gcccgctgat cctttgcgaa tacgcccacg cgatgggtaa cagtcttggc
     8881 ggtttcgcta aatactggca ggcgtttcgt cagtatcccc gtttacaggg cggcttcgtc
     8941 tgggactggg tggatcagtc gctgattaaa tatgatgaaa acggcaaccc gtggtcggct
     9001 tacggcggtg attttggcga tacgccgaac gatcgccagt tctgtatgaa cggtctggtc
     9061 tttgccgacc gcacgccgca tccagcgctg acggaagcaa aacaccagca gcagtttttc
     9121 cagttccgtt tatccgggca aaccatcgaa gtgaccagcg aatacctgtt ccgtcatagc
     9181 gataacgagc tcctgcactg gatggtggcg ctggatggta agccgctggc aagcggtgaa
     9241 gtgcctctgg atgtcgctcc acaaggtaaa cagttgattg aactgcctga actaccgcag
     9301 ccggagagcg ccgggcaact ctggctcaca gtacgcgtag tgcaaccgaa cgcgaccgca
     9361 tggtcagaag ccgggcacat cagcgcctgg cagcagtggc gtctggcgga aaacctcagt
     9421 gtgacgctcc ccgccgcgtc ccacgccatc ccgcatctga ccaccagcga aatggatttt
     9481 tgcatcgagc tgggtaataa gcgttggcaa tttaaccgcc agtcaggctt tctttcacag
     9541 atgtggattg gcgataaaaa acaactgctg acgccgctgc gcgatcagtt cacccgtgca
     9601 ccgctggata acgacattgg cgtaagtgaa gcgacccgca ttgaccctaa cgcctgggtc
     9661 gaacgctgga aggcggcggg ccattaccag gccgaagcag cgttgttgca gtgcacggca
     9721 gatacacttg ctgatgcggt gctgattacg accgctcacg cgtggcagca tcaggggaaa
     9781 accttattta tcagccggaa aacctaccgg attgatggta gtggtcaaat ggcgattacc
     9841 gttgatgttg aagtggcgag cgatacaccg catccggcgc ggattggcct gaactgccag
     9901 ctggcgcagg tagcagagcg ggtaaactgg ctcggattag ggccgcaaga aaactatccc
     9961 gaccgcctta ctgccgcctg ttttgaccgc tgggatctgc cattgtcaga catgtatacc
    10021 ccgtacgtct tcccgagcga aaacggtctg cgctgcggga cgcgcgaatt gaattatggc
    10081 ccacaccagt ggcgcggcga cttccagttc aacatcagcc gctacagtca acagcaactg
    10141 atggaaacca gccatcgcca tctgctgcac gcggaagaag gcacatggct gaatatcgac
    10201 ggtttccata tggggattgg tggcgacgac tcctggagcc cgtcagtatc ggcggaattc
    10261 cagctgagcg ccggtcgcta ccattaccag ttggtctggt gtcaaaaata ataataaccg
    10321 ggcagggggg atctaagctc tagataagta atgatcataa tcagccatat cacatctgta
    10381 gaggttttac ttgctttaaa aaacctccca cacctccccc tgaacctgaa acataaaatg
    10441 aatgcaattg ttgttgttaa cttgtttatt gcagcttata atggttacaa ataaagcaat
    10501 agcatcacaa atttcacaaa taaagcattt ttttcactgc attctagttg tggtttgtcc
    10561 aaactcatca atgtatctta tcatgtctgg atccggaata acttcgtata gcatacatta
    10621 tacgaagtta tgtttaaacg gcgcgccccg gaattcgcct tctgcaggag cgtacagaac
    10681 ccagggccct ggcacccgtg cagaccctgg cccaccccac ctgggcgctc agtgcccaag
    10741 agatgtccac acctaggatg tcccgcggtg ggtggggggc ccgagagacg ggcaggccgg
    10801 gggcaggcct ggccatgcgg ggccgaaccg ggcactgccc agcgtgggcg cgggggccac
    10861 ggcgcgcgcc cccagccccc gggcccagca ccccaaggcg gccaacgcca aaactctccc
    10921 tcctcctctt cctcaatctc gctctcgctc tttttttttt tcgcaaaagg aggggagagg
    10981 gggtaaaaaa atgctgcact gtgcggcgaa gccggtgagt gagcggcgcg gggccaatca
    11041 gcgtgcgccg ttccgaaagt tgccttttat ggctcgagcg gccgcggcgg cgccctataa
    11101 aacccagcgg cgcgacgcgc caccaccgcc gagaccgcgt ccgccccgcg agcacagagc
    11161 ctcgcctttg ccgatcctct agagtcgaga tccgccgcca ccatgattga acaagatgga
    11221 ttgcacgcag gttctccggc cgcttgggtg gagaggctat tcggctatga ctgggcacaa
    11281 cagacaatcg gctgctctga tgccgccgtg ttccggctgt cagcgcaggg gcgcccggtt
    11341 ctttttgtca agaccgacct gtccggtgcc ctgaatgaac tgcaggacga ggcagcgcgg
    11401 ctatcgtggc tggccacgac gggcgttcct tgcgcagctg tgctcgacgt tgtcactgaa
    11461 gcgggaaggg actggctgct attgggcgaa gtgccggggc aggatctcct gtcatctcac
    11521 cttgctcctg ccgagaaagt atccatcatg gctgatgcaa tgcggcggct gcatacgctt
    11581 gatccggcta cctgcccatt cgaccaccaa gcgaaacatc gcatcgagcg agcacgtact
    11641 cggatggaag ccggtcttgt cgatcaggat gatctggacg aagagcatca ggggctcgcg
    11701 ccagccgaac tgttcgccag gctcaaggcg cgcatgcccg acggcgagga tctcgtcgtg
    11761 acccatggcg atgcctgctt gccgaatatc atggtggaaa atggccgctt ttctggattc
    11821 atcgactgtg gccggctggg tgtggcggac cgctatcagg acatagcgtt ggctacccgt
    11881 gatattgctg aagagcttgg cggcgaatgg gctgaccgct tcctcgtgct ttacggtatc
    11941 gccgctcccg attcgcagcg catcgccttc tatcgccttc ttgacgagtt cttctgagcg
    12001 ggactctggg gttcgaaatg accgaccaag cgacgcccaa cctgccatca cgagatttcg
    12061 attccaccgc cgccttctat gaaaggttgg gcttcggaat cgttttccgg gacgccggct
    12121 ggatgatcct ccagcgcggg gatctcatgc tggagttctt cgcccacccc ccggatctaa
    12181 gctctagata agtaatgatc ataatcagcc atatcacatc tgtagaggtt ttacttgctt
    12241 taaaaaacct cccacacctc cccctgaacc tgaaacataa aatgaatgca attgttgttg
    12301 ttaacttgtt tattgcagct tataatggtt acaaataaag caatagcatc acaaatttca
    12361 caaataaagc atttttttca ctgcattcta gttgtggttt gtccaaactc atcaatgtat
    12421 cttatcatgt ctggatccgg gggtaccgcg tcgagaagtt cctattccga agttcctatt
    12481 ctctagaaag tataggaact tcgtcgagat aacttcgtat agcatacatt atacgaagtt
    12541 atgtcgagat atctagaccc agctttcttg tacaaagtgg ttgatatctc tatagtcgca
    12601 gtaggcggca aagaatattt gttctgctac aactccagaa atctgtgtga ttttgtttgg
    12661 gttgttgtta tatttgtggg gtctttgttc ttggggggag gggtattgcc atctttccag
    12721 ccccctgtgt gtgactttat atgcacaaag cccttggcat gcccactggt gatggtcccg
    12781 tgtgtgcaca ctgcttccat gtgtgcatac tgctcacctc ccaatgcggt ctctctggtc
    12841 caagtctaag gcctcctccg gtcaagaggc ctgccattct gtgttctcac tccctcctgg
    12901 caatcacacc agatttactc tctggccagg gcaagcccag tggtggcctg tgtttcctcc
    12961 tgctggaaaa aggatgtctg gagacaacat ggctgtgggc cctcttatca tatgtgcttc
    13021 agcctgcctc tgtcgctcca cagttctgct cctaagggct acacaacctt cggcatcaca
    13081 gcctctccag gagtcatcgt agatgtcatc catggtcctc cagtcaagaa gagtaccatg
    13141 ggggcctcca aatggcctct ggaccctgag ctggaggtga ccctacaggt gaaagcagcc
    13201 agcagcagaa cagatgatga aaaggtctga tgggtgtggt gagggtgggg cctgatgggt
    13261 ggggtgtggc ctaatgagtg ggatggggtg gggcctgata ggtggggtgg agcctgattg
    13321 atgggtgggt ggggcctgat ggcccgaggg tgagagatgt gagcccctgc acagtctatt
    13381 tgctcccatg ctcaaggccc accctgggag agcctccttc ccctccttgg acaagttcat
    13441 agtgactcct ttgtcctctg tgcccgcaca gatggcacat ttgtccccgt cattcttttc
    13501 ccatcaccgg gattaaatac ccaataaaaa ctagtttaga gatggcgcaa cgcaattaat
    13561 gataacttcg tatagcatac attatacgaa gttatggtct gagctcgcca tcagttcaac
    13621 ccacatccac agtgtgacta aaccactcta gaaacatcct cctaggtaca cccagaggcg
    13681 agtctaaatg cagtcacgtt cacaatgaca cttgcagggc ttatgaaggt cccggttcat
    13741 ccacgtatta ctgtttagta aataccaact catgcagaca caagacggca ctgggatggg
    13801 agcatcaggt aacatacagg taaacaaaca ggtagctgtg gctgagagga tgctgaaggc
    13861 cacaggcagg gatccaccag gagcaccttc tgtgtcccaa tgttagcttc ctgtggccat
    13921 tggggggggg gggtgtcatt ctgtggcgac tctcgagggt cactctccat ctctctgagc
    13981 tcctgtcagg tggcagtcag tattccctga tctgtggtgg tgccgctctg gtcacttggc
    14041 ctcctccccc tctgtgtgct tctcttgtaa ggacacacgc cactggactg aattccaagg
    14101 tcacccttaa cttaccttta agaaactttg ttccctgtgt cttgttcaca agttccagga
    14161 ctgagagggt gagaccctcg taggtagtct ccacaagatc ctctgggatt cccacagaca
    14221 ccgtgctccc tggaggagca tacccagttt ggtctttcct gggggacaaa atgctgtcac
    14281 ccactctaag aacacgaagg taactagggt gtctggcagg tgcagtcagg gaatacttgc
    14341 cataaaaaga aacaagttgc cgagcagtgg tagcgcatgc ctttaatccc agcacttggg
    14401 aggcagaggc aggcagattt ctgagtttga agccagcctg gactacagag tgagttccag
    14461 gacagccagg gctacacaga gaaaccctgt ctcaaaaaga agaggaagaa gaaggagtag
    14521 aaggagaagg agaggaggga gggggaggga gggggaggaa gagggagaaa gagggaagaa
    14581 gaagaagaag aagaagaaga agaagaagaa gaagaagaag aagaagaaga agaagaagaa
    14641 gaagaagaag aagaagaaga agaagaagaa gaagaagaag aagaagaaag ttgaaggatg
    14701 gagccaaagg ccagcctggg agagagttgg aacacccagg tggctcctag gctcaccctg
    14761 gatgataggg acaagacaca ggttgagcgt gctgaaggag tcctgtatga caaagacagg
    14821 ggga
//
