# Supplementary material for: CRISPR-Cas9 enables conditional mutagenesis of challenging loci
Source: Sci Rep. 2016 Sep 1;6:32326. doi: 10.1038/srep32326 (PMC5007477; doi:10.1038/srep32326)
Supplement: Supplementary File 3 [file srep32326-s3.zip › gb/HEP01012_A04_vector.gb]

LOCUS       1015104#L1L2_Bact_P#pAYAC184        14499 bp    dna     circular UNK 
ACCESSION   unknown
SOURCE      Mus musculus
  ORGANISM  Mus musculus
            Eukaryota; Metazoa; Chordata; Craniata; Vertebrata; Euteleostomi;
            Mammalia; Eutheria; Euarchontoglires; Glires; Rodentia;
            Sciurognathi; Muroidea; Muridae; Murinae; Mus.
COMMENT     cassette: L1L2_Bact_P
COMMENT     design_id: 1015104
COMMENT     backbone: pAYAC184
COMMENT     transcript_id: ENSMUST00000045747
FEATURES             Location/Qualifiers
     source          1..4245
                     /mol_type="other DNA"
                     /dnas_title="pacyc184CleanwithGprimers"
                     /organism="Cloning vector pACYC184"
     gene            complement(1..4245)
                     /gene="cat"
     CDS             complement(1..4245)
                     /codon_start=1
                     /gene="cat"
                     /translation="MEKKITGYTTVDISQWHRKEHFEAFQSVAQCTYNQTVQLDITAF
                     LKTVKKNKHKFYPAFIHILARLMNAHPEFRMAMKDGELVIWDSVHPCYTVFHEQTETF
                     SSLWSEYHDDFRQFLHIYSQDVACYGENLAYFPKGFIENMFFVSANPWVSFTSFDLNV
                     ANMDNFFAPVFTMGKYYTQGDKVLMPLAIQVHHAVCDGFHVGRMLNELQQYCDEWQGG
                     A"
                     /product="chloramphenicol acetyltransferase"
                     /note="camR (confers resistance to chloramphenicol)"
                     /label="camR (confers resistance to chloramphenicol)"
     -10_signal      complement(286..291)
                     /note="cat promoter (counter-clockwise); CATATT"
                     /label="cat promoter (counter-clockwise); CATATT"
     -35_signal      complement(309..314)
                     /note="cat promoter (counter-clockwise); ACGTAA"
                     /label="cat promoter (counter-clockwise); ACGTAA"
     rep_origin      complement(848..1393)
                     /note="p15A origin of replication (clockwise) (RNAII -35
                     to RNA/DNA switch point)"
                     /label="p15A origin of replication (clockwise) (RNAII -35
     -35_signal      1505..1510
                     /note="tet promoter (clockwise); TTGACA"
                     /label="tet promoter (clockwise); TTGACA"
     -10_signal      1528..1533
                     /note="tet promoter (clockwise); TTTAAT; transcript start
                     1540"
                     /label="tet promoter (clockwise); TTTAAT; transcript start
     gene            1581..2771
                     /gene="tet"
     CDS             1581..2771
                     /codon_start=1
                     /gene="tet"
                     /translation="MKSNNALIVILGTVTLDAVGIGLVMPVLPGLLRDIVHSDSIASH
                     YGVLLALYALMQFLCAPVLGALSDRFGRRPVLLASLLGATIDYAIMATTPVLWILYAG
                     RIVAGITGATGAVAGAYIADITDGEDRARHFGLMSACFGVGMVAGPVAGGLLGAISLH
                     APFLAAAVLNGLNLLLGCFLMQESHKGERRPMPLRAFNPVSSFRWARGMTIVAALMTV
                     FFIMQLVGQVPAALWVIFGEDRFRWSATMIGLSLAVFGILHALAQAFVTGPATKRFGE
                     KQAIIAGMAADALGYVLLAFATRGWMAFPIMILLASGGIGMPALQAMLSRQVDDDHQG
                     QLQGSLAALTSLTSIIGPLIVTAIYAASASTWNGLAWIVGAALYLVCLPALRRGAWSR
                     ATST"
                     /product="tetracycline efflux protein, class C"
                     /note="tetR (confers resistance to tetracycline)"
                     /label="tetR (confers resistance to tetracycline)"
     misc_feature    complement(1473..1493)
                     /note="5' Gap primer"
                     /label="5' Gap primer"
     misc_feature    3805..3825
                     /note="3' Gap primer"
                     /label="3' Gap primer"
     misc_feature    1494..3804
                     /note="Not in Gap Backbone PCR"
                     /label="Not in Gap Backbone PCR"
     misc_feature    4246..5445
                     /note="5 arm"
                     /label="5 arm"
     misc_feature    5473..5497
                     /note="B1 Gateway"
                     /label="B1 Gateway"
     misc_feature    5510..5557
                     /note="Frt"
                     /label="Frt"
     intron          5558..6432
                     /note="mouse En2 intron"
                     /label="mouse En2 intron"
     misc_feature    6430..6432
                     /note="Splice Acceptor"
                     /label="Splice Acceptor"
     exon            6433..6605
                     /note="mouse En2 exon"
                     /label="mouse En2 exon"
     misc_feature    6617..7210
                     /note="ECMV IRES"
                     /label="ECMV IRES"
     gene            7211..10271
                     /gene="lacZ"
                     /note="lacZ"
                     /label="lacZ"
     misc_feature    10310..10553
                     /note="SV40 polyadenylation site"
                     /label="SV40 polyadenylation site"
     misc_feature    10557..10590
                     /note="loxP"
                     /label="loxP"
     promoter        10617..11136
                     /note="human beta actin promoter"
                     /label="human beta actin promoter"
     gene            11162..11956
                     /gene="NeoR"
                     /note="NeoR"
                     /label="NeoR"
     misc_feature    12156..12397
                     /note="SV40 polyadenylation site"
                     /label="SV40 polyadenylation site"
     misc_feature    12414..12461
                     /note="Frt"
                     /label="Frt"
     misc_feature    12468..12501
                     /note="loxP"
                     /label="loxP"
     misc_feature    6447..6524
                     /note="FCHK std_gpr"
                     /label="FCHK std_gpr"
     misc_feature    12517..12537
                     /note="B2 Gateway"
                     /label="B2 Gateway"
     misc_feature    5446..12567
                     /note="Synthetic Cassette"
                     /label="Synthetic Cassette"
     exon            13003..13238
                     /db_xref="ENSEMBL:ENSMUSE00000259250"
                     /type="targeted"
                     /rank="2"
                     /note="target exon 1 ENSMUSE00000259250"
     misc_feature    12568..13518
                     /note="Critical Region"
                     /label="Critical Region"
     misc_feature    13542..13575
                     /note="Downstream LoxP"
                     /label="Downstream LoxP"
     misc_feature    13519..13598
                     /note="synthetic loxP region"
                     /label="synthetic loxP region"
     misc_feature    13599..14499
                     /note="3 arm"
                     /label="3 arm"
ORIGIN      
        1 gaattccgga tgagcattca tcaggcgggc aagaatgtga ataaaggccg gataaaactt
       61 gtgcttattt ttctttacgg tctttaaaaa ggccgtaata tccagctgaa cggtctggtt
      121 ataggtacat tgagcaactg actgaaatgc ctcaaaatgt tctttacgat gccattggga
      181 tatatcaacg gtggtatatc cagtgatttt tttctccatt ttagcttcct tagctcctga
      241 aaatctcgat aactcaaaaa atacgcccgg tagtgatctt atttcattat ggtgaaagtt
      301 ggaacctctt acgtgccgat caacgtctca ttttcgccaa aagttggccc agggcttccc
      361 ggtatcaaca gggacaccag gatttattta ttctgcgaag tgatcttccg tcacaggtat
      421 ttattcggcg caaagtgcgt cgggtgatgc tgccaactta ctgatttagt gtatgatggt
      481 gtttttgagg tgctccagtg gcttctgttt ctatcagctg tccctcctgt tcagctactg
      541 acggggtggt gcgtaacggc aaaagcaccg ccggacatca gcgctagcgg agtgtatact
      601 ggcttactat gttggcactg atgagggtgt cagtgaagtg cttcatgtgg caggagaaaa
      661 aaggctgcac cggtgcgtca gcagaatatg tgatacagga tatattccgc ttcctcgctc
      721 actgactcgc tacgctcggt cgttcgactg cggcgagcgg aaatggctta cgaacggggc
      781 ggagatttcc tggaagatgc caggaagata cttaacaggg aagtgagagg gccgcggcaa
      841 agccgttttt ccataggctc cgcccccctg acaagcatca cgaaatctga cgctcaaatc
      901 agtggtggcg aaacccgaca ggactataaa gataccaggc gtttccccct ggcggctccc
      961 tcgtgcgctc tcctgttcct gcctttcggt ttaccggtgt cattccgctg ttatggccgc
     1021 gtttgtctca ttccacgcct gacactcagt tccgggtagg cagttcgctc caagctggac
     1081 tgtatgcacg aaccccccgt tcagtccgac cgctgcgcct tatccggtaa ctatcgtctt
     1141 gagtccaacc cggaaagaca tgcaaaagca ccactggcag cagccactgg taattgattt
     1201 agaggagtta gtcttgaagt catgcgccgg ttaaggctaa actgaaagga caagttttgg
     1261 tgactgcgct cctccaagcc agttacctcg gttcaaagag ttggtagctc agagaacctt
     1321 cgaaaaaccg ccctgcaagg cggttttttc gttttcagag caagagatta cgcgcagacc
     1381 aaaacgatct caagaagatc atcttattaa tcagataaaa tatttctaga tttcagtgca
     1441 atttatctct tcaaatgtag cacctgaagt cagccccata cgatataagt tgtaattctc
     1501 atgtttgaca gcttatcatc gataagcttt aatgcggtag tttatcacag ttaaattgct
     1561 aacgcagtca ggcaccgtgt atgaaatcta acaatgcgct catcgtcatc ctcggcaccg
     1621 tcaccctgga tgctgtaggc ataggcttgg ttatgccggt actgccgggc ctcttgcggg
     1681 atatcgtcca ttccgacagc atcgccagtc actatggcgt gctgctagcg ctatatgcgt
     1741 tgatgcaatt tctatgcgca cccgttctcg gagcactgtc cgaccgcttt ggccgccgcc
     1801 cagtcctgct cgcttcgcta cttggagcca ctatcgacta cgcgatcatg gcgaccacac
     1861 ccgtcctgtg gatcctctac gccggacgca tcgtggccgg catcaccggc gccacaggtg
     1921 cggttgctgg cgcctatatc gccgacatca ccgatgggga agatcgggct cgccacttcg
     1981 ggctcatgag cgcttgtttc ggcgtgggta tggtggcagg ccccgtggcc gggggactgt
     2041 tgggcgccat ctccttgcat gcaccattcc ttgcggcggc ggtgctcaac ggcctcaacc
     2101 tactactggg ctgcttccta atgcaggagt cgcataaggg agagcgtcga ccgatgccct
     2161 tgagagcctt caacccagtc agctccttcc ggtgggcgcg gggcatgact atcgtcgccg
     2221 cacttatgac tgtcttcttt atcatgcaac tcgtaggaca ggtgccggca gcgctctggg
     2281 tcattttcgg cgaggaccgc tttcgctgga gcgcgacgat gatcggcctg tcgcttgcgg
     2341 tattcggaat cttgcacgcc ctcgctcaag ccttcgtcac tggtcccgcc accaaacgtt
     2401 tcggcgagaa gcaggccatt atcgccggca tggcggccga cgcgctgggc tacgtcttgc
     2461 tggcgttcgc gacgcgaggc tggatggcct tccccattat gattcttctc gcttccggcg
     2521 gcatcgggat gcccgcgttg caggccatgc tgtccaggca ggtagatgac gaccatcagg
     2581 gacagcttca aggatcgctc gcggctctta ccagcctaac ttcgatcatt ggaccgctga
     2641 tcgtcacggc gatttatgcc gcctcggcga gcacatggaa cgggttggca tggattgtag
     2701 gcgccgccct ataccttgtc tgcctccccg cgttgcgtcg cggtgcatgg agccgggcca
     2761 cctcgacctg aatggaagcc ggcggcacct cgctaacgga ttcaccactc caagaattgg
     2821 agccaatcaa ttcttgcgga gaactgtgaa tgcgcaaacc aacccttggc agaacatatc
     2881 catcgcgtcc gccatctcca gcagccgcac gcggcgcatc tcgggcagcg ttgggtcctg
     2941 gccacgggtg cgcatgatcg tgctcctgtc gttgaggacc cggctaggct ggcggggttg
     3001 ccttactggt tagcagaatg aatcaccgat acgcgagcga acgtgaagcg actgctgctg
     3061 caaaacgtct gcgacctgag caacaacatg aatggtcttc ggtttccgtg tttcgtaaag
     3121 tctggaaacg cggaagtccc ctacgtgctg ctgaagttgc ccgcaacaga gagtggaacc
     3181 aaccggtgat accacgatac tatgactgag agtcaacgcc atgagcggcc tcatttctta
     3241 ttctgagtta caacagtccg caccgctgtc cggtagctcc ttccggtggg cgcggggcat
     3301 gactatcgtc gccgcactta tgactgtctt ctttatcatg caactcgtag gacaggtgcc
     3361 ggcagcgccc aacagtcccc cggccacggg gcctgccacc atacccacgc cgaaacaagc
     3421 gccctgcacc attatgttcc ggatctgcat cgcaggatgc tgctggctac cctgtggaac
     3481 acctacatct gtattaacga agcgctaacc gtttttatca ggctctggga ggcagaataa
     3541 atgatcatat cgtcaattat tacctccacg gggagagcct gagcaaactg gcctcaggca
     3601 tttgagaagc acacggtcac actgcttccg gtagtcaata aaccggtaaa ccagcaatag
     3661 acataagcgg ctatttaacg accctgccct gaaccgacga ccgggtcgaa tttgctttcg
     3721 aatttctgcc attcatccgc ttattatcac ttattcaggc gtagcaccag gcgtttaagg
     3781 gcaccaataa ctgccttaaa aaaattacgc cccgccctgc cactcatcgc agtactgttg
     3841 taattcatta agcattctgc cgacatggaa gccatcacag acggcatgat gaacctgaat
     3901 cgccagcggc atcagcacct tgtcgccttg cgtataatat ttgcccatgg tgaaaacggg
     3961 ggcgaagaag ttgtccatat tggccacgtt taaatcaaaa ctggtgaaac tcacccaggg
     4021 attggctgag acgaaaaaca tattctcaat aaacccttta gggaaatagg ccaggttttc
     4081 accgtaacac gccacatctt gcgaatatat gtgtagaaac tgccggaaat cgtcgtggta
     4141 ttcactccag agcgatgaaa acgtttcagt ttgctcatgg aaaacggtgt aacaagggtg
     4201 aacactatcc catatcacca gctcaccgtc tttcattgcc atacgctcgt catcttcctg
     4261 gatgccgtcc tgttgactca cggctgtggc aggcgggcag tgtctctgcc accgtcgttc
     4321 cggccgatct ccctgttaca ttcagagcct gagggaggaa tgctcagttc ctcgagtcca
     4381 tctctctctt ctggtggcat gggaccaaca ggccctccct cttctgccag tagaaggaga
     4441 atttgaactc tgatagtagg aaaggctgca aagactcatg agctaactca ctgtgcctag
     4501 agccagctcc aagtagaagg ggacttgcca cgtgtcacaa tggactaatg gattggccag
     4561 acctccccac ctgctccttc tgtctggaga cttcagcccc tgaatgcccc cttcaatgga
     4621 ggctgacaga ggcccaatcc agccatatct gacctgctta gcttacaagg aggaaaagag
     4681 gtctaaacat ggttaggcaa gatatatgcc cctgtgtctc agagggattg ggagtcctac
     4741 ccttttctgt gagccctagc ctgagtggag acagcaaaat atccaatggt aggttcaact
     4801 tcttgaccct tcaaggaagg acacagtggc cactgaacag tgtcctggcc caccgccagt
     4861 agctgagctc ttggcgcccc ctgcaggcca caagtgactt tgtggctgtg gttctgcagg
     4921 agacccccct acccccttca agtggcaaag gaagcaagga acacgcaggc agggctgaag
     4981 ccagggttgc catttccaga tggtcccttc tcccgaccat taacatacct ttccccattc
     5041 taaaaaacta ggttcctaca cagattggcc agtgctgcta gcctgggaat gcatacccca
     5101 gagcctagag acatggctct gtctgcaaag tgcacgttgc aaagtataag aacctgaatt
     5161 tgattcccag aacccctgca aaaagccaga cctgacagag aggcagtggg ggctggaagg
     5221 ggtcctggga gaccaggaat tgatgccatg gtaggatgat ctgtctggct ctgggactac
     5281 ccatctcctt tggcccattg gtgctgccag ggacagctcc tacgatgtta cccagccagg
     5341 ctaggtgcat tagcacacct tgccaagttc agtcatcaca acagccgttg gggataaaag
     5401 ccatgactcc agtatggcta aggaaagcta ggctcaactt tacagaaggc gcataacgat
     5461 accacgatat caacaagttt gtacaaaaaa gcaggctggc gccggaaccg aagttcctat
     5521 tccgaagttc ctattctcta gaaagtatag gaacttcgaa ccctttccca caccaccctc
     5581 cacacttgcc ccaaacactg ccaactatgt aggaggaagg ggttgggact aacagaagaa
     5641 cccgttgtgg ggaagctgtt gggagggtca ctttatgttc ttgcccaagg tcagttgggt
     5701 ggcctgcttc tgatgaggtg gtcccaaggt ctggggtaga aggtgagagg gacaggccac
     5761 caaggtcagc cccccccccc tatcccatag gagccaggtc cctctcctgg acaggaagac
     5821 tgaaggggag atgccagaga ctcagtgaag cctggggtac cctattggag tccttcaagg
     5881 aaacaaactt ggcctcacca ggcctcagcc ttggctcctc ctgggaactc tactgccctt
     5941 gggatcccct tgtagttgtg ggttacatag gaagggggac gggattcccc ttgactggct
     6001 agcctactct tttcttcagt cttctccatc tcctctcacc tgtctctcga ccctttccct
     6061 aggatagact tggaaaaaga taaggggaga aaacaaatgc aaacgaggcc agaaagattt
     6121 tggctgggca ttccttccgc tagcttttat tgggatcccc tagtttgtga taggcctttt
     6181 agctacatct gccaatccat ctcattttca cacacacaca caccactttc cttctggtca
     6241 gtgggcacat gtccagcctc aagtttatat caccaccccc aatgcccaac acttgtatgg
     6301 ccttgggcgg gtcatccccc cccccacccc cagtatctgc aacctcaagc tagcttgggt
     6361 gcgttggttg tggataagta gctagactcc agcaaccagt aacctctgcc ctttctcctc
     6421 catgacaacc aggtcccagg tcccgaaaac caaagaagaa gaaccctaac aaagaggaca
     6481 agcggcctcg cacagccttc actgctgagc agctccagag gctcaaggct gagtttcaga
     6541 ccaacaggta cctgacagag cagcggcgcc agagtctggc acaggagctc ggtacccgga
     6601 agatctggac tctagagaat tccgcccctc tccctccccc ccccctaacg ttactggccg
     6661 aagccgcttg gaataaggcc ggtgtgcgtt tgtctatatg ttattttcca ccatattgcc
     6721 gtcttttggc aatgtgaggg cccggaaacc tggccctgtc ttcttgacga gcattcctag
     6781 gggtctttcc cctctcgcca aaggaatgca aggtctgttg aatgtcgtga aggaagcagt
     6841 tcctctggaa gcttcttgaa gacaaacaac gtctgtagcg accctttgca ggcagcggaa
     6901 ccccccacct ggcgacaggt gcctctgcgg ccaaaagcca cgtgtataag atacacctgc
     6961 aaaggcggca caaccccagt gccacgttgt gagttggata gttgtggaaa gagtcaaatg
     7021 gctctcctca agcgtattca acaaggggct gaaggatgcc cagaaggtac cccattgtat
     7081 gggatctgat ctggggcctc ggtgcacatg ctttacatgt gtttagtcga ggttaaaaaa
     7141 cgtctaggcc ccccgaacca cggggacgtg gttttccttt gaaaaacacg atgataagct
     7201 tgccacaacc atggaagatc ccgtcgtttt acaacgtcgt gactgggaaa accctggcgt
     7261 tacccaactt aatcgccttg cagcacatcc ccctttcgcc agctggcgta atagcgaaga
     7321 ggcccgcacc gatcgccctt cccaacagtt gcgcagcctg aatggcgaat ggcgctttgc
     7381 ctggtttccg gcaccagaag cggtgccgga aagctggctg gagtgcgatc ttcctgaggc
     7441 cgatactgtc gtcgtcccct caaactggca gatgcacggt tacgatgcgc ccatctacac
     7501 caacgtgacc tatcccatta cggtcaatcc gccgtttgtt cccacggaga atccgacggg
     7561 ttgttactcg ctcacattta atgttgatga aagctggcta caggaaggcc agacgcgaat
     7621 tatttttgat ggcgttaact cggcgtttca tctgtggtgc aacgggcgct gggtcggtta
     7681 cggccaggac agtcgtttgc cgtctgaatt tgacctgagc gcatttttac gcgccggaga
     7741 aaaccgcctc gcggtgatgg tgctgcgctg gagtgacggc agttatctgg aagatcagga
     7801 tatgtggcgg atgagcggca ttttccgtga cgtctcgttg ctgcataaac cgactacaca
     7861 aatcagcgat ttccatgttg ccactcgctt taatgatgat ttcagccgcg ctgtactgga
     7921 ggctgaagtt cagatgtgcg gcgagttgcg tgactaccta cgggtaacag tttctttatg
     7981 gcagggtgaa acgcaggtcg ccagcggcac cgcgcctttc ggcggtgaaa ttatcgatga
     8041 gcgtggtggt tatgccgatc gcgtcacact acgtctgaac gtcgaaaacc cgaaactgtg
     8101 gagcgccgaa atcccgaatc tctatcgtgc ggtggttgaa ctgcacaccg ccgacggcac
     8161 gctgattgaa gcagaagcct gcgatgtcgg tttccgcgag gtgcggattg aaaatggtct
     8221 gctgctgctg aacggcaagc cgttgctgat tcgaggcgtt aaccgtcacg agcatcatcc
     8281 tctgcatggt caggtcatgg atgagcagac gatggtgcag gatatcctgc tgatgaagca
     8341 gaacaacttt aacgccgtgc gctgttcgca ttatccgaac catccgctgt ggtacacgct
     8401 gtgcgaccgc tacggcctgt atgtggtgga tgaagccaat attgaaaccc acggcatggt
     8461 gccaatgaat cgtctgaccg atgatccgcg ctggctaccg gcgatgagcg aacgcgtaac
     8521 gcgaatggtg cagcgcgatc gtaatcaccc gagtgtgatc atctggtcgc tggggaatga
     8581 atcaggccac ggcgctaatc acgacgcgct gtatcgctgg atcaaatctg tcgatccttc
     8641 ccgcccggtg cagtatgaag gcggcggagc cgacaccacg gccaccgata ttatttgccc
     8701 gatgtacgcg cgcgtggatg aagaccagcc cttcccggct gtgccgaaat ggtccatcaa
     8761 aaaatggctt tcgctacctg gagagacgcg cccgctgatc ctttgcgaat acgcccacgc
     8821 gatgggtaac agtcttggcg gtttcgctaa atactggcag gcgtttcgtc agtatccccg
     8881 tttacagggc ggcttcgtct gggactgggt ggatcagtcg ctgattaaat atgatgaaaa
     8941 cggcaacccg tggtcggctt acggcggtga ttttggcgat acgccgaacg atcgccagtt
     9001 ctgtatgaac ggtctggtct ttgccgaccg cacgccgcat ccagcgctga cggaagcaaa
     9061 acaccagcag cagtttttcc agttccgttt atccgggcaa accatcgaag tgaccagcga
     9121 atacctgttc cgtcatagcg ataacgagct cctgcactgg atggtggcgc tggatggtaa
     9181 gccgctggca agcggtgaag tgcctctgga tgtcgctcca caaggtaaac agttgattga
     9241 actgcctgaa ctaccgcagc cggagagcgc cgggcaactc tggctcacag tacgcgtagt
     9301 gcaaccgaac gcgaccgcat ggtcagaagc cgggcacatc agcgcctggc agcagtggcg
     9361 tctggcggaa aacctcagtg tgacgctccc cgccgcgtcc cacgccatcc cgcatctgac
     9421 caccagcgaa atggattttt gcatcgagct gggtaataag cgttggcaat ttaaccgcca
     9481 gtcaggcttt ctttcacaga tgtggattgg cgataaaaaa caactgctga cgccgctgcg
     9541 cgatcagttc acccgtgcac cgctggataa cgacattggc gtaagtgaag cgacccgcat
     9601 tgaccctaac gcctgggtcg aacgctggaa ggcggcgggc cattaccagg ccgaagcagc
     9661 gttgttgcag tgcacggcag atacacttgc tgatgcggtg ctgattacga ccgctcacgc
     9721 gtggcagcat caggggaaaa ccttatttat cagccggaaa acctaccgga ttgatggtag
     9781 tggtcaaatg gcgattaccg ttgatgttga agtggcgagc gatacaccgc atccggcgcg
     9841 gattggcctg aactgccagc tggcgcaggt agcagagcgg gtaaactggc tcggattagg
     9901 gccgcaagaa aactatcccg accgccttac tgccgcctgt tttgaccgct gggatctgcc
     9961 attgtcagac atgtataccc cgtacgtctt cccgagcgaa aacggtctgc gctgcgggac
    10021 gcgcgaattg aattatggcc cacaccagtg gcgcggcgac ttccagttca acatcagccg
    10081 ctacagtcaa cagcaactga tggaaaccag ccatcgccat ctgctgcacg cggaagaagg
    10141 cacatggctg aatatcgacg gtttccatat ggggattggt ggcgacgact cctggagccc
    10201 gtcagtatcg gcggaattcc agctgagcgc cggtcgctac cattaccagt tggtctggtg
    10261 tcaaaaataa taataaccgg gcagggggga tctaagctct agataagtaa tgatcataat
    10321 cagccatatc acatctgtag aggttttact tgctttaaaa aacctcccac acctccccct
    10381 gaacctgaaa cataaaatga atgcaattgt tgttgttaac ttgtttattg cagcttataa
    10441 tggttacaaa taaagcaata gcatcacaaa tttcacaaat aaagcatttt tttcactgca
    10501 ttctagttgt ggtttgtcca aactcatcaa tgtatcttat catgtctgga tccggaataa
    10561 cttcgtatag catacattat acgaagttat gtttaaacgg cgcgccccgg aattcgcctt
    10621 ctgcaggagc gtacagaacc cagggccctg gcacccgtgc agaccctggc ccaccccacc
    10681 tgggcgctca gtgcccaaga gatgtccaca cctaggatgt cccgcggtgg gtggggggcc
    10741 cgagagacgg gcaggccggg ggcaggcctg gccatgcggg gccgaaccgg gcactgccca
    10801 gcgtgggcgc gggggccacg gcgcgcgccc ccagcccccg ggcccagcac cccaaggcgg
    10861 ccaacgccaa aactctccct cctcctcttc ctcaatctcg ctctcgctct tttttttttt
    10921 cgcaaaagga ggggagaggg ggtaaaaaaa tgctgcactg tgcggcgaag ccggtgagtg
    10981 agcggcgcgg ggccaatcag cgtgcgccgt tccgaaagtt gccttttatg gctcgagcgg
    11041 ccgcggcggc gccctataaa acccagcggc gcgacgcgcc accaccgccg agaccgcgtc
    11101 cgccccgcga gcacagagcc tcgcctttgc cgatcctcta gagtcgagat ccgccgccac
    11161 catgattgaa caagatggat tgcacgcagg ttctccggcc gcttgggtgg agaggctatt
    11221 cggctatgac tgggcacaac agacaatcgg ctgctctgat gccgccgtgt tccggctgtc
    11281 agcgcagggg cgcccggttc tttttgtcaa gaccgacctg tccggtgccc tgaatgaact
    11341 gcaggacgag gcagcgcggc tatcgtggct ggccacgacg ggcgttcctt gcgcagctgt
    11401 gctcgacgtt gtcactgaag cgggaaggga ctggctgcta ttgggcgaag tgccggggca
    11461 ggatctcctg tcatctcacc ttgctcctgc cgagaaagta tccatcatgg ctgatgcaat
    11521 gcggcggctg catacgcttg atccggctac ctgcccattc gaccaccaag cgaaacatcg
    11581 catcgagcga gcacgtactc ggatggaagc cggtcttgtc gatcaggatg atctggacga
    11641 agagcatcag gggctcgcgc cagccgaact gttcgccagg ctcaaggcgc gcatgcccga
    11701 cggcgaggat ctcgtcgtga cccatggcga tgcctgcttg ccgaatatca tggtggaaaa
    11761 tggccgcttt tctggattca tcgactgtgg ccggctgggt gtggcggacc gctatcagga
    11821 catagcgttg gctacccgtg atattgctga agagcttggc ggcgaatggg ctgaccgctt
    11881 cctcgtgctt tacggtatcg ccgctcccga ttcgcagcgc atcgccttct atcgccttct
    11941 tgacgagttc ttctgagcgg gactctgggg ttcgaaatga ccgaccaagc gacgcccaac
    12001 ctgccatcac gagatttcga ttccaccgcc gccttctatg aaaggttggg cttcggaatc
    12061 gttttccggg acgccggctg gatgatcctc cagcgcgggg atctcatgct ggagttcttc
    12121 gcccaccccc cggatctaag ctctagataa gtaatgatca taatcagcca tatcacatct
    12181 gtagaggttt tacttgcttt aaaaaacctc ccacacctcc ccctgaacct gaaacataaa
    12241 atgaatgcaa ttgttgttgt taacttgttt attgcagctt ataatggtta caaataaagc
    12301 aatagcatca caaatttcac aaataaagca tttttttcac tgcattctag ttgtggtttg
    12361 tccaaactca tcaatgtatc ttatcatgtc tggatccggg ggtaccgcgt cgagaagttc
    12421 ctattccgaa gttcctattc tctagaaagt ataggaactt cgtcgagata acttcgtata
    12481 gcatacatta tacgaagtta tgtcgagata tctagaccca gctttcttgt acaaagtggt
    12541 tgatatctct atagtcgcag taggcggtct agaaattggt agaaaacatc acagatacct
    12601 tttcaagatt attctctagg ctagtggcct ctctgctgca tctcaagata gagccaaagc
    12661 acagggcata ctgaccatat ctgaggtgaa acccaggcac ctgtgttctc aataaccaca
    12721 cagatgatct ccaggggcag agaggcccag cctgcccctc acccagcagg ctttgttgga
    12781 gtgaacccag ttcccagctg ctttgcccaa actgtcaatc tctaagtcac acagaatcta
    12841 gcaaagggtt ataaagtcaa ataaaacaaa agttctgcct ctcatcagct atgagtctta
    12901 tacacaagac cagggatgag gcagcaccct gaaccctggg tgtgggagga gaaaagcagg
    12961 catcagggca gctgtgtatc acatccaacc actgcccccc aggtacctgg ccaagctgtc
    13021 atcggtgggc agcatctccg aagaggagac gtgcgagaaa ctcaaaggcc tgatccagag
    13081 gcaggtgcag atgtgcaaac ggaaccttga ggtgatggac tcagtgcgcc gtggtgccca
    13141 gctggccatc gaggagtgcc aataccagtt ccggaaccgg cgctggaact gttccacact
    13201 ggactccctc cctgtctttg ggaaggtggt gacacaaggt gaggagggtt ggtctaggga
    13261 catgggctat ctgtgtgtaa ctctgggtgt ctggggtctg tgtgtaactc tgggcatcta
    13321 gggtctgtat gcggccctgg gtgtctggga aaatgatatt tctagggcca ggcacatgga
    13381 agatgtttca ggagcagagg cagcacaatt aagcacacta ggtagagggc aggaggaggt
    13441 cagacaatgg tctgtgatca caaagcactc ttgaatgcag ctggtccagg aatataagat
    13501 ggagtggtct tgattttcga gatggcgcaa cgcaattaat gataacttcg tatagcatac
    13561 attatacgaa gttatggtct gagctcgcca tcagttcaag aacaccttgt gtggccagct
    13621 cttgtcctct ggaacacaca gtctatttgg gaccagacag tccactgcag cacaatggaa
    13681 gcagcccaca cacctgcagc attgactgtg ggccaggcac tattttaagg actgtaagaa
    13741 acacaacact aactcatcgt cccttggcat caggcttcta cgtaacaagt gaggaattgg
    13801 aggcccgaag ctgttatgtc atttgcctag ggtcacagga ctagagagtg gcaggatctg
    13861 aatgtgcgcc cggcagggac gacactgtca ctcccaataa atacaggagc aacagaacag
    13921 aaagttggag ctctcacctt gccaatacta ggtactatag aaaggtttct gcaaggcttt
    13981 tgaagtcccg gctgagaccg atgacatgag agccaaatgc aggtgagccg aggttctatg
    14041 gaactggaag gttctatgga actggaaggt tcctgccatg cagggaatgc tgaaagccag
    14101 ctagctgctt ctctacctcc tgagcaagaa gctggcacat ctgagacacc aagttgacgg
    14161 ggctctctga ctcactcaag ctgcaggaag ggcttgcttg agccaacctt tgtcttggca
    14221 cctgtgggtc tggacatccc tggctcctag gcttgtggta gaccatttgg atgctgttgg
    14281 aaaccaactg tcattgaaat ttggaagcca ttctcctggg agctggcagg ggccagcagg
    14341 catgagcaca cttggcattg ctgaactgtt ctgttctgag aaagagacag atattcaacg
    14401 agcagcccgg tggtgaagtc tctgctggtg ctcagggccc agagctgtac tggtgagatc
    14461 cagagccatc ctccctagag atattgttcc caggaagtc
//
