# Supplementary material for: CRISPR-Cas9 enables conditional mutagenesis of challenging loci
Source: Sci Rep. 2016 Sep 1;6:32326. doi: 10.1038/srep32326 (PMC5007477; doi:10.1038/srep32326)
Supplement: Supplementary File 3 [file srep32326-s3.zip › gb/HEP01012_A05_vector.gb]

LOCUS       1014986#L1L2_Bact_P#pAYAC184        14444 bp    dna     circular UNK 
ACCESSION   unknown
SOURCE      Mus musculus
  ORGANISM  Mus musculus
            Eukaryota; Metazoa; Chordata; Craniata; Vertebrata; Euteleostomi;
            Mammalia; Eutheria; Euarchontoglires; Glires; Rodentia;
            Sciurognathi; Muroidea; Muridae; Murinae; Mus.
COMMENT     cassette: L1L2_Bact_P
COMMENT     design_id: 1014986
COMMENT     backbone: pAYAC184
COMMENT     transcript_id: ENSMUST00000108402
FEATURES             Location/Qualifiers
     source          1..4245
                     /mol_type="other DNA"
                     /dnas_title="pacyc184CleanwithGprimers"
                     /organism="Cloning vector pACYC184"
     gene            complement(1..4245)
                     /gene="cat"
     CDS             complement(1..4245)
                     /codon_start=1
                     /gene="cat"
                     /translation="MEKKITGYTTVDISQWHRKEHFEAFQSVAQCTYNQTVQLDITAF
                     LKTVKKNKHKFYPAFIHILARLMNAHPEFRMAMKDGELVIWDSVHPCYTVFHEQTETF
                     SSLWSEYHDDFRQFLHIYSQDVACYGENLAYFPKGFIENMFFVSANPWVSFTSFDLNV
                     ANMDNFFAPVFTMGKYYTQGDKVLMPLAIQVHHAVCDGFHVGRMLNELQQYCDEWQGG
                     A"
                     /product="chloramphenicol acetyltransferase"
                     /note="camR (confers resistance to chloramphenicol)"
                     /label="camR (confers resistance to chloramphenicol)"
     -10_signal      complement(286..291)
                     /note="cat promoter (counter-clockwise); CATATT"
                     /label="cat promoter (counter-clockwise); CATATT"
     -35_signal      complement(309..314)
                     /note="cat promoter (counter-clockwise); ACGTAA"
                     /label="cat promoter (counter-clockwise); ACGTAA"
     rep_origin      complement(848..1393)
                     /note="p15A origin of replication (clockwise) (RNAII -35
                     to RNA/DNA switch point)"
                     /label="p15A origin of replication (clockwise) (RNAII -35
     -35_signal      1505..1510
                     /note="tet promoter (clockwise); TTGACA"
                     /label="tet promoter (clockwise); TTGACA"
     -10_signal      1528..1533
                     /note="tet promoter (clockwise); TTTAAT; transcript start
                     1540"
                     /label="tet promoter (clockwise); TTTAAT; transcript start
     gene            1581..2771
                     /gene="tet"
     CDS             1581..2771
                     /codon_start=1
                     /gene="tet"
                     /translation="MKSNNALIVILGTVTLDAVGIGLVMPVLPGLLRDIVHSDSIASH
                     YGVLLALYALMQFLCAPVLGALSDRFGRRPVLLASLLGATIDYAIMATTPVLWILYAG
                     RIVAGITGATGAVAGAYIADITDGEDRARHFGLMSACFGVGMVAGPVAGGLLGAISLH
                     APFLAAAVLNGLNLLLGCFLMQESHKGERRPMPLRAFNPVSSFRWARGMTIVAALMTV
                     FFIMQLVGQVPAALWVIFGEDRFRWSATMIGLSLAVFGILHALAQAFVTGPATKRFGE
                     KQAIIAGMAADALGYVLLAFATRGWMAFPIMILLASGGIGMPALQAMLSRQVDDDHQG
                     QLQGSLAALTSLTSIIGPLIVTAIYAASASTWNGLAWIVGAALYLVCLPALRRGAWSR
                     ATST"
                     /product="tetracycline efflux protein, class C"
                     /note="tetR (confers resistance to tetracycline)"
                     /label="tetR (confers resistance to tetracycline)"
     misc_feature    complement(1473..1493)
                     /note="5' Gap primer"
                     /label="5' Gap primer"
     misc_feature    3805..3825
                     /note="3' Gap primer"
                     /label="3' Gap primer"
     misc_feature    1494..3804
                     /note="Not in Gap Backbone PCR"
                     /label="Not in Gap Backbone PCR"
     misc_feature    4246..5384
                     /note="5 arm"
                     /label="5 arm"
     misc_feature    5412..5436
                     /note="B1 Gateway"
                     /label="B1 Gateway"
     misc_feature    5449..5496
                     /note="Frt"
                     /label="Frt"
     intron          5497..6371
                     /note="mouse En2 intron"
                     /label="mouse En2 intron"
     misc_feature    6369..6371
                     /note="Splice Acceptor"
                     /label="Splice Acceptor"
     exon            6372..6544
                     /note="mouse En2 exon"
                     /label="mouse En2 exon"
     misc_feature    6556..7149
                     /note="ECMV IRES"
                     /label="ECMV IRES"
     gene            7150..10210
                     /gene="lacZ"
                     /note="lacZ"
                     /label="lacZ"
     misc_feature    10249..10492
                     /note="SV40 polyadenylation site"
                     /label="SV40 polyadenylation site"
     misc_feature    10496..10529
                     /note="loxP"
                     /label="loxP"
     promoter        10556..11075
                     /note="human beta actin promoter"
                     /label="human beta actin promoter"
     gene            11101..11895
                     /gene="NeoR"
                     /note="NeoR"
                     /label="NeoR"
     misc_feature    12095..12336
                     /note="SV40 polyadenylation site"
                     /label="SV40 polyadenylation site"
     misc_feature    12353..12400
                     /note="Frt"
                     /label="Frt"
     misc_feature    12407..12440
                     /note="loxP"
                     /label="loxP"
     misc_feature    6386..6463
                     /note="FCHK std_gpr"
                     /label="FCHK std_gpr"
     misc_feature    12456..12476
                     /note="B2 Gateway"
                     /label="B2 Gateway"
     misc_feature    5385..12506
                     /note="Synthetic Cassette"
                     /label="Synthetic Cassette"
     exon            12878..13016
                     /db_xref="ENSEMBL:ENSMUSE00000110260"
                     /type="targeted"
                     /rank="6"
                     /note="target exon 1 ENSMUSE00000110260"
     misc_feature    12507..13266
                     /note="Critical Region"
                     /label="Critical Region"
     misc_feature    13290..13323
                     /note="Downstream LoxP"
                     /label="Downstream LoxP"
     misc_feature    13267..13346
                     /note="synthetic loxP region"
                     /label="synthetic loxP region"
     misc_feature    13347..14444
                     /note="3 arm"
                     /label="3 arm"
ORIGIN      
        1 gaattccgga tgagcattca tcaggcgggc aagaatgtga ataaaggccg gataaaactt
       61 gtgcttattt ttctttacgg tctttaaaaa ggccgtaata tccagctgaa cggtctggtt
      121 ataggtacat tgagcaactg actgaaatgc ctcaaaatgt tctttacgat gccattggga
      181 tatatcaacg gtggtatatc cagtgatttt tttctccatt ttagcttcct tagctcctga
      241 aaatctcgat aactcaaaaa atacgcccgg tagtgatctt atttcattat ggtgaaagtt
      301 ggaacctctt acgtgccgat caacgtctca ttttcgccaa aagttggccc agggcttccc
      361 ggtatcaaca gggacaccag gatttattta ttctgcgaag tgatcttccg tcacaggtat
      421 ttattcggcg caaagtgcgt cgggtgatgc tgccaactta ctgatttagt gtatgatggt
      481 gtttttgagg tgctccagtg gcttctgttt ctatcagctg tccctcctgt tcagctactg
      541 acggggtggt gcgtaacggc aaaagcaccg ccggacatca gcgctagcgg agtgtatact
      601 ggcttactat gttggcactg atgagggtgt cagtgaagtg cttcatgtgg caggagaaaa
      661 aaggctgcac cggtgcgtca gcagaatatg tgatacagga tatattccgc ttcctcgctc
      721 actgactcgc tacgctcggt cgttcgactg cggcgagcgg aaatggctta cgaacggggc
      781 ggagatttcc tggaagatgc caggaagata cttaacaggg aagtgagagg gccgcggcaa
      841 agccgttttt ccataggctc cgcccccctg acaagcatca cgaaatctga cgctcaaatc
      901 agtggtggcg aaacccgaca ggactataaa gataccaggc gtttccccct ggcggctccc
      961 tcgtgcgctc tcctgttcct gcctttcggt ttaccggtgt cattccgctg ttatggccgc
     1021 gtttgtctca ttccacgcct gacactcagt tccgggtagg cagttcgctc caagctggac
     1081 tgtatgcacg aaccccccgt tcagtccgac cgctgcgcct tatccggtaa ctatcgtctt
     1141 gagtccaacc cggaaagaca tgcaaaagca ccactggcag cagccactgg taattgattt
     1201 agaggagtta gtcttgaagt catgcgccgg ttaaggctaa actgaaagga caagttttgg
     1261 tgactgcgct cctccaagcc agttacctcg gttcaaagag ttggtagctc agagaacctt
     1321 cgaaaaaccg ccctgcaagg cggttttttc gttttcagag caagagatta cgcgcagacc
     1381 aaaacgatct caagaagatc atcttattaa tcagataaaa tatttctaga tttcagtgca
     1441 atttatctct tcaaatgtag cacctgaagt cagccccata cgatataagt tgtaattctc
     1501 atgtttgaca gcttatcatc gataagcttt aatgcggtag tttatcacag ttaaattgct
     1561 aacgcagtca ggcaccgtgt atgaaatcta acaatgcgct catcgtcatc ctcggcaccg
     1621 tcaccctgga tgctgtaggc ataggcttgg ttatgccggt actgccgggc ctcttgcggg
     1681 atatcgtcca ttccgacagc atcgccagtc actatggcgt gctgctagcg ctatatgcgt
     1741 tgatgcaatt tctatgcgca cccgttctcg gagcactgtc cgaccgcttt ggccgccgcc
     1801 cagtcctgct cgcttcgcta cttggagcca ctatcgacta cgcgatcatg gcgaccacac
     1861 ccgtcctgtg gatcctctac gccggacgca tcgtggccgg catcaccggc gccacaggtg
     1921 cggttgctgg cgcctatatc gccgacatca ccgatgggga agatcgggct cgccacttcg
     1981 ggctcatgag cgcttgtttc ggcgtgggta tggtggcagg ccccgtggcc gggggactgt
     2041 tgggcgccat ctccttgcat gcaccattcc ttgcggcggc ggtgctcaac ggcctcaacc
     2101 tactactggg ctgcttccta atgcaggagt cgcataaggg agagcgtcga ccgatgccct
     2161 tgagagcctt caacccagtc agctccttcc ggtgggcgcg gggcatgact atcgtcgccg
     2221 cacttatgac tgtcttcttt atcatgcaac tcgtaggaca ggtgccggca gcgctctggg
     2281 tcattttcgg cgaggaccgc tttcgctgga gcgcgacgat gatcggcctg tcgcttgcgg
     2341 tattcggaat cttgcacgcc ctcgctcaag ccttcgtcac tggtcccgcc accaaacgtt
     2401 tcggcgagaa gcaggccatt atcgccggca tggcggccga cgcgctgggc tacgtcttgc
     2461 tggcgttcgc gacgcgaggc tggatggcct tccccattat gattcttctc gcttccggcg
     2521 gcatcgggat gcccgcgttg caggccatgc tgtccaggca ggtagatgac gaccatcagg
     2581 gacagcttca aggatcgctc gcggctctta ccagcctaac ttcgatcatt ggaccgctga
     2641 tcgtcacggc gatttatgcc gcctcggcga gcacatggaa cgggttggca tggattgtag
     2701 gcgccgccct ataccttgtc tgcctccccg cgttgcgtcg cggtgcatgg agccgggcca
     2761 cctcgacctg aatggaagcc ggcggcacct cgctaacgga ttcaccactc caagaattgg
     2821 agccaatcaa ttcttgcgga gaactgtgaa tgcgcaaacc aacccttggc agaacatatc
     2881 catcgcgtcc gccatctcca gcagccgcac gcggcgcatc tcgggcagcg ttgggtcctg
     2941 gccacgggtg cgcatgatcg tgctcctgtc gttgaggacc cggctaggct ggcggggttg
     3001 ccttactggt tagcagaatg aatcaccgat acgcgagcga acgtgaagcg actgctgctg
     3061 caaaacgtct gcgacctgag caacaacatg aatggtcttc ggtttccgtg tttcgtaaag
     3121 tctggaaacg cggaagtccc ctacgtgctg ctgaagttgc ccgcaacaga gagtggaacc
     3181 aaccggtgat accacgatac tatgactgag agtcaacgcc atgagcggcc tcatttctta
     3241 ttctgagtta caacagtccg caccgctgtc cggtagctcc ttccggtggg cgcggggcat
     3301 gactatcgtc gccgcactta tgactgtctt ctttatcatg caactcgtag gacaggtgcc
     3361 ggcagcgccc aacagtcccc cggccacggg gcctgccacc atacccacgc cgaaacaagc
     3421 gccctgcacc attatgttcc ggatctgcat cgcaggatgc tgctggctac cctgtggaac
     3481 acctacatct gtattaacga agcgctaacc gtttttatca ggctctggga ggcagaataa
     3541 atgatcatat cgtcaattat tacctccacg gggagagcct gagcaaactg gcctcaggca
     3601 tttgagaagc acacggtcac actgcttccg gtagtcaata aaccggtaaa ccagcaatag
     3661 acataagcgg ctatttaacg accctgccct gaaccgacga ccgggtcgaa tttgctttcg
     3721 aatttctgcc attcatccgc ttattatcac ttattcaggc gtagcaccag gcgtttaagg
     3781 gcaccaataa ctgccttaaa aaaattacgc cccgccctgc cactcatcgc agtactgttg
     3841 taattcatta agcattctgc cgacatggaa gccatcacag acggcatgat gaacctgaat
     3901 cgccagcggc atcagcacct tgtcgccttg cgtataatat ttgcccatgg tgaaaacggg
     3961 ggcgaagaag ttgtccatat tggccacgtt taaatcaaaa ctggtgaaac tcacccaggg
     4021 attggctgag acgaaaaaca tattctcaat aaacccttta gggaaatagg ccaggttttc
     4081 accgtaacac gccacatctt gcgaatatat gtgtagaaac tgccggaaat cgtcgtggta
     4141 ttcactccag agcgatgaaa acgtttcagt ttgctcatgg aaaacggtgt aacaagggtg
     4201 aacactatcc catatcacca gctcaccgtc tttcattgcc atacgcctgt taagggcttg
     4261 gcatcttagg ggccaaaaac ttcaactctc tcttagcagt tttttaaaag gtttatttct
     4321 ttgtttattt atttatctat ttatttattt actatgtgta agtacaccgt agctgtctcc
     4381 agacactcca gtagacgatg tcagatcttg agatggttgt gagccaccat gtggttgctg
     4441 ggatttgaac tgaagacctt tggaagagca gtcagtgctc ttaactgctg agccatctct
     4501 ccagcccctc ttagtaggtt tttttttttt tttttttttt tttttggttt ttggagacaa
     4561 cagggtttct ctgtgtagcc ctggctgtcc tggaactcac tctgtagacc aggctggcct
     4621 tgaactcaga aatccacatg cctctgcctc cccagtgctg ggattaaagg cgtgcgccac
     4681 cactgcctgg ccctcttagc aggttttttt taaaaagtgt ttcagtagca tatatgaatt
     4741 atatgcacca ggatccacaa taatatttcc actgatatag atcatgtttt ctgcttagaa
     4801 tctcccctat cgttacagtc tctcaccccc cccccttact cttcctgact agctcccctt
     4861 ctatgccctt tgttccttta ttcttttggg tgacacatgc atttaaagat ggctttcagg
     4921 ataatgggta ataccctagt gcctcactgc tgaacaaagt gttctatccc agcaaaaatt
     4981 tactgcttat gaatcttcag agatgggtgg gacctcacag gctctttcct gcctcctggc
     5041 agatttctga gaggcgaagc tgtcaaggat tagggagcag gcatgagtgc ggggatggca
     5101 gcctcactcc ctgcagggct tagtattgga actctacccc caagtgctcc atagtctgac
     5161 ctttctttgt ctccgtaccc ccatatgaca ggccacactg ctctatcatg tccacgctga
     5221 ctcctacctt cactccccaa agggagtcag aacatcccgg catcaaggga aataacctcc
     5281 ttgctggctt ctcctcctct agccagttgc catggaagca aaacacccca ttgcttcagt
     5341 tgttcaaaac ctatttctga tttggtgtat tggctttgta agtgaaggcg cataacgata
     5401 ccacgatatc aacaagtttg tacaaaaaag caggctggcg ccggaaccga agttcctatt
     5461 ccgaagttcc tattctctag aaagtatagg aacttcgaac cctttcccac accaccctcc
     5521 acacttgccc caaacactgc caactatgta ggaggaaggg gttgggacta acagaagaac
     5581 ccgttgtggg gaagctgttg ggagggtcac tttatgttct tgcccaaggt cagttgggtg
     5641 gcctgcttct gatgaggtgg tcccaaggtc tggggtagaa ggtgagaggg acaggccacc
     5701 aaggtcagcc ccccccccct atcccatagg agccaggtcc ctctcctgga caggaagact
     5761 gaaggggaga tgccagagac tcagtgaagc ctggggtacc ctattggagt ccttcaagga
     5821 aacaaacttg gcctcaccag gcctcagcct tggctcctcc tgggaactct actgcccttg
     5881 ggatcccctt gtagttgtgg gttacatagg aagggggacg ggattcccct tgactggcta
     5941 gcctactctt ttcttcagtc ttctccatct cctctcacct gtctctcgac cctttcccta
     6001 ggatagactt ggaaaaagat aaggggagaa aacaaatgca aacgaggcca gaaagatttt
     6061 ggctgggcat tccttccgct agcttttatt gggatcccct agtttgtgat aggcctttta
     6121 gctacatctg ccaatccatc tcattttcac acacacacac accactttcc ttctggtcag
     6181 tgggcacatg tccagcctca agtttatatc accaccccca atgcccaaca cttgtatggc
     6241 cttgggcggg tcatcccccc ccccaccccc agtatctgca acctcaagct agcttgggtg
     6301 cgttggttgt ggataagtag ctagactcca gcaaccagta acctctgccc tttctcctcc
     6361 atgacaacca ggtcccaggt cccgaaaacc aaagaagaag aaccctaaca aagaggacaa
     6421 gcggcctcgc acagccttca ctgctgagca gctccagagg ctcaaggctg agtttcagac
     6481 caacaggtac ctgacagagc agcggcgcca gagtctggca caggagctcg gtacccggaa
     6541 gatctggact ctagagaatt ccgcccctct ccctcccccc cccctaacgt tactggccga
     6601 agccgcttgg aataaggccg gtgtgcgttt gtctatatgt tattttccac catattgccg
     6661 tcttttggca atgtgagggc ccggaaacct ggccctgtct tcttgacgag cattcctagg
     6721 ggtctttccc ctctcgccaa aggaatgcaa ggtctgttga atgtcgtgaa ggaagcagtt
     6781 cctctggaag cttcttgaag acaaacaacg tctgtagcga ccctttgcag gcagcggaac
     6841 cccccacctg gcgacaggtg cctctgcggc caaaagccac gtgtataaga tacacctgca
     6901 aaggcggcac aaccccagtg ccacgttgtg agttggatag ttgtggaaag agtcaaatgg
     6961 ctctcctcaa gcgtattcaa caaggggctg aaggatgccc agaaggtacc ccattgtatg
     7021 ggatctgatc tggggcctcg gtgcacatgc tttacatgtg tttagtcgag gttaaaaaac
     7081 gtctaggccc cccgaaccac ggggacgtgg ttttcctttg aaaaacacga tgataagctt
     7141 gccacaacca tggaagatcc cgtcgtttta caacgtcgtg actgggaaaa ccctggcgtt
     7201 acccaactta atcgccttgc agcacatccc cctttcgcca gctggcgtaa tagcgaagag
     7261 gcccgcaccg atcgcccttc ccaacagttg cgcagcctga atggcgaatg gcgctttgcc
     7321 tggtttccgg caccagaagc ggtgccggaa agctggctgg agtgcgatct tcctgaggcc
     7381 gatactgtcg tcgtcccctc aaactggcag atgcacggtt acgatgcgcc catctacacc
     7441 aacgtgacct atcccattac ggtcaatccg ccgtttgttc ccacggagaa tccgacgggt
     7501 tgttactcgc tcacatttaa tgttgatgaa agctggctac aggaaggcca gacgcgaatt
     7561 atttttgatg gcgttaactc ggcgtttcat ctgtggtgca acgggcgctg ggtcggttac
     7621 ggccaggaca gtcgtttgcc gtctgaattt gacctgagcg catttttacg cgccggagaa
     7681 aaccgcctcg cggtgatggt gctgcgctgg agtgacggca gttatctgga agatcaggat
     7741 atgtggcgga tgagcggcat tttccgtgac gtctcgttgc tgcataaacc gactacacaa
     7801 atcagcgatt tccatgttgc cactcgcttt aatgatgatt tcagccgcgc tgtactggag
     7861 gctgaagttc agatgtgcgg cgagttgcgt gactacctac gggtaacagt ttctttatgg
     7921 cagggtgaaa cgcaggtcgc cagcggcacc gcgcctttcg gcggtgaaat tatcgatgag
     7981 cgtggtggtt atgccgatcg cgtcacacta cgtctgaacg tcgaaaaccc gaaactgtgg
     8041 agcgccgaaa tcccgaatct ctatcgtgcg gtggttgaac tgcacaccgc cgacggcacg
     8101 ctgattgaag cagaagcctg cgatgtcggt ttccgcgagg tgcggattga aaatggtctg
     8161 ctgctgctga acggcaagcc gttgctgatt cgaggcgtta accgtcacga gcatcatcct
     8221 ctgcatggtc aggtcatgga tgagcagacg atggtgcagg atatcctgct gatgaagcag
     8281 aacaacttta acgccgtgcg ctgttcgcat tatccgaacc atccgctgtg gtacacgctg
     8341 tgcgaccgct acggcctgta tgtggtggat gaagccaata ttgaaaccca cggcatggtg
     8401 ccaatgaatc gtctgaccga tgatccgcgc tggctaccgg cgatgagcga acgcgtaacg
     8461 cgaatggtgc agcgcgatcg taatcacccg agtgtgatca tctggtcgct ggggaatgaa
     8521 tcaggccacg gcgctaatca cgacgcgctg tatcgctgga tcaaatctgt cgatccttcc
     8581 cgcccggtgc agtatgaagg cggcggagcc gacaccacgg ccaccgatat tatttgcccg
     8641 atgtacgcgc gcgtggatga agaccagccc ttcccggctg tgccgaaatg gtccatcaaa
     8701 aaatggcttt cgctacctgg agagacgcgc ccgctgatcc tttgcgaata cgcccacgcg
     8761 atgggtaaca gtcttggcgg tttcgctaaa tactggcagg cgtttcgtca gtatccccgt
     8821 ttacagggcg gcttcgtctg ggactgggtg gatcagtcgc tgattaaata tgatgaaaac
     8881 ggcaacccgt ggtcggctta cggcggtgat tttggcgata cgccgaacga tcgccagttc
     8941 tgtatgaacg gtctggtctt tgccgaccgc acgccgcatc cagcgctgac ggaagcaaaa
     9001 caccagcagc agtttttcca gttccgttta tccgggcaaa ccatcgaagt gaccagcgaa
     9061 tacctgttcc gtcatagcga taacgagctc ctgcactgga tggtggcgct ggatggtaag
     9121 ccgctggcaa gcggtgaagt gcctctggat gtcgctccac aaggtaaaca gttgattgaa
     9181 ctgcctgaac taccgcagcc ggagagcgcc gggcaactct ggctcacagt acgcgtagtg
     9241 caaccgaacg cgaccgcatg gtcagaagcc gggcacatca gcgcctggca gcagtggcgt
     9301 ctggcggaaa acctcagtgt gacgctcccc gccgcgtccc acgccatccc gcatctgacc
     9361 accagcgaaa tggatttttg catcgagctg ggtaataagc gttggcaatt taaccgccag
     9421 tcaggctttc tttcacagat gtggattggc gataaaaaac aactgctgac gccgctgcgc
     9481 gatcagttca cccgtgcacc gctggataac gacattggcg taagtgaagc gacccgcatt
     9541 gaccctaacg cctgggtcga acgctggaag gcggcgggcc attaccaggc cgaagcagcg
     9601 ttgttgcagt gcacggcaga tacacttgct gatgcggtgc tgattacgac cgctcacgcg
     9661 tggcagcatc aggggaaaac cttatttatc agccggaaaa cctaccggat tgatggtagt
     9721 ggtcaaatgg cgattaccgt tgatgttgaa gtggcgagcg atacaccgca tccggcgcgg
     9781 attggcctga actgccagct ggcgcaggta gcagagcggg taaactggct cggattaggg
     9841 ccgcaagaaa actatcccga ccgccttact gccgcctgtt ttgaccgctg ggatctgcca
     9901 ttgtcagaca tgtatacccc gtacgtcttc ccgagcgaaa acggtctgcg ctgcgggacg
     9961 cgcgaattga attatggccc acaccagtgg cgcggcgact tccagttcaa catcagccgc
    10021 tacagtcaac agcaactgat ggaaaccagc catcgccatc tgctgcacgc ggaagaaggc
    10081 acatggctga atatcgacgg tttccatatg gggattggtg gcgacgactc ctggagcccg
    10141 tcagtatcgg cggaattcca gctgagcgcc ggtcgctacc attaccagtt ggtctggtgt
    10201 caaaaataat aataaccggg caggggggat ctaagctcta gataagtaat gatcataatc
    10261 agccatatca catctgtaga ggttttactt gctttaaaaa acctcccaca cctccccctg
    10321 aacctgaaac ataaaatgaa tgcaattgtt gttgttaact tgtttattgc agcttataat
    10381 ggttacaaat aaagcaatag catcacaaat ttcacaaata aagcattttt ttcactgcat
    10441 tctagttgtg gtttgtccaa actcatcaat gtatcttatc atgtctggat ccggaataac
    10501 ttcgtatagc atacattata cgaagttatg tttaaacggc gcgccccgga attcgccttc
    10561 tgcaggagcg tacagaaccc agggccctgg cacccgtgca gaccctggcc caccccacct
    10621 gggcgctcag tgcccaagag atgtccacac ctaggatgtc ccgcggtggg tggggggccc
    10681 gagagacggg caggccgggg gcaggcctgg ccatgcgggg ccgaaccggg cactgcccag
    10741 cgtgggcgcg ggggccacgg cgcgcgcccc cagcccccgg gcccagcacc ccaaggcggc
    10801 caacgccaaa actctccctc ctcctcttcc tcaatctcgc tctcgctctt tttttttttc
    10861 gcaaaaggag gggagagggg gtaaaaaaat gctgcactgt gcggcgaagc cggtgagtga
    10921 gcggcgcggg gccaatcagc gtgcgccgtt ccgaaagttg ccttttatgg ctcgagcggc
    10981 cgcggcggcg ccctataaaa cccagcggcg cgacgcgcca ccaccgccga gaccgcgtcc
    11041 gccccgcgag cacagagcct cgcctttgcc gatcctctag agtcgagatc cgccgccacc
    11101 atgattgaac aagatggatt gcacgcaggt tctccggccg cttgggtgga gaggctattc
    11161 ggctatgact gggcacaaca gacaatcggc tgctctgatg ccgccgtgtt ccggctgtca
    11221 gcgcaggggc gcccggttct ttttgtcaag accgacctgt ccggtgccct gaatgaactg
    11281 caggacgagg cagcgcggct atcgtggctg gccacgacgg gcgttccttg cgcagctgtg
    11341 ctcgacgttg tcactgaagc gggaagggac tggctgctat tgggcgaagt gccggggcag
    11401 gatctcctgt catctcacct tgctcctgcc gagaaagtat ccatcatggc tgatgcaatg
    11461 cggcggctgc atacgcttga tccggctacc tgcccattcg accaccaagc gaaacatcgc
    11521 atcgagcgag cacgtactcg gatggaagcc ggtcttgtcg atcaggatga tctggacgaa
    11581 gagcatcagg ggctcgcgcc agccgaactg ttcgccaggc tcaaggcgcg catgcccgac
    11641 ggcgaggatc tcgtcgtgac ccatggcgat gcctgcttgc cgaatatcat ggtggaaaat
    11701 ggccgctttt ctggattcat cgactgtggc cggctgggtg tggcggaccg ctatcaggac
    11761 atagcgttgg ctacccgtga tattgctgaa gagcttggcg gcgaatgggc tgaccgcttc
    11821 ctcgtgcttt acggtatcgc cgctcccgat tcgcagcgca tcgccttcta tcgccttctt
    11881 gacgagttct tctgagcggg actctggggt tcgaaatgac cgaccaagcg acgcccaacc
    11941 tgccatcacg agatttcgat tccaccgccg ccttctatga aaggttgggc ttcggaatcg
    12001 ttttccggga cgccggctgg atgatcctcc agcgcgggga tctcatgctg gagttcttcg
    12061 cccacccccc ggatctaagc tctagataag taatgatcat aatcagccat atcacatctg
    12121 tagaggtttt acttgcttta aaaaacctcc cacacctccc cctgaacctg aaacataaaa
    12181 tgaatgcaat tgttgttgtt aacttgttta ttgcagctta taatggttac aaataaagca
    12241 atagcatcac aaatttcaca aataaagcat ttttttcact gcattctagt tgtggtttgt
    12301 ccaaactcat caatgtatct tatcatgtct ggatccgggg gtaccgcgtc gagaagttcc
    12361 tattccgaag ttcctattct ctagaaagta taggaacttc gtcgagataa cttcgtatag
    12421 catacattat acgaagttat gtcgagatat ctagacccag ctttcttgta caaagtggtt
    12481 gatatctcta tagtcgcagt aggcggagtt gttcttctag tgtatgattt ccccgatcca
    12541 ggagtaattt taatacagga attgtaggca atagtagccc aaatacagag ctaatttaga
    12601 gtgaagaagg actcgttgcc cacacaaaaa tctctgtgta ctgagaagct gagtgtgttg
    12661 attgagaggt tctcgtttta gacaatggaa gagaagaaac aaggggtctg gctttggacc
    12721 aatgctcttt cgatggccgt ccagtgaatt tgcagcttgt tctttcagga tgagtgagcc
    12781 ccattccagc ccctcctggt ggtgtccatt atcctctaga ggtatcccaa ttttgtgctc
    12841 aggtgactct cagaggccct tctctttgtc actccaggcg ccatgtcctg cagatccatc
    12901 agtcaaaggg actccaggac ctggggacca tcagctggca gctggctctc tgcatcatgc
    12961 tcatcttcac cattatctac ttcagcatct ggaaaggagt caaaacgtct ggcaaggtga
    13021 ggactctgca gcttgtcctg aactgcccag ggccccgcag tatcacaaaa ctcaagatgg
    13081 ctactgagta gaaaaaaaaa aaatcagttt cccttagcac caaacacgtt catcctgtga
    13141 tacaaacatc ttcatcacat ctgttagaag gttcaaggga ttaaccaata tcatttccat
    13201 gtaagtgtat ctaagtaaat gaacgtacag tatagcctct ttataattct atttaaaatg
    13261 tatagagaga tggcgcaacg caattaatga taacttcgta tagcatacat tatacgaagt
    13321 tatggtctga gctcgccatc agttcaatct cgactcttat aaaaggctga gcgcagcaga
    13381 ccatgagtat atgactgcag ccccagcact gggggtgggg gaggcagaga caggaggatg
    13441 cctaggctta ctgtcctgtt ggtctgagtc agggagagct cagaaagtca ggcagagacc
    13501 agttgaggaa gatatccaat gtcaacctct gtttccatgt tctgtgcata tttgcatgca
    13561 tacatacaaa ttctatatat attctataca tattatatgt tctatacata ttatgttcta
    13621 tatattacaa attatgtgat acacacacat tttcttttca aaattatttt agcctagtgg
    13681 tatactcaca gttgctaata ttgcccatta tttactgaaa actaataagc catacccaga
    13741 gcttttctac actggtgtct cagtcagggt ttctattcca gtacaaacat catgaccaag
    13801 aagcaagttg gggaggaaag ggtttattca gcttacactc ccacattgct gttcatcacc
    13861 aaaggaagtc agggctggaa ttcaagcagg tcaggacgca ggagctgatg cagagcccat
    13921 ggagggatgt tacttattgg cttgtttgtc ctggcttgct cagtttgctt tcttatagaa
    13981 cccaagacga tcagcccagg gatggcacca cccacaaggg gcccccattg atcactaact
    14041 gagaaaatgt cccacagctg gatctcatgg agtcacttcc tcaactgaag ctcctttccc
    14101 tgtgataact ccagcctgtg tcaagttgac acacaaaacc agacagtaca actgtctaat
    14161 tgaacaacaa ctccctatgc attccatgct ggccatgaac tcataggaat cctcctgtct
    14221 cagcttctca agtggcagaa ttacggtagt atgttatacc cagccttggg cttgaagacc
    14281 aggctatgct gcctcctaaa gtgacaagaa acggacccct attctcagag gtctttagta
    14341 gtaaaagaca ccttgccacc acaccaccac ctgcactgcc tgcctctgtc ctttgctgtt
    14401 cctgggacag tatgtcagta acctgtgttt ctgttctcct tcat
//
