# Supplementary material for: CRISPR-Cas9 enables conditional mutagenesis of challenging loci
Source: Sci Rep. 2016 Sep 1;6:32326. doi: 10.1038/srep32326 (PMC5007477; doi:10.1038/srep32326)
Supplement: Supplementary File 3 [file srep32326-s3.zip › gb/HEP01012_B01_vector.gb]

LOCUS       1014520#L1L2_Bact_P#pAYAC184        14320 bp    dna     circular UNK 
ACCESSION   unknown
SOURCE      Mus musculus
  ORGANISM  Mus musculus
            Eukaryota; Metazoa; Chordata; Craniata; Vertebrata; Euteleostomi;
            Mammalia; Eutheria; Euarchontoglires; Glires; Rodentia;
            Sciurognathi; Muroidea; Muridae; Murinae; Mus.
COMMENT     cassette: L1L2_Bact_P
COMMENT     design_id: 1014520
COMMENT     backbone: pAYAC184
COMMENT     transcript_id: ENSMUST00000106933
FEATURES             Location/Qualifiers
     source          1..4245
                     /mol_type="other DNA"
                     /dnas_title="pacyc184CleanwithGprimers"
                     /organism="Cloning vector pACYC184"
     gene            complement(1..4245)
                     /gene="cat"
     CDS             complement(1..4245)
                     /codon_start=1
                     /gene="cat"
                     /translation="MEKKITGYTTVDISQWHRKEHFEAFQSVAQCTYNQTVQLDITAF
                     LKTVKKNKHKFYPAFIHILARLMNAHPEFRMAMKDGELVIWDSVHPCYTVFHEQTETF
                     SSLWSEYHDDFRQFLHIYSQDVACYGENLAYFPKGFIENMFFVSANPWVSFTSFDLNV
                     ANMDNFFAPVFTMGKYYTQGDKVLMPLAIQVHHAVCDGFHVGRMLNELQQYCDEWQGG
                     A"
                     /product="chloramphenicol acetyltransferase"
                     /note="camR (confers resistance to chloramphenicol)"
                     /label="camR (confers resistance to chloramphenicol)"
     -10_signal      complement(286..291)
                     /note="cat promoter (counter-clockwise); CATATT"
                     /label="cat promoter (counter-clockwise); CATATT"
     -35_signal      complement(309..314)
                     /note="cat promoter (counter-clockwise); ACGTAA"
                     /label="cat promoter (counter-clockwise); ACGTAA"
     rep_origin      complement(848..1393)
                     /note="p15A origin of replication (clockwise) (RNAII -35
                     to RNA/DNA switch point)"
                     /label="p15A origin of replication (clockwise) (RNAII -35
     -35_signal      1505..1510
                     /note="tet promoter (clockwise); TTGACA"
                     /label="tet promoter (clockwise); TTGACA"
     -10_signal      1528..1533
                     /note="tet promoter (clockwise); TTTAAT; transcript start
                     1540"
                     /label="tet promoter (clockwise); TTTAAT; transcript start
     gene            1581..2771
                     /gene="tet"
     CDS             1581..2771
                     /codon_start=1
                     /gene="tet"
                     /translation="MKSNNALIVILGTVTLDAVGIGLVMPVLPGLLRDIVHSDSIASH
                     YGVLLALYALMQFLCAPVLGALSDRFGRRPVLLASLLGATIDYAIMATTPVLWILYAG
                     RIVAGITGATGAVAGAYIADITDGEDRARHFGLMSACFGVGMVAGPVAGGLLGAISLH
                     APFLAAAVLNGLNLLLGCFLMQESHKGERRPMPLRAFNPVSSFRWARGMTIVAALMTV
                     FFIMQLVGQVPAALWVIFGEDRFRWSATMIGLSLAVFGILHALAQAFVTGPATKRFGE
                     KQAIIAGMAADALGYVLLAFATRGWMAFPIMILLASGGIGMPALQAMLSRQVDDDHQG
                     QLQGSLAALTSLTSIIGPLIVTAIYAASASTWNGLAWIVGAALYLVCLPALRRGAWSR
                     ATST"
                     /product="tetracycline efflux protein, class C"
                     /note="tetR (confers resistance to tetracycline)"
                     /label="tetR (confers resistance to tetracycline)"
     misc_feature    complement(1473..1493)
                     /note="5' Gap primer"
                     /label="5' Gap primer"
     misc_feature    3805..3825
                     /note="3' Gap primer"
                     /label="3' Gap primer"
     misc_feature    1494..3804
                     /note="Not in Gap Backbone PCR"
                     /label="Not in Gap Backbone PCR"
     misc_feature    4246..5382
                     /note="5 arm"
                     /label="5 arm"
     misc_feature    5410..5434
                     /note="B1 Gateway"
                     /label="B1 Gateway"
     misc_feature    5447..5494
                     /note="Frt"
                     /label="Frt"
     intron          5495..6369
                     /note="mouse En2 intron"
                     /label="mouse En2 intron"
     misc_feature    6367..6369
                     /note="Splice Acceptor"
                     /label="Splice Acceptor"
     exon            6370..6542
                     /note="mouse En2 exon"
                     /label="mouse En2 exon"
     misc_feature    6554..7147
                     /note="ECMV IRES"
                     /label="ECMV IRES"
     gene            7148..10208
                     /gene="lacZ"
                     /note="lacZ"
                     /label="lacZ"
     misc_feature    10247..10490
                     /note="SV40 polyadenylation site"
                     /label="SV40 polyadenylation site"
     misc_feature    10494..10527
                     /note="loxP"
                     /label="loxP"
     promoter        10554..11073
                     /note="human beta actin promoter"
                     /label="human beta actin promoter"
     gene            11099..11893
                     /gene="NeoR"
                     /note="NeoR"
                     /label="NeoR"
     misc_feature    12093..12334
                     /note="SV40 polyadenylation site"
                     /label="SV40 polyadenylation site"
     misc_feature    12351..12398
                     /note="Frt"
                     /label="Frt"
     misc_feature    12405..12438
                     /note="loxP"
                     /label="loxP"
     misc_feature    6384..6461
                     /note="FCHK std_gpr"
                     /label="FCHK std_gpr"
     misc_feature    12454..12474
                     /note="B2 Gateway"
                     /label="B2 Gateway"
     misc_feature    5383..12504
                     /note="Synthetic Cassette"
                     /label="Synthetic Cassette"
     exon            12943..13093
                     /db_xref="ENSEMBL:ENSMUSE00001260397"
                     /type="targeted"
                     /rank="2"
                     /note="target exon 1 ENSMUSE00001260397"
     misc_feature    12505..13245
                     /note="Critical Region"
                     /label="Critical Region"
     misc_feature    13269..13302
                     /note="Downstream LoxP"
                     /label="Downstream LoxP"
     misc_feature    13246..13325
                     /note="synthetic loxP region"
                     /label="synthetic loxP region"
     exon            14037..14086
                     /db_xref="ENSEMBL:ENSMUSE00000179843"
                     /rank="3"
                     /note="ENSMUSE00000179843"
                     /label="ENSMUSE00000179843"
     exon            14181..14320
                     /db_xref="ENSEMBL:ENSMUSE00000278970"
                     /rank="4"
                     /note="ENSMUSE00000278970 5' fragment"
     misc_feature    13326..14320
                     /note="3 arm"
                     /label="3 arm"
ORIGIN      
        1 gaattccgga tgagcattca tcaggcgggc aagaatgtga ataaaggccg gataaaactt
       61 gtgcttattt ttctttacgg tctttaaaaa ggccgtaata tccagctgaa cggtctggtt
      121 ataggtacat tgagcaactg actgaaatgc ctcaaaatgt tctttacgat gccattggga
      181 tatatcaacg gtggtatatc cagtgatttt tttctccatt ttagcttcct tagctcctga
      241 aaatctcgat aactcaaaaa atacgcccgg tagtgatctt atttcattat ggtgaaagtt
      301 ggaacctctt acgtgccgat caacgtctca ttttcgccaa aagttggccc agggcttccc
      361 ggtatcaaca gggacaccag gatttattta ttctgcgaag tgatcttccg tcacaggtat
      421 ttattcggcg caaagtgcgt cgggtgatgc tgccaactta ctgatttagt gtatgatggt
      481 gtttttgagg tgctccagtg gcttctgttt ctatcagctg tccctcctgt tcagctactg
      541 acggggtggt gcgtaacggc aaaagcaccg ccggacatca gcgctagcgg agtgtatact
      601 ggcttactat gttggcactg atgagggtgt cagtgaagtg cttcatgtgg caggagaaaa
      661 aaggctgcac cggtgcgtca gcagaatatg tgatacagga tatattccgc ttcctcgctc
      721 actgactcgc tacgctcggt cgttcgactg cggcgagcgg aaatggctta cgaacggggc
      781 ggagatttcc tggaagatgc caggaagata cttaacaggg aagtgagagg gccgcggcaa
      841 agccgttttt ccataggctc cgcccccctg acaagcatca cgaaatctga cgctcaaatc
      901 agtggtggcg aaacccgaca ggactataaa gataccaggc gtttccccct ggcggctccc
      961 tcgtgcgctc tcctgttcct gcctttcggt ttaccggtgt cattccgctg ttatggccgc
     1021 gtttgtctca ttccacgcct gacactcagt tccgggtagg cagttcgctc caagctggac
     1081 tgtatgcacg aaccccccgt tcagtccgac cgctgcgcct tatccggtaa ctatcgtctt
     1141 gagtccaacc cggaaagaca tgcaaaagca ccactggcag cagccactgg taattgattt
     1201 agaggagtta gtcttgaagt catgcgccgg ttaaggctaa actgaaagga caagttttgg
     1261 tgactgcgct cctccaagcc agttacctcg gttcaaagag ttggtagctc agagaacctt
     1321 cgaaaaaccg ccctgcaagg cggttttttc gttttcagag caagagatta cgcgcagacc
     1381 aaaacgatct caagaagatc atcttattaa tcagataaaa tatttctaga tttcagtgca
     1441 atttatctct tcaaatgtag cacctgaagt cagccccata cgatataagt tgtaattctc
     1501 atgtttgaca gcttatcatc gataagcttt aatgcggtag tttatcacag ttaaattgct
     1561 aacgcagtca ggcaccgtgt atgaaatcta acaatgcgct catcgtcatc ctcggcaccg
     1621 tcaccctgga tgctgtaggc ataggcttgg ttatgccggt actgccgggc ctcttgcggg
     1681 atatcgtcca ttccgacagc atcgccagtc actatggcgt gctgctagcg ctatatgcgt
     1741 tgatgcaatt tctatgcgca cccgttctcg gagcactgtc cgaccgcttt ggccgccgcc
     1801 cagtcctgct cgcttcgcta cttggagcca ctatcgacta cgcgatcatg gcgaccacac
     1861 ccgtcctgtg gatcctctac gccggacgca tcgtggccgg catcaccggc gccacaggtg
     1921 cggttgctgg cgcctatatc gccgacatca ccgatgggga agatcgggct cgccacttcg
     1981 ggctcatgag cgcttgtttc ggcgtgggta tggtggcagg ccccgtggcc gggggactgt
     2041 tgggcgccat ctccttgcat gcaccattcc ttgcggcggc ggtgctcaac ggcctcaacc
     2101 tactactggg ctgcttccta atgcaggagt cgcataaggg agagcgtcga ccgatgccct
     2161 tgagagcctt caacccagtc agctccttcc ggtgggcgcg gggcatgact atcgtcgccg
     2221 cacttatgac tgtcttcttt atcatgcaac tcgtaggaca ggtgccggca gcgctctggg
     2281 tcattttcgg cgaggaccgc tttcgctgga gcgcgacgat gatcggcctg tcgcttgcgg
     2341 tattcggaat cttgcacgcc ctcgctcaag ccttcgtcac tggtcccgcc accaaacgtt
     2401 tcggcgagaa gcaggccatt atcgccggca tggcggccga cgcgctgggc tacgtcttgc
     2461 tggcgttcgc gacgcgaggc tggatggcct tccccattat gattcttctc gcttccggcg
     2521 gcatcgggat gcccgcgttg caggccatgc tgtccaggca ggtagatgac gaccatcagg
     2581 gacagcttca aggatcgctc gcggctctta ccagcctaac ttcgatcatt ggaccgctga
     2641 tcgtcacggc gatttatgcc gcctcggcga gcacatggaa cgggttggca tggattgtag
     2701 gcgccgccct ataccttgtc tgcctccccg cgttgcgtcg cggtgcatgg agccgggcca
     2761 cctcgacctg aatggaagcc ggcggcacct cgctaacgga ttcaccactc caagaattgg
     2821 agccaatcaa ttcttgcgga gaactgtgaa tgcgcaaacc aacccttggc agaacatatc
     2881 catcgcgtcc gccatctcca gcagccgcac gcggcgcatc tcgggcagcg ttgggtcctg
     2941 gccacgggtg cgcatgatcg tgctcctgtc gttgaggacc cggctaggct ggcggggttg
     3001 ccttactggt tagcagaatg aatcaccgat acgcgagcga acgtgaagcg actgctgctg
     3061 caaaacgtct gcgacctgag caacaacatg aatggtcttc ggtttccgtg tttcgtaaag
     3121 tctggaaacg cggaagtccc ctacgtgctg ctgaagttgc ccgcaacaga gagtggaacc
     3181 aaccggtgat accacgatac tatgactgag agtcaacgcc atgagcggcc tcatttctta
     3241 ttctgagtta caacagtccg caccgctgtc cggtagctcc ttccggtggg cgcggggcat
     3301 gactatcgtc gccgcactta tgactgtctt ctttatcatg caactcgtag gacaggtgcc
     3361 ggcagcgccc aacagtcccc cggccacggg gcctgccacc atacccacgc cgaaacaagc
     3421 gccctgcacc attatgttcc ggatctgcat cgcaggatgc tgctggctac cctgtggaac
     3481 acctacatct gtattaacga agcgctaacc gtttttatca ggctctggga ggcagaataa
     3541 atgatcatat cgtcaattat tacctccacg gggagagcct gagcaaactg gcctcaggca
     3601 tttgagaagc acacggtcac actgcttccg gtagtcaata aaccggtaaa ccagcaatag
     3661 acataagcgg ctatttaacg accctgccct gaaccgacga ccgggtcgaa tttgctttcg
     3721 aatttctgcc attcatccgc ttattatcac ttattcaggc gtagcaccag gcgtttaagg
     3781 gcaccaataa ctgccttaaa aaaattacgc cccgccctgc cactcatcgc agtactgttg
     3841 taattcatta agcattctgc cgacatggaa gccatcacag acggcatgat gaacctgaat
     3901 cgccagcggc atcagcacct tgtcgccttg cgtataatat ttgcccatgg tgaaaacggg
     3961 ggcgaagaag ttgtccatat tggccacgtt taaatcaaaa ctggtgaaac tcacccaggg
     4021 attggctgag acgaaaaaca tattctcaat aaacccttta gggaaatagg ccaggttttc
     4081 accgtaacac gccacatctt gcgaatatat gtgtagaaac tgccggaaat cgtcgtggta
     4141 ttcactccag agcgatgaaa acgtttcagt ttgctcatgg aaaacggtgt aacaagggtg
     4201 aacactatcc catatcacca gctcaccgtc tttcattgcc atacgtcgtg accttccaag
     4261 agagaatgca acagtccaga aactcagctg ggatgatccc tggtaatcgg gagcagccta
     4321 attctttaag atggccattt cttggcttgg aggagcgtca cggagaaaga gcaaggaaag
     4381 actattttga tcacagttgt cagaattgtg gactagtatg gggctggaga cggtgggatg
     4441 gggctggttc tcactcagat gttagaactg cacacatggg tatgagcggc tggctgttct
     4501 agttaaggta tgagcagctg gctgttctag ttagggtatg agtggctggc tgttccagtt
     4561 agggtatggg cggctggctg ttctagttag ggtatgggcg gctggctgtt ctagttaggg
     4621 tatgagcggc tggctgttct agttaaggta tgagcggcta gctgttctag ttagggtatg
     4681 ggcggctggc tgttctagtt agggtatgag cggctggctg ttctagttaa ggtatgagcg
     4741 gctagctgtt ctagttaggg tatgggcggc tggctgttct agttagagta tgagcggctg
     4801 gctgttctag ttagggtatg agcggctggc tgttctagtt agggtatggg cggctggctg
     4861 ttctagttag ggtatgagcg gctggctatt ctagttagct gaaactgtca acgagctgcc
     4921 ttcttctttt cgactctgtt tctcctactg tagaaattag agtaataggc tgggcagagt
     4981 gacttctaca ggtagtccta gcacatgggg agctgaggca ggaggatcac tgtgaatttc
     5041 aggtcagcct tggcttcaga acaagaccat gtctcactgt ttctcaataa gaataataaa
     5101 caatttccag ttgtggggaa ctgttccacc ataaacggcc taagtagtgc tcctgctgat
     5161 aggaaagtcc gggaaatgga gaacatttgc tcacatgtcc atttatttat tctccagtat
     5221 tcactgctct tggcaatttc caatacagga acactttgca atagattgct aatgatgcac
     5281 caggcatctg tagctgttgt gatcaatatg gaagagtggc atatttatag gcatatacaa
     5341 gagtatagaa ggtacttgaa atttaaaaca caaacattac tcaaggcgca taacgatacc
     5401 acgatatcaa caagtttgta caaaaaagca ggctggcgcc ggaaccgaag ttcctattcc
     5461 gaagttccta ttctctagaa agtataggaa cttcgaaccc tttcccacac caccctccac
     5521 acttgcccca aacactgcca actatgtagg aggaaggggt tgggactaac agaagaaccc
     5581 gttgtgggga agctgttggg agggtcactt tatgttcttg cccaaggtca gttgggtggc
     5641 ctgcttctga tgaggtggtc ccaaggtctg gggtagaagg tgagagggac aggccaccaa
     5701 ggtcagcccc ccccccctat cccataggag ccaggtccct ctcctggaca ggaagactga
     5761 aggggagatg ccagagactc agtgaagcct ggggtaccct attggagtcc ttcaaggaaa
     5821 caaacttggc ctcaccaggc ctcagccttg gctcctcctg ggaactctac tgcccttggg
     5881 atccccttgt agttgtgggt tacataggaa gggggacggg attccccttg actggctagc
     5941 ctactctttt cttcagtctt ctccatctcc tctcacctgt ctctcgaccc tttccctagg
     6001 atagacttgg aaaaagataa ggggagaaaa caaatgcaaa cgaggccaga aagattttgg
     6061 ctgggcattc cttccgctag cttttattgg gatcccctag tttgtgatag gccttttagc
     6121 tacatctgcc aatccatctc attttcacac acacacacac cactttcctt ctggtcagtg
     6181 ggcacatgtc cagcctcaag tttatatcac cacccccaat gcccaacact tgtatggcct
     6241 tgggcgggtc atcccccccc ccacccccag tatctgcaac ctcaagctag cttgggtgcg
     6301 ttggttgtgg ataagtagct agactccagc aaccagtaac ctctgccctt tctcctccat
     6361 gacaaccagg tcccaggtcc cgaaaaccaa agaagaagaa ccctaacaaa gaggacaagc
     6421 ggcctcgcac agccttcact gctgagcagc tccagaggct caaggctgag tttcagacca
     6481 acaggtacct gacagagcag cggcgccaga gtctggcaca ggagctcggt acccggaaga
     6541 tctggactct agagaattcc gcccctctcc ctcccccccc cctaacgtta ctggccgaag
     6601 ccgcttggaa taaggccggt gtgcgtttgt ctatatgtta ttttccacca tattgccgtc
     6661 ttttggcaat gtgagggccc ggaaacctgg ccctgtcttc ttgacgagca ttcctagggg
     6721 tctttcccct ctcgccaaag gaatgcaagg tctgttgaat gtcgtgaagg aagcagttcc
     6781 tctggaagct tcttgaagac aaacaacgtc tgtagcgacc ctttgcaggc agcggaaccc
     6841 cccacctggc gacaggtgcc tctgcggcca aaagccacgt gtataagata cacctgcaaa
     6901 ggcggcacaa ccccagtgcc acgttgtgag ttggatagtt gtggaaagag tcaaatggct
     6961 ctcctcaagc gtattcaaca aggggctgaa ggatgcccag aaggtacccc attgtatggg
     7021 atctgatctg gggcctcggt gcacatgctt tacatgtgtt tagtcgaggt taaaaaacgt
     7081 ctaggccccc cgaaccacgg ggacgtggtt ttcctttgaa aaacacgatg ataagcttgc
     7141 cacaaccatg gaagatcccg tcgttttaca acgtcgtgac tgggaaaacc ctggcgttac
     7201 ccaacttaat cgccttgcag cacatccccc tttcgccagc tggcgtaata gcgaagaggc
     7261 ccgcaccgat cgcccttccc aacagttgcg cagcctgaat ggcgaatggc gctttgcctg
     7321 gtttccggca ccagaagcgg tgccggaaag ctggctggag tgcgatcttc ctgaggccga
     7381 tactgtcgtc gtcccctcaa actggcagat gcacggttac gatgcgccca tctacaccaa
     7441 cgtgacctat cccattacgg tcaatccgcc gtttgttccc acggagaatc cgacgggttg
     7501 ttactcgctc acatttaatg ttgatgaaag ctggctacag gaaggccaga cgcgaattat
     7561 ttttgatggc gttaactcgg cgtttcatct gtggtgcaac gggcgctggg tcggttacgg
     7621 ccaggacagt cgtttgccgt ctgaatttga cctgagcgca tttttacgcg ccggagaaaa
     7681 ccgcctcgcg gtgatggtgc tgcgctggag tgacggcagt tatctggaag atcaggatat
     7741 gtggcggatg agcggcattt tccgtgacgt ctcgttgctg cataaaccga ctacacaaat
     7801 cagcgatttc catgttgcca ctcgctttaa tgatgatttc agccgcgctg tactggaggc
     7861 tgaagttcag atgtgcggcg agttgcgtga ctacctacgg gtaacagttt ctttatggca
     7921 gggtgaaacg caggtcgcca gcggcaccgc gcctttcggc ggtgaaatta tcgatgagcg
     7981 tggtggttat gccgatcgcg tcacactacg tctgaacgtc gaaaacccga aactgtggag
     8041 cgccgaaatc ccgaatctct atcgtgcggt ggttgaactg cacaccgccg acggcacgct
     8101 gattgaagca gaagcctgcg atgtcggttt ccgcgaggtg cggattgaaa atggtctgct
     8161 gctgctgaac ggcaagccgt tgctgattcg aggcgttaac cgtcacgagc atcatcctct
     8221 gcatggtcag gtcatggatg agcagacgat ggtgcaggat atcctgctga tgaagcagaa
     8281 caactttaac gccgtgcgct gttcgcatta tccgaaccat ccgctgtggt acacgctgtg
     8341 cgaccgctac ggcctgtatg tggtggatga agccaatatt gaaacccacg gcatggtgcc
     8401 aatgaatcgt ctgaccgatg atccgcgctg gctaccggcg atgagcgaac gcgtaacgcg
     8461 aatggtgcag cgcgatcgta atcacccgag tgtgatcatc tggtcgctgg ggaatgaatc
     8521 aggccacggc gctaatcacg acgcgctgta tcgctggatc aaatctgtcg atccttcccg
     8581 cccggtgcag tatgaaggcg gcggagccga caccacggcc accgatatta tttgcccgat
     8641 gtacgcgcgc gtggatgaag accagccctt cccggctgtg ccgaaatggt ccatcaaaaa
     8701 atggctttcg ctacctggag agacgcgccc gctgatcctt tgcgaatacg cccacgcgat
     8761 gggtaacagt cttggcggtt tcgctaaata ctggcaggcg tttcgtcagt atccccgttt
     8821 acagggcggc ttcgtctggg actgggtgga tcagtcgctg attaaatatg atgaaaacgg
     8881 caacccgtgg tcggcttacg gcggtgattt tggcgatacg ccgaacgatc gccagttctg
     8941 tatgaacggt ctggtctttg ccgaccgcac gccgcatcca gcgctgacgg aagcaaaaca
     9001 ccagcagcag tttttccagt tccgtttatc cgggcaaacc atcgaagtga ccagcgaata
     9061 cctgttccgt catagcgata acgagctcct gcactggatg gtggcgctgg atggtaagcc
     9121 gctggcaagc ggtgaagtgc ctctggatgt cgctccacaa ggtaaacagt tgattgaact
     9181 gcctgaacta ccgcagccgg agagcgccgg gcaactctgg ctcacagtac gcgtagtgca
     9241 accgaacgcg accgcatggt cagaagccgg gcacatcagc gcctggcagc agtggcgtct
     9301 ggcggaaaac ctcagtgtga cgctccccgc cgcgtcccac gccatcccgc atctgaccac
     9361 cagcgaaatg gatttttgca tcgagctggg taataagcgt tggcaattta accgccagtc
     9421 aggctttctt tcacagatgt ggattggcga taaaaaacaa ctgctgacgc cgctgcgcga
     9481 tcagttcacc cgtgcaccgc tggataacga cattggcgta agtgaagcga cccgcattga
     9541 ccctaacgcc tgggtcgaac gctggaaggc ggcgggccat taccaggccg aagcagcgtt
     9601 gttgcagtgc acggcagata cacttgctga tgcggtgctg attacgaccg ctcacgcgtg
     9661 gcagcatcag gggaaaacct tatttatcag ccggaaaacc taccggattg atggtagtgg
     9721 tcaaatggcg attaccgttg atgttgaagt ggcgagcgat acaccgcatc cggcgcggat
     9781 tggcctgaac tgccagctgg cgcaggtagc agagcgggta aactggctcg gattagggcc
     9841 gcaagaaaac tatcccgacc gccttactgc cgcctgtttt gaccgctggg atctgccatt
     9901 gtcagacatg tataccccgt acgtcttccc gagcgaaaac ggtctgcgct gcgggacgcg
     9961 cgaattgaat tatggcccac accagtggcg cggcgacttc cagttcaaca tcagccgcta
    10021 cagtcaacag caactgatgg aaaccagcca tcgccatctg ctgcacgcgg aagaaggcac
    10081 atggctgaat atcgacggtt tccatatggg gattggtggc gacgactcct ggagcccgtc
    10141 agtatcggcg gaattccagc tgagcgccgg tcgctaccat taccagttgg tctggtgtca
    10201 aaaataataa taaccgggca ggggggatct aagctctaga taagtaatga tcataatcag
    10261 ccatatcaca tctgtagagg ttttacttgc tttaaaaaac ctcccacacc tccccctgaa
    10321 cctgaaacat aaaatgaatg caattgttgt tgttaacttg tttattgcag cttataatgg
    10381 ttacaaataa agcaatagca tcacaaattt cacaaataaa gcattttttt cactgcattc
    10441 tagttgtggt ttgtccaaac tcatcaatgt atcttatcat gtctggatcc ggaataactt
    10501 cgtatagcat acattatacg aagttatgtt taaacggcgc gccccggaat tcgccttctg
    10561 caggagcgta cagaacccag ggccctggca cccgtgcaga ccctggccca ccccacctgg
    10621 gcgctcagtg cccaagagat gtccacacct aggatgtccc gcggtgggtg gggggcccga
    10681 gagacgggca ggccgggggc aggcctggcc atgcggggcc gaaccgggca ctgcccagcg
    10741 tgggcgcggg ggccacggcg cgcgccccca gcccccgggc ccagcacccc aaggcggcca
    10801 acgccaaaac tctccctcct cctcttcctc aatctcgctc tcgctctttt tttttttcgc
    10861 aaaaggaggg gagagggggt aaaaaaatgc tgcactgtgc ggcgaagccg gtgagtgagc
    10921 ggcgcggggc caatcagcgt gcgccgttcc gaaagttgcc ttttatggct cgagcggccg
    10981 cggcggcgcc ctataaaacc cagcggcgcg acgcgccacc accgccgaga ccgcgtccgc
    11041 cccgcgagca cagagcctcg cctttgccga tcctctagag tcgagatccg ccgccaccat
    11101 gattgaacaa gatggattgc acgcaggttc tccggccgct tgggtggaga ggctattcgg
    11161 ctatgactgg gcacaacaga caatcggctg ctctgatgcc gccgtgttcc ggctgtcagc
    11221 gcaggggcgc ccggttcttt ttgtcaagac cgacctgtcc ggtgccctga atgaactgca
    11281 ggacgaggca gcgcggctat cgtggctggc cacgacgggc gttccttgcg cagctgtgct
    11341 cgacgttgtc actgaagcgg gaagggactg gctgctattg ggcgaagtgc cggggcagga
    11401 tctcctgtca tctcaccttg ctcctgccga gaaagtatcc atcatggctg atgcaatgcg
    11461 gcggctgcat acgcttgatc cggctacctg cccattcgac caccaagcga aacatcgcat
    11521 cgagcgagca cgtactcgga tggaagccgg tcttgtcgat caggatgatc tggacgaaga
    11581 gcatcagggg ctcgcgccag ccgaactgtt cgccaggctc aaggcgcgca tgcccgacgg
    11641 cgaggatctc gtcgtgaccc atggcgatgc ctgcttgccg aatatcatgg tggaaaatgg
    11701 ccgcttttct ggattcatcg actgtggccg gctgggtgtg gcggaccgct atcaggacat
    11761 agcgttggct acccgtgata ttgctgaaga gcttggcggc gaatgggctg accgcttcct
    11821 cgtgctttac ggtatcgccg ctcccgattc gcagcgcatc gccttctatc gccttcttga
    11881 cgagttcttc tgagcgggac tctggggttc gaaatgaccg accaagcgac gcccaacctg
    11941 ccatcacgag atttcgattc caccgccgcc ttctatgaaa ggttgggctt cggaatcgtt
    12001 ttccgggacg ccggctggat gatcctccag cgcggggatc tcatgctgga gttcttcgcc
    12061 caccccccgg atctaagctc tagataagta atgatcataa tcagccatat cacatctgta
    12121 gaggttttac ttgctttaaa aaacctccca cacctccccc tgaacctgaa acataaaatg
    12181 aatgcaattg ttgttgttaa cttgtttatt gcagcttata atggttacaa ataaagcaat
    12241 agcatcacaa atttcacaaa taaagcattt ttttcactgc attctagttg tggtttgtcc
    12301 aaactcatca atgtatctta tcatgtctgg atccgggggt accgcgtcga gaagttccta
    12361 ttccgaagtt cctattctct agaaagtata ggaacttcgt cgagataact tcgtatagca
    12421 tacattatac gaagttatgt cgagatatct agacccagct ttcttgtaca aagtggttga
    12481 tatctctata gtcgcagtag gcggttctac taagcaccct gtgaaacagg tgacacctca
    12541 acagagaagt acttgaccca aatatcaata gtgctgacta gcgctagcca caggggtaca
    12601 atttcatgta gtcacaaggg aagagacact gaagtgtctg ataagtccca gcagtgaccg
    12661 ctacacagtt ctaggcacga tggaatggat atgttgctgt ggatagcggc cctggcattg
    12721 tagatcagga ctctgtagac ccctgttcct gggagtgaat attcaacaac ttaccttgcc
    12781 ctctctgggt ataggcagca ctgctaaaac tcagtcagta tactccgaga gcagcccgca
    12841 attgctggga cagtcctagc ctgttgaaca tgacatgcat gttgtgggat taagagggat
    12901 tggtgttgaa tactatagta actttctgct tttccttcgc aggtgcctcg tctccagaca
    12961 tggagcccag ctatggggga ggcctttttg acatggtgaa aggcggtgca gggaggctat
    13021 tcagtaacct gaaggacaac ttgaaagaca ctctcaaaga tacatcctcc agggtcatcc
    13081 agtctgttag caggtgtgta cattcttcct ggccaggctg gtggaatcca ggcttccaag
    13141 ggatctggtt gcttgccaac cccttattgg gctgacatag tgtcaacttt gtgacttcat
    13201 tttgactctg atcaatataa accataatgt taagttcttt tgagggagat ggcgcaacgc
    13261 aattaatgat aacttcgtat agcatacatt atacgaagtt atggtctgag ctcgccatca
    13321 gttcaaaatt atctgatagg attcatgtct ctgagtggct agagaattag atcagatagt
    13381 gcacaggcag tctgagggtt gaaatggaaa cagaactttt gtatcatgca gtccttcaac
    13441 atttatttag tgggggaagt taatttctct tcccctatat gaaaattctt acatgaataa
    13501 tgtagtagtt ttttattctt aagaattaca aaattattca tttaatttct gttacaattt
    13561 gcagttttga aacagaagtc aattccaata tatttattga cattctaatc ttgtttccaa
    13621 aggcaaactt ttctatttcc tctgttgttt aatcaggacc ttgataggaa gggacatagg
    13681 gtcttttgct ttttctcagc cacttctttc tttcttcata gcggttcaca attaggaaag
    13741 agagtttcag gtggacagac actctgaacc gtcagtgtta ggaaagacat ggcaggcagt
    13801 tctattccaa gactgatagt gctcgtcaag gggcctgtgt ggggcagcag catgcacggg
    13861 tgggtggtga ggccagagga tgtgggctgc cttcccttag tgattagagg aaagagatgg
    13921 agaagatcaa actatgccgg aagtggtctg attcatgatg tttaagtgat agagagagaa
    13981 aagccttgac atatctggat tgctctaatg agtgccctct cctccctcac ttttagctac
    14041 acaaagggag acctagactt tacttacgtc acctccagga ttatcggtaa ggttctcata
    14101 tctgttgact gctctgaggt gctgttcatc ctgacagcag atttgtgtaa cctgctttct
    14161 gtctgtgtga cctctcctag tgatgtcctt tcctgtggat agtgttgaca taggattcag
    14221 gaatcaggtt gatgacatcc gtagcttttt ggattccaga catcttgacc actacacagt
    14281 atacaacttg tcacccaagt cttaccgaac tgccaagttc
//
