# Supplementary material for: CRISPR-Cas9 enables conditional mutagenesis of challenging loci
Source: Sci Rep. 2016 Sep 1;6:32326. doi: 10.1038/srep32326 (PMC5007477; doi:10.1038/srep32326)
Supplement: Supplementary File 3 [file srep32326-s3.zip › gb/HEP01012_B03_vector.gb]

LOCUS       1014865#L1L2_Bact_P#pAYAC184        14995 bp    dna     circular UNK 
ACCESSION   unknown
SOURCE      Mus musculus
  ORGANISM  Mus musculus
            Eukaryota; Metazoa; Chordata; Craniata; Vertebrata; Euteleostomi;
            Mammalia; Eutheria; Euarchontoglires; Glires; Rodentia;
            Sciurognathi; Muroidea; Muridae; Murinae; Mus.
COMMENT     cassette: L1L2_Bact_P
COMMENT     design_id: 1014865
COMMENT     backbone: pAYAC184
COMMENT     transcript_id: ENSMUST00000028232
FEATURES             Location/Qualifiers
     source          1..4245
                     /mol_type="other DNA"
                     /dnas_title="pacyc184CleanwithGprimers"
                     /organism="Cloning vector pACYC184"
     gene            complement(1..4245)
                     /gene="cat"
     CDS             complement(1..4245)
                     /codon_start=1
                     /gene="cat"
                     /translation="MEKKITGYTTVDISQWHRKEHFEAFQSVAQCTYNQTVQLDITAF
                     LKTVKKNKHKFYPAFIHILARLMNAHPEFRMAMKDGELVIWDSVHPCYTVFHEQTETF
                     SSLWSEYHDDFRQFLHIYSQDVACYGENLAYFPKGFIENMFFVSANPWVSFTSFDLNV
                     ANMDNFFAPVFTMGKYYTQGDKVLMPLAIQVHHAVCDGFHVGRMLNELQQYCDEWQGG
                     A"
                     /product="chloramphenicol acetyltransferase"
                     /note="camR (confers resistance to chloramphenicol)"
                     /label="camR (confers resistance to chloramphenicol)"
     -10_signal      complement(286..291)
                     /note="cat promoter (counter-clockwise); CATATT"
                     /label="cat promoter (counter-clockwise); CATATT"
     -35_signal      complement(309..314)
                     /note="cat promoter (counter-clockwise); ACGTAA"
                     /label="cat promoter (counter-clockwise); ACGTAA"
     rep_origin      complement(848..1393)
                     /note="p15A origin of replication (clockwise) (RNAII -35
                     to RNA/DNA switch point)"
                     /label="p15A origin of replication (clockwise) (RNAII -35
     -35_signal      1505..1510
                     /note="tet promoter (clockwise); TTGACA"
                     /label="tet promoter (clockwise); TTGACA"
     -10_signal      1528..1533
                     /note="tet promoter (clockwise); TTTAAT; transcript start
                     1540"
                     /label="tet promoter (clockwise); TTTAAT; transcript start
     gene            1581..2771
                     /gene="tet"
     CDS             1581..2771
                     /codon_start=1
                     /gene="tet"
                     /translation="MKSNNALIVILGTVTLDAVGIGLVMPVLPGLLRDIVHSDSIASH
                     YGVLLALYALMQFLCAPVLGALSDRFGRRPVLLASLLGATIDYAIMATTPVLWILYAG
                     RIVAGITGATGAVAGAYIADITDGEDRARHFGLMSACFGVGMVAGPVAGGLLGAISLH
                     APFLAAAVLNGLNLLLGCFLMQESHKGERRPMPLRAFNPVSSFRWARGMTIVAALMTV
                     FFIMQLVGQVPAALWVIFGEDRFRWSATMIGLSLAVFGILHALAQAFVTGPATKRFGE
                     KQAIIAGMAADALGYVLLAFATRGWMAFPIMILLASGGIGMPALQAMLSRQVDDDHQG
                     QLQGSLAALTSLTSIIGPLIVTAIYAASASTWNGLAWIVGAALYLVCLPALRRGAWSR
                     ATST"
                     /product="tetracycline efflux protein, class C"
                     /note="tetR (confers resistance to tetracycline)"
                     /label="tetR (confers resistance to tetracycline)"
     misc_feature    complement(1473..1493)
                     /note="5' Gap primer"
                     /label="5' Gap primer"
     misc_feature    3805..3825
                     /note="3' Gap primer"
                     /label="3' Gap primer"
     misc_feature    1494..3804
                     /note="Not in Gap Backbone PCR"
                     /label="Not in Gap Backbone PCR"
     misc_feature    4246..5329
                     /note="5 arm"
                     /label="5 arm"
     misc_feature    5357..5381
                     /note="B1 Gateway"
                     /label="B1 Gateway"
     misc_feature    5394..5441
                     /note="Frt"
                     /label="Frt"
     intron          5442..6316
                     /note="mouse En2 intron"
                     /label="mouse En2 intron"
     misc_feature    6314..6316
                     /note="Splice Acceptor"
                     /label="Splice Acceptor"
     exon            6317..6489
                     /note="mouse En2 exon"
                     /label="mouse En2 exon"
     misc_feature    6501..7094
                     /note="ECMV IRES"
                     /label="ECMV IRES"
     gene            7095..10155
                     /gene="lacZ"
                     /note="lacZ"
                     /label="lacZ"
     misc_feature    10194..10437
                     /note="SV40 polyadenylation site"
                     /label="SV40 polyadenylation site"
     misc_feature    10441..10474
                     /note="loxP"
                     /label="loxP"
     promoter        10501..11020
                     /note="human beta actin promoter"
                     /label="human beta actin promoter"
     gene            11046..11840
                     /gene="NeoR"
                     /note="NeoR"
                     /label="NeoR"
     misc_feature    12040..12281
                     /note="SV40 polyadenylation site"
                     /label="SV40 polyadenylation site"
     misc_feature    12298..12345
                     /note="Frt"
                     /label="Frt"
     misc_feature    12352..12385
                     /note="loxP"
                     /label="loxP"
     misc_feature    6331..6408
                     /note="FCHK std_gpr"
                     /label="FCHK std_gpr"
     misc_feature    12401..12421
                     /note="B2 Gateway"
                     /label="B2 Gateway"
     misc_feature    5330..12451
                     /note="Synthetic Cassette"
                     /label="Synthetic Cassette"
     exon            13381..13481
                     /db_xref="ENSEMBL:ENSMUSE00001210106"
                     /type="targeted"
                     /rank="5"
                     /note="target exon 1 ENSMUSE00001210106"
     exon            12839..12934
                     /db_xref="ENSEMBL:ENSMUSE00001206220"
                     /type="targeted"
                     /rank="4"
                     /note="target exon 2 ENSMUSE00001206220"
     misc_feature    12452..13673
                     /note="Critical Region"
                     /label="Critical Region"
     misc_feature    13697..13730
                     /note="Downstream LoxP"
                     /label="Downstream LoxP"
     misc_feature    13674..13753
                     /note="synthetic loxP region"
                     /label="synthetic loxP region"
     exon            14349..14497
                     /db_xref="ENSEMBL:ENSMUSE00001254092"
                     /rank="6"
                     /note="ENSMUSE00001254092"
                     /label="ENSMUSE00001254092"
     misc_feature    13754..14995
                     /note="3 arm"
                     /label="3 arm"
ORIGIN      
        1 gaattccgga tgagcattca tcaggcgggc aagaatgtga ataaaggccg gataaaactt
       61 gtgcttattt ttctttacgg tctttaaaaa ggccgtaata tccagctgaa cggtctggtt
      121 ataggtacat tgagcaactg actgaaatgc ctcaaaatgt tctttacgat gccattggga
      181 tatatcaacg gtggtatatc cagtgatttt tttctccatt ttagcttcct tagctcctga
      241 aaatctcgat aactcaaaaa atacgcccgg tagtgatctt atttcattat ggtgaaagtt
      301 ggaacctctt acgtgccgat caacgtctca ttttcgccaa aagttggccc agggcttccc
      361 ggtatcaaca gggacaccag gatttattta ttctgcgaag tgatcttccg tcacaggtat
      421 ttattcggcg caaagtgcgt cgggtgatgc tgccaactta ctgatttagt gtatgatggt
      481 gtttttgagg tgctccagtg gcttctgttt ctatcagctg tccctcctgt tcagctactg
      541 acggggtggt gcgtaacggc aaaagcaccg ccggacatca gcgctagcgg agtgtatact
      601 ggcttactat gttggcactg atgagggtgt cagtgaagtg cttcatgtgg caggagaaaa
      661 aaggctgcac cggtgcgtca gcagaatatg tgatacagga tatattccgc ttcctcgctc
      721 actgactcgc tacgctcggt cgttcgactg cggcgagcgg aaatggctta cgaacggggc
      781 ggagatttcc tggaagatgc caggaagata cttaacaggg aagtgagagg gccgcggcaa
      841 agccgttttt ccataggctc cgcccccctg acaagcatca cgaaatctga cgctcaaatc
      901 agtggtggcg aaacccgaca ggactataaa gataccaggc gtttccccct ggcggctccc
      961 tcgtgcgctc tcctgttcct gcctttcggt ttaccggtgt cattccgctg ttatggccgc
     1021 gtttgtctca ttccacgcct gacactcagt tccgggtagg cagttcgctc caagctggac
     1081 tgtatgcacg aaccccccgt tcagtccgac cgctgcgcct tatccggtaa ctatcgtctt
     1141 gagtccaacc cggaaagaca tgcaaaagca ccactggcag cagccactgg taattgattt
     1201 agaggagtta gtcttgaagt catgcgccgg ttaaggctaa actgaaagga caagttttgg
     1261 tgactgcgct cctccaagcc agttacctcg gttcaaagag ttggtagctc agagaacctt
     1321 cgaaaaaccg ccctgcaagg cggttttttc gttttcagag caagagatta cgcgcagacc
     1381 aaaacgatct caagaagatc atcttattaa tcagataaaa tatttctaga tttcagtgca
     1441 atttatctct tcaaatgtag cacctgaagt cagccccata cgatataagt tgtaattctc
     1501 atgtttgaca gcttatcatc gataagcttt aatgcggtag tttatcacag ttaaattgct
     1561 aacgcagtca ggcaccgtgt atgaaatcta acaatgcgct catcgtcatc ctcggcaccg
     1621 tcaccctgga tgctgtaggc ataggcttgg ttatgccggt actgccgggc ctcttgcggg
     1681 atatcgtcca ttccgacagc atcgccagtc actatggcgt gctgctagcg ctatatgcgt
     1741 tgatgcaatt tctatgcgca cccgttctcg gagcactgtc cgaccgcttt ggccgccgcc
     1801 cagtcctgct cgcttcgcta cttggagcca ctatcgacta cgcgatcatg gcgaccacac
     1861 ccgtcctgtg gatcctctac gccggacgca tcgtggccgg catcaccggc gccacaggtg
     1921 cggttgctgg cgcctatatc gccgacatca ccgatgggga agatcgggct cgccacttcg
     1981 ggctcatgag cgcttgtttc ggcgtgggta tggtggcagg ccccgtggcc gggggactgt
     2041 tgggcgccat ctccttgcat gcaccattcc ttgcggcggc ggtgctcaac ggcctcaacc
     2101 tactactggg ctgcttccta atgcaggagt cgcataaggg agagcgtcga ccgatgccct
     2161 tgagagcctt caacccagtc agctccttcc ggtgggcgcg gggcatgact atcgtcgccg
     2221 cacttatgac tgtcttcttt atcatgcaac tcgtaggaca ggtgccggca gcgctctggg
     2281 tcattttcgg cgaggaccgc tttcgctgga gcgcgacgat gatcggcctg tcgcttgcgg
     2341 tattcggaat cttgcacgcc ctcgctcaag ccttcgtcac tggtcccgcc accaaacgtt
     2401 tcggcgagaa gcaggccatt atcgccggca tggcggccga cgcgctgggc tacgtcttgc
     2461 tggcgttcgc gacgcgaggc tggatggcct tccccattat gattcttctc gcttccggcg
     2521 gcatcgggat gcccgcgttg caggccatgc tgtccaggca ggtagatgac gaccatcagg
     2581 gacagcttca aggatcgctc gcggctctta ccagcctaac ttcgatcatt ggaccgctga
     2641 tcgtcacggc gatttatgcc gcctcggcga gcacatggaa cgggttggca tggattgtag
     2701 gcgccgccct ataccttgtc tgcctccccg cgttgcgtcg cggtgcatgg agccgggcca
     2761 cctcgacctg aatggaagcc ggcggcacct cgctaacgga ttcaccactc caagaattgg
     2821 agccaatcaa ttcttgcgga gaactgtgaa tgcgcaaacc aacccttggc agaacatatc
     2881 catcgcgtcc gccatctcca gcagccgcac gcggcgcatc tcgggcagcg ttgggtcctg
     2941 gccacgggtg cgcatgatcg tgctcctgtc gttgaggacc cggctaggct ggcggggttg
     3001 ccttactggt tagcagaatg aatcaccgat acgcgagcga acgtgaagcg actgctgctg
     3061 caaaacgtct gcgacctgag caacaacatg aatggtcttc ggtttccgtg tttcgtaaag
     3121 tctggaaacg cggaagtccc ctacgtgctg ctgaagttgc ccgcaacaga gagtggaacc
     3181 aaccggtgat accacgatac tatgactgag agtcaacgcc atgagcggcc tcatttctta
     3241 ttctgagtta caacagtccg caccgctgtc cggtagctcc ttccggtggg cgcggggcat
     3301 gactatcgtc gccgcactta tgactgtctt ctttatcatg caactcgtag gacaggtgcc
     3361 ggcagcgccc aacagtcccc cggccacggg gcctgccacc atacccacgc cgaaacaagc
     3421 gccctgcacc attatgttcc ggatctgcat cgcaggatgc tgctggctac cctgtggaac
     3481 acctacatct gtattaacga agcgctaacc gtttttatca ggctctggga ggcagaataa
     3541 atgatcatat cgtcaattat tacctccacg gggagagcct gagcaaactg gcctcaggca
     3601 tttgagaagc acacggtcac actgcttccg gtagtcaata aaccggtaaa ccagcaatag
     3661 acataagcgg ctatttaacg accctgccct gaaccgacga ccgggtcgaa tttgctttcg
     3721 aatttctgcc attcatccgc ttattatcac ttattcaggc gtagcaccag gcgtttaagg
     3781 gcaccaataa ctgccttaaa aaaattacgc cccgccctgc cactcatcgc agtactgttg
     3841 taattcatta agcattctgc cgacatggaa gccatcacag acggcatgat gaacctgaat
     3901 cgccagcggc atcagcacct tgtcgccttg cgtataatat ttgcccatgg tgaaaacggg
     3961 ggcgaagaag ttgtccatat tggccacgtt taaatcaaaa ctggtgaaac tcacccaggg
     4021 attggctgag acgaaaaaca tattctcaat aaacccttta gggaaatagg ccaggttttc
     4081 accgtaacac gccacatctt gcgaatatat gtgtagaaac tgccggaaat cgtcgtggta
     4141 ttcactccag agcgatgaaa acgtttcagt ttgctcatgg aaaacggtgt aacaagggtg
     4201 aacactatcc catatcacca gctcaccgtc tttcattgcc atacgatgtg agtgaggctg
     4261 ttgtttaaat aggactttct gtgagttcac gattgatggg aacatagtct cattataaac
     4321 ctacattttt aagctgggcg tggtggctca caccttcaat cccagcactt gggaggcaga
     4381 ggcaggtgga tttctgagtt cgaggccagc ctggtctatg gtctacaaag tgagttccag
     4441 gacagccagg gctacacaga gaaactattg tctcgaaaaa ccaaaaataa accaaaaaca
     4501 aaaaaaccta cattcttatc acaaagtagg cattttaaat gtcacttgac acaaaaatgt
     4561 ttaaacataa aacaggttgg aataggtagg agagggaact ggatgtgccc gaggtgcaaa
     4621 gacttagcgg agcagtggtg gtgtgtttga atctcactct cgtgcttccc agctgagcaa
     4681 ggaccctgac ttcttgagcc tcagtttccc catctttgga gcaggtgtta ggagacacct
     4741 ctgagagcct ggggagattc atcgaggctg cttgtggggt ggggtggggt gtgaagcgcg
     4801 gtgctcagca gctcagttcc tgctctgcga tttttattat gattgcttta acaactaaag
     4861 tccctgacag ttttatactg gtacattctg gttacactct cctcaatcct ccctagtgct
     4921 ccccccccat ctcttccctc ctccctccct gcccctttcc cagatggttg atgtttggtt
     4981 ttgttgtgtg acccctttgg tcatctgtgt gtctgttgga ccgggactac ctactggaat
     5041 ccagtagaat caatgggtac acagctgaag gcagtaactc accatcccct ccccaaatgt
     5101 atcaatatga aattgctcag cagggcaggg tcttcacagt gagctgttca cccactcgcc
     5161 caggccacac ttcccacaga tgaggatcat gatgggaaca tagagtctca ttataaacct
     5221 acattccccc cccccccaga cagggtttgc tcagcagtga aagataggca ccctgtggcc
     5281 ctgccgtcaa tatctggtgt ggatggatcc attcttatgt agacccttta aggcgcataa
     5341 cgataccacg atatcaacaa gtttgtacaa aaaagcaggc tggcgccgga accgaagttc
     5401 ctattccgaa gttcctattc tctagaaagt ataggaactt cgaacccttt cccacaccac
     5461 cctccacact tgccccaaac actgccaact atgtaggagg aaggggttgg gactaacaga
     5521 agaacccgtt gtggggaagc tgttgggagg gtcactttat gttcttgccc aaggtcagtt
     5581 gggtggcctg cttctgatga ggtggtccca aggtctgggg tagaaggtga gagggacagg
     5641 ccaccaaggt cagccccccc cccctatccc ataggagcca ggtccctctc ctggacagga
     5701 agactgaagg ggagatgcca gagactcagt gaagcctggg gtaccctatt ggagtccttc
     5761 aaggaaacaa acttggcctc accaggcctc agccttggct cctcctggga actctactgc
     5821 ccttgggatc cccttgtagt tgtgggttac ataggaaggg ggacgggatt ccccttgact
     5881 ggctagccta ctcttttctt cagtcttctc catctcctct cacctgtctc tcgacccttt
     5941 ccctaggata gacttggaaa aagataaggg gagaaaacaa atgcaaacga ggccagaaag
     6001 attttggctg ggcattcctt ccgctagctt ttattgggat cccctagttt gtgataggcc
     6061 ttttagctac atctgccaat ccatctcatt ttcacacaca cacacaccac tttccttctg
     6121 gtcagtgggc acatgtccag cctcaagttt atatcaccac ccccaatgcc caacacttgt
     6181 atggccttgg gcgggtcatc ccccccccca cccccagtat ctgcaacctc aagctagctt
     6241 gggtgcgttg gttgtggata agtagctaga ctccagcaac cagtaacctc tgccctttct
     6301 cctccatgac aaccaggtcc caggtcccga aaaccaaaga agaagaaccc taacaaagag
     6361 gacaagcggc ctcgcacagc cttcactgct gagcagctcc agaggctcaa ggctgagttt
     6421 cagaccaaca ggtacctgac agagcagcgg cgccagagtc tggcacagga gctcggtacc
     6481 cggaagatct ggactctaga gaattccgcc cctctccctc ccccccccct aacgttactg
     6541 gccgaagccg cttggaataa ggccggtgtg cgtttgtcta tatgttattt tccaccatat
     6601 tgccgtcttt tggcaatgtg agggcccgga aacctggccc tgtcttcttg acgagcattc
     6661 ctaggggtct ttcccctctc gccaaaggaa tgcaaggtct gttgaatgtc gtgaaggaag
     6721 cagttcctct ggaagcttct tgaagacaaa caacgtctgt agcgaccctt tgcaggcagc
     6781 ggaacccccc acctggcgac aggtgcctct gcggccaaaa gccacgtgta taagatacac
     6841 ctgcaaaggc ggcacaaccc cagtgccacg ttgtgagttg gatagttgtg gaaagagtca
     6901 aatggctctc ctcaagcgta ttcaacaagg ggctgaagga tgcccagaag gtaccccatt
     6961 gtatgggatc tgatctgggg cctcggtgca catgctttac atgtgtttag tcgaggttaa
     7021 aaaacgtcta ggccccccga accacgggga cgtggttttc ctttgaaaaa cacgatgata
     7081 agcttgccac aaccatggaa gatcccgtcg ttttacaacg tcgtgactgg gaaaaccctg
     7141 gcgttaccca acttaatcgc cttgcagcac atcccccttt cgccagctgg cgtaatagcg
     7201 aagaggcccg caccgatcgc ccttcccaac agttgcgcag cctgaatggc gaatggcgct
     7261 ttgcctggtt tccggcacca gaagcggtgc cggaaagctg gctggagtgc gatcttcctg
     7321 aggccgatac tgtcgtcgtc ccctcaaact ggcagatgca cggttacgat gcgcccatct
     7381 acaccaacgt gacctatccc attacggtca atccgccgtt tgttcccacg gagaatccga
     7441 cgggttgtta ctcgctcaca tttaatgttg atgaaagctg gctacaggaa ggccagacgc
     7501 gaattatttt tgatggcgtt aactcggcgt ttcatctgtg gtgcaacggg cgctgggtcg
     7561 gttacggcca ggacagtcgt ttgccgtctg aatttgacct gagcgcattt ttacgcgccg
     7621 gagaaaaccg cctcgcggtg atggtgctgc gctggagtga cggcagttat ctggaagatc
     7681 aggatatgtg gcggatgagc ggcattttcc gtgacgtctc gttgctgcat aaaccgacta
     7741 cacaaatcag cgatttccat gttgccactc gctttaatga tgatttcagc cgcgctgtac
     7801 tggaggctga agttcagatg tgcggcgagt tgcgtgacta cctacgggta acagtttctt
     7861 tatggcaggg tgaaacgcag gtcgccagcg gcaccgcgcc tttcggcggt gaaattatcg
     7921 atgagcgtgg tggttatgcc gatcgcgtca cactacgtct gaacgtcgaa aacccgaaac
     7981 tgtggagcgc cgaaatcccg aatctctatc gtgcggtggt tgaactgcac accgccgacg
     8041 gcacgctgat tgaagcagaa gcctgcgatg tcggtttccg cgaggtgcgg attgaaaatg
     8101 gtctgctgct gctgaacggc aagccgttgc tgattcgagg cgttaaccgt cacgagcatc
     8161 atcctctgca tggtcaggtc atggatgagc agacgatggt gcaggatatc ctgctgatga
     8221 agcagaacaa ctttaacgcc gtgcgctgtt cgcattatcc gaaccatccg ctgtggtaca
     8281 cgctgtgcga ccgctacggc ctgtatgtgg tggatgaagc caatattgaa acccacggca
     8341 tggtgccaat gaatcgtctg accgatgatc cgcgctggct accggcgatg agcgaacgcg
     8401 taacgcgaat ggtgcagcgc gatcgtaatc acccgagtgt gatcatctgg tcgctgggga
     8461 atgaatcagg ccacggcgct aatcacgacg cgctgtatcg ctggatcaaa tctgtcgatc
     8521 cttcccgccc ggtgcagtat gaaggcggcg gagccgacac cacggccacc gatattattt
     8581 gcccgatgta cgcgcgcgtg gatgaagacc agcccttccc ggctgtgccg aaatggtcca
     8641 tcaaaaaatg gctttcgcta cctggagaga cgcgcccgct gatcctttgc gaatacgccc
     8701 acgcgatggg taacagtctt ggcggtttcg ctaaatactg gcaggcgttt cgtcagtatc
     8761 cccgtttaca gggcggcttc gtctgggact gggtggatca gtcgctgatt aaatatgatg
     8821 aaaacggcaa cccgtggtcg gcttacggcg gtgattttgg cgatacgccg aacgatcgcc
     8881 agttctgtat gaacggtctg gtctttgccg accgcacgcc gcatccagcg ctgacggaag
     8941 caaaacacca gcagcagttt ttccagttcc gtttatccgg gcaaaccatc gaagtgacca
     9001 gcgaatacct gttccgtcat agcgataacg agctcctgca ctggatggtg gcgctggatg
     9061 gtaagccgct ggcaagcggt gaagtgcctc tggatgtcgc tccacaaggt aaacagttga
     9121 ttgaactgcc tgaactaccg cagccggaga gcgccgggca actctggctc acagtacgcg
     9181 tagtgcaacc gaacgcgacc gcatggtcag aagccgggca catcagcgcc tggcagcagt
     9241 ggcgtctggc ggaaaacctc agtgtgacgc tccccgccgc gtcccacgcc atcccgcatc
     9301 tgaccaccag cgaaatggat ttttgcatcg agctgggtaa taagcgttgg caatttaacc
     9361 gccagtcagg ctttctttca cagatgtgga ttggcgataa aaaacaactg ctgacgccgc
     9421 tgcgcgatca gttcacccgt gcaccgctgg ataacgacat tggcgtaagt gaagcgaccc
     9481 gcattgaccc taacgcctgg gtcgaacgct ggaaggcggc gggccattac caggccgaag
     9541 cagcgttgtt gcagtgcacg gcagatacac ttgctgatgc ggtgctgatt acgaccgctc
     9601 acgcgtggca gcatcagggg aaaaccttat ttatcagccg gaaaacctac cggattgatg
     9661 gtagtggtca aatggcgatt accgttgatg ttgaagtggc gagcgataca ccgcatccgg
     9721 cgcggattgg cctgaactgc cagctggcgc aggtagcaga gcgggtaaac tggctcggat
     9781 tagggccgca agaaaactat cccgaccgcc ttactgccgc ctgttttgac cgctgggatc
     9841 tgccattgtc agacatgtat accccgtacg tcttcccgag cgaaaacggt ctgcgctgcg
     9901 ggacgcgcga attgaattat ggcccacacc agtggcgcgg cgacttccag ttcaacatca
     9961 gccgctacag tcaacagcaa ctgatggaaa ccagccatcg ccatctgctg cacgcggaag
    10021 aaggcacatg gctgaatatc gacggtttcc atatggggat tggtggcgac gactcctgga
    10081 gcccgtcagt atcggcggaa ttccagctga gcgccggtcg ctaccattac cagttggtct
    10141 ggtgtcaaaa ataataataa ccgggcaggg gggatctaag ctctagataa gtaatgatca
    10201 taatcagcca tatcacatct gtagaggttt tacttgcttt aaaaaacctc ccacacctcc
    10261 ccctgaacct gaaacataaa atgaatgcaa ttgttgttgt taacttgttt attgcagctt
    10321 ataatggtta caaataaagc aatagcatca caaatttcac aaataaagca tttttttcac
    10381 tgcattctag ttgtggtttg tccaaactca tcaatgtatc ttatcatgtc tggatccgga
    10441 ataacttcgt atagcataca ttatacgaag ttatgtttaa acggcgcgcc ccggaattcg
    10501 ccttctgcag gagcgtacag aacccagggc cctggcaccc gtgcagaccc tggcccaccc
    10561 cacctgggcg ctcagtgccc aagagatgtc cacacctagg atgtcccgcg gtgggtgggg
    10621 ggcccgagag acgggcaggc cgggggcagg cctggccatg cggggccgaa ccgggcactg
    10681 cccagcgtgg gcgcgggggc cacggcgcgc gcccccagcc cccgggccca gcaccccaag
    10741 gcggccaacg ccaaaactct ccctcctcct cttcctcaat ctcgctctcg ctcttttttt
    10801 ttttcgcaaa aggaggggag agggggtaaa aaaatgctgc actgtgcggc gaagccggtg
    10861 agtgagcggc gcggggccaa tcagcgtgcg ccgttccgaa agttgccttt tatggctcga
    10921 gcggccgcgg cggcgcccta taaaacccag cggcgcgacg cgccaccacc gccgagaccg
    10981 cgtccgcccc gcgagcacag agcctcgcct ttgccgatcc tctagagtcg agatccgccg
    11041 ccaccatgat tgaacaagat ggattgcacg caggttctcc ggccgcttgg gtggagaggc
    11101 tattcggcta tgactgggca caacagacaa tcggctgctc tgatgccgcc gtgttccggc
    11161 tgtcagcgca ggggcgcccg gttctttttg tcaagaccga cctgtccggt gccctgaatg
    11221 aactgcagga cgaggcagcg cggctatcgt ggctggccac gacgggcgtt ccttgcgcag
    11281 ctgtgctcga cgttgtcact gaagcgggaa gggactggct gctattgggc gaagtgccgg
    11341 ggcaggatct cctgtcatct caccttgctc ctgccgagaa agtatccatc atggctgatg
    11401 caatgcggcg gctgcatacg cttgatccgg ctacctgccc attcgaccac caagcgaaac
    11461 atcgcatcga gcgagcacgt actcggatgg aagccggtct tgtcgatcag gatgatctgg
    11521 acgaagagca tcaggggctc gcgccagccg aactgttcgc caggctcaag gcgcgcatgc
    11581 ccgacggcga ggatctcgtc gtgacccatg gcgatgcctg cttgccgaat atcatggtgg
    11641 aaaatggccg cttttctgga ttcatcgact gtggccggct gggtgtggcg gaccgctatc
    11701 aggacatagc gttggctacc cgtgatattg ctgaagagct tggcggcgaa tgggctgacc
    11761 gcttcctcgt gctttacggt atcgccgctc ccgattcgca gcgcatcgcc ttctatcgcc
    11821 ttcttgacga gttcttctga gcgggactct ggggttcgaa atgaccgacc aagcgacgcc
    11881 caacctgcca tcacgagatt tcgattccac cgccgccttc tatgaaaggt tgggcttcgg
    11941 aatcgttttc cgggacgccg gctggatgat cctccagcgc ggggatctca tgctggagtt
    12001 cttcgcccac cccccggatc taagctctag ataagtaatg atcataatca gccatatcac
    12061 atctgtagag gttttacttg ctttaaaaaa cctcccacac ctccccctga acctgaaaca
    12121 taaaatgaat gcaattgttg ttgttaactt gtttattgca gcttataatg gttacaaata
    12181 aagcaatagc atcacaaatt tcacaaataa agcatttttt tcactgcatt ctagttgtgg
    12241 tttgtccaaa ctcatcaatg tatcttatca tgtctggatc cgggggtacc gcgtcgagaa
    12301 gttcctattc cgaagttcct attctctaga aagtatagga acttcgtcga gataacttcg
    12361 tatagcatac attatacgaa gttatgtcga gatatctaga cccagctttc ttgtacaaag
    12421 tggttgatat ctctatagtc gcagtaggcg gtcagacaat ggcatttcac agtccttatt
    12481 ccggcctctc agctcttacg ttcattctgg cccctcttca agagtgtccc atgagggtat
    12541 ggtgtggaag tcgtgtttag agctgagctt caagtgtctc ttattctctg cattttatac
    12601 agctgtttct gcactctccg aagctcacag gaagcagacg catctctggt taaggctgaa
    12661 tgggtataac gtatatctag actctgtgtc aacttagctg aacagcagaa ctaaatttcc
    12721 cagtaggggg cctaagagct cctccccaga tccaagtgta gattccctcc cagcagatga
    12781 ttctgactag ttcttggtgg tgtgagctgg atctgagttg aggggacttc tttttcagct
    12841 ggtgttccgg gagaggagcc caagtgtgac gtctgcatgg ggaagacttc agggcctatg
    12901 aacgagatcc tcatctgtgg gaagtgtggc ctgggtgagt gggtgaacag ctcactgtga
    12961 aggcactgcc ctgcgggccc ctcccacttt gtggtccctc ccactttgtg gcccctccca
    13021 catcgcactt gctgtggtcc cagctagctt cctatttctc ctatcctggg ttcctcctgc
    13081 cttggggaaa ggtgaccaaa agcaatggga aatgtagttt gtggccctcc taggcagagg
    13141 aaggcaggtg ctgaagccag cccttggtgc ctcttgcagt ggccagtact gtctttttgt
    13201 gccttactgg ttatcagctt ggcttctggg tgggtaccac cagccagtac cctgaaagct
    13261 ggcaggcaga gctccctagg gcttgccata gctcagctag tctcgctgcc tatggccaac
    13321 tgaccttggg ccactgttcc cttgtgagtg agtgattcgc aatccccacc ttcaccccag
    13381 gttaccacca acagtgccac atccccatcg cagttgatgc caactggccc ctcctcactc
    13441 attggttctg ccgacgctgc attttcgcac tggctgtgag ggtgagcacc tccctacccc
    13501 cacccccagt cccacccccc acccccagcc cttgccttcc gactggccag accagagccc
    13561 cagagactca ggcctgagac ttcattgctg atgctgtact ctaggcagaa gggcttcact
    13621 tggtccatgg agacacaggg tgctcactgt cttagaccag atttcagaat ctcgagatgg
    13681 cgcaacgcaa ttaatgataa cttcgtatag catacattat acgaagttat ggtctgagct
    13741 cgccatcagt tcatgtgcta ttaaaagaca atgatatgta cctgccccta acacgtggta
    13801 ttatttttat tacttctttt gtttggttgg ttggttggtt ggttttgttt tttgttgttg
    13861 ttgttttgtt ttgttttgtt gtttgttttt gggttttttg tttgtttgtt tgttttttgg
    13921 tttttcgaga cagggtttct ctgtatagcc ctagctgtcc tggaactcat tttgtagacc
    13981 aggctggcct cgaacttaga aattcgcctg cctctgcttc ccgagtgctg ggattaaagg
    14041 catgtgccac cacgcccggc tacttctttt tttttttttt taactcttgt taagataaat
    14101 atattctttc acagactctg tgtgtgtgtg tgtgtgtgtg tgtgtgtgtg tgtgtgtcct
    14161 tactacaact gatgctatta atgaatatct ctaaggggaa caggatgggt ttaggattgg
    14221 taagaaaaag ttcctcgttt ttctgatgct cataaaatgc ctgcgtctcc ccaaaccctg
    14281 gcagcatttc tcctgatagc tatgtgctga caggtgtggt tggtgacctg gactttatct
    14341 ccccctagaa aggtggcgct ttgaagaaag gcgccatcgc caagacgctg caggcagtga
    14401 aaatggtgct gtcctaccag ccggaggaac tcgattggga ctcgccccat cgcactaacc
    14461 agcagcaatg ctactgctac tgcggcgggc ctggagagta aggctacaga gcggggcacg
    14521 tgggactgca gggtgggact gacaggctcc gggagaacct caactcaggg ggcggagcct
    14581 gagtgacagc ctgaggggcg gggcgggctt gagtaactgg ctctggaggc ggaacctgga
    14641 ggggcgcact ccaagtgaca gcttagaggc ggggcctgag cgtcagactc tggaggggtt
    14701 aacttggagt gacagctggg ctgtggggtg tgagcgtctg gaggcgggat ctggaggggc
    14761 ggacctggag ccatggggcg gggccttagt gtcacgctgt agaggcggga cctagagaaa
    14821 tttgacagct caggggcggg gtccgagtgt cagactgtga aggcgggatc tagagaggtg
    14881 gacccagagt gacagctgcg aggcggggct ttagtgtcag gccttggagg cgtgtcttgg
    14941 atgggcaaat ccagagtgcc agctgagtat taggtctagg gaggacgggc ctgaa
//
