# Supplementary material for: CRISPR-Cas9 enables conditional mutagenesis of challenging loci
Source: Sci Rep. 2016 Sep 1;6:32326. doi: 10.1038/srep32326 (PMC5007477; doi:10.1038/srep32326)
Supplement: Supplementary File 3 [file srep32326-s3.zip › gb/HEP01013_A01_vector.gb]

LOCUS       1015032#L1L2_Bact_P#pAYAC184        14200 bp    dna     circular UNK 
ACCESSION   unknown
SOURCE      Mus musculus
  ORGANISM  Mus musculus
            Eukaryota; Metazoa; Chordata; Craniata; Vertebrata; Euteleostomi;
            Mammalia; Eutheria; Euarchontoglires; Glires; Rodentia;
            Sciurognathi; Muroidea; Muridae; Murinae; Mus.
COMMENT     cassette: L1L2_Bact_P
COMMENT     design_id: 1015032
COMMENT     backbone: pAYAC184
COMMENT     transcript_id: ENSMUST00000168174
FEATURES             Location/Qualifiers
     source          1..4245
                     /mol_type="other DNA"
                     /dnas_title="pacyc184CleanwithGprimers"
                     /organism="Cloning vector pACYC184"
     gene            complement(1..4245)
                     /gene="cat"
     CDS             complement(1..4245)
                     /codon_start=1
                     /gene="cat"
                     /translation="MEKKITGYTTVDISQWHRKEHFEAFQSVAQCTYNQTVQLDITAF
                     LKTVKKNKHKFYPAFIHILARLMNAHPEFRMAMKDGELVIWDSVHPCYTVFHEQTETF
                     SSLWSEYHDDFRQFLHIYSQDVACYGENLAYFPKGFIENMFFVSANPWVSFTSFDLNV
                     ANMDNFFAPVFTMGKYYTQGDKVLMPLAIQVHHAVCDGFHVGRMLNELQQYCDEWQGG
                     A"
                     /product="chloramphenicol acetyltransferase"
                     /note="camR (confers resistance to chloramphenicol)"
                     /label="camR (confers resistance to chloramphenicol)"
     -10_signal      complement(286..291)
                     /note="cat promoter (counter-clockwise); CATATT"
                     /label="cat promoter (counter-clockwise); CATATT"
     -35_signal      complement(309..314)
                     /note="cat promoter (counter-clockwise); ACGTAA"
                     /label="cat promoter (counter-clockwise); ACGTAA"
     rep_origin      complement(848..1393)
                     /note="p15A origin of replication (clockwise) (RNAII -35
                     to RNA/DNA switch point)"
                     /label="p15A origin of replication (clockwise) (RNAII -35
     -35_signal      1505..1510
                     /note="tet promoter (clockwise); TTGACA"
                     /label="tet promoter (clockwise); TTGACA"
     -10_signal      1528..1533
                     /note="tet promoter (clockwise); TTTAAT; transcript start
                     1540"
                     /label="tet promoter (clockwise); TTTAAT; transcript start
     gene            1581..2771
                     /gene="tet"
     CDS             1581..2771
                     /codon_start=1
                     /gene="tet"
                     /translation="MKSNNALIVILGTVTLDAVGIGLVMPVLPGLLRDIVHSDSIASH
                     YGVLLALYALMQFLCAPVLGALSDRFGRRPVLLASLLGATIDYAIMATTPVLWILYAG
                     RIVAGITGATGAVAGAYIADITDGEDRARHFGLMSACFGVGMVAGPVAGGLLGAISLH
                     APFLAAAVLNGLNLLLGCFLMQESHKGERRPMPLRAFNPVSSFRWARGMTIVAALMTV
                     FFIMQLVGQVPAALWVIFGEDRFRWSATMIGLSLAVFGILHALAQAFVTGPATKRFGE
                     KQAIIAGMAADALGYVLLAFATRGWMAFPIMILLASGGIGMPALQAMLSRQVDDDHQG
                     QLQGSLAALTSLTSIIGPLIVTAIYAASASTWNGLAWIVGAALYLVCLPALRRGAWSR
                     ATST"
                     /product="tetracycline efflux protein, class C"
                     /note="tetR (confers resistance to tetracycline)"
                     /label="tetR (confers resistance to tetracycline)"
     misc_feature    complement(1473..1493)
                     /note="5' Gap primer"
                     /label="5' Gap primer"
     misc_feature    3805..3825
                     /note="3' Gap primer"
                     /label="3' Gap primer"
     misc_feature    1494..3804
                     /note="Not in Gap Backbone PCR"
                     /label="Not in Gap Backbone PCR"
     misc_feature    4246..5203
                     /note="5 arm"
                     /label="5 arm"
     misc_feature    5231..5255
                     /note="B1 Gateway"
                     /label="B1 Gateway"
     misc_feature    5268..5315
                     /note="Frt"
                     /label="Frt"
     intron          5316..6190
                     /note="mouse En2 intron"
                     /label="mouse En2 intron"
     misc_feature    6188..6190
                     /note="Splice Acceptor"
                     /label="Splice Acceptor"
     exon            6191..6363
                     /note="mouse En2 exon"
                     /label="mouse En2 exon"
     misc_feature    6375..6968
                     /note="ECMV IRES"
                     /label="ECMV IRES"
     gene            6969..10029
                     /gene="lacZ"
                     /note="lacZ"
                     /label="lacZ"
     misc_feature    10068..10311
                     /note="SV40 polyadenylation site"
                     /label="SV40 polyadenylation site"
     misc_feature    10315..10348
                     /note="loxP"
                     /label="loxP"
     promoter        10375..10894
                     /note="human beta actin promoter"
                     /label="human beta actin promoter"
     gene            10920..11714
                     /gene="NeoR"
                     /note="NeoR"
                     /label="NeoR"
     misc_feature    11914..12155
                     /note="SV40 polyadenylation site"
                     /label="SV40 polyadenylation site"
     misc_feature    12172..12219
                     /note="Frt"
                     /label="Frt"
     misc_feature    12226..12259
                     /note="loxP"
                     /label="loxP"
     misc_feature    6205..6282
                     /note="FCHK std_gpr"
                     /label="FCHK std_gpr"
     misc_feature    12275..12295
                     /note="B2 Gateway"
                     /label="B2 Gateway"
     misc_feature    5204..12325
                     /note="Synthetic Cassette"
                     /label="Synthetic Cassette"
     exon            12709..12883
                     /db_xref="ENSEMBL:ENSMUSE00001269296"
                     /type="targeted"
                     /rank="5"
                     /note="target exon 1 ENSMUSE00001269296"
     misc_feature    12326..13129
                     /note="Critical Region"
                     /label="Critical Region"
     misc_feature    13153..13186
                     /note="Downstream LoxP"
                     /label="Downstream LoxP"
     misc_feature    13130..13209
                     /note="synthetic loxP region"
                     /label="synthetic loxP region"
     exon            13750..13914
                     /db_xref="ENSEMBL:ENSMUSE00000654000"
                     /rank="6"
                     /note="ENSMUSE00000654000"
                     /label="ENSMUSE00000654000"
     misc_feature    13210..14200
                     /note="3 arm"
                     /label="3 arm"
ORIGIN      
        1 gaattccgga tgagcattca tcaggcgggc aagaatgtga ataaaggccg gataaaactt
       61 gtgcttattt ttctttacgg tctttaaaaa ggccgtaata tccagctgaa cggtctggtt
      121 ataggtacat tgagcaactg actgaaatgc ctcaaaatgt tctttacgat gccattggga
      181 tatatcaacg gtggtatatc cagtgatttt tttctccatt ttagcttcct tagctcctga
      241 aaatctcgat aactcaaaaa atacgcccgg tagtgatctt atttcattat ggtgaaagtt
      301 ggaacctctt acgtgccgat caacgtctca ttttcgccaa aagttggccc agggcttccc
      361 ggtatcaaca gggacaccag gatttattta ttctgcgaag tgatcttccg tcacaggtat
      421 ttattcggcg caaagtgcgt cgggtgatgc tgccaactta ctgatttagt gtatgatggt
      481 gtttttgagg tgctccagtg gcttctgttt ctatcagctg tccctcctgt tcagctactg
      541 acggggtggt gcgtaacggc aaaagcaccg ccggacatca gcgctagcgg agtgtatact
      601 ggcttactat gttggcactg atgagggtgt cagtgaagtg cttcatgtgg caggagaaaa
      661 aaggctgcac cggtgcgtca gcagaatatg tgatacagga tatattccgc ttcctcgctc
      721 actgactcgc tacgctcggt cgttcgactg cggcgagcgg aaatggctta cgaacggggc
      781 ggagatttcc tggaagatgc caggaagata cttaacaggg aagtgagagg gccgcggcaa
      841 agccgttttt ccataggctc cgcccccctg acaagcatca cgaaatctga cgctcaaatc
      901 agtggtggcg aaacccgaca ggactataaa gataccaggc gtttccccct ggcggctccc
      961 tcgtgcgctc tcctgttcct gcctttcggt ttaccggtgt cattccgctg ttatggccgc
     1021 gtttgtctca ttccacgcct gacactcagt tccgggtagg cagttcgctc caagctggac
     1081 tgtatgcacg aaccccccgt tcagtccgac cgctgcgcct tatccggtaa ctatcgtctt
     1141 gagtccaacc cggaaagaca tgcaaaagca ccactggcag cagccactgg taattgattt
     1201 agaggagtta gtcttgaagt catgcgccgg ttaaggctaa actgaaagga caagttttgg
     1261 tgactgcgct cctccaagcc agttacctcg gttcaaagag ttggtagctc agagaacctt
     1321 cgaaaaaccg ccctgcaagg cggttttttc gttttcagag caagagatta cgcgcagacc
     1381 aaaacgatct caagaagatc atcttattaa tcagataaaa tatttctaga tttcagtgca
     1441 atttatctct tcaaatgtag cacctgaagt cagccccata cgatataagt tgtaattctc
     1501 atgtttgaca gcttatcatc gataagcttt aatgcggtag tttatcacag ttaaattgct
     1561 aacgcagtca ggcaccgtgt atgaaatcta acaatgcgct catcgtcatc ctcggcaccg
     1621 tcaccctgga tgctgtaggc ataggcttgg ttatgccggt actgccgggc ctcttgcggg
     1681 atatcgtcca ttccgacagc atcgccagtc actatggcgt gctgctagcg ctatatgcgt
     1741 tgatgcaatt tctatgcgca cccgttctcg gagcactgtc cgaccgcttt ggccgccgcc
     1801 cagtcctgct cgcttcgcta cttggagcca ctatcgacta cgcgatcatg gcgaccacac
     1861 ccgtcctgtg gatcctctac gccggacgca tcgtggccgg catcaccggc gccacaggtg
     1921 cggttgctgg cgcctatatc gccgacatca ccgatgggga agatcgggct cgccacttcg
     1981 ggctcatgag cgcttgtttc ggcgtgggta tggtggcagg ccccgtggcc gggggactgt
     2041 tgggcgccat ctccttgcat gcaccattcc ttgcggcggc ggtgctcaac ggcctcaacc
     2101 tactactggg ctgcttccta atgcaggagt cgcataaggg agagcgtcga ccgatgccct
     2161 tgagagcctt caacccagtc agctccttcc ggtgggcgcg gggcatgact atcgtcgccg
     2221 cacttatgac tgtcttcttt atcatgcaac tcgtaggaca ggtgccggca gcgctctggg
     2281 tcattttcgg cgaggaccgc tttcgctgga gcgcgacgat gatcggcctg tcgcttgcgg
     2341 tattcggaat cttgcacgcc ctcgctcaag ccttcgtcac tggtcccgcc accaaacgtt
     2401 tcggcgagaa gcaggccatt atcgccggca tggcggccga cgcgctgggc tacgtcttgc
     2461 tggcgttcgc gacgcgaggc tggatggcct tccccattat gattcttctc gcttccggcg
     2521 gcatcgggat gcccgcgttg caggccatgc tgtccaggca ggtagatgac gaccatcagg
     2581 gacagcttca aggatcgctc gcggctctta ccagcctaac ttcgatcatt ggaccgctga
     2641 tcgtcacggc gatttatgcc gcctcggcga gcacatggaa cgggttggca tggattgtag
     2701 gcgccgccct ataccttgtc tgcctccccg cgttgcgtcg cggtgcatgg agccgggcca
     2761 cctcgacctg aatggaagcc ggcggcacct cgctaacgga ttcaccactc caagaattgg
     2821 agccaatcaa ttcttgcgga gaactgtgaa tgcgcaaacc aacccttggc agaacatatc
     2881 catcgcgtcc gccatctcca gcagccgcac gcggcgcatc tcgggcagcg ttgggtcctg
     2941 gccacgggtg cgcatgatcg tgctcctgtc gttgaggacc cggctaggct ggcggggttg
     3001 ccttactggt tagcagaatg aatcaccgat acgcgagcga acgtgaagcg actgctgctg
     3061 caaaacgtct gcgacctgag caacaacatg aatggtcttc ggtttccgtg tttcgtaaag
     3121 tctggaaacg cggaagtccc ctacgtgctg ctgaagttgc ccgcaacaga gagtggaacc
     3181 aaccggtgat accacgatac tatgactgag agtcaacgcc atgagcggcc tcatttctta
     3241 ttctgagtta caacagtccg caccgctgtc cggtagctcc ttccggtggg cgcggggcat
     3301 gactatcgtc gccgcactta tgactgtctt ctttatcatg caactcgtag gacaggtgcc
     3361 ggcagcgccc aacagtcccc cggccacggg gcctgccacc atacccacgc cgaaacaagc
     3421 gccctgcacc attatgttcc ggatctgcat cgcaggatgc tgctggctac cctgtggaac
     3481 acctacatct gtattaacga agcgctaacc gtttttatca ggctctggga ggcagaataa
     3541 atgatcatat cgtcaattat tacctccacg gggagagcct gagcaaactg gcctcaggca
     3601 tttgagaagc acacggtcac actgcttccg gtagtcaata aaccggtaaa ccagcaatag
     3661 acataagcgg ctatttaacg accctgccct gaaccgacga ccgggtcgaa tttgctttcg
     3721 aatttctgcc attcatccgc ttattatcac ttattcaggc gtagcaccag gcgtttaagg
     3781 gcaccaataa ctgccttaaa aaaattacgc cccgccctgc cactcatcgc agtactgttg
     3841 taattcatta agcattctgc cgacatggaa gccatcacag acggcatgat gaacctgaat
     3901 cgccagcggc atcagcacct tgtcgccttg cgtataatat ttgcccatgg tgaaaacggg
     3961 ggcgaagaag ttgtccatat tggccacgtt taaatcaaaa ctggtgaaac tcacccaggg
     4021 attggctgag acgaaaaaca tattctcaat aaacccttta gggaaatagg ccaggttttc
     4081 accgtaacac gccacatctt gcgaatatat gtgtagaaac tgccggaaat cgtcgtggta
     4141 ttcactccag agcgatgaaa acgtttcagt ttgctcatgg aaaacggtgt aacaagggtg
     4201 aacactatcc catatcacca gctcaccgtc tttcattgcc atacgtctaa atgggctgag
     4261 ggcacgggtc ttgcagcttg acacctgaca gcaggatttt ttttttttaa ttatacatag
     4321 tgaggagaga ggattgctca tccttggact ttaatagttg aattttctca tttgaatctg
     4381 ggttcaaggt gatggaaggg ctggtctttt ctatcccctc ctcctggaac ttgatgttaa
     4441 atggctcagt attgtgcctt ctgcctaccc actctttgtt ccttaaatat gtaagctgtg
     4501 gttgatttgt attctggcat cctggaggca agcagttcga aaaaaatcag gagaaatgcc
     4561 ttagcctcaa ggtggaacag gctataatct ggtcaggttc tcaaatgctg ccaggatttg
     4621 cccaaaccta atgggggtta gggctaggtt ttcccccatc tcttgtcctc tttttagatt
     4681 tttacctgaa gggatggaag gattcagagg gtgccgggat tctactatgc ttttcacttg
     4741 aagtcttaac taggctggat caaataggta caaatcagaa ccttttgagc tagcagctta
     4801 agaagctctg tgctgcggac attttgactg ggaactctgg aagtgaaggg gagggtaatg
     4861 tgaaaacagc ccaaagtaag ctgtgtgcag tcaaccttgg gcgcctgtgg tgcctggccc
     4921 tagcagggga gcccatttag cttcatagct gcttctcaag gcaagaaagt gccactcacc
     4981 agcaagctgg aacctcccca gccaggcaac agaagcagct gcttggattt cgccttgttc
     5041 tggcgctggt ttaggtgggg gaatgctgag ggaaacacag tttgagatcg aaaacagttt
     5101 agaaaaatca gcccgcagga cgcgcggggc ggagttcctt tggagttttc tgctgtgaag
     5161 tttaattggc aaagtggttc gtagcaaaag aacgggcttt aacaaggcgc ataacgatac
     5221 cacgatatca acaagtttgt acaaaaaagc aggctggcgc cggaaccgaa gttcctattc
     5281 cgaagttcct attctctaga aagtatagga acttcgaacc ctttcccaca ccaccctcca
     5341 cacttgcccc aaacactgcc aactatgtag gaggaagggg ttgggactaa cagaagaacc
     5401 cgttgtgggg aagctgttgg gagggtcact ttatgttctt gcccaaggtc agttgggtgg
     5461 cctgcttctg atgaggtggt cccaaggtct ggggtagaag gtgagaggga caggccacca
     5521 aggtcagccc ccccccccta tcccatagga gccaggtccc tctcctggac aggaagactg
     5581 aaggggagat gccagagact cagtgaagcc tggggtaccc tattggagtc cttcaaggaa
     5641 acaaacttgg cctcaccagg cctcagcctt ggctcctcct gggaactcta ctgcccttgg
     5701 gatccccttg tagttgtggg ttacatagga agggggacgg gattcccctt gactggctag
     5761 cctactcttt tcttcagtct tctccatctc ctctcacctg tctctcgacc ctttccctag
     5821 gatagacttg gaaaaagata aggggagaaa acaaatgcaa acgaggccag aaagattttg
     5881 gctgggcatt ccttccgcta gcttttattg ggatccccta gtttgtgata ggccttttag
     5941 ctacatctgc caatccatct cattttcaca cacacacaca ccactttcct tctggtcagt
     6001 gggcacatgt ccagcctcaa gtttatatca ccacccccaa tgcccaacac ttgtatggcc
     6061 ttgggcgggt catccccccc cccaccccca gtatctgcaa cctcaagcta gcttgggtgc
     6121 gttggttgtg gataagtagc tagactccag caaccagtaa cctctgccct ttctcctcca
     6181 tgacaaccag gtcccaggtc ccgaaaacca aagaagaaga accctaacaa agaggacaag
     6241 cggcctcgca cagccttcac tgctgagcag ctccagaggc tcaaggctga gtttcagacc
     6301 aacaggtacc tgacagagca gcggcgccag agtctggcac aggagctcgg tacccggaag
     6361 atctggactc tagagaattc cgcccctctc cctccccccc ccctaacgtt actggccgaa
     6421 gccgcttgga ataaggccgg tgtgcgtttg tctatatgtt attttccacc atattgccgt
     6481 cttttggcaa tgtgagggcc cggaaacctg gccctgtctt cttgacgagc attcctaggg
     6541 gtctttcccc tctcgccaaa ggaatgcaag gtctgttgaa tgtcgtgaag gaagcagttc
     6601 ctctggaagc ttcttgaaga caaacaacgt ctgtagcgac cctttgcagg cagcggaacc
     6661 ccccacctgg cgacaggtgc ctctgcggcc aaaagccacg tgtataagat acacctgcaa
     6721 aggcggcaca accccagtgc cacgttgtga gttggatagt tgtggaaaga gtcaaatggc
     6781 tctcctcaag cgtattcaac aaggggctga aggatgccca gaaggtaccc cattgtatgg
     6841 gatctgatct ggggcctcgg tgcacatgct ttacatgtgt ttagtcgagg ttaaaaaacg
     6901 tctaggcccc ccgaaccacg gggacgtggt tttcctttga aaaacacgat gataagcttg
     6961 ccacaaccat ggaagatccc gtcgttttac aacgtcgtga ctgggaaaac cctggcgtta
     7021 cccaacttaa tcgccttgca gcacatcccc ctttcgccag ctggcgtaat agcgaagagg
     7081 cccgcaccga tcgcccttcc caacagttgc gcagcctgaa tggcgaatgg cgctttgcct
     7141 ggtttccggc accagaagcg gtgccggaaa gctggctgga gtgcgatctt cctgaggccg
     7201 atactgtcgt cgtcccctca aactggcaga tgcacggtta cgatgcgccc atctacacca
     7261 acgtgaccta tcccattacg gtcaatccgc cgtttgttcc cacggagaat ccgacgggtt
     7321 gttactcgct cacatttaat gttgatgaaa gctggctaca ggaaggccag acgcgaatta
     7381 tttttgatgg cgttaactcg gcgtttcatc tgtggtgcaa cgggcgctgg gtcggttacg
     7441 gccaggacag tcgtttgccg tctgaatttg acctgagcgc atttttacgc gccggagaaa
     7501 accgcctcgc ggtgatggtg ctgcgctgga gtgacggcag ttatctggaa gatcaggata
     7561 tgtggcggat gagcggcatt ttccgtgacg tctcgttgct gcataaaccg actacacaaa
     7621 tcagcgattt ccatgttgcc actcgcttta atgatgattt cagccgcgct gtactggagg
     7681 ctgaagttca gatgtgcggc gagttgcgtg actacctacg ggtaacagtt tctttatggc
     7741 agggtgaaac gcaggtcgcc agcggcaccg cgcctttcgg cggtgaaatt atcgatgagc
     7801 gtggtggtta tgccgatcgc gtcacactac gtctgaacgt cgaaaacccg aaactgtgga
     7861 gcgccgaaat cccgaatctc tatcgtgcgg tggttgaact gcacaccgcc gacggcacgc
     7921 tgattgaagc agaagcctgc gatgtcggtt tccgcgaggt gcggattgaa aatggtctgc
     7981 tgctgctgaa cggcaagccg ttgctgattc gaggcgttaa ccgtcacgag catcatcctc
     8041 tgcatggtca ggtcatggat gagcagacga tggtgcagga tatcctgctg atgaagcaga
     8101 acaactttaa cgccgtgcgc tgttcgcatt atccgaacca tccgctgtgg tacacgctgt
     8161 gcgaccgcta cggcctgtat gtggtggatg aagccaatat tgaaacccac ggcatggtgc
     8221 caatgaatcg tctgaccgat gatccgcgct ggctaccggc gatgagcgaa cgcgtaacgc
     8281 gaatggtgca gcgcgatcgt aatcacccga gtgtgatcat ctggtcgctg gggaatgaat
     8341 caggccacgg cgctaatcac gacgcgctgt atcgctggat caaatctgtc gatccttccc
     8401 gcccggtgca gtatgaaggc ggcggagccg acaccacggc caccgatatt atttgcccga
     8461 tgtacgcgcg cgtggatgaa gaccagccct tcccggctgt gccgaaatgg tccatcaaaa
     8521 aatggctttc gctacctgga gagacgcgcc cgctgatcct ttgcgaatac gcccacgcga
     8581 tgggtaacag tcttggcggt ttcgctaaat actggcaggc gtttcgtcag tatccccgtt
     8641 tacagggcgg cttcgtctgg gactgggtgg atcagtcgct gattaaatat gatgaaaacg
     8701 gcaacccgtg gtcggcttac ggcggtgatt ttggcgatac gccgaacgat cgccagttct
     8761 gtatgaacgg tctggtcttt gccgaccgca cgccgcatcc agcgctgacg gaagcaaaac
     8821 accagcagca gtttttccag ttccgtttat ccgggcaaac catcgaagtg accagcgaat
     8881 acctgttccg tcatagcgat aacgagctcc tgcactggat ggtggcgctg gatggtaagc
     8941 cgctggcaag cggtgaagtg cctctggatg tcgctccaca aggtaaacag ttgattgaac
     9001 tgcctgaact accgcagccg gagagcgccg ggcaactctg gctcacagta cgcgtagtgc
     9061 aaccgaacgc gaccgcatgg tcagaagccg ggcacatcag cgcctggcag cagtggcgtc
     9121 tggcggaaaa cctcagtgtg acgctccccg ccgcgtccca cgccatcccg catctgacca
     9181 ccagcgaaat ggatttttgc atcgagctgg gtaataagcg ttggcaattt aaccgccagt
     9241 caggctttct ttcacagatg tggattggcg ataaaaaaca actgctgacg ccgctgcgcg
     9301 atcagttcac ccgtgcaccg ctggataacg acattggcgt aagtgaagcg acccgcattg
     9361 accctaacgc ctgggtcgaa cgctggaagg cggcgggcca ttaccaggcc gaagcagcgt
     9421 tgttgcagtg cacggcagat acacttgctg atgcggtgct gattacgacc gctcacgcgt
     9481 ggcagcatca ggggaaaacc ttatttatca gccggaaaac ctaccggatt gatggtagtg
     9541 gtcaaatggc gattaccgtt gatgttgaag tggcgagcga tacaccgcat ccggcgcgga
     9601 ttggcctgaa ctgccagctg gcgcaggtag cagagcgggt aaactggctc ggattagggc
     9661 cgcaagaaaa ctatcccgac cgccttactg ccgcctgttt tgaccgctgg gatctgccat
     9721 tgtcagacat gtataccccg tacgtcttcc cgagcgaaaa cggtctgcgc tgcgggacgc
     9781 gcgaattgaa ttatggccca caccagtggc gcggcgactt ccagttcaac atcagccgct
     9841 acagtcaaca gcaactgatg gaaaccagcc atcgccatct gctgcacgcg gaagaaggca
     9901 catggctgaa tatcgacggt ttccatatgg ggattggtgg cgacgactcc tggagcccgt
     9961 cagtatcggc ggaattccag ctgagcgccg gtcgctacca ttaccagttg gtctggtgtc
    10021 aaaaataata ataaccgggc aggggggatc taagctctag ataagtaatg atcataatca
    10081 gccatatcac atctgtagag gttttacttg ctttaaaaaa cctcccacac ctccccctga
    10141 acctgaaaca taaaatgaat gcaattgttg ttgttaactt gtttattgca gcttataatg
    10201 gttacaaata aagcaatagc atcacaaatt tcacaaataa agcatttttt tcactgcatt
    10261 ctagttgtgg tttgtccaaa ctcatcaatg tatcttatca tgtctggatc cggaataact
    10321 tcgtatagca tacattatac gaagttatgt ttaaacggcg cgccccggaa ttcgccttct
    10381 gcaggagcgt acagaaccca gggccctggc acccgtgcag accctggccc accccacctg
    10441 ggcgctcagt gcccaagaga tgtccacacc taggatgtcc cgcggtgggt ggggggcccg
    10501 agagacgggc aggccggggg caggcctggc catgcggggc cgaaccgggc actgcccagc
    10561 gtgggcgcgg gggccacggc gcgcgccccc agcccccggg cccagcaccc caaggcggcc
    10621 aacgccaaaa ctctccctcc tcctcttcct caatctcgct ctcgctcttt ttttttttcg
    10681 caaaaggagg ggagaggggg taaaaaaatg ctgcactgtg cggcgaagcc ggtgagtgag
    10741 cggcgcgggg ccaatcagcg tgcgccgttc cgaaagttgc cttttatggc tcgagcggcc
    10801 gcggcggcgc cctataaaac ccagcggcgc gacgcgccac caccgccgag accgcgtccg
    10861 ccccgcgagc acagagcctc gcctttgccg atcctctaga gtcgagatcc gccgccacca
    10921 tgattgaaca agatggattg cacgcaggtt ctccggccgc ttgggtggag aggctattcg
    10981 gctatgactg ggcacaacag acaatcggct gctctgatgc cgccgtgttc cggctgtcag
    11041 cgcaggggcg cccggttctt tttgtcaaga ccgacctgtc cggtgccctg aatgaactgc
    11101 aggacgaggc agcgcggcta tcgtggctgg ccacgacggg cgttccttgc gcagctgtgc
    11161 tcgacgttgt cactgaagcg ggaagggact ggctgctatt gggcgaagtg ccggggcagg
    11221 atctcctgtc atctcacctt gctcctgccg agaaagtatc catcatggct gatgcaatgc
    11281 ggcggctgca tacgcttgat ccggctacct gcccattcga ccaccaagcg aaacatcgca
    11341 tcgagcgagc acgtactcgg atggaagccg gtcttgtcga tcaggatgat ctggacgaag
    11401 agcatcaggg gctcgcgcca gccgaactgt tcgccaggct caaggcgcgc atgcccgacg
    11461 gcgaggatct cgtcgtgacc catggcgatg cctgcttgcc gaatatcatg gtggaaaatg
    11521 gccgcttttc tggattcatc gactgtggcc ggctgggtgt ggcggaccgc tatcaggaca
    11581 tagcgttggc tacccgtgat attgctgaag agcttggcgg cgaatgggct gaccgcttcc
    11641 tcgtgcttta cggtatcgcc gctcccgatt cgcagcgcat cgccttctat cgccttcttg
    11701 acgagttctt ctgagcggga ctctggggtt cgaaatgacc gaccaagcga cgcccaacct
    11761 gccatcacga gatttcgatt ccaccgccgc cttctatgaa aggttgggct tcggaatcgt
    11821 tttccgggac gccggctgga tgatcctcca gcgcggggat ctcatgctgg agttcttcgc
    11881 ccaccccccg gatctaagct ctagataagt aatgatcata atcagccata tcacatctgt
    11941 agaggtttta cttgctttaa aaaacctccc acacctcccc ctgaacctga aacataaaat
    12001 gaatgcaatt gttgttgtta acttgtttat tgcagcttat aatggttaca aataaagcaa
    12061 tagcatcaca aatttcacaa ataaagcatt tttttcactg cattctagtt gtggtttgtc
    12121 caaactcatc aatgtatctt atcatgtctg gatccggggg taccgcgtcg agaagttcct
    12181 attccgaagt tcctattctc tagaaagtat aggaacttcg tcgagataac ttcgtatagc
    12241 atacattata cgaagttatg tcgagatatc tagacccagc tttcttgtac aaagtggttg
    12301 atatctctat agtcgcagta ggcgggctct cttgtcattc atgggatttt ttttaggcat
    12361 ctctacagtg ggaaaataaa tcagattgat tcctgctcca gtttctgtga agaaattccg
    12421 aactcatatc ccacgccatt tttactcgtc cagacatttc attgcatttt gatggcatat
    12481 gcatatttac tgatcgtttg ttcgttcatt catttgtttg tttgtgtgtt gtccttgaac
    12541 actctttgaa aatgaagtta gaacttctgc ttatttacta gcttttggga tagacatttt
    12601 aatctttggt aaggctctta ggtggagaag tctgaagtct cccatccttc tgctttgtgc
    12661 tgactgagcc taaagccaca cttcactcat tattttttat tcccccaggt atgtgtatca
    12721 cagctcacag tggatggtag ctggaaatac tgaccattcg tgcataactc ccagattcta
    12781 tgtccacccg gactcccctt gctctggaga aaactggatg cgtcaaatca tctcttttga
    12841 tcgagtgaaa ctcaccaaca atgagatgga tgacaagggc catgtaagtg agcacaatgt
    12901 ctctcctaga ggaggtaagt gtcaaggttc caggtgagag ggagtcctca agaggtcact
    12961 tctttgtaag tgttgaatgt tttgagagca aagttcttgg atctgtaagt catagaccac
    13021 aaagggctgc tgtaatgtga gtgctggact ccagaaggac tgactgcaga gagcttaagg
    13081 gcccaaagac cccaaagaac agagcagttt aagctaaaga gagtgtgtcg agatggcgca
    13141 acgcaattaa tgataacttc gtatagcata cattatacga agttatggtc tgagctcgcc
    13201 atcagttcat tccttagagt ccacacattg cagtgagcca ttactctggt tccagatctc
    13261 tggcttctgt gacactgata aggatccaat attgatgatg ttacagaagc caaagtttcc
    13321 ctagatcctg agctttctcc ttcttgggcc ctgtcaacct agtcttgtgc cagccacaaa
    13381 agaagaaaag gaccaggatt aaaaggaggt gtggaatatt agttttctgg caatatctga
    13441 gaacattagt tactgcccag agagatctta tcagttgact gggtcctcat gacacttcca
    13501 tatcacttgc tcatccaaat ttggaagcag gaaaggctgg atatgaaatc tgctccatag
    13561 tgtcagtgtc actgtgtgcc ttcctctgga aagccttcaa gagccaggag ggcccaagcc
    13621 cacaacacag tccttcctgg tatacctata tctagttttt tggtgtcttg actggcagtt
    13681 tttataaact ggggatggtg ttggagagaa gtagctattt aagatggcat ttaaccattt
    13741 cttcctcaga tcattctgca gtccatgcat aagtacaacc cccgtgtgca tgtggtggaa
    13801 caggacagca ggattgacct gtccctgatt gagtcctttc ctacggaagg cgttaaaaca
    13861 ttctccttta aagaaactga attcactact gtgacagctt accaaaacca gcaggtaaag
    13921 ctgtctaaac tccagtaagt gggagtggat ccactgctat attgggatag aagcaacagc
    13981 attgtatgga ttacatttta aacaatggag aaaaatatca tggttttatt ttattttcca
    14041 gttataactg aaagaaagtt atgtggttct tgtggtaaac aggagatcag ggcaaaaggg
    14101 accagtaggc aaaggaaaaa tttgttttaa ttctgattta tctatgtgct cacatttatt
    14161 taaagtatcc ccattaaagt ggcagcattg ttgctaagaa
//
