# Supplementary material for: CRISPR-Cas9 enables conditional mutagenesis of challenging loci
Source: Sci Rep. 2016 Sep 1;6:32326. doi: 10.1038/srep32326 (PMC5007477; doi:10.1038/srep32326)
Supplement: Supplementary File 3 [file srep32326-s3.zip › gb/HEP01013_A04_vector.gb]

LOCUS       1014954#L1L2_Bact_P#pAYAC184        14207 bp    dna     circular UNK 
ACCESSION   unknown
SOURCE      Mus musculus
  ORGANISM  Mus musculus
            Eukaryota; Metazoa; Chordata; Craniata; Vertebrata; Euteleostomi;
            Mammalia; Eutheria; Euarchontoglires; Glires; Rodentia;
            Sciurognathi; Muroidea; Muridae; Murinae; Mus.
COMMENT     cassette: L1L2_Bact_P
COMMENT     design_id: 1014954
COMMENT     backbone: pAYAC184
COMMENT     transcript_id: ENSMUST00000102625
FEATURES             Location/Qualifiers
     source          1..4245
                     /mol_type="other DNA"
                     /dnas_title="pacyc184CleanwithGprimers"
                     /organism="Cloning vector pACYC184"
     gene            complement(1..4245)
                     /gene="cat"
     CDS             complement(1..4245)
                     /codon_start=1
                     /gene="cat"
                     /translation="MEKKITGYTTVDISQWHRKEHFEAFQSVAQCTYNQTVQLDITAF
                     LKTVKKNKHKFYPAFIHILARLMNAHPEFRMAMKDGELVIWDSVHPCYTVFHEQTETF
                     SSLWSEYHDDFRQFLHIYSQDVACYGENLAYFPKGFIENMFFVSANPWVSFTSFDLNV
                     ANMDNFFAPVFTMGKYYTQGDKVLMPLAIQVHHAVCDGFHVGRMLNELQQYCDEWQGG
                     A"
                     /product="chloramphenicol acetyltransferase"
                     /note="camR (confers resistance to chloramphenicol)"
                     /label="camR (confers resistance to chloramphenicol)"
     -10_signal      complement(286..291)
                     /note="cat promoter (counter-clockwise); CATATT"
                     /label="cat promoter (counter-clockwise); CATATT"
     -35_signal      complement(309..314)
                     /note="cat promoter (counter-clockwise); ACGTAA"
                     /label="cat promoter (counter-clockwise); ACGTAA"
     rep_origin      complement(848..1393)
                     /note="p15A origin of replication (clockwise) (RNAII -35
                     to RNA/DNA switch point)"
                     /label="p15A origin of replication (clockwise) (RNAII -35
     -35_signal      1505..1510
                     /note="tet promoter (clockwise); TTGACA"
                     /label="tet promoter (clockwise); TTGACA"
     -10_signal      1528..1533
                     /note="tet promoter (clockwise); TTTAAT; transcript start
                     1540"
                     /label="tet promoter (clockwise); TTTAAT; transcript start
     gene            1581..2771
                     /gene="tet"
     CDS             1581..2771
                     /codon_start=1
                     /gene="tet"
                     /translation="MKSNNALIVILGTVTLDAVGIGLVMPVLPGLLRDIVHSDSIASH
                     YGVLLALYALMQFLCAPVLGALSDRFGRRPVLLASLLGATIDYAIMATTPVLWILYAG
                     RIVAGITGATGAVAGAYIADITDGEDRARHFGLMSACFGVGMVAGPVAGGLLGAISLH
                     APFLAAAVLNGLNLLLGCFLMQESHKGERRPMPLRAFNPVSSFRWARGMTIVAALMTV
                     FFIMQLVGQVPAALWVIFGEDRFRWSATMIGLSLAVFGILHALAQAFVTGPATKRFGE
                     KQAIIAGMAADALGYVLLAFATRGWMAFPIMILLASGGIGMPALQAMLSRQVDDDHQG
                     QLQGSLAALTSLTSIIGPLIVTAIYAASASTWNGLAWIVGAALYLVCLPALRRGAWSR
                     ATST"
                     /product="tetracycline efflux protein, class C"
                     /note="tetR (confers resistance to tetracycline)"
                     /label="tetR (confers resistance to tetracycline)"
     misc_feature    complement(1473..1493)
                     /note="5' Gap primer"
                     /label="5' Gap primer"
     misc_feature    3805..3825
                     /note="3' Gap primer"
                     /label="3' Gap primer"
     misc_feature    1494..3804
                     /note="Not in Gap Backbone PCR"
                     /label="Not in Gap Backbone PCR"
     misc_feature    4246..5190
                     /note="5 arm"
                     /label="5 arm"
     misc_feature    5218..5242
                     /note="B1 Gateway"
                     /label="B1 Gateway"
     misc_feature    5255..5302
                     /note="Frt"
                     /label="Frt"
     intron          5303..6177
                     /note="mouse En2 intron"
                     /label="mouse En2 intron"
     misc_feature    6175..6177
                     /note="Splice Acceptor"
                     /label="Splice Acceptor"
     exon            6178..6350
                     /note="mouse En2 exon"
                     /label="mouse En2 exon"
     misc_feature    6362..6955
                     /note="ECMV IRES"
                     /label="ECMV IRES"
     gene            6956..10016
                     /gene="lacZ"
                     /note="lacZ"
                     /label="lacZ"
     misc_feature    10055..10298
                     /note="SV40 polyadenylation site"
                     /label="SV40 polyadenylation site"
     misc_feature    10302..10335
                     /note="loxP"
                     /label="loxP"
     promoter        10362..10881
                     /note="human beta actin promoter"
                     /label="human beta actin promoter"
     gene            10907..11701
                     /gene="NeoR"
                     /note="NeoR"
                     /label="NeoR"
     misc_feature    11901..12142
                     /note="SV40 polyadenylation site"
                     /label="SV40 polyadenylation site"
     misc_feature    12159..12206
                     /note="Frt"
                     /label="Frt"
     misc_feature    12213..12246
                     /note="loxP"
                     /label="loxP"
     misc_feature    6192..6269
                     /note="FCHK std_gpr"
                     /label="FCHK std_gpr"
     misc_feature    12262..12282
                     /note="B2 Gateway"
                     /label="B2 Gateway"
     misc_feature    5191..12312
                     /note="Synthetic Cassette"
                     /label="Synthetic Cassette"
     exon            12721..12791
                     /db_xref="ENSEMBL:ENSMUSE00000662126"
                     /type="targeted"
                     /rank="2"
                     /note="target exon 1 ENSMUSE00000662126"
     misc_feature    12313..12996
                     /note="Critical Region"
                     /label="Critical Region"
     misc_feature    13020..13053
                     /note="Downstream LoxP"
                     /label="Downstream LoxP"
     misc_feature    12997..13076
                     /note="synthetic loxP region"
                     /label="synthetic loxP region"
     misc_feature    13077..14207
                     /note="3 arm"
                     /label="3 arm"
ORIGIN      
        1 gaattccgga tgagcattca tcaggcgggc aagaatgtga ataaaggccg gataaaactt
       61 gtgcttattt ttctttacgg tctttaaaaa ggccgtaata tccagctgaa cggtctggtt
      121 ataggtacat tgagcaactg actgaaatgc ctcaaaatgt tctttacgat gccattggga
      181 tatatcaacg gtggtatatc cagtgatttt tttctccatt ttagcttcct tagctcctga
      241 aaatctcgat aactcaaaaa atacgcccgg tagtgatctt atttcattat ggtgaaagtt
      301 ggaacctctt acgtgccgat caacgtctca ttttcgccaa aagttggccc agggcttccc
      361 ggtatcaaca gggacaccag gatttattta ttctgcgaag tgatcttccg tcacaggtat
      421 ttattcggcg caaagtgcgt cgggtgatgc tgccaactta ctgatttagt gtatgatggt
      481 gtttttgagg tgctccagtg gcttctgttt ctatcagctg tccctcctgt tcagctactg
      541 acggggtggt gcgtaacggc aaaagcaccg ccggacatca gcgctagcgg agtgtatact
      601 ggcttactat gttggcactg atgagggtgt cagtgaagtg cttcatgtgg caggagaaaa
      661 aaggctgcac cggtgcgtca gcagaatatg tgatacagga tatattccgc ttcctcgctc
      721 actgactcgc tacgctcggt cgttcgactg cggcgagcgg aaatggctta cgaacggggc
      781 ggagatttcc tggaagatgc caggaagata cttaacaggg aagtgagagg gccgcggcaa
      841 agccgttttt ccataggctc cgcccccctg acaagcatca cgaaatctga cgctcaaatc
      901 agtggtggcg aaacccgaca ggactataaa gataccaggc gtttccccct ggcggctccc
      961 tcgtgcgctc tcctgttcct gcctttcggt ttaccggtgt cattccgctg ttatggccgc
     1021 gtttgtctca ttccacgcct gacactcagt tccgggtagg cagttcgctc caagctggac
     1081 tgtatgcacg aaccccccgt tcagtccgac cgctgcgcct tatccggtaa ctatcgtctt
     1141 gagtccaacc cggaaagaca tgcaaaagca ccactggcag cagccactgg taattgattt
     1201 agaggagtta gtcttgaagt catgcgccgg ttaaggctaa actgaaagga caagttttgg
     1261 tgactgcgct cctccaagcc agttacctcg gttcaaagag ttggtagctc agagaacctt
     1321 cgaaaaaccg ccctgcaagg cggttttttc gttttcagag caagagatta cgcgcagacc
     1381 aaaacgatct caagaagatc atcttattaa tcagataaaa tatttctaga tttcagtgca
     1441 atttatctct tcaaatgtag cacctgaagt cagccccata cgatataagt tgtaattctc
     1501 atgtttgaca gcttatcatc gataagcttt aatgcggtag tttatcacag ttaaattgct
     1561 aacgcagtca ggcaccgtgt atgaaatcta acaatgcgct catcgtcatc ctcggcaccg
     1621 tcaccctgga tgctgtaggc ataggcttgg ttatgccggt actgccgggc ctcttgcggg
     1681 atatcgtcca ttccgacagc atcgccagtc actatggcgt gctgctagcg ctatatgcgt
     1741 tgatgcaatt tctatgcgca cccgttctcg gagcactgtc cgaccgcttt ggccgccgcc
     1801 cagtcctgct cgcttcgcta cttggagcca ctatcgacta cgcgatcatg gcgaccacac
     1861 ccgtcctgtg gatcctctac gccggacgca tcgtggccgg catcaccggc gccacaggtg
     1921 cggttgctgg cgcctatatc gccgacatca ccgatgggga agatcgggct cgccacttcg
     1981 ggctcatgag cgcttgtttc ggcgtgggta tggtggcagg ccccgtggcc gggggactgt
     2041 tgggcgccat ctccttgcat gcaccattcc ttgcggcggc ggtgctcaac ggcctcaacc
     2101 tactactggg ctgcttccta atgcaggagt cgcataaggg agagcgtcga ccgatgccct
     2161 tgagagcctt caacccagtc agctccttcc ggtgggcgcg gggcatgact atcgtcgccg
     2221 cacttatgac tgtcttcttt atcatgcaac tcgtaggaca ggtgccggca gcgctctggg
     2281 tcattttcgg cgaggaccgc tttcgctgga gcgcgacgat gatcggcctg tcgcttgcgg
     2341 tattcggaat cttgcacgcc ctcgctcaag ccttcgtcac tggtcccgcc accaaacgtt
     2401 tcggcgagaa gcaggccatt atcgccggca tggcggccga cgcgctgggc tacgtcttgc
     2461 tggcgttcgc gacgcgaggc tggatggcct tccccattat gattcttctc gcttccggcg
     2521 gcatcgggat gcccgcgttg caggccatgc tgtccaggca ggtagatgac gaccatcagg
     2581 gacagcttca aggatcgctc gcggctctta ccagcctaac ttcgatcatt ggaccgctga
     2641 tcgtcacggc gatttatgcc gcctcggcga gcacatggaa cgggttggca tggattgtag
     2701 gcgccgccct ataccttgtc tgcctccccg cgttgcgtcg cggtgcatgg agccgggcca
     2761 cctcgacctg aatggaagcc ggcggcacct cgctaacgga ttcaccactc caagaattgg
     2821 agccaatcaa ttcttgcgga gaactgtgaa tgcgcaaacc aacccttggc agaacatatc
     2881 catcgcgtcc gccatctcca gcagccgcac gcggcgcatc tcgggcagcg ttgggtcctg
     2941 gccacgggtg cgcatgatcg tgctcctgtc gttgaggacc cggctaggct ggcggggttg
     3001 ccttactggt tagcagaatg aatcaccgat acgcgagcga acgtgaagcg actgctgctg
     3061 caaaacgtct gcgacctgag caacaacatg aatggtcttc ggtttccgtg tttcgtaaag
     3121 tctggaaacg cggaagtccc ctacgtgctg ctgaagttgc ccgcaacaga gagtggaacc
     3181 aaccggtgat accacgatac tatgactgag agtcaacgcc atgagcggcc tcatttctta
     3241 ttctgagtta caacagtccg caccgctgtc cggtagctcc ttccggtggg cgcggggcat
     3301 gactatcgtc gccgcactta tgactgtctt ctttatcatg caactcgtag gacaggtgcc
     3361 ggcagcgccc aacagtcccc cggccacggg gcctgccacc atacccacgc cgaaacaagc
     3421 gccctgcacc attatgttcc ggatctgcat cgcaggatgc tgctggctac cctgtggaac
     3481 acctacatct gtattaacga agcgctaacc gtttttatca ggctctggga ggcagaataa
     3541 atgatcatat cgtcaattat tacctccacg gggagagcct gagcaaactg gcctcaggca
     3601 tttgagaagc acacggtcac actgcttccg gtagtcaata aaccggtaaa ccagcaatag
     3661 acataagcgg ctatttaacg accctgccct gaaccgacga ccgggtcgaa tttgctttcg
     3721 aatttctgcc attcatccgc ttattatcac ttattcaggc gtagcaccag gcgtttaagg
     3781 gcaccaataa ctgccttaaa aaaattacgc cccgccctgc cactcatcgc agtactgttg
     3841 taattcatta agcattctgc cgacatggaa gccatcacag acggcatgat gaacctgaat
     3901 cgccagcggc atcagcacct tgtcgccttg cgtataatat ttgcccatgg tgaaaacggg
     3961 ggcgaagaag ttgtccatat tggccacgtt taaatcaaaa ctggtgaaac tcacccaggg
     4021 attggctgag acgaaaaaca tattctcaat aaacccttta gggaaatagg ccaggttttc
     4081 accgtaacac gccacatctt gcgaatatat gtgtagaaac tgccggaaat cgtcgtggta
     4141 ttcactccag agcgatgaaa acgtttcagt ttgctcatgg aaaacggtgt aacaagggtg
     4201 aacactatcc catatcacca gctcaccgtc tttcattgcc atacgcttac gaccactccc
     4261 agacctgtct ccgtgttgac tataaataga gttgggcatt gtgttagtca gattccacta
     4321 ccacgcctgg ccattattac ttcttggtgg aggtaccaga ccttatgcta tggtgcaaga
     4381 aacaaagatt gggacagaag aagcaaactc atcatttgca taggacttga ttgtaatgtg
     4441 cagaattgga attactcatt aactttagca agaccactga gtatagtaaa cagtcagcac
     4501 tgtttttacg gataaatagc agatgggaaa gtattatggc cggacgtggt ggcgagcggg
     4561 cgcctgtagt cccagtagct tgggaggctg gggcaggatt gtgccatgag ttcaaggcca
     4621 ggaccctggg agtcagggaa agtgttctgt agttcctgta agtggacttt aggataattg
     4681 ggcaggcttc agagatgtct ctcccaggta gctcggctgt gctctggtga tgtatagaat
     4741 atggtgcctt ttcaaacaag atttatttgt attattttta attgtgtgtg tgtgtgtgtg
     4801 cacatgctct cgtgtctatg ggatgctatg tgaatgtagg tgtccatgga ggtcagaggc
     4861 gttggatccc ctggagctgg agttaggcgg ttgtgagctc cgtagtgtgg gtgctgagta
     4921 ctgaactcag gtcctctata gaagatgtat attctcttaa cccctgagcc atctctccag
     4981 ccccagattc tggtacctca gtttcaactc cagcctggcc ttttccttgt caccaaattc
     5041 tgggattccc tactgcaatc tgtctctgtc cactaatatt accagtctaa gcagagatcc
     5101 gcactgggtt agtagacttc ttgttgctaa caattaactg aaaagattca aagaaatggg
     5161 agatcttggt gtggtggtgc tagcctttaa aaggcgcata acgataccac gatatcaaca
     5221 agtttgtaca aaaaagcagg ctggcgccgg aaccgaagtt cctattccga agttcctatt
     5281 ctctagaaag tataggaact tcgaaccctt tcccacacca ccctccacac ttgccccaaa
     5341 cactgccaac tatgtaggag gaaggggttg ggactaacag aagaacccgt tgtggggaag
     5401 ctgttgggag ggtcacttta tgttcttgcc caaggtcagt tgggtggcct gcttctgatg
     5461 aggtggtccc aaggtctggg gtagaaggtg agagggacag gccaccaagg tcagcccccc
     5521 ccccctatcc cataggagcc aggtccctct cctggacagg aagactgaag gggagatgcc
     5581 agagactcag tgaagcctgg ggtaccctat tggagtcctt caaggaaaca aacttggcct
     5641 caccaggcct cagccttggc tcctcctggg aactctactg cccttgggat ccccttgtag
     5701 ttgtgggtta cataggaagg gggacgggat tccccttgac tggctagcct actcttttct
     5761 tcagtcttct ccatctcctc tcacctgtct ctcgaccctt tccctaggat agacttggaa
     5821 aaagataagg ggagaaaaca aatgcaaacg aggccagaaa gattttggct gggcattcct
     5881 tccgctagct tttattggga tcccctagtt tgtgataggc cttttagcta catctgccaa
     5941 tccatctcat tttcacacac acacacacca ctttccttct ggtcagtggg cacatgtcca
     6001 gcctcaagtt tatatcacca cccccaatgc ccaacacttg tatggccttg ggcgggtcat
     6061 cccccccccc acccccagta tctgcaacct caagctagct tgggtgcgtt ggttgtggat
     6121 aagtagctag actccagcaa ccagtaacct ctgccctttc tcctccatga caaccaggtc
     6181 ccaggtcccg aaaaccaaag aagaagaacc ctaacaaaga ggacaagcgg cctcgcacag
     6241 ccttcactgc tgagcagctc cagaggctca aggctgagtt tcagaccaac aggtacctga
     6301 cagagcagcg gcgccagagt ctggcacagg agctcggtac ccggaagatc tggactctag
     6361 agaattccgc ccctctccct cccccccccc taacgttact ggccgaagcc gcttggaata
     6421 aggccggtgt gcgtttgtct atatgttatt ttccaccata ttgccgtctt ttggcaatgt
     6481 gagggcccgg aaacctggcc ctgtcttctt gacgagcatt cctaggggtc tttcccctct
     6541 cgccaaagga atgcaaggtc tgttgaatgt cgtgaaggaa gcagttcctc tggaagcttc
     6601 ttgaagacaa acaacgtctg tagcgaccct ttgcaggcag cggaaccccc cacctggcga
     6661 caggtgcctc tgcggccaaa agccacgtgt ataagataca cctgcaaagg cggcacaacc
     6721 ccagtgccac gttgtgagtt ggatagttgt ggaaagagtc aaatggctct cctcaagcgt
     6781 attcaacaag gggctgaagg atgcccagaa ggtaccccat tgtatgggat ctgatctggg
     6841 gcctcggtgc acatgcttta catgtgttta gtcgaggtta aaaaacgtct aggccccccg
     6901 aaccacgggg acgtggtttt cctttgaaaa acacgatgat aagcttgcca caaccatgga
     6961 agatcccgtc gttttacaac gtcgtgactg ggaaaaccct ggcgttaccc aacttaatcg
     7021 ccttgcagca catccccctt tcgccagctg gcgtaatagc gaagaggccc gcaccgatcg
     7081 cccttcccaa cagttgcgca gcctgaatgg cgaatggcgc tttgcctggt ttccggcacc
     7141 agaagcggtg ccggaaagct ggctggagtg cgatcttcct gaggccgata ctgtcgtcgt
     7201 cccctcaaac tggcagatgc acggttacga tgcgcccatc tacaccaacg tgacctatcc
     7261 cattacggtc aatccgccgt ttgttcccac ggagaatccg acgggttgtt actcgctcac
     7321 atttaatgtt gatgaaagct ggctacagga aggccagacg cgaattattt ttgatggcgt
     7381 taactcggcg tttcatctgt ggtgcaacgg gcgctgggtc ggttacggcc aggacagtcg
     7441 tttgccgtct gaatttgacc tgagcgcatt tttacgcgcc ggagaaaacc gcctcgcggt
     7501 gatggtgctg cgctggagtg acggcagtta tctggaagat caggatatgt ggcggatgag
     7561 cggcattttc cgtgacgtct cgttgctgca taaaccgact acacaaatca gcgatttcca
     7621 tgttgccact cgctttaatg atgatttcag ccgcgctgta ctggaggctg aagttcagat
     7681 gtgcggcgag ttgcgtgact acctacgggt aacagtttct ttatggcagg gtgaaacgca
     7741 ggtcgccagc ggcaccgcgc ctttcggcgg tgaaattatc gatgagcgtg gtggttatgc
     7801 cgatcgcgtc acactacgtc tgaacgtcga aaacccgaaa ctgtggagcg ccgaaatccc
     7861 gaatctctat cgtgcggtgg ttgaactgca caccgccgac ggcacgctga ttgaagcaga
     7921 agcctgcgat gtcggtttcc gcgaggtgcg gattgaaaat ggtctgctgc tgctgaacgg
     7981 caagccgttg ctgattcgag gcgttaaccg tcacgagcat catcctctgc atggtcaggt
     8041 catggatgag cagacgatgg tgcaggatat cctgctgatg aagcagaaca actttaacgc
     8101 cgtgcgctgt tcgcattatc cgaaccatcc gctgtggtac acgctgtgcg accgctacgg
     8161 cctgtatgtg gtggatgaag ccaatattga aacccacggc atggtgccaa tgaatcgtct
     8221 gaccgatgat ccgcgctggc taccggcgat gagcgaacgc gtaacgcgaa tggtgcagcg
     8281 cgatcgtaat cacccgagtg tgatcatctg gtcgctgggg aatgaatcag gccacggcgc
     8341 taatcacgac gcgctgtatc gctggatcaa atctgtcgat ccttcccgcc cggtgcagta
     8401 tgaaggcggc ggagccgaca ccacggccac cgatattatt tgcccgatgt acgcgcgcgt
     8461 ggatgaagac cagcccttcc cggctgtgcc gaaatggtcc atcaaaaaat ggctttcgct
     8521 acctggagag acgcgcccgc tgatcctttg cgaatacgcc cacgcgatgg gtaacagtct
     8581 tggcggtttc gctaaatact ggcaggcgtt tcgtcagtat ccccgtttac agggcggctt
     8641 cgtctgggac tgggtggatc agtcgctgat taaatatgat gaaaacggca acccgtggtc
     8701 ggcttacggc ggtgattttg gcgatacgcc gaacgatcgc cagttctgta tgaacggtct
     8761 ggtctttgcc gaccgcacgc cgcatccagc gctgacggaa gcaaaacacc agcagcagtt
     8821 tttccagttc cgtttatccg ggcaaaccat cgaagtgacc agcgaatacc tgttccgtca
     8881 tagcgataac gagctcctgc actggatggt ggcgctggat ggtaagccgc tggcaagcgg
     8941 tgaagtgcct ctggatgtcg ctccacaagg taaacagttg attgaactgc ctgaactacc
     9001 gcagccggag agcgccgggc aactctggct cacagtacgc gtagtgcaac cgaacgcgac
     9061 cgcatggtca gaagccgggc acatcagcgc ctggcagcag tggcgtctgg cggaaaacct
     9121 cagtgtgacg ctccccgccg cgtcccacgc catcccgcat ctgaccacca gcgaaatgga
     9181 tttttgcatc gagctgggta ataagcgttg gcaatttaac cgccagtcag gctttctttc
     9241 acagatgtgg attggcgata aaaaacaact gctgacgccg ctgcgcgatc agttcacccg
     9301 tgcaccgctg gataacgaca ttggcgtaag tgaagcgacc cgcattgacc ctaacgcctg
     9361 ggtcgaacgc tggaaggcgg cgggccatta ccaggccgaa gcagcgttgt tgcagtgcac
     9421 ggcagataca cttgctgatg cggtgctgat tacgaccgct cacgcgtggc agcatcaggg
     9481 gaaaacctta tttatcagcc ggaaaaccta ccggattgat ggtagtggtc aaatggcgat
     9541 taccgttgat gttgaagtgg cgagcgatac accgcatccg gcgcggattg gcctgaactg
     9601 ccagctggcg caggtagcag agcgggtaaa ctggctcgga ttagggccgc aagaaaacta
     9661 tcccgaccgc cttactgccg cctgttttga ccgctgggat ctgccattgt cagacatgta
     9721 taccccgtac gtcttcccga gcgaaaacgg tctgcgctgc gggacgcgcg aattgaatta
     9781 tggcccacac cagtggcgcg gcgacttcca gttcaacatc agccgctaca gtcaacagca
     9841 actgatggaa accagccatc gccatctgct gcacgcggaa gaaggcacat ggctgaatat
     9901 cgacggtttc catatgggga ttggtggcga cgactcctgg agcccgtcag tatcggcgga
     9961 attccagctg agcgccggtc gctaccatta ccagttggtc tggtgtcaaa aataataata
    10021 accgggcagg ggggatctaa gctctagata agtaatgatc ataatcagcc atatcacatc
    10081 tgtagaggtt ttacttgctt taaaaaacct cccacacctc cccctgaacc tgaaacataa
    10141 aatgaatgca attgttgttg ttaacttgtt tattgcagct tataatggtt acaaataaag
    10201 caatagcatc acaaatttca caaataaagc atttttttca ctgcattcta gttgtggttt
    10261 gtccaaactc atcaatgtat cttatcatgt ctggatccgg aataacttcg tatagcatac
    10321 attatacgaa gttatgttta aacggcgcgc cccggaattc gccttctgca ggagcgtaca
    10381 gaacccaggg ccctggcacc cgtgcagacc ctggcccacc ccacctgggc gctcagtgcc
    10441 caagagatgt ccacacctag gatgtcccgc ggtgggtggg gggcccgaga gacgggcagg
    10501 ccgggggcag gcctggccat gcggggccga accgggcact gcccagcgtg ggcgcggggg
    10561 ccacggcgcg cgcccccagc ccccgggccc agcaccccaa ggcggccaac gccaaaactc
    10621 tccctcctcc tcttcctcaa tctcgctctc gctctttttt tttttcgcaa aaggagggga
    10681 gagggggtaa aaaaatgctg cactgtgcgg cgaagccggt gagtgagcgg cgcggggcca
    10741 atcagcgtgc gccgttccga aagttgcctt ttatggctcg agcggccgcg gcggcgccct
    10801 ataaaaccca gcggcgcgac gcgccaccac cgccgagacc gcgtccgccc cgcgagcaca
    10861 gagcctcgcc tttgccgatc ctctagagtc gagatccgcc gccaccatga ttgaacaaga
    10921 tggattgcac gcaggttctc cggccgcttg ggtggagagg ctattcggct atgactgggc
    10981 acaacagaca atcggctgct ctgatgccgc cgtgttccgg ctgtcagcgc aggggcgccc
    11041 ggttcttttt gtcaagaccg acctgtccgg tgccctgaat gaactgcagg acgaggcagc
    11101 gcggctatcg tggctggcca cgacgggcgt tccttgcgca gctgtgctcg acgttgtcac
    11161 tgaagcggga agggactggc tgctattggg cgaagtgccg gggcaggatc tcctgtcatc
    11221 tcaccttgct cctgccgaga aagtatccat catggctgat gcaatgcggc ggctgcatac
    11281 gcttgatccg gctacctgcc cattcgacca ccaagcgaaa catcgcatcg agcgagcacg
    11341 tactcggatg gaagccggtc ttgtcgatca ggatgatctg gacgaagagc atcaggggct
    11401 cgcgccagcc gaactgttcg ccaggctcaa ggcgcgcatg cccgacggcg aggatctcgt
    11461 cgtgacccat ggcgatgcct gcttgccgaa tatcatggtg gaaaatggcc gcttttctgg
    11521 attcatcgac tgtggccggc tgggtgtggc ggaccgctat caggacatag cgttggctac
    11581 ccgtgatatt gctgaagagc ttggcggcga atgggctgac cgcttcctcg tgctttacgg
    11641 tatcgccgct cccgattcgc agcgcatcgc cttctatcgc cttcttgacg agttcttctg
    11701 agcgggactc tggggttcga aatgaccgac caagcgacgc ccaacctgcc atcacgagat
    11761 ttcgattcca ccgccgcctt ctatgaaagg ttgggcttcg gaatcgtttt ccgggacgcc
    11821 ggctggatga tcctccagcg cggggatctc atgctggagt tcttcgccca ccccccggat
    11881 ctaagctcta gataagtaat gatcataatc agccatatca catctgtaga ggttttactt
    11941 gctttaaaaa acctcccaca cctccccctg aacctgaaac ataaaatgaa tgcaattgtt
    12001 gttgttaact tgtttattgc agcttataat ggttacaaat aaagcaatag catcacaaat
    12061 ttcacaaata aagcattttt ttcactgcat tctagttgtg gtttgtccaa actcatcaat
    12121 gtatcttatc atgtctggat ccgggggtac cgcgtcgaga agttcctatt ccgaagttcc
    12181 tattctctag aaagtatagg aacttcgtcg agataacttc gtatagcata cattatacga
    12241 agttatgtcg agatatctag acccagcttt cttgtacaaa gtggttgata tctctatagt
    12301 cgcagtaggc ggaaaaaaaa agtaggaaga agtcaaatgt agtggcacct gcctgtagtc
    12361 ccagcacttg aggtataggc aagaggattg tcagcaagtt ctcggctagc caaagctatg
    12421 tagtaagact ttgtctaaaa aaagaaagaa aggttaccca cctcagctgt tcaccttgtg
    12481 gcagttagga agcaaagaaa gaggaaaggt aaatatatcc cccgcccgtg atgcacaaag
    12541 ctagctagta tctgtgacct cccgctaggt ccagctctta gagcgtctac cgccttcaaa
    12601 gtctgccaca ctgaaaacca ggtctttact acatagcaca gagcatttgc aggagggaca
    12661 gtggtcagtg ggtgtcttaa tgatgtgtgc agggttgaca tacggctctt tcaattttag
    12721 gcagatttcg ggcagacaac ttgaacaagc tgaagaattt atgcagcaaa actattgggg
    12781 agaaaatgaa ggtaagagag ctgacaggct tggggccttg agccgagctc ctccggcttg
    12841 tcttagctgg aagtaaatgg agctctaacc ctgtgtctga tgtctgtgat gctgaatttc
    12901 ttaccaggga gaaattattt atttatttat ttatttattt atttatttat ttatttggtt
    12961 agtcagttta gttttccaag gtacggggtc tctctggaga tggcgcaacg caattaatga
    13021 taacttcgta tagcatacat tatacgaagt tatggtctga gctcgccatc agttcagcag
    13081 agatctttgt cttggtgtag tcctgctttg aatggagcac atacatgctg cctgtatctt
    13141 gttaggcact ctgccaggga gcctgtttct ttaaaatatc ttattatgtg agtacatgcg
    13201 tgtgtgaagg agtccttggc gactggaatg tgcttcattt gtacacatac acggccatga
    13261 agggtacagc gtgaagtcca acctggaatc gtggcacatt attcttcatg atatcttgca
    13321 tcctttgaca gtattttatt tatttattta tttatttttg gtttttcgag acagggtttc
    13381 tctgtgtagc cctggctgtc ctggaactca ctctgtagac caggctgatc tggaactcag
    13441 aaatccgcct gcctctgcct gtcatacttt tggctgtgaa aatggctatc agtaacagtt
    13501 ttattcctac gggactcatg cggattaatc acttacaggt cggagatccc tcagtcatga
    13561 atacttttgt gccatatgta cccctaccta agtattgttt agatccgctt cacagacagt
    13621 gcccgctaag tgtttgcctg ggtatcggga ccagagagga tgatctgaca gactgacaag
    13681 taatgagcac agaaattgga gtgagggaga gagccccctg cagtctgtct gttgccttga
    13741 tttgtttgtt cctttgcctt acctcggatc ccccttgcct attgctgggg ttgttcttag
    13801 agtttagcaa gattcgtcct cagtgccagc tttgactacc acattgattt ttgttttgtt
    13861 tttttctttg gaggcatggt cttgctatat agccctggtt gccctggaac tggctctata
    13921 gaccaggcta gtctatctca cagtaatcct cctccccgcg tctcccaggg gtcttgtggt
    13981 ttcttcgatg gttctgtgtg tggcaagagc tgttcttact ttcatgatac taatgctctc
    14041 acccgacagg tttattgact tgtccagggg tcagaaagga agaagtgatg aataaggact
    14101 tgaaacttgg atttctggct ttcagttaac taatgttgcg gcttactaaa tacagtgcag
    14161 tgtgattagc ttatatgatg tgttaatttg gcgtgtgctt aaaaaaa
//
