# Supplementary material for: CRISPR-Cas9 enables conditional mutagenesis of challenging loci
Source: Sci Rep. 2016 Sep 1;6:32326. doi: 10.1038/srep32326 (PMC5007477; doi:10.1038/srep32326)
Supplement: Supplementary File 3 [file srep32326-s3.zip › gb/HEP01013_A05_vector.gb]

LOCUS       1014966#L1L2_Bact_P#pAYAC184        14004 bp    dna     circular UNK 
ACCESSION   unknown
SOURCE      Mus musculus
  ORGANISM  Mus musculus
            Eukaryota; Metazoa; Chordata; Craniata; Vertebrata; Euteleostomi;
            Mammalia; Eutheria; Euarchontoglires; Glires; Rodentia;
            Sciurognathi; Muroidea; Muridae; Murinae; Mus.
COMMENT     cassette: L1L2_Bact_P
COMMENT     design_id: 1014966
COMMENT     backbone: pAYAC184
COMMENT     transcript_id: ENSMUST00000018544
FEATURES             Location/Qualifiers
     source          1..4245
                     /mol_type="other DNA"
                     /dnas_title="pacyc184CleanwithGprimers"
                     /organism="Cloning vector pACYC184"
     gene            complement(1..4245)
                     /gene="cat"
     CDS             complement(1..4245)
                     /codon_start=1
                     /gene="cat"
                     /translation="MEKKITGYTTVDISQWHRKEHFEAFQSVAQCTYNQTVQLDITAF
                     LKTVKKNKHKFYPAFIHILARLMNAHPEFRMAMKDGELVIWDSVHPCYTVFHEQTETF
                     SSLWSEYHDDFRQFLHIYSQDVACYGENLAYFPKGFIENMFFVSANPWVSFTSFDLNV
                     ANMDNFFAPVFTMGKYYTQGDKVLMPLAIQVHHAVCDGFHVGRMLNELQQYCDEWQGG
                     A"
                     /product="chloramphenicol acetyltransferase"
                     /note="camR (confers resistance to chloramphenicol)"
                     /label="camR (confers resistance to chloramphenicol)"
     -10_signal      complement(286..291)
                     /note="cat promoter (counter-clockwise); CATATT"
                     /label="cat promoter (counter-clockwise); CATATT"
     -35_signal      complement(309..314)
                     /note="cat promoter (counter-clockwise); ACGTAA"
                     /label="cat promoter (counter-clockwise); ACGTAA"
     rep_origin      complement(848..1393)
                     /note="p15A origin of replication (clockwise) (RNAII -35
                     to RNA/DNA switch point)"
                     /label="p15A origin of replication (clockwise) (RNAII -35
     -35_signal      1505..1510
                     /note="tet promoter (clockwise); TTGACA"
                     /label="tet promoter (clockwise); TTGACA"
     -10_signal      1528..1533
                     /note="tet promoter (clockwise); TTTAAT; transcript start
                     1540"
                     /label="tet promoter (clockwise); TTTAAT; transcript start
     gene            1581..2771
                     /gene="tet"
     CDS             1581..2771
                     /codon_start=1
                     /gene="tet"
                     /translation="MKSNNALIVILGTVTLDAVGIGLVMPVLPGLLRDIVHSDSIASH
                     YGVLLALYALMQFLCAPVLGALSDRFGRRPVLLASLLGATIDYAIMATTPVLWILYAG
                     RIVAGITGATGAVAGAYIADITDGEDRARHFGLMSACFGVGMVAGPVAGGLLGAISLH
                     APFLAAAVLNGLNLLLGCFLMQESHKGERRPMPLRAFNPVSSFRWARGMTIVAALMTV
                     FFIMQLVGQVPAALWVIFGEDRFRWSATMIGLSLAVFGILHALAQAFVTGPATKRFGE
                     KQAIIAGMAADALGYVLLAFATRGWMAFPIMILLASGGIGMPALQAMLSRQVDDDHQG
                     QLQGSLAALTSLTSIIGPLIVTAIYAASASTWNGLAWIVGAALYLVCLPALRRGAWSR
                     ATST"
                     /product="tetracycline efflux protein, class C"
                     /note="tetR (confers resistance to tetracycline)"
                     /label="tetR (confers resistance to tetracycline)"
     misc_feature    complement(1473..1493)
                     /note="5' Gap primer"
                     /label="5' Gap primer"
     misc_feature    3805..3825
                     /note="3' Gap primer"
                     /label="3' Gap primer"
     misc_feature    1494..3804
                     /note="Not in Gap Backbone PCR"
                     /label="Not in Gap Backbone PCR"
     exon            4380..4473
                     /db_xref="ENSEMBL:ENSMUSE00001305671"
                     /rank="3"
                     /note="ENSMUSE00001305671"
                     /label="ENSMUSE00001305671"
     exon            4858..4944
                     /db_xref="ENSEMBL:ENSMUSE00001267058"
                     /rank="4"
                     /note="ENSMUSE00001267058"
                     /label="ENSMUSE00001267058"
     misc_feature    4246..5349
                     /note="5 arm"
                     /label="5 arm"
     misc_feature    5377..5401
                     /note="B1 Gateway"
                     /label="B1 Gateway"
     misc_feature    5414..5461
                     /note="Frt"
                     /label="Frt"
     intron          5462..6336
                     /note="mouse En2 intron"
                     /label="mouse En2 intron"
     misc_feature    6334..6336
                     /note="Splice Acceptor"
                     /label="Splice Acceptor"
     exon            6337..6509
                     /note="mouse En2 exon"
                     /label="mouse En2 exon"
     misc_feature    6521..7114
                     /note="ECMV IRES"
                     /label="ECMV IRES"
     gene            7115..10175
                     /gene="lacZ"
                     /note="lacZ"
                     /label="lacZ"
     misc_feature    10214..10457
                     /note="SV40 polyadenylation site"
                     /label="SV40 polyadenylation site"
     misc_feature    10461..10494
                     /note="loxP"
                     /label="loxP"
     promoter        10521..11040
                     /note="human beta actin promoter"
                     /label="human beta actin promoter"
     gene            11066..11860
                     /gene="NeoR"
                     /note="NeoR"
                     /label="NeoR"
     misc_feature    12060..12301
                     /note="SV40 polyadenylation site"
                     /label="SV40 polyadenylation site"
     misc_feature    12318..12365
                     /note="Frt"
                     /label="Frt"
     misc_feature    12372..12405
                     /note="loxP"
                     /label="loxP"
     misc_feature    6351..6428
                     /note="FCHK std_gpr"
                     /label="FCHK std_gpr"
     misc_feature    12421..12441
                     /note="B2 Gateway"
                     /label="B2 Gateway"
     misc_feature    5350..12471
                     /note="Synthetic Cassette"
                     /label="Synthetic Cassette"
     exon            12652..12775
                     /db_xref="ENSEMBL:ENSMUSE00001283941"
                     /type="targeted"
                     /rank="5"
                     /note="target exon 1 ENSMUSE00001283941"
     misc_feature    12472..12989
                     /note="Critical Region"
                     /label="Critical Region"
     misc_feature    13013..13046
                     /note="Downstream LoxP"
                     /label="Downstream LoxP"
     misc_feature    12990..13069
                     /note="synthetic loxP region"
                     /label="synthetic loxP region"
     misc_feature    13070..14004
                     /note="3 arm"
                     /label="3 arm"
ORIGIN      
        1 gaattccgga tgagcattca tcaggcgggc aagaatgtga ataaaggccg gataaaactt
       61 gtgcttattt ttctttacgg tctttaaaaa ggccgtaata tccagctgaa cggtctggtt
      121 ataggtacat tgagcaactg actgaaatgc ctcaaaatgt tctttacgat gccattggga
      181 tatatcaacg gtggtatatc cagtgatttt tttctccatt ttagcttcct tagctcctga
      241 aaatctcgat aactcaaaaa atacgcccgg tagtgatctt atttcattat ggtgaaagtt
      301 ggaacctctt acgtgccgat caacgtctca ttttcgccaa aagttggccc agggcttccc
      361 ggtatcaaca gggacaccag gatttattta ttctgcgaag tgatcttccg tcacaggtat
      421 ttattcggcg caaagtgcgt cgggtgatgc tgccaactta ctgatttagt gtatgatggt
      481 gtttttgagg tgctccagtg gcttctgttt ctatcagctg tccctcctgt tcagctactg
      541 acggggtggt gcgtaacggc aaaagcaccg ccggacatca gcgctagcgg agtgtatact
      601 ggcttactat gttggcactg atgagggtgt cagtgaagtg cttcatgtgg caggagaaaa
      661 aaggctgcac cggtgcgtca gcagaatatg tgatacagga tatattccgc ttcctcgctc
      721 actgactcgc tacgctcggt cgttcgactg cggcgagcgg aaatggctta cgaacggggc
      781 ggagatttcc tggaagatgc caggaagata cttaacaggg aagtgagagg gccgcggcaa
      841 agccgttttt ccataggctc cgcccccctg acaagcatca cgaaatctga cgctcaaatc
      901 agtggtggcg aaacccgaca ggactataaa gataccaggc gtttccccct ggcggctccc
      961 tcgtgcgctc tcctgttcct gcctttcggt ttaccggtgt cattccgctg ttatggccgc
     1021 gtttgtctca ttccacgcct gacactcagt tccgggtagg cagttcgctc caagctggac
     1081 tgtatgcacg aaccccccgt tcagtccgac cgctgcgcct tatccggtaa ctatcgtctt
     1141 gagtccaacc cggaaagaca tgcaaaagca ccactggcag cagccactgg taattgattt
     1201 agaggagtta gtcttgaagt catgcgccgg ttaaggctaa actgaaagga caagttttgg
     1261 tgactgcgct cctccaagcc agttacctcg gttcaaagag ttggtagctc agagaacctt
     1321 cgaaaaaccg ccctgcaagg cggttttttc gttttcagag caagagatta cgcgcagacc
     1381 aaaacgatct caagaagatc atcttattaa tcagataaaa tatttctaga tttcagtgca
     1441 atttatctct tcaaatgtag cacctgaagt cagccccata cgatataagt tgtaattctc
     1501 atgtttgaca gcttatcatc gataagcttt aatgcggtag tttatcacag ttaaattgct
     1561 aacgcagtca ggcaccgtgt atgaaatcta acaatgcgct catcgtcatc ctcggcaccg
     1621 tcaccctgga tgctgtaggc ataggcttgg ttatgccggt actgccgggc ctcttgcggg
     1681 atatcgtcca ttccgacagc atcgccagtc actatggcgt gctgctagcg ctatatgcgt
     1741 tgatgcaatt tctatgcgca cccgttctcg gagcactgtc cgaccgcttt ggccgccgcc
     1801 cagtcctgct cgcttcgcta cttggagcca ctatcgacta cgcgatcatg gcgaccacac
     1861 ccgtcctgtg gatcctctac gccggacgca tcgtggccgg catcaccggc gccacaggtg
     1921 cggttgctgg cgcctatatc gccgacatca ccgatgggga agatcgggct cgccacttcg
     1981 ggctcatgag cgcttgtttc ggcgtgggta tggtggcagg ccccgtggcc gggggactgt
     2041 tgggcgccat ctccttgcat gcaccattcc ttgcggcggc ggtgctcaac ggcctcaacc
     2101 tactactggg ctgcttccta atgcaggagt cgcataaggg agagcgtcga ccgatgccct
     2161 tgagagcctt caacccagtc agctccttcc ggtgggcgcg gggcatgact atcgtcgccg
     2221 cacttatgac tgtcttcttt atcatgcaac tcgtaggaca ggtgccggca gcgctctggg
     2281 tcattttcgg cgaggaccgc tttcgctgga gcgcgacgat gatcggcctg tcgcttgcgg
     2341 tattcggaat cttgcacgcc ctcgctcaag ccttcgtcac tggtcccgcc accaaacgtt
     2401 tcggcgagaa gcaggccatt atcgccggca tggcggccga cgcgctgggc tacgtcttgc
     2461 tggcgttcgc gacgcgaggc tggatggcct tccccattat gattcttctc gcttccggcg
     2521 gcatcgggat gcccgcgttg caggccatgc tgtccaggca ggtagatgac gaccatcagg
     2581 gacagcttca aggatcgctc gcggctctta ccagcctaac ttcgatcatt ggaccgctga
     2641 tcgtcacggc gatttatgcc gcctcggcga gcacatggaa cgggttggca tggattgtag
     2701 gcgccgccct ataccttgtc tgcctccccg cgttgcgtcg cggtgcatgg agccgggcca
     2761 cctcgacctg aatggaagcc ggcggcacct cgctaacgga ttcaccactc caagaattgg
     2821 agccaatcaa ttcttgcgga gaactgtgaa tgcgcaaacc aacccttggc agaacatatc
     2881 catcgcgtcc gccatctcca gcagccgcac gcggcgcatc tcgggcagcg ttgggtcctg
     2941 gccacgggtg cgcatgatcg tgctcctgtc gttgaggacc cggctaggct ggcggggttg
     3001 ccttactggt tagcagaatg aatcaccgat acgcgagcga acgtgaagcg actgctgctg
     3061 caaaacgtct gcgacctgag caacaacatg aatggtcttc ggtttccgtg tttcgtaaag
     3121 tctggaaacg cggaagtccc ctacgtgctg ctgaagttgc ccgcaacaga gagtggaacc
     3181 aaccggtgat accacgatac tatgactgag agtcaacgcc atgagcggcc tcatttctta
     3241 ttctgagtta caacagtccg caccgctgtc cggtagctcc ttccggtggg cgcggggcat
     3301 gactatcgtc gccgcactta tgactgtctt ctttatcatg caactcgtag gacaggtgcc
     3361 ggcagcgccc aacagtcccc cggccacggg gcctgccacc atacccacgc cgaaacaagc
     3421 gccctgcacc attatgttcc ggatctgcat cgcaggatgc tgctggctac cctgtggaac
     3481 acctacatct gtattaacga agcgctaacc gtttttatca ggctctggga ggcagaataa
     3541 atgatcatat cgtcaattat tacctccacg gggagagcct gagcaaactg gcctcaggca
     3601 tttgagaagc acacggtcac actgcttccg gtagtcaata aaccggtaaa ccagcaatag
     3661 acataagcgg ctatttaacg accctgccct gaaccgacga ccgggtcgaa tttgctttcg
     3721 aatttctgcc attcatccgc ttattatcac ttattcaggc gtagcaccag gcgtttaagg
     3781 gcaccaataa ctgccttaaa aaaattacgc cccgccctgc cactcatcgc agtactgttg
     3841 taattcatta agcattctgc cgacatggaa gccatcacag acggcatgat gaacctgaat
     3901 cgccagcggc atcagcacct tgtcgccttg cgtataatat ttgcccatgg tgaaaacggg
     3961 ggcgaagaag ttgtccatat tggccacgtt taaatcaaaa ctggtgaaac tcacccaggg
     4021 attggctgag acgaaaaaca tattctcaat aaacccttta gggaaatagg ccaggttttc
     4081 accgtaacac gccacatctt gcgaatatat gtgtagaaac tgccggaaat cgtcgtggta
     4141 ttcactccag agcgatgaaa acgtttcagt ttgctcatgg aaaacggtgt aacaagggtg
     4201 aacactatcc catatcacca gctcaccgtc tttcattgcc atacgaaact gaaagtaaca
     4261 gtagggactg aagaccagtc cagaggcctc agatgatgag gcaaagaccc agaagagaag
     4321 aggaaggctg ttgaccgagc tgctgctcac tctgatgcat tgtgtctcct gtccactagg
     4381 atgacaagga gtatgtgggc tttgcaaccc tccccaatca agtccacagg aagtctgtga
     4441 agaaaggctt tgactttaca ctcatggtgg caggtaagaa gggtggaggc tggggcgggc
     4501 atgggtgttt gacacagtgc cttggatatg tgtttgggtc tgaagagtgc acgggggagg
     4561 aaagaacgaa cgacagagga ctctgttctg ttttgcaaag tcacataaag cctgccaaag
     4621 atgcagattc aggagaagaa gatgctcttg actaacagtt ttctagaatc ccccctccct
     4681 tgctcccttg ggcagtctct tggcttcatt caatcaagaa ggctgtacaa gtttccagct
     4741 ctgaaatccc gtgctttggc tgctctggct cccattggca aggcggcagc ttgtcccaga
     4801 tcttgatcag gtgaacctta ccttctgagt tggtgcctct gtcttctcat ccaccaggag
     4861 aatctggtct gggtaaatcc actcttgtca acagcctctt cctcactgac ttgtaccggg
     4921 atcggaaact gctgggcgcc gaaggtaagg acaggagaaa gaaactcaac tccccacagg
     4981 tgctggagat ggggccctcc ttggcacgct gggagccctg ggctttctgg agagatctat
     5041 ggcttctttc cctagaccta tctggcctgg caagttcacc agccagctcc ctaaagatct
     5101 ggatgctgtg ctgggtgtgg tggcacgtgc ctttaattct agaactcagg aggcagaggc
     5161 aggcagatca cagtgaattc caggccagtc tggtctacag agagagttca aggccagcca
     5221 aggctaccct gtcttatggg gtggtggtgg ggggaataaa aagatttggg tgcagaggca
     5281 gggcagggac cagaatcctg atctttgtaa gtttctgacc cctaaaggat tccaggaatc
     5341 caagaaaaaa aggcgcataa cgataccacg atatcaacaa gtttgtacaa aaaagcaggc
     5401 tggcgccgga accgaagttc ctattccgaa gttcctattc tctagaaagt ataggaactt
     5461 cgaacccttt cccacaccac cctccacact tgccccaaac actgccaact atgtaggagg
     5521 aaggggttgg gactaacaga agaacccgtt gtggggaagc tgttgggagg gtcactttat
     5581 gttcttgccc aaggtcagtt gggtggcctg cttctgatga ggtggtccca aggtctgggg
     5641 tagaaggtga gagggacagg ccaccaaggt cagccccccc cccctatccc ataggagcca
     5701 ggtccctctc ctggacagga agactgaagg ggagatgcca gagactcagt gaagcctggg
     5761 gtaccctatt ggagtccttc aaggaaacaa acttggcctc accaggcctc agccttggct
     5821 cctcctggga actctactgc ccttgggatc cccttgtagt tgtgggttac ataggaaggg
     5881 ggacgggatt ccccttgact ggctagccta ctcttttctt cagtcttctc catctcctct
     5941 cacctgtctc tcgacccttt ccctaggata gacttggaaa aagataaggg gagaaaacaa
     6001 atgcaaacga ggccagaaag attttggctg ggcattcctt ccgctagctt ttattgggat
     6061 cccctagttt gtgataggcc ttttagctac atctgccaat ccatctcatt ttcacacaca
     6121 cacacaccac tttccttctg gtcagtgggc acatgtccag cctcaagttt atatcaccac
     6181 ccccaatgcc caacacttgt atggccttgg gcgggtcatc ccccccccca cccccagtat
     6241 ctgcaacctc aagctagctt gggtgcgttg gttgtggata agtagctaga ctccagcaac
     6301 cagtaacctc tgccctttct cctccatgac aaccaggtcc caggtcccga aaaccaaaga
     6361 agaagaaccc taacaaagag gacaagcggc ctcgcacagc cttcactgct gagcagctcc
     6421 agaggctcaa ggctgagttt cagaccaaca ggtacctgac agagcagcgg cgccagagtc
     6481 tggcacagga gctcggtacc cggaagatct ggactctaga gaattccgcc cctctccctc
     6541 ccccccccct aacgttactg gccgaagccg cttggaataa ggccggtgtg cgtttgtcta
     6601 tatgttattt tccaccatat tgccgtcttt tggcaatgtg agggcccgga aacctggccc
     6661 tgtcttcttg acgagcattc ctaggggtct ttcccctctc gccaaaggaa tgcaaggtct
     6721 gttgaatgtc gtgaaggaag cagttcctct ggaagcttct tgaagacaaa caacgtctgt
     6781 agcgaccctt tgcaggcagc ggaacccccc acctggcgac aggtgcctct gcggccaaaa
     6841 gccacgtgta taagatacac ctgcaaaggc ggcacaaccc cagtgccacg ttgtgagttg
     6901 gatagttgtg gaaagagtca aatggctctc ctcaagcgta ttcaacaagg ggctgaagga
     6961 tgcccagaag gtaccccatt gtatgggatc tgatctgggg cctcggtgca catgctttac
     7021 atgtgtttag tcgaggttaa aaaacgtcta ggccccccga accacgggga cgtggttttc
     7081 ctttgaaaaa cacgatgata agcttgccac aaccatggaa gatcccgtcg ttttacaacg
     7141 tcgtgactgg gaaaaccctg gcgttaccca acttaatcgc cttgcagcac atcccccttt
     7201 cgccagctgg cgtaatagcg aagaggcccg caccgatcgc ccttcccaac agttgcgcag
     7261 cctgaatggc gaatggcgct ttgcctggtt tccggcacca gaagcggtgc cggaaagctg
     7321 gctggagtgc gatcttcctg aggccgatac tgtcgtcgtc ccctcaaact ggcagatgca
     7381 cggttacgat gcgcccatct acaccaacgt gacctatccc attacggtca atccgccgtt
     7441 tgttcccacg gagaatccga cgggttgtta ctcgctcaca tttaatgttg atgaaagctg
     7501 gctacaggaa ggccagacgc gaattatttt tgatggcgtt aactcggcgt ttcatctgtg
     7561 gtgcaacggg cgctgggtcg gttacggcca ggacagtcgt ttgccgtctg aatttgacct
     7621 gagcgcattt ttacgcgccg gagaaaaccg cctcgcggtg atggtgctgc gctggagtga
     7681 cggcagttat ctggaagatc aggatatgtg gcggatgagc ggcattttcc gtgacgtctc
     7741 gttgctgcat aaaccgacta cacaaatcag cgatttccat gttgccactc gctttaatga
     7801 tgatttcagc cgcgctgtac tggaggctga agttcagatg tgcggcgagt tgcgtgacta
     7861 cctacgggta acagtttctt tatggcaggg tgaaacgcag gtcgccagcg gcaccgcgcc
     7921 tttcggcggt gaaattatcg atgagcgtgg tggttatgcc gatcgcgtca cactacgtct
     7981 gaacgtcgaa aacccgaaac tgtggagcgc cgaaatcccg aatctctatc gtgcggtggt
     8041 tgaactgcac accgccgacg gcacgctgat tgaagcagaa gcctgcgatg tcggtttccg
     8101 cgaggtgcgg attgaaaatg gtctgctgct gctgaacggc aagccgttgc tgattcgagg
     8161 cgttaaccgt cacgagcatc atcctctgca tggtcaggtc atggatgagc agacgatggt
     8221 gcaggatatc ctgctgatga agcagaacaa ctttaacgcc gtgcgctgtt cgcattatcc
     8281 gaaccatccg ctgtggtaca cgctgtgcga ccgctacggc ctgtatgtgg tggatgaagc
     8341 caatattgaa acccacggca tggtgccaat gaatcgtctg accgatgatc cgcgctggct
     8401 accggcgatg agcgaacgcg taacgcgaat ggtgcagcgc gatcgtaatc acccgagtgt
     8461 gatcatctgg tcgctgggga atgaatcagg ccacggcgct aatcacgacg cgctgtatcg
     8521 ctggatcaaa tctgtcgatc cttcccgccc ggtgcagtat gaaggcggcg gagccgacac
     8581 cacggccacc gatattattt gcccgatgta cgcgcgcgtg gatgaagacc agcccttccc
     8641 ggctgtgccg aaatggtcca tcaaaaaatg gctttcgcta cctggagaga cgcgcccgct
     8701 gatcctttgc gaatacgccc acgcgatggg taacagtctt ggcggtttcg ctaaatactg
     8761 gcaggcgttt cgtcagtatc cccgtttaca gggcggcttc gtctgggact gggtggatca
     8821 gtcgctgatt aaatatgatg aaaacggcaa cccgtggtcg gcttacggcg gtgattttgg
     8881 cgatacgccg aacgatcgcc agttctgtat gaacggtctg gtctttgccg accgcacgcc
     8941 gcatccagcg ctgacggaag caaaacacca gcagcagttt ttccagttcc gtttatccgg
     9001 gcaaaccatc gaagtgacca gcgaatacct gttccgtcat agcgataacg agctcctgca
     9061 ctggatggtg gcgctggatg gtaagccgct ggcaagcggt gaagtgcctc tggatgtcgc
     9121 tccacaaggt aaacagttga ttgaactgcc tgaactaccg cagccggaga gcgccgggca
     9181 actctggctc acagtacgcg tagtgcaacc gaacgcgacc gcatggtcag aagccgggca
     9241 catcagcgcc tggcagcagt ggcgtctggc ggaaaacctc agtgtgacgc tccccgccgc
     9301 gtcccacgcc atcccgcatc tgaccaccag cgaaatggat ttttgcatcg agctgggtaa
     9361 taagcgttgg caatttaacc gccagtcagg ctttctttca cagatgtgga ttggcgataa
     9421 aaaacaactg ctgacgccgc tgcgcgatca gttcacccgt gcaccgctgg ataacgacat
     9481 tggcgtaagt gaagcgaccc gcattgaccc taacgcctgg gtcgaacgct ggaaggcggc
     9541 gggccattac caggccgaag cagcgttgtt gcagtgcacg gcagatacac ttgctgatgc
     9601 ggtgctgatt acgaccgctc acgcgtggca gcatcagggg aaaaccttat ttatcagccg
     9661 gaaaacctac cggattgatg gtagtggtca aatggcgatt accgttgatg ttgaagtggc
     9721 gagcgataca ccgcatccgg cgcggattgg cctgaactgc cagctggcgc aggtagcaga
     9781 gcgggtaaac tggctcggat tagggccgca agaaaactat cccgaccgcc ttactgccgc
     9841 ctgttttgac cgctgggatc tgccattgtc agacatgtat accccgtacg tcttcccgag
     9901 cgaaaacggt ctgcgctgcg ggacgcgcga attgaattat ggcccacacc agtggcgcgg
     9961 cgacttccag ttcaacatca gccgctacag tcaacagcaa ctgatggaaa ccagccatcg
    10021 ccatctgctg cacgcggaag aaggcacatg gctgaatatc gacggtttcc atatggggat
    10081 tggtggcgac gactcctgga gcccgtcagt atcggcggaa ttccagctga gcgccggtcg
    10141 ctaccattac cagttggtct ggtgtcaaaa ataataataa ccgggcaggg gggatctaag
    10201 ctctagataa gtaatgatca taatcagcca tatcacatct gtagaggttt tacttgcttt
    10261 aaaaaacctc ccacacctcc ccctgaacct gaaacataaa atgaatgcaa ttgttgttgt
    10321 taacttgttt attgcagctt ataatggtta caaataaagc aatagcatca caaatttcac
    10381 aaataaagca tttttttcac tgcattctag ttgtggtttg tccaaactca tcaatgtatc
    10441 ttatcatgtc tggatccgga ataacttcgt atagcataca ttatacgaag ttatgtttaa
    10501 acggcgcgcc ccggaattcg ccttctgcag gagcgtacag aacccagggc cctggcaccc
    10561 gtgcagaccc tggcccaccc cacctgggcg ctcagtgccc aagagatgtc cacacctagg
    10621 atgtcccgcg gtgggtgggg ggcccgagag acgggcaggc cgggggcagg cctggccatg
    10681 cggggccgaa ccgggcactg cccagcgtgg gcgcgggggc cacggcgcgc gcccccagcc
    10741 cccgggccca gcaccccaag gcggccaacg ccaaaactct ccctcctcct cttcctcaat
    10801 ctcgctctcg ctcttttttt ttttcgcaaa aggaggggag agggggtaaa aaaatgctgc
    10861 actgtgcggc gaagccggtg agtgagcggc gcggggccaa tcagcgtgcg ccgttccgaa
    10921 agttgccttt tatggctcga gcggccgcgg cggcgcccta taaaacccag cggcgcgacg
    10981 cgccaccacc gccgagaccg cgtccgcccc gcgagcacag agcctcgcct ttgccgatcc
    11041 tctagagtcg agatccgccg ccaccatgat tgaacaagat ggattgcacg caggttctcc
    11101 ggccgcttgg gtggagaggc tattcggcta tgactgggca caacagacaa tcggctgctc
    11161 tgatgccgcc gtgttccggc tgtcagcgca ggggcgcccg gttctttttg tcaagaccga
    11221 cctgtccggt gccctgaatg aactgcagga cgaggcagcg cggctatcgt ggctggccac
    11281 gacgggcgtt ccttgcgcag ctgtgctcga cgttgtcact gaagcgggaa gggactggct
    11341 gctattgggc gaagtgccgg ggcaggatct cctgtcatct caccttgctc ctgccgagaa
    11401 agtatccatc atggctgatg caatgcggcg gctgcatacg cttgatccgg ctacctgccc
    11461 attcgaccac caagcgaaac atcgcatcga gcgagcacgt actcggatgg aagccggtct
    11521 tgtcgatcag gatgatctgg acgaagagca tcaggggctc gcgccagccg aactgttcgc
    11581 caggctcaag gcgcgcatgc ccgacggcga ggatctcgtc gtgacccatg gcgatgcctg
    11641 cttgccgaat atcatggtgg aaaatggccg cttttctgga ttcatcgact gtggccggct
    11701 gggtgtggcg gaccgctatc aggacatagc gttggctacc cgtgatattg ctgaagagct
    11761 tggcggcgaa tgggctgacc gcttcctcgt gctttacggt atcgccgctc ccgattcgca
    11821 gcgcatcgcc ttctatcgcc ttcttgacga gttcttctga gcgggactct ggggttcgaa
    11881 atgaccgacc aagcgacgcc caacctgcca tcacgagatt tcgattccac cgccgccttc
    11941 tatgaaaggt tgggcttcgg aatcgttttc cgggacgccg gctggatgat cctccagcgc
    12001 ggggatctca tgctggagtt cttcgcccac cccccggatc taagctctag ataagtaatg
    12061 atcataatca gccatatcac atctgtagag gttttacttg ctttaaaaaa cctcccacac
    12121 ctccccctga acctgaaaca taaaatgaat gcaattgttg ttgttaactt gtttattgca
    12181 gcttataatg gttacaaata aagcaatagc atcacaaatt tcacaaataa agcatttttt
    12241 tcactgcatt ctagttgtgg tttgtccaaa ctcatcaatg tatcttatca tgtctggatc
    12301 cgggggtacc gcgtcgagaa gttcctattc cgaagttcct attctctaga aagtatagga
    12361 acttcgtcga gataacttcg tatagcatac attatacgaa gttatgtcga gatatctaga
    12421 cccagctttc ttgtacaaag tggttgatat ctctatagtc gcagtaggcg gatttcctgt
    12481 gttgggaaat gtgttttttg ctggttccca gggaactggc cctcaggcgc ctgggggtgg
    12541 aaagggaggc tgtctgggca gcaaagctag ctggggtggg cttttttttg ggggggggta
    12601 agctgggcaa gaccacaccc ttgtccttgc ctcagtttcc ctcttttcta gagcggatca
    12661 tgcaaaccgt ggagattact aagcacgcag tggatataga agagaaggga gtgaggctgc
    12721 ggctcaccat tgtggacact ccaggatttg gggatgcagt caacaacaca gagtggtatg
    12781 tctgaccaag tacagcccca gctgcccttg tcccacccac aaactgcatg catctacaca
    12841 ggtcacattc ggtcacagac atagtcatat ttgctaggac gaagaggcca gtgaccttat
    12901 tggacagctg ggttccttta gctggacagc tgtctcttct gtaggagtga gagaaaaaag
    12961 accgagatgg gtggttttgt ttacatttgg agatggcgca acgcaattaa tgataacttc
    13021 gtatagcata cattatacga agttatggtc tgagctcgcc atcagttcag atctgcctca
    13081 cagcatttca cattaacttt ttaaagatta gggtctcttg gtgtagagcc tgggacttgc
    13141 tgtgtaactc aggctagcct tgagctcagt ggttctctcg aattagcctc ccaagtgttg
    13201 ggactgcaag catgcgttac tgtgcatata gctcgatgat gtgaggactc accagtgaaa
    13261 agcctcaaaa gagtaaacgc ccgtgagcac gtgtaggtgc aacgtgaaca ccaccatccc
    13321 tccttccttt ctttcccaca gttattttag atgctgaaaa cagatcttgt acaaggggag
    13381 aggaggaagg gaggcataaa ggaaagagaa gcaaaagagc ggggttgggg gtgggggaac
    13441 cagtaaggga atgccaggcg gcaccgtggt gcacatcatc tgcccagcac cagcactcag
    13501 gagctgcagg caggaccagt ctcaaccatg aagcttggct tatatgagat tctgtctaaa
    13561 aaataaaaaa aaaaggagaa agaactagtg ggagggttgg aaggaagaag aaaaggaagg
    13621 aactccagtt ggctttagac tacctaacaa aaggaaggtg gttttgacag atgcatcaca
    13681 caagcatata ccttagcttt tcatgtacta gagaaatgct caggtaatgg tcacgcctaa
    13741 gtgagttggt gcaggcaatg aaccaaaaag gcaggagaaa agggcagggt gcttgatgaa
    13801 gggattgggc agatagtact aagagtctag ctctcgattg gcatttagta actgcatggt
    13861 cttgagcaga tggttaaaat ctctctctcc tcatggaaca aaaaaacaaa caattaagca
    13921 cacacacaca cccccccccc ccgccaaaca acaacaaaaa tccagctatt tctacatcat
    13981 ctgtttgatt tgaaaataat ccag
//
