# Supplementary material for: CRISPR-Cas9 enables conditional mutagenesis of challenging loci
Source: Sci Rep. 2016 Sep 1;6:32326. doi: 10.1038/srep32326 (PMC5007477; doi:10.1038/srep32326)
Supplement: Supplementary File 3 [file srep32326-s3.zip › gb/HEP01013_B01_vector.gb]

LOCUS       1015003#L1L2_Bact_P#pAYAC184        14264 bp    dna     circular UNK 
ACCESSION   unknown
SOURCE      Mus musculus
  ORGANISM  Mus musculus
            Eukaryota; Metazoa; Chordata; Craniata; Vertebrata; Euteleostomi;
            Mammalia; Eutheria; Euarchontoglires; Glires; Rodentia;
            Sciurognathi; Muroidea; Muridae; Murinae; Mus.
COMMENT     cassette: L1L2_Bact_P
COMMENT     design_id: 1015003
COMMENT     backbone: pAYAC184
COMMENT     transcript_id: ENSMUST00000048402
FEATURES             Location/Qualifiers
     source          1..4245
                     /mol_type="other DNA"
                     /dnas_title="pacyc184CleanwithGprimers"
                     /organism="Cloning vector pACYC184"
     gene            complement(1..4245)
                     /gene="cat"
     CDS             complement(1..4245)
                     /codon_start=1
                     /gene="cat"
                     /translation="MEKKITGYTTVDISQWHRKEHFEAFQSVAQCTYNQTVQLDITAF
                     LKTVKKNKHKFYPAFIHILARLMNAHPEFRMAMKDGELVIWDSVHPCYTVFHEQTETF
                     SSLWSEYHDDFRQFLHIYSQDVACYGENLAYFPKGFIENMFFVSANPWVSFTSFDLNV
                     ANMDNFFAPVFTMGKYYTQGDKVLMPLAIQVHHAVCDGFHVGRMLNELQQYCDEWQGG
                     A"
                     /product="chloramphenicol acetyltransferase"
                     /note="camR (confers resistance to chloramphenicol)"
                     /label="camR (confers resistance to chloramphenicol)"
     -10_signal      complement(286..291)
                     /note="cat promoter (counter-clockwise); CATATT"
                     /label="cat promoter (counter-clockwise); CATATT"
     -35_signal      complement(309..314)
                     /note="cat promoter (counter-clockwise); ACGTAA"
                     /label="cat promoter (counter-clockwise); ACGTAA"
     rep_origin      complement(848..1393)
                     /note="p15A origin of replication (clockwise) (RNAII -35
                     to RNA/DNA switch point)"
                     /label="p15A origin of replication (clockwise) (RNAII -35
     -35_signal      1505..1510
                     /note="tet promoter (clockwise); TTGACA"
                     /label="tet promoter (clockwise); TTGACA"
     -10_signal      1528..1533
                     /note="tet promoter (clockwise); TTTAAT; transcript start
                     1540"
                     /label="tet promoter (clockwise); TTTAAT; transcript start
     gene            1581..2771
                     /gene="tet"
     CDS             1581..2771
                     /codon_start=1
                     /gene="tet"
                     /translation="MKSNNALIVILGTVTLDAVGIGLVMPVLPGLLRDIVHSDSIASH
                     YGVLLALYALMQFLCAPVLGALSDRFGRRPVLLASLLGATIDYAIMATTPVLWILYAG
                     RIVAGITGATGAVAGAYIADITDGEDRARHFGLMSACFGVGMVAGPVAGGLLGAISLH
                     APFLAAAVLNGLNLLLGCFLMQESHKGERRPMPLRAFNPVSSFRWARGMTIVAALMTV
                     FFIMQLVGQVPAALWVIFGEDRFRWSATMIGLSLAVFGILHALAQAFVTGPATKRFGE
                     KQAIIAGMAADALGYVLLAFATRGWMAFPIMILLASGGIGMPALQAMLSRQVDDDHQG
                     QLQGSLAALTSLTSIIGPLIVTAIYAASASTWNGLAWIVGAALYLVCLPALRRGAWSR
                     ATST"
                     /product="tetracycline efflux protein, class C"
                     /note="tetR (confers resistance to tetracycline)"
                     /label="tetR (confers resistance to tetracycline)"
     misc_feature    complement(1473..1493)
                     /note="5' Gap primer"
                     /label="5' Gap primer"
     misc_feature    3805..3825
                     /note="3' Gap primer"
                     /label="3' Gap primer"
     misc_feature    1494..3804
                     /note="Not in Gap Backbone PCR"
                     /label="Not in Gap Backbone PCR"
     misc_feature    4246..5345
                     /note="5 arm"
                     /label="5 arm"
     misc_feature    5373..5397
                     /note="B1 Gateway"
                     /label="B1 Gateway"
     misc_feature    5410..5457
                     /note="Frt"
                     /label="Frt"
     intron          5458..6332
                     /note="mouse En2 intron"
                     /label="mouse En2 intron"
     misc_feature    6330..6332
                     /note="Splice Acceptor"
                     /label="Splice Acceptor"
     exon            6333..6505
                     /note="mouse En2 exon"
                     /label="mouse En2 exon"
     misc_feature    6517..7110
                     /note="ECMV IRES"
                     /label="ECMV IRES"
     gene            7111..10171
                     /gene="lacZ"
                     /note="lacZ"
                     /label="lacZ"
     misc_feature    10210..10453
                     /note="SV40 polyadenylation site"
                     /label="SV40 polyadenylation site"
     misc_feature    10457..10490
                     /note="loxP"
                     /label="loxP"
     promoter        10517..11036
                     /note="human beta actin promoter"
                     /label="human beta actin promoter"
     gene            11062..11856
                     /gene="NeoR"
                     /note="NeoR"
                     /label="NeoR"
     misc_feature    12056..12297
                     /note="SV40 polyadenylation site"
                     /label="SV40 polyadenylation site"
     misc_feature    12314..12361
                     /note="Frt"
                     /label="Frt"
     misc_feature    12368..12401
                     /note="loxP"
                     /label="loxP"
     misc_feature    6347..6424
                     /note="FCHK std_gpr"
                     /label="FCHK std_gpr"
     misc_feature    12417..12437
                     /note="B2 Gateway"
                     /label="B2 Gateway"
     misc_feature    5346..12467
                     /note="Synthetic Cassette"
                     /label="Synthetic Cassette"
     exon            12943..13076
                     /db_xref="ENSEMBL:ENSMUSE00000113864"
                     /type="targeted"
                     /rank="5"
                     /note="target exon 1 ENSMUSE00000113864"
     misc_feature    12468..13279
                     /note="Critical Region"
                     /label="Critical Region"
     misc_feature    13303..13336
                     /note="Downstream LoxP"
                     /label="Downstream LoxP"
     misc_feature    13280..13359
                     /note="synthetic loxP region"
                     /label="synthetic loxP region"
     misc_feature    13360..14264
                     /note="3 arm"
                     /label="3 arm"
ORIGIN      
        1 gaattccgga tgagcattca tcaggcgggc aagaatgtga ataaaggccg gataaaactt
       61 gtgcttattt ttctttacgg tctttaaaaa ggccgtaata tccagctgaa cggtctggtt
      121 ataggtacat tgagcaactg actgaaatgc ctcaaaatgt tctttacgat gccattggga
      181 tatatcaacg gtggtatatc cagtgatttt tttctccatt ttagcttcct tagctcctga
      241 aaatctcgat aactcaaaaa atacgcccgg tagtgatctt atttcattat ggtgaaagtt
      301 ggaacctctt acgtgccgat caacgtctca ttttcgccaa aagttggccc agggcttccc
      361 ggtatcaaca gggacaccag gatttattta ttctgcgaag tgatcttccg tcacaggtat
      421 ttattcggcg caaagtgcgt cgggtgatgc tgccaactta ctgatttagt gtatgatggt
      481 gtttttgagg tgctccagtg gcttctgttt ctatcagctg tccctcctgt tcagctactg
      541 acggggtggt gcgtaacggc aaaagcaccg ccggacatca gcgctagcgg agtgtatact
      601 ggcttactat gttggcactg atgagggtgt cagtgaagtg cttcatgtgg caggagaaaa
      661 aaggctgcac cggtgcgtca gcagaatatg tgatacagga tatattccgc ttcctcgctc
      721 actgactcgc tacgctcggt cgttcgactg cggcgagcgg aaatggctta cgaacggggc
      781 ggagatttcc tggaagatgc caggaagata cttaacaggg aagtgagagg gccgcggcaa
      841 agccgttttt ccataggctc cgcccccctg acaagcatca cgaaatctga cgctcaaatc
      901 agtggtggcg aaacccgaca ggactataaa gataccaggc gtttccccct ggcggctccc
      961 tcgtgcgctc tcctgttcct gcctttcggt ttaccggtgt cattccgctg ttatggccgc
     1021 gtttgtctca ttccacgcct gacactcagt tccgggtagg cagttcgctc caagctggac
     1081 tgtatgcacg aaccccccgt tcagtccgac cgctgcgcct tatccggtaa ctatcgtctt
     1141 gagtccaacc cggaaagaca tgcaaaagca ccactggcag cagccactgg taattgattt
     1201 agaggagtta gtcttgaagt catgcgccgg ttaaggctaa actgaaagga caagttttgg
     1261 tgactgcgct cctccaagcc agttacctcg gttcaaagag ttggtagctc agagaacctt
     1321 cgaaaaaccg ccctgcaagg cggttttttc gttttcagag caagagatta cgcgcagacc
     1381 aaaacgatct caagaagatc atcttattaa tcagataaaa tatttctaga tttcagtgca
     1441 atttatctct tcaaatgtag cacctgaagt cagccccata cgatataagt tgtaattctc
     1501 atgtttgaca gcttatcatc gataagcttt aatgcggtag tttatcacag ttaaattgct
     1561 aacgcagtca ggcaccgtgt atgaaatcta acaatgcgct catcgtcatc ctcggcaccg
     1621 tcaccctgga tgctgtaggc ataggcttgg ttatgccggt actgccgggc ctcttgcggg
     1681 atatcgtcca ttccgacagc atcgccagtc actatggcgt gctgctagcg ctatatgcgt
     1741 tgatgcaatt tctatgcgca cccgttctcg gagcactgtc cgaccgcttt ggccgccgcc
     1801 cagtcctgct cgcttcgcta cttggagcca ctatcgacta cgcgatcatg gcgaccacac
     1861 ccgtcctgtg gatcctctac gccggacgca tcgtggccgg catcaccggc gccacaggtg
     1921 cggttgctgg cgcctatatc gccgacatca ccgatgggga agatcgggct cgccacttcg
     1981 ggctcatgag cgcttgtttc ggcgtgggta tggtggcagg ccccgtggcc gggggactgt
     2041 tgggcgccat ctccttgcat gcaccattcc ttgcggcggc ggtgctcaac ggcctcaacc
     2101 tactactggg ctgcttccta atgcaggagt cgcataaggg agagcgtcga ccgatgccct
     2161 tgagagcctt caacccagtc agctccttcc ggtgggcgcg gggcatgact atcgtcgccg
     2221 cacttatgac tgtcttcttt atcatgcaac tcgtaggaca ggtgccggca gcgctctggg
     2281 tcattttcgg cgaggaccgc tttcgctgga gcgcgacgat gatcggcctg tcgcttgcgg
     2341 tattcggaat cttgcacgcc ctcgctcaag ccttcgtcac tggtcccgcc accaaacgtt
     2401 tcggcgagaa gcaggccatt atcgccggca tggcggccga cgcgctgggc tacgtcttgc
     2461 tggcgttcgc gacgcgaggc tggatggcct tccccattat gattcttctc gcttccggcg
     2521 gcatcgggat gcccgcgttg caggccatgc tgtccaggca ggtagatgac gaccatcagg
     2581 gacagcttca aggatcgctc gcggctctta ccagcctaac ttcgatcatt ggaccgctga
     2641 tcgtcacggc gatttatgcc gcctcggcga gcacatggaa cgggttggca tggattgtag
     2701 gcgccgccct ataccttgtc tgcctccccg cgttgcgtcg cggtgcatgg agccgggcca
     2761 cctcgacctg aatggaagcc ggcggcacct cgctaacgga ttcaccactc caagaattgg
     2821 agccaatcaa ttcttgcgga gaactgtgaa tgcgcaaacc aacccttggc agaacatatc
     2881 catcgcgtcc gccatctcca gcagccgcac gcggcgcatc tcgggcagcg ttgggtcctg
     2941 gccacgggtg cgcatgatcg tgctcctgtc gttgaggacc cggctaggct ggcggggttg
     3001 ccttactggt tagcagaatg aatcaccgat acgcgagcga acgtgaagcg actgctgctg
     3061 caaaacgtct gcgacctgag caacaacatg aatggtcttc ggtttccgtg tttcgtaaag
     3121 tctggaaacg cggaagtccc ctacgtgctg ctgaagttgc ccgcaacaga gagtggaacc
     3181 aaccggtgat accacgatac tatgactgag agtcaacgcc atgagcggcc tcatttctta
     3241 ttctgagtta caacagtccg caccgctgtc cggtagctcc ttccggtggg cgcggggcat
     3301 gactatcgtc gccgcactta tgactgtctt ctttatcatg caactcgtag gacaggtgcc
     3361 ggcagcgccc aacagtcccc cggccacggg gcctgccacc atacccacgc cgaaacaagc
     3421 gccctgcacc attatgttcc ggatctgcat cgcaggatgc tgctggctac cctgtggaac
     3481 acctacatct gtattaacga agcgctaacc gtttttatca ggctctggga ggcagaataa
     3541 atgatcatat cgtcaattat tacctccacg gggagagcct gagcaaactg gcctcaggca
     3601 tttgagaagc acacggtcac actgcttccg gtagtcaata aaccggtaaa ccagcaatag
     3661 acataagcgg ctatttaacg accctgccct gaaccgacga ccgggtcgaa tttgctttcg
     3721 aatttctgcc attcatccgc ttattatcac ttattcaggc gtagcaccag gcgtttaagg
     3781 gcaccaataa ctgccttaaa aaaattacgc cccgccctgc cactcatcgc agtactgttg
     3841 taattcatta agcattctgc cgacatggaa gccatcacag acggcatgat gaacctgaat
     3901 cgccagcggc atcagcacct tgtcgccttg cgtataatat ttgcccatgg tgaaaacggg
     3961 ggcgaagaag ttgtccatat tggccacgtt taaatcaaaa ctggtgaaac tcacccaggg
     4021 attggctgag acgaaaaaca tattctcaat aaacccttta gggaaatagg ccaggttttc
     4081 accgtaacac gccacatctt gcgaatatat gtgtagaaac tgccggaaat cgtcgtggta
     4141 ttcactccag agcgatgaaa acgtttcagt ttgctcatgg aaaacggtgt aacaagggtg
     4201 aacactatcc catatcacca gctcaccgtc tttcattgcc atacgtcaga attaaacaga
     4261 taatagtagt acgtgtactt ttacaaaaaa attaaaatag gaaggccagt gtggtagcac
     4321 acacctgtac ttgagtattt aagaggaaga aaaattagct tgagtttaag gccagcctag
     4381 attacacagt gaatatcagc ctgcccaggt ctatattcca gaattctgtc tcaggatgta
     4441 aagatccacc atcaagcatg atcacctatg tgcagtccct aggacccaca tgtgagggaa
     4501 tggactctca aaagctgtcc tctatctcta catacaaaac aggctgtggc acatgattgc
     4561 acacatgcac ttccccttct gagtgagatt gttattaagc ttctttgggt ctgtggattg
     4621 tagagtggta atcctgtact ttatggctaa tatccactta taagtgagtt catactattc
     4681 atgacctttt ggatcgggat tacctcactc tagacgatat tttctagttt cactcactca
     4741 cttgcaaatt tcatgtcctt gtttttaata gctgagtggt attctattgg gtaaatgaaa
     4801 cacatttttt atccattctt tgattgaagg atatctggga tgtttccagt ttctgactat
     4861 tatggattag gttgctgtga acattgtgga gcacgtgtcc ttgtggtatg gtggcacatc
     4921 ttttgggtat atgcctagga attggtttag ctgaagtaga actattccca gttttctgag
     4981 aagccaccaa attgacttct agagtggttg tacaagttag cactcccacc ggcaatggag
     5041 gaagatttgt tccacatcct caacagcata agctattgct tgagttcttg atcttagcta
     5101 ttctgatggg tataagatgg aatttcagag ttgttttgat ttgcatttcc ctgatgacta
     5161 agggcattga actttttggt ttttcaagac agggtttctc tgtatagccc tggctgtcct
     5221 ggaactcact ttatagacca gactggcctc gaactcagaa atccacctgc ctctgcctcc
     5281 cgagtgctgg gattaaaggc atgcaccact actcccagct taaacatttc tttaagtact
     5341 tctcaaaggc gcataacgat accacgatat caacaagttt gtacaaaaaa gcaggctggc
     5401 gccggaaccg aagttcctat tccgaagttc ctattctcta gaaagtatag gaacttcgaa
     5461 ccctttccca caccaccctc cacacttgcc ccaaacactg ccaactatgt aggaggaagg
     5521 ggttgggact aacagaagaa cccgttgtgg ggaagctgtt gggagggtca ctttatgttc
     5581 ttgcccaagg tcagttgggt ggcctgcttc tgatgaggtg gtcccaaggt ctggggtaga
     5641 aggtgagagg gacaggccac caaggtcagc cccccccccc tatcccatag gagccaggtc
     5701 cctctcctgg acaggaagac tgaaggggag atgccagaga ctcagtgaag cctggggtac
     5761 cctattggag tccttcaagg aaacaaactt ggcctcacca ggcctcagcc ttggctcctc
     5821 ctgggaactc tactgccctt gggatcccct tgtagttgtg ggttacatag gaagggggac
     5881 gggattcccc ttgactggct agcctactct tttcttcagt cttctccatc tcctctcacc
     5941 tgtctctcga ccctttccct aggatagact tggaaaaaga taaggggaga aaacaaatgc
     6001 aaacgaggcc agaaagattt tggctgggca ttccttccgc tagcttttat tgggatcccc
     6061 tagtttgtga taggcctttt agctacatct gccaatccat ctcattttca cacacacaca
     6121 caccactttc cttctggtca gtgggcacat gtccagcctc aagtttatat caccaccccc
     6181 aatgcccaac acttgtatgg ccttgggcgg gtcatccccc cccccacccc cagtatctgc
     6241 aacctcaagc tagcttgggt gcgttggttg tggataagta gctagactcc agcaaccagt
     6301 aacctctgcc ctttctcctc catgacaacc aggtcccagg tcccgaaaac caaagaagaa
     6361 gaaccctaac aaagaggaca agcggcctcg cacagccttc actgctgagc agctccagag
     6421 gctcaaggct gagtttcaga ccaacaggta cctgacagag cagcggcgcc agagtctggc
     6481 acaggagctc ggtacccgga agatctggac tctagagaat tccgcccctc tccctccccc
     6541 ccccctaacg ttactggccg aagccgcttg gaataaggcc ggtgtgcgtt tgtctatatg
     6601 ttattttcca ccatattgcc gtcttttggc aatgtgaggg cccggaaacc tggccctgtc
     6661 ttcttgacga gcattcctag gggtctttcc cctctcgcca aaggaatgca aggtctgttg
     6721 aatgtcgtga aggaagcagt tcctctggaa gcttcttgaa gacaaacaac gtctgtagcg
     6781 accctttgca ggcagcggaa ccccccacct ggcgacaggt gcctctgcgg ccaaaagcca
     6841 cgtgtataag atacacctgc aaaggcggca caaccccagt gccacgttgt gagttggata
     6901 gttgtggaaa gagtcaaatg gctctcctca agcgtattca acaaggggct gaaggatgcc
     6961 cagaaggtac cccattgtat gggatctgat ctggggcctc ggtgcacatg ctttacatgt
     7021 gtttagtcga ggttaaaaaa cgtctaggcc ccccgaacca cggggacgtg gttttccttt
     7081 gaaaaacacg atgataagct tgccacaacc atggaagatc ccgtcgtttt acaacgtcgt
     7141 gactgggaaa accctggcgt tacccaactt aatcgccttg cagcacatcc ccctttcgcc
     7201 agctggcgta atagcgaaga ggcccgcacc gatcgccctt cccaacagtt gcgcagcctg
     7261 aatggcgaat ggcgctttgc ctggtttccg gcaccagaag cggtgccgga aagctggctg
     7321 gagtgcgatc ttcctgaggc cgatactgtc gtcgtcccct caaactggca gatgcacggt
     7381 tacgatgcgc ccatctacac caacgtgacc tatcccatta cggtcaatcc gccgtttgtt
     7441 cccacggaga atccgacggg ttgttactcg ctcacattta atgttgatga aagctggcta
     7501 caggaaggcc agacgcgaat tatttttgat ggcgttaact cggcgtttca tctgtggtgc
     7561 aacgggcgct gggtcggtta cggccaggac agtcgtttgc cgtctgaatt tgacctgagc
     7621 gcatttttac gcgccggaga aaaccgcctc gcggtgatgg tgctgcgctg gagtgacggc
     7681 agttatctgg aagatcagga tatgtggcgg atgagcggca ttttccgtga cgtctcgttg
     7741 ctgcataaac cgactacaca aatcagcgat ttccatgttg ccactcgctt taatgatgat
     7801 ttcagccgcg ctgtactgga ggctgaagtt cagatgtgcg gcgagttgcg tgactaccta
     7861 cgggtaacag tttctttatg gcagggtgaa acgcaggtcg ccagcggcac cgcgcctttc
     7921 ggcggtgaaa ttatcgatga gcgtggtggt tatgccgatc gcgtcacact acgtctgaac
     7981 gtcgaaaacc cgaaactgtg gagcgccgaa atcccgaatc tctatcgtgc ggtggttgaa
     8041 ctgcacaccg ccgacggcac gctgattgaa gcagaagcct gcgatgtcgg tttccgcgag
     8101 gtgcggattg aaaatggtct gctgctgctg aacggcaagc cgttgctgat tcgaggcgtt
     8161 aaccgtcacg agcatcatcc tctgcatggt caggtcatgg atgagcagac gatggtgcag
     8221 gatatcctgc tgatgaagca gaacaacttt aacgccgtgc gctgttcgca ttatccgaac
     8281 catccgctgt ggtacacgct gtgcgaccgc tacggcctgt atgtggtgga tgaagccaat
     8341 attgaaaccc acggcatggt gccaatgaat cgtctgaccg atgatccgcg ctggctaccg
     8401 gcgatgagcg aacgcgtaac gcgaatggtg cagcgcgatc gtaatcaccc gagtgtgatc
     8461 atctggtcgc tggggaatga atcaggccac ggcgctaatc acgacgcgct gtatcgctgg
     8521 atcaaatctg tcgatccttc ccgcccggtg cagtatgaag gcggcggagc cgacaccacg
     8581 gccaccgata ttatttgccc gatgtacgcg cgcgtggatg aagaccagcc cttcccggct
     8641 gtgccgaaat ggtccatcaa aaaatggctt tcgctacctg gagagacgcg cccgctgatc
     8701 ctttgcgaat acgcccacgc gatgggtaac agtcttggcg gtttcgctaa atactggcag
     8761 gcgtttcgtc agtatccccg tttacagggc ggcttcgtct gggactgggt ggatcagtcg
     8821 ctgattaaat atgatgaaaa cggcaacccg tggtcggctt acggcggtga ttttggcgat
     8881 acgccgaacg atcgccagtt ctgtatgaac ggtctggtct ttgccgaccg cacgccgcat
     8941 ccagcgctga cggaagcaaa acaccagcag cagtttttcc agttccgttt atccgggcaa
     9001 accatcgaag tgaccagcga atacctgttc cgtcatagcg ataacgagct cctgcactgg
     9061 atggtggcgc tggatggtaa gccgctggca agcggtgaag tgcctctgga tgtcgctcca
     9121 caaggtaaac agttgattga actgcctgaa ctaccgcagc cggagagcgc cgggcaactc
     9181 tggctcacag tacgcgtagt gcaaccgaac gcgaccgcat ggtcagaagc cgggcacatc
     9241 agcgcctggc agcagtggcg tctggcggaa aacctcagtg tgacgctccc cgccgcgtcc
     9301 cacgccatcc cgcatctgac caccagcgaa atggattttt gcatcgagct gggtaataag
     9361 cgttggcaat ttaaccgcca gtcaggcttt ctttcacaga tgtggattgg cgataaaaaa
     9421 caactgctga cgccgctgcg cgatcagttc acccgtgcac cgctggataa cgacattggc
     9481 gtaagtgaag cgacccgcat tgaccctaac gcctgggtcg aacgctggaa ggcggcgggc
     9541 cattaccagg ccgaagcagc gttgttgcag tgcacggcag atacacttgc tgatgcggtg
     9601 ctgattacga ccgctcacgc gtggcagcat caggggaaaa ccttatttat cagccggaaa
     9661 acctaccgga ttgatggtag tggtcaaatg gcgattaccg ttgatgttga agtggcgagc
     9721 gatacaccgc atccggcgcg gattggcctg aactgccagc tggcgcaggt agcagagcgg
     9781 gtaaactggc tcggattagg gccgcaagaa aactatcccg accgccttac tgccgcctgt
     9841 tttgaccgct gggatctgcc attgtcagac atgtataccc cgtacgtctt cccgagcgaa
     9901 aacggtctgc gctgcgggac gcgcgaattg aattatggcc cacaccagtg gcgcggcgac
     9961 ttccagttca acatcagccg ctacagtcaa cagcaactga tggaaaccag ccatcgccat
    10021 ctgctgcacg cggaagaagg cacatggctg aatatcgacg gtttccatat ggggattggt
    10081 ggcgacgact cctggagccc gtcagtatcg gcggaattcc agctgagcgc cggtcgctac
    10141 cattaccagt tggtctggtg tcaaaaataa taataaccgg gcagggggga tctaagctct
    10201 agataagtaa tgatcataat cagccatatc acatctgtag aggttttact tgctttaaaa
    10261 aacctcccac acctccccct gaacctgaaa cataaaatga atgcaattgt tgttgttaac
    10321 ttgtttattg cagcttataa tggttacaaa taaagcaata gcatcacaaa tttcacaaat
    10381 aaagcatttt tttcactgca ttctagttgt ggtttgtcca aactcatcaa tgtatcttat
    10441 catgtctgga tccggaataa cttcgtatag catacattat acgaagttat gtttaaacgg
    10501 cgcgccccgg aattcgcctt ctgcaggagc gtacagaacc cagggccctg gcacccgtgc
    10561 agaccctggc ccaccccacc tgggcgctca gtgcccaaga gatgtccaca cctaggatgt
    10621 cccgcggtgg gtggggggcc cgagagacgg gcaggccggg ggcaggcctg gccatgcggg
    10681 gccgaaccgg gcactgccca gcgtgggcgc gggggccacg gcgcgcgccc ccagcccccg
    10741 ggcccagcac cccaaggcgg ccaacgccaa aactctccct cctcctcttc ctcaatctcg
    10801 ctctcgctct tttttttttt cgcaaaagga ggggagaggg ggtaaaaaaa tgctgcactg
    10861 tgcggcgaag ccggtgagtg agcggcgcgg ggccaatcag cgtgcgccgt tccgaaagtt
    10921 gccttttatg gctcgagcgg ccgcggcggc gccctataaa acccagcggc gcgacgcgcc
    10981 accaccgccg agaccgcgtc cgccccgcga gcacagagcc tcgcctttgc cgatcctcta
    11041 gagtcgagat ccgccgccac catgattgaa caagatggat tgcacgcagg ttctccggcc
    11101 gcttgggtgg agaggctatt cggctatgac tgggcacaac agacaatcgg ctgctctgat
    11161 gccgccgtgt tccggctgtc agcgcagggg cgcccggttc tttttgtcaa gaccgacctg
    11221 tccggtgccc tgaatgaact gcaggacgag gcagcgcggc tatcgtggct ggccacgacg
    11281 ggcgttcctt gcgcagctgt gctcgacgtt gtcactgaag cgggaaggga ctggctgcta
    11341 ttgggcgaag tgccggggca ggatctcctg tcatctcacc ttgctcctgc cgagaaagta
    11401 tccatcatgg ctgatgcaat gcggcggctg catacgcttg atccggctac ctgcccattc
    11461 gaccaccaag cgaaacatcg catcgagcga gcacgtactc ggatggaagc cggtcttgtc
    11521 gatcaggatg atctggacga agagcatcag gggctcgcgc cagccgaact gttcgccagg
    11581 ctcaaggcgc gcatgcccga cggcgaggat ctcgtcgtga cccatggcga tgcctgcttg
    11641 ccgaatatca tggtggaaaa tggccgcttt tctggattca tcgactgtgg ccggctgggt
    11701 gtggcggacc gctatcagga catagcgttg gctacccgtg atattgctga agagcttggc
    11761 ggcgaatggg ctgaccgctt cctcgtgctt tacggtatcg ccgctcccga ttcgcagcgc
    11821 atcgccttct atcgccttct tgacgagttc ttctgagcgg gactctgggg ttcgaaatga
    11881 ccgaccaagc gacgcccaac ctgccatcac gagatttcga ttccaccgcc gccttctatg
    11941 aaaggttggg cttcggaatc gttttccggg acgccggctg gatgatcctc cagcgcgggg
    12001 atctcatgct ggagttcttc gcccaccccc cggatctaag ctctagataa gtaatgatca
    12061 taatcagcca tatcacatct gtagaggttt tacttgcttt aaaaaacctc ccacacctcc
    12121 ccctgaacct gaaacataaa atgaatgcaa ttgttgttgt taacttgttt attgcagctt
    12181 ataatggtta caaataaagc aatagcatca caaatttcac aaataaagca tttttttcac
    12241 tgcattctag ttgtggtttg tccaaactca tcaatgtatc ttatcatgtc tggatccggg
    12301 ggtaccgcgt cgagaagttc ctattccgaa gttcctattc tctagaaagt ataggaactt
    12361 cgtcgagata acttcgtata gcatacatta tacgaagtta tgtcgagata tctagaccca
    12421 gctttcttgt acaaagtggt tgatatctct atagtcgcag taggcggcta gcatttctaa
    12481 tgaataggac ttaaaagaaa tagaagtcag ttgcctgact gcaaatatct ctaaagtgtt
    12541 ggcatggctt tgctgttttg cttgctcatt tgagctgagt tattgctttc aagctgtccc
    12601 tgaactcctg gcctaagtga tttttttttt tttttgtgcc tctactctct gtttggaatt
    12661 tctgtagatt acatattacc tagaatctct tcatacagat ttaatatgga tcttactcat
    12721 atatggtagt ataaatatgt ttaacaagaa aaatgtgcca gctgtgcatg gggtattggc
    12781 cttgacccta gcactggaga gagtcctccc tgcaagacca tcacagcttc tagaacagcc
    12841 tgggcgaagg gagaaatcat tgattttatt agtctaacaa gaccaaaaat tagtatttat
    12901 gttttgttgc tgctttaaaa aataaattgt ttccttcctt agatgctgac caacaacgaa
    12961 gagaaaaact gaggaaggag ttggcacggt gtgaaaagga gtttaaatta agtaaatctg
    13021 ctatgcagac caattctaag atgaattcca agttctttgt aaattctcta cagaaggtaa
    13081 ggtttctctt ttgctcttta aaagcaggtg tttgtcagac acatcatcgc tgcagccaga
    13141 cttgggctgc agctttgggt agctttgagt cagcaaactt tgagcatgtg tgctcttcag
    13201 gacacagcac cttgtcacaa ctgcctgcca ataaaaagca accactgtgg acaacgctga
    13261 aatcaattct agctgcactg agatggcgca acgcaattaa tgataacttc gtatagcata
    13321 cattatacga agttatggtc tgagctcgcc atcagttcat taacatttgt ttgaaaaagt
    13381 attattctgc tcacagttgg atgagaagtg atggcagttt ttagaatctc tccaatggat
    13441 agattttggt ttttaattaa aaacgttttt aatataatgt attttgatct caacgagtaa
    13501 ttttatccag tgctcttttt tcttttcttg gcaaagatgc tgtgatttta tctgttaatg
    13561 tagagaatga cttatgtcct tggtataaac agatcctagc tgtgatgcat taaagttttc
    13621 tttctttttt ttctttggga ttttgttttc tttgtttctt tatatttgtt ttattttgtt
    13681 ttgatacatg gtctctatcc attccagcaa gtcctggaac ttgctgtgta gaccagactg
    13741 gcctcagact tacagagatc cacttctacc tctctggtgc tgtgattaaa gcattaaggt
    13801 tttcttttac ccagtgcact ggctggtttg tgtgtcaact tgacacagct ggagttatca
    13861 cagagaaagg agcttcagtt gaggaaatgc ctccatgaga tacaactgta aggcattttc
    13921 tcaattaatg atcaagtggg gagggcccct tgtgggtggt gccatctctg ggctggtagt
    13981 cttggttcta taagagagca ggctgagcaa gccaggggaa gcaagccagt aagaaacatc
    14041 cctccatggc ctctgcatca gctcctgctt cctgacctgc ttgagcttca gtcctgactt
    14101 ccttggtgat gaacagcagt gtggaagtgt aagccgaata aaccctttcc tccccaactt
    14161 gcttcttggt cgtgatgttt gtgcaggaat agaaaccctg actaagacac ccagtgtggc
    14221 agtgatcagc acattccagt gttctttcct ctccagcaat ataa
//
