# Supplementary material for: CRISPR-Cas9 enables conditional mutagenesis of challenging loci
Source: Sci Rep. 2016 Sep 1;6:32326. doi: 10.1038/srep32326 (PMC5007477; doi:10.1038/srep32326)
Supplement: Supplementary File 3 [file srep32326-s3.zip › gb/HEP01013_B02_vector.gb]

LOCUS       1014912#L1L2_Bact_P#pAYAC184        14250 bp    dna     circular UNK 
ACCESSION   unknown
SOURCE      Mus musculus
  ORGANISM  Mus musculus
            Eukaryota; Metazoa; Chordata; Craniata; Vertebrata; Euteleostomi;
            Mammalia; Eutheria; Euarchontoglires; Glires; Rodentia;
            Sciurognathi; Muroidea; Muridae; Murinae; Mus.
COMMENT     cassette: L1L2_Bact_P
COMMENT     design_id: 1014912
COMMENT     backbone: pAYAC184
COMMENT     transcript_id: ENSMUST00000162461
FEATURES             Location/Qualifiers
     source          1..4245
                     /mol_type="other DNA"
                     /dnas_title="pacyc184CleanwithGprimers"
                     /organism="Cloning vector pACYC184"
     gene            complement(1..4245)
                     /gene="cat"
     CDS             complement(1..4245)
                     /codon_start=1
                     /gene="cat"
                     /translation="MEKKITGYTTVDISQWHRKEHFEAFQSVAQCTYNQTVQLDITAF
                     LKTVKKNKHKFYPAFIHILARLMNAHPEFRMAMKDGELVIWDSVHPCYTVFHEQTETF
                     SSLWSEYHDDFRQFLHIYSQDVACYGENLAYFPKGFIENMFFVSANPWVSFTSFDLNV
                     ANMDNFFAPVFTMGKYYTQGDKVLMPLAIQVHHAVCDGFHVGRMLNELQQYCDEWQGG
                     A"
                     /product="chloramphenicol acetyltransferase"
                     /note="camR (confers resistance to chloramphenicol)"
                     /label="camR (confers resistance to chloramphenicol)"
     -10_signal      complement(286..291)
                     /note="cat promoter (counter-clockwise); CATATT"
                     /label="cat promoter (counter-clockwise); CATATT"
     -35_signal      complement(309..314)
                     /note="cat promoter (counter-clockwise); ACGTAA"
                     /label="cat promoter (counter-clockwise); ACGTAA"
     rep_origin      complement(848..1393)
                     /note="p15A origin of replication (clockwise) (RNAII -35
                     to RNA/DNA switch point)"
                     /label="p15A origin of replication (clockwise) (RNAII -35
     -35_signal      1505..1510
                     /note="tet promoter (clockwise); TTGACA"
                     /label="tet promoter (clockwise); TTGACA"
     -10_signal      1528..1533
                     /note="tet promoter (clockwise); TTTAAT; transcript start
                     1540"
                     /label="tet promoter (clockwise); TTTAAT; transcript start
     gene            1581..2771
                     /gene="tet"
     CDS             1581..2771
                     /codon_start=1
                     /gene="tet"
                     /translation="MKSNNALIVILGTVTLDAVGIGLVMPVLPGLLRDIVHSDSIASH
                     YGVLLALYALMQFLCAPVLGALSDRFGRRPVLLASLLGATIDYAIMATTPVLWILYAG
                     RIVAGITGATGAVAGAYIADITDGEDRARHFGLMSACFGVGMVAGPVAGGLLGAISLH
                     APFLAAAVLNGLNLLLGCFLMQESHKGERRPMPLRAFNPVSSFRWARGMTIVAALMTV
                     FFIMQLVGQVPAALWVIFGEDRFRWSATMIGLSLAVFGILHALAQAFVTGPATKRFGE
                     KQAIIAGMAADALGYVLLAFATRGWMAFPIMILLASGGIGMPALQAMLSRQVDDDHQG
                     QLQGSLAALTSLTSIIGPLIVTAIYAASASTWNGLAWIVGAALYLVCLPALRRGAWSR
                     ATST"
                     /product="tetracycline efflux protein, class C"
                     /note="tetR (confers resistance to tetracycline)"
                     /label="tetR (confers resistance to tetracycline)"
     misc_feature    complement(1473..1493)
                     /note="5' Gap primer"
                     /label="5' Gap primer"
     misc_feature    3805..3825
                     /note="3' Gap primer"
                     /label="3' Gap primer"
     misc_feature    1494..3804
                     /note="Not in Gap Backbone PCR"
                     /label="Not in Gap Backbone PCR"
     exon            4619..4712
                     /db_xref="ENSEMBL:ENSMUSE00001219776"
                     /rank="4"
                     /note="ENSMUSE00001219776"
                     /label="ENSMUSE00001219776"
     exon            4890..4957
                     /db_xref="ENSEMBL:ENSMUSE00001244470"
                     /rank="5"
                     /note="ENSMUSE00001244470"
                     /label="ENSMUSE00001244470"
     misc_feature    4246..5490
                     /note="5 arm"
                     /label="5 arm"
     misc_feature    5518..5542
                     /note="B1 Gateway"
                     /label="B1 Gateway"
     misc_feature    5555..5602
                     /note="Frt"
                     /label="Frt"
     intron          5603..6477
                     /note="mouse En2 intron"
                     /label="mouse En2 intron"
     misc_feature    6475..6477
                     /note="Splice Acceptor"
                     /label="Splice Acceptor"
     exon            6478..6650
                     /note="mouse En2 exon"
                     /label="mouse En2 exon"
     misc_feature    6662..7255
                     /note="ECMV IRES"
                     /label="ECMV IRES"
     gene            7256..10316
                     /gene="lacZ"
                     /note="lacZ"
                     /label="lacZ"
     misc_feature    10355..10598
                     /note="SV40 polyadenylation site"
                     /label="SV40 polyadenylation site"
     misc_feature    10602..10635
                     /note="loxP"
                     /label="loxP"
     promoter        10662..11181
                     /note="human beta actin promoter"
                     /label="human beta actin promoter"
     gene            11207..12001
                     /gene="NeoR"
                     /note="NeoR"
                     /label="NeoR"
     misc_feature    12201..12442
                     /note="SV40 polyadenylation site"
                     /label="SV40 polyadenylation site"
     misc_feature    12459..12506
                     /note="Frt"
                     /label="Frt"
     misc_feature    12513..12546
                     /note="loxP"
                     /label="loxP"
     misc_feature    6492..6569
                     /note="FCHK std_gpr"
                     /label="FCHK std_gpr"
     misc_feature    12562..12582
                     /note="B2 Gateway"
                     /label="B2 Gateway"
     misc_feature    5491..12612
                     /note="Synthetic Cassette"
                     /label="Synthetic Cassette"
     exon            13001..13119
                     /db_xref="ENSEMBL:ENSMUSE00001232237"
                     /type="targeted"
                     /rank="6"
                     /note="target exon 1 ENSMUSE00001232237"
     misc_feature    12613..13270
                     /note="Critical Region"
                     /label="Critical Region"
     misc_feature    13294..13327
                     /note="Downstream LoxP"
                     /label="Downstream LoxP"
     misc_feature    13271..13350
                     /note="synthetic loxP region"
                     /label="synthetic loxP region"
     exon            13685..13760
                     /db_xref="ENSEMBL:ENSMUSE00001269390"
                     /rank="7"
                     /note="ENSMUSE00001269390"
                     /label="ENSMUSE00001269390"
     misc_feature    13351..14250
                     /note="3 arm"
                     /label="3 arm"
ORIGIN      
        1 gaattccgga tgagcattca tcaggcgggc aagaatgtga ataaaggccg gataaaactt
       61 gtgcttattt ttctttacgg tctttaaaaa ggccgtaata tccagctgaa cggtctggtt
      121 ataggtacat tgagcaactg actgaaatgc ctcaaaatgt tctttacgat gccattggga
      181 tatatcaacg gtggtatatc cagtgatttt tttctccatt ttagcttcct tagctcctga
      241 aaatctcgat aactcaaaaa atacgcccgg tagtgatctt atttcattat ggtgaaagtt
      301 ggaacctctt acgtgccgat caacgtctca ttttcgccaa aagttggccc agggcttccc
      361 ggtatcaaca gggacaccag gatttattta ttctgcgaag tgatcttccg tcacaggtat
      421 ttattcggcg caaagtgcgt cgggtgatgc tgccaactta ctgatttagt gtatgatggt
      481 gtttttgagg tgctccagtg gcttctgttt ctatcagctg tccctcctgt tcagctactg
      541 acggggtggt gcgtaacggc aaaagcaccg ccggacatca gcgctagcgg agtgtatact
      601 ggcttactat gttggcactg atgagggtgt cagtgaagtg cttcatgtgg caggagaaaa
      661 aaggctgcac cggtgcgtca gcagaatatg tgatacagga tatattccgc ttcctcgctc
      721 actgactcgc tacgctcggt cgttcgactg cggcgagcgg aaatggctta cgaacggggc
      781 ggagatttcc tggaagatgc caggaagata cttaacaggg aagtgagagg gccgcggcaa
      841 agccgttttt ccataggctc cgcccccctg acaagcatca cgaaatctga cgctcaaatc
      901 agtggtggcg aaacccgaca ggactataaa gataccaggc gtttccccct ggcggctccc
      961 tcgtgcgctc tcctgttcct gcctttcggt ttaccggtgt cattccgctg ttatggccgc
     1021 gtttgtctca ttccacgcct gacactcagt tccgggtagg cagttcgctc caagctggac
     1081 tgtatgcacg aaccccccgt tcagtccgac cgctgcgcct tatccggtaa ctatcgtctt
     1141 gagtccaacc cggaaagaca tgcaaaagca ccactggcag cagccactgg taattgattt
     1201 agaggagtta gtcttgaagt catgcgccgg ttaaggctaa actgaaagga caagttttgg
     1261 tgactgcgct cctccaagcc agttacctcg gttcaaagag ttggtagctc agagaacctt
     1321 cgaaaaaccg ccctgcaagg cggttttttc gttttcagag caagagatta cgcgcagacc
     1381 aaaacgatct caagaagatc atcttattaa tcagataaaa tatttctaga tttcagtgca
     1441 atttatctct tcaaatgtag cacctgaagt cagccccata cgatataagt tgtaattctc
     1501 atgtttgaca gcttatcatc gataagcttt aatgcggtag tttatcacag ttaaattgct
     1561 aacgcagtca ggcaccgtgt atgaaatcta acaatgcgct catcgtcatc ctcggcaccg
     1621 tcaccctgga tgctgtaggc ataggcttgg ttatgccggt actgccgggc ctcttgcggg
     1681 atatcgtcca ttccgacagc atcgccagtc actatggcgt gctgctagcg ctatatgcgt
     1741 tgatgcaatt tctatgcgca cccgttctcg gagcactgtc cgaccgcttt ggccgccgcc
     1801 cagtcctgct cgcttcgcta cttggagcca ctatcgacta cgcgatcatg gcgaccacac
     1861 ccgtcctgtg gatcctctac gccggacgca tcgtggccgg catcaccggc gccacaggtg
     1921 cggttgctgg cgcctatatc gccgacatca ccgatgggga agatcgggct cgccacttcg
     1981 ggctcatgag cgcttgtttc ggcgtgggta tggtggcagg ccccgtggcc gggggactgt
     2041 tgggcgccat ctccttgcat gcaccattcc ttgcggcggc ggtgctcaac ggcctcaacc
     2101 tactactggg ctgcttccta atgcaggagt cgcataaggg agagcgtcga ccgatgccct
     2161 tgagagcctt caacccagtc agctccttcc ggtgggcgcg gggcatgact atcgtcgccg
     2221 cacttatgac tgtcttcttt atcatgcaac tcgtaggaca ggtgccggca gcgctctggg
     2281 tcattttcgg cgaggaccgc tttcgctgga gcgcgacgat gatcggcctg tcgcttgcgg
     2341 tattcggaat cttgcacgcc ctcgctcaag ccttcgtcac tggtcccgcc accaaacgtt
     2401 tcggcgagaa gcaggccatt atcgccggca tggcggccga cgcgctgggc tacgtcttgc
     2461 tggcgttcgc gacgcgaggc tggatggcct tccccattat gattcttctc gcttccggcg
     2521 gcatcgggat gcccgcgttg caggccatgc tgtccaggca ggtagatgac gaccatcagg
     2581 gacagcttca aggatcgctc gcggctctta ccagcctaac ttcgatcatt ggaccgctga
     2641 tcgtcacggc gatttatgcc gcctcggcga gcacatggaa cgggttggca tggattgtag
     2701 gcgccgccct ataccttgtc tgcctccccg cgttgcgtcg cggtgcatgg agccgggcca
     2761 cctcgacctg aatggaagcc ggcggcacct cgctaacgga ttcaccactc caagaattgg
     2821 agccaatcaa ttcttgcgga gaactgtgaa tgcgcaaacc aacccttggc agaacatatc
     2881 catcgcgtcc gccatctcca gcagccgcac gcggcgcatc tcgggcagcg ttgggtcctg
     2941 gccacgggtg cgcatgatcg tgctcctgtc gttgaggacc cggctaggct ggcggggttg
     3001 ccttactggt tagcagaatg aatcaccgat acgcgagcga acgtgaagcg actgctgctg
     3061 caaaacgtct gcgacctgag caacaacatg aatggtcttc ggtttccgtg tttcgtaaag
     3121 tctggaaacg cggaagtccc ctacgtgctg ctgaagttgc ccgcaacaga gagtggaacc
     3181 aaccggtgat accacgatac tatgactgag agtcaacgcc atgagcggcc tcatttctta
     3241 ttctgagtta caacagtccg caccgctgtc cggtagctcc ttccggtggg cgcggggcat
     3301 gactatcgtc gccgcactta tgactgtctt ctttatcatg caactcgtag gacaggtgcc
     3361 ggcagcgccc aacagtcccc cggccacggg gcctgccacc atacccacgc cgaaacaagc
     3421 gccctgcacc attatgttcc ggatctgcat cgcaggatgc tgctggctac cctgtggaac
     3481 acctacatct gtattaacga agcgctaacc gtttttatca ggctctggga ggcagaataa
     3541 atgatcatat cgtcaattat tacctccacg gggagagcct gagcaaactg gcctcaggca
     3601 tttgagaagc acacggtcac actgcttccg gtagtcaata aaccggtaaa ccagcaatag
     3661 acataagcgg ctatttaacg accctgccct gaaccgacga ccgggtcgaa tttgctttcg
     3721 aatttctgcc attcatccgc ttattatcac ttattcaggc gtagcaccag gcgtttaagg
     3781 gcaccaataa ctgccttaaa aaaattacgc cccgccctgc cactcatcgc agtactgttg
     3841 taattcatta agcattctgc cgacatggaa gccatcacag acggcatgat gaacctgaat
     3901 cgccagcggc atcagcacct tgtcgccttg cgtataatat ttgcccatgg tgaaaacggg
     3961 ggcgaagaag ttgtccatat tggccacgtt taaatcaaaa ctggtgaaac tcacccaggg
     4021 attggctgag acgaaaaaca tattctcaat aaacccttta gggaaatagg ccaggttttc
     4081 accgtaacac gccacatctt gcgaatatat gtgtagaaac tgccggaaat cgtcgtggta
     4141 ttcactccag agcgatgaaa acgtttcagt ttgctcatgg aaaacggtgt aacaagggtg
     4201 aacactatcc catatcacca gctcaccgtc tttcattgcc atacgagcct tgctttagtg
     4261 ctaggatgga gtacaaagca cgctctgtac acccagctac ccatgctaaa gtcctgtgtg
     4321 tggctttggt cctccataaa aacatgtcat atgtcagcta gacgtttttt cctgagtctg
     4381 atctgttccc agagatagac tggtagttct ggtttgattt ttccagaact ctctgaaata
     4441 cttgctgcaa agtttcctgt ggattggaaa ttttgccaaa aaacaaaaca aaacaacaaa
     4501 caaacaaaca aaaccaaaca aacccaaaat atccacatga ggaataaatg actttcattc
     4561 acatttaaaa atgccaaaga cattttaata gctttttctt aaaaaattta ttttctaggt
     4621 gtgttatatt gaaggtcatc gggtaattaa tctggccaat gagatgtttg gttacaatgg
     4681 ctgggcacac tccatcaccc agcaaaatgt gggtatgttt ctgtgtgtgc tgcctgcctc
     4741 acactcctta ctgcataact cctccacttg tgctcaagag ggtccagtga gttaggacac
     4801 agggcaggtg ggtttgtttg acagctgagg aacatggatg gggtgcaggg gtcagtatct
     4861 ctccaactac tttcctttcc cattcctaga ttttgttgac ctcaacaatg gcaagttcta
     4921 cgtgggagtc tgtgcatttg taaaggtgca gttaaaggtg aggggctggg gtgccacaac
     4981 ttcctgggag gaccaagtag gcagtgggag ggagtctaga gtggagacca gggatctgac
     5041 tcagccaggg tgcctagaaa ggcagtattc aaacatcctt gctcatctgc ccctcatctg
     5101 tagaaaggat ggatcttagt ttagattgat gtgtgtgtgt ctataacttg acaattgaaa
     5161 atctataatg taacagatat ttacgttata gttcataaca ttagtaaaat tatggtgatg
     5221 aagtagcaag aaaaactact ttatgtttgg cgtgcgtgtg tgtgtcatac aacatgagga
     5281 actgtgttaa agtgtcgtag catagaaggg taagaagccc gcagttagct gtctaggcct
     5341 ctgagtgtct gcagcacagt cttcctcctt ctgcctctta catccgagac gacaggctcg
     5401 agtgtgctac tcaaggcccg ctagcttttt gtattgaatc ttatagagag ctgtagtctt
     5461 cttgcctcca accttgagtc ccaggattat aaggcgcata acgataccac gatatcaaca
     5521 agtttgtaca aaaaagcagg ctggcgccgg aaccgaagtt cctattccga agttcctatt
     5581 ctctagaaag tataggaact tcgaaccctt tcccacacca ccctccacac ttgccccaaa
     5641 cactgccaac tatgtaggag gaaggggttg ggactaacag aagaacccgt tgtggggaag
     5701 ctgttgggag ggtcacttta tgttcttgcc caaggtcagt tgggtggcct gcttctgatg
     5761 aggtggtccc aaggtctggg gtagaaggtg agagggacag gccaccaagg tcagcccccc
     5821 ccccctatcc cataggagcc aggtccctct cctggacagg aagactgaag gggagatgcc
     5881 agagactcag tgaagcctgg ggtaccctat tggagtcctt caaggaaaca aacttggcct
     5941 caccaggcct cagccttggc tcctcctggg aactctactg cccttgggat ccccttgtag
     6001 ttgtgggtta cataggaagg gggacgggat tccccttgac tggctagcct actcttttct
     6061 tcagtcttct ccatctcctc tcacctgtct ctcgaccctt tccctaggat agacttggaa
     6121 aaagataagg ggagaaaaca aatgcaaacg aggccagaaa gattttggct gggcattcct
     6181 tccgctagct tttattggga tcccctagtt tgtgataggc cttttagcta catctgccaa
     6241 tccatctcat tttcacacac acacacacca ctttccttct ggtcagtggg cacatgtcca
     6301 gcctcaagtt tatatcacca cccccaatgc ccaacacttg tatggccttg ggcgggtcat
     6361 cccccccccc acccccagta tctgcaacct caagctagct tgggtgcgtt ggttgtggat
     6421 aagtagctag actccagcaa ccagtaacct ctgccctttc tcctccatga caaccaggtc
     6481 ccaggtcccg aaaaccaaag aagaagaacc ctaacaaaga ggacaagcgg cctcgcacag
     6541 ccttcactgc tgagcagctc cagaggctca aggctgagtt tcagaccaac aggtacctga
     6601 cagagcagcg gcgccagagt ctggcacagg agctcggtac ccggaagatc tggactctag
     6661 agaattccgc ccctctccct cccccccccc taacgttact ggccgaagcc gcttggaata
     6721 aggccggtgt gcgtttgtct atatgttatt ttccaccata ttgccgtctt ttggcaatgt
     6781 gagggcccgg aaacctggcc ctgtcttctt gacgagcatt cctaggggtc tttcccctct
     6841 cgccaaagga atgcaaggtc tgttgaatgt cgtgaaggaa gcagttcctc tggaagcttc
     6901 ttgaagacaa acaacgtctg tagcgaccct ttgcaggcag cggaaccccc cacctggcga
     6961 caggtgcctc tgcggccaaa agccacgtgt ataagataca cctgcaaagg cggcacaacc
     7021 ccagtgccac gttgtgagtt ggatagttgt ggaaagagtc aaatggctct cctcaagcgt
     7081 attcaacaag gggctgaagg atgcccagaa ggtaccccat tgtatgggat ctgatctggg
     7141 gcctcggtgc acatgcttta catgtgttta gtcgaggtta aaaaacgtct aggccccccg
     7201 aaccacgggg acgtggtttt cctttgaaaa acacgatgat aagcttgcca caaccatgga
     7261 agatcccgtc gttttacaac gtcgtgactg ggaaaaccct ggcgttaccc aacttaatcg
     7321 ccttgcagca catccccctt tcgccagctg gcgtaatagc gaagaggccc gcaccgatcg
     7381 cccttcccaa cagttgcgca gcctgaatgg cgaatggcgc tttgcctggt ttccggcacc
     7441 agaagcggtg ccggaaagct ggctggagtg cgatcttcct gaggccgata ctgtcgtcgt
     7501 cccctcaaac tggcagatgc acggttacga tgcgcccatc tacaccaacg tgacctatcc
     7561 cattacggtc aatccgccgt ttgttcccac ggagaatccg acgggttgtt actcgctcac
     7621 atttaatgtt gatgaaagct ggctacagga aggccagacg cgaattattt ttgatggcgt
     7681 taactcggcg tttcatctgt ggtgcaacgg gcgctgggtc ggttacggcc aggacagtcg
     7741 tttgccgtct gaatttgacc tgagcgcatt tttacgcgcc ggagaaaacc gcctcgcggt
     7801 gatggtgctg cgctggagtg acggcagtta tctggaagat caggatatgt ggcggatgag
     7861 cggcattttc cgtgacgtct cgttgctgca taaaccgact acacaaatca gcgatttcca
     7921 tgttgccact cgctttaatg atgatttcag ccgcgctgta ctggaggctg aagttcagat
     7981 gtgcggcgag ttgcgtgact acctacgggt aacagtttct ttatggcagg gtgaaacgca
     8041 ggtcgccagc ggcaccgcgc ctttcggcgg tgaaattatc gatgagcgtg gtggttatgc
     8101 cgatcgcgtc acactacgtc tgaacgtcga aaacccgaaa ctgtggagcg ccgaaatccc
     8161 gaatctctat cgtgcggtgg ttgaactgca caccgccgac ggcacgctga ttgaagcaga
     8221 agcctgcgat gtcggtttcc gcgaggtgcg gattgaaaat ggtctgctgc tgctgaacgg
     8281 caagccgttg ctgattcgag gcgttaaccg tcacgagcat catcctctgc atggtcaggt
     8341 catggatgag cagacgatgg tgcaggatat cctgctgatg aagcagaaca actttaacgc
     8401 cgtgcgctgt tcgcattatc cgaaccatcc gctgtggtac acgctgtgcg accgctacgg
     8461 cctgtatgtg gtggatgaag ccaatattga aacccacggc atggtgccaa tgaatcgtct
     8521 gaccgatgat ccgcgctggc taccggcgat gagcgaacgc gtaacgcgaa tggtgcagcg
     8581 cgatcgtaat cacccgagtg tgatcatctg gtcgctgggg aatgaatcag gccacggcgc
     8641 taatcacgac gcgctgtatc gctggatcaa atctgtcgat ccttcccgcc cggtgcagta
     8701 tgaaggcggc ggagccgaca ccacggccac cgatattatt tgcccgatgt acgcgcgcgt
     8761 ggatgaagac cagcccttcc cggctgtgcc gaaatggtcc atcaaaaaat ggctttcgct
     8821 acctggagag acgcgcccgc tgatcctttg cgaatacgcc cacgcgatgg gtaacagtct
     8881 tggcggtttc gctaaatact ggcaggcgtt tcgtcagtat ccccgtttac agggcggctt
     8941 cgtctgggac tgggtggatc agtcgctgat taaatatgat gaaaacggca acccgtggtc
     9001 ggcttacggc ggtgattttg gcgatacgcc gaacgatcgc cagttctgta tgaacggtct
     9061 ggtctttgcc gaccgcacgc cgcatccagc gctgacggaa gcaaaacacc agcagcagtt
     9121 tttccagttc cgtttatccg ggcaaaccat cgaagtgacc agcgaatacc tgttccgtca
     9181 tagcgataac gagctcctgc actggatggt ggcgctggat ggtaagccgc tggcaagcgg
     9241 tgaagtgcct ctggatgtcg ctccacaagg taaacagttg attgaactgc ctgaactacc
     9301 gcagccggag agcgccgggc aactctggct cacagtacgc gtagtgcaac cgaacgcgac
     9361 cgcatggtca gaagccgggc acatcagcgc ctggcagcag tggcgtctgg cggaaaacct
     9421 cagtgtgacg ctccccgccg cgtcccacgc catcccgcat ctgaccacca gcgaaatgga
     9481 tttttgcatc gagctgggta ataagcgttg gcaatttaac cgccagtcag gctttctttc
     9541 acagatgtgg attggcgata aaaaacaact gctgacgccg ctgcgcgatc agttcacccg
     9601 tgcaccgctg gataacgaca ttggcgtaag tgaagcgacc cgcattgacc ctaacgcctg
     9661 ggtcgaacgc tggaaggcgg cgggccatta ccaggccgaa gcagcgttgt tgcagtgcac
     9721 ggcagataca cttgctgatg cggtgctgat tacgaccgct cacgcgtggc agcatcaggg
     9781 gaaaacctta tttatcagcc ggaaaaccta ccggattgat ggtagtggtc aaatggcgat
     9841 taccgttgat gttgaagtgg cgagcgatac accgcatccg gcgcggattg gcctgaactg
     9901 ccagctggcg caggtagcag agcgggtaaa ctggctcgga ttagggccgc aagaaaacta
     9961 tcccgaccgc cttactgccg cctgttttga ccgctgggat ctgccattgt cagacatgta
    10021 taccccgtac gtcttcccga gcgaaaacgg tctgcgctgc gggacgcgcg aattgaatta
    10081 tggcccacac cagtggcgcg gcgacttcca gttcaacatc agccgctaca gtcaacagca
    10141 actgatggaa accagccatc gccatctgct gcacgcggaa gaaggcacat ggctgaatat
    10201 cgacggtttc catatgggga ttggtggcga cgactcctgg agcccgtcag tatcggcgga
    10261 attccagctg agcgccggtc gctaccatta ccagttggtc tggtgtcaaa aataataata
    10321 accgggcagg ggggatctaa gctctagata agtaatgatc ataatcagcc atatcacatc
    10381 tgtagaggtt ttacttgctt taaaaaacct cccacacctc cccctgaacc tgaaacataa
    10441 aatgaatgca attgttgttg ttaacttgtt tattgcagct tataatggtt acaaataaag
    10501 caatagcatc acaaatttca caaataaagc atttttttca ctgcattcta gttgtggttt
    10561 gtccaaactc atcaatgtat cttatcatgt ctggatccgg aataacttcg tatagcatac
    10621 attatacgaa gttatgttta aacggcgcgc cccggaattc gccttctgca ggagcgtaca
    10681 gaacccaggg ccctggcacc cgtgcagacc ctggcccacc ccacctgggc gctcagtgcc
    10741 caagagatgt ccacacctag gatgtcccgc ggtgggtggg gggcccgaga gacgggcagg
    10801 ccgggggcag gcctggccat gcggggccga accgggcact gcccagcgtg ggcgcggggg
    10861 ccacggcgcg cgcccccagc ccccgggccc agcaccccaa ggcggccaac gccaaaactc
    10921 tccctcctcc tcttcctcaa tctcgctctc gctctttttt tttttcgcaa aaggagggga
    10981 gagggggtaa aaaaatgctg cactgtgcgg cgaagccggt gagtgagcgg cgcggggcca
    11041 atcagcgtgc gccgttccga aagttgcctt ttatggctcg agcggccgcg gcggcgccct
    11101 ataaaaccca gcggcgcgac gcgccaccac cgccgagacc gcgtccgccc cgcgagcaca
    11161 gagcctcgcc tttgccgatc ctctagagtc gagatccgcc gccaccatga ttgaacaaga
    11221 tggattgcac gcaggttctc cggccgcttg ggtggagagg ctattcggct atgactgggc
    11281 acaacagaca atcggctgct ctgatgccgc cgtgttccgg ctgtcagcgc aggggcgccc
    11341 ggttcttttt gtcaagaccg acctgtccgg tgccctgaat gaactgcagg acgaggcagc
    11401 gcggctatcg tggctggcca cgacgggcgt tccttgcgca gctgtgctcg acgttgtcac
    11461 tgaagcggga agggactggc tgctattggg cgaagtgccg gggcaggatc tcctgtcatc
    11521 tcaccttgct cctgccgaga aagtatccat catggctgat gcaatgcggc ggctgcatac
    11581 gcttgatccg gctacctgcc cattcgacca ccaagcgaaa catcgcatcg agcgagcacg
    11641 tactcggatg gaagccggtc ttgtcgatca ggatgatctg gacgaagagc atcaggggct
    11701 cgcgccagcc gaactgttcg ccaggctcaa ggcgcgcatg cccgacggcg aggatctcgt
    11761 cgtgacccat ggcgatgcct gcttgccgaa tatcatggtg gaaaatggcc gcttttctgg
    11821 attcatcgac tgtggccggc tgggtgtggc ggaccgctat caggacatag cgttggctac
    11881 ccgtgatatt gctgaagagc ttggcggcga atgggctgac cgcttcctcg tgctttacgg
    11941 tatcgccgct cccgattcgc agcgcatcgc cttctatcgc cttcttgacg agttcttctg
    12001 agcgggactc tggggttcga aatgaccgac caagcgacgc ccaacctgcc atcacgagat
    12061 ttcgattcca ccgccgcctt ctatgaaagg ttgggcttcg gaatcgtttt ccgggacgcc
    12121 ggctggatga tcctccagcg cggggatctc atgctggagt tcttcgccca ccccccggat
    12181 ctaagctcta gataagtaat gatcataatc agccatatca catctgtaga ggttttactt
    12241 gctttaaaaa acctcccaca cctccccctg aacctgaaac ataaaatgaa tgcaattgtt
    12301 gttgttaact tgtttattgc agcttataat ggttacaaat aaagcaatag catcacaaat
    12361 ttcacaaata aagcattttt ttcactgcat tctagttgtg gtttgtccaa actcatcaat
    12421 gtatcttatc atgtctggat ccgggggtac cgcgtcgaga agttcctatt ccgaagttcc
    12481 tattctctag aaagtatagg aacttcgtcg agataacttc gtatagcata cattatacga
    12541 agttatgtcg agatatctag acccagcttt cttgtacaaa gtggttgata tctctatagt
    12601 cgcagtaggc ggaggtcata tttcctgttg ctgttgtcct actgtattta tgcttgaaaa
    12661 ttccatttat agccccatag cacttccaca cctctgtgtg tgcacatgta tgagtgtgtg
    12721 taaaaacaat tttttttttt agtttaattt ctattgacct taaagcttta gataataaag
    12781 atttggcact gagcacaggc gtctttccag gcagctccaa gacagcactt ctcaaatttg
    12841 atatcttaaa ctgtgtgctg tgtgctcttc agcagtgtcc tgcttccacc gtgcagggtg
    12901 gcttgtttat tttctttctt tcttttgagt gctgttggtc agagaagagg ctgggcagcc
    12961 aagggcagag ctacagcttt ctactccttt tctacttcag gatggttcct atcatgagga
    13021 cgtgggctat ggagttagtg agggcctccg ttcaaaggcc ttgtcactgg agaaggccag
    13081 gaaggaggct gtgactgatg ggctgaagcg agcactcagg tgaggaggga gcaccatctc
    13141 atttcagctc tcatttctaa ggaagtggca cattcacgtg ggtcagaaat ctaaatagca
    13201 tggaaaagat gtctcaggtc atcctgatct catgtttccc tgctctctga gggacgtggt
    13261 tttggtttct gagatggcgc aacgcaatta atgataactt cgtatagcat acattatacg
    13321 aagttatggt ctgagctcgc catcagttca ttgactagca tgcatcgtgg tggagaggca
    13381 aaaataagaa caaacagaag agaccagtgg tccatagtcg cagaggacag atgcccagta
    13441 acctaaccct tccactaacc tggagctcct aaagacgcca tcagttccat actgctcact
    13501 agagatgatg ccctgtgaga ttgtgtgcca tgtcactgct ctgtcctcag agctagtaga
    13561 gtgcagggac attacccaat gaatgaaggt tagggtccgt ttcctctctt gtgtttgcag
    13621 ccctgtggtg ttgtgacagc cagtctgatg ttgtaactga actttcgctt ctttgtcacc
    13681 ataggagttt tgggaatgca cttggaaact gtattctgga caaagactat ctgaggtcac
    13741 taaataagct tccacgacag gtatgttgca ctgaggagct ggctgtcaca gcgtgaggtt
    13801 ctccagtgta tccttgctgt actagctaaa aggagaagtg aggactcagt gtttggcagc
    13861 atctgtactg atgattttgg acttagaagg ttaatgctag cagatgtgtc ctggccaggc
    13921 tttccattgc atctcatgga cagagagctg tggcttggtc tcagaaccag tgcagagcct
    13981 ctgccattgc tgtttgccat acgtgttcag accagccatc tttcttccct tagctctggc
    14041 ggcttggaag tgcacacctc cattctgaca ctgcctacct acctatgggg tcttagcgct
    14101 gtcctctgga gtgtggtgtg cagtaggtgc tgctagagtc acagttaatt gagagggaga
    14161 gctggtatct acctgataga ataaatcatt gccttctctg tctccttggg cttttcacac
    14221 ctaccccatt ctcctattat ggaatccagt
//
