# Supplementary material for: CRISPR-Cas9 enables conditional mutagenesis of challenging loci
Source: Sci Rep. 2016 Sep 1;6:32326. doi: 10.1038/srep32326 (PMC5007477; doi:10.1038/srep32326)
Supplement: Supplementary File 3 [file srep32326-s3.zip › gb/HEP01014_A01_vector.gb]

LOCUS       1015102#L1L2_Bact_P#pAYAC184        14525 bp    dna     circular UNK 
ACCESSION   unknown
SOURCE      Mus musculus
  ORGANISM  Mus musculus
            Eukaryota; Metazoa; Chordata; Craniata; Vertebrata; Euteleostomi;
            Mammalia; Eutheria; Euarchontoglires; Glires; Rodentia;
            Sciurognathi; Muroidea; Muridae; Murinae; Mus.
COMMENT     cassette: L1L2_Bact_P
COMMENT     design_id: 1015102
COMMENT     backbone: pAYAC184
COMMENT     transcript_id: ENSMUST00000109376
FEATURES             Location/Qualifiers
     source          1..4245
                     /mol_type="other DNA"
                     /dnas_title="pacyc184CleanwithGprimers"
                     /organism="Cloning vector pACYC184"
     gene            complement(1..4245)
                     /gene="cat"
     CDS             complement(1..4245)
                     /codon_start=1
                     /gene="cat"
                     /translation="MEKKITGYTTVDISQWHRKEHFEAFQSVAQCTYNQTVQLDITAF
                     LKTVKKNKHKFYPAFIHILARLMNAHPEFRMAMKDGELVIWDSVHPCYTVFHEQTETF
                     SSLWSEYHDDFRQFLHIYSQDVACYGENLAYFPKGFIENMFFVSANPWVSFTSFDLNV
                     ANMDNFFAPVFTMGKYYTQGDKVLMPLAIQVHHAVCDGFHVGRMLNELQQYCDEWQGG
                     A"
                     /product="chloramphenicol acetyltransferase"
                     /note="camR (confers resistance to chloramphenicol)"
                     /label="camR (confers resistance to chloramphenicol)"
     -10_signal      complement(286..291)
                     /note="cat promoter (counter-clockwise); CATATT"
                     /label="cat promoter (counter-clockwise); CATATT"
     -35_signal      complement(309..314)
                     /note="cat promoter (counter-clockwise); ACGTAA"
                     /label="cat promoter (counter-clockwise); ACGTAA"
     rep_origin      complement(848..1393)
                     /note="p15A origin of replication (clockwise) (RNAII -35
                     to RNA/DNA switch point)"
                     /label="p15A origin of replication (clockwise) (RNAII -35
     -35_signal      1505..1510
                     /note="tet promoter (clockwise); TTGACA"
                     /label="tet promoter (clockwise); TTGACA"
     -10_signal      1528..1533
                     /note="tet promoter (clockwise); TTTAAT; transcript start
                     1540"
                     /label="tet promoter (clockwise); TTTAAT; transcript start
     gene            1581..2771
                     /gene="tet"
     CDS             1581..2771
                     /codon_start=1
                     /gene="tet"
                     /translation="MKSNNALIVILGTVTLDAVGIGLVMPVLPGLLRDIVHSDSIASH
                     YGVLLALYALMQFLCAPVLGALSDRFGRRPVLLASLLGATIDYAIMATTPVLWILYAG
                     RIVAGITGATGAVAGAYIADITDGEDRARHFGLMSACFGVGMVAGPVAGGLLGAISLH
                     APFLAAAVLNGLNLLLGCFLMQESHKGERRPMPLRAFNPVSSFRWARGMTIVAALMTV
                     FFIMQLVGQVPAALWVIFGEDRFRWSATMIGLSLAVFGILHALAQAFVTGPATKRFGE
                     KQAIIAGMAADALGYVLLAFATRGWMAFPIMILLASGGIGMPALQAMLSRQVDDDHQG
                     QLQGSLAALTSLTSIIGPLIVTAIYAASASTWNGLAWIVGAALYLVCLPALRRGAWSR
                     ATST"
                     /product="tetracycline efflux protein, class C"
                     /note="tetR (confers resistance to tetracycline)"
                     /label="tetR (confers resistance to tetracycline)"
     misc_feature    complement(1473..1493)
                     /note="5' Gap primer"
                     /label="5' Gap primer"
     misc_feature    3805..3825
                     /note="3' Gap primer"
                     /label="3' Gap primer"
     misc_feature    1494..3804
                     /note="Not in Gap Backbone PCR"
                     /label="Not in Gap Backbone PCR"
     misc_feature    4246..5174
                     /note="5 arm"
                     /label="5 arm"
     misc_feature    5202..5226
                     /note="B1 Gateway"
                     /label="B1 Gateway"
     misc_feature    5239..5286
                     /note="Frt"
                     /label="Frt"
     intron          5287..6161
                     /note="mouse En2 intron"
                     /label="mouse En2 intron"
     misc_feature    6159..6161
                     /note="Splice Acceptor"
                     /label="Splice Acceptor"
     exon            6162..6334
                     /note="mouse En2 exon"
                     /label="mouse En2 exon"
     misc_feature    6346..6939
                     /note="ECMV IRES"
                     /label="ECMV IRES"
     gene            6940..10000
                     /gene="lacZ"
                     /note="lacZ"
                     /label="lacZ"
     misc_feature    10039..10282
                     /note="SV40 polyadenylation site"
                     /label="SV40 polyadenylation site"
     misc_feature    10286..10319
                     /note="loxP"
                     /label="loxP"
     promoter        10346..10865
                     /note="human beta actin promoter"
                     /label="human beta actin promoter"
     gene            10891..11685
                     /gene="NeoR"
                     /note="NeoR"
                     /label="NeoR"
     misc_feature    11885..12126
                     /note="SV40 polyadenylation site"
                     /label="SV40 polyadenylation site"
     misc_feature    12143..12190
                     /note="Frt"
                     /label="Frt"
     misc_feature    12197..12230
                     /note="loxP"
                     /label="loxP"
     misc_feature    6176..6253
                     /note="FCHK std_gpr"
                     /label="FCHK std_gpr"
     misc_feature    12246..12266
                     /note="B2 Gateway"
                     /label="B2 Gateway"
     misc_feature    5175..12296
                     /note="Synthetic Cassette"
                     /label="Synthetic Cassette"
     exon            13006..13163
                     /db_xref="ENSEMBL:ENSMUSE00000963267"
                     /type="targeted"
                     /rank="3"
                     /note="target exon 1 ENSMUSE00000963267"
     exon            12695..12892
                     /db_xref="ENSEMBL:ENSMUSE00000680050"
                     /type="targeted"
                     /rank="2"
                     /note="target exon 2 ENSMUSE00000680050"
     misc_feature    12297..13325
                     /note="Critical Region"
                     /label="Critical Region"
     misc_feature    13349..13382
                     /note="Downstream LoxP"
                     /label="Downstream LoxP"
     misc_feature    13326..13405
                     /note="synthetic loxP region"
                     /label="synthetic loxP region"
     exon            13712..13852
                     /db_xref="ENSEMBL:ENSMUSE00000680043"
                     /rank="4"
                     /note="ENSMUSE00000680043"
                     /label="ENSMUSE00000680043"
     misc_feature    13406..14525
                     /note="3 arm"
                     /label="3 arm"
ORIGIN      
        1 gaattccgga tgagcattca tcaggcgggc aagaatgtga ataaaggccg gataaaactt
       61 gtgcttattt ttctttacgg tctttaaaaa ggccgtaata tccagctgaa cggtctggtt
      121 ataggtacat tgagcaactg actgaaatgc ctcaaaatgt tctttacgat gccattggga
      181 tatatcaacg gtggtatatc cagtgatttt tttctccatt ttagcttcct tagctcctga
      241 aaatctcgat aactcaaaaa atacgcccgg tagtgatctt atttcattat ggtgaaagtt
      301 ggaacctctt acgtgccgat caacgtctca ttttcgccaa aagttggccc agggcttccc
      361 ggtatcaaca gggacaccag gatttattta ttctgcgaag tgatcttccg tcacaggtat
      421 ttattcggcg caaagtgcgt cgggtgatgc tgccaactta ctgatttagt gtatgatggt
      481 gtttttgagg tgctccagtg gcttctgttt ctatcagctg tccctcctgt tcagctactg
      541 acggggtggt gcgtaacggc aaaagcaccg ccggacatca gcgctagcgg agtgtatact
      601 ggcttactat gttggcactg atgagggtgt cagtgaagtg cttcatgtgg caggagaaaa
      661 aaggctgcac cggtgcgtca gcagaatatg tgatacagga tatattccgc ttcctcgctc
      721 actgactcgc tacgctcggt cgttcgactg cggcgagcgg aaatggctta cgaacggggc
      781 ggagatttcc tggaagatgc caggaagata cttaacaggg aagtgagagg gccgcggcaa
      841 agccgttttt ccataggctc cgcccccctg acaagcatca cgaaatctga cgctcaaatc
      901 agtggtggcg aaacccgaca ggactataaa gataccaggc gtttccccct ggcggctccc
      961 tcgtgcgctc tcctgttcct gcctttcggt ttaccggtgt cattccgctg ttatggccgc
     1021 gtttgtctca ttccacgcct gacactcagt tccgggtagg cagttcgctc caagctggac
     1081 tgtatgcacg aaccccccgt tcagtccgac cgctgcgcct tatccggtaa ctatcgtctt
     1141 gagtccaacc cggaaagaca tgcaaaagca ccactggcag cagccactgg taattgattt
     1201 agaggagtta gtcttgaagt catgcgccgg ttaaggctaa actgaaagga caagttttgg
     1261 tgactgcgct cctccaagcc agttacctcg gttcaaagag ttggtagctc agagaacctt
     1321 cgaaaaaccg ccctgcaagg cggttttttc gttttcagag caagagatta cgcgcagacc
     1381 aaaacgatct caagaagatc atcttattaa tcagataaaa tatttctaga tttcagtgca
     1441 atttatctct tcaaatgtag cacctgaagt cagccccata cgatataagt tgtaattctc
     1501 atgtttgaca gcttatcatc gataagcttt aatgcggtag tttatcacag ttaaattgct
     1561 aacgcagtca ggcaccgtgt atgaaatcta acaatgcgct catcgtcatc ctcggcaccg
     1621 tcaccctgga tgctgtaggc ataggcttgg ttatgccggt actgccgggc ctcttgcggg
     1681 atatcgtcca ttccgacagc atcgccagtc actatggcgt gctgctagcg ctatatgcgt
     1741 tgatgcaatt tctatgcgca cccgttctcg gagcactgtc cgaccgcttt ggccgccgcc
     1801 cagtcctgct cgcttcgcta cttggagcca ctatcgacta cgcgatcatg gcgaccacac
     1861 ccgtcctgtg gatcctctac gccggacgca tcgtggccgg catcaccggc gccacaggtg
     1921 cggttgctgg cgcctatatc gccgacatca ccgatgggga agatcgggct cgccacttcg
     1981 ggctcatgag cgcttgtttc ggcgtgggta tggtggcagg ccccgtggcc gggggactgt
     2041 tgggcgccat ctccttgcat gcaccattcc ttgcggcggc ggtgctcaac ggcctcaacc
     2101 tactactggg ctgcttccta atgcaggagt cgcataaggg agagcgtcga ccgatgccct
     2161 tgagagcctt caacccagtc agctccttcc ggtgggcgcg gggcatgact atcgtcgccg
     2221 cacttatgac tgtcttcttt atcatgcaac tcgtaggaca ggtgccggca gcgctctggg
     2281 tcattttcgg cgaggaccgc tttcgctgga gcgcgacgat gatcggcctg tcgcttgcgg
     2341 tattcggaat cttgcacgcc ctcgctcaag ccttcgtcac tggtcccgcc accaaacgtt
     2401 tcggcgagaa gcaggccatt atcgccggca tggcggccga cgcgctgggc tacgtcttgc
     2461 tggcgttcgc gacgcgaggc tggatggcct tccccattat gattcttctc gcttccggcg
     2521 gcatcgggat gcccgcgttg caggccatgc tgtccaggca ggtagatgac gaccatcagg
     2581 gacagcttca aggatcgctc gcggctctta ccagcctaac ttcgatcatt ggaccgctga
     2641 tcgtcacggc gatttatgcc gcctcggcga gcacatggaa cgggttggca tggattgtag
     2701 gcgccgccct ataccttgtc tgcctccccg cgttgcgtcg cggtgcatgg agccgggcca
     2761 cctcgacctg aatggaagcc ggcggcacct cgctaacgga ttcaccactc caagaattgg
     2821 agccaatcaa ttcttgcgga gaactgtgaa tgcgcaaacc aacccttggc agaacatatc
     2881 catcgcgtcc gccatctcca gcagccgcac gcggcgcatc tcgggcagcg ttgggtcctg
     2941 gccacgggtg cgcatgatcg tgctcctgtc gttgaggacc cggctaggct ggcggggttg
     3001 ccttactggt tagcagaatg aatcaccgat acgcgagcga acgtgaagcg actgctgctg
     3061 caaaacgtct gcgacctgag caacaacatg aatggtcttc ggtttccgtg tttcgtaaag
     3121 tctggaaacg cggaagtccc ctacgtgctg ctgaagttgc ccgcaacaga gagtggaacc
     3181 aaccggtgat accacgatac tatgactgag agtcaacgcc atgagcggcc tcatttctta
     3241 ttctgagtta caacagtccg caccgctgtc cggtagctcc ttccggtggg cgcggggcat
     3301 gactatcgtc gccgcactta tgactgtctt ctttatcatg caactcgtag gacaggtgcc
     3361 ggcagcgccc aacagtcccc cggccacggg gcctgccacc atacccacgc cgaaacaagc
     3421 gccctgcacc attatgttcc ggatctgcat cgcaggatgc tgctggctac cctgtggaac
     3481 acctacatct gtattaacga agcgctaacc gtttttatca ggctctggga ggcagaataa
     3541 atgatcatat cgtcaattat tacctccacg gggagagcct gagcaaactg gcctcaggca
     3601 tttgagaagc acacggtcac actgcttccg gtagtcaata aaccggtaaa ccagcaatag
     3661 acataagcgg ctatttaacg accctgccct gaaccgacga ccgggtcgaa tttgctttcg
     3721 aatttctgcc attcatccgc ttattatcac ttattcaggc gtagcaccag gcgtttaagg
     3781 gcaccaataa ctgccttaaa aaaattacgc cccgccctgc cactcatcgc agtactgttg
     3841 taattcatta agcattctgc cgacatggaa gccatcacag acggcatgat gaacctgaat
     3901 cgccagcggc atcagcacct tgtcgccttg cgtataatat ttgcccatgg tgaaaacggg
     3961 ggcgaagaag ttgtccatat tggccacgtt taaatcaaaa ctggtgaaac tcacccaggg
     4021 attggctgag acgaaaaaca tattctcaat aaacccttta gggaaatagg ccaggttttc
     4081 accgtaacac gccacatctt gcgaatatat gtgtagaaac tgccggaaat cgtcgtggta
     4141 ttcactccag agcgatgaaa acgtttcagt ttgctcatgg aaaacggtgt aacaagggtg
     4201 aacactatcc catatcacca gctcaccgtc tttcattgcc atacgtggtt ccctttcaca
     4261 gggcatcttt ttttctcata ttggagcacc ctaaaattgc tgtgaataat aaacttttga
     4321 aaactaagcc ttctaggcca gagtggcatt gaaaggaaaa gtgaatacat tttaagattt
     4381 ctggcaggtt aaaccaacta aaaggaaatt ttctttaaga tgaagcctac aagttattga
     4441 tgtcaaggcg acccagagat gaaaaacggc cgcacaaatt acagcgaaaa gatggatagt
     4501 cagctgagag ctcagtagtt aagagcccac actgctccgg cagagggtct ggacttgatt
     4561 ccagacacgt gtgaagggag gttcacagct gcctatgacc gtagctccag gaggatgcaa
     4621 cgccctcttc ccgtctccat ggttcatctg gacccacatg ctcccatgca tagacacaca
     4681 taatccatga aattagaaat aaaaaacaga tatttttaaa aggttaggtt ttgttcccac
     4741 attaggttcc aagtctcctg gaggcaggta caaagctgta tttgtttgtt tgtctgttgg
     4801 ttgttgtttt taaaagctat attttggtca ttgtccacat gagtagattc ccaacttaaa
     4861 aaaataacaa gcacttcaca gtttcacagg cgtgcagaaa gaaccagaac attgtttgtc
     4921 tttagattca ggggtccaga atgaactcaa gtaagatgtt tcttttaact tcattaacaa
     4981 ctgaagcttt tacatataaa tgaagacatt taaaaaaaag atattaagaa ataaaatatt
     5041 agttaagaat catgttcctt ataaataaga cttctttttt cataagtcta aatagtgtat
     5101 tgctggaagg ccattctccc tagtttctgt gatgtcatag ctggtgttta aaggctgatg
     5161 ggtgggaagt aaacaaggcg cataacgata ccacgatatc aacaagtttg tacaaaaaag
     5221 caggctggcg ccggaaccga agttcctatt ccgaagttcc tattctctag aaagtatagg
     5281 aacttcgaac cctttcccac accaccctcc acacttgccc caaacactgc caactatgta
     5341 ggaggaaggg gttgggacta acagaagaac ccgttgtggg gaagctgttg ggagggtcac
     5401 tttatgttct tgcccaaggt cagttgggtg gcctgcttct gatgaggtgg tcccaaggtc
     5461 tggggtagaa ggtgagaggg acaggccacc aaggtcagcc ccccccccct atcccatagg
     5521 agccaggtcc ctctcctgga caggaagact gaaggggaga tgccagagac tcagtgaagc
     5581 ctggggtacc ctattggagt ccttcaagga aacaaacttg gcctcaccag gcctcagcct
     5641 tggctcctcc tgggaactct actgcccttg ggatcccctt gtagttgtgg gttacatagg
     5701 aagggggacg ggattcccct tgactggcta gcctactctt ttcttcagtc ttctccatct
     5761 cctctcacct gtctctcgac cctttcccta ggatagactt ggaaaaagat aaggggagaa
     5821 aacaaatgca aacgaggcca gaaagatttt ggctgggcat tccttccgct agcttttatt
     5881 gggatcccct agtttgtgat aggcctttta gctacatctg ccaatccatc tcattttcac
     5941 acacacacac accactttcc ttctggtcag tgggcacatg tccagcctca agtttatatc
     6001 accaccccca atgcccaaca cttgtatggc cttgggcggg tcatcccccc ccccaccccc
     6061 agtatctgca acctcaagct agcttgggtg cgttggttgt ggataagtag ctagactcca
     6121 gcaaccagta acctctgccc tttctcctcc atgacaacca ggtcccaggt cccgaaaacc
     6181 aaagaagaag aaccctaaca aagaggacaa gcggcctcgc acagccttca ctgctgagca
     6241 gctccagagg ctcaaggctg agtttcagac caacaggtac ctgacagagc agcggcgcca
     6301 gagtctggca caggagctcg gtacccggaa gatctggact ctagagaatt ccgcccctct
     6361 ccctcccccc cccctaacgt tactggccga agccgcttgg aataaggccg gtgtgcgttt
     6421 gtctatatgt tattttccac catattgccg tcttttggca atgtgagggc ccggaaacct
     6481 ggccctgtct tcttgacgag cattcctagg ggtctttccc ctctcgccaa aggaatgcaa
     6541 ggtctgttga atgtcgtgaa ggaagcagtt cctctggaag cttcttgaag acaaacaacg
     6601 tctgtagcga ccctttgcag gcagcggaac cccccacctg gcgacaggtg cctctgcggc
     6661 caaaagccac gtgtataaga tacacctgca aaggcggcac aaccccagtg ccacgttgtg
     6721 agttggatag ttgtggaaag agtcaaatgg ctctcctcaa gcgtattcaa caaggggctg
     6781 aaggatgccc agaaggtacc ccattgtatg ggatctgatc tggggcctcg gtgcacatgc
     6841 tttacatgtg tttagtcgag gttaaaaaac gtctaggccc cccgaaccac ggggacgtgg
     6901 ttttcctttg aaaaacacga tgataagctt gccacaacca tggaagatcc cgtcgtttta
     6961 caacgtcgtg actgggaaaa ccctggcgtt acccaactta atcgccttgc agcacatccc
     7021 cctttcgcca gctggcgtaa tagcgaagag gcccgcaccg atcgcccttc ccaacagttg
     7081 cgcagcctga atggcgaatg gcgctttgcc tggtttccgg caccagaagc ggtgccggaa
     7141 agctggctgg agtgcgatct tcctgaggcc gatactgtcg tcgtcccctc aaactggcag
     7201 atgcacggtt acgatgcgcc catctacacc aacgtgacct atcccattac ggtcaatccg
     7261 ccgtttgttc ccacggagaa tccgacgggt tgttactcgc tcacatttaa tgttgatgaa
     7321 agctggctac aggaaggcca gacgcgaatt atttttgatg gcgttaactc ggcgtttcat
     7381 ctgtggtgca acgggcgctg ggtcggttac ggccaggaca gtcgtttgcc gtctgaattt
     7441 gacctgagcg catttttacg cgccggagaa aaccgcctcg cggtgatggt gctgcgctgg
     7501 agtgacggca gttatctgga agatcaggat atgtggcgga tgagcggcat tttccgtgac
     7561 gtctcgttgc tgcataaacc gactacacaa atcagcgatt tccatgttgc cactcgcttt
     7621 aatgatgatt tcagccgcgc tgtactggag gctgaagttc agatgtgcgg cgagttgcgt
     7681 gactacctac gggtaacagt ttctttatgg cagggtgaaa cgcaggtcgc cagcggcacc
     7741 gcgcctttcg gcggtgaaat tatcgatgag cgtggtggtt atgccgatcg cgtcacacta
     7801 cgtctgaacg tcgaaaaccc gaaactgtgg agcgccgaaa tcccgaatct ctatcgtgcg
     7861 gtggttgaac tgcacaccgc cgacggcacg ctgattgaag cagaagcctg cgatgtcggt
     7921 ttccgcgagg tgcggattga aaatggtctg ctgctgctga acggcaagcc gttgctgatt
     7981 cgaggcgtta accgtcacga gcatcatcct ctgcatggtc aggtcatgga tgagcagacg
     8041 atggtgcagg atatcctgct gatgaagcag aacaacttta acgccgtgcg ctgttcgcat
     8101 tatccgaacc atccgctgtg gtacacgctg tgcgaccgct acggcctgta tgtggtggat
     8161 gaagccaata ttgaaaccca cggcatggtg ccaatgaatc gtctgaccga tgatccgcgc
     8221 tggctaccgg cgatgagcga acgcgtaacg cgaatggtgc agcgcgatcg taatcacccg
     8281 agtgtgatca tctggtcgct ggggaatgaa tcaggccacg gcgctaatca cgacgcgctg
     8341 tatcgctgga tcaaatctgt cgatccttcc cgcccggtgc agtatgaagg cggcggagcc
     8401 gacaccacgg ccaccgatat tatttgcccg atgtacgcgc gcgtggatga agaccagccc
     8461 ttcccggctg tgccgaaatg gtccatcaaa aaatggcttt cgctacctgg agagacgcgc
     8521 ccgctgatcc tttgcgaata cgcccacgcg atgggtaaca gtcttggcgg tttcgctaaa
     8581 tactggcagg cgtttcgtca gtatccccgt ttacagggcg gcttcgtctg ggactgggtg
     8641 gatcagtcgc tgattaaata tgatgaaaac ggcaacccgt ggtcggctta cggcggtgat
     8701 tttggcgata cgccgaacga tcgccagttc tgtatgaacg gtctggtctt tgccgaccgc
     8761 acgccgcatc cagcgctgac ggaagcaaaa caccagcagc agtttttcca gttccgttta
     8821 tccgggcaaa ccatcgaagt gaccagcgaa tacctgttcc gtcatagcga taacgagctc
     8881 ctgcactgga tggtggcgct ggatggtaag ccgctggcaa gcggtgaagt gcctctggat
     8941 gtcgctccac aaggtaaaca gttgattgaa ctgcctgaac taccgcagcc ggagagcgcc
     9001 gggcaactct ggctcacagt acgcgtagtg caaccgaacg cgaccgcatg gtcagaagcc
     9061 gggcacatca gcgcctggca gcagtggcgt ctggcggaaa acctcagtgt gacgctcccc
     9121 gccgcgtccc acgccatccc gcatctgacc accagcgaaa tggatttttg catcgagctg
     9181 ggtaataagc gttggcaatt taaccgccag tcaggctttc tttcacagat gtggattggc
     9241 gataaaaaac aactgctgac gccgctgcgc gatcagttca cccgtgcacc gctggataac
     9301 gacattggcg taagtgaagc gacccgcatt gaccctaacg cctgggtcga acgctggaag
     9361 gcggcgggcc attaccaggc cgaagcagcg ttgttgcagt gcacggcaga tacacttgct
     9421 gatgcggtgc tgattacgac cgctcacgcg tggcagcatc aggggaaaac cttatttatc
     9481 agccggaaaa cctaccggat tgatggtagt ggtcaaatgg cgattaccgt tgatgttgaa
     9541 gtggcgagcg atacaccgca tccggcgcgg attggcctga actgccagct ggcgcaggta
     9601 gcagagcggg taaactggct cggattaggg ccgcaagaaa actatcccga ccgccttact
     9661 gccgcctgtt ttgaccgctg ggatctgcca ttgtcagaca tgtatacccc gtacgtcttc
     9721 ccgagcgaaa acggtctgcg ctgcgggacg cgcgaattga attatggccc acaccagtgg
     9781 cgcggcgact tccagttcaa catcagccgc tacagtcaac agcaactgat ggaaaccagc
     9841 catcgccatc tgctgcacgc ggaagaaggc acatggctga atatcgacgg tttccatatg
     9901 gggattggtg gcgacgactc ctggagcccg tcagtatcgg cggaattcca gctgagcgcc
     9961 ggtcgctacc attaccagtt ggtctggtgt caaaaataat aataaccggg caggggggat
    10021 ctaagctcta gataagtaat gatcataatc agccatatca catctgtaga ggttttactt
    10081 gctttaaaaa acctcccaca cctccccctg aacctgaaac ataaaatgaa tgcaattgtt
    10141 gttgttaact tgtttattgc agcttataat ggttacaaat aaagcaatag catcacaaat
    10201 ttcacaaata aagcattttt ttcactgcat tctagttgtg gtttgtccaa actcatcaat
    10261 gtatcttatc atgtctggat ccggaataac ttcgtatagc atacattata cgaagttatg
    10321 tttaaacggc gcgccccgga attcgccttc tgcaggagcg tacagaaccc agggccctgg
    10381 cacccgtgca gaccctggcc caccccacct gggcgctcag tgcccaagag atgtccacac
    10441 ctaggatgtc ccgcggtggg tggggggccc gagagacggg caggccgggg gcaggcctgg
    10501 ccatgcgggg ccgaaccggg cactgcccag cgtgggcgcg ggggccacgg cgcgcgcccc
    10561 cagcccccgg gcccagcacc ccaaggcggc caacgccaaa actctccctc ctcctcttcc
    10621 tcaatctcgc tctcgctctt tttttttttc gcaaaaggag gggagagggg gtaaaaaaat
    10681 gctgcactgt gcggcgaagc cggtgagtga gcggcgcggg gccaatcagc gtgcgccgtt
    10741 ccgaaagttg ccttttatgg ctcgagcggc cgcggcggcg ccctataaaa cccagcggcg
    10801 cgacgcgcca ccaccgccga gaccgcgtcc gccccgcgag cacagagcct cgcctttgcc
    10861 gatcctctag agtcgagatc cgccgccacc atgattgaac aagatggatt gcacgcaggt
    10921 tctccggccg cttgggtgga gaggctattc ggctatgact gggcacaaca gacaatcggc
    10981 tgctctgatg ccgccgtgtt ccggctgtca gcgcaggggc gcccggttct ttttgtcaag
    11041 accgacctgt ccggtgccct gaatgaactg caggacgagg cagcgcggct atcgtggctg
    11101 gccacgacgg gcgttccttg cgcagctgtg ctcgacgttg tcactgaagc gggaagggac
    11161 tggctgctat tgggcgaagt gccggggcag gatctcctgt catctcacct tgctcctgcc
    11221 gagaaagtat ccatcatggc tgatgcaatg cggcggctgc atacgcttga tccggctacc
    11281 tgcccattcg accaccaagc gaaacatcgc atcgagcgag cacgtactcg gatggaagcc
    11341 ggtcttgtcg atcaggatga tctggacgaa gagcatcagg ggctcgcgcc agccgaactg
    11401 ttcgccaggc tcaaggcgcg catgcccgac ggcgaggatc tcgtcgtgac ccatggcgat
    11461 gcctgcttgc cgaatatcat ggtggaaaat ggccgctttt ctggattcat cgactgtggc
    11521 cggctgggtg tggcggaccg ctatcaggac atagcgttgg ctacccgtga tattgctgaa
    11581 gagcttggcg gcgaatgggc tgaccgcttc ctcgtgcttt acggtatcgc cgctcccgat
    11641 tcgcagcgca tcgccttcta tcgccttctt gacgagttct tctgagcggg actctggggt
    11701 tcgaaatgac cgaccaagcg acgcccaacc tgccatcacg agatttcgat tccaccgccg
    11761 ccttctatga aaggttgggc ttcggaatcg ttttccggga cgccggctgg atgatcctcc
    11821 agcgcgggga tctcatgctg gagttcttcg cccacccccc ggatctaagc tctagataag
    11881 taatgatcat aatcagccat atcacatctg tagaggtttt acttgcttta aaaaacctcc
    11941 cacacctccc cctgaacctg aaacataaaa tgaatgcaat tgttgttgtt aacttgttta
    12001 ttgcagctta taatggttac aaataaagca atagcatcac aaatttcaca aataaagcat
    12061 ttttttcact gcattctagt tgtggtttgt ccaaactcat caatgtatct tatcatgtct
    12121 ggatccgggg gtaccgcgtc gagaagttcc tattccgaag ttcctattct ctagaaagta
    12181 taggaacttc gtcgagataa cttcgtatag catacattat acgaagttat gtcgagatat
    12241 ctagacccag ctttcttgta caaagtggtt gatatctcta tagtcgcagt aggcggtttc
    12301 tctgaatgtc cagtaagaag agaagggcta cccagtcttt ttaggattta tttatttatg
    12361 ttttttggct gtttgttttg tttttaatat gtgagtgtcc tgtcagcacg tatatttgca
    12421 tgccaaaaga gggcatcaga ttccattgta gatggttgtg atccaccatg tggttactgg
    12481 gaatcgaact caagacctcc tctggaagag cagccagtgc tcttaactgc agagtcgttg
    12541 ttccaaggat tggccagtct tgatgcacag tctggaaaaa aatcttactc ttactgattc
    12601 ctagtgttct gaatgacgca aacccggaga aaaggacacc caggtcctag gacatccaac
    12661 tgttaattct gctgccctac tctgtgaacc acaggtcctt ctgctgaact actctgtgaa
    12721 ccacaggtcc ttctgagggc ggccctccca tgaagctgac ataaccacac ctggccccca
    12781 cgctcacctg cacagttttc ttgggagatg aagctgcttg gcctctctct actcgcagtg
    12841 accattctgc tttgctgtaa catggctcga cctgaaataa agaagaagaa cggtgaggca
    12901 cggtgttcct ggggtggctt gggtcgggga accttccctc tgagaagtcc aaggaactcc
    12961 ttggtacttc gctcccaaga ctcatcttgt gatattcttc cgcagttttt tccaaacctg
    13021 gctattgccc agagtatcgg gttccctgcc cctttgtcct tatacctaaa tgcaggcgtg
    13081 ataaaggctg caaggacgcc ctgaagtgtt gcttcttcta ctgccagatg cgctgtgtgg
    13141 atccatggga gagcccagaa taggtgagcg gcccccaaga cgctatttgc cacgctcctt
    13201 ctagaaatgc gtgtggagtc aaaggcagct gcgatctgtc tgtatctcta gacagcatgg
    13261 caatcagagc atctaaatta attagaatta tccagagatt gtcctcattc ccagaaaagg
    13321 catccgagat ggcgcaacgc aattaatgat aacttcgtat agcatacatt atacgaagtt
    13381 atggtctgag ctcgccatca gttcaataat ttccaagctt cccaactgct actgaatgtt
    13441 tcttaggcgt attttcagtg gcctcttttc acatcttata gcaacgaagc atttcacact
    13501 ataccttaaa ttataaaggg atttttttga aatcataatt tcttacttgg cacttacgga
    13561 agcacttact cttagccctt aattcgctgc cagcacacct cggtgttcat ggaacgagaa
    13621 cacgtagcat gatccagagc atggtgacca ggtgacccag aaccacgtct ccagcatggt
    13681 ttacatctgt tcttatctct gttctttcta gacaaaccgg agaaaacaca tgtgattcag
    13741 tttcagtcga ggatagccgg cctctgtttc ctcctccgag aggcccatcc tgaaactaaa
    13801 gattaagtgc ttgttaatat gagtacaaaa taaaggaata aagtgttgtg tatttgtttg
    13861 ttttctgttg caattaaaaa aaatacctta atctgggact ttacaaatac ggaagtttta
    13921 caacccgcac tgcaaaatat acttgaaaga atgcccacgc cgggcgtggt ggcgcaggcc
    13981 tttaatccca gcacttggga ggcagaggca ggcagatttc tgagttcgag gccagcctgg
    14041 tctacagagt gagttccagg acagccagaa ctacacagag aaaccctgtc tcaaaaaaca
    14101 acaacaacaa aaaaaggtat gacaattgta aatgcataca ctcaaaacac tgagacaccc
    14161 aatttcaaat aacaaacaat aagagggcaa gctaagtcag atgggtccag acagaatggt
    14221 agggagggat tttatacccg actctcagcc acactcaaag tcaaaaagaa actgcagagt
    14281 taaactatcc tggaaatcaa atagacttaa caggtatcta taggatattc aacacaatca
    14341 aatttatttt cagcagaatt atctaaaata ggctgtattg tgggtcacaa agcaaacctt
    14401 aataaataaa aagtaactaa aataatttcg tgtgtattgt cagatcacag tacagagaaa
    14461 ccggaggtca ggagctgtgc ccaaagactc tgggatactt tcttgagtag agagatgagg
    14521 gggag
//
