# Supplementary material for: CRISPR-Cas9 enables conditional mutagenesis of challenging loci
Source: Sci Rep. 2016 Sep 1;6:32326. doi: 10.1038/srep32326 (PMC5007477; doi:10.1038/srep32326)
Supplement: Supplementary File 3 [file srep32326-s3.zip › gb/HEP01014_A02_vector.gb]

LOCUS       1014379#L1L2_Bact_P#pAYAC184        14293 bp    dna     circular UNK 
ACCESSION   unknown
SOURCE      Mus musculus
  ORGANISM  Mus musculus
            Eukaryota; Metazoa; Chordata; Craniata; Vertebrata; Euteleostomi;
            Mammalia; Eutheria; Euarchontoglires; Glires; Rodentia;
            Sciurognathi; Muroidea; Muridae; Murinae; Mus.
COMMENT     cassette: L1L2_Bact_P
COMMENT     design_id: 1014379
COMMENT     backbone: pAYAC184
COMMENT     transcript_id: ENSMUST00000086795
FEATURES             Location/Qualifiers
     source          1..4245
                     /mol_type="other DNA"
                     /dnas_title="pacyc184CleanwithGprimers"
                     /organism="Cloning vector pACYC184"
     gene            complement(1..4245)
                     /gene="cat"
     CDS             complement(1..4245)
                     /codon_start=1
                     /gene="cat"
                     /translation="MEKKITGYTTVDISQWHRKEHFEAFQSVAQCTYNQTVQLDITAF
                     LKTVKKNKHKFYPAFIHILARLMNAHPEFRMAMKDGELVIWDSVHPCYTVFHEQTETF
                     SSLWSEYHDDFRQFLHIYSQDVACYGENLAYFPKGFIENMFFVSANPWVSFTSFDLNV
                     ANMDNFFAPVFTMGKYYTQGDKVLMPLAIQVHHAVCDGFHVGRMLNELQQYCDEWQGG
                     A"
                     /product="chloramphenicol acetyltransferase"
                     /note="camR (confers resistance to chloramphenicol)"
                     /label="camR (confers resistance to chloramphenicol)"
     -10_signal      complement(286..291)
                     /note="cat promoter (counter-clockwise); CATATT"
                     /label="cat promoter (counter-clockwise); CATATT"
     -35_signal      complement(309..314)
                     /note="cat promoter (counter-clockwise); ACGTAA"
                     /label="cat promoter (counter-clockwise); ACGTAA"
     rep_origin      complement(848..1393)
                     /note="p15A origin of replication (clockwise) (RNAII -35
                     to RNA/DNA switch point)"
                     /label="p15A origin of replication (clockwise) (RNAII -35
     -35_signal      1505..1510
                     /note="tet promoter (clockwise); TTGACA"
                     /label="tet promoter (clockwise); TTGACA"
     -10_signal      1528..1533
                     /note="tet promoter (clockwise); TTTAAT; transcript start
                     1540"
                     /label="tet promoter (clockwise); TTTAAT; transcript start
     gene            1581..2771
                     /gene="tet"
     CDS             1581..2771
                     /codon_start=1
                     /gene="tet"
                     /translation="MKSNNALIVILGTVTLDAVGIGLVMPVLPGLLRDIVHSDSIASH
                     YGVLLALYALMQFLCAPVLGALSDRFGRRPVLLASLLGATIDYAIMATTPVLWILYAG
                     RIVAGITGATGAVAGAYIADITDGEDRARHFGLMSACFGVGMVAGPVAGGLLGAISLH
                     APFLAAAVLNGLNLLLGCFLMQESHKGERRPMPLRAFNPVSSFRWARGMTIVAALMTV
                     FFIMQLVGQVPAALWVIFGEDRFRWSATMIGLSLAVFGILHALAQAFVTGPATKRFGE
                     KQAIIAGMAADALGYVLLAFATRGWMAFPIMILLASGGIGMPALQAMLSRQVDDDHQG
                     QLQGSLAALTSLTSIIGPLIVTAIYAASASTWNGLAWIVGAALYLVCLPALRRGAWSR
                     ATST"
                     /product="tetracycline efflux protein, class C"
                     /note="tetR (confers resistance to tetracycline)"
                     /label="tetR (confers resistance to tetracycline)"
     misc_feature    complement(1473..1493)
                     /note="5' Gap primer"
                     /label="5' Gap primer"
     misc_feature    3805..3825
                     /note="3' Gap primer"
                     /label="3' Gap primer"
     misc_feature    1494..3804
                     /note="Not in Gap Backbone PCR"
                     /label="Not in Gap Backbone PCR"
     misc_feature    4246..5258
                     /note="5 arm"
                     /label="5 arm"
     misc_feature    5286..5310
                     /note="B1 Gateway"
                     /label="B1 Gateway"
     misc_feature    5323..5370
                     /note="Frt"
                     /label="Frt"
     intron          5371..6245
                     /note="mouse En2 intron"
                     /label="mouse En2 intron"
     misc_feature    6243..6245
                     /note="Splice Acceptor"
                     /label="Splice Acceptor"
     exon            6246..6418
                     /note="mouse En2 exon"
                     /label="mouse En2 exon"
     misc_feature    6430..7023
                     /note="ECMV IRES"
                     /label="ECMV IRES"
     gene            7024..10084
                     /gene="lacZ"
                     /note="lacZ"
                     /label="lacZ"
     misc_feature    10123..10366
                     /note="SV40 polyadenylation site"
                     /label="SV40 polyadenylation site"
     misc_feature    10370..10403
                     /note="loxP"
                     /label="loxP"
     promoter        10430..10949
                     /note="human beta actin promoter"
                     /label="human beta actin promoter"
     gene            10975..11769
                     /gene="NeoR"
                     /note="NeoR"
                     /label="NeoR"
     misc_feature    11969..12210
                     /note="SV40 polyadenylation site"
                     /label="SV40 polyadenylation site"
     misc_feature    12227..12274
                     /note="Frt"
                     /label="Frt"
     misc_feature    12281..12314
                     /note="loxP"
                     /label="loxP"
     misc_feature    6260..6337
                     /note="FCHK std_gpr"
                     /label="FCHK std_gpr"
     misc_feature    12330..12350
                     /note="B2 Gateway"
                     /label="B2 Gateway"
     misc_feature    5259..12380
                     /note="Synthetic Cassette"
                     /label="Synthetic Cassette"
     exon            12772..12997
                     /db_xref="ENSEMBL:ENSMUSE00000314727"
                     /type="targeted"
                     /rank="2"
                     /note="target exon 1 ENSMUSE00000314727"
     misc_feature    12381..13186
                     /note="Critical Region"
                     /label="Critical Region"
     misc_feature    13210..13243
                     /note="Downstream LoxP"
                     /label="Downstream LoxP"
     misc_feature    13187..13266
                     /note="synthetic loxP region"
                     /label="synthetic loxP region"
     misc_feature    13267..14293
                     /note="3 arm"
                     /label="3 arm"
ORIGIN      
        1 gaattccgga tgagcattca tcaggcgggc aagaatgtga ataaaggccg gataaaactt
       61 gtgcttattt ttctttacgg tctttaaaaa ggccgtaata tccagctgaa cggtctggtt
      121 ataggtacat tgagcaactg actgaaatgc ctcaaaatgt tctttacgat gccattggga
      181 tatatcaacg gtggtatatc cagtgatttt tttctccatt ttagcttcct tagctcctga
      241 aaatctcgat aactcaaaaa atacgcccgg tagtgatctt atttcattat ggtgaaagtt
      301 ggaacctctt acgtgccgat caacgtctca ttttcgccaa aagttggccc agggcttccc
      361 ggtatcaaca gggacaccag gatttattta ttctgcgaag tgatcttccg tcacaggtat
      421 ttattcggcg caaagtgcgt cgggtgatgc tgccaactta ctgatttagt gtatgatggt
      481 gtttttgagg tgctccagtg gcttctgttt ctatcagctg tccctcctgt tcagctactg
      541 acggggtggt gcgtaacggc aaaagcaccg ccggacatca gcgctagcgg agtgtatact
      601 ggcttactat gttggcactg atgagggtgt cagtgaagtg cttcatgtgg caggagaaaa
      661 aaggctgcac cggtgcgtca gcagaatatg tgatacagga tatattccgc ttcctcgctc
      721 actgactcgc tacgctcggt cgttcgactg cggcgagcgg aaatggctta cgaacggggc
      781 ggagatttcc tggaagatgc caggaagata cttaacaggg aagtgagagg gccgcggcaa
      841 agccgttttt ccataggctc cgcccccctg acaagcatca cgaaatctga cgctcaaatc
      901 agtggtggcg aaacccgaca ggactataaa gataccaggc gtttccccct ggcggctccc
      961 tcgtgcgctc tcctgttcct gcctttcggt ttaccggtgt cattccgctg ttatggccgc
     1021 gtttgtctca ttccacgcct gacactcagt tccgggtagg cagttcgctc caagctggac
     1081 tgtatgcacg aaccccccgt tcagtccgac cgctgcgcct tatccggtaa ctatcgtctt
     1141 gagtccaacc cggaaagaca tgcaaaagca ccactggcag cagccactgg taattgattt
     1201 agaggagtta gtcttgaagt catgcgccgg ttaaggctaa actgaaagga caagttttgg
     1261 tgactgcgct cctccaagcc agttacctcg gttcaaagag ttggtagctc agagaacctt
     1321 cgaaaaaccg ccctgcaagg cggttttttc gttttcagag caagagatta cgcgcagacc
     1381 aaaacgatct caagaagatc atcttattaa tcagataaaa tatttctaga tttcagtgca
     1441 atttatctct tcaaatgtag cacctgaagt cagccccata cgatataagt tgtaattctc
     1501 atgtttgaca gcttatcatc gataagcttt aatgcggtag tttatcacag ttaaattgct
     1561 aacgcagtca ggcaccgtgt atgaaatcta acaatgcgct catcgtcatc ctcggcaccg
     1621 tcaccctgga tgctgtaggc ataggcttgg ttatgccggt actgccgggc ctcttgcggg
     1681 atatcgtcca ttccgacagc atcgccagtc actatggcgt gctgctagcg ctatatgcgt
     1741 tgatgcaatt tctatgcgca cccgttctcg gagcactgtc cgaccgcttt ggccgccgcc
     1801 cagtcctgct cgcttcgcta cttggagcca ctatcgacta cgcgatcatg gcgaccacac
     1861 ccgtcctgtg gatcctctac gccggacgca tcgtggccgg catcaccggc gccacaggtg
     1921 cggttgctgg cgcctatatc gccgacatca ccgatgggga agatcgggct cgccacttcg
     1981 ggctcatgag cgcttgtttc ggcgtgggta tggtggcagg ccccgtggcc gggggactgt
     2041 tgggcgccat ctccttgcat gcaccattcc ttgcggcggc ggtgctcaac ggcctcaacc
     2101 tactactggg ctgcttccta atgcaggagt cgcataaggg agagcgtcga ccgatgccct
     2161 tgagagcctt caacccagtc agctccttcc ggtgggcgcg gggcatgact atcgtcgccg
     2221 cacttatgac tgtcttcttt atcatgcaac tcgtaggaca ggtgccggca gcgctctggg
     2281 tcattttcgg cgaggaccgc tttcgctgga gcgcgacgat gatcggcctg tcgcttgcgg
     2341 tattcggaat cttgcacgcc ctcgctcaag ccttcgtcac tggtcccgcc accaaacgtt
     2401 tcggcgagaa gcaggccatt atcgccggca tggcggccga cgcgctgggc tacgtcttgc
     2461 tggcgttcgc gacgcgaggc tggatggcct tccccattat gattcttctc gcttccggcg
     2521 gcatcgggat gcccgcgttg caggccatgc tgtccaggca ggtagatgac gaccatcagg
     2581 gacagcttca aggatcgctc gcggctctta ccagcctaac ttcgatcatt ggaccgctga
     2641 tcgtcacggc gatttatgcc gcctcggcga gcacatggaa cgggttggca tggattgtag
     2701 gcgccgccct ataccttgtc tgcctccccg cgttgcgtcg cggtgcatgg agccgggcca
     2761 cctcgacctg aatggaagcc ggcggcacct cgctaacgga ttcaccactc caagaattgg
     2821 agccaatcaa ttcttgcgga gaactgtgaa tgcgcaaacc aacccttggc agaacatatc
     2881 catcgcgtcc gccatctcca gcagccgcac gcggcgcatc tcgggcagcg ttgggtcctg
     2941 gccacgggtg cgcatgatcg tgctcctgtc gttgaggacc cggctaggct ggcggggttg
     3001 ccttactggt tagcagaatg aatcaccgat acgcgagcga acgtgaagcg actgctgctg
     3061 caaaacgtct gcgacctgag caacaacatg aatggtcttc ggtttccgtg tttcgtaaag
     3121 tctggaaacg cggaagtccc ctacgtgctg ctgaagttgc ccgcaacaga gagtggaacc
     3181 aaccggtgat accacgatac tatgactgag agtcaacgcc atgagcggcc tcatttctta
     3241 ttctgagtta caacagtccg caccgctgtc cggtagctcc ttccggtggg cgcggggcat
     3301 gactatcgtc gccgcactta tgactgtctt ctttatcatg caactcgtag gacaggtgcc
     3361 ggcagcgccc aacagtcccc cggccacggg gcctgccacc atacccacgc cgaaacaagc
     3421 gccctgcacc attatgttcc ggatctgcat cgcaggatgc tgctggctac cctgtggaac
     3481 acctacatct gtattaacga agcgctaacc gtttttatca ggctctggga ggcagaataa
     3541 atgatcatat cgtcaattat tacctccacg gggagagcct gagcaaactg gcctcaggca
     3601 tttgagaagc acacggtcac actgcttccg gtagtcaata aaccggtaaa ccagcaatag
     3661 acataagcgg ctatttaacg accctgccct gaaccgacga ccgggtcgaa tttgctttcg
     3721 aatttctgcc attcatccgc ttattatcac ttattcaggc gtagcaccag gcgtttaagg
     3781 gcaccaataa ctgccttaaa aaaattacgc cccgccctgc cactcatcgc agtactgttg
     3841 taattcatta agcattctgc cgacatggaa gccatcacag acggcatgat gaacctgaat
     3901 cgccagcggc atcagcacct tgtcgccttg cgtataatat ttgcccatgg tgaaaacggg
     3961 ggcgaagaag ttgtccatat tggccacgtt taaatcaaaa ctggtgaaac tcacccaggg
     4021 attggctgag acgaaaaaca tattctcaat aaacccttta gggaaatagg ccaggttttc
     4081 accgtaacac gccacatctt gcgaatatat gtgtagaaac tgccggaaat cgtcgtggta
     4141 ttcactccag agcgatgaaa acgtttcagt ttgctcatgg aaaacggtgt aacaagggtg
     4201 aacactatcc catatcacca gctcaccgtc tttcattgcc atacgttagc gacgcacctt
     4261 aagttctgtt ggttacattt ctgccccaca acctttgcgg ccatccggct ccgttctttg
     4321 ttttacttaa ttttaaatgt gctggaggaa ggtggtaact gaagagatag gatgggagac
     4381 acttttcgtt gaaaacagag gcttacttgg gatttttttt ttttcttctt ttagctgaga
     4441 ccttgggaat gggagtggga aggggtggag agaagctggt agccagttgt ggttgtctag
     4501 gtctgtgatc acaacttgat gtttattttt gaatgcaata ccaccccagt attttccaaa
     4561 tgccccctcc atgttttcta aatgccgtca caggaattgt ctgatttaat gttagaaaaa
     4621 tttccaacat tattacagga gcaattcatt tttactaatt gatgattaat acagaaaaca
     4681 aatcatagcc tgttttttaa gaacaccctt ctcaccgata cccctcttct ggccctttcc
     4741 aataacaaat atttgtgaaa actaaatttt atggaatttg tttttgtaaa atcaagacaa
     4801 caatggaaat ttatctttta ataccctatt ttcgtcttgg gcaatttcaa tttcataagt
     4861 aactgttctt gtctttgcat tgcaaaagat tttaaaacac cagggagatt tcccccatct
     4921 ttagtggtat tattattatt attattatta ttattaatgc ttaatttttc tctggtaagg
     4981 attgcaatct agaaggttcc taccttctag gacatgggct cttcatttta ctgtttatag
     5041 cattagcata atagtgcccc aaacagatgt acagtctggt ctggcgattt ctcgttcacc
     5101 aacctcccca gtgggtcaat tagagagatt attgttcttc ctgcagggaa gatcaaggag
     5161 tactgcacaa accggtacaa acggagaggg attgacatat cgatttccta gcatttcagc
     5221 aaaaaaccaa acttgacaaa tagaatccgg aaatttctaa ggcgcataac gataccacga
     5281 tatcaacaag tttgtacaaa aaagcaggct ggcgccggaa ccgaagttcc tattccgaag
     5341 ttcctattct ctagaaagta taggaacttc gaaccctttc ccacaccacc ctccacactt
     5401 gccccaaaca ctgccaacta tgtaggagga aggggttggg actaacagaa gaacccgttg
     5461 tggggaagct gttgggaggg tcactttatg ttcttgccca aggtcagttg ggtggcctgc
     5521 ttctgatgag gtggtcccaa ggtctggggt agaaggtgag agggacaggc caccaaggtc
     5581 agcccccccc ccctatccca taggagccag gtccctctcc tggacaggaa gactgaaggg
     5641 gagatgccag agactcagtg aagcctgggg taccctattg gagtccttca aggaaacaaa
     5701 cttggcctca ccaggcctca gccttggctc ctcctgggaa ctctactgcc cttgggatcc
     5761 ccttgtagtt gtgggttaca taggaagggg gacgggattc cccttgactg gctagcctac
     5821 tcttttcttc agtcttctcc atctcctctc acctgtctct cgaccctttc cctaggatag
     5881 acttggaaaa agataagggg agaaaacaaa tgcaaacgag gccagaaaga ttttggctgg
     5941 gcattccttc cgctagcttt tattgggatc ccctagtttg tgataggcct tttagctaca
     6001 tctgccaatc catctcattt tcacacacac acacaccact ttccttctgg tcagtgggca
     6061 catgtccagc ctcaagttta tatcaccacc cccaatgccc aacacttgta tggccttggg
     6121 cgggtcatcc ccccccccac ccccagtatc tgcaacctca agctagcttg ggtgcgttgg
     6181 ttgtggataa gtagctagac tccagcaacc agtaacctct gccctttctc ctccatgaca
     6241 accaggtccc aggtcccgaa aaccaaagaa gaagaaccct aacaaagagg acaagcggcc
     6301 tcgcacagcc ttcactgctg agcagctcca gaggctcaag gctgagtttc agaccaacag
     6361 gtacctgaca gagcagcggc gccagagtct ggcacaggag ctcggtaccc ggaagatctg
     6421 gactctagag aattccgccc ctctccctcc ccccccccta acgttactgg ccgaagccgc
     6481 ttggaataag gccggtgtgc gtttgtctat atgttatttt ccaccatatt gccgtctttt
     6541 ggcaatgtga gggcccggaa acctggccct gtcttcttga cgagcattcc taggggtctt
     6601 tcccctctcg ccaaaggaat gcaaggtctg ttgaatgtcg tgaaggaagc agttcctctg
     6661 gaagcttctt gaagacaaac aacgtctgta gcgacccttt gcaggcagcg gaacccccca
     6721 cctggcgaca ggtgcctctg cggccaaaag ccacgtgtat aagatacacc tgcaaaggcg
     6781 gcacaacccc agtgccacgt tgtgagttgg atagttgtgg aaagagtcaa atggctctcc
     6841 tcaagcgtat tcaacaaggg gctgaaggat gcccagaagg taccccattg tatgggatct
     6901 gatctggggc ctcggtgcac atgctttaca tgtgtttagt cgaggttaaa aaacgtctag
     6961 gccccccgaa ccacggggac gtggttttcc tttgaaaaac acgatgataa gcttgccaca
     7021 accatggaag atcccgtcgt tttacaacgt cgtgactggg aaaaccctgg cgttacccaa
     7081 cttaatcgcc ttgcagcaca tccccctttc gccagctggc gtaatagcga agaggcccgc
     7141 accgatcgcc cttcccaaca gttgcgcagc ctgaatggcg aatggcgctt tgcctggttt
     7201 ccggcaccag aagcggtgcc ggaaagctgg ctggagtgcg atcttcctga ggccgatact
     7261 gtcgtcgtcc cctcaaactg gcagatgcac ggttacgatg cgcccatcta caccaacgtg
     7321 acctatccca ttacggtcaa tccgccgttt gttcccacgg agaatccgac gggttgttac
     7381 tcgctcacat ttaatgttga tgaaagctgg ctacaggaag gccagacgcg aattattttt
     7441 gatggcgtta actcggcgtt tcatctgtgg tgcaacgggc gctgggtcgg ttacggccag
     7501 gacagtcgtt tgccgtctga atttgacctg agcgcatttt tacgcgccgg agaaaaccgc
     7561 ctcgcggtga tggtgctgcg ctggagtgac ggcagttatc tggaagatca ggatatgtgg
     7621 cggatgagcg gcattttccg tgacgtctcg ttgctgcata aaccgactac acaaatcagc
     7681 gatttccatg ttgccactcg ctttaatgat gatttcagcc gcgctgtact ggaggctgaa
     7741 gttcagatgt gcggcgagtt gcgtgactac ctacgggtaa cagtttcttt atggcagggt
     7801 gaaacgcagg tcgccagcgg caccgcgcct ttcggcggtg aaattatcga tgagcgtggt
     7861 ggttatgccg atcgcgtcac actacgtctg aacgtcgaaa acccgaaact gtggagcgcc
     7921 gaaatcccga atctctatcg tgcggtggtt gaactgcaca ccgccgacgg cacgctgatt
     7981 gaagcagaag cctgcgatgt cggtttccgc gaggtgcgga ttgaaaatgg tctgctgctg
     8041 ctgaacggca agccgttgct gattcgaggc gttaaccgtc acgagcatca tcctctgcat
     8101 ggtcaggtca tggatgagca gacgatggtg caggatatcc tgctgatgaa gcagaacaac
     8161 tttaacgccg tgcgctgttc gcattatccg aaccatccgc tgtggtacac gctgtgcgac
     8221 cgctacggcc tgtatgtggt ggatgaagcc aatattgaaa cccacggcat ggtgccaatg
     8281 aatcgtctga ccgatgatcc gcgctggcta ccggcgatga gcgaacgcgt aacgcgaatg
     8341 gtgcagcgcg atcgtaatca cccgagtgtg atcatctggt cgctggggaa tgaatcaggc
     8401 cacggcgcta atcacgacgc gctgtatcgc tggatcaaat ctgtcgatcc ttcccgcccg
     8461 gtgcagtatg aaggcggcgg agccgacacc acggccaccg atattatttg cccgatgtac
     8521 gcgcgcgtgg atgaagacca gcccttcccg gctgtgccga aatggtccat caaaaaatgg
     8581 ctttcgctac ctggagagac gcgcccgctg atcctttgcg aatacgccca cgcgatgggt
     8641 aacagtcttg gcggtttcgc taaatactgg caggcgtttc gtcagtatcc ccgtttacag
     8701 ggcggcttcg tctgggactg ggtggatcag tcgctgatta aatatgatga aaacggcaac
     8761 ccgtggtcgg cttacggcgg tgattttggc gatacgccga acgatcgcca gttctgtatg
     8821 aacggtctgg tctttgccga ccgcacgccg catccagcgc tgacggaagc aaaacaccag
     8881 cagcagtttt tccagttccg tttatccggg caaaccatcg aagtgaccag cgaatacctg
     8941 ttccgtcata gcgataacga gctcctgcac tggatggtgg cgctggatgg taagccgctg
     9001 gcaagcggtg aagtgcctct ggatgtcgct ccacaaggta aacagttgat tgaactgcct
     9061 gaactaccgc agccggagag cgccgggcaa ctctggctca cagtacgcgt agtgcaaccg
     9121 aacgcgaccg catggtcaga agccgggcac atcagcgcct ggcagcagtg gcgtctggcg
     9181 gaaaacctca gtgtgacgct ccccgccgcg tcccacgcca tcccgcatct gaccaccagc
     9241 gaaatggatt tttgcatcga gctgggtaat aagcgttggc aatttaaccg ccagtcaggc
     9301 tttctttcac agatgtggat tggcgataaa aaacaactgc tgacgccgct gcgcgatcag
     9361 ttcacccgtg caccgctgga taacgacatt ggcgtaagtg aagcgacccg cattgaccct
     9421 aacgcctggg tcgaacgctg gaaggcggcg ggccattacc aggccgaagc agcgttgttg
     9481 cagtgcacgg cagatacact tgctgatgcg gtgctgatta cgaccgctca cgcgtggcag
     9541 catcagggga aaaccttatt tatcagccgg aaaacctacc ggattgatgg tagtggtcaa
     9601 atggcgatta ccgttgatgt tgaagtggcg agcgatacac cgcatccggc gcggattggc
     9661 ctgaactgcc agctggcgca ggtagcagag cgggtaaact ggctcggatt agggccgcaa
     9721 gaaaactatc ccgaccgcct tactgccgcc tgttttgacc gctgggatct gccattgtca
     9781 gacatgtata ccccgtacgt cttcccgagc gaaaacggtc tgcgctgcgg gacgcgcgaa
     9841 ttgaattatg gcccacacca gtggcgcggc gacttccagt tcaacatcag ccgctacagt
     9901 caacagcaac tgatggaaac cagccatcgc catctgctgc acgcggaaga aggcacatgg
     9961 ctgaatatcg acggtttcca tatggggatt ggtggcgacg actcctggag cccgtcagta
    10021 tcggcggaat tccagctgag cgccggtcgc taccattacc agttggtctg gtgtcaaaaa
    10081 taataataac cgggcagggg ggatctaagc tctagataag taatgatcat aatcagccat
    10141 atcacatctg tagaggtttt acttgcttta aaaaacctcc cacacctccc cctgaacctg
    10201 aaacataaaa tgaatgcaat tgttgttgtt aacttgttta ttgcagctta taatggttac
    10261 aaataaagca atagcatcac aaatttcaca aataaagcat ttttttcact gcattctagt
    10321 tgtggtttgt ccaaactcat caatgtatct tatcatgtct ggatccggaa taacttcgta
    10381 tagcatacat tatacgaagt tatgtttaaa cggcgcgccc cggaattcgc cttctgcagg
    10441 agcgtacaga acccagggcc ctggcacccg tgcagaccct ggcccacccc acctgggcgc
    10501 tcagtgccca agagatgtcc acacctagga tgtcccgcgg tgggtggggg gcccgagaga
    10561 cgggcaggcc gggggcaggc ctggccatgc ggggccgaac cgggcactgc ccagcgtggg
    10621 cgcgggggcc acggcgcgcg cccccagccc ccgggcccag caccccaagg cggccaacgc
    10681 caaaactctc cctcctcctc ttcctcaatc tcgctctcgc tctttttttt tttcgcaaaa
    10741 ggaggggaga gggggtaaaa aaatgctgca ctgtgcggcg aagccggtga gtgagcggcg
    10801 cggggccaat cagcgtgcgc cgttccgaaa gttgcctttt atggctcgag cggccgcggc
    10861 ggcgccctat aaaacccagc ggcgcgacgc gccaccaccg ccgagaccgc gtccgccccg
    10921 cgagcacaga gcctcgcctt tgccgatcct ctagagtcga gatccgccgc caccatgatt
    10981 gaacaagatg gattgcacgc aggttctccg gccgcttggg tggagaggct attcggctat
    11041 gactgggcac aacagacaat cggctgctct gatgccgccg tgttccggct gtcagcgcag
    11101 gggcgcccgg ttctttttgt caagaccgac ctgtccggtg ccctgaatga actgcaggac
    11161 gaggcagcgc ggctatcgtg gctggccacg acgggcgttc cttgcgcagc tgtgctcgac
    11221 gttgtcactg aagcgggaag ggactggctg ctattgggcg aagtgccggg gcaggatctc
    11281 ctgtcatctc accttgctcc tgccgagaaa gtatccatca tggctgatgc aatgcggcgg
    11341 ctgcatacgc ttgatccggc tacctgccca ttcgaccacc aagcgaaaca tcgcatcgag
    11401 cgagcacgta ctcggatgga agccggtctt gtcgatcagg atgatctgga cgaagagcat
    11461 caggggctcg cgccagccga actgttcgcc aggctcaagg cgcgcatgcc cgacggcgag
    11521 gatctcgtcg tgacccatgg cgatgcctgc ttgccgaata tcatggtgga aaatggccgc
    11581 ttttctggat tcatcgactg tggccggctg ggtgtggcgg accgctatca ggacatagcg
    11641 ttggctaccc gtgatattgc tgaagagctt ggcggcgaat gggctgaccg cttcctcgtg
    11701 ctttacggta tcgccgctcc cgattcgcag cgcatcgcct tctatcgcct tcttgacgag
    11761 ttcttctgag cgggactctg gggttcgaaa tgaccgacca agcgacgccc aacctgccat
    11821 cacgagattt cgattccacc gccgccttct atgaaaggtt gggcttcgga atcgttttcc
    11881 gggacgccgg ctggatgatc ctccagcgcg gggatctcat gctggagttc ttcgcccacc
    11941 ccccggatct aagctctaga taagtaatga tcataatcag ccatatcaca tctgtagagg
    12001 ttttacttgc tttaaaaaac ctcccacacc tccccctgaa cctgaaacat aaaatgaatg
    12061 caattgttgt tgttaacttg tttattgcag cttataatgg ttacaaataa agcaatagca
    12121 tcacaaattt cacaaataaa gcattttttt cactgcattc tagttgtggt ttgtccaaac
    12181 tcatcaatgt atcttatcat gtctggatcc gggggtaccg cgtcgagaag ttcctattcc
    12241 gaagttccta ttctctagaa agtataggaa cttcgtcgag ataacttcgt atagcataca
    12301 ttatacgaag ttatgtcgag atatctagac ccagctttct tgtacaaagt ggttgatatc
    12361 tctatagtcg cagtaggcgg cgatacagag gaggtctgca gaaggtttga gtcttaacat
    12421 tttccaaatg catctgaaaa gaaacaaagg catctaagtt ccagctagca ggaaaaatat
    12481 tagagcaacg tcctgaagtc tgcctgtctt gaaaacagag tagaaagact ttggagagtg
    12541 ccttacaaag aacatccctt tgaaaacaac aaagaggagc ataacataac ctcctctcag
    12601 accaaagaga actagaaaca ggagaccaca gacacttaaa ctctctcagg cctctctgct
    12661 ctccaaggcc caggaaaggg tgtgggggtg tggaggtgtg tgccaggtgg acactcctct
    12721 cttcctcggt tcaggctgat ttacagaacc ctgtcactgt ttctacccta ggaacaaagg
    12781 aggaaggaga ccgggagatt acaagtagcc gagagagtcc ccccgtgaga gccaagaaac
    12841 ctcgaaaggc caggacagct ttctcagacc accagctcaa ccagctggag cgtagctttg
    12901 agcggcagaa gtacctaagt gtccaggacc gaatggacct ggcggccgca ctcaacctca
    12961 ctgacaccca agtcaagacc tggtaccaga accgaaggtg aggagagcca ctgggtccct
    13021 gcaggccagg ccggtaccat cttctctcct ggagatgcgg gacagagagt cacagggtct
    13081 gtagtgggta ttcttggggc agaggttagg cacacatcca aatgggagtg actgaggaca
    13141 ccgggagttt gaacactttt gtgctctaaa tgtcttaaca tttggtgaga tggcgcaacg
    13201 caattaatga taacttcgta tagcatacat tatacgaagt tatggtctga gctcgccatc
    13261 agttcatttt gtcctcaagt caagccgcac tcaggttgaa atatctgtgt aactgacacc
    13321 caggaggaat ctgtgtgcgc agagtaccct tagaactgcc acaagctggc tccaaatatc
    13381 tgtgtcaagc aacatggcct agctattgag atcttcacag agctgtccca ccagccttgg
    13441 cttaaatgtt aggcagttgg gaaagccaaa gtccaagcct tggttgccat aacatggaag
    13501 atcagggaaa cccatctgga ttagagctgg actggaggcc atgggctgga gaatcaggca
    13561 gctgcttgag catctactca acagtgtgcg tgggggaagg ggagggaatt gtctgtcccc
    13621 atgtcctggc tgtttctgca gtctcataaa gaggaagggt ggggagggga cacaaaccct
    13681 gtcccatgtg actgattaaa aaaagacatt aagaaagtgt ctggcctcac cctggtggct
    13741 agggacagac ttgggcagta ggagttgagg ttatgtcctg tttccacacc tggtgctaaa
    13801 ctctctaggc tcaattctct gccccctctg tcgtttgtgt cctaatcgtt cataagtggg
    13861 gttggaaatg cccgtccagt tgtcatctta ccataatttt ctgtctcatt acatacggtt
    13921 tcagccaccc taattctgtc ggagaacatt agtgtcatct gtagccaatt taaaaccggc
    13981 gacatgttta ttaatttggc tagagctgct gggtatggat gctccaccag gcttgccttc
    14041 ctagggcatt cgagtaaagt cctctctccc agcttggtgc agtgggaaga gaggagaccc
    14101 cctcccccca aaaaaaatgg atcacagggt ttaagcacta ctttctcttt taaggagaga
    14161 atatcttgag acccatttcc ttccacctag aatggtcgga ggtaccgctc cctagggaga
    14221 gctcactctc aaacgaattc cagtttgaac ctcgtcgccc ttcttcccta agcctgtaat
    14281 gcctggtcag act
//
