# Supplementary material for: CRISPR-Cas9 enables conditional mutagenesis of challenging loci
Source: Sci Rep. 2016 Sep 1;6:32326. doi: 10.1038/srep32326 (PMC5007477; doi:10.1038/srep32326)
Supplement: Supplementary File 3 [file srep32326-s3.zip › gb/HEP01014_A03_vector.gb]

LOCUS       1014325#L1L2_Bact_P#pAYAC184        14521 bp    dna     circular UNK 
ACCESSION   unknown
SOURCE      Mus musculus
  ORGANISM  Mus musculus
            Eukaryota; Metazoa; Chordata; Craniata; Vertebrata; Euteleostomi;
            Mammalia; Eutheria; Euarchontoglires; Glires; Rodentia;
            Sciurognathi; Muroidea; Muridae; Murinae; Mus.
COMMENT     cassette: L1L2_Bact_P
COMMENT     design_id: 1014325
COMMENT     backbone: pAYAC184
COMMENT     transcript_id: ENSMUST00000021653
FEATURES             Location/Qualifiers
     source          1..4245
                     /mol_type="other DNA"
                     /dnas_title="pacyc184CleanwithGprimers"
                     /organism="Cloning vector pACYC184"
     gene            complement(1..4245)
                     /gene="cat"
     CDS             complement(1..4245)
                     /codon_start=1
                     /gene="cat"
                     /translation="MEKKITGYTTVDISQWHRKEHFEAFQSVAQCTYNQTVQLDITAF
                     LKTVKKNKHKFYPAFIHILARLMNAHPEFRMAMKDGELVIWDSVHPCYTVFHEQTETF
                     SSLWSEYHDDFRQFLHIYSQDVACYGENLAYFPKGFIENMFFVSANPWVSFTSFDLNV
                     ANMDNFFAPVFTMGKYYTQGDKVLMPLAIQVHHAVCDGFHVGRMLNELQQYCDEWQGG
                     A"
                     /product="chloramphenicol acetyltransferase"
                     /note="camR (confers resistance to chloramphenicol)"
                     /label="camR (confers resistance to chloramphenicol)"
     -10_signal      complement(286..291)
                     /note="cat promoter (counter-clockwise); CATATT"
                     /label="cat promoter (counter-clockwise); CATATT"
     -35_signal      complement(309..314)
                     /note="cat promoter (counter-clockwise); ACGTAA"
                     /label="cat promoter (counter-clockwise); ACGTAA"
     rep_origin      complement(848..1393)
                     /note="p15A origin of replication (clockwise) (RNAII -35
                     to RNA/DNA switch point)"
                     /label="p15A origin of replication (clockwise) (RNAII -35
     -35_signal      1505..1510
                     /note="tet promoter (clockwise); TTGACA"
                     /label="tet promoter (clockwise); TTGACA"
     -10_signal      1528..1533
                     /note="tet promoter (clockwise); TTTAAT; transcript start
                     1540"
                     /label="tet promoter (clockwise); TTTAAT; transcript start
     gene            1581..2771
                     /gene="tet"
     CDS             1581..2771
                     /codon_start=1
                     /gene="tet"
                     /translation="MKSNNALIVILGTVTLDAVGIGLVMPVLPGLLRDIVHSDSIASH
                     YGVLLALYALMQFLCAPVLGALSDRFGRRPVLLASLLGATIDYAIMATTPVLWILYAG
                     RIVAGITGATGAVAGAYIADITDGEDRARHFGLMSACFGVGMVAGPVAGGLLGAISLH
                     APFLAAAVLNGLNLLLGCFLMQESHKGERRPMPLRAFNPVSSFRWARGMTIVAALMTV
                     FFIMQLVGQVPAALWVIFGEDRFRWSATMIGLSLAVFGILHALAQAFVTGPATKRFGE
                     KQAIIAGMAADALGYVLLAFATRGWMAFPIMILLASGGIGMPALQAMLSRQVDDDHQG
                     QLQGSLAALTSLTSIIGPLIVTAIYAASASTWNGLAWIVGAALYLVCLPALRRGAWSR
                     ATST"
                     /product="tetracycline efflux protein, class C"
                     /note="tetR (confers resistance to tetracycline)"
                     /label="tetR (confers resistance to tetracycline)"
     misc_feature    complement(1473..1493)
                     /note="5' Gap primer"
                     /label="5' Gap primer"
     misc_feature    3805..3825
                     /note="3' Gap primer"
                     /label="3' Gap primer"
     misc_feature    1494..3804
                     /note="Not in Gap Backbone PCR"
                     /label="Not in Gap Backbone PCR"
     misc_feature    4246..5492
                     /note="5 arm"
                     /label="5 arm"
     misc_feature    5520..5544
                     /note="B1 Gateway"
                     /label="B1 Gateway"
     misc_feature    5557..5604
                     /note="Frt"
                     /label="Frt"
     intron          5605..6479
                     /note="mouse En2 intron"
                     /label="mouse En2 intron"
     misc_feature    6477..6479
                     /note="Splice Acceptor"
                     /label="Splice Acceptor"
     exon            6480..6652
                     /note="mouse En2 exon"
                     /label="mouse En2 exon"
     misc_feature    6664..7257
                     /note="ECMV IRES"
                     /label="ECMV IRES"
     gene            7258..10318
                     /gene="lacZ"
                     /note="lacZ"
                     /label="lacZ"
     misc_feature    10357..10600
                     /note="SV40 polyadenylation site"
                     /label="SV40 polyadenylation site"
     misc_feature    10604..10637
                     /note="loxP"
                     /label="loxP"
     promoter        10664..11183
                     /note="human beta actin promoter"
                     /label="human beta actin promoter"
     gene            11209..12003
                     /gene="NeoR"
                     /note="NeoR"
                     /label="NeoR"
     misc_feature    12203..12444
                     /note="SV40 polyadenylation site"
                     /label="SV40 polyadenylation site"
     misc_feature    12461..12508
                     /note="Frt"
                     /label="Frt"
     misc_feature    12515..12548
                     /note="loxP"
                     /label="loxP"
     misc_feature    6494..6571
                     /note="FCHK std_gpr"
                     /label="FCHK std_gpr"
     misc_feature    12564..12584
                     /note="B2 Gateway"
                     /label="B2 Gateway"
     misc_feature    5493..12614
                     /note="Synthetic Cassette"
                     /label="Synthetic Cassette"
     exon            13016..13218
                     /db_xref="ENSEMBL:ENSMUSE00001044542"
                     /type="targeted"
                     /rank="3"
                     /note="target exon 1 ENSMUSE00001044542"
     misc_feature    12615..13426
                     /note="Critical Region"
                     /label="Critical Region"
     misc_feature    13450..13483
                     /note="Downstream LoxP"
                     /label="Downstream LoxP"
     misc_feature    13427..13506
                     /note="synthetic loxP region"
                     /label="synthetic loxP region"
     misc_feature    13507..14521
                     /note="3 arm"
                     /label="3 arm"
ORIGIN      
        1 gaattccgga tgagcattca tcaggcgggc aagaatgtga ataaaggccg gataaaactt
       61 gtgcttattt ttctttacgg tctttaaaaa ggccgtaata tccagctgaa cggtctggtt
      121 ataggtacat tgagcaactg actgaaatgc ctcaaaatgt tctttacgat gccattggga
      181 tatatcaacg gtggtatatc cagtgatttt tttctccatt ttagcttcct tagctcctga
      241 aaatctcgat aactcaaaaa atacgcccgg tagtgatctt atttcattat ggtgaaagtt
      301 ggaacctctt acgtgccgat caacgtctca ttttcgccaa aagttggccc agggcttccc
      361 ggtatcaaca gggacaccag gatttattta ttctgcgaag tgatcttccg tcacaggtat
      421 ttattcggcg caaagtgcgt cgggtgatgc tgccaactta ctgatttagt gtatgatggt
      481 gtttttgagg tgctccagtg gcttctgttt ctatcagctg tccctcctgt tcagctactg
      541 acggggtggt gcgtaacggc aaaagcaccg ccggacatca gcgctagcgg agtgtatact
      601 ggcttactat gttggcactg atgagggtgt cagtgaagtg cttcatgtgg caggagaaaa
      661 aaggctgcac cggtgcgtca gcagaatatg tgatacagga tatattccgc ttcctcgctc
      721 actgactcgc tacgctcggt cgttcgactg cggcgagcgg aaatggctta cgaacggggc
      781 ggagatttcc tggaagatgc caggaagata cttaacaggg aagtgagagg gccgcggcaa
      841 agccgttttt ccataggctc cgcccccctg acaagcatca cgaaatctga cgctcaaatc
      901 agtggtggcg aaacccgaca ggactataaa gataccaggc gtttccccct ggcggctccc
      961 tcgtgcgctc tcctgttcct gcctttcggt ttaccggtgt cattccgctg ttatggccgc
     1021 gtttgtctca ttccacgcct gacactcagt tccgggtagg cagttcgctc caagctggac
     1081 tgtatgcacg aaccccccgt tcagtccgac cgctgcgcct tatccggtaa ctatcgtctt
     1141 gagtccaacc cggaaagaca tgcaaaagca ccactggcag cagccactgg taattgattt
     1201 agaggagtta gtcttgaagt catgcgccgg ttaaggctaa actgaaagga caagttttgg
     1261 tgactgcgct cctccaagcc agttacctcg gttcaaagag ttggtagctc agagaacctt
     1321 cgaaaaaccg ccctgcaagg cggttttttc gttttcagag caagagatta cgcgcagacc
     1381 aaaacgatct caagaagatc atcttattaa tcagataaaa tatttctaga tttcagtgca
     1441 atttatctct tcaaatgtag cacctgaagt cagccccata cgatataagt tgtaattctc
     1501 atgtttgaca gcttatcatc gataagcttt aatgcggtag tttatcacag ttaaattgct
     1561 aacgcagtca ggcaccgtgt atgaaatcta acaatgcgct catcgtcatc ctcggcaccg
     1621 tcaccctgga tgctgtaggc ataggcttgg ttatgccggt actgccgggc ctcttgcggg
     1681 atatcgtcca ttccgacagc atcgccagtc actatggcgt gctgctagcg ctatatgcgt
     1741 tgatgcaatt tctatgcgca cccgttctcg gagcactgtc cgaccgcttt ggccgccgcc
     1801 cagtcctgct cgcttcgcta cttggagcca ctatcgacta cgcgatcatg gcgaccacac
     1861 ccgtcctgtg gatcctctac gccggacgca tcgtggccgg catcaccggc gccacaggtg
     1921 cggttgctgg cgcctatatc gccgacatca ccgatgggga agatcgggct cgccacttcg
     1981 ggctcatgag cgcttgtttc ggcgtgggta tggtggcagg ccccgtggcc gggggactgt
     2041 tgggcgccat ctccttgcat gcaccattcc ttgcggcggc ggtgctcaac ggcctcaacc
     2101 tactactggg ctgcttccta atgcaggagt cgcataaggg agagcgtcga ccgatgccct
     2161 tgagagcctt caacccagtc agctccttcc ggtgggcgcg gggcatgact atcgtcgccg
     2221 cacttatgac tgtcttcttt atcatgcaac tcgtaggaca ggtgccggca gcgctctggg
     2281 tcattttcgg cgaggaccgc tttcgctgga gcgcgacgat gatcggcctg tcgcttgcgg
     2341 tattcggaat cttgcacgcc ctcgctcaag ccttcgtcac tggtcccgcc accaaacgtt
     2401 tcggcgagaa gcaggccatt atcgccggca tggcggccga cgcgctgggc tacgtcttgc
     2461 tggcgttcgc gacgcgaggc tggatggcct tccccattat gattcttctc gcttccggcg
     2521 gcatcgggat gcccgcgttg caggccatgc tgtccaggca ggtagatgac gaccatcagg
     2581 gacagcttca aggatcgctc gcggctctta ccagcctaac ttcgatcatt ggaccgctga
     2641 tcgtcacggc gatttatgcc gcctcggcga gcacatggaa cgggttggca tggattgtag
     2701 gcgccgccct ataccttgtc tgcctccccg cgttgcgtcg cggtgcatgg agccgggcca
     2761 cctcgacctg aatggaagcc ggcggcacct cgctaacgga ttcaccactc caagaattgg
     2821 agccaatcaa ttcttgcgga gaactgtgaa tgcgcaaacc aacccttggc agaacatatc
     2881 catcgcgtcc gccatctcca gcagccgcac gcggcgcatc tcgggcagcg ttgggtcctg
     2941 gccacgggtg cgcatgatcg tgctcctgtc gttgaggacc cggctaggct ggcggggttg
     3001 ccttactggt tagcagaatg aatcaccgat acgcgagcga acgtgaagcg actgctgctg
     3061 caaaacgtct gcgacctgag caacaacatg aatggtcttc ggtttccgtg tttcgtaaag
     3121 tctggaaacg cggaagtccc ctacgtgctg ctgaagttgc ccgcaacaga gagtggaacc
     3181 aaccggtgat accacgatac tatgactgag agtcaacgcc atgagcggcc tcatttctta
     3241 ttctgagtta caacagtccg caccgctgtc cggtagctcc ttccggtggg cgcggggcat
     3301 gactatcgtc gccgcactta tgactgtctt ctttatcatg caactcgtag gacaggtgcc
     3361 ggcagcgccc aacagtcccc cggccacggg gcctgccacc atacccacgc cgaaacaagc
     3421 gccctgcacc attatgttcc ggatctgcat cgcaggatgc tgctggctac cctgtggaac
     3481 acctacatct gtattaacga agcgctaacc gtttttatca ggctctggga ggcagaataa
     3541 atgatcatat cgtcaattat tacctccacg gggagagcct gagcaaactg gcctcaggca
     3601 tttgagaagc acacggtcac actgcttccg gtagtcaata aaccggtaaa ccagcaatag
     3661 acataagcgg ctatttaacg accctgccct gaaccgacga ccgggtcgaa tttgctttcg
     3721 aatttctgcc attcatccgc ttattatcac ttattcaggc gtagcaccag gcgtttaagg
     3781 gcaccaataa ctgccttaaa aaaattacgc cccgccctgc cactcatcgc agtactgttg
     3841 taattcatta agcattctgc cgacatggaa gccatcacag acggcatgat gaacctgaat
     3901 cgccagcggc atcagcacct tgtcgccttg cgtataatat ttgcccatgg tgaaaacggg
     3961 ggcgaagaag ttgtccatat tggccacgtt taaatcaaaa ctggtgaaac tcacccaggg
     4021 attggctgag acgaaaaaca tattctcaat aaacccttta gggaaatagg ccaggttttc
     4081 accgtaacac gccacatctt gcgaatatat gtgtagaaac tgccggaaat cgtcgtggta
     4141 ttcactccag agcgatgaaa acgtttcagt ttgctcatgg aaaacggtgt aacaagggtg
     4201 aacactatcc catatcacca gctcaccgtc tttcattgcc atacgtcata ttgtattcag
     4261 tgaaccaatg caagcccctg ggtccggctt cacttgtttg tttggttgtt gtttttcgag
     4321 acagggtttc tctgtgtagc cctggctgtc ctggaactca ctctgtagac caggctggcc
     4381 tccaactcag agatctgcct gcctctgcct cctgagagct gggattaaaa gcgtgccccc
     4441 accacccgac tccaaaagct tcacttttaa aagctgccag aatgttcttt tgatgtagca
     4501 ggtccacctc caggatactc tcttgctcaa attctgagtg tttgtggtat ctaagaaaac
     4561 aactcagatg cccaggagag aataaagtgt ttctatctat agccagcttt ccagacgctc
     4621 tgagaccatc aaaaatgagg tgaatccaag tgtagtggtg gaggagggtg ggctggtgtg
     4681 aaggatatat tggtgtgtga aaaaaaaatt caggaatgta agatgtcagt gttcttagat
     4741 caatagtttt gtatttataa acaatataca taacctgggc atgtaattgg tacacagagt
     4801 cctagctcct gggctttaca gaatttaaca gcactgtaat ataaagaaga aaggcatcaa
     4861 cttcaaggat cagtaaatta ccatgtattc cttggtgtgt gacccaggat acaaagcaca
     4921 tcacccagtt gggaataaaa gcaaccatct ggagtcttca aagttaacac tctgctacat
     4981 ttaacttagt tagtcacgtg gttctctagc atgccggagc cccttccttc aaccccagca
     5041 atggggaagc agaggcagga gggtcaagtt caaggttata gagaccagcc tgggctatgt
     5101 gacactgttt ctaaataaat aaatgcattt tacaccaatt aaaaaatatc ctaggagatt
     5161 atagccaatg tagaagaaat gtagctgcca tttgttggtg ttggtggcaa ctgacaatga
     5221 taagccttgg acacagaaag tatggacttg tccggcagtg atggcgcatg cctttaatcc
     5281 cagcatttgg gaggcagagg caggcggatt tctgagttgg aggccagcct ggtctacaga
     5341 gtgagttcca ggacagccag ggctacacag agaaaccatg tctcgaacac cccctccccc
     5401 cccccaaaaa aaagaaagtg tggactttgc aggagaatct gttttccaga ggagtccaag
     5461 atggccagtg atggtttgat atcacaaaac ctaaggcgca taacgatacc acgatatcaa
     5521 caagtttgta caaaaaagca ggctggcgcc ggaaccgaag ttcctattcc gaagttccta
     5581 ttctctagaa agtataggaa cttcgaaccc tttcccacac caccctccac acttgcccca
     5641 aacactgcca actatgtagg aggaaggggt tgggactaac agaagaaccc gttgtgggga
     5701 agctgttggg agggtcactt tatgttcttg cccaaggtca gttgggtggc ctgcttctga
     5761 tgaggtggtc ccaaggtctg gggtagaagg tgagagggac aggccaccaa ggtcagcccc
     5821 ccccccctat cccataggag ccaggtccct ctcctggaca ggaagactga aggggagatg
     5881 ccagagactc agtgaagcct ggggtaccct attggagtcc ttcaaggaaa caaacttggc
     5941 ctcaccaggc ctcagccttg gctcctcctg ggaactctac tgcccttggg atccccttgt
     6001 agttgtgggt tacataggaa gggggacggg attccccttg actggctagc ctactctttt
     6061 cttcagtctt ctccatctcc tctcacctgt ctctcgaccc tttccctagg atagacttgg
     6121 aaaaagataa ggggagaaaa caaatgcaaa cgaggccaga aagattttgg ctgggcattc
     6181 cttccgctag cttttattgg gatcccctag tttgtgatag gccttttagc tacatctgcc
     6241 aatccatctc attttcacac acacacacac cactttcctt ctggtcagtg ggcacatgtc
     6301 cagcctcaag tttatatcac cacccccaat gcccaacact tgtatggcct tgggcgggtc
     6361 atcccccccc ccacccccag tatctgcaac ctcaagctag cttgggtgcg ttggttgtgg
     6421 ataagtagct agactccagc aaccagtaac ctctgccctt tctcctccat gacaaccagg
     6481 tcccaggtcc cgaaaaccaa agaagaagaa ccctaacaaa gaggacaagc ggcctcgcac
     6541 agccttcact gctgagcagc tccagaggct caaggctgag tttcagacca acaggtacct
     6601 gacagagcag cggcgccaga gtctggcaca ggagctcggt acccggaaga tctggactct
     6661 agagaattcc gcccctctcc ctcccccccc cctaacgtta ctggccgaag ccgcttggaa
     6721 taaggccggt gtgcgtttgt ctatatgtta ttttccacca tattgccgtc ttttggcaat
     6781 gtgagggccc ggaaacctgg ccctgtcttc ttgacgagca ttcctagggg tctttcccct
     6841 ctcgccaaag gaatgcaagg tctgttgaat gtcgtgaagg aagcagttcc tctggaagct
     6901 tcttgaagac aaacaacgtc tgtagcgacc ctttgcaggc agcggaaccc cccacctggc
     6961 gacaggtgcc tctgcggcca aaagccacgt gtataagata cacctgcaaa ggcggcacaa
     7021 ccccagtgcc acgttgtgag ttggatagtt gtggaaagag tcaaatggct ctcctcaagc
     7081 gtattcaaca aggggctgaa ggatgcccag aaggtacccc attgtatggg atctgatctg
     7141 gggcctcggt gcacatgctt tacatgtgtt tagtcgaggt taaaaaacgt ctaggccccc
     7201 cgaaccacgg ggacgtggtt ttcctttgaa aaacacgatg ataagcttgc cacaaccatg
     7261 gaagatcccg tcgttttaca acgtcgtgac tgggaaaacc ctggcgttac ccaacttaat
     7321 cgccttgcag cacatccccc tttcgccagc tggcgtaata gcgaagaggc ccgcaccgat
     7381 cgcccttccc aacagttgcg cagcctgaat ggcgaatggc gctttgcctg gtttccggca
     7441 ccagaagcgg tgccggaaag ctggctggag tgcgatcttc ctgaggccga tactgtcgtc
     7501 gtcccctcaa actggcagat gcacggttac gatgcgccca tctacaccaa cgtgacctat
     7561 cccattacgg tcaatccgcc gtttgttccc acggagaatc cgacgggttg ttactcgctc
     7621 acatttaatg ttgatgaaag ctggctacag gaaggccaga cgcgaattat ttttgatggc
     7681 gttaactcgg cgtttcatct gtggtgcaac gggcgctggg tcggttacgg ccaggacagt
     7741 cgtttgccgt ctgaatttga cctgagcgca tttttacgcg ccggagaaaa ccgcctcgcg
     7801 gtgatggtgc tgcgctggag tgacggcagt tatctggaag atcaggatat gtggcggatg
     7861 agcggcattt tccgtgacgt ctcgttgctg cataaaccga ctacacaaat cagcgatttc
     7921 catgttgcca ctcgctttaa tgatgatttc agccgcgctg tactggaggc tgaagttcag
     7981 atgtgcggcg agttgcgtga ctacctacgg gtaacagttt ctttatggca gggtgaaacg
     8041 caggtcgcca gcggcaccgc gcctttcggc ggtgaaatta tcgatgagcg tggtggttat
     8101 gccgatcgcg tcacactacg tctgaacgtc gaaaacccga aactgtggag cgccgaaatc
     8161 ccgaatctct atcgtgcggt ggttgaactg cacaccgccg acggcacgct gattgaagca
     8221 gaagcctgcg atgtcggttt ccgcgaggtg cggattgaaa atggtctgct gctgctgaac
     8281 ggcaagccgt tgctgattcg aggcgttaac cgtcacgagc atcatcctct gcatggtcag
     8341 gtcatggatg agcagacgat ggtgcaggat atcctgctga tgaagcagaa caactttaac
     8401 gccgtgcgct gttcgcatta tccgaaccat ccgctgtggt acacgctgtg cgaccgctac
     8461 ggcctgtatg tggtggatga agccaatatt gaaacccacg gcatggtgcc aatgaatcgt
     8521 ctgaccgatg atccgcgctg gctaccggcg atgagcgaac gcgtaacgcg aatggtgcag
     8581 cgcgatcgta atcacccgag tgtgatcatc tggtcgctgg ggaatgaatc aggccacggc
     8641 gctaatcacg acgcgctgta tcgctggatc aaatctgtcg atccttcccg cccggtgcag
     8701 tatgaaggcg gcggagccga caccacggcc accgatatta tttgcccgat gtacgcgcgc
     8761 gtggatgaag accagccctt cccggctgtg ccgaaatggt ccatcaaaaa atggctttcg
     8821 ctacctggag agacgcgccc gctgatcctt tgcgaatacg cccacgcgat gggtaacagt
     8881 cttggcggtt tcgctaaata ctggcaggcg tttcgtcagt atccccgttt acagggcggc
     8941 ttcgtctggg actgggtgga tcagtcgctg attaaatatg atgaaaacgg caacccgtgg
     9001 tcggcttacg gcggtgattt tggcgatacg ccgaacgatc gccagttctg tatgaacggt
     9061 ctggtctttg ccgaccgcac gccgcatcca gcgctgacgg aagcaaaaca ccagcagcag
     9121 tttttccagt tccgtttatc cgggcaaacc atcgaagtga ccagcgaata cctgttccgt
     9181 catagcgata acgagctcct gcactggatg gtggcgctgg atggtaagcc gctggcaagc
     9241 ggtgaagtgc ctctggatgt cgctccacaa ggtaaacagt tgattgaact gcctgaacta
     9301 ccgcagccgg agagcgccgg gcaactctgg ctcacagtac gcgtagtgca accgaacgcg
     9361 accgcatggt cagaagccgg gcacatcagc gcctggcagc agtggcgtct ggcggaaaac
     9421 ctcagtgtga cgctccccgc cgcgtcccac gccatcccgc atctgaccac cagcgaaatg
     9481 gatttttgca tcgagctggg taataagcgt tggcaattta accgccagtc aggctttctt
     9541 tcacagatgt ggattggcga taaaaaacaa ctgctgacgc cgctgcgcga tcagttcacc
     9601 cgtgcaccgc tggataacga cattggcgta agtgaagcga cccgcattga ccctaacgcc
     9661 tgggtcgaac gctggaaggc ggcgggccat taccaggccg aagcagcgtt gttgcagtgc
     9721 acggcagata cacttgctga tgcggtgctg attacgaccg ctcacgcgtg gcagcatcag
     9781 gggaaaacct tatttatcag ccggaaaacc taccggattg atggtagtgg tcaaatggcg
     9841 attaccgttg atgttgaagt ggcgagcgat acaccgcatc cggcgcggat tggcctgaac
     9901 tgccagctgg cgcaggtagc agagcgggta aactggctcg gattagggcc gcaagaaaac
     9961 tatcccgacc gccttactgc cgcctgtttt gaccgctggg atctgccatt gtcagacatg
    10021 tataccccgt acgtcttccc gagcgaaaac ggtctgcgct gcgggacgcg cgaattgaat
    10081 tatggcccac accagtggcg cggcgacttc cagttcaaca tcagccgcta cagtcaacag
    10141 caactgatgg aaaccagcca tcgccatctg ctgcacgcgg aagaaggcac atggctgaat
    10201 atcgacggtt tccatatggg gattggtggc gacgactcct ggagcccgtc agtatcggcg
    10261 gaattccagc tgagcgccgg tcgctaccat taccagttgg tctggtgtca aaaataataa
    10321 taaccgggca ggggggatct aagctctaga taagtaatga tcataatcag ccatatcaca
    10381 tctgtagagg ttttacttgc tttaaaaaac ctcccacacc tccccctgaa cctgaaacat
    10441 aaaatgaatg caattgttgt tgttaacttg tttattgcag cttataatgg ttacaaataa
    10501 agcaatagca tcacaaattt cacaaataaa gcattttttt cactgcattc tagttgtggt
    10561 ttgtccaaac tcatcaatgt atcttatcat gtctggatcc ggaataactt cgtatagcat
    10621 acattatacg aagttatgtt taaacggcgc gccccggaat tcgccttctg caggagcgta
    10681 cagaacccag ggccctggca cccgtgcaga ccctggccca ccccacctgg gcgctcagtg
    10741 cccaagagat gtccacacct aggatgtccc gcggtgggtg gggggcccga gagacgggca
    10801 ggccgggggc aggcctggcc atgcggggcc gaaccgggca ctgcccagcg tgggcgcggg
    10861 ggccacggcg cgcgccccca gcccccgggc ccagcacccc aaggcggcca acgccaaaac
    10921 tctccctcct cctcttcctc aatctcgctc tcgctctttt tttttttcgc aaaaggaggg
    10981 gagagggggt aaaaaaatgc tgcactgtgc ggcgaagccg gtgagtgagc ggcgcggggc
    11041 caatcagcgt gcgccgttcc gaaagttgcc ttttatggct cgagcggccg cggcggcgcc
    11101 ctataaaacc cagcggcgcg acgcgccacc accgccgaga ccgcgtccgc cccgcgagca
    11161 cagagcctcg cctttgccga tcctctagag tcgagatccg ccgccaccat gattgaacaa
    11221 gatggattgc acgcaggttc tccggccgct tgggtggaga ggctattcgg ctatgactgg
    11281 gcacaacaga caatcggctg ctctgatgcc gccgtgttcc ggctgtcagc gcaggggcgc
    11341 ccggttcttt ttgtcaagac cgacctgtcc ggtgccctga atgaactgca ggacgaggca
    11401 gcgcggctat cgtggctggc cacgacgggc gttccttgcg cagctgtgct cgacgttgtc
    11461 actgaagcgg gaagggactg gctgctattg ggcgaagtgc cggggcagga tctcctgtca
    11521 tctcaccttg ctcctgccga gaaagtatcc atcatggctg atgcaatgcg gcggctgcat
    11581 acgcttgatc cggctacctg cccattcgac caccaagcga aacatcgcat cgagcgagca
    11641 cgtactcgga tggaagccgg tcttgtcgat caggatgatc tggacgaaga gcatcagggg
    11701 ctcgcgccag ccgaactgtt cgccaggctc aaggcgcgca tgcccgacgg cgaggatctc
    11761 gtcgtgaccc atggcgatgc ctgcttgccg aatatcatgg tggaaaatgg ccgcttttct
    11821 ggattcatcg actgtggccg gctgggtgtg gcggaccgct atcaggacat agcgttggct
    11881 acccgtgata ttgctgaaga gcttggcggc gaatgggctg accgcttcct cgtgctttac
    11941 ggtatcgccg ctcccgattc gcagcgcatc gccttctatc gccttcttga cgagttcttc
    12001 tgagcgggac tctggggttc gaaatgaccg accaagcgac gcccaacctg ccatcacgag
    12061 atttcgattc caccgccgcc ttctatgaaa ggttgggctt cggaatcgtt ttccgggacg
    12121 ccggctggat gatcctccag cgcggggatc tcatgctgga gttcttcgcc caccccccgg
    12181 atctaagctc tagataagta atgatcataa tcagccatat cacatctgta gaggttttac
    12241 ttgctttaaa aaacctccca cacctccccc tgaacctgaa acataaaatg aatgcaattg
    12301 ttgttgttaa cttgtttatt gcagcttata atggttacaa ataaagcaat agcatcacaa
    12361 atttcacaaa taaagcattt ttttcactgc attctagttg tggtttgtcc aaactcatca
    12421 atgtatctta tcatgtctgg atccgggggt accgcgtcga gaagttccta ttccgaagtt
    12481 cctattctct agaaagtata ggaacttcgt cgagataact tcgtatagca tacattatac
    12541 gaagttatgt cgagatatct agacccagct ttcttgtaca aagtggttga tatctctata
    12601 gtcgcagtag gcggaaagat gctgtgttgc caaaatagga aagagactta gtctgagcca
    12661 ttggttcaag aacatatggt gccttgccac tctgtcccgg tgctggccac tcagggctgc
    12721 tccacattta accctgtgct gccgacctca gaacacctgg gtcacccaca ggactgtgtc
    12781 taggccaccg agggagggca gatcccccat ctggcagttt taggaaaggt aaggtcctag
    12841 atctccagga atacaccacc caacaaagcg tatttttaaa aacagaaaga gacttggatg
    12901 ttccacatct ttcttcctgc ccccctttca ttaaagaata agataccaag gcatttggaa
    12961 actaagtctg aaagagagtg gtaggttttt ttttctttct ttctttcttt ccaaggaact
    13021 ggaccctttc ctggaatcat agaccttttt ggaattggaa gtggccttct ggagtatcgg
    13081 gcgagtctgc tggctgggaa gggctttgcc gtcatggctc tggcttataa caactacgag
    13141 gacctcccta aggacatgga cattatccac ctggagtact ttgaggaagc tgtgacctac
    13201 ctgctcagtc accctcaggt tggctgttac agtattttgg tttagcttgt ggagtcctaa
    13261 atgcctcgag ccaaagttgg atctgtaacc tagttaactt gaaggtttat aataatattt
    13321 agtgctttcc aaatctatag agcaaaggtt ccttacctgg gatcatctca gggggccatg
    13381 ggaaggttga ttccttggag tttgaattgc tcatagggtg accaacgaga tggcgcaacg
    13441 caattaatga taacttcgta tagcatacat tatacgaagt tatggtctga gctcgccatc
    13501 agttcaattt cccgcccaca ctgaggtagt aaagacgagt cataggcatt catctcctta
    13561 gccatgtcac ggtcttgtgt ccgtgatgtc atgtctacct tccagctttg ttacgagcag
    13621 taaaggactc atacttgtga ggtgttagaa tatgcctggc atttcctgag aagcttatag
    13681 acacccattc agcaaacact agaggatgta gacgcagcat ggccagaaga caaggtcatg
    13741 tctacacgtg agcatagaca cagcaggggc acagcagggg ggggggcgct agagaaaacg
    13801 tgatggcaag attccatgtt cacgaaagta gcagagatgg ggaatcactc aagcaagata
    13861 aggggggggc ctcattctga agacgaacat tacctgctgt taatggtcta gatcagtcca
    13921 gcagttatga ctttgtaaac atttcaggac ccattaccac ttaaatccta ggaagaaagt
    13981 aaacacggga cgagatgaac tgtgagccag aatctccccc gggtggcttc tgttgattcc
    14041 gctttgactc ataggtggct gattatgatt ttataaagca cagagacaca atgtctgcaa
    14101 ggcatctact taattacctc aaacgctctt tggaggaaaa actattactt ttttggaaga
    14161 aagcgttttc tttgaagagt aggctcttcc tcagtgtgtc tgtgcgcacc ttgtcacctt
    14221 acatgcagag tgtcacctgg gttcgatttc acacttctcc ggttccgtga acttctgtcg
    14281 agtgcagggc agtgctgtat cagggggttc aggctaaata gtaaactgct tcttggcttg
    14341 tttgaatgtt gcttatggcg gcaccatgtt ccgggtttga ctgtgatgtc tcatgcgagt
    14401 ggcaggcaac tgagcttggc acagtcaccc tagcaaagca ggatggtata gagtcaggct
    14461 caggctcggg gccacttgat cgatttccag gagtgggtaa ccctcactgt gctacctttt
    14521 g
//
