# Supplementary material for: CRISPR-Cas9 enables conditional mutagenesis of challenging loci
Source: Sci Rep. 2016 Sep 1;6:32326. doi: 10.1038/srep32326 (PMC5007477; doi:10.1038/srep32326)
Supplement: Supplementary File 3 [file srep32326-s3.zip › gb/HEP01014_A04_vector.gb]

LOCUS       1014924#L1L2_Bact_P#pAYAC184        14389 bp    dna     circular UNK 
ACCESSION   unknown
SOURCE      Mus musculus
  ORGANISM  Mus musculus
            Eukaryota; Metazoa; Chordata; Craniata; Vertebrata; Euteleostomi;
            Mammalia; Eutheria; Euarchontoglires; Glires; Rodentia;
            Sciurognathi; Muroidea; Muridae; Murinae; Mus.
COMMENT     cassette: L1L2_Bact_P
COMMENT     design_id: 1014924
COMMENT     backbone: pAYAC184
COMMENT     transcript_id: ENSMUST00000073639
FEATURES             Location/Qualifiers
     source          1..4245
                     /mol_type="other DNA"
                     /dnas_title="pacyc184CleanwithGprimers"
                     /organism="Cloning vector pACYC184"
     gene            complement(1..4245)
                     /gene="cat"
     CDS             complement(1..4245)
                     /codon_start=1
                     /gene="cat"
                     /translation="MEKKITGYTTVDISQWHRKEHFEAFQSVAQCTYNQTVQLDITAF
                     LKTVKKNKHKFYPAFIHILARLMNAHPEFRMAMKDGELVIWDSVHPCYTVFHEQTETF
                     SSLWSEYHDDFRQFLHIYSQDVACYGENLAYFPKGFIENMFFVSANPWVSFTSFDLNV
                     ANMDNFFAPVFTMGKYYTQGDKVLMPLAIQVHHAVCDGFHVGRMLNELQQYCDEWQGG
                     A"
                     /product="chloramphenicol acetyltransferase"
                     /note="camR (confers resistance to chloramphenicol)"
                     /label="camR (confers resistance to chloramphenicol)"
     -10_signal      complement(286..291)
                     /note="cat promoter (counter-clockwise); CATATT"
                     /label="cat promoter (counter-clockwise); CATATT"
     -35_signal      complement(309..314)
                     /note="cat promoter (counter-clockwise); ACGTAA"
                     /label="cat promoter (counter-clockwise); ACGTAA"
     rep_origin      complement(848..1393)
                     /note="p15A origin of replication (clockwise) (RNAII -35
                     to RNA/DNA switch point)"
                     /label="p15A origin of replication (clockwise) (RNAII -35
     -35_signal      1505..1510
                     /note="tet promoter (clockwise); TTGACA"
                     /label="tet promoter (clockwise); TTGACA"
     -10_signal      1528..1533
                     /note="tet promoter (clockwise); TTTAAT; transcript start
                     1540"
                     /label="tet promoter (clockwise); TTTAAT; transcript start
     gene            1581..2771
                     /gene="tet"
     CDS             1581..2771
                     /codon_start=1
                     /gene="tet"
                     /translation="MKSNNALIVILGTVTLDAVGIGLVMPVLPGLLRDIVHSDSIASH
                     YGVLLALYALMQFLCAPVLGALSDRFGRRPVLLASLLGATIDYAIMATTPVLWILYAG
                     RIVAGITGATGAVAGAYIADITDGEDRARHFGLMSACFGVGMVAGPVAGGLLGAISLH
                     APFLAAAVLNGLNLLLGCFLMQESHKGERRPMPLRAFNPVSSFRWARGMTIVAALMTV
                     FFIMQLVGQVPAALWVIFGEDRFRWSATMIGLSLAVFGILHALAQAFVTGPATKRFGE
                     KQAIIAGMAADALGYVLLAFATRGWMAFPIMILLASGGIGMPALQAMLSRQVDDDHQG
                     QLQGSLAALTSLTSIIGPLIVTAIYAASASTWNGLAWIVGAALYLVCLPALRRGAWSR
                     ATST"
                     /product="tetracycline efflux protein, class C"
                     /note="tetR (confers resistance to tetracycline)"
                     /label="tetR (confers resistance to tetracycline)"
     misc_feature    complement(1473..1493)
                     /note="5' Gap primer"
                     /label="5' Gap primer"
     misc_feature    3805..3825
                     /note="3' Gap primer"
                     /label="3' Gap primer"
     misc_feature    1494..3804
                     /note="Not in Gap Backbone PCR"
                     /label="Not in Gap Backbone PCR"
     misc_feature    4246..5271
                     /note="5 arm"
                     /label="5 arm"
     misc_feature    5299..5323
                     /note="B1 Gateway"
                     /label="B1 Gateway"
     misc_feature    5336..5383
                     /note="Frt"
                     /label="Frt"
     intron          5384..6258
                     /note="mouse En2 intron"
                     /label="mouse En2 intron"
     misc_feature    6256..6258
                     /note="Splice Acceptor"
                     /label="Splice Acceptor"
     exon            6259..6431
                     /note="mouse En2 exon"
                     /label="mouse En2 exon"
     misc_feature    6443..7036
                     /note="ECMV IRES"
                     /label="ECMV IRES"
     gene            7037..10097
                     /gene="lacZ"
                     /note="lacZ"
                     /label="lacZ"
     misc_feature    10136..10379
                     /note="SV40 polyadenylation site"
                     /label="SV40 polyadenylation site"
     misc_feature    10383..10416
                     /note="loxP"
                     /label="loxP"
     promoter        10443..10962
                     /note="human beta actin promoter"
                     /label="human beta actin promoter"
     gene            10988..11782
                     /gene="NeoR"
                     /note="NeoR"
                     /label="NeoR"
     misc_feature    11982..12223
                     /note="SV40 polyadenylation site"
                     /label="SV40 polyadenylation site"
     misc_feature    12240..12287
                     /note="Frt"
                     /label="Frt"
     misc_feature    12294..12327
                     /note="loxP"
                     /label="loxP"
     misc_feature    6273..6350
                     /note="FCHK std_gpr"
                     /label="FCHK std_gpr"
     misc_feature    12343..12363
                     /note="B2 Gateway"
                     /label="B2 Gateway"
     misc_feature    5272..12393
                     /note="Synthetic Cassette"
                     /label="Synthetic Cassette"
     exon            12796..13054
                     /db_xref="ENSEMBL:ENSMUSE00001062430"
                     /type="targeted"
                     /rank="2"
                     /note="target exon 1 ENSMUSE00001062430"
     misc_feature    12394..13250
                     /note="Critical Region"
                     /label="Critical Region"
     misc_feature    13274..13307
                     /note="Downstream LoxP"
                     /label="Downstream LoxP"
     misc_feature    13251..13330
                     /note="synthetic loxP region"
                     /label="synthetic loxP region"
     misc_feature    13331..14389
                     /note="3 arm"
                     /label="3 arm"
ORIGIN      
        1 gaattccgga tgagcattca tcaggcgggc aagaatgtga ataaaggccg gataaaactt
       61 gtgcttattt ttctttacgg tctttaaaaa ggccgtaata tccagctgaa cggtctggtt
      121 ataggtacat tgagcaactg actgaaatgc ctcaaaatgt tctttacgat gccattggga
      181 tatatcaacg gtggtatatc cagtgatttt tttctccatt ttagcttcct tagctcctga
      241 aaatctcgat aactcaaaaa atacgcccgg tagtgatctt atttcattat ggtgaaagtt
      301 ggaacctctt acgtgccgat caacgtctca ttttcgccaa aagttggccc agggcttccc
      361 ggtatcaaca gggacaccag gatttattta ttctgcgaag tgatcttccg tcacaggtat
      421 ttattcggcg caaagtgcgt cgggtgatgc tgccaactta ctgatttagt gtatgatggt
      481 gtttttgagg tgctccagtg gcttctgttt ctatcagctg tccctcctgt tcagctactg
      541 acggggtggt gcgtaacggc aaaagcaccg ccggacatca gcgctagcgg agtgtatact
      601 ggcttactat gttggcactg atgagggtgt cagtgaagtg cttcatgtgg caggagaaaa
      661 aaggctgcac cggtgcgtca gcagaatatg tgatacagga tatattccgc ttcctcgctc
      721 actgactcgc tacgctcggt cgttcgactg cggcgagcgg aaatggctta cgaacggggc
      781 ggagatttcc tggaagatgc caggaagata cttaacaggg aagtgagagg gccgcggcaa
      841 agccgttttt ccataggctc cgcccccctg acaagcatca cgaaatctga cgctcaaatc
      901 agtggtggcg aaacccgaca ggactataaa gataccaggc gtttccccct ggcggctccc
      961 tcgtgcgctc tcctgttcct gcctttcggt ttaccggtgt cattccgctg ttatggccgc
     1021 gtttgtctca ttccacgcct gacactcagt tccgggtagg cagttcgctc caagctggac
     1081 tgtatgcacg aaccccccgt tcagtccgac cgctgcgcct tatccggtaa ctatcgtctt
     1141 gagtccaacc cggaaagaca tgcaaaagca ccactggcag cagccactgg taattgattt
     1201 agaggagtta gtcttgaagt catgcgccgg ttaaggctaa actgaaagga caagttttgg
     1261 tgactgcgct cctccaagcc agttacctcg gttcaaagag ttggtagctc agagaacctt
     1321 cgaaaaaccg ccctgcaagg cggttttttc gttttcagag caagagatta cgcgcagacc
     1381 aaaacgatct caagaagatc atcttattaa tcagataaaa tatttctaga tttcagtgca
     1441 atttatctct tcaaatgtag cacctgaagt cagccccata cgatataagt tgtaattctc
     1501 atgtttgaca gcttatcatc gataagcttt aatgcggtag tttatcacag ttaaattgct
     1561 aacgcagtca ggcaccgtgt atgaaatcta acaatgcgct catcgtcatc ctcggcaccg
     1621 tcaccctgga tgctgtaggc ataggcttgg ttatgccggt actgccgggc ctcttgcggg
     1681 atatcgtcca ttccgacagc atcgccagtc actatggcgt gctgctagcg ctatatgcgt
     1741 tgatgcaatt tctatgcgca cccgttctcg gagcactgtc cgaccgcttt ggccgccgcc
     1801 cagtcctgct cgcttcgcta cttggagcca ctatcgacta cgcgatcatg gcgaccacac
     1861 ccgtcctgtg gatcctctac gccggacgca tcgtggccgg catcaccggc gccacaggtg
     1921 cggttgctgg cgcctatatc gccgacatca ccgatgggga agatcgggct cgccacttcg
     1981 ggctcatgag cgcttgtttc ggcgtgggta tggtggcagg ccccgtggcc gggggactgt
     2041 tgggcgccat ctccttgcat gcaccattcc ttgcggcggc ggtgctcaac ggcctcaacc
     2101 tactactggg ctgcttccta atgcaggagt cgcataaggg agagcgtcga ccgatgccct
     2161 tgagagcctt caacccagtc agctccttcc ggtgggcgcg gggcatgact atcgtcgccg
     2221 cacttatgac tgtcttcttt atcatgcaac tcgtaggaca ggtgccggca gcgctctggg
     2281 tcattttcgg cgaggaccgc tttcgctgga gcgcgacgat gatcggcctg tcgcttgcgg
     2341 tattcggaat cttgcacgcc ctcgctcaag ccttcgtcac tggtcccgcc accaaacgtt
     2401 tcggcgagaa gcaggccatt atcgccggca tggcggccga cgcgctgggc tacgtcttgc
     2461 tggcgttcgc gacgcgaggc tggatggcct tccccattat gattcttctc gcttccggcg
     2521 gcatcgggat gcccgcgttg caggccatgc tgtccaggca ggtagatgac gaccatcagg
     2581 gacagcttca aggatcgctc gcggctctta ccagcctaac ttcgatcatt ggaccgctga
     2641 tcgtcacggc gatttatgcc gcctcggcga gcacatggaa cgggttggca tggattgtag
     2701 gcgccgccct ataccttgtc tgcctccccg cgttgcgtcg cggtgcatgg agccgggcca
     2761 cctcgacctg aatggaagcc ggcggcacct cgctaacgga ttcaccactc caagaattgg
     2821 agccaatcaa ttcttgcgga gaactgtgaa tgcgcaaacc aacccttggc agaacatatc
     2881 catcgcgtcc gccatctcca gcagccgcac gcggcgcatc tcgggcagcg ttgggtcctg
     2941 gccacgggtg cgcatgatcg tgctcctgtc gttgaggacc cggctaggct ggcggggttg
     3001 ccttactggt tagcagaatg aatcaccgat acgcgagcga acgtgaagcg actgctgctg
     3061 caaaacgtct gcgacctgag caacaacatg aatggtcttc ggtttccgtg tttcgtaaag
     3121 tctggaaacg cggaagtccc ctacgtgctg ctgaagttgc ccgcaacaga gagtggaacc
     3181 aaccggtgat accacgatac tatgactgag agtcaacgcc atgagcggcc tcatttctta
     3241 ttctgagtta caacagtccg caccgctgtc cggtagctcc ttccggtggg cgcggggcat
     3301 gactatcgtc gccgcactta tgactgtctt ctttatcatg caactcgtag gacaggtgcc
     3361 ggcagcgccc aacagtcccc cggccacggg gcctgccacc atacccacgc cgaaacaagc
     3421 gccctgcacc attatgttcc ggatctgcat cgcaggatgc tgctggctac cctgtggaac
     3481 acctacatct gtattaacga agcgctaacc gtttttatca ggctctggga ggcagaataa
     3541 atgatcatat cgtcaattat tacctccacg gggagagcct gagcaaactg gcctcaggca
     3601 tttgagaagc acacggtcac actgcttccg gtagtcaata aaccggtaaa ccagcaatag
     3661 acataagcgg ctatttaacg accctgccct gaaccgacga ccgggtcgaa tttgctttcg
     3721 aatttctgcc attcatccgc ttattatcac ttattcaggc gtagcaccag gcgtttaagg
     3781 gcaccaataa ctgccttaaa aaaattacgc cccgccctgc cactcatcgc agtactgttg
     3841 taattcatta agcattctgc cgacatggaa gccatcacag acggcatgat gaacctgaat
     3901 cgccagcggc atcagcacct tgtcgccttg cgtataatat ttgcccatgg tgaaaacggg
     3961 ggcgaagaag ttgtccatat tggccacgtt taaatcaaaa ctggtgaaac tcacccaggg
     4021 attggctgag acgaaaaaca tattctcaat aaacccttta gggaaatagg ccaggttttc
     4081 accgtaacac gccacatctt gcgaatatat gtgtagaaac tgccggaaat cgtcgtggta
     4141 ttcactccag agcgatgaaa acgtttcagt ttgctcatgg aaaacggtgt aacaagggtg
     4201 aacactatcc catatcacca gctcaccgtc tttcattgcc atacgaggta tgatttttgg
     4261 actgataggg cacgcggttt ttggaccaat ttttcttttg gttctctttc tttcttcctt
     4321 cctttctttc tttctttctt tctttctttc tttctttctt tctttctttc tttctttctt
     4381 ccttccttcc ttccttcctt ccttccttcc ttccttcctc tctctctctc tctttctttt
     4441 ttttaaagat ttttatttat atgagcacac tgtagctatc ttcagacacc ccagaagagg
     4501 gcatcggatc tcattacaga tggttgtgag ccactgtgtg gttgttgctg ggaactgaac
     4561 tcaggacctc tggaagagcc cacagtgctc ttaaatgcca agccatctct ccagcctgga
     4621 ccaatttttc aaagttagca agcaccacag ttgccttatg tcgcttagtt gaccctgcac
     4681 ggtgggtaaa agtgaagaga tgctgttgag ggccacagca cttaccaggt ggctgctggg
     4741 gatttgtagt ttagtgacta gacagacact cgtctgtgtc ctgtgggaga atggagagag
     4801 agagagagag agagagagag agagagagag agagagagag agagagagag agagagatat
     4861 gttttctgag gcagagggtg gggctgtgct gtagcgttgc ctgctccttc aggttagcct
     4921 tgtattttgt aagcacctca cagaagtttc tcagtatcga tgctggatgt gtcaaggtgt
     4981 gtgggcctga agacacaccc tcaggtgggg gtgctgtcta ctttggtctt atgccatttt
     5041 tgtttatttg gttgtttaga aaagatctac ctcctgggat tcacagattt atggaggcca
     5101 ttgggccagt aggctcctgt ctagatctcc cccgccaccc cccagttcta ggattacaag
     5161 caagccaccg ttctcagctt ttaaggtggc ttgtgggcaa tagctcaggt ccttatgctt
     5221 gggaggcgag cactgtgcag actgaggtac aaatccagat ctttactctt aaaggcgcat
     5281 aacgatacca cgatatcaac aagtttgtac aaaaaagcag gctggcgccg gaaccgaagt
     5341 tcctattccg aagttcctat tctctagaaa gtataggaac ttcgaaccct ttcccacacc
     5401 accctccaca cttgccccaa acactgccaa ctatgtagga ggaaggggtt gggactaaca
     5461 gaagaacccg ttgtggggaa gctgttggga gggtcacttt atgttcttgc ccaaggtcag
     5521 ttgggtggcc tgcttctgat gaggtggtcc caaggtctgg ggtagaaggt gagagggaca
     5581 ggccaccaag gtcagccccc cccccctatc ccataggagc caggtccctc tcctggacag
     5641 gaagactgaa ggggagatgc cagagactca gtgaagcctg gggtacccta ttggagtcct
     5701 tcaaggaaac aaacttggcc tcaccaggcc tcagccttgg ctcctcctgg gaactctact
     5761 gcccttggga tccccttgta gttgtgggtt acataggaag ggggacggga ttccccttga
     5821 ctggctagcc tactcttttc ttcagtcttc tccatctcct ctcacctgtc tctcgaccct
     5881 ttccctagga tagacttgga aaaagataag gggagaaaac aaatgcaaac gaggccagaa
     5941 agattttggc tgggcattcc ttccgctagc ttttattggg atcccctagt ttgtgatagg
     6001 ccttttagct acatctgcca atccatctca ttttcacaca cacacacacc actttccttc
     6061 tggtcagtgg gcacatgtcc agcctcaagt ttatatcacc acccccaatg cccaacactt
     6121 gtatggcctt gggcgggtca tccccccccc cacccccagt atctgcaacc tcaagctagc
     6181 ttgggtgcgt tggttgtgga taagtagcta gactccagca accagtaacc tctgcccttt
     6241 ctcctccatg acaaccaggt cccaggtccc gaaaaccaaa gaagaagaac cctaacaaag
     6301 aggacaagcg gcctcgcaca gccttcactg ctgagcagct ccagaggctc aaggctgagt
     6361 ttcagaccaa caggtacctg acagagcagc ggcgccagag tctggcacag gagctcggta
     6421 cccggaagat ctggactcta gagaattccg cccctctccc tccccccccc ctaacgttac
     6481 tggccgaagc cgcttggaat aaggccggtg tgcgtttgtc tatatgttat tttccaccat
     6541 attgccgtct tttggcaatg tgagggcccg gaaacctggc cctgtcttct tgacgagcat
     6601 tcctaggggt ctttcccctc tcgccaaagg aatgcaaggt ctgttgaatg tcgtgaagga
     6661 agcagttcct ctggaagctt cttgaagaca aacaacgtct gtagcgaccc tttgcaggca
     6721 gcggaacccc ccacctggcg acaggtgcct ctgcggccaa aagccacgtg tataagatac
     6781 acctgcaaag gcggcacaac cccagtgcca cgttgtgagt tggatagttg tggaaagagt
     6841 caaatggctc tcctcaagcg tattcaacaa ggggctgaag gatgcccaga aggtacccca
     6901 ttgtatggga tctgatctgg ggcctcggtg cacatgcttt acatgtgttt agtcgaggtt
     6961 aaaaaacgtc taggcccccc gaaccacggg gacgtggttt tcctttgaaa aacacgatga
     7021 taagcttgcc acaaccatgg aagatcccgt cgttttacaa cgtcgtgact gggaaaaccc
     7081 tggcgttacc caacttaatc gccttgcagc acatccccct ttcgccagct ggcgtaatag
     7141 cgaagaggcc cgcaccgatc gcccttccca acagttgcgc agcctgaatg gcgaatggcg
     7201 ctttgcctgg tttccggcac cagaagcggt gccggaaagc tggctggagt gcgatcttcc
     7261 tgaggccgat actgtcgtcg tcccctcaaa ctggcagatg cacggttacg atgcgcccat
     7321 ctacaccaac gtgacctatc ccattacggt caatccgccg tttgttccca cggagaatcc
     7381 gacgggttgt tactcgctca catttaatgt tgatgaaagc tggctacagg aaggccagac
     7441 gcgaattatt tttgatggcg ttaactcggc gtttcatctg tggtgcaacg ggcgctgggt
     7501 cggttacggc caggacagtc gtttgccgtc tgaatttgac ctgagcgcat ttttacgcgc
     7561 cggagaaaac cgcctcgcgg tgatggtgct gcgctggagt gacggcagtt atctggaaga
     7621 tcaggatatg tggcggatga gcggcatttt ccgtgacgtc tcgttgctgc ataaaccgac
     7681 tacacaaatc agcgatttcc atgttgccac tcgctttaat gatgatttca gccgcgctgt
     7741 actggaggct gaagttcaga tgtgcggcga gttgcgtgac tacctacggg taacagtttc
     7801 tttatggcag ggtgaaacgc aggtcgccag cggcaccgcg cctttcggcg gtgaaattat
     7861 cgatgagcgt ggtggttatg ccgatcgcgt cacactacgt ctgaacgtcg aaaacccgaa
     7921 actgtggagc gccgaaatcc cgaatctcta tcgtgcggtg gttgaactgc acaccgccga
     7981 cggcacgctg attgaagcag aagcctgcga tgtcggtttc cgcgaggtgc ggattgaaaa
     8041 tggtctgctg ctgctgaacg gcaagccgtt gctgattcga ggcgttaacc gtcacgagca
     8101 tcatcctctg catggtcagg tcatggatga gcagacgatg gtgcaggata tcctgctgat
     8161 gaagcagaac aactttaacg ccgtgcgctg ttcgcattat ccgaaccatc cgctgtggta
     8221 cacgctgtgc gaccgctacg gcctgtatgt ggtggatgaa gccaatattg aaacccacgg
     8281 catggtgcca atgaatcgtc tgaccgatga tccgcgctgg ctaccggcga tgagcgaacg
     8341 cgtaacgcga atggtgcagc gcgatcgtaa tcacccgagt gtgatcatct ggtcgctggg
     8401 gaatgaatca ggccacggcg ctaatcacga cgcgctgtat cgctggatca aatctgtcga
     8461 tccttcccgc ccggtgcagt atgaaggcgg cggagccgac accacggcca ccgatattat
     8521 ttgcccgatg tacgcgcgcg tggatgaaga ccagcccttc ccggctgtgc cgaaatggtc
     8581 catcaaaaaa tggctttcgc tacctggaga gacgcgcccg ctgatccttt gcgaatacgc
     8641 ccacgcgatg ggtaacagtc ttggcggttt cgctaaatac tggcaggcgt ttcgtcagta
     8701 tccccgttta cagggcggct tcgtctggga ctgggtggat cagtcgctga ttaaatatga
     8761 tgaaaacggc aacccgtggt cggcttacgg cggtgatttt ggcgatacgc cgaacgatcg
     8821 ccagttctgt atgaacggtc tggtctttgc cgaccgcacg ccgcatccag cgctgacgga
     8881 agcaaaacac cagcagcagt ttttccagtt ccgtttatcc gggcaaacca tcgaagtgac
     8941 cagcgaatac ctgttccgtc atagcgataa cgagctcctg cactggatgg tggcgctgga
     9001 tggtaagccg ctggcaagcg gtgaagtgcc tctggatgtc gctccacaag gtaaacagtt
     9061 gattgaactg cctgaactac cgcagccgga gagcgccggg caactctggc tcacagtacg
     9121 cgtagtgcaa ccgaacgcga ccgcatggtc agaagccggg cacatcagcg cctggcagca
     9181 gtggcgtctg gcggaaaacc tcagtgtgac gctccccgcc gcgtcccacg ccatcccgca
     9241 tctgaccacc agcgaaatgg atttttgcat cgagctgggt aataagcgtt ggcaatttaa
     9301 ccgccagtca ggctttcttt cacagatgtg gattggcgat aaaaaacaac tgctgacgcc
     9361 gctgcgcgat cagttcaccc gtgcaccgct ggataacgac attggcgtaa gtgaagcgac
     9421 ccgcattgac cctaacgcct gggtcgaacg ctggaaggcg gcgggccatt accaggccga
     9481 agcagcgttg ttgcagtgca cggcagatac acttgctgat gcggtgctga ttacgaccgc
     9541 tcacgcgtgg cagcatcagg ggaaaacctt atttatcagc cggaaaacct accggattga
     9601 tggtagtggt caaatggcga ttaccgttga tgttgaagtg gcgagcgata caccgcatcc
     9661 ggcgcggatt ggcctgaact gccagctggc gcaggtagca gagcgggtaa actggctcgg
     9721 attagggccg caagaaaact atcccgaccg ccttactgcc gcctgttttg accgctggga
     9781 tctgccattg tcagacatgt ataccccgta cgtcttcccg agcgaaaacg gtctgcgctg
     9841 cgggacgcgc gaattgaatt atggcccaca ccagtggcgc ggcgacttcc agttcaacat
     9901 cagccgctac agtcaacagc aactgatgga aaccagccat cgccatctgc tgcacgcgga
     9961 agaaggcaca tggctgaata tcgacggttt ccatatgggg attggtggcg acgactcctg
    10021 gagcccgtca gtatcggcgg aattccagct gagcgccggt cgctaccatt accagttggt
    10081 ctggtgtcaa aaataataat aaccgggcag gggggatcta agctctagat aagtaatgat
    10141 cataatcagc catatcacat ctgtagaggt tttacttgct ttaaaaaacc tcccacacct
    10201 ccccctgaac ctgaaacata aaatgaatgc aattgttgtt gttaacttgt ttattgcagc
    10261 ttataatggt tacaaataaa gcaatagcat cacaaatttc acaaataaag catttttttc
    10321 actgcattct agttgtggtt tgtccaaact catcaatgta tcttatcatg tctggatccg
    10381 gaataacttc gtatagcata cattatacga agttatgttt aaacggcgcg ccccggaatt
    10441 cgccttctgc aggagcgtac agaacccagg gccctggcac ccgtgcagac cctggcccac
    10501 cccacctggg cgctcagtgc ccaagagatg tccacaccta ggatgtcccg cggtgggtgg
    10561 ggggcccgag agacgggcag gccgggggca ggcctggcca tgcggggccg aaccgggcac
    10621 tgcccagcgt gggcgcgggg gccacggcgc gcgcccccag cccccgggcc cagcacccca
    10681 aggcggccaa cgccaaaact ctccctcctc ctcttcctca atctcgctct cgctcttttt
    10741 ttttttcgca aaaggagggg agagggggta aaaaaatgct gcactgtgcg gcgaagccgg
    10801 tgagtgagcg gcgcggggcc aatcagcgtg cgccgttccg aaagttgcct tttatggctc
    10861 gagcggccgc ggcggcgccc tataaaaccc agcggcgcga cgcgccacca ccgccgagac
    10921 cgcgtccgcc ccgcgagcac agagcctcgc ctttgccgat cctctagagt cgagatccgc
    10981 cgccaccatg attgaacaag atggattgca cgcaggttct ccggccgctt gggtggagag
    11041 gctattcggc tatgactggg cacaacagac aatcggctgc tctgatgccg ccgtgttccg
    11101 gctgtcagcg caggggcgcc cggttctttt tgtcaagacc gacctgtccg gtgccctgaa
    11161 tgaactgcag gacgaggcag cgcggctatc gtggctggcc acgacgggcg ttccttgcgc
    11221 agctgtgctc gacgttgtca ctgaagcggg aagggactgg ctgctattgg gcgaagtgcc
    11281 ggggcaggat ctcctgtcat ctcaccttgc tcctgccgag aaagtatcca tcatggctga
    11341 tgcaatgcgg cggctgcata cgcttgatcc ggctacctgc ccattcgacc accaagcgaa
    11401 acatcgcatc gagcgagcac gtactcggat ggaagccggt cttgtcgatc aggatgatct
    11461 ggacgaagag catcaggggc tcgcgccagc cgaactgttc gccaggctca aggcgcgcat
    11521 gcccgacggc gaggatctcg tcgtgaccca tggcgatgcc tgcttgccga atatcatggt
    11581 ggaaaatggc cgcttttctg gattcatcga ctgtggccgg ctgggtgtgg cggaccgcta
    11641 tcaggacata gcgttggcta cccgtgatat tgctgaagag cttggcggcg aatgggctga
    11701 ccgcttcctc gtgctttacg gtatcgccgc tcccgattcg cagcgcatcg ccttctatcg
    11761 ccttcttgac gagttcttct gagcgggact ctggggttcg aaatgaccga ccaagcgacg
    11821 cccaacctgc catcacgaga tttcgattcc accgccgcct tctatgaaag gttgggcttc
    11881 ggaatcgttt tccgggacgc cggctggatg atcctccagc gcggggatct catgctggag
    11941 ttcttcgccc accccccgga tctaagctct agataagtaa tgatcataat cagccatatc
    12001 acatctgtag aggttttact tgctttaaaa aacctcccac acctccccct gaacctgaaa
    12061 cataaaatga atgcaattgt tgttgttaac ttgtttattg cagcttataa tggttacaaa
    12121 taaagcaata gcatcacaaa tttcacaaat aaagcatttt tttcactgca ttctagttgt
    12181 ggtttgtcca aactcatcaa tgtatcttat catgtctgga tccgggggta ccgcgtcgag
    12241 aagttcctat tccgaagttc ctattctcta gaaagtatag gaacttcgtc gagataactt
    12301 cgtatagcat acattatacg aagttatgtc gagatatcta gacccagctt tcttgtacaa
    12361 agtggttgat atctctatag tcgcagtagg cggtcagaga gctctggaga tagataggac
    12421 tgaaagagta aggctctcac tcatctcatc tctgcaagga tggcaccaat ctgcgaaaca
    12481 gagttccatg gtttccacat taacaaaggt gaccgtgtct tcaacatctg ctcttaaatt
    12541 tagcaagaag ggactacctg ttggctccta cgaaagaagc tggaccatga agacttcagg
    12601 gatgaaggtg tccatgctct gagccatcat cagtttcagg catgagttcc tctgccctgt
    12661 ggataccttg ttcttgttca ttgcatccta ttctccagta aacacgtgtc acagtgtgct
    12721 taccttgtcc aatgtgcatt tcatccataa ttaaacctgt gttgtgtgac tacactctcc
    12781 ttccactgtc cccaggactc tggggcctgg tcaacaacgc tggcatctcc accccctcgg
    12841 gtcccaacga gtggatgaaa aaacaggact ttgcaagagt actggatgtg aacctgttgg
    12901 gcatgatcga ggtgactctg agcatgctgc ccttagtgag gaaggcgagg ggtcgtgtgg
    12961 tcaacgtctc cagcgtcatg ggccgaatgt ctttctttgg tggtggttac tgcatctcca
    13021 agtatggtgt agaggccttc tcagactccc tcaggtactg gaagggaagg ggtccccgag
    13081 ggaagctttg atagggtatt tatttaatca cagtctttat gtccccatca tggggttgga
    13141 gagatagctc agaggtaaag agaattagct gctttcctga ggtcctgagt tcaagtccca
    13201 ggatccacac ggtggctcac aatcatctat aatgaaatct atctttttaa gagatggcgc
    13261 aacgcaatta atgataactt cgtatagcat acattatacg aagttatggt ctgagctcgc
    13321 catcagttca taagcagtca ttcgcttgga atcaccttct catgtctatg gctgaggtag
    13381 gactgagcca taagttcagt tattctattt atttatttgt ttaagacagg gtctcaccat
    13441 gtaatcttgg ctgtccagga attcactagg tagaccagac tggcctcaaa cccttacaga
    13501 tccatcccct gaatgctgga attaaaggtg tgtgccacca tgccaggcga ggtcagttaa
    13561 tagtctggag gaggatgcaa acttggaaca tggtttttga gttagagttg gacctgaggt
    13621 aatgtgggca gagtttggag ccttaatctt tagtgatgtt taacttgagg atgtccgagg
    13681 tcttgaggca gaccgagcat ctcattcagt ccagtacgta cttttccaga cttacaagag
    13741 tctcccatca actcactgca caatcacaag gttctctctg accttaaaca cactggcagc
    13801 tgagagcttg aaagtctggg gttggagcca ggggattact gtggccatcc tttgaagtgg
    13861 ttatctccag ttaatcattg gtgagagagt agttattagt ctttgggtcc tatagtaaga
    13921 gtccaaacag gaacctggca gcctcgttag gaagaccact gggaaaatct atccacctta
    13981 ggcttggtgt gatcattaac tgaccagaga aagctgctgg cccctatttg acaaaaggga
    14041 aagtcaggcg acacaggcag gaggctgagt agctgagcac gtgcaggctt gtggggagtc
    14101 tgagggctct tggcaagcaa ggatgaatgt ttattatgaa cctgccaagg cagatggaag
    14161 aggttgagcc aggtaacctg tcagctgcgg agtccaggct gactgtgatc tgaggctcta
    14221 ggaagatacc tacaggatcc agccgggagc tggcctgtga gcttcctggg atgggtttgg
    14281 ggaagcagta gtgaggagga ggtgccttgg gcaaggacga gcgacttttg catctggcat
    14341 tcattgagaa gtcttacctg cacccgccaa atactgtgcg gcattcaca
//
