# Supplementary material for: CRISPR-Cas9 enables conditional mutagenesis of challenging loci
Source: Sci Rep. 2016 Sep 1;6:32326. doi: 10.1038/srep32326 (PMC5007477; doi:10.1038/srep32326)
Supplement: Supplementary File 3 [file srep32326-s3.zip › gb/HEP01014_A05_vector.gb]

LOCUS       1014453#L1L2_Bact_P#pAYAC184        14347 bp    dna     circular UNK 
ACCESSION   unknown
SOURCE      Mus musculus
  ORGANISM  Mus musculus
            Eukaryota; Metazoa; Chordata; Craniata; Vertebrata; Euteleostomi;
            Mammalia; Eutheria; Euarchontoglires; Glires; Rodentia;
            Sciurognathi; Muroidea; Muridae; Murinae; Mus.
COMMENT     cassette: L1L2_Bact_P
COMMENT     design_id: 1014453
COMMENT     backbone: pAYAC184
COMMENT     transcript_id: ENSMUST00000070139
FEATURES             Location/Qualifiers
     source          1..4245
                     /mol_type="other DNA"
                     /dnas_title="pacyc184CleanwithGprimers"
                     /organism="Cloning vector pACYC184"
     gene            complement(1..4245)
                     /gene="cat"
     CDS             complement(1..4245)
                     /codon_start=1
                     /gene="cat"
                     /translation="MEKKITGYTTVDISQWHRKEHFEAFQSVAQCTYNQTVQLDITAF
                     LKTVKKNKHKFYPAFIHILARLMNAHPEFRMAMKDGELVIWDSVHPCYTVFHEQTETF
                     SSLWSEYHDDFRQFLHIYSQDVACYGENLAYFPKGFIENMFFVSANPWVSFTSFDLNV
                     ANMDNFFAPVFTMGKYYTQGDKVLMPLAIQVHHAVCDGFHVGRMLNELQQYCDEWQGG
                     A"
                     /product="chloramphenicol acetyltransferase"
                     /note="camR (confers resistance to chloramphenicol)"
                     /label="camR (confers resistance to chloramphenicol)"
     -10_signal      complement(286..291)
                     /note="cat promoter (counter-clockwise); CATATT"
                     /label="cat promoter (counter-clockwise); CATATT"
     -35_signal      complement(309..314)
                     /note="cat promoter (counter-clockwise); ACGTAA"
                     /label="cat promoter (counter-clockwise); ACGTAA"
     rep_origin      complement(848..1393)
                     /note="p15A origin of replication (clockwise) (RNAII -35
                     to RNA/DNA switch point)"
                     /label="p15A origin of replication (clockwise) (RNAII -35
     -35_signal      1505..1510
                     /note="tet promoter (clockwise); TTGACA"
                     /label="tet promoter (clockwise); TTGACA"
     -10_signal      1528..1533
                     /note="tet promoter (clockwise); TTTAAT; transcript start
                     1540"
                     /label="tet promoter (clockwise); TTTAAT; transcript start
     gene            1581..2771
                     /gene="tet"
     CDS             1581..2771
                     /codon_start=1
                     /gene="tet"
                     /translation="MKSNNALIVILGTVTLDAVGIGLVMPVLPGLLRDIVHSDSIASH
                     YGVLLALYALMQFLCAPVLGALSDRFGRRPVLLASLLGATIDYAIMATTPVLWILYAG
                     RIVAGITGATGAVAGAYIADITDGEDRARHFGLMSACFGVGMVAGPVAGGLLGAISLH
                     APFLAAAVLNGLNLLLGCFLMQESHKGERRPMPLRAFNPVSSFRWARGMTIVAALMTV
                     FFIMQLVGQVPAALWVIFGEDRFRWSATMIGLSLAVFGILHALAQAFVTGPATKRFGE
                     KQAIIAGMAADALGYVLLAFATRGWMAFPIMILLASGGIGMPALQAMLSRQVDDDHQG
                     QLQGSLAALTSLTSIIGPLIVTAIYAASASTWNGLAWIVGAALYLVCLPALRRGAWSR
                     ATST"
                     /product="tetracycline efflux protein, class C"
                     /note="tetR (confers resistance to tetracycline)"
                     /label="tetR (confers resistance to tetracycline)"
     misc_feature    complement(1473..1493)
                     /note="5' Gap primer"
                     /label="5' Gap primer"
     misc_feature    3805..3825
                     /note="3' Gap primer"
                     /label="3' Gap primer"
     misc_feature    1494..3804
                     /note="Not in Gap Backbone PCR"
                     /label="Not in Gap Backbone PCR"
     misc_feature    4246..5149
                     /note="5 arm"
                     /label="5 arm"
     misc_feature    5177..5201
                     /note="B1 Gateway"
                     /label="B1 Gateway"
     misc_feature    5214..5261
                     /note="Frt"
                     /label="Frt"
     intron          5262..6136
                     /note="mouse En2 intron"
                     /label="mouse En2 intron"
     misc_feature    6134..6136
                     /note="Splice Acceptor"
                     /label="Splice Acceptor"
     exon            6137..6309
                     /note="mouse En2 exon"
                     /label="mouse En2 exon"
     misc_feature    6321..6914
                     /note="ECMV IRES"
                     /label="ECMV IRES"
     gene            6915..9975
                     /gene="lacZ"
                     /note="lacZ"
                     /label="lacZ"
     misc_feature    10014..10257
                     /note="SV40 polyadenylation site"
                     /label="SV40 polyadenylation site"
     misc_feature    10261..10294
                     /note="loxP"
                     /label="loxP"
     promoter        10321..10840
                     /note="human beta actin promoter"
                     /label="human beta actin promoter"
     gene            10866..11660
                     /gene="NeoR"
                     /note="NeoR"
                     /label="NeoR"
     misc_feature    11860..12101
                     /note="SV40 polyadenylation site"
                     /label="SV40 polyadenylation site"
     misc_feature    12118..12165
                     /note="Frt"
                     /label="Frt"
     misc_feature    12172..12205
                     /note="loxP"
                     /label="loxP"
     misc_feature    6151..6228
                     /note="FCHK std_gpr"
                     /label="FCHK std_gpr"
     misc_feature    12221..12241
                     /note="B2 Gateway"
                     /label="B2 Gateway"
     misc_feature    5150..12271
                     /note="Synthetic Cassette"
                     /label="Synthetic Cassette"
     exon            12691..12853
                     /db_xref="ENSEMBL:ENSMUSE00001209571"
                     /type="targeted"
                     /rank="4"
                     /note="target exon 1 ENSMUSE00001209571"
     misc_feature    12272..13043
                     /note="Critical Region"
                     /label="Critical Region"
     misc_feature    13067..13100
                     /note="Downstream LoxP"
                     /label="Downstream LoxP"
     misc_feature    13044..13123
                     /note="synthetic loxP region"
                     /label="synthetic loxP region"
     exon            14297..14347
                     /db_xref="ENSEMBL:ENSMUSE00001229349"
                     /rank="5"
                     /note="ENSMUSE00001229349 5' fragment"
     misc_feature    13124..14347
                     /note="3 arm"
                     /label="3 arm"
ORIGIN      
        1 gaattccgga tgagcattca tcaggcgggc aagaatgtga ataaaggccg gataaaactt
       61 gtgcttattt ttctttacgg tctttaaaaa ggccgtaata tccagctgaa cggtctggtt
      121 ataggtacat tgagcaactg actgaaatgc ctcaaaatgt tctttacgat gccattggga
      181 tatatcaacg gtggtatatc cagtgatttt tttctccatt ttagcttcct tagctcctga
      241 aaatctcgat aactcaaaaa atacgcccgg tagtgatctt atttcattat ggtgaaagtt
      301 ggaacctctt acgtgccgat caacgtctca ttttcgccaa aagttggccc agggcttccc
      361 ggtatcaaca gggacaccag gatttattta ttctgcgaag tgatcttccg tcacaggtat
      421 ttattcggcg caaagtgcgt cgggtgatgc tgccaactta ctgatttagt gtatgatggt
      481 gtttttgagg tgctccagtg gcttctgttt ctatcagctg tccctcctgt tcagctactg
      541 acggggtggt gcgtaacggc aaaagcaccg ccggacatca gcgctagcgg agtgtatact
      601 ggcttactat gttggcactg atgagggtgt cagtgaagtg cttcatgtgg caggagaaaa
      661 aaggctgcac cggtgcgtca gcagaatatg tgatacagga tatattccgc ttcctcgctc
      721 actgactcgc tacgctcggt cgttcgactg cggcgagcgg aaatggctta cgaacggggc
      781 ggagatttcc tggaagatgc caggaagata cttaacaggg aagtgagagg gccgcggcaa
      841 agccgttttt ccataggctc cgcccccctg acaagcatca cgaaatctga cgctcaaatc
      901 agtggtggcg aaacccgaca ggactataaa gataccaggc gtttccccct ggcggctccc
      961 tcgtgcgctc tcctgttcct gcctttcggt ttaccggtgt cattccgctg ttatggccgc
     1021 gtttgtctca ttccacgcct gacactcagt tccgggtagg cagttcgctc caagctggac
     1081 tgtatgcacg aaccccccgt tcagtccgac cgctgcgcct tatccggtaa ctatcgtctt
     1141 gagtccaacc cggaaagaca tgcaaaagca ccactggcag cagccactgg taattgattt
     1201 agaggagtta gtcttgaagt catgcgccgg ttaaggctaa actgaaagga caagttttgg
     1261 tgactgcgct cctccaagcc agttacctcg gttcaaagag ttggtagctc agagaacctt
     1321 cgaaaaaccg ccctgcaagg cggttttttc gttttcagag caagagatta cgcgcagacc
     1381 aaaacgatct caagaagatc atcttattaa tcagataaaa tatttctaga tttcagtgca
     1441 atttatctct tcaaatgtag cacctgaagt cagccccata cgatataagt tgtaattctc
     1501 atgtttgaca gcttatcatc gataagcttt aatgcggtag tttatcacag ttaaattgct
     1561 aacgcagtca ggcaccgtgt atgaaatcta acaatgcgct catcgtcatc ctcggcaccg
     1621 tcaccctgga tgctgtaggc ataggcttgg ttatgccggt actgccgggc ctcttgcggg
     1681 atatcgtcca ttccgacagc atcgccagtc actatggcgt gctgctagcg ctatatgcgt
     1741 tgatgcaatt tctatgcgca cccgttctcg gagcactgtc cgaccgcttt ggccgccgcc
     1801 cagtcctgct cgcttcgcta cttggagcca ctatcgacta cgcgatcatg gcgaccacac
     1861 ccgtcctgtg gatcctctac gccggacgca tcgtggccgg catcaccggc gccacaggtg
     1921 cggttgctgg cgcctatatc gccgacatca ccgatgggga agatcgggct cgccacttcg
     1981 ggctcatgag cgcttgtttc ggcgtgggta tggtggcagg ccccgtggcc gggggactgt
     2041 tgggcgccat ctccttgcat gcaccattcc ttgcggcggc ggtgctcaac ggcctcaacc
     2101 tactactggg ctgcttccta atgcaggagt cgcataaggg agagcgtcga ccgatgccct
     2161 tgagagcctt caacccagtc agctccttcc ggtgggcgcg gggcatgact atcgtcgccg
     2221 cacttatgac tgtcttcttt atcatgcaac tcgtaggaca ggtgccggca gcgctctggg
     2281 tcattttcgg cgaggaccgc tttcgctgga gcgcgacgat gatcggcctg tcgcttgcgg
     2341 tattcggaat cttgcacgcc ctcgctcaag ccttcgtcac tggtcccgcc accaaacgtt
     2401 tcggcgagaa gcaggccatt atcgccggca tggcggccga cgcgctgggc tacgtcttgc
     2461 tggcgttcgc gacgcgaggc tggatggcct tccccattat gattcttctc gcttccggcg
     2521 gcatcgggat gcccgcgttg caggccatgc tgtccaggca ggtagatgac gaccatcagg
     2581 gacagcttca aggatcgctc gcggctctta ccagcctaac ttcgatcatt ggaccgctga
     2641 tcgtcacggc gatttatgcc gcctcggcga gcacatggaa cgggttggca tggattgtag
     2701 gcgccgccct ataccttgtc tgcctccccg cgttgcgtcg cggtgcatgg agccgggcca
     2761 cctcgacctg aatggaagcc ggcggcacct cgctaacgga ttcaccactc caagaattgg
     2821 agccaatcaa ttcttgcgga gaactgtgaa tgcgcaaacc aacccttggc agaacatatc
     2881 catcgcgtcc gccatctcca gcagccgcac gcggcgcatc tcgggcagcg ttgggtcctg
     2941 gccacgggtg cgcatgatcg tgctcctgtc gttgaggacc cggctaggct ggcggggttg
     3001 ccttactggt tagcagaatg aatcaccgat acgcgagcga acgtgaagcg actgctgctg
     3061 caaaacgtct gcgacctgag caacaacatg aatggtcttc ggtttccgtg tttcgtaaag
     3121 tctggaaacg cggaagtccc ctacgtgctg ctgaagttgc ccgcaacaga gagtggaacc
     3181 aaccggtgat accacgatac tatgactgag agtcaacgcc atgagcggcc tcatttctta
     3241 ttctgagtta caacagtccg caccgctgtc cggtagctcc ttccggtggg cgcggggcat
     3301 gactatcgtc gccgcactta tgactgtctt ctttatcatg caactcgtag gacaggtgcc
     3361 ggcagcgccc aacagtcccc cggccacggg gcctgccacc atacccacgc cgaaacaagc
     3421 gccctgcacc attatgttcc ggatctgcat cgcaggatgc tgctggctac cctgtggaac
     3481 acctacatct gtattaacga agcgctaacc gtttttatca ggctctggga ggcagaataa
     3541 atgatcatat cgtcaattat tacctccacg gggagagcct gagcaaactg gcctcaggca
     3601 tttgagaagc acacggtcac actgcttccg gtagtcaata aaccggtaaa ccagcaatag
     3661 acataagcgg ctatttaacg accctgccct gaaccgacga ccgggtcgaa tttgctttcg
     3721 aatttctgcc attcatccgc ttattatcac ttattcaggc gtagcaccag gcgtttaagg
     3781 gcaccaataa ctgccttaaa aaaattacgc cccgccctgc cactcatcgc agtactgttg
     3841 taattcatta agcattctgc cgacatggaa gccatcacag acggcatgat gaacctgaat
     3901 cgccagcggc atcagcacct tgtcgccttg cgtataatat ttgcccatgg tgaaaacggg
     3961 ggcgaagaag ttgtccatat tggccacgtt taaatcaaaa ctggtgaaac tcacccaggg
     4021 attggctgag acgaaaaaca tattctcaat aaacccttta gggaaatagg ccaggttttc
     4081 accgtaacac gccacatctt gcgaatatat gtgtagaaac tgccggaaat cgtcgtggta
     4141 ttcactccag agcgatgaaa acgtttcagt ttgctcatgg aaaacggtgt aacaagggtg
     4201 aacactatcc catatcacca gctcaccgtc tttcattgcc atacggttat tggaagaccc
     4261 gcccctctcg ttctctgagc actttcgcct tgcctcttct tgcgtgcaca ggagggtccc
     4321 tgaaaggact gtttgaagag tgtgctcttt ccctggaacc ttcctagtta gggtttccat
     4381 tgctgccaag aaacaccatg accaaaaagc agcttgggaa gaaaaaggct tttgtggctt
     4441 acacttccac atcactgttc atcattgaac taagtcagga caggaactca agcagggctg
     4501 aatcctggag gcaggagctg atgcagaagc catggagggg tgctacttac tggctcacat
     4561 tcagggcttg ctcagcctgc tttcttatag cacccaagac aactaggcct cacttacaat
     4621 gggatgggtc ctccccaacc aatcactagc taagaaaatg ccccatatct ggatcttgta
     4681 gaggcatttt ctcaattcag actccctcct tttacataac tctaacttgt gtcaagttga
     4741 tatgaaaaca gcacagaacc gttgaactgt ctgccattct tccatggcac atctgcatta
     4801 aagcacccaa tgtctcctcc tttagcaccg agaactttac aatcatcaag gttagatttc
     4861 ccggatttga aagatctgct gctttaagcc atttgagatc tgagttcttg aagaatattt
     4921 ccaaacaact ttatacaatt tggcattgta tatcgaataa ttactgatta tcataattcc
     4981 aatttttata atggaataca ataatttata ttccaacgac gctagttatt tgaaggatat
     5041 catggtatac atttttgttt tgtggattta tttatttatt tatttactta tttacttatt
     5101 tatttatttg ggacagactc tcaccatgta gccttggctg gtctagacca aggcgcataa
     5161 cgataccacg atatcaacaa gtttgtacaa aaaagcaggc tggcgccgga accgaagttc
     5221 ctattccgaa gttcctattc tctagaaagt ataggaactt cgaacccttt cccacaccac
     5281 cctccacact tgccccaaac actgccaact atgtaggagg aaggggttgg gactaacaga
     5341 agaacccgtt gtggggaagc tgttgggagg gtcactttat gttcttgccc aaggtcagtt
     5401 gggtggcctg cttctgatga ggtggtccca aggtctgggg tagaaggtga gagggacagg
     5461 ccaccaaggt cagccccccc cccctatccc ataggagcca ggtccctctc ctggacagga
     5521 agactgaagg ggagatgcca gagactcagt gaagcctggg gtaccctatt ggagtccttc
     5581 aaggaaacaa acttggcctc accaggcctc agccttggct cctcctggga actctactgc
     5641 ccttgggatc cccttgtagt tgtgggttac ataggaaggg ggacgggatt ccccttgact
     5701 ggctagccta ctcttttctt cagtcttctc catctcctct cacctgtctc tcgacccttt
     5761 ccctaggata gacttggaaa aagataaggg gagaaaacaa atgcaaacga ggccagaaag
     5821 attttggctg ggcattcctt ccgctagctt ttattgggat cccctagttt gtgataggcc
     5881 ttttagctac atctgccaat ccatctcatt ttcacacaca cacacaccac tttccttctg
     5941 gtcagtgggc acatgtccag cctcaagttt atatcaccac ccccaatgcc caacacttgt
     6001 atggccttgg gcgggtcatc ccccccccca cccccagtat ctgcaacctc aagctagctt
     6061 gggtgcgttg gttgtggata agtagctaga ctccagcaac cagtaacctc tgccctttct
     6121 cctccatgac aaccaggtcc caggtcccga aaaccaaaga agaagaaccc taacaaagag
     6181 gacaagcggc ctcgcacagc cttcactgct gagcagctcc agaggctcaa ggctgagttt
     6241 cagaccaaca ggtacctgac agagcagcgg cgccagagtc tggcacagga gctcggtacc
     6301 cggaagatct ggactctaga gaattccgcc cctctccctc ccccccccct aacgttactg
     6361 gccgaagccg cttggaataa ggccggtgtg cgtttgtcta tatgttattt tccaccatat
     6421 tgccgtcttt tggcaatgtg agggcccgga aacctggccc tgtcttcttg acgagcattc
     6481 ctaggggtct ttcccctctc gccaaaggaa tgcaaggtct gttgaatgtc gtgaaggaag
     6541 cagttcctct ggaagcttct tgaagacaaa caacgtctgt agcgaccctt tgcaggcagc
     6601 ggaacccccc acctggcgac aggtgcctct gcggccaaaa gccacgtgta taagatacac
     6661 ctgcaaaggc ggcacaaccc cagtgccacg ttgtgagttg gatagttgtg gaaagagtca
     6721 aatggctctc ctcaagcgta ttcaacaagg ggctgaagga tgcccagaag gtaccccatt
     6781 gtatgggatc tgatctgggg cctcggtgca catgctttac atgtgtttag tcgaggttaa
     6841 aaaacgtcta ggccccccga accacgggga cgtggttttc ctttgaaaaa cacgatgata
     6901 agcttgccac aaccatggaa gatcccgtcg ttttacaacg tcgtgactgg gaaaaccctg
     6961 gcgttaccca acttaatcgc cttgcagcac atcccccttt cgccagctgg cgtaatagcg
     7021 aagaggcccg caccgatcgc ccttcccaac agttgcgcag cctgaatggc gaatggcgct
     7081 ttgcctggtt tccggcacca gaagcggtgc cggaaagctg gctggagtgc gatcttcctg
     7141 aggccgatac tgtcgtcgtc ccctcaaact ggcagatgca cggttacgat gcgcccatct
     7201 acaccaacgt gacctatccc attacggtca atccgccgtt tgttcccacg gagaatccga
     7261 cgggttgtta ctcgctcaca tttaatgttg atgaaagctg gctacaggaa ggccagacgc
     7321 gaattatttt tgatggcgtt aactcggcgt ttcatctgtg gtgcaacggg cgctgggtcg
     7381 gttacggcca ggacagtcgt ttgccgtctg aatttgacct gagcgcattt ttacgcgccg
     7441 gagaaaaccg cctcgcggtg atggtgctgc gctggagtga cggcagttat ctggaagatc
     7501 aggatatgtg gcggatgagc ggcattttcc gtgacgtctc gttgctgcat aaaccgacta
     7561 cacaaatcag cgatttccat gttgccactc gctttaatga tgatttcagc cgcgctgtac
     7621 tggaggctga agttcagatg tgcggcgagt tgcgtgacta cctacgggta acagtttctt
     7681 tatggcaggg tgaaacgcag gtcgccagcg gcaccgcgcc tttcggcggt gaaattatcg
     7741 atgagcgtgg tggttatgcc gatcgcgtca cactacgtct gaacgtcgaa aacccgaaac
     7801 tgtggagcgc cgaaatcccg aatctctatc gtgcggtggt tgaactgcac accgccgacg
     7861 gcacgctgat tgaagcagaa gcctgcgatg tcggtttccg cgaggtgcgg attgaaaatg
     7921 gtctgctgct gctgaacggc aagccgttgc tgattcgagg cgttaaccgt cacgagcatc
     7981 atcctctgca tggtcaggtc atggatgagc agacgatggt gcaggatatc ctgctgatga
     8041 agcagaacaa ctttaacgcc gtgcgctgtt cgcattatcc gaaccatccg ctgtggtaca
     8101 cgctgtgcga ccgctacggc ctgtatgtgg tggatgaagc caatattgaa acccacggca
     8161 tggtgccaat gaatcgtctg accgatgatc cgcgctggct accggcgatg agcgaacgcg
     8221 taacgcgaat ggtgcagcgc gatcgtaatc acccgagtgt gatcatctgg tcgctgggga
     8281 atgaatcagg ccacggcgct aatcacgacg cgctgtatcg ctggatcaaa tctgtcgatc
     8341 cttcccgccc ggtgcagtat gaaggcggcg gagccgacac cacggccacc gatattattt
     8401 gcccgatgta cgcgcgcgtg gatgaagacc agcccttccc ggctgtgccg aaatggtcca
     8461 tcaaaaaatg gctttcgcta cctggagaga cgcgcccgct gatcctttgc gaatacgccc
     8521 acgcgatggg taacagtctt ggcggtttcg ctaaatactg gcaggcgttt cgtcagtatc
     8581 cccgtttaca gggcggcttc gtctgggact gggtggatca gtcgctgatt aaatatgatg
     8641 aaaacggcaa cccgtggtcg gcttacggcg gtgattttgg cgatacgccg aacgatcgcc
     8701 agttctgtat gaacggtctg gtctttgccg accgcacgcc gcatccagcg ctgacggaag
     8761 caaaacacca gcagcagttt ttccagttcc gtttatccgg gcaaaccatc gaagtgacca
     8821 gcgaatacct gttccgtcat agcgataacg agctcctgca ctggatggtg gcgctggatg
     8881 gtaagccgct ggcaagcggt gaagtgcctc tggatgtcgc tccacaaggt aaacagttga
     8941 ttgaactgcc tgaactaccg cagccggaga gcgccgggca actctggctc acagtacgcg
     9001 tagtgcaacc gaacgcgacc gcatggtcag aagccgggca catcagcgcc tggcagcagt
     9061 ggcgtctggc ggaaaacctc agtgtgacgc tccccgccgc gtcccacgcc atcccgcatc
     9121 tgaccaccag cgaaatggat ttttgcatcg agctgggtaa taagcgttgg caatttaacc
     9181 gccagtcagg ctttctttca cagatgtgga ttggcgataa aaaacaactg ctgacgccgc
     9241 tgcgcgatca gttcacccgt gcaccgctgg ataacgacat tggcgtaagt gaagcgaccc
     9301 gcattgaccc taacgcctgg gtcgaacgct ggaaggcggc gggccattac caggccgaag
     9361 cagcgttgtt gcagtgcacg gcagatacac ttgctgatgc ggtgctgatt acgaccgctc
     9421 acgcgtggca gcatcagggg aaaaccttat ttatcagccg gaaaacctac cggattgatg
     9481 gtagtggtca aatggcgatt accgttgatg ttgaagtggc gagcgataca ccgcatccgg
     9541 cgcggattgg cctgaactgc cagctggcgc aggtagcaga gcgggtaaac tggctcggat
     9601 tagggccgca agaaaactat cccgaccgcc ttactgccgc ctgttttgac cgctgggatc
     9661 tgccattgtc agacatgtat accccgtacg tcttcccgag cgaaaacggt ctgcgctgcg
     9721 ggacgcgcga attgaattat ggcccacacc agtggcgcgg cgacttccag ttcaacatca
     9781 gccgctacag tcaacagcaa ctgatggaaa ccagccatcg ccatctgctg cacgcggaag
     9841 aaggcacatg gctgaatatc gacggtttcc atatggggat tggtggcgac gactcctgga
     9901 gcccgtcagt atcggcggaa ttccagctga gcgccggtcg ctaccattac cagttggtct
     9961 ggtgtcaaaa ataataataa ccgggcaggg gggatctaag ctctagataa gtaatgatca
    10021 taatcagcca tatcacatct gtagaggttt tacttgcttt aaaaaacctc ccacacctcc
    10081 ccctgaacct gaaacataaa atgaatgcaa ttgttgttgt taacttgttt attgcagctt
    10141 ataatggtta caaataaagc aatagcatca caaatttcac aaataaagca tttttttcac
    10201 tgcattctag ttgtggtttg tccaaactca tcaatgtatc ttatcatgtc tggatccgga
    10261 ataacttcgt atagcataca ttatacgaag ttatgtttaa acggcgcgcc ccggaattcg
    10321 ccttctgcag gagcgtacag aacccagggc cctggcaccc gtgcagaccc tggcccaccc
    10381 cacctgggcg ctcagtgccc aagagatgtc cacacctagg atgtcccgcg gtgggtgggg
    10441 ggcccgagag acgggcaggc cgggggcagg cctggccatg cggggccgaa ccgggcactg
    10501 cccagcgtgg gcgcgggggc cacggcgcgc gcccccagcc cccgggccca gcaccccaag
    10561 gcggccaacg ccaaaactct ccctcctcct cttcctcaat ctcgctctcg ctcttttttt
    10621 ttttcgcaaa aggaggggag agggggtaaa aaaatgctgc actgtgcggc gaagccggtg
    10681 agtgagcggc gcggggccaa tcagcgtgcg ccgttccgaa agttgccttt tatggctcga
    10741 gcggccgcgg cggcgcccta taaaacccag cggcgcgacg cgccaccacc gccgagaccg
    10801 cgtccgcccc gcgagcacag agcctcgcct ttgccgatcc tctagagtcg agatccgccg
    10861 ccaccatgat tgaacaagat ggattgcacg caggttctcc ggccgcttgg gtggagaggc
    10921 tattcggcta tgactgggca caacagacaa tcggctgctc tgatgccgcc gtgttccggc
    10981 tgtcagcgca ggggcgcccg gttctttttg tcaagaccga cctgtccggt gccctgaatg
    11041 aactgcagga cgaggcagcg cggctatcgt ggctggccac gacgggcgtt ccttgcgcag
    11101 ctgtgctcga cgttgtcact gaagcgggaa gggactggct gctattgggc gaagtgccgg
    11161 ggcaggatct cctgtcatct caccttgctc ctgccgagaa agtatccatc atggctgatg
    11221 caatgcggcg gctgcatacg cttgatccgg ctacctgccc attcgaccac caagcgaaac
    11281 atcgcatcga gcgagcacgt actcggatgg aagccggtct tgtcgatcag gatgatctgg
    11341 acgaagagca tcaggggctc gcgccagccg aactgttcgc caggctcaag gcgcgcatgc
    11401 ccgacggcga ggatctcgtc gtgacccatg gcgatgcctg cttgccgaat atcatggtgg
    11461 aaaatggccg cttttctgga ttcatcgact gtggccggct gggtgtggcg gaccgctatc
    11521 aggacatagc gttggctacc cgtgatattg ctgaagagct tggcggcgaa tgggctgacc
    11581 gcttcctcgt gctttacggt atcgccgctc ccgattcgca gcgcatcgcc ttctatcgcc
    11641 ttcttgacga gttcttctga gcgggactct ggggttcgaa atgaccgacc aagcgacgcc
    11701 caacctgcca tcacgagatt tcgattccac cgccgccttc tatgaaaggt tgggcttcgg
    11761 aatcgttttc cgggacgccg gctggatgat cctccagcgc ggggatctca tgctggagtt
    11821 cttcgcccac cccccggatc taagctctag ataagtaatg atcataatca gccatatcac
    11881 atctgtagag gttttacttg ctttaaaaaa cctcccacac ctccccctga acctgaaaca
    11941 taaaatgaat gcaattgttg ttgttaactt gtttattgca gcttataatg gttacaaata
    12001 aagcaatagc atcacaaatt tcacaaataa agcatttttt tcactgcatt ctagttgtgg
    12061 tttgtccaaa ctcatcaatg tatcttatca tgtctggatc cgggggtacc gcgtcgagaa
    12121 gttcctattc cgaagttcct attctctaga aagtatagga acttcgtcga gataacttcg
    12181 tatagcatac attatacgaa gttatgtcga gatatctaga cccagctttc ttgtacaaag
    12241 tggttgatat ctctatagtc gcagtaggcg gttggttctt tagacctagg aataaaggca
    12301 tgcatcatgg gggctggaga gatggctcag tggttaagag cactgaatgc tcttccagag
    12361 gtcctgagtt caagtcccag caaccacatg gtggctcaca actatctgta atgggatatg
    12421 atgtcctctt ctggtgtgtc tgaagacagc tacagtgtac tcatcataga tagatagata
    12481 gatagataga tagatagata gatagataga tagatagata aaatctttct ccatcttgag
    12541 agatggagaa agtatgctca gaaaacctga tatacgcttt acagggactc aaggatagag
    12601 tagacaggag tctgttttga atgttctaga agaagagaga gtacgttctc tttgagtttt
    12661 gcttgcttgc tctaatgttg tgatccacag atgcctgatg gtcagagtct ccccatacct
    12721 cctatcctat tggctgagct gggaagtgat cccgagaagc caactgtatg cttctatggg
    12781 cacctggacg tgcagccagc tcagaaggac gacgggtggc tcacggaccc ctacacactg
    12841 acagaggtgg atggtcagta tcatctggtc cctaggtgga acacgtctgt agtcaaggct
    12901 tgacaccgat caaagactca tggcttttag ctatggttac aaatgagcag agctaggtct
    12961 ggtggttcag gactataccc agatactcag gaggctggag aaagaatcat agtttcaagc
    13021 caaacctgtg cttcaaagtg aatgagatgg cgcaacgcaa ttaatgataa cttcgtatag
    13081 catacattat acgaagttat ggtctgagct cgccatcagt tcaaaaattg ggaaaagacc
    13141 aaagatattg atcattagta aagtgactga cctacatact ccaggtccta tatttgataa
    13201 cacacacaca cacacacaca cacacacaca cacacacaca cacacagaca cagacaaata
    13261 gatagataga tagatagata gatagataga tagatagata gatagataga tggatggatg
    13321 gatggataga tagatagata gatagataga tagatagata gatagataga tcacaaattt
    13381 tttagcatgg cgaatttgta ttttgtaaag aaaggaagaa gaagagccaa tagagataga
    13441 cacacatctc tatttcatta ttcttccagt agacagatct cagcgcaaga gactatgttg
    13501 ggtactgttg aacagcaaac tcttaggaat atcaaggaac ttgaacaaaa cagctgagtt
    13561 cttctaagac tagtcatgtg tgcttaaact agcttgtcgt gtatgactgt tgaggatcct
    13621 atttgtatat aagaatttat gccttaaatt tcttttgttt attttgctgg gtattttttt
    13681 agacaatgtc tcaagctagc aaaacaacaa ctacacatat aaagtaaaat aaaataaaat
    13741 aaaataaaaa tctttttaga ggacagttta ttctggagcc aaatatgaat gaccatggcc
    13801 caggatagca gattcacagt tctcaaaaga acatgctcta ctgtagaaga ggttgtttga
    13861 gaacaaagaa agtcatcact tctgacagat gcattgccag agaccacaca taggtgggcc
    13921 acctaagtca ggggaaagaa tctgcatagg tttcagatgt tatctgatga catgattttc
    13981 ttgtggactg gtgaagcttg gagtctcctc aacacacatt ctccaagctt tgaggttcat
    14041 aaggatgttc aggtcagata caggggtggg aaacaaatga gtcccaagag gactaaaaag
    14101 atcccaaaat gtttggcttt ggtctgcagt attttaacta accataaaca caaagttcag
    14161 tcacttgact ttgtagaaat ttctaacaca ggtgcggatt gttttttttg tttttttttt
    14221 ttttatctca gaatttgagt tcctatagca gacatccctg taccatattg aaattttcct
    14281 ccttccgttt taaaagggaa actgtatgga cggggagcaa cagacaacaa gggccccgtc
    14341 ttggctt
//
