# Supplementary material for: CRISPR-Cas9 enables conditional mutagenesis of challenging loci
Source: Sci Rep. 2016 Sep 1;6:32326. doi: 10.1038/srep32326 (PMC5007477; doi:10.1038/srep32326)
Supplement: Supplementary File 3 [file srep32326-s3.zip › gb/HEP01014_B01_vector.gb]

LOCUS       1014720#L1L2_Bact_P#pAYAC184        14783 bp    dna     circular UNK 
ACCESSION   unknown
SOURCE      Mus musculus
  ORGANISM  Mus musculus
            Eukaryota; Metazoa; Chordata; Craniata; Vertebrata; Euteleostomi;
            Mammalia; Eutheria; Euarchontoglires; Glires; Rodentia;
            Sciurognathi; Muroidea; Muridae; Murinae; Mus.
COMMENT     cassette: L1L2_Bact_P
COMMENT     design_id: 1014720
COMMENT     backbone: pAYAC184
COMMENT     transcript_id: ENSMUST00000088867
FEATURES             Location/Qualifiers
     source          1..4245
                     /mol_type="other DNA"
                     /dnas_title="pacyc184CleanwithGprimers"
                     /organism="Cloning vector pACYC184"
     gene            complement(1..4245)
                     /gene="cat"
     CDS             complement(1..4245)
                     /codon_start=1
                     /gene="cat"
                     /translation="MEKKITGYTTVDISQWHRKEHFEAFQSVAQCTYNQTVQLDITAF
                     LKTVKKNKHKFYPAFIHILARLMNAHPEFRMAMKDGELVIWDSVHPCYTVFHEQTETF
                     SSLWSEYHDDFRQFLHIYSQDVACYGENLAYFPKGFIENMFFVSANPWVSFTSFDLNV
                     ANMDNFFAPVFTMGKYYTQGDKVLMPLAIQVHHAVCDGFHVGRMLNELQQYCDEWQGG
                     A"
                     /product="chloramphenicol acetyltransferase"
                     /note="camR (confers resistance to chloramphenicol)"
                     /label="camR (confers resistance to chloramphenicol)"
     -10_signal      complement(286..291)
                     /note="cat promoter (counter-clockwise); CATATT"
                     /label="cat promoter (counter-clockwise); CATATT"
     -35_signal      complement(309..314)
                     /note="cat promoter (counter-clockwise); ACGTAA"
                     /label="cat promoter (counter-clockwise); ACGTAA"
     rep_origin      complement(848..1393)
                     /note="p15A origin of replication (clockwise) (RNAII -35
                     to RNA/DNA switch point)"
                     /label="p15A origin of replication (clockwise) (RNAII -35
     -35_signal      1505..1510
                     /note="tet promoter (clockwise); TTGACA"
                     /label="tet promoter (clockwise); TTGACA"
     -10_signal      1528..1533
                     /note="tet promoter (clockwise); TTTAAT; transcript start
                     1540"
                     /label="tet promoter (clockwise); TTTAAT; transcript start
     gene            1581..2771
                     /gene="tet"
     CDS             1581..2771
                     /codon_start=1
                     /gene="tet"
                     /translation="MKSNNALIVILGTVTLDAVGIGLVMPVLPGLLRDIVHSDSIASH
                     YGVLLALYALMQFLCAPVLGALSDRFGRRPVLLASLLGATIDYAIMATTPVLWILYAG
                     RIVAGITGATGAVAGAYIADITDGEDRARHFGLMSACFGVGMVAGPVAGGLLGAISLH
                     APFLAAAVLNGLNLLLGCFLMQESHKGERRPMPLRAFNPVSSFRWARGMTIVAALMTV
                     FFIMQLVGQVPAALWVIFGEDRFRWSATMIGLSLAVFGILHALAQAFVTGPATKRFGE
                     KQAIIAGMAADALGYVLLAFATRGWMAFPIMILLASGGIGMPALQAMLSRQVDDDHQG
                     QLQGSLAALTSLTSIIGPLIVTAIYAASASTWNGLAWIVGAALYLVCLPALRRGAWSR
                     ATST"
                     /product="tetracycline efflux protein, class C"
                     /note="tetR (confers resistance to tetracycline)"
                     /label="tetR (confers resistance to tetracycline)"
     misc_feature    complement(1473..1493)
                     /note="5' Gap primer"
                     /label="5' Gap primer"
     misc_feature    3805..3825
                     /note="3' Gap primer"
                     /label="3' Gap primer"
     misc_feature    1494..3804
                     /note="Not in Gap Backbone PCR"
                     /label="Not in Gap Backbone PCR"
     misc_feature    4246..5195
                     /note="5 arm"
                     /label="5 arm"
     misc_feature    5223..5247
                     /note="B1 Gateway"
                     /label="B1 Gateway"
     misc_feature    5260..5307
                     /note="Frt"
                     /label="Frt"
     intron          5308..6182
                     /note="mouse En2 intron"
                     /label="mouse En2 intron"
     misc_feature    6180..6182
                     /note="Splice Acceptor"
                     /label="Splice Acceptor"
     exon            6183..6355
                     /note="mouse En2 exon"
                     /label="mouse En2 exon"
     misc_feature    6367..6960
                     /note="ECMV IRES"
                     /label="ECMV IRES"
     gene            6961..10021
                     /gene="lacZ"
                     /note="lacZ"
                     /label="lacZ"
     misc_feature    10060..10303
                     /note="SV40 polyadenylation site"
                     /label="SV40 polyadenylation site"
     misc_feature    10307..10340
                     /note="loxP"
                     /label="loxP"
     promoter        10367..10886
                     /note="human beta actin promoter"
                     /label="human beta actin promoter"
     gene            10912..11706
                     /gene="NeoR"
                     /note="NeoR"
                     /label="NeoR"
     misc_feature    11906..12147
                     /note="SV40 polyadenylation site"
                     /label="SV40 polyadenylation site"
     misc_feature    12164..12211
                     /note="Frt"
                     /label="Frt"
     misc_feature    12218..12251
                     /note="loxP"
                     /label="loxP"
     misc_feature    6197..6274
                     /note="FCHK std_gpr"
                     /label="FCHK std_gpr"
     misc_feature    12267..12287
                     /note="B2 Gateway"
                     /label="B2 Gateway"
     misc_feature    5196..12317
                     /note="Synthetic Cassette"
                     /label="Synthetic Cassette"
     exon            12955..13097
                     /db_xref="ENSEMBL:ENSMUSE00000440614"
                     /type="targeted"
                     /rank="5"
                     /note="target exon 1 ENSMUSE00000440614"
     misc_feature    12318..13547
                     /note="Critical Region"
                     /label="Critical Region"
     misc_feature    13571..13604
                     /note="Downstream LoxP"
                     /label="Downstream LoxP"
     misc_feature    13548..13627
                     /note="synthetic loxP region"
                     /label="synthetic loxP region"
     misc_feature    13628..14783
                     /note="3 arm"
                     /label="3 arm"
ORIGIN      
        1 gaattccgga tgagcattca tcaggcgggc aagaatgtga ataaaggccg gataaaactt
       61 gtgcttattt ttctttacgg tctttaaaaa ggccgtaata tccagctgaa cggtctggtt
      121 ataggtacat tgagcaactg actgaaatgc ctcaaaatgt tctttacgat gccattggga
      181 tatatcaacg gtggtatatc cagtgatttt tttctccatt ttagcttcct tagctcctga
      241 aaatctcgat aactcaaaaa atacgcccgg tagtgatctt atttcattat ggtgaaagtt
      301 ggaacctctt acgtgccgat caacgtctca ttttcgccaa aagttggccc agggcttccc
      361 ggtatcaaca gggacaccag gatttattta ttctgcgaag tgatcttccg tcacaggtat
      421 ttattcggcg caaagtgcgt cgggtgatgc tgccaactta ctgatttagt gtatgatggt
      481 gtttttgagg tgctccagtg gcttctgttt ctatcagctg tccctcctgt tcagctactg
      541 acggggtggt gcgtaacggc aaaagcaccg ccggacatca gcgctagcgg agtgtatact
      601 ggcttactat gttggcactg atgagggtgt cagtgaagtg cttcatgtgg caggagaaaa
      661 aaggctgcac cggtgcgtca gcagaatatg tgatacagga tatattccgc ttcctcgctc
      721 actgactcgc tacgctcggt cgttcgactg cggcgagcgg aaatggctta cgaacggggc
      781 ggagatttcc tggaagatgc caggaagata cttaacaggg aagtgagagg gccgcggcaa
      841 agccgttttt ccataggctc cgcccccctg acaagcatca cgaaatctga cgctcaaatc
      901 agtggtggcg aaacccgaca ggactataaa gataccaggc gtttccccct ggcggctccc
      961 tcgtgcgctc tcctgttcct gcctttcggt ttaccggtgt cattccgctg ttatggccgc
     1021 gtttgtctca ttccacgcct gacactcagt tccgggtagg cagttcgctc caagctggac
     1081 tgtatgcacg aaccccccgt tcagtccgac cgctgcgcct tatccggtaa ctatcgtctt
     1141 gagtccaacc cggaaagaca tgcaaaagca ccactggcag cagccactgg taattgattt
     1201 agaggagtta gtcttgaagt catgcgccgg ttaaggctaa actgaaagga caagttttgg
     1261 tgactgcgct cctccaagcc agttacctcg gttcaaagag ttggtagctc agagaacctt
     1321 cgaaaaaccg ccctgcaagg cggttttttc gttttcagag caagagatta cgcgcagacc
     1381 aaaacgatct caagaagatc atcttattaa tcagataaaa tatttctaga tttcagtgca
     1441 atttatctct tcaaatgtag cacctgaagt cagccccata cgatataagt tgtaattctc
     1501 atgtttgaca gcttatcatc gataagcttt aatgcggtag tttatcacag ttaaattgct
     1561 aacgcagtca ggcaccgtgt atgaaatcta acaatgcgct catcgtcatc ctcggcaccg
     1621 tcaccctgga tgctgtaggc ataggcttgg ttatgccggt actgccgggc ctcttgcggg
     1681 atatcgtcca ttccgacagc atcgccagtc actatggcgt gctgctagcg ctatatgcgt
     1741 tgatgcaatt tctatgcgca cccgttctcg gagcactgtc cgaccgcttt ggccgccgcc
     1801 cagtcctgct cgcttcgcta cttggagcca ctatcgacta cgcgatcatg gcgaccacac
     1861 ccgtcctgtg gatcctctac gccggacgca tcgtggccgg catcaccggc gccacaggtg
     1921 cggttgctgg cgcctatatc gccgacatca ccgatgggga agatcgggct cgccacttcg
     1981 ggctcatgag cgcttgtttc ggcgtgggta tggtggcagg ccccgtggcc gggggactgt
     2041 tgggcgccat ctccttgcat gcaccattcc ttgcggcggc ggtgctcaac ggcctcaacc
     2101 tactactggg ctgcttccta atgcaggagt cgcataaggg agagcgtcga ccgatgccct
     2161 tgagagcctt caacccagtc agctccttcc ggtgggcgcg gggcatgact atcgtcgccg
     2221 cacttatgac tgtcttcttt atcatgcaac tcgtaggaca ggtgccggca gcgctctggg
     2281 tcattttcgg cgaggaccgc tttcgctgga gcgcgacgat gatcggcctg tcgcttgcgg
     2341 tattcggaat cttgcacgcc ctcgctcaag ccttcgtcac tggtcccgcc accaaacgtt
     2401 tcggcgagaa gcaggccatt atcgccggca tggcggccga cgcgctgggc tacgtcttgc
     2461 tggcgttcgc gacgcgaggc tggatggcct tccccattat gattcttctc gcttccggcg
     2521 gcatcgggat gcccgcgttg caggccatgc tgtccaggca ggtagatgac gaccatcagg
     2581 gacagcttca aggatcgctc gcggctctta ccagcctaac ttcgatcatt ggaccgctga
     2641 tcgtcacggc gatttatgcc gcctcggcga gcacatggaa cgggttggca tggattgtag
     2701 gcgccgccct ataccttgtc tgcctccccg cgttgcgtcg cggtgcatgg agccgggcca
     2761 cctcgacctg aatggaagcc ggcggcacct cgctaacgga ttcaccactc caagaattgg
     2821 agccaatcaa ttcttgcgga gaactgtgaa tgcgcaaacc aacccttggc agaacatatc
     2881 catcgcgtcc gccatctcca gcagccgcac gcggcgcatc tcgggcagcg ttgggtcctg
     2941 gccacgggtg cgcatgatcg tgctcctgtc gttgaggacc cggctaggct ggcggggttg
     3001 ccttactggt tagcagaatg aatcaccgat acgcgagcga acgtgaagcg actgctgctg
     3061 caaaacgtct gcgacctgag caacaacatg aatggtcttc ggtttccgtg tttcgtaaag
     3121 tctggaaacg cggaagtccc ctacgtgctg ctgaagttgc ccgcaacaga gagtggaacc
     3181 aaccggtgat accacgatac tatgactgag agtcaacgcc atgagcggcc tcatttctta
     3241 ttctgagtta caacagtccg caccgctgtc cggtagctcc ttccggtggg cgcggggcat
     3301 gactatcgtc gccgcactta tgactgtctt ctttatcatg caactcgtag gacaggtgcc
     3361 ggcagcgccc aacagtcccc cggccacggg gcctgccacc atacccacgc cgaaacaagc
     3421 gccctgcacc attatgttcc ggatctgcat cgcaggatgc tgctggctac cctgtggaac
     3481 acctacatct gtattaacga agcgctaacc gtttttatca ggctctggga ggcagaataa
     3541 atgatcatat cgtcaattat tacctccacg gggagagcct gagcaaactg gcctcaggca
     3601 tttgagaagc acacggtcac actgcttccg gtagtcaata aaccggtaaa ccagcaatag
     3661 acataagcgg ctatttaacg accctgccct gaaccgacga ccgggtcgaa tttgctttcg
     3721 aatttctgcc attcatccgc ttattatcac ttattcaggc gtagcaccag gcgtttaagg
     3781 gcaccaataa ctgccttaaa aaaattacgc cccgccctgc cactcatcgc agtactgttg
     3841 taattcatta agcattctgc cgacatggaa gccatcacag acggcatgat gaacctgaat
     3901 cgccagcggc atcagcacct tgtcgccttg cgtataatat ttgcccatgg tgaaaacggg
     3961 ggcgaagaag ttgtccatat tggccacgtt taaatcaaaa ctggtgaaac tcacccaggg
     4021 attggctgag acgaaaaaca tattctcaat aaacccttta gggaaatagg ccaggttttc
     4081 accgtaacac gccacatctt gcgaatatat gtgtagaaac tgccggaaat cgtcgtggta
     4141 ttcactccag agcgatgaaa acgtttcagt ttgctcatgg aaaacggtgt aacaagggtg
     4201 aacactatcc catatcacca gctcaccgtc tttcattgcc atacggaatc tgaccataaa
     4261 gtaagcaggt aatgaacttc aacaggtaaa agggttaggc aaacttccta ctcagttcat
     4321 taagtggtga atattttgca taaatctgag tctgatgata gacagtttag caagaattac
     4381 ctttctcttc ctgattcaag taatggttat gttgaagagg ctttgagtga gagtgaaagt
     4441 ggtcatttga aaatgaaaga cagtgttgga agaagggggt gtgcctgttc ccctcaacca
     4501 agtgagagag gagatgctgg tgtgatctat gaggattgga ctgggaacct tgtggcacca
     4561 agtgtggatc taagcttcaa tgaggatgat aaagggccag tgagcattct aggtcatatc
     4621 actgaaaaaa gtatgagcat agatttttct ctcaggagtc caggcaaggg gattaattat
     4681 cctccagagc tcaggtctgg tagtgcaacc aaacaaattc cagtccagcc tgagctatac
     4741 tgtgatactt ctttctagaa aagcaaaggt tggtgctaaa gttcactgag agatcatgac
     4801 cattcccaga acctcaccaa acaaaataat catattgaaa tactaataca atataaacta
     4861 tacacatttt catgtactca atttgtcacc tttgagcatg tgaggatata tacccttgaa
     4921 ggccttacct taatcagaag agtatcacct tcaaagagat ctttatatgt gtcttaaggc
     4981 aagaacattt aatagagact acagcacagc tccaagtagc atatggacct ctgtgagcat
     5041 tgtgccttac ttcagatcca gaattccacc ctctatatac tgccttccag ctcctggcat
     5101 ttcacaaacc tctgcttctt agagttggcc tgggttagag acctcatctg agtggaatca
     5161 taaaggatgg acttggggct gacatgcttc tctttaaggc gcataacgat accacgatat
     5221 caacaagttt gtacaaaaaa gcaggctggc gccggaaccg aagttcctat tccgaagttc
     5281 ctattctcta gaaagtatag gaacttcgaa ccctttccca caccaccctc cacacttgcc
     5341 ccaaacactg ccaactatgt aggaggaagg ggttgggact aacagaagaa cccgttgtgg
     5401 ggaagctgtt gggagggtca ctttatgttc ttgcccaagg tcagttgggt ggcctgcttc
     5461 tgatgaggtg gtcccaaggt ctggggtaga aggtgagagg gacaggccac caaggtcagc
     5521 cccccccccc tatcccatag gagccaggtc cctctcctgg acaggaagac tgaaggggag
     5581 atgccagaga ctcagtgaag cctggggtac cctattggag tccttcaagg aaacaaactt
     5641 ggcctcacca ggcctcagcc ttggctcctc ctgggaactc tactgccctt gggatcccct
     5701 tgtagttgtg ggttacatag gaagggggac gggattcccc ttgactggct agcctactct
     5761 tttcttcagt cttctccatc tcctctcacc tgtctctcga ccctttccct aggatagact
     5821 tggaaaaaga taaggggaga aaacaaatgc aaacgaggcc agaaagattt tggctgggca
     5881 ttccttccgc tagcttttat tgggatcccc tagtttgtga taggcctttt agctacatct
     5941 gccaatccat ctcattttca cacacacaca caccactttc cttctggtca gtgggcacat
     6001 gtccagcctc aagtttatat caccaccccc aatgcccaac acttgtatgg ccttgggcgg
     6061 gtcatccccc cccccacccc cagtatctgc aacctcaagc tagcttgggt gcgttggttg
     6121 tggataagta gctagactcc agcaaccagt aacctctgcc ctttctcctc catgacaacc
     6181 aggtcccagg tcccgaaaac caaagaagaa gaaccctaac aaagaggaca agcggcctcg
     6241 cacagccttc actgctgagc agctccagag gctcaaggct gagtttcaga ccaacaggta
     6301 cctgacagag cagcggcgcc agagtctggc acaggagctc ggtacccgga agatctggac
     6361 tctagagaat tccgcccctc tccctccccc ccccctaacg ttactggccg aagccgcttg
     6421 gaataaggcc ggtgtgcgtt tgtctatatg ttattttcca ccatattgcc gtcttttggc
     6481 aatgtgaggg cccggaaacc tggccctgtc ttcttgacga gcattcctag gggtctttcc
     6541 cctctcgcca aaggaatgca aggtctgttg aatgtcgtga aggaagcagt tcctctggaa
     6601 gcttcttgaa gacaaacaac gtctgtagcg accctttgca ggcagcggaa ccccccacct
     6661 ggcgacaggt gcctctgcgg ccaaaagcca cgtgtataag atacacctgc aaaggcggca
     6721 caaccccagt gccacgttgt gagttggata gttgtggaaa gagtcaaatg gctctcctca
     6781 agcgtattca acaaggggct gaaggatgcc cagaaggtac cccattgtat gggatctgat
     6841 ctggggcctc ggtgcacatg ctttacatgt gtttagtcga ggttaaaaaa cgtctaggcc
     6901 ccccgaacca cggggacgtg gttttccttt gaaaaacacg atgataagct tgccacaacc
     6961 atggaagatc ccgtcgtttt acaacgtcgt gactgggaaa accctggcgt tacccaactt
     7021 aatcgccttg cagcacatcc ccctttcgcc agctggcgta atagcgaaga ggcccgcacc
     7081 gatcgccctt cccaacagtt gcgcagcctg aatggcgaat ggcgctttgc ctggtttccg
     7141 gcaccagaag cggtgccgga aagctggctg gagtgcgatc ttcctgaggc cgatactgtc
     7201 gtcgtcccct caaactggca gatgcacggt tacgatgcgc ccatctacac caacgtgacc
     7261 tatcccatta cggtcaatcc gccgtttgtt cccacggaga atccgacggg ttgttactcg
     7321 ctcacattta atgttgatga aagctggcta caggaaggcc agacgcgaat tatttttgat
     7381 ggcgttaact cggcgtttca tctgtggtgc aacgggcgct gggtcggtta cggccaggac
     7441 agtcgtttgc cgtctgaatt tgacctgagc gcatttttac gcgccggaga aaaccgcctc
     7501 gcggtgatgg tgctgcgctg gagtgacggc agttatctgg aagatcagga tatgtggcgg
     7561 atgagcggca ttttccgtga cgtctcgttg ctgcataaac cgactacaca aatcagcgat
     7621 ttccatgttg ccactcgctt taatgatgat ttcagccgcg ctgtactgga ggctgaagtt
     7681 cagatgtgcg gcgagttgcg tgactaccta cgggtaacag tttctttatg gcagggtgaa
     7741 acgcaggtcg ccagcggcac cgcgcctttc ggcggtgaaa ttatcgatga gcgtggtggt
     7801 tatgccgatc gcgtcacact acgtctgaac gtcgaaaacc cgaaactgtg gagcgccgaa
     7861 atcccgaatc tctatcgtgc ggtggttgaa ctgcacaccg ccgacggcac gctgattgaa
     7921 gcagaagcct gcgatgtcgg tttccgcgag gtgcggattg aaaatggtct gctgctgctg
     7981 aacggcaagc cgttgctgat tcgaggcgtt aaccgtcacg agcatcatcc tctgcatggt
     8041 caggtcatgg atgagcagac gatggtgcag gatatcctgc tgatgaagca gaacaacttt
     8101 aacgccgtgc gctgttcgca ttatccgaac catccgctgt ggtacacgct gtgcgaccgc
     8161 tacggcctgt atgtggtgga tgaagccaat attgaaaccc acggcatggt gccaatgaat
     8221 cgtctgaccg atgatccgcg ctggctaccg gcgatgagcg aacgcgtaac gcgaatggtg
     8281 cagcgcgatc gtaatcaccc gagtgtgatc atctggtcgc tggggaatga atcaggccac
     8341 ggcgctaatc acgacgcgct gtatcgctgg atcaaatctg tcgatccttc ccgcccggtg
     8401 cagtatgaag gcggcggagc cgacaccacg gccaccgata ttatttgccc gatgtacgcg
     8461 cgcgtggatg aagaccagcc cttcccggct gtgccgaaat ggtccatcaa aaaatggctt
     8521 tcgctacctg gagagacgcg cccgctgatc ctttgcgaat acgcccacgc gatgggtaac
     8581 agtcttggcg gtttcgctaa atactggcag gcgtttcgtc agtatccccg tttacagggc
     8641 ggcttcgtct gggactgggt ggatcagtcg ctgattaaat atgatgaaaa cggcaacccg
     8701 tggtcggctt acggcggtga ttttggcgat acgccgaacg atcgccagtt ctgtatgaac
     8761 ggtctggtct ttgccgaccg cacgccgcat ccagcgctga cggaagcaaa acaccagcag
     8821 cagtttttcc agttccgttt atccgggcaa accatcgaag tgaccagcga atacctgttc
     8881 cgtcatagcg ataacgagct cctgcactgg atggtggcgc tggatggtaa gccgctggca
     8941 agcggtgaag tgcctctgga tgtcgctcca caaggtaaac agttgattga actgcctgaa
     9001 ctaccgcagc cggagagcgc cgggcaactc tggctcacag tacgcgtagt gcaaccgaac
     9061 gcgaccgcat ggtcagaagc cgggcacatc agcgcctggc agcagtggcg tctggcggaa
     9121 aacctcagtg tgacgctccc cgccgcgtcc cacgccatcc cgcatctgac caccagcgaa
     9181 atggattttt gcatcgagct gggtaataag cgttggcaat ttaaccgcca gtcaggcttt
     9241 ctttcacaga tgtggattgg cgataaaaaa caactgctga cgccgctgcg cgatcagttc
     9301 acccgtgcac cgctggataa cgacattggc gtaagtgaag cgacccgcat tgaccctaac
     9361 gcctgggtcg aacgctggaa ggcggcgggc cattaccagg ccgaagcagc gttgttgcag
     9421 tgcacggcag atacacttgc tgatgcggtg ctgattacga ccgctcacgc gtggcagcat
     9481 caggggaaaa ccttatttat cagccggaaa acctaccgga ttgatggtag tggtcaaatg
     9541 gcgattaccg ttgatgttga agtggcgagc gatacaccgc atccggcgcg gattggcctg
     9601 aactgccagc tggcgcaggt agcagagcgg gtaaactggc tcggattagg gccgcaagaa
     9661 aactatcccg accgccttac tgccgcctgt tttgaccgct gggatctgcc attgtcagac
     9721 atgtataccc cgtacgtctt cccgagcgaa aacggtctgc gctgcgggac gcgcgaattg
     9781 aattatggcc cacaccagtg gcgcggcgac ttccagttca acatcagccg ctacagtcaa
     9841 cagcaactga tggaaaccag ccatcgccat ctgctgcacg cggaagaagg cacatggctg
     9901 aatatcgacg gtttccatat ggggattggt ggcgacgact cctggagccc gtcagtatcg
     9961 gcggaattcc agctgagcgc cggtcgctac cattaccagt tggtctggtg tcaaaaataa
    10021 taataaccgg gcagggggga tctaagctct agataagtaa tgatcataat cagccatatc
    10081 acatctgtag aggttttact tgctttaaaa aacctcccac acctccccct gaacctgaaa
    10141 cataaaatga atgcaattgt tgttgttaac ttgtttattg cagcttataa tggttacaaa
    10201 taaagcaata gcatcacaaa tttcacaaat aaagcatttt tttcactgca ttctagttgt
    10261 ggtttgtcca aactcatcaa tgtatcttat catgtctgga tccggaataa cttcgtatag
    10321 catacattat acgaagttat gtttaaacgg cgcgccccgg aattcgcctt ctgcaggagc
    10381 gtacagaacc cagggccctg gcacccgtgc agaccctggc ccaccccacc tgggcgctca
    10441 gtgcccaaga gatgtccaca cctaggatgt cccgcggtgg gtggggggcc cgagagacgg
    10501 gcaggccggg ggcaggcctg gccatgcggg gccgaaccgg gcactgccca gcgtgggcgc
    10561 gggggccacg gcgcgcgccc ccagcccccg ggcccagcac cccaaggcgg ccaacgccaa
    10621 aactctccct cctcctcttc ctcaatctcg ctctcgctct tttttttttt cgcaaaagga
    10681 ggggagaggg ggtaaaaaaa tgctgcactg tgcggcgaag ccggtgagtg agcggcgcgg
    10741 ggccaatcag cgtgcgccgt tccgaaagtt gccttttatg gctcgagcgg ccgcggcggc
    10801 gccctataaa acccagcggc gcgacgcgcc accaccgccg agaccgcgtc cgccccgcga
    10861 gcacagagcc tcgcctttgc cgatcctcta gagtcgagat ccgccgccac catgattgaa
    10921 caagatggat tgcacgcagg ttctccggcc gcttgggtgg agaggctatt cggctatgac
    10981 tgggcacaac agacaatcgg ctgctctgat gccgccgtgt tccggctgtc agcgcagggg
    11041 cgcccggttc tttttgtcaa gaccgacctg tccggtgccc tgaatgaact gcaggacgag
    11101 gcagcgcggc tatcgtggct ggccacgacg ggcgttcctt gcgcagctgt gctcgacgtt
    11161 gtcactgaag cgggaaggga ctggctgcta ttgggcgaag tgccggggca ggatctcctg
    11221 tcatctcacc ttgctcctgc cgagaaagta tccatcatgg ctgatgcaat gcggcggctg
    11281 catacgcttg atccggctac ctgcccattc gaccaccaag cgaaacatcg catcgagcga
    11341 gcacgtactc ggatggaagc cggtcttgtc gatcaggatg atctggacga agagcatcag
    11401 gggctcgcgc cagccgaact gttcgccagg ctcaaggcgc gcatgcccga cggcgaggat
    11461 ctcgtcgtga cccatggcga tgcctgcttg ccgaatatca tggtggaaaa tggccgcttt
    11521 tctggattca tcgactgtgg ccggctgggt gtggcggacc gctatcagga catagcgttg
    11581 gctacccgtg atattgctga agagcttggc ggcgaatggg ctgaccgctt cctcgtgctt
    11641 tacggtatcg ccgctcccga ttcgcagcgc atcgccttct atcgccttct tgacgagttc
    11701 ttctgagcgg gactctgggg ttcgaaatga ccgaccaagc gacgcccaac ctgccatcac
    11761 gagatttcga ttccaccgcc gccttctatg aaaggttggg cttcggaatc gttttccggg
    11821 acgccggctg gatgatcctc cagcgcgggg atctcatgct ggagttcttc gcccaccccc
    11881 cggatctaag ctctagataa gtaatgatca taatcagcca tatcacatct gtagaggttt
    11941 tacttgcttt aaaaaacctc ccacacctcc ccctgaacct gaaacataaa atgaatgcaa
    12001 ttgttgttgt taacttgttt attgcagctt ataatggtta caaataaagc aatagcatca
    12061 caaatttcac aaataaagca tttttttcac tgcattctag ttgtggtttg tccaaactca
    12121 tcaatgtatc ttatcatgtc tggatccggg ggtaccgcgt cgagaagttc ctattccgaa
    12181 gttcctattc tctagaaagt ataggaactt cgtcgagata acttcgtata gcatacatta
    12241 tacgaagtta tgtcgagata tctagaccca gctttcttgt acaaagtggt tgatatctct
    12301 atagtcgcag taggcggact ttattacata tttgtgagaa agacaggaga ttacaaagac
    12361 cctgctgtct ctttagtagt gagtttcctg ataatagaca ctgtatcctg acactaggtg
    12421 agcagcaggc aggagttgcc tgggagacac ttactgcaca gttgattgca tttggtcagg
    12481 atctcttttt ttttgggggg ggggagatgg gtgtgagaca tggtttcgtt gtgtagctca
    12541 ggctgacttg aaactcactg gatagcccag gttgtccagg agttcagtac tgagcttgag
    12601 atgaccttac actggtgagc ttgagatgac cttacactgg tggcgattct tctgcctcac
    12661 tctgtggggt gctggcatta tagctataaa atgtcatgcc tgaaaggctt tatgtcactt
    12721 ccaaggctaa atagtattct cttgagtgta tttgctacat tttctctacc ttttctatcg
    12781 tgttaaacaa ttctgcatag agggtgggtg tacagggttc tctgggcatt gtataacctc
    12841 aatttctgag agctgtgaga ttttacttat ttagtagatg tttaatcata aacacactct
    12901 gatatcagaa tatcagaaaa tgggaagttt aatcattcac cctttctgtt gtaggcaagc
    12961 aagtggaagg atactggttc tgctgtggca tgaaatgtta ttatttcatc atggatgata
    13021 aaaaattgaa aggatgtaaa cagatctgcc aggcttacaa cttaactctt ttgaagacaa
    13081 atgatgagga tgaattggta ttatagaccc ttacatcctt ctttatcctt agagtctctc
    13141 tttctaaacc ttagataata agatatgaac ccatacaagt gttttttttt ttttttaaga
    13201 gtccttcatg ggttgtgtgt ggtgtttctg caatgtgagc aaaaactgtt cagtaataat
    13261 ctcctagatg actctttcct gttctccagt gaaagtcagg actcagcatc agttatgaag
    13321 agatttgtta ctaaagagac agttgaatgt ttgaaatctc ctcccttcct cagtggtctg
    13381 caacagagtg ccttagagaa gcatgtcttt ctttgataaa gtttaagcat ttggatcagc
    13441 acaacctgtg accaagagtg ccaactaatg ccccagaggc agatgcctag tgcttactct
    13501 ttggaactca gtaatgtgac tgtttgagat gagtaattga atggcaagag atggcgcaac
    13561 gcaattaatg ataacttcgt atagcataca ttatacgaag ttatggtctg agctcgccat
    13621 cagttcaaaa ttatgtgaga accatgcaac taaatagtca taccagttaa ctgaatatgt
    13681 ctataacatt tactttataa tattctttgc atcataaaat gtctatctgt agaaactggt
    13741 atttaaaaaa aaaaccaaag tggccaagga actgacattg tctgtttaca ttcattagta
    13801 aggaaatctc tacaaatatg gaaattatat tttcctggag aaatgcttgc aggatcagtt
    13861 tgaagccttg caatttataa tatggtagaa gatttatata tcagtttaat acacatttaa
    13921 acaaccacac aagtacatta ttaatactat aatattatta taattttttg ttaattacct
    13981 tttttttttt tgcagtccag tctttattgc cttccctctc tgtcctctga ctgttcctca
    14041 ttccatacct cctccccagt ctccaagaaa atgtctccac cctccacatc caccccacca
    14101 ggtctcccca ctccctgggg cttcaagtct ctcaagggtt aggtgcatct tctctcactg
    14161 gggccagacc aggcattata atttttaata taaagttcaa ttagatacag tatacatagt
    14221 taaatttaaa cctgtactat gatatatatt ctgaaattta atgcaacatt atgcaccatg
    14281 actgtcacat gtaagacata ctaagtactt ctaggtgcct tcccatctca agttctgtcc
    14341 cttttgaatc tgagctatga aaggcttctt ctctgcagaa tggaatttaa tactcagctt
    14401 ttcgcacagg agttttcatc ttagtaggtt tgctttaaac acaggacatc acttatgaag
    14461 aacactttgt acatgcctct gtagattttg gaaaaatcac ttgaataatt taataaagta
    14521 tcagaaatta tttaacaagc cagtgtatag tgtatacttg gcgtcctaaa gcaggaagat
    14581 tgtgaattca agcccagcct cagctacgtg gcaagacttt gtctaagaaa cacagtcaca
    14641 aattatttaa tgacaaatta tttaatttaa taattattta attatttact tgttttattt
    14701 attactagaa cctgaagcaa ccatcttaaa tagcttattg acattggttt taacagaaat
    14761 gagctactca tgtgaaatta ctt
//
