# Supplementary material for: CRISPR-Cas9 enables conditional mutagenesis of challenging loci
Source: Sci Rep. 2016 Sep 1;6:32326. doi: 10.1038/srep32326 (PMC5007477; doi:10.1038/srep32326)
Supplement: Supplementary File 3 [file srep32326-s3.zip › gb/HEP01014_B03_vector.gb]

LOCUS       1014759#L1L2_Bact_P#pAYAC184        14102 bp    dna     circular UNK 
ACCESSION   unknown
SOURCE      Mus musculus
  ORGANISM  Mus musculus
            Eukaryota; Metazoa; Chordata; Craniata; Vertebrata; Euteleostomi;
            Mammalia; Eutheria; Euarchontoglires; Glires; Rodentia;
            Sciurognathi; Muroidea; Muridae; Murinae; Mus.
COMMENT     cassette: L1L2_Bact_P
COMMENT     design_id: 1014759
COMMENT     backbone: pAYAC184
COMMENT     transcript_id: ENSMUST00000061143
FEATURES             Location/Qualifiers
     source          1..4245
                     /mol_type="other DNA"
                     /dnas_title="pacyc184CleanwithGprimers"
                     /organism="Cloning vector pACYC184"
     gene            complement(1..4245)
                     /gene="cat"
     CDS             complement(1..4245)
                     /codon_start=1
                     /gene="cat"
                     /translation="MEKKITGYTTVDISQWHRKEHFEAFQSVAQCTYNQTVQLDITAF
                     LKTVKKNKHKFYPAFIHILARLMNAHPEFRMAMKDGELVIWDSVHPCYTVFHEQTETF
                     SSLWSEYHDDFRQFLHIYSQDVACYGENLAYFPKGFIENMFFVSANPWVSFTSFDLNV
                     ANMDNFFAPVFTMGKYYTQGDKVLMPLAIQVHHAVCDGFHVGRMLNELQQYCDEWQGG
                     A"
                     /product="chloramphenicol acetyltransferase"
                     /note="camR (confers resistance to chloramphenicol)"
                     /label="camR (confers resistance to chloramphenicol)"
     -10_signal      complement(286..291)
                     /note="cat promoter (counter-clockwise); CATATT"
                     /label="cat promoter (counter-clockwise); CATATT"
     -35_signal      complement(309..314)
                     /note="cat promoter (counter-clockwise); ACGTAA"
                     /label="cat promoter (counter-clockwise); ACGTAA"
     rep_origin      complement(848..1393)
                     /note="p15A origin of replication (clockwise) (RNAII -35
                     to RNA/DNA switch point)"
                     /label="p15A origin of replication (clockwise) (RNAII -35
     -35_signal      1505..1510
                     /note="tet promoter (clockwise); TTGACA"
                     /label="tet promoter (clockwise); TTGACA"
     -10_signal      1528..1533
                     /note="tet promoter (clockwise); TTTAAT; transcript start
                     1540"
                     /label="tet promoter (clockwise); TTTAAT; transcript start
     gene            1581..2771
                     /gene="tet"
     CDS             1581..2771
                     /codon_start=1
                     /gene="tet"
                     /translation="MKSNNALIVILGTVTLDAVGIGLVMPVLPGLLRDIVHSDSIASH
                     YGVLLALYALMQFLCAPVLGALSDRFGRRPVLLASLLGATIDYAIMATTPVLWILYAG
                     RIVAGITGATGAVAGAYIADITDGEDRARHFGLMSACFGVGMVAGPVAGGLLGAISLH
                     APFLAAAVLNGLNLLLGCFLMQESHKGERRPMPLRAFNPVSSFRWARGMTIVAALMTV
                     FFIMQLVGQVPAALWVIFGEDRFRWSATMIGLSLAVFGILHALAQAFVTGPATKRFGE
                     KQAIIAGMAADALGYVLLAFATRGWMAFPIMILLASGGIGMPALQAMLSRQVDDDHQG
                     QLQGSLAALTSLTSIIGPLIVTAIYAASASTWNGLAWIVGAALYLVCLPALRRGAWSR
                     ATST"
                     /product="tetracycline efflux protein, class C"
                     /note="tetR (confers resistance to tetracycline)"
                     /label="tetR (confers resistance to tetracycline)"
     misc_feature    complement(1473..1493)
                     /note="5' Gap primer"
                     /label="5' Gap primer"
     misc_feature    3805..3825
                     /note="3' Gap primer"
                     /label="3' Gap primer"
     misc_feature    1494..3804
                     /note="Not in Gap Backbone PCR"
                     /label="Not in Gap Backbone PCR"
     exon            4628..4696
                     /db_xref="ENSEMBL:ENSMUSE00000449488"
                     /rank="3"
                     /note="ENSMUSE00000449488"
                     /label="ENSMUSE00000449488"
     exon            4246..4460
                     /db_xref="ENSEMBL:ENSMUSE00000449489"
                     /rank="2"
                     /note="ENSMUSE00000449489 3' fragment"
     misc_feature    4246..5163
                     /note="5 arm"
                     /label="5 arm"
     misc_feature    5191..5215
                     /note="B1 Gateway"
                     /label="B1 Gateway"
     misc_feature    5228..5275
                     /note="Frt"
                     /label="Frt"
     intron          5276..6150
                     /note="mouse En2 intron"
                     /label="mouse En2 intron"
     misc_feature    6148..6150
                     /note="Splice Acceptor"
                     /label="Splice Acceptor"
     exon            6151..6323
                     /note="mouse En2 exon"
                     /label="mouse En2 exon"
     misc_feature    6335..6928
                     /note="ECMV IRES"
                     /label="ECMV IRES"
     gene            6929..9989
                     /gene="lacZ"
                     /note="lacZ"
                     /label="lacZ"
     misc_feature    10028..10271
                     /note="SV40 polyadenylation site"
                     /label="SV40 polyadenylation site"
     misc_feature    10275..10308
                     /note="loxP"
                     /label="loxP"
     promoter        10335..10854
                     /note="human beta actin promoter"
                     /label="human beta actin promoter"
     gene            10880..11674
                     /gene="NeoR"
                     /note="NeoR"
                     /label="NeoR"
     misc_feature    11874..12115
                     /note="SV40 polyadenylation site"
                     /label="SV40 polyadenylation site"
     misc_feature    12132..12179
                     /note="Frt"
                     /label="Frt"
     misc_feature    12186..12219
                     /note="loxP"
                     /label="loxP"
     misc_feature    6165..6242
                     /note="FCHK std_gpr"
                     /label="FCHK std_gpr"
     misc_feature    12235..12255
                     /note="B2 Gateway"
                     /label="B2 Gateway"
     misc_feature    5164..12285
                     /note="Synthetic Cassette"
                     /label="Synthetic Cassette"
     exon            12636..12799
                     /db_xref="ENSEMBL:ENSMUSE00000449485"
                     /type="targeted"
                     /rank="4"
                     /note="target exon 1 ENSMUSE00000449485"
     misc_feature    12286..13008
                     /note="Critical Region"
                     /label="Critical Region"
     misc_feature    13032..13065
                     /note="Downstream LoxP"
                     /label="Downstream LoxP"
     misc_feature    13009..13088
                     /note="synthetic loxP region"
                     /label="synthetic loxP region"
     exon            13414..13528
                     /db_xref="ENSEMBL:ENSMUSE00000364976"
                     /rank="5"
                     /note="ENSMUSE00000364976"
                     /label="ENSMUSE00000364976"
     misc_feature    13089..14102
                     /note="3 arm"
                     /label="3 arm"
ORIGIN      
        1 gaattccgga tgagcattca tcaggcgggc aagaatgtga ataaaggccg gataaaactt
       61 gtgcttattt ttctttacgg tctttaaaaa ggccgtaata tccagctgaa cggtctggtt
      121 ataggtacat tgagcaactg actgaaatgc ctcaaaatgt tctttacgat gccattggga
      181 tatatcaacg gtggtatatc cagtgatttt tttctccatt ttagcttcct tagctcctga
      241 aaatctcgat aactcaaaaa atacgcccgg tagtgatctt atttcattat ggtgaaagtt
      301 ggaacctctt acgtgccgat caacgtctca ttttcgccaa aagttggccc agggcttccc
      361 ggtatcaaca gggacaccag gatttattta ttctgcgaag tgatcttccg tcacaggtat
      421 ttattcggcg caaagtgcgt cgggtgatgc tgccaactta ctgatttagt gtatgatggt
      481 gtttttgagg tgctccagtg gcttctgttt ctatcagctg tccctcctgt tcagctactg
      541 acggggtggt gcgtaacggc aaaagcaccg ccggacatca gcgctagcgg agtgtatact
      601 ggcttactat gttggcactg atgagggtgt cagtgaagtg cttcatgtgg caggagaaaa
      661 aaggctgcac cggtgcgtca gcagaatatg tgatacagga tatattccgc ttcctcgctc
      721 actgactcgc tacgctcggt cgttcgactg cggcgagcgg aaatggctta cgaacggggc
      781 ggagatttcc tggaagatgc caggaagata cttaacaggg aagtgagagg gccgcggcaa
      841 agccgttttt ccataggctc cgcccccctg acaagcatca cgaaatctga cgctcaaatc
      901 agtggtggcg aaacccgaca ggactataaa gataccaggc gtttccccct ggcggctccc
      961 tcgtgcgctc tcctgttcct gcctttcggt ttaccggtgt cattccgctg ttatggccgc
     1021 gtttgtctca ttccacgcct gacactcagt tccgggtagg cagttcgctc caagctggac
     1081 tgtatgcacg aaccccccgt tcagtccgac cgctgcgcct tatccggtaa ctatcgtctt
     1141 gagtccaacc cggaaagaca tgcaaaagca ccactggcag cagccactgg taattgattt
     1201 agaggagtta gtcttgaagt catgcgccgg ttaaggctaa actgaaagga caagttttgg
     1261 tgactgcgct cctccaagcc agttacctcg gttcaaagag ttggtagctc agagaacctt
     1321 cgaaaaaccg ccctgcaagg cggttttttc gttttcagag caagagatta cgcgcagacc
     1381 aaaacgatct caagaagatc atcttattaa tcagataaaa tatttctaga tttcagtgca
     1441 atttatctct tcaaatgtag cacctgaagt cagccccata cgatataagt tgtaattctc
     1501 atgtttgaca gcttatcatc gataagcttt aatgcggtag tttatcacag ttaaattgct
     1561 aacgcagtca ggcaccgtgt atgaaatcta acaatgcgct catcgtcatc ctcggcaccg
     1621 tcaccctgga tgctgtaggc ataggcttgg ttatgccggt actgccgggc ctcttgcggg
     1681 atatcgtcca ttccgacagc atcgccagtc actatggcgt gctgctagcg ctatatgcgt
     1741 tgatgcaatt tctatgcgca cccgttctcg gagcactgtc cgaccgcttt ggccgccgcc
     1801 cagtcctgct cgcttcgcta cttggagcca ctatcgacta cgcgatcatg gcgaccacac
     1861 ccgtcctgtg gatcctctac gccggacgca tcgtggccgg catcaccggc gccacaggtg
     1921 cggttgctgg cgcctatatc gccgacatca ccgatgggga agatcgggct cgccacttcg
     1981 ggctcatgag cgcttgtttc ggcgtgggta tggtggcagg ccccgtggcc gggggactgt
     2041 tgggcgccat ctccttgcat gcaccattcc ttgcggcggc ggtgctcaac ggcctcaacc
     2101 tactactggg ctgcttccta atgcaggagt cgcataaggg agagcgtcga ccgatgccct
     2161 tgagagcctt caacccagtc agctccttcc ggtgggcgcg gggcatgact atcgtcgccg
     2221 cacttatgac tgtcttcttt atcatgcaac tcgtaggaca ggtgccggca gcgctctggg
     2281 tcattttcgg cgaggaccgc tttcgctgga gcgcgacgat gatcggcctg tcgcttgcgg
     2341 tattcggaat cttgcacgcc ctcgctcaag ccttcgtcac tggtcccgcc accaaacgtt
     2401 tcggcgagaa gcaggccatt atcgccggca tggcggccga cgcgctgggc tacgtcttgc
     2461 tggcgttcgc gacgcgaggc tggatggcct tccccattat gattcttctc gcttccggcg
     2521 gcatcgggat gcccgcgttg caggccatgc tgtccaggca ggtagatgac gaccatcagg
     2581 gacagcttca aggatcgctc gcggctctta ccagcctaac ttcgatcatt ggaccgctga
     2641 tcgtcacggc gatttatgcc gcctcggcga gcacatggaa cgggttggca tggattgtag
     2701 gcgccgccct ataccttgtc tgcctccccg cgttgcgtcg cggtgcatgg agccgggcca
     2761 cctcgacctg aatggaagcc ggcggcacct cgctaacgga ttcaccactc caagaattgg
     2821 agccaatcaa ttcttgcgga gaactgtgaa tgcgcaaacc aacccttggc agaacatatc
     2881 catcgcgtcc gccatctcca gcagccgcac gcggcgcatc tcgggcagcg ttgggtcctg
     2941 gccacgggtg cgcatgatcg tgctcctgtc gttgaggacc cggctaggct ggcggggttg
     3001 ccttactggt tagcagaatg aatcaccgat acgcgagcga acgtgaagcg actgctgctg
     3061 caaaacgtct gcgacctgag caacaacatg aatggtcttc ggtttccgtg tttcgtaaag
     3121 tctggaaacg cggaagtccc ctacgtgctg ctgaagttgc ccgcaacaga gagtggaacc
     3181 aaccggtgat accacgatac tatgactgag agtcaacgcc atgagcggcc tcatttctta
     3241 ttctgagtta caacagtccg caccgctgtc cggtagctcc ttccggtggg cgcggggcat
     3301 gactatcgtc gccgcactta tgactgtctt ctttatcatg caactcgtag gacaggtgcc
     3361 ggcagcgccc aacagtcccc cggccacggg gcctgccacc atacccacgc cgaaacaagc
     3421 gccctgcacc attatgttcc ggatctgcat cgcaggatgc tgctggctac cctgtggaac
     3481 acctacatct gtattaacga agcgctaacc gtttttatca ggctctggga ggcagaataa
     3541 atgatcatat cgtcaattat tacctccacg gggagagcct gagcaaactg gcctcaggca
     3601 tttgagaagc acacggtcac actgcttccg gtagtcaata aaccggtaaa ccagcaatag
     3661 acataagcgg ctatttaacg accctgccct gaaccgacga ccgggtcgaa tttgctttcg
     3721 aatttctgcc attcatccgc ttattatcac ttattcaggc gtagcaccag gcgtttaagg
     3781 gcaccaataa ctgccttaaa aaaattacgc cccgccctgc cactcatcgc agtactgttg
     3841 taattcatta agcattctgc cgacatggaa gccatcacag acggcatgat gaacctgaat
     3901 cgccagcggc atcagcacct tgtcgccttg cgtataatat ttgcccatgg tgaaaacggg
     3961 ggcgaagaag ttgtccatat tggccacgtt taaatcaaaa ctggtgaaac tcacccaggg
     4021 attggctgag acgaaaaaca tattctcaat aaacccttta gggaaatagg ccaggttttc
     4081 accgtaacac gccacatctt gcgaatatat gtgtagaaac tgccggaaat cgtcgtggta
     4141 ttcactccag agcgatgaaa acgtttcagt ttgctcatgg aaaacggtgt aacaagggtg
     4201 aacactatcc catatcacca gctcaccgtc tttcattgcc atacggaatc ctaagcagct
     4261 cccactggaa ccagggaatc ccacagggca gatctcacct cagccagctc ccccacagga
     4321 agaatgcccg tcctcagaag ccaagagcag gggccccacc cccacagcca caggaccacg
     4381 ggaggccaag ccttctcgaa gaagcagcca accatccccc accacagtgc cagcctctga
     4441 cagccctcct gccaagcaag gtgtgtgacc tctgtcatca atgtcagacc ctgtggtttg
     4501 ctcactggtg gagtcctcct tgctgtgagg atgaggatgg gaaggtgggg tggggtgagg
     4561 cctgaaggga aagcctgaag ccagtttccc caggagacct tttgactctg tccttccctc
     4621 tgcttagatg taaagaaggc aggagagaga cacaagcttg ccaaagagcg ccgagaagag
     4681 cgggccaagt acctgggtga gtgtttacat ggcattatcg tctcttcgcc attcctcagc
     4741 ctgccgagaa taaatagtgc agacccttct ggaataccat gtgtgtgctg atctcactta
     4801 gtccactcag cacattttaa ggaagaatca ggtcggaaaa gatgacatca cttgcctaag
     4861 agctagtgag cagctgagat tcaggcccag accctgtatc ttacctaaga tccgtgctct
     4921 gaaccagtgg tgctctgagc cagtgattct caatacccaa ttgtagctgg gcgtggtggc
     4981 gcacgccttt aatcccagca cttgggaggc agaggcaggc ggatttctga gttcgaggcc
     5041 agcctggtct acaaagtaag ttccaggaca gccagagcta cacagagaaa ccctgtctcg
     5101 aaaacaaaca aacaaacaaa aaaatcaata tccaattgct gaatatcaat aaatatcctg
     5161 tataaggcgc ataacgatac cacgatatca acaagtttgt acaaaaaagc aggctggcgc
     5221 cggaaccgaa gttcctattc cgaagttcct attctctaga aagtatagga acttcgaacc
     5281 ctttcccaca ccaccctcca cacttgcccc aaacactgcc aactatgtag gaggaagggg
     5341 ttgggactaa cagaagaacc cgttgtgggg aagctgttgg gagggtcact ttatgttctt
     5401 gcccaaggtc agttgggtgg cctgcttctg atgaggtggt cccaaggtct ggggtagaag
     5461 gtgagaggga caggccacca aggtcagccc ccccccccta tcccatagga gccaggtccc
     5521 tctcctggac aggaagactg aaggggagat gccagagact cagtgaagcc tggggtaccc
     5581 tattggagtc cttcaaggaa acaaacttgg cctcaccagg cctcagcctt ggctcctcct
     5641 gggaactcta ctgcccttgg gatccccttg tagttgtggg ttacatagga agggggacgg
     5701 gattcccctt gactggctag cctactcttt tcttcagtct tctccatctc ctctcacctg
     5761 tctctcgacc ctttccctag gatagacttg gaaaaagata aggggagaaa acaaatgcaa
     5821 acgaggccag aaagattttg gctgggcatt ccttccgcta gcttttattg ggatccccta
     5881 gtttgtgata ggccttttag ctacatctgc caatccatct cattttcaca cacacacaca
     5941 ccactttcct tctggtcagt gggcacatgt ccagcctcaa gtttatatca ccacccccaa
     6001 tgcccaacac ttgtatggcc ttgggcgggt catccccccc cccaccccca gtatctgcaa
     6061 cctcaagcta gcttgggtgc gttggttgtg gataagtagc tagactccag caaccagtaa
     6121 cctctgccct ttctcctcca tgacaaccag gtcccaggtc ccgaaaacca aagaagaaga
     6181 accctaacaa agaggacaag cggcctcgca cagccttcac tgctgagcag ctccagaggc
     6241 tcaaggctga gtttcagacc aacaggtacc tgacagagca gcggcgccag agtctggcac
     6301 aggagctcgg tacccggaag atctggactc tagagaattc cgcccctctc cctccccccc
     6361 ccctaacgtt actggccgaa gccgcttgga ataaggccgg tgtgcgtttg tctatatgtt
     6421 attttccacc atattgccgt cttttggcaa tgtgagggcc cggaaacctg gccctgtctt
     6481 cttgacgagc attcctaggg gtctttcccc tctcgccaaa ggaatgcaag gtctgttgaa
     6541 tgtcgtgaag gaagcagttc ctctggaagc ttcttgaaga caaacaacgt ctgtagcgac
     6601 cctttgcagg cagcggaacc ccccacctgg cgacaggtgc ctctgcggcc aaaagccacg
     6661 tgtataagat acacctgcaa aggcggcaca accccagtgc cacgttgtga gttggatagt
     6721 tgtggaaaga gtcaaatggc tctcctcaag cgtattcaac aaggggctga aggatgccca
     6781 gaaggtaccc cattgtatgg gatctgatct ggggcctcgg tgcacatgct ttacatgtgt
     6841 ttagtcgagg ttaaaaaacg tctaggcccc ccgaaccacg gggacgtggt tttcctttga
     6901 aaaacacgat gataagcttg ccacaaccat ggaagatccc gtcgttttac aacgtcgtga
     6961 ctgggaaaac cctggcgtta cccaacttaa tcgccttgca gcacatcccc ctttcgccag
     7021 ctggcgtaat agcgaagagg cccgcaccga tcgcccttcc caacagttgc gcagcctgaa
     7081 tggcgaatgg cgctttgcct ggtttccggc accagaagcg gtgccggaaa gctggctgga
     7141 gtgcgatctt cctgaggccg atactgtcgt cgtcccctca aactggcaga tgcacggtta
     7201 cgatgcgccc atctacacca acgtgaccta tcccattacg gtcaatccgc cgtttgttcc
     7261 cacggagaat ccgacgggtt gttactcgct cacatttaat gttgatgaaa gctggctaca
     7321 ggaaggccag acgcgaatta tttttgatgg cgttaactcg gcgtttcatc tgtggtgcaa
     7381 cgggcgctgg gtcggttacg gccaggacag tcgtttgccg tctgaatttg acctgagcgc
     7441 atttttacgc gccggagaaa accgcctcgc ggtgatggtg ctgcgctgga gtgacggcag
     7501 ttatctggaa gatcaggata tgtggcggat gagcggcatt ttccgtgacg tctcgttgct
     7561 gcataaaccg actacacaaa tcagcgattt ccatgttgcc actcgcttta atgatgattt
     7621 cagccgcgct gtactggagg ctgaagttca gatgtgcggc gagttgcgtg actacctacg
     7681 ggtaacagtt tctttatggc agggtgaaac gcaggtcgcc agcggcaccg cgcctttcgg
     7741 cggtgaaatt atcgatgagc gtggtggtta tgccgatcgc gtcacactac gtctgaacgt
     7801 cgaaaacccg aaactgtgga gcgccgaaat cccgaatctc tatcgtgcgg tggttgaact
     7861 gcacaccgcc gacggcacgc tgattgaagc agaagcctgc gatgtcggtt tccgcgaggt
     7921 gcggattgaa aatggtctgc tgctgctgaa cggcaagccg ttgctgattc gaggcgttaa
     7981 ccgtcacgag catcatcctc tgcatggtca ggtcatggat gagcagacga tggtgcagga
     8041 tatcctgctg atgaagcaga acaactttaa cgccgtgcgc tgttcgcatt atccgaacca
     8101 tccgctgtgg tacacgctgt gcgaccgcta cggcctgtat gtggtggatg aagccaatat
     8161 tgaaacccac ggcatggtgc caatgaatcg tctgaccgat gatccgcgct ggctaccggc
     8221 gatgagcgaa cgcgtaacgc gaatggtgca gcgcgatcgt aatcacccga gtgtgatcat
     8281 ctggtcgctg gggaatgaat caggccacgg cgctaatcac gacgcgctgt atcgctggat
     8341 caaatctgtc gatccttccc gcccggtgca gtatgaaggc ggcggagccg acaccacggc
     8401 caccgatatt atttgcccga tgtacgcgcg cgtggatgaa gaccagccct tcccggctgt
     8461 gccgaaatgg tccatcaaaa aatggctttc gctacctgga gagacgcgcc cgctgatcct
     8521 ttgcgaatac gcccacgcga tgggtaacag tcttggcggt ttcgctaaat actggcaggc
     8581 gtttcgtcag tatccccgtt tacagggcgg cttcgtctgg gactgggtgg atcagtcgct
     8641 gattaaatat gatgaaaacg gcaacccgtg gtcggcttac ggcggtgatt ttggcgatac
     8701 gccgaacgat cgccagttct gtatgaacgg tctggtcttt gccgaccgca cgccgcatcc
     8761 agcgctgacg gaagcaaaac accagcagca gtttttccag ttccgtttat ccgggcaaac
     8821 catcgaagtg accagcgaat acctgttccg tcatagcgat aacgagctcc tgcactggat
     8881 ggtggcgctg gatggtaagc cgctggcaag cggtgaagtg cctctggatg tcgctccaca
     8941 aggtaaacag ttgattgaac tgcctgaact accgcagccg gagagcgccg ggcaactctg
     9001 gctcacagta cgcgtagtgc aaccgaacgc gaccgcatgg tcagaagccg ggcacatcag
     9061 cgcctggcag cagtggcgtc tggcggaaaa cctcagtgtg acgctccccg ccgcgtccca
     9121 cgccatcccg catctgacca ccagcgaaat ggatttttgc atcgagctgg gtaataagcg
     9181 ttggcaattt aaccgccagt caggctttct ttcacagatg tggattggcg ataaaaaaca
     9241 actgctgacg ccgctgcgcg atcagttcac ccgtgcaccg ctggataacg acattggcgt
     9301 aagtgaagcg acccgcattg accctaacgc ctgggtcgaa cgctggaagg cggcgggcca
     9361 ttaccaggcc gaagcagcgt tgttgcagtg cacggcagat acacttgctg atgcggtgct
     9421 gattacgacc gctcacgcgt ggcagcatca ggggaaaacc ttatttatca gccggaaaac
     9481 ctaccggatt gatggtagtg gtcaaatggc gattaccgtt gatgttgaag tggcgagcga
     9541 tacaccgcat ccggcgcgga ttggcctgaa ctgccagctg gcgcaggtag cagagcgggt
     9601 aaactggctc ggattagggc cgcaagaaaa ctatcccgac cgccttactg ccgcctgttt
     9661 tgaccgctgg gatctgccat tgtcagacat gtataccccg tacgtcttcc cgagcgaaaa
     9721 cggtctgcgc tgcgggacgc gcgaattgaa ttatggccca caccagtggc gcggcgactt
     9781 ccagttcaac atcagccgct acagtcaaca gcaactgatg gaaaccagcc atcgccatct
     9841 gctgcacgcg gaagaaggca catggctgaa tatcgacggt ttccatatgg ggattggtgg
     9901 cgacgactcc tggagcccgt cagtatcggc ggaattccag ctgagcgccg gtcgctacca
     9961 ttaccagttg gtctggtgtc aaaaataata ataaccgggc aggggggatc taagctctag
    10021 ataagtaatg atcataatca gccatatcac atctgtagag gttttacttg ctttaaaaaa
    10081 cctcccacac ctccccctga acctgaaaca taaaatgaat gcaattgttg ttgttaactt
    10141 gtttattgca gcttataatg gttacaaata aagcaatagc atcacaaatt tcacaaataa
    10201 agcatttttt tcactgcatt ctagttgtgg tttgtccaaa ctcatcaatg tatcttatca
    10261 tgtctggatc cggaataact tcgtatagca tacattatac gaagttatgt ttaaacggcg
    10321 cgccccggaa ttcgccttct gcaggagcgt acagaaccca gggccctggc acccgtgcag
    10381 accctggccc accccacctg ggcgctcagt gcccaagaga tgtccacacc taggatgtcc
    10441 cgcggtgggt ggggggcccg agagacgggc aggccggggg caggcctggc catgcggggc
    10501 cgaaccgggc actgcccagc gtgggcgcgg gggccacggc gcgcgccccc agcccccggg
    10561 cccagcaccc caaggcggcc aacgccaaaa ctctccctcc tcctcttcct caatctcgct
    10621 ctcgctcttt ttttttttcg caaaaggagg ggagaggggg taaaaaaatg ctgcactgtg
    10681 cggcgaagcc ggtgagtgag cggcgcgggg ccaatcagcg tgcgccgttc cgaaagttgc
    10741 cttttatggc tcgagcggcc gcggcggcgc cctataaaac ccagcggcgc gacgcgccac
    10801 caccgccgag accgcgtccg ccccgcgagc acagagcctc gcctttgccg atcctctaga
    10861 gtcgagatcc gccgccacca tgattgaaca agatggattg cacgcaggtt ctccggccgc
    10921 ttgggtggag aggctattcg gctatgactg ggcacaacag acaatcggct gctctgatgc
    10981 cgccgtgttc cggctgtcag cgcaggggcg cccggttctt tttgtcaaga ccgacctgtc
    11041 cggtgccctg aatgaactgc aggacgaggc agcgcggcta tcgtggctgg ccacgacggg
    11101 cgttccttgc gcagctgtgc tcgacgttgt cactgaagcg ggaagggact ggctgctatt
    11161 gggcgaagtg ccggggcagg atctcctgtc atctcacctt gctcctgccg agaaagtatc
    11221 catcatggct gatgcaatgc ggcggctgca tacgcttgat ccggctacct gcccattcga
    11281 ccaccaagcg aaacatcgca tcgagcgagc acgtactcgg atggaagccg gtcttgtcga
    11341 tcaggatgat ctggacgaag agcatcaggg gctcgcgcca gccgaactgt tcgccaggct
    11401 caaggcgcgc atgcccgacg gcgaggatct cgtcgtgacc catggcgatg cctgcttgcc
    11461 gaatatcatg gtggaaaatg gccgcttttc tggattcatc gactgtggcc ggctgggtgt
    11521 ggcggaccgc tatcaggaca tagcgttggc tacccgtgat attgctgaag agcttggcgg
    11581 cgaatgggct gaccgcttcc tcgtgcttta cggtatcgcc gctcccgatt cgcagcgcat
    11641 cgccttctat cgccttcttg acgagttctt ctgagcggga ctctggggtt cgaaatgacc
    11701 gaccaagcga cgcccaacct gccatcacga gatttcgatt ccaccgccgc cttctatgaa
    11761 aggttgggct tcggaatcgt tttccgggac gccggctgga tgatcctcca gcgcggggat
    11821 ctcatgctgg agttcttcgc ccaccccccg gatctaagct ctagataagt aatgatcata
    11881 atcagccata tcacatctgt agaggtttta cttgctttaa aaaacctccc acacctcccc
    11941 ctgaacctga aacataaaat gaatgcaatt gttgttgtta acttgtttat tgcagcttat
    12001 aatggttaca aataaagcaa tagcatcaca aatttcacaa ataaagcatt tttttcactg
    12061 cattctagtt gtggtttgtc caaactcatc aatgtatctt atcatgtctg gatccggggg
    12121 taccgcgtcg agaagttcct attccgaagt tcctattctc tagaaagtat aggaacttcg
    12181 tcgagataac ttcgtatagc atacattata cgaagttatg tcgagatatc tagacccagc
    12241 tttcttgtac aaagtggttg atatctctat agtcgcagta ggcgggtgtc tcaccaacag
    12301 gaaagttgag aactactgtt ctttaccact atatactact atatgttgaa actatccagt
    12361 tggcctccgg atcatgtaca ggggtggggt ggggtggggt gtcacactgg tgaactcatt
    12421 tatcgtccag ccagtgtggg agacatttcc ttaggcctgt ctccatggaa actctgaaat
    12481 acgaacgggg catcttgaga gtggaggctt cttcacagag acaggcaggg aaggggactg
    12541 cccaggtctg aggtacccga ctgtcgttgg gagcatcttc tggcccaggc ctgccgcaaa
    12601 acccctcagg tcatgcccct tcgttcccac cttagcggcc aagaaggcag tgtggttgga
    12661 gaaggaggaa aaagccaagg cgctccggga aaagcaactc caggagcgcc gccgacggct
    12721 ggaggagcag cggcttaaag ccgaacagcg ccgggctgcc ctggaggagc ggcagaggca
    12781 gaagcttgag aaaaacaagg tacggtctta gcagtctcaa cagagtcccc acaggtcttc
    12841 aggtctagtg tagcgcacat ccacacccac acatgttccc atgtgttcta agaaccccaa
    12901 ctgcatgctc tgtgactctg tccctgtgtg acaatgtcca tacagataca tttgctccca
    12961 catgtgcctg tgacacatcc accatgtaga taaaacctag tttgagcaga gatggcgcaa
    13021 cgcaattaat gataacttcg tatagcatac attatacgaa gttatggtct gagctcgcca
    13081 tcagttcata gcctcagcca agaaggacat gaaagcacca agatcaggac cctcagtact
    13141 agggagaccc tgcccaggaa tcccaggcaa agaagagtcc cacccatcct cagagaagca
    13201 actcatacac ccaggaagtg actcaagtcc atggggaaaa aaaaagctct ccaagaactc
    13261 ggatagggat ctatcacaca taggcttgac tcacagccaa gtcaggaact ttggttgcct
    13321 gtagtgagtc aggaattgct taggattggg gaggactttc tccaggtatg gtggctgatc
    13381 ctgagcccag atctttttcc cattggcccc caggagcgct atgaagcagc aatccagcgg
    13441 tcagtgaaga agacgtgggc tgagatccgg caacagcgct ggtcctgggc aggggccctg
    13501 caccacagct cccctggacg taagaccagt gagtgggctg gaagtgctgg cagacgggcg
    13561 ggtgggtagg tgggcagggc tgtggacagg aacactatac acaaggcggt cggtcgttca
    13621 ctactccctg caccaggtgt gtcttgcttc gtgtgacttg tgtcttctgg aatggtctgt
    13681 aagccagacc atcctttcct aaggccttcc actatcaaac cagaaatgga tactctcaac
    13741 tcggtttgct cctcaaacct ctgtcgtctt aggagttgct aaatgcttcg ctcctgtcag
    13801 ttactgttcg ttgatgatat ataaaaatat atatgatata taaagccata tattgatatg
    13861 actttaatgc cctgcagacc tggtacttaa aaagaactgc catcctctgt tttggaaggt
    13921 agtttttttg ttttttttgt ttttttttct gagttttctt aataggtaca ttctggattt
    13981 tggtctgctt ccttcctggc atgtatattc attccactgt gcttggctgt ctttatacaa
    14041 ggacaaggtt ctgtatttca tggatctcgc ctgccatgtg tgctcataga tgtcttgtgt
    14101 ag
//
