# Supplementary material for: CRISPR-Cas9 enables conditional mutagenesis of challenging loci
Source: Sci Rep. 2016 Sep 1;6:32326. doi: 10.1038/srep32326 (PMC5007477; doi:10.1038/srep32326)
Supplement: Supplementary File 3 [file srep32326-s3.zip › gb/HEP01015_A01_vector.gb]

LOCUS       1015093#L1L2_Bact_P#pAYAC184        14893 bp    dna     circular UNK 
ACCESSION   unknown
SOURCE      Mus musculus
  ORGANISM  Mus musculus
            Eukaryota; Metazoa; Chordata; Craniata; Vertebrata; Euteleostomi;
            Mammalia; Eutheria; Euarchontoglires; Glires; Rodentia;
            Sciurognathi; Muroidea; Muridae; Murinae; Mus.
COMMENT     cassette: L1L2_Bact_P
COMMENT     design_id: 1015093
COMMENT     backbone: pAYAC184
COMMENT     transcript_id: ENSMUST00000123836
FEATURES             Location/Qualifiers
     source          1..4245
                     /mol_type="other DNA"
                     /dnas_title="pacyc184CleanwithGprimers"
                     /organism="Cloning vector pACYC184"
     gene            complement(1..4245)
                     /gene="cat"
     CDS             complement(1..4245)
                     /codon_start=1
                     /gene="cat"
                     /translation="MEKKITGYTTVDISQWHRKEHFEAFQSVAQCTYNQTVQLDITAF
                     LKTVKKNKHKFYPAFIHILARLMNAHPEFRMAMKDGELVIWDSVHPCYTVFHEQTETF
                     SSLWSEYHDDFRQFLHIYSQDVACYGENLAYFPKGFIENMFFVSANPWVSFTSFDLNV
                     ANMDNFFAPVFTMGKYYTQGDKVLMPLAIQVHHAVCDGFHVGRMLNELQQYCDEWQGG
                     A"
                     /product="chloramphenicol acetyltransferase"
                     /note="camR (confers resistance to chloramphenicol)"
                     /label="camR (confers resistance to chloramphenicol)"
     -10_signal      complement(286..291)
                     /note="cat promoter (counter-clockwise); CATATT"
                     /label="cat promoter (counter-clockwise); CATATT"
     -35_signal      complement(309..314)
                     /note="cat promoter (counter-clockwise); ACGTAA"
                     /label="cat promoter (counter-clockwise); ACGTAA"
     rep_origin      complement(848..1393)
                     /note="p15A origin of replication (clockwise) (RNAII -35
                     to RNA/DNA switch point)"
                     /label="p15A origin of replication (clockwise) (RNAII -35
     -35_signal      1505..1510
                     /note="tet promoter (clockwise); TTGACA"
                     /label="tet promoter (clockwise); TTGACA"
     -10_signal      1528..1533
                     /note="tet promoter (clockwise); TTTAAT; transcript start
                     1540"
                     /label="tet promoter (clockwise); TTTAAT; transcript start
     gene            1581..2771
                     /gene="tet"
     CDS             1581..2771
                     /codon_start=1
                     /gene="tet"
                     /translation="MKSNNALIVILGTVTLDAVGIGLVMPVLPGLLRDIVHSDSIASH
                     YGVLLALYALMQFLCAPVLGALSDRFGRRPVLLASLLGATIDYAIMATTPVLWILYAG
                     RIVAGITGATGAVAGAYIADITDGEDRARHFGLMSACFGVGMVAGPVAGGLLGAISLH
                     APFLAAAVLNGLNLLLGCFLMQESHKGERRPMPLRAFNPVSSFRWARGMTIVAALMTV
                     FFIMQLVGQVPAALWVIFGEDRFRWSATMIGLSLAVFGILHALAQAFVTGPATKRFGE
                     KQAIIAGMAADALGYVLLAFATRGWMAFPIMILLASGGIGMPALQAMLSRQVDDDHQG
                     QLQGSLAALTSLTSIIGPLIVTAIYAASASTWNGLAWIVGAALYLVCLPALRRGAWSR
                     ATST"
                     /product="tetracycline efflux protein, class C"
                     /note="tetR (confers resistance to tetracycline)"
                     /label="tetR (confers resistance to tetracycline)"
     misc_feature    complement(1473..1493)
                     /note="5' Gap primer"
                     /label="5' Gap primer"
     misc_feature    3805..3825
                     /note="3' Gap primer"
                     /label="3' Gap primer"
     misc_feature    1494..3804
                     /note="Not in Gap Backbone PCR"
                     /label="Not in Gap Backbone PCR"
     misc_feature    4246..5410
                     /note="5 arm"
                     /label="5 arm"
     misc_feature    5438..5462
                     /note="B1 Gateway"
                     /label="B1 Gateway"
     misc_feature    5475..5522
                     /note="Frt"
                     /label="Frt"
     intron          5523..6397
                     /note="mouse En2 intron"
                     /label="mouse En2 intron"
     misc_feature    6395..6397
                     /note="Splice Acceptor"
                     /label="Splice Acceptor"
     exon            6398..6570
                     /note="mouse En2 exon"
                     /label="mouse En2 exon"
     misc_feature    6582..7175
                     /note="ECMV IRES"
                     /label="ECMV IRES"
     gene            7176..10236
                     /gene="lacZ"
                     /note="lacZ"
                     /label="lacZ"
     misc_feature    10275..10518
                     /note="SV40 polyadenylation site"
                     /label="SV40 polyadenylation site"
     misc_feature    10522..10555
                     /note="loxP"
                     /label="loxP"
     promoter        10582..11101
                     /note="human beta actin promoter"
                     /label="human beta actin promoter"
     gene            11127..11921
                     /gene="NeoR"
                     /note="NeoR"
                     /label="NeoR"
     misc_feature    12121..12362
                     /note="SV40 polyadenylation site"
                     /label="SV40 polyadenylation site"
     misc_feature    12379..12426
                     /note="Frt"
                     /label="Frt"
     misc_feature    12433..12466
                     /note="loxP"
                     /label="loxP"
     misc_feature    6412..6489
                     /note="FCHK std_gpr"
                     /label="FCHK std_gpr"
     misc_feature    12482..12502
                     /note="B2 Gateway"
                     /label="B2 Gateway"
     misc_feature    5411..12532
                     /note="Synthetic Cassette"
                     /label="Synthetic Cassette"
     exon            13440..13547
                     /db_xref="ENSEMBL:ENSMUSE00001207744"
                     /type="targeted"
                     /rank="5"
                     /note="target exon 1 ENSMUSE00001207744"
     exon            13103..13170
                     /db_xref="ENSEMBL:ENSMUSE00001219631"
                     /type="targeted"
                     /rank="4"
                     /note="target exon 2 ENSMUSE00001219631"
     exon            12886..12967
                     /db_xref="ENSEMBL:ENSMUSE00001226261"
                     /type="targeted"
                     /rank="3"
                     /note="target exon 3 ENSMUSE00001226261"
     misc_feature    12533..13723
                     /note="Critical Region"
                     /label="Critical Region"
     misc_feature    13747..13780
                     /note="Downstream LoxP"
                     /label="Downstream LoxP"
     misc_feature    13724..13803
                     /note="synthetic loxP region"
                     /label="synthetic loxP region"
     misc_feature    13804..14893
                     /note="3 arm"
                     /label="3 arm"
ORIGIN      
        1 gaattccgga tgagcattca tcaggcgggc aagaatgtga ataaaggccg gataaaactt
       61 gtgcttattt ttctttacgg tctttaaaaa ggccgtaata tccagctgaa cggtctggtt
      121 ataggtacat tgagcaactg actgaaatgc ctcaaaatgt tctttacgat gccattggga
      181 tatatcaacg gtggtatatc cagtgatttt tttctccatt ttagcttcct tagctcctga
      241 aaatctcgat aactcaaaaa atacgcccgg tagtgatctt atttcattat ggtgaaagtt
      301 ggaacctctt acgtgccgat caacgtctca ttttcgccaa aagttggccc agggcttccc
      361 ggtatcaaca gggacaccag gatttattta ttctgcgaag tgatcttccg tcacaggtat
      421 ttattcggcg caaagtgcgt cgggtgatgc tgccaactta ctgatttagt gtatgatggt
      481 gtttttgagg tgctccagtg gcttctgttt ctatcagctg tccctcctgt tcagctactg
      541 acggggtggt gcgtaacggc aaaagcaccg ccggacatca gcgctagcgg agtgtatact
      601 ggcttactat gttggcactg atgagggtgt cagtgaagtg cttcatgtgg caggagaaaa
      661 aaggctgcac cggtgcgtca gcagaatatg tgatacagga tatattccgc ttcctcgctc
      721 actgactcgc tacgctcggt cgttcgactg cggcgagcgg aaatggctta cgaacggggc
      781 ggagatttcc tggaagatgc caggaagata cttaacaggg aagtgagagg gccgcggcaa
      841 agccgttttt ccataggctc cgcccccctg acaagcatca cgaaatctga cgctcaaatc
      901 agtggtggcg aaacccgaca ggactataaa gataccaggc gtttccccct ggcggctccc
      961 tcgtgcgctc tcctgttcct gcctttcggt ttaccggtgt cattccgctg ttatggccgc
     1021 gtttgtctca ttccacgcct gacactcagt tccgggtagg cagttcgctc caagctggac
     1081 tgtatgcacg aaccccccgt tcagtccgac cgctgcgcct tatccggtaa ctatcgtctt
     1141 gagtccaacc cggaaagaca tgcaaaagca ccactggcag cagccactgg taattgattt
     1201 agaggagtta gtcttgaagt catgcgccgg ttaaggctaa actgaaagga caagttttgg
     1261 tgactgcgct cctccaagcc agttacctcg gttcaaagag ttggtagctc agagaacctt
     1321 cgaaaaaccg ccctgcaagg cggttttttc gttttcagag caagagatta cgcgcagacc
     1381 aaaacgatct caagaagatc atcttattaa tcagataaaa tatttctaga tttcagtgca
     1441 atttatctct tcaaatgtag cacctgaagt cagccccata cgatataagt tgtaattctc
     1501 atgtttgaca gcttatcatc gataagcttt aatgcggtag tttatcacag ttaaattgct
     1561 aacgcagtca ggcaccgtgt atgaaatcta acaatgcgct catcgtcatc ctcggcaccg
     1621 tcaccctgga tgctgtaggc ataggcttgg ttatgccggt actgccgggc ctcttgcggg
     1681 atatcgtcca ttccgacagc atcgccagtc actatggcgt gctgctagcg ctatatgcgt
     1741 tgatgcaatt tctatgcgca cccgttctcg gagcactgtc cgaccgcttt ggccgccgcc
     1801 cagtcctgct cgcttcgcta cttggagcca ctatcgacta cgcgatcatg gcgaccacac
     1861 ccgtcctgtg gatcctctac gccggacgca tcgtggccgg catcaccggc gccacaggtg
     1921 cggttgctgg cgcctatatc gccgacatca ccgatgggga agatcgggct cgccacttcg
     1981 ggctcatgag cgcttgtttc ggcgtgggta tggtggcagg ccccgtggcc gggggactgt
     2041 tgggcgccat ctccttgcat gcaccattcc ttgcggcggc ggtgctcaac ggcctcaacc
     2101 tactactggg ctgcttccta atgcaggagt cgcataaggg agagcgtcga ccgatgccct
     2161 tgagagcctt caacccagtc agctccttcc ggtgggcgcg gggcatgact atcgtcgccg
     2221 cacttatgac tgtcttcttt atcatgcaac tcgtaggaca ggtgccggca gcgctctggg
     2281 tcattttcgg cgaggaccgc tttcgctgga gcgcgacgat gatcggcctg tcgcttgcgg
     2341 tattcggaat cttgcacgcc ctcgctcaag ccttcgtcac tggtcccgcc accaaacgtt
     2401 tcggcgagaa gcaggccatt atcgccggca tggcggccga cgcgctgggc tacgtcttgc
     2461 tggcgttcgc gacgcgaggc tggatggcct tccccattat gattcttctc gcttccggcg
     2521 gcatcgggat gcccgcgttg caggccatgc tgtccaggca ggtagatgac gaccatcagg
     2581 gacagcttca aggatcgctc gcggctctta ccagcctaac ttcgatcatt ggaccgctga
     2641 tcgtcacggc gatttatgcc gcctcggcga gcacatggaa cgggttggca tggattgtag
     2701 gcgccgccct ataccttgtc tgcctccccg cgttgcgtcg cggtgcatgg agccgggcca
     2761 cctcgacctg aatggaagcc ggcggcacct cgctaacgga ttcaccactc caagaattgg
     2821 agccaatcaa ttcttgcgga gaactgtgaa tgcgcaaacc aacccttggc agaacatatc
     2881 catcgcgtcc gccatctcca gcagccgcac gcggcgcatc tcgggcagcg ttgggtcctg
     2941 gccacgggtg cgcatgatcg tgctcctgtc gttgaggacc cggctaggct ggcggggttg
     3001 ccttactggt tagcagaatg aatcaccgat acgcgagcga acgtgaagcg actgctgctg
     3061 caaaacgtct gcgacctgag caacaacatg aatggtcttc ggtttccgtg tttcgtaaag
     3121 tctggaaacg cggaagtccc ctacgtgctg ctgaagttgc ccgcaacaga gagtggaacc
     3181 aaccggtgat accacgatac tatgactgag agtcaacgcc atgagcggcc tcatttctta
     3241 ttctgagtta caacagtccg caccgctgtc cggtagctcc ttccggtggg cgcggggcat
     3301 gactatcgtc gccgcactta tgactgtctt ctttatcatg caactcgtag gacaggtgcc
     3361 ggcagcgccc aacagtcccc cggccacggg gcctgccacc atacccacgc cgaaacaagc
     3421 gccctgcacc attatgttcc ggatctgcat cgcaggatgc tgctggctac cctgtggaac
     3481 acctacatct gtattaacga agcgctaacc gtttttatca ggctctggga ggcagaataa
     3541 atgatcatat cgtcaattat tacctccacg gggagagcct gagcaaactg gcctcaggca
     3601 tttgagaagc acacggtcac actgcttccg gtagtcaata aaccggtaaa ccagcaatag
     3661 acataagcgg ctatttaacg accctgccct gaaccgacga ccgggtcgaa tttgctttcg
     3721 aatttctgcc attcatccgc ttattatcac ttattcaggc gtagcaccag gcgtttaagg
     3781 gcaccaataa ctgccttaaa aaaattacgc cccgccctgc cactcatcgc agtactgttg
     3841 taattcatta agcattctgc cgacatggaa gccatcacag acggcatgat gaacctgaat
     3901 cgccagcggc atcagcacct tgtcgccttg cgtataatat ttgcccatgg tgaaaacggg
     3961 ggcgaagaag ttgtccatat tggccacgtt taaatcaaaa ctggtgaaac tcacccaggg
     4021 attggctgag acgaaaaaca tattctcaat aaacccttta gggaaatagg ccaggttttc
     4081 accgtaacac gccacatctt gcgaatatat gtgtagaaac tgccggaaat cgtcgtggta
     4141 ttcactccag agcgatgaaa acgtttcagt ttgctcatgg aaaacggtgt aacaagggtg
     4201 aacactatcc catatcacca gctcaccgtc tttcattgcc atacggtgac gtttgagaaa
     4261 tttcacgtgg tgggtgggac agaatgccga ccaaactttc ggattggccg cccagacttc
     4321 tgggaatagg gttgacttct gggctgagat gtggttggaa cttgtccctt tagcagagct
     4381 ctgaccttgt ttgttggttt aaaatagtca ttccgaacac agggtgtttc tgactaggcc
     4441 atttaaccaa tatttatgaa caagttgtac cttacttcac ctttgtgaac tttattcatc
     4501 tgtgaaatgg aaaagtttat taggccttct taacgtggtg tttgagtttt aaatgtgtca
     4561 actccggcac ttgggagcca gaagcaggag gatctttgta aagctgagaa ccagtctggg
     4621 ctacagacta actttctcaa agggagaaaa aaatagaata aagccaggct caagctccat
     4681 ggtgtgtgcc acttctagtg gagagatggg aaaattcact tgtttagcca ggattacaag
     4741 ccagccttga aaatagaaca atattctatt ttaaaaaaaa tccagtgtgg tgacacaggc
     4801 ctgcaattgc tgtacttggg atagtgtcag gagcaggatg acccagagtt gaaggtgatc
     4861 ttcacctaca ttcgaggttg tgtatagcct gggctttgag attatgtctc aaaacaagca
     4921 aactagggcc agcaagatgg cttgcctcca accccatgcc ctaagttaga tctctgggac
     4981 ccacatggtg gaagaaagaa agactcccaa aaacctgacc tctgacctcc aggtatgtat
     5041 catggcaccc atacatgtac acaaaataaa cacataaatg caagtaagaa cacattttaa
     5101 aaatgcagat aaaccccact attattatat tgaggctgag aggaaagaat tgtttggtgt
     5161 gtttacaaat tcaatactta gcctgagaaa ctcagatatt gtcttgggta ataaaacaaa
     5221 taacctaaat agttgtttta ggaaaggaat ttgaccccag tgcctgaaat acactaaaga
     5281 ctcaacaact ggatgattgc tattgctgtc attactaatc tgaatagaaa gttaggtatt
     5341 tagaactagg actgtgtgag catgctaaaa gagatggaga ggtacattta gggtgaagat
     5401 gggacatttt aaggcgcata acgataccac gatatcaaca agtttgtaca aaaaagcagg
     5461 ctggcgccgg aaccgaagtt cctattccga agttcctatt ctctagaaag tataggaact
     5521 tcgaaccctt tcccacacca ccctccacac ttgccccaaa cactgccaac tatgtaggag
     5581 gaaggggttg ggactaacag aagaacccgt tgtggggaag ctgttgggag ggtcacttta
     5641 tgttcttgcc caaggtcagt tgggtggcct gcttctgatg aggtggtccc aaggtctggg
     5701 gtagaaggtg agagggacag gccaccaagg tcagcccccc ccccctatcc cataggagcc
     5761 aggtccctct cctggacagg aagactgaag gggagatgcc agagactcag tgaagcctgg
     5821 ggtaccctat tggagtcctt caaggaaaca aacttggcct caccaggcct cagccttggc
     5881 tcctcctggg aactctactg cccttgggat ccccttgtag ttgtgggtta cataggaagg
     5941 gggacgggat tccccttgac tggctagcct actcttttct tcagtcttct ccatctcctc
     6001 tcacctgtct ctcgaccctt tccctaggat agacttggaa aaagataagg ggagaaaaca
     6061 aatgcaaacg aggccagaaa gattttggct gggcattcct tccgctagct tttattggga
     6121 tcccctagtt tgtgataggc cttttagcta catctgccaa tccatctcat tttcacacac
     6181 acacacacca ctttccttct ggtcagtggg cacatgtcca gcctcaagtt tatatcacca
     6241 cccccaatgc ccaacacttg tatggccttg ggcgggtcat cccccccccc acccccagta
     6301 tctgcaacct caagctagct tgggtgcgtt ggttgtggat aagtagctag actccagcaa
     6361 ccagtaacct ctgccctttc tcctccatga caaccaggtc ccaggtcccg aaaaccaaag
     6421 aagaagaacc ctaacaaaga ggacaagcgg cctcgcacag ccttcactgc tgagcagctc
     6481 cagaggctca aggctgagtt tcagaccaac aggtacctga cagagcagcg gcgccagagt
     6541 ctggcacagg agctcggtac ccggaagatc tggactctag agaattccgc ccctctccct
     6601 cccccccccc taacgttact ggccgaagcc gcttggaata aggccggtgt gcgtttgtct
     6661 atatgttatt ttccaccata ttgccgtctt ttggcaatgt gagggcccgg aaacctggcc
     6721 ctgtcttctt gacgagcatt cctaggggtc tttcccctct cgccaaagga atgcaaggtc
     6781 tgttgaatgt cgtgaaggaa gcagttcctc tggaagcttc ttgaagacaa acaacgtctg
     6841 tagcgaccct ttgcaggcag cggaaccccc cacctggcga caggtgcctc tgcggccaaa
     6901 agccacgtgt ataagataca cctgcaaagg cggcacaacc ccagtgccac gttgtgagtt
     6961 ggatagttgt ggaaagagtc aaatggctct cctcaagcgt attcaacaag gggctgaagg
     7021 atgcccagaa ggtaccccat tgtatgggat ctgatctggg gcctcggtgc acatgcttta
     7081 catgtgttta gtcgaggtta aaaaacgtct aggccccccg aaccacgggg acgtggtttt
     7141 cctttgaaaa acacgatgat aagcttgcca caaccatgga agatcccgtc gttttacaac
     7201 gtcgtgactg ggaaaaccct ggcgttaccc aacttaatcg ccttgcagca catccccctt
     7261 tcgccagctg gcgtaatagc gaagaggccc gcaccgatcg cccttcccaa cagttgcgca
     7321 gcctgaatgg cgaatggcgc tttgcctggt ttccggcacc agaagcggtg ccggaaagct
     7381 ggctggagtg cgatcttcct gaggccgata ctgtcgtcgt cccctcaaac tggcagatgc
     7441 acggttacga tgcgcccatc tacaccaacg tgacctatcc cattacggtc aatccgccgt
     7501 ttgttcccac ggagaatccg acgggttgtt actcgctcac atttaatgtt gatgaaagct
     7561 ggctacagga aggccagacg cgaattattt ttgatggcgt taactcggcg tttcatctgt
     7621 ggtgcaacgg gcgctgggtc ggttacggcc aggacagtcg tttgccgtct gaatttgacc
     7681 tgagcgcatt tttacgcgcc ggagaaaacc gcctcgcggt gatggtgctg cgctggagtg
     7741 acggcagtta tctggaagat caggatatgt ggcggatgag cggcattttc cgtgacgtct
     7801 cgttgctgca taaaccgact acacaaatca gcgatttcca tgttgccact cgctttaatg
     7861 atgatttcag ccgcgctgta ctggaggctg aagttcagat gtgcggcgag ttgcgtgact
     7921 acctacgggt aacagtttct ttatggcagg gtgaaacgca ggtcgccagc ggcaccgcgc
     7981 ctttcggcgg tgaaattatc gatgagcgtg gtggttatgc cgatcgcgtc acactacgtc
     8041 tgaacgtcga aaacccgaaa ctgtggagcg ccgaaatccc gaatctctat cgtgcggtgg
     8101 ttgaactgca caccgccgac ggcacgctga ttgaagcaga agcctgcgat gtcggtttcc
     8161 gcgaggtgcg gattgaaaat ggtctgctgc tgctgaacgg caagccgttg ctgattcgag
     8221 gcgttaaccg tcacgagcat catcctctgc atggtcaggt catggatgag cagacgatgg
     8281 tgcaggatat cctgctgatg aagcagaaca actttaacgc cgtgcgctgt tcgcattatc
     8341 cgaaccatcc gctgtggtac acgctgtgcg accgctacgg cctgtatgtg gtggatgaag
     8401 ccaatattga aacccacggc atggtgccaa tgaatcgtct gaccgatgat ccgcgctggc
     8461 taccggcgat gagcgaacgc gtaacgcgaa tggtgcagcg cgatcgtaat cacccgagtg
     8521 tgatcatctg gtcgctgggg aatgaatcag gccacggcgc taatcacgac gcgctgtatc
     8581 gctggatcaa atctgtcgat ccttcccgcc cggtgcagta tgaaggcggc ggagccgaca
     8641 ccacggccac cgatattatt tgcccgatgt acgcgcgcgt ggatgaagac cagcccttcc
     8701 cggctgtgcc gaaatggtcc atcaaaaaat ggctttcgct acctggagag acgcgcccgc
     8761 tgatcctttg cgaatacgcc cacgcgatgg gtaacagtct tggcggtttc gctaaatact
     8821 ggcaggcgtt tcgtcagtat ccccgtttac agggcggctt cgtctgggac tgggtggatc
     8881 agtcgctgat taaatatgat gaaaacggca acccgtggtc ggcttacggc ggtgattttg
     8941 gcgatacgcc gaacgatcgc cagttctgta tgaacggtct ggtctttgcc gaccgcacgc
     9001 cgcatccagc gctgacggaa gcaaaacacc agcagcagtt tttccagttc cgtttatccg
     9061 ggcaaaccat cgaagtgacc agcgaatacc tgttccgtca tagcgataac gagctcctgc
     9121 actggatggt ggcgctggat ggtaagccgc tggcaagcgg tgaagtgcct ctggatgtcg
     9181 ctccacaagg taaacagttg attgaactgc ctgaactacc gcagccggag agcgccgggc
     9241 aactctggct cacagtacgc gtagtgcaac cgaacgcgac cgcatggtca gaagccgggc
     9301 acatcagcgc ctggcagcag tggcgtctgg cggaaaacct cagtgtgacg ctccccgccg
     9361 cgtcccacgc catcccgcat ctgaccacca gcgaaatgga tttttgcatc gagctgggta
     9421 ataagcgttg gcaatttaac cgccagtcag gctttctttc acagatgtgg attggcgata
     9481 aaaaacaact gctgacgccg ctgcgcgatc agttcacccg tgcaccgctg gataacgaca
     9541 ttggcgtaag tgaagcgacc cgcattgacc ctaacgcctg ggtcgaacgc tggaaggcgg
     9601 cgggccatta ccaggccgaa gcagcgttgt tgcagtgcac ggcagataca cttgctgatg
     9661 cggtgctgat tacgaccgct cacgcgtggc agcatcaggg gaaaacctta tttatcagcc
     9721 ggaaaaccta ccggattgat ggtagtggtc aaatggcgat taccgttgat gttgaagtgg
     9781 cgagcgatac accgcatccg gcgcggattg gcctgaactg ccagctggcg caggtagcag
     9841 agcgggtaaa ctggctcgga ttagggccgc aagaaaacta tcccgaccgc cttactgccg
     9901 cctgttttga ccgctgggat ctgccattgt cagacatgta taccccgtac gtcttcccga
     9961 gcgaaaacgg tctgcgctgc gggacgcgcg aattgaatta tggcccacac cagtggcgcg
    10021 gcgacttcca gttcaacatc agccgctaca gtcaacagca actgatggaa accagccatc
    10081 gccatctgct gcacgcggaa gaaggcacat ggctgaatat cgacggtttc catatgggga
    10141 ttggtggcga cgactcctgg agcccgtcag tatcggcgga attccagctg agcgccggtc
    10201 gctaccatta ccagttggtc tggtgtcaaa aataataata accgggcagg ggggatctaa
    10261 gctctagata agtaatgatc ataatcagcc atatcacatc tgtagaggtt ttacttgctt
    10321 taaaaaacct cccacacctc cccctgaacc tgaaacataa aatgaatgca attgttgttg
    10381 ttaacttgtt tattgcagct tataatggtt acaaataaag caatagcatc acaaatttca
    10441 caaataaagc atttttttca ctgcattcta gttgtggttt gtccaaactc atcaatgtat
    10501 cttatcatgt ctggatccgg aataacttcg tatagcatac attatacgaa gttatgttta
    10561 aacggcgcgc cccggaattc gccttctgca ggagcgtaca gaacccaggg ccctggcacc
    10621 cgtgcagacc ctggcccacc ccacctgggc gctcagtgcc caagagatgt ccacacctag
    10681 gatgtcccgc ggtgggtggg gggcccgaga gacgggcagg ccgggggcag gcctggccat
    10741 gcggggccga accgggcact gcccagcgtg ggcgcggggg ccacggcgcg cgcccccagc
    10801 ccccgggccc agcaccccaa ggcggccaac gccaaaactc tccctcctcc tcttcctcaa
    10861 tctcgctctc gctctttttt tttttcgcaa aaggagggga gagggggtaa aaaaatgctg
    10921 cactgtgcgg cgaagccggt gagtgagcgg cgcggggcca atcagcgtgc gccgttccga
    10981 aagttgcctt ttatggctcg agcggccgcg gcggcgccct ataaaaccca gcggcgcgac
    11041 gcgccaccac cgccgagacc gcgtccgccc cgcgagcaca gagcctcgcc tttgccgatc
    11101 ctctagagtc gagatccgcc gccaccatga ttgaacaaga tggattgcac gcaggttctc
    11161 cggccgcttg ggtggagagg ctattcggct atgactgggc acaacagaca atcggctgct
    11221 ctgatgccgc cgtgttccgg ctgtcagcgc aggggcgccc ggttcttttt gtcaagaccg
    11281 acctgtccgg tgccctgaat gaactgcagg acgaggcagc gcggctatcg tggctggcca
    11341 cgacgggcgt tccttgcgca gctgtgctcg acgttgtcac tgaagcggga agggactggc
    11401 tgctattggg cgaagtgccg gggcaggatc tcctgtcatc tcaccttgct cctgccgaga
    11461 aagtatccat catggctgat gcaatgcggc ggctgcatac gcttgatccg gctacctgcc
    11521 cattcgacca ccaagcgaaa catcgcatcg agcgagcacg tactcggatg gaagccggtc
    11581 ttgtcgatca ggatgatctg gacgaagagc atcaggggct cgcgccagcc gaactgttcg
    11641 ccaggctcaa ggcgcgcatg cccgacggcg aggatctcgt cgtgacccat ggcgatgcct
    11701 gcttgccgaa tatcatggtg gaaaatggcc gcttttctgg attcatcgac tgtggccggc
    11761 tgggtgtggc ggaccgctat caggacatag cgttggctac ccgtgatatt gctgaagagc
    11821 ttggcggcga atgggctgac cgcttcctcg tgctttacgg tatcgccgct cccgattcgc
    11881 agcgcatcgc cttctatcgc cttcttgacg agttcttctg agcgggactc tggggttcga
    11941 aatgaccgac caagcgacgc ccaacctgcc atcacgagat ttcgattcca ccgccgcctt
    12001 ctatgaaagg ttgggcttcg gaatcgtttt ccgggacgcc ggctggatga tcctccagcg
    12061 cggggatctc atgctggagt tcttcgccca ccccccggat ctaagctcta gataagtaat
    12121 gatcataatc agccatatca catctgtaga ggttttactt gctttaaaaa acctcccaca
    12181 cctccccctg aacctgaaac ataaaatgaa tgcaattgtt gttgttaact tgtttattgc
    12241 agcttataat ggttacaaat aaagcaatag catcacaaat ttcacaaata aagcattttt
    12301 ttcactgcat tctagttgtg gtttgtccaa actcatcaat gtatcttatc atgtctggat
    12361 ccgggggtac cgcgtcgaga agttcctatt ccgaagttcc tattctctag aaagtatagg
    12421 aacttcgtcg agataacttc gtatagcata cattatacga agttatgtcg agatatctag
    12481 acccagcttt cttgtacaaa gtggttgata tctctatagt cgcagtaggc ggtcttatgt
    12541 gctactacgg ccatctctgt tttctatgtg aagaaactta atcctaggta ggttttctac
    12601 tttccatagt cacattccta gtaagaggta gaggtcaggc tgaactacag tctgacctgt
    12661 atttattgaa atgcctgctg tgtctctgtc tataccccat tgtgtgtgtt ttggaggagg
    12721 ggagcacggg atctcacgat gtagcacaag ctggtcttga gctcagaatc ctcctgcctc
    12781 agcccatgaa ttacatccat gtcaaccaca acctgactta aaatgcctgg catctcaaga
    12841 ggaataaggc tgcctaatgt tcactgttgt atttctacat atcagaaagg tgctggatca
    12901 tcgagacaag gtatatgagc agctgtccgt atatcttcaa ctaagaaatg tcattgagcg
    12961 actccaggta aaggttttta aattgggtac cactttgtgt atgtgtacaa agaagggagg
    13021 cgggaagaaa ccccaagaac aaaaccttat ctgcctttaa aattgcccgc tgacacctac
    13081 ctcttttctc ctggccctat aggaaactaa tcactcggag ttatatatgc aggtggattt
    13141 gggctgtaac ttcttcgttg acacagtggt gtgagtatat tctctcccct cctgagtttc
    13201 tccctttttt catggaacaa gtatttctta gtattttcta tatacaaggc tctagtagct
    13261 tttatatttc attaggatat gagcaacatg ttgtgggtgt ggccaaaatg aacacaaagt
    13321 atctgccttt acagagcctt cattttgaga aacaggaagg aataggaaac accttaaacc
    13381 atacagtgtg ctaaatagta ataaagactt cttccacttc ctctgacctc tttcctcagc
    13441 ccagatactt cacgcatcta tgtggccctg ggatatggtt ttttcctgga actgacactg
    13501 gctgaagcac tcaagttcat tgaccgaaag agttctctcc tcacagagtg agtgcattcc
    13561 aagaggatag tatctaaagc cactacattg gctaagggta cagggaagtg gtaagaacat
    13621 ttgcttagca tgtgtgaagc cctaggttct atccatatca cacatcacac aaacacatac
    13681 acaaaatata taaaagccag atatggtagt tcacacctgt aatgagatgg cgcaacgcaa
    13741 ttaatgataa cttcgtatag catacattat acgaagttat ggtctgagct cgccatcagt
    13801 tcaatcacaa attttaatac tctacccttt tccctgtggc tacctgggat ggtacttaga
    13861 aaaacatact accttcctct tcggggctca gactaagaaa actgaggatg caaagttcag
    13921 ccagggtgtc atactaaaca ctcaataagt actttttata ttattccttc atacatttat
    13981 tgagtatctt atgtatacca ggttctgtgg ttaatgttga gaatatagca gtaaacaaca
    14041 gaagagtctt agaagcttac atttctagaa ctatgttgaa atctcatgta catacatctg
    14101 tgaccacatc cgtgagattt caacctaaga atcagttaac agtctaagaa gctgcttctc
    14161 acttaactat ctgctcattt tcctgctcat ttgttggtct ctcccctctc tgaacttcat
    14221 gtgcctgtac ccacacatgc agagacaatg ccttcctcta ttgctgtctg ctttatttat
    14281 ttctcttgaa atagggtctc caccaaacct aaagcttgcc attttttggc ttcagcaagc
    14341 acccatgccg gggtcagagg tgtgtgagtt tttccattgg tactagggat ccaattccca
    14401 ttcttatgct tgagcagcaa atgttcttgt ccactgagcc acctccctag ccctaacaca
    14461 tgctttaagc atttcccacc tttgggagca ttcagtagct actggtgtct gtctgctctg
    14521 cagcactttc tccatgtggt ttcttttctc aatacttgat tgtcttgcat aaataacaag
    14581 ctccctgaac aagttcttct gtgatctaac ttcaaaattg caactcctag tgttcttgaa
    14641 ttgcaccccc ttctacttaa aaaaatgacc attagtgtgt atatgtgcat gtctgtggac
    14701 atatgtgcta tagcatccat gtgtagatca gagcatagtt ttgtagagtt gatgctatcc
    14761 ttccagggac tccatgaatg gaactcagat ccccaggctc atgtgacaag cacccactga
    14821 gctatcatac cagccatctt ctaatttttt ctctatctac catcttagta cctgttaaat
    14881 tgtactgtga aat
//
