# Supplementary material for: CRISPR-Cas9 enables conditional mutagenesis of challenging loci
Source: Sci Rep. 2016 Sep 1;6:32326. doi: 10.1038/srep32326 (PMC5007477; doi:10.1038/srep32326)
Supplement: Supplementary File 3 [file srep32326-s3.zip › gb/HEP01015_A02_vector.gb]

LOCUS       1014665#L1L2_Bact_P#pAYAC184        14780 bp    dna     circular UNK 
ACCESSION   unknown
SOURCE      Mus musculus
  ORGANISM  Mus musculus
            Eukaryota; Metazoa; Chordata; Craniata; Vertebrata; Euteleostomi;
            Mammalia; Eutheria; Euarchontoglires; Glires; Rodentia;
            Sciurognathi; Muroidea; Muridae; Murinae; Mus.
COMMENT     cassette: L1L2_Bact_P
COMMENT     design_id: 1014665
COMMENT     backbone: pAYAC184
COMMENT     transcript_id: ENSMUST00000044478
FEATURES             Location/Qualifiers
     source          1..4245
                     /mol_type="other DNA"
                     /dnas_title="pacyc184CleanwithGprimers"
                     /organism="Cloning vector pACYC184"
     gene            complement(1..4245)
                     /gene="cat"
     CDS             complement(1..4245)
                     /codon_start=1
                     /gene="cat"
                     /translation="MEKKITGYTTVDISQWHRKEHFEAFQSVAQCTYNQTVQLDITAF
                     LKTVKKNKHKFYPAFIHILARLMNAHPEFRMAMKDGELVIWDSVHPCYTVFHEQTETF
                     SSLWSEYHDDFRQFLHIYSQDVACYGENLAYFPKGFIENMFFVSANPWVSFTSFDLNV
                     ANMDNFFAPVFTMGKYYTQGDKVLMPLAIQVHHAVCDGFHVGRMLNELQQYCDEWQGG
                     A"
                     /product="chloramphenicol acetyltransferase"
                     /note="camR (confers resistance to chloramphenicol)"
                     /label="camR (confers resistance to chloramphenicol)"
     -10_signal      complement(286..291)
                     /note="cat promoter (counter-clockwise); CATATT"
                     /label="cat promoter (counter-clockwise); CATATT"
     -35_signal      complement(309..314)
                     /note="cat promoter (counter-clockwise); ACGTAA"
                     /label="cat promoter (counter-clockwise); ACGTAA"
     rep_origin      complement(848..1393)
                     /note="p15A origin of replication (clockwise) (RNAII -35
                     to RNA/DNA switch point)"
                     /label="p15A origin of replication (clockwise) (RNAII -35
     -35_signal      1505..1510
                     /note="tet promoter (clockwise); TTGACA"
                     /label="tet promoter (clockwise); TTGACA"
     -10_signal      1528..1533
                     /note="tet promoter (clockwise); TTTAAT; transcript start
                     1540"
                     /label="tet promoter (clockwise); TTTAAT; transcript start
     gene            1581..2771
                     /gene="tet"
     CDS             1581..2771
                     /codon_start=1
                     /gene="tet"
                     /translation="MKSNNALIVILGTVTLDAVGIGLVMPVLPGLLRDIVHSDSIASH
                     YGVLLALYALMQFLCAPVLGALSDRFGRRPVLLASLLGATIDYAIMATTPVLWILYAG
                     RIVAGITGATGAVAGAYIADITDGEDRARHFGLMSACFGVGMVAGPVAGGLLGAISLH
                     APFLAAAVLNGLNLLLGCFLMQESHKGERRPMPLRAFNPVSSFRWARGMTIVAALMTV
                     FFIMQLVGQVPAALWVIFGEDRFRWSATMIGLSLAVFGILHALAQAFVTGPATKRFGE
                     KQAIIAGMAADALGYVLLAFATRGWMAFPIMILLASGGIGMPALQAMLSRQVDDDHQG
                     QLQGSLAALTSLTSIIGPLIVTAIYAASASTWNGLAWIVGAALYLVCLPALRRGAWSR
                     ATST"
                     /product="tetracycline efflux protein, class C"
                     /note="tetR (confers resistance to tetracycline)"
                     /label="tetR (confers resistance to tetracycline)"
     misc_feature    complement(1473..1493)
                     /note="5' Gap primer"
                     /label="5' Gap primer"
     misc_feature    3805..3825
                     /note="3' Gap primer"
                     /label="3' Gap primer"
     misc_feature    1494..3804
                     /note="Not in Gap Backbone PCR"
                     /label="Not in Gap Backbone PCR"
     misc_feature    4246..5432
                     /note="5 arm"
                     /label="5 arm"
     misc_feature    5460..5484
                     /note="B1 Gateway"
                     /label="B1 Gateway"
     misc_feature    5497..5544
                     /note="Frt"
                     /label="Frt"
     intron          5545..6419
                     /note="mouse En2 intron"
                     /label="mouse En2 intron"
     misc_feature    6417..6419
                     /note="Splice Acceptor"
                     /label="Splice Acceptor"
     exon            6420..6592
                     /note="mouse En2 exon"
                     /label="mouse En2 exon"
     misc_feature    6604..7197
                     /note="ECMV IRES"
                     /label="ECMV IRES"
     gene            7198..10258
                     /gene="lacZ"
                     /note="lacZ"
                     /label="lacZ"
     misc_feature    10297..10540
                     /note="SV40 polyadenylation site"
                     /label="SV40 polyadenylation site"
     misc_feature    10544..10577
                     /note="loxP"
                     /label="loxP"
     promoter        10604..11123
                     /note="human beta actin promoter"
                     /label="human beta actin promoter"
     gene            11149..11943
                     /gene="NeoR"
                     /note="NeoR"
                     /label="NeoR"
     misc_feature    12143..12384
                     /note="SV40 polyadenylation site"
                     /label="SV40 polyadenylation site"
     misc_feature    12401..12448
                     /note="Frt"
                     /label="Frt"
     misc_feature    12455..12488
                     /note="loxP"
                     /label="loxP"
     misc_feature    6434..6511
                     /note="FCHK std_gpr"
                     /label="FCHK std_gpr"
     misc_feature    12504..12524
                     /note="B2 Gateway"
                     /label="B2 Gateway"
     misc_feature    5433..12554
                     /note="Synthetic Cassette"
                     /label="Synthetic Cassette"
     exon            13348..13432
                     /db_xref="ENSEMBL:ENSMUSE00001246870"
                     /type="targeted"
                     /rank="4"
                     /note="target exon 1 ENSMUSE00001246870"
     misc_feature    12555..13647
                     /note="Critical Region"
                     /label="Critical Region"
     misc_feature    13671..13704
                     /note="Downstream LoxP"
                     /label="Downstream LoxP"
     misc_feature    13648..13727
                     /note="synthetic loxP region"
                     /label="synthetic loxP region"
     misc_feature    13728..14780
                     /note="3 arm"
                     /label="3 arm"
ORIGIN      
        1 gaattccgga tgagcattca tcaggcgggc aagaatgtga ataaaggccg gataaaactt
       61 gtgcttattt ttctttacgg tctttaaaaa ggccgtaata tccagctgaa cggtctggtt
      121 ataggtacat tgagcaactg actgaaatgc ctcaaaatgt tctttacgat gccattggga
      181 tatatcaacg gtggtatatc cagtgatttt tttctccatt ttagcttcct tagctcctga
      241 aaatctcgat aactcaaaaa atacgcccgg tagtgatctt atttcattat ggtgaaagtt
      301 ggaacctctt acgtgccgat caacgtctca ttttcgccaa aagttggccc agggcttccc
      361 ggtatcaaca gggacaccag gatttattta ttctgcgaag tgatcttccg tcacaggtat
      421 ttattcggcg caaagtgcgt cgggtgatgc tgccaactta ctgatttagt gtatgatggt
      481 gtttttgagg tgctccagtg gcttctgttt ctatcagctg tccctcctgt tcagctactg
      541 acggggtggt gcgtaacggc aaaagcaccg ccggacatca gcgctagcgg agtgtatact
      601 ggcttactat gttggcactg atgagggtgt cagtgaagtg cttcatgtgg caggagaaaa
      661 aaggctgcac cggtgcgtca gcagaatatg tgatacagga tatattccgc ttcctcgctc
      721 actgactcgc tacgctcggt cgttcgactg cggcgagcgg aaatggctta cgaacggggc
      781 ggagatttcc tggaagatgc caggaagata cttaacaggg aagtgagagg gccgcggcaa
      841 agccgttttt ccataggctc cgcccccctg acaagcatca cgaaatctga cgctcaaatc
      901 agtggtggcg aaacccgaca ggactataaa gataccaggc gtttccccct ggcggctccc
      961 tcgtgcgctc tcctgttcct gcctttcggt ttaccggtgt cattccgctg ttatggccgc
     1021 gtttgtctca ttccacgcct gacactcagt tccgggtagg cagttcgctc caagctggac
     1081 tgtatgcacg aaccccccgt tcagtccgac cgctgcgcct tatccggtaa ctatcgtctt
     1141 gagtccaacc cggaaagaca tgcaaaagca ccactggcag cagccactgg taattgattt
     1201 agaggagtta gtcttgaagt catgcgccgg ttaaggctaa actgaaagga caagttttgg
     1261 tgactgcgct cctccaagcc agttacctcg gttcaaagag ttggtagctc agagaacctt
     1321 cgaaaaaccg ccctgcaagg cggttttttc gttttcagag caagagatta cgcgcagacc
     1381 aaaacgatct caagaagatc atcttattaa tcagataaaa tatttctaga tttcagtgca
     1441 atttatctct tcaaatgtag cacctgaagt cagccccata cgatataagt tgtaattctc
     1501 atgtttgaca gcttatcatc gataagcttt aatgcggtag tttatcacag ttaaattgct
     1561 aacgcagtca ggcaccgtgt atgaaatcta acaatgcgct catcgtcatc ctcggcaccg
     1621 tcaccctgga tgctgtaggc ataggcttgg ttatgccggt actgccgggc ctcttgcggg
     1681 atatcgtcca ttccgacagc atcgccagtc actatggcgt gctgctagcg ctatatgcgt
     1741 tgatgcaatt tctatgcgca cccgttctcg gagcactgtc cgaccgcttt ggccgccgcc
     1801 cagtcctgct cgcttcgcta cttggagcca ctatcgacta cgcgatcatg gcgaccacac
     1861 ccgtcctgtg gatcctctac gccggacgca tcgtggccgg catcaccggc gccacaggtg
     1921 cggttgctgg cgcctatatc gccgacatca ccgatgggga agatcgggct cgccacttcg
     1981 ggctcatgag cgcttgtttc ggcgtgggta tggtggcagg ccccgtggcc gggggactgt
     2041 tgggcgccat ctccttgcat gcaccattcc ttgcggcggc ggtgctcaac ggcctcaacc
     2101 tactactggg ctgcttccta atgcaggagt cgcataaggg agagcgtcga ccgatgccct
     2161 tgagagcctt caacccagtc agctccttcc ggtgggcgcg gggcatgact atcgtcgccg
     2221 cacttatgac tgtcttcttt atcatgcaac tcgtaggaca ggtgccggca gcgctctggg
     2281 tcattttcgg cgaggaccgc tttcgctgga gcgcgacgat gatcggcctg tcgcttgcgg
     2341 tattcggaat cttgcacgcc ctcgctcaag ccttcgtcac tggtcccgcc accaaacgtt
     2401 tcggcgagaa gcaggccatt atcgccggca tggcggccga cgcgctgggc tacgtcttgc
     2461 tggcgttcgc gacgcgaggc tggatggcct tccccattat gattcttctc gcttccggcg
     2521 gcatcgggat gcccgcgttg caggccatgc tgtccaggca ggtagatgac gaccatcagg
     2581 gacagcttca aggatcgctc gcggctctta ccagcctaac ttcgatcatt ggaccgctga
     2641 tcgtcacggc gatttatgcc gcctcggcga gcacatggaa cgggttggca tggattgtag
     2701 gcgccgccct ataccttgtc tgcctccccg cgttgcgtcg cggtgcatgg agccgggcca
     2761 cctcgacctg aatggaagcc ggcggcacct cgctaacgga ttcaccactc caagaattgg
     2821 agccaatcaa ttcttgcgga gaactgtgaa tgcgcaaacc aacccttggc agaacatatc
     2881 catcgcgtcc gccatctcca gcagccgcac gcggcgcatc tcgggcagcg ttgggtcctg
     2941 gccacgggtg cgcatgatcg tgctcctgtc gttgaggacc cggctaggct ggcggggttg
     3001 ccttactggt tagcagaatg aatcaccgat acgcgagcga acgtgaagcg actgctgctg
     3061 caaaacgtct gcgacctgag caacaacatg aatggtcttc ggtttccgtg tttcgtaaag
     3121 tctggaaacg cggaagtccc ctacgtgctg ctgaagttgc ccgcaacaga gagtggaacc
     3181 aaccggtgat accacgatac tatgactgag agtcaacgcc atgagcggcc tcatttctta
     3241 ttctgagtta caacagtccg caccgctgtc cggtagctcc ttccggtggg cgcggggcat
     3301 gactatcgtc gccgcactta tgactgtctt ctttatcatg caactcgtag gacaggtgcc
     3361 ggcagcgccc aacagtcccc cggccacggg gcctgccacc atacccacgc cgaaacaagc
     3421 gccctgcacc attatgttcc ggatctgcat cgcaggatgc tgctggctac cctgtggaac
     3481 acctacatct gtattaacga agcgctaacc gtttttatca ggctctggga ggcagaataa
     3541 atgatcatat cgtcaattat tacctccacg gggagagcct gagcaaactg gcctcaggca
     3601 tttgagaagc acacggtcac actgcttccg gtagtcaata aaccggtaaa ccagcaatag
     3661 acataagcgg ctatttaacg accctgccct gaaccgacga ccgggtcgaa tttgctttcg
     3721 aatttctgcc attcatccgc ttattatcac ttattcaggc gtagcaccag gcgtttaagg
     3781 gcaccaataa ctgccttaaa aaaattacgc cccgccctgc cactcatcgc agtactgttg
     3841 taattcatta agcattctgc cgacatggaa gccatcacag acggcatgat gaacctgaat
     3901 cgccagcggc atcagcacct tgtcgccttg cgtataatat ttgcccatgg tgaaaacggg
     3961 ggcgaagaag ttgtccatat tggccacgtt taaatcaaaa ctggtgaaac tcacccaggg
     4021 attggctgag acgaaaaaca tattctcaat aaacccttta gggaaatagg ccaggttttc
     4081 accgtaacac gccacatctt gcgaatatat gtgtagaaac tgccggaaat cgtcgtggta
     4141 ttcactccag agcgatgaaa acgtttcagt ttgctcatgg aaaacggtgt aacaagggtg
     4201 aacactatcc catatcacca gctcaccgtc tttcattgcc atacgatttc actgtaggac
     4261 cctgctacat cagcaccaat gatgctttcc cgtggaatct attccactta ctgtcttagg
     4321 agacaccttt tccttcactt agctcttaca tgtttctctt tgtgttctgc cacatcttca
     4381 tctcactgat cttttagaca gagttcctag agatcagtgt actgaatgaa aagaagaaag
     4441 aaaaaggaag gacatgactg tccctaggta tggtgtacaa gaaggtttac tgtagataaa
     4501 tgggctatca gagccagagg caggatattt gggagaatcc aggagactaa cagagtaaag
     4561 gggagacaaa aatgggcagg gtaactaaaa tggctgcatt aaatgggaaa ggtcagctgg
     4621 aggaaggaca gtccagggcc tacctagcct agagaaattt aggttagagg acagagtatg
     4681 ccagccacac cctgtaacag gactgaagga tgctgggaga acctggcagc tatgtcctca
     4741 ttcataattt aaagaggcac ctcagttagc catttgtcct aggtttgaga cctaacatac
     4801 ctaggtttga gacctcatac atcatgagtc tgatctgctt cttcatgaca gccttttgga
     4861 ttgaagacaa ctttgtcttt ccattttttt tttaaacaga gtctagctag gcagcccagg
     4921 ctggactcaa aatcttcttg cctgtgcctc ctccttgctg ggactggcgt ttgtacttcc
     4981 atgccccagg actcagccgt cttacattgc ttggccaact ccctctttct ttgctgcttg
     5041 gcacccctta ttcctcctag cccctcgtcc tttatatttc ttagccatcc ttaaatcctt
     5101 aggtaggctt ttaaagtgaa atgcttggga cattagaaaa gtatagggct aaaagtcagg
     5161 catgtattaa aaacttggat ttctgcatat taactctgta ggctgggcat gataatctct
     5221 gtaccccagc attcctcagc tgggagaaat gagaatgatg gtctatctct ctgccactga
     5281 tctgcacccc acactcttat tgtgctgact ttattacttg acctcatgaa actcccatca
     5341 ccctcaaatt taaaaaactt tgtaagaact tgtctgtgta agaacttttt ttggtataac
     5401 agagtcctgt cttgcatggg agaaagacta ttaaggcgca taacgatacc acgatatcaa
     5461 caagtttgta caaaaaagca ggctggcgcc ggaaccgaag ttcctattcc gaagttccta
     5521 ttctctagaa agtataggaa cttcgaaccc tttcccacac caccctccac acttgcccca
     5581 aacactgcca actatgtagg aggaaggggt tgggactaac agaagaaccc gttgtgggga
     5641 agctgttggg agggtcactt tatgttcttg cccaaggtca gttgggtggc ctgcttctga
     5701 tgaggtggtc ccaaggtctg gggtagaagg tgagagggac aggccaccaa ggtcagcccc
     5761 ccccccctat cccataggag ccaggtccct ctcctggaca ggaagactga aggggagatg
     5821 ccagagactc agtgaagcct ggggtaccct attggagtcc ttcaaggaaa caaacttggc
     5881 ctcaccaggc ctcagccttg gctcctcctg ggaactctac tgcccttggg atccccttgt
     5941 agttgtgggt tacataggaa gggggacggg attccccttg actggctagc ctactctttt
     6001 cttcagtctt ctccatctcc tctcacctgt ctctcgaccc tttccctagg atagacttgg
     6061 aaaaagataa ggggagaaaa caaatgcaaa cgaggccaga aagattttgg ctgggcattc
     6121 cttccgctag cttttattgg gatcccctag tttgtgatag gccttttagc tacatctgcc
     6181 aatccatctc attttcacac acacacacac cactttcctt ctggtcagtg ggcacatgtc
     6241 cagcctcaag tttatatcac cacccccaat gcccaacact tgtatggcct tgggcgggtc
     6301 atcccccccc ccacccccag tatctgcaac ctcaagctag cttgggtgcg ttggttgtgg
     6361 ataagtagct agactccagc aaccagtaac ctctgccctt tctcctccat gacaaccagg
     6421 tcccaggtcc cgaaaaccaa agaagaagaa ccctaacaaa gaggacaagc ggcctcgcac
     6481 agccttcact gctgagcagc tccagaggct caaggctgag tttcagacca acaggtacct
     6541 gacagagcag cggcgccaga gtctggcaca ggagctcggt acccggaaga tctggactct
     6601 agagaattcc gcccctctcc ctcccccccc cctaacgtta ctggccgaag ccgcttggaa
     6661 taaggccggt gtgcgtttgt ctatatgtta ttttccacca tattgccgtc ttttggcaat
     6721 gtgagggccc ggaaacctgg ccctgtcttc ttgacgagca ttcctagggg tctttcccct
     6781 ctcgccaaag gaatgcaagg tctgttgaat gtcgtgaagg aagcagttcc tctggaagct
     6841 tcttgaagac aaacaacgtc tgtagcgacc ctttgcaggc agcggaaccc cccacctggc
     6901 gacaggtgcc tctgcggcca aaagccacgt gtataagata cacctgcaaa ggcggcacaa
     6961 ccccagtgcc acgttgtgag ttggatagtt gtggaaagag tcaaatggct ctcctcaagc
     7021 gtattcaaca aggggctgaa ggatgcccag aaggtacccc attgtatggg atctgatctg
     7081 gggcctcggt gcacatgctt tacatgtgtt tagtcgaggt taaaaaacgt ctaggccccc
     7141 cgaaccacgg ggacgtggtt ttcctttgaa aaacacgatg ataagcttgc cacaaccatg
     7201 gaagatcccg tcgttttaca acgtcgtgac tgggaaaacc ctggcgttac ccaacttaat
     7261 cgccttgcag cacatccccc tttcgccagc tggcgtaata gcgaagaggc ccgcaccgat
     7321 cgcccttccc aacagttgcg cagcctgaat ggcgaatggc gctttgcctg gtttccggca
     7381 ccagaagcgg tgccggaaag ctggctggag tgcgatcttc ctgaggccga tactgtcgtc
     7441 gtcccctcaa actggcagat gcacggttac gatgcgccca tctacaccaa cgtgacctat
     7501 cccattacgg tcaatccgcc gtttgttccc acggagaatc cgacgggttg ttactcgctc
     7561 acatttaatg ttgatgaaag ctggctacag gaaggccaga cgcgaattat ttttgatggc
     7621 gttaactcgg cgtttcatct gtggtgcaac gggcgctggg tcggttacgg ccaggacagt
     7681 cgtttgccgt ctgaatttga cctgagcgca tttttacgcg ccggagaaaa ccgcctcgcg
     7741 gtgatggtgc tgcgctggag tgacggcagt tatctggaag atcaggatat gtggcggatg
     7801 agcggcattt tccgtgacgt ctcgttgctg cataaaccga ctacacaaat cagcgatttc
     7861 catgttgcca ctcgctttaa tgatgatttc agccgcgctg tactggaggc tgaagttcag
     7921 atgtgcggcg agttgcgtga ctacctacgg gtaacagttt ctttatggca gggtgaaacg
     7981 caggtcgcca gcggcaccgc gcctttcggc ggtgaaatta tcgatgagcg tggtggttat
     8041 gccgatcgcg tcacactacg tctgaacgtc gaaaacccga aactgtggag cgccgaaatc
     8101 ccgaatctct atcgtgcggt ggttgaactg cacaccgccg acggcacgct gattgaagca
     8161 gaagcctgcg atgtcggttt ccgcgaggtg cggattgaaa atggtctgct gctgctgaac
     8221 ggcaagccgt tgctgattcg aggcgttaac cgtcacgagc atcatcctct gcatggtcag
     8281 gtcatggatg agcagacgat ggtgcaggat atcctgctga tgaagcagaa caactttaac
     8341 gccgtgcgct gttcgcatta tccgaaccat ccgctgtggt acacgctgtg cgaccgctac
     8401 ggcctgtatg tggtggatga agccaatatt gaaacccacg gcatggtgcc aatgaatcgt
     8461 ctgaccgatg atccgcgctg gctaccggcg atgagcgaac gcgtaacgcg aatggtgcag
     8521 cgcgatcgta atcacccgag tgtgatcatc tggtcgctgg ggaatgaatc aggccacggc
     8581 gctaatcacg acgcgctgta tcgctggatc aaatctgtcg atccttcccg cccggtgcag
     8641 tatgaaggcg gcggagccga caccacggcc accgatatta tttgcccgat gtacgcgcgc
     8701 gtggatgaag accagccctt cccggctgtg ccgaaatggt ccatcaaaaa atggctttcg
     8761 ctacctggag agacgcgccc gctgatcctt tgcgaatacg cccacgcgat gggtaacagt
     8821 cttggcggtt tcgctaaata ctggcaggcg tttcgtcagt atccccgttt acagggcggc
     8881 ttcgtctggg actgggtgga tcagtcgctg attaaatatg atgaaaacgg caacccgtgg
     8941 tcggcttacg gcggtgattt tggcgatacg ccgaacgatc gccagttctg tatgaacggt
     9001 ctggtctttg ccgaccgcac gccgcatcca gcgctgacgg aagcaaaaca ccagcagcag
     9061 tttttccagt tccgtttatc cgggcaaacc atcgaagtga ccagcgaata cctgttccgt
     9121 catagcgata acgagctcct gcactggatg gtggcgctgg atggtaagcc gctggcaagc
     9181 ggtgaagtgc ctctggatgt cgctccacaa ggtaaacagt tgattgaact gcctgaacta
     9241 ccgcagccgg agagcgccgg gcaactctgg ctcacagtac gcgtagtgca accgaacgcg
     9301 accgcatggt cagaagccgg gcacatcagc gcctggcagc agtggcgtct ggcggaaaac
     9361 ctcagtgtga cgctccccgc cgcgtcccac gccatcccgc atctgaccac cagcgaaatg
     9421 gatttttgca tcgagctggg taataagcgt tggcaattta accgccagtc aggctttctt
     9481 tcacagatgt ggattggcga taaaaaacaa ctgctgacgc cgctgcgcga tcagttcacc
     9541 cgtgcaccgc tggataacga cattggcgta agtgaagcga cccgcattga ccctaacgcc
     9601 tgggtcgaac gctggaaggc ggcgggccat taccaggccg aagcagcgtt gttgcagtgc
     9661 acggcagata cacttgctga tgcggtgctg attacgaccg ctcacgcgtg gcagcatcag
     9721 gggaaaacct tatttatcag ccggaaaacc taccggattg atggtagtgg tcaaatggcg
     9781 attaccgttg atgttgaagt ggcgagcgat acaccgcatc cggcgcggat tggcctgaac
     9841 tgccagctgg cgcaggtagc agagcgggta aactggctcg gattagggcc gcaagaaaac
     9901 tatcccgacc gccttactgc cgcctgtttt gaccgctggg atctgccatt gtcagacatg
     9961 tataccccgt acgtcttccc gagcgaaaac ggtctgcgct gcgggacgcg cgaattgaat
    10021 tatggcccac accagtggcg cggcgacttc cagttcaaca tcagccgcta cagtcaacag
    10081 caactgatgg aaaccagcca tcgccatctg ctgcacgcgg aagaaggcac atggctgaat
    10141 atcgacggtt tccatatggg gattggtggc gacgactcct ggagcccgtc agtatcggcg
    10201 gaattccagc tgagcgccgg tcgctaccat taccagttgg tctggtgtca aaaataataa
    10261 taaccgggca ggggggatct aagctctaga taagtaatga tcataatcag ccatatcaca
    10321 tctgtagagg ttttacttgc tttaaaaaac ctcccacacc tccccctgaa cctgaaacat
    10381 aaaatgaatg caattgttgt tgttaacttg tttattgcag cttataatgg ttacaaataa
    10441 agcaatagca tcacaaattt cacaaataaa gcattttttt cactgcattc tagttgtggt
    10501 ttgtccaaac tcatcaatgt atcttatcat gtctggatcc ggaataactt cgtatagcat
    10561 acattatacg aagttatgtt taaacggcgc gccccggaat tcgccttctg caggagcgta
    10621 cagaacccag ggccctggca cccgtgcaga ccctggccca ccccacctgg gcgctcagtg
    10681 cccaagagat gtccacacct aggatgtccc gcggtgggtg gggggcccga gagacgggca
    10741 ggccgggggc aggcctggcc atgcggggcc gaaccgggca ctgcccagcg tgggcgcggg
    10801 ggccacggcg cgcgccccca gcccccgggc ccagcacccc aaggcggcca acgccaaaac
    10861 tctccctcct cctcttcctc aatctcgctc tcgctctttt tttttttcgc aaaaggaggg
    10921 gagagggggt aaaaaaatgc tgcactgtgc ggcgaagccg gtgagtgagc ggcgcggggc
    10981 caatcagcgt gcgccgttcc gaaagttgcc ttttatggct cgagcggccg cggcggcgcc
    11041 ctataaaacc cagcggcgcg acgcgccacc accgccgaga ccgcgtccgc cccgcgagca
    11101 cagagcctcg cctttgccga tcctctagag tcgagatccg ccgccaccat gattgaacaa
    11161 gatggattgc acgcaggttc tccggccgct tgggtggaga ggctattcgg ctatgactgg
    11221 gcacaacaga caatcggctg ctctgatgcc gccgtgttcc ggctgtcagc gcaggggcgc
    11281 ccggttcttt ttgtcaagac cgacctgtcc ggtgccctga atgaactgca ggacgaggca
    11341 gcgcggctat cgtggctggc cacgacgggc gttccttgcg cagctgtgct cgacgttgtc
    11401 actgaagcgg gaagggactg gctgctattg ggcgaagtgc cggggcagga tctcctgtca
    11461 tctcaccttg ctcctgccga gaaagtatcc atcatggctg atgcaatgcg gcggctgcat
    11521 acgcttgatc cggctacctg cccattcgac caccaagcga aacatcgcat cgagcgagca
    11581 cgtactcgga tggaagccgg tcttgtcgat caggatgatc tggacgaaga gcatcagggg
    11641 ctcgcgccag ccgaactgtt cgccaggctc aaggcgcgca tgcccgacgg cgaggatctc
    11701 gtcgtgaccc atggcgatgc ctgcttgccg aatatcatgg tggaaaatgg ccgcttttct
    11761 ggattcatcg actgtggccg gctgggtgtg gcggaccgct atcaggacat agcgttggct
    11821 acccgtgata ttgctgaaga gcttggcggc gaatgggctg accgcttcct cgtgctttac
    11881 ggtatcgccg ctcccgattc gcagcgcatc gccttctatc gccttcttga cgagttcttc
    11941 tgagcgggac tctggggttc gaaatgaccg accaagcgac gcccaacctg ccatcacgag
    12001 atttcgattc caccgccgcc ttctatgaaa ggttgggctt cggaatcgtt ttccgggacg
    12061 ccggctggat gatcctccag cgcggggatc tcatgctgga gttcttcgcc caccccccgg
    12121 atctaagctc tagataagta atgatcataa tcagccatat cacatctgta gaggttttac
    12181 ttgctttaaa aaacctccca cacctccccc tgaacctgaa acataaaatg aatgcaattg
    12241 ttgttgttaa cttgtttatt gcagcttata atggttacaa ataaagcaat agcatcacaa
    12301 atttcacaaa taaagcattt ttttcactgc attctagttg tggtttgtcc aaactcatca
    12361 atgtatctta tcatgtctgg atccgggggt accgcgtcga gaagttccta ttccgaagtt
    12421 cctattctct agaaagtata ggaacttcgt cgagataact tcgtatagca tacattatac
    12481 gaagttatgt cgagatatct agacccagct ttcttgtaca aagtggttga tatctctata
    12541 gtcgcagtag gcggatatga cacagtgcca ttaggcactt atttatttat cttttcttaa
    12601 aactctgaca aagtttggag ctgagacgaa aggatggacc atctagagac tgccatatcc
    12661 agggatccac cccataatca gcttccaaac gctgacacca ttgcatacac tagcaagact
    12721 ttatcgaaag gacccagatg tagctgtctc ttgtgagact atgccggggc ctagcaaaca
    12781 cagaagtgga tgctcacagt cagctcttgg atggatcaca gggctcccaa tggaagagct
    12841 agagaaagta cccaaggagc taaagggatc tgcaacccta taggtggaac aacattatga
    12901 actaaccagt accctggagc tcttgactct agctgcatat gtatcaaaag atggcctagt
    12961 cagccatcac tggaaagaga ggcccattgg acacgcaaac tgtatatgcc ccagtacagg
    13021 ggaacgccag ggccaaaaaa atgggaatgg gtgggtaggg aagtgggggg gagggtatgg
    13081 gggacttttg ggatagcatt ggaaatgtaa ttgaggaaaa tatgtaataa aaaatattaa
    13141 aaaaaagctc tgatagaaat ttctgggata tattccagtc tgtacttaga aaatgaaatg
    13201 aaatgaaatg aaattggtgg gacccattcc tctgcgagtg ttttatgaag gtcacatatg
    13261 tgcacacaga tgtatatgaa tgtattttaa gtgagcttat atttactatg ctctcaaaag
    13321 ccattatcgt ctcttatgtt tgggtagaca tgggaacaag accctgacac attcctgatc
    13381 atcataaagg gagccggagg aaaggccttc tgtgctggag gggacatcaa aggtaaaacg
    13441 cctgcccact gtaaactctt acctcactac aactaataca tatggaagtg cttgagatag
    13501 tttttgttta gtttgctttt tagaattgtt tgttgtatgt taacaatttt ttacaagtta
    13561 aagtttaaaa tatggagaat ttgttaccat tcgaatgggg attttatttt attacaaatg
    13621 tccagtgctg aagtttagat attttgtgag atggcgcaac gcaattaatg ataacttcgt
    13681 atagcataca ttatacgaag ttatggtctg agctcgccat cagttcacat gtgaaggact
    13741 tactgttttc caaacccgct gtgtgcagac tctgttactt tcctacctct cacaattcag
    13801 agcaggaatc ttgcgtgaac agagttagag ttagagtcta ttgtgttaat actataatat
    13861 gattaaacac acataaatga agatttgctt ttttttaatt attgctcaat tcagtttacg
    13921 tatttaacta aaatgataag tatttgttct cgagagagag tttatgaact cactgctgtc
    13981 actgtggttg tcccgctgaa aggaattttt gcagtatgtt ccttcttacg gagttgctac
    14041 ggctagggga ttttcttcgt ttttgttcta attttatgta attttaaaat tatgtatgaa
    14101 tttgcttgat tattaaaaga caacctttgt tcaccaaatt tacaagttta tgtaaaccac
    14161 tgcattatga gtaggaagga aacccatgta gcgtcaggat cggagtcaca tgatcactca
    14221 gattaaagta actgcaagtt aaaattgctt catgatggaa aacttaattg cttaaagcga
    14281 tgtgttaacc gaattgtggt tttgcctaca acatgaattc tttaggtgtg tatgcattat
    14341 acatacatct gtgcctgtgt gtgcatgtgt gtgactgtgt gtatgtgtgt gtgcctgtgt
    14401 acttatgact gtgtatatga atgctggaat acctgtgact gcatacacat gtgatataaa
    14461 atgtgtgtgt gtgcacgtgt atatctataa ctgtatgtgt gtgagactgt gtgtgtgcat
    14521 gttcctgtgt acctgtatgt gtgtgcatga gatactgtgt gtgtgagaga gactttgtgt
    14581 gaatgtgtga ctatgtacct gtatgtgtgg cacatgtttg tctgtgtgcg tacctgtatg
    14641 cctttgccta tgtgtgtgtg caccaaatgc ctgtgcctgt gtgtgttata cttgtgtttg
    14701 tggtgtgtgt gtatacatat gtacaactgc atgtacacta agagtcaaac ctgagtctca
    14761 tacatgcctg tgctcaatct
//
