# Supplementary material for: CRISPR-Cas9 enables conditional mutagenesis of challenging loci
Source: Sci Rep. 2016 Sep 1;6:32326. doi: 10.1038/srep32326 (PMC5007477; doi:10.1038/srep32326)
Supplement: Supplementary File 3 [file srep32326-s3.zip › gb/HEP01015_A03_vector.gb]

LOCUS       1014814#L1L2_Bact_P#pAYAC184        15769 bp    dna     circular UNK 
ACCESSION   unknown
SOURCE      Mus musculus
  ORGANISM  Mus musculus
            Eukaryota; Metazoa; Chordata; Craniata; Vertebrata; Euteleostomi;
            Mammalia; Eutheria; Euarchontoglires; Glires; Rodentia;
            Sciurognathi; Muroidea; Muridae; Murinae; Mus.
COMMENT     cassette: L1L2_Bact_P
COMMENT     design_id: 1014814
COMMENT     backbone: pAYAC184
COMMENT     transcript_id: ENSMUST00000050027
FEATURES             Location/Qualifiers
     source          1..4245
                     /mol_type="other DNA"
                     /dnas_title="pacyc184CleanwithGprimers"
                     /organism="Cloning vector pACYC184"
     gene            complement(1..4245)
                     /gene="cat"
     CDS             complement(1..4245)
                     /codon_start=1
                     /gene="cat"
                     /translation="MEKKITGYTTVDISQWHRKEHFEAFQSVAQCTYNQTVQLDITAF
                     LKTVKKNKHKFYPAFIHILARLMNAHPEFRMAMKDGELVIWDSVHPCYTVFHEQTETF
                     SSLWSEYHDDFRQFLHIYSQDVACYGENLAYFPKGFIENMFFVSANPWVSFTSFDLNV
                     ANMDNFFAPVFTMGKYYTQGDKVLMPLAIQVHHAVCDGFHVGRMLNELQQYCDEWQGG
                     A"
                     /product="chloramphenicol acetyltransferase"
                     /note="camR (confers resistance to chloramphenicol)"
                     /label="camR (confers resistance to chloramphenicol)"
     -10_signal      complement(286..291)
                     /note="cat promoter (counter-clockwise); CATATT"
                     /label="cat promoter (counter-clockwise); CATATT"
     -35_signal      complement(309..314)
                     /note="cat promoter (counter-clockwise); ACGTAA"
                     /label="cat promoter (counter-clockwise); ACGTAA"
     rep_origin      complement(848..1393)
                     /note="p15A origin of replication (clockwise) (RNAII -35
                     to RNA/DNA switch point)"
                     /label="p15A origin of replication (clockwise) (RNAII -35
     -35_signal      1505..1510
                     /note="tet promoter (clockwise); TTGACA"
                     /label="tet promoter (clockwise); TTGACA"
     -10_signal      1528..1533
                     /note="tet promoter (clockwise); TTTAAT; transcript start
                     1540"
                     /label="tet promoter (clockwise); TTTAAT; transcript start
     gene            1581..2771
                     /gene="tet"
     CDS             1581..2771
                     /codon_start=1
                     /gene="tet"
                     /translation="MKSNNALIVILGTVTLDAVGIGLVMPVLPGLLRDIVHSDSIASH
                     YGVLLALYALMQFLCAPVLGALSDRFGRRPVLLASLLGATIDYAIMATTPVLWILYAG
                     RIVAGITGATGAVAGAYIADITDGEDRARHFGLMSACFGVGMVAGPVAGGLLGAISLH
                     APFLAAAVLNGLNLLLGCFLMQESHKGERRPMPLRAFNPVSSFRWARGMTIVAALMTV
                     FFIMQLVGQVPAALWVIFGEDRFRWSATMIGLSLAVFGILHALAQAFVTGPATKRFGE
                     KQAIIAGMAADALGYVLLAFATRGWMAFPIMILLASGGIGMPALQAMLSRQVDDDHQG
                     QLQGSLAALTSLTSIIGPLIVTAIYAASASTWNGLAWIVGAALYLVCLPALRRGAWSR
                     ATST"
                     /product="tetracycline efflux protein, class C"
                     /note="tetR (confers resistance to tetracycline)"
                     /label="tetR (confers resistance to tetracycline)"
     misc_feature    complement(1473..1493)
                     /note="5' Gap primer"
                     /label="5' Gap primer"
     misc_feature    3805..3825
                     /note="3' Gap primer"
                     /label="3' Gap primer"
     misc_feature    1494..3804
                     /note="Not in Gap Backbone PCR"
                     /label="Not in Gap Backbone PCR"
     exon            4246..4429
                     /db_xref="ENSEMBL:ENSMUSE00000228941"
                     /rank="2"
                     /note="ENSMUSE00000228941 3' fragment"
     misc_feature    4246..5351
                     /note="5 arm"
                     /label="5 arm"
     misc_feature    5379..5403
                     /note="B1 Gateway"
                     /label="B1 Gateway"
     misc_feature    5416..5463
                     /note="Frt"
                     /label="Frt"
     intron          5464..6338
                     /note="mouse En2 intron"
                     /label="mouse En2 intron"
     misc_feature    6336..6338
                     /note="Splice Acceptor"
                     /label="Splice Acceptor"
     exon            6339..6511
                     /note="mouse En2 exon"
                     /label="mouse En2 exon"
     misc_feature    6523..7116
                     /note="ECMV IRES"
                     /label="ECMV IRES"
     gene            7117..10177
                     /gene="lacZ"
                     /note="lacZ"
                     /label="lacZ"
     misc_feature    10216..10459
                     /note="SV40 polyadenylation site"
                     /label="SV40 polyadenylation site"
     misc_feature    10463..10496
                     /note="loxP"
                     /label="loxP"
     promoter        10523..11042
                     /note="human beta actin promoter"
                     /label="human beta actin promoter"
     gene            11068..11862
                     /gene="NeoR"
                     /note="NeoR"
                     /label="NeoR"
     misc_feature    12062..12303
                     /note="SV40 polyadenylation site"
                     /label="SV40 polyadenylation site"
     misc_feature    12320..12367
                     /note="Frt"
                     /label="Frt"
     misc_feature    12374..12407
                     /note="loxP"
                     /label="loxP"
     misc_feature    6353..6430
                     /note="FCHK std_gpr"
                     /label="FCHK std_gpr"
     misc_feature    12423..12443
                     /note="B2 Gateway"
                     /label="B2 Gateway"
     misc_feature    5352..12473
                     /note="Synthetic Cassette"
                     /label="Synthetic Cassette"
     exon            12835..13095
                     /db_xref="ENSEMBL:ENSMUSE00000228934"
                     /type="targeted"
                     /rank="3"
                     /note="target exon 1 ENSMUSE00000228934"
     exon            14222..14436
                     /db_xref="ENSEMBL:ENSMUSE00000228927"
                     /type="targeted"
                     /rank="4"
                     /note="target exon 2 ENSMUSE00000228927"
     misc_feature    12474..14622
                     /note="Critical Region"
                     /label="Critical Region"
     misc_feature    14646..14679
                     /note="Downstream LoxP"
                     /label="Downstream LoxP"
     misc_feature    14623..14702
                     /note="synthetic loxP region"
                     /label="synthetic loxP region"
     misc_feature    14703..15769
                     /note="3 arm"
                     /label="3 arm"
ORIGIN      
        1 gaattccgga tgagcattca tcaggcgggc aagaatgtga ataaaggccg gataaaactt
       61 gtgcttattt ttctttacgg tctttaaaaa ggccgtaata tccagctgaa cggtctggtt
      121 ataggtacat tgagcaactg actgaaatgc ctcaaaatgt tctttacgat gccattggga
      181 tatatcaacg gtggtatatc cagtgatttt tttctccatt ttagcttcct tagctcctga
      241 aaatctcgat aactcaaaaa atacgcccgg tagtgatctt atttcattat ggtgaaagtt
      301 ggaacctctt acgtgccgat caacgtctca ttttcgccaa aagttggccc agggcttccc
      361 ggtatcaaca gggacaccag gatttattta ttctgcgaag tgatcttccg tcacaggtat
      421 ttattcggcg caaagtgcgt cgggtgatgc tgccaactta ctgatttagt gtatgatggt
      481 gtttttgagg tgctccagtg gcttctgttt ctatcagctg tccctcctgt tcagctactg
      541 acggggtggt gcgtaacggc aaaagcaccg ccggacatca gcgctagcgg agtgtatact
      601 ggcttactat gttggcactg atgagggtgt cagtgaagtg cttcatgtgg caggagaaaa
      661 aaggctgcac cggtgcgtca gcagaatatg tgatacagga tatattccgc ttcctcgctc
      721 actgactcgc tacgctcggt cgttcgactg cggcgagcgg aaatggctta cgaacggggc
      781 ggagatttcc tggaagatgc caggaagata cttaacaggg aagtgagagg gccgcggcaa
      841 agccgttttt ccataggctc cgcccccctg acaagcatca cgaaatctga cgctcaaatc
      901 agtggtggcg aaacccgaca ggactataaa gataccaggc gtttccccct ggcggctccc
      961 tcgtgcgctc tcctgttcct gcctttcggt ttaccggtgt cattccgctg ttatggccgc
     1021 gtttgtctca ttccacgcct gacactcagt tccgggtagg cagttcgctc caagctggac
     1081 tgtatgcacg aaccccccgt tcagtccgac cgctgcgcct tatccggtaa ctatcgtctt
     1141 gagtccaacc cggaaagaca tgcaaaagca ccactggcag cagccactgg taattgattt
     1201 agaggagtta gtcttgaagt catgcgccgg ttaaggctaa actgaaagga caagttttgg
     1261 tgactgcgct cctccaagcc agttacctcg gttcaaagag ttggtagctc agagaacctt
     1321 cgaaaaaccg ccctgcaagg cggttttttc gttttcagag caagagatta cgcgcagacc
     1381 aaaacgatct caagaagatc atcttattaa tcagataaaa tatttctaga tttcagtgca
     1441 atttatctct tcaaatgtag cacctgaagt cagccccata cgatataagt tgtaattctc
     1501 atgtttgaca gcttatcatc gataagcttt aatgcggtag tttatcacag ttaaattgct
     1561 aacgcagtca ggcaccgtgt atgaaatcta acaatgcgct catcgtcatc ctcggcaccg
     1621 tcaccctgga tgctgtaggc ataggcttgg ttatgccggt actgccgggc ctcttgcggg
     1681 atatcgtcca ttccgacagc atcgccagtc actatggcgt gctgctagcg ctatatgcgt
     1741 tgatgcaatt tctatgcgca cccgttctcg gagcactgtc cgaccgcttt ggccgccgcc
     1801 cagtcctgct cgcttcgcta cttggagcca ctatcgacta cgcgatcatg gcgaccacac
     1861 ccgtcctgtg gatcctctac gccggacgca tcgtggccgg catcaccggc gccacaggtg
     1921 cggttgctgg cgcctatatc gccgacatca ccgatgggga agatcgggct cgccacttcg
     1981 ggctcatgag cgcttgtttc ggcgtgggta tggtggcagg ccccgtggcc gggggactgt
     2041 tgggcgccat ctccttgcat gcaccattcc ttgcggcggc ggtgctcaac ggcctcaacc
     2101 tactactggg ctgcttccta atgcaggagt cgcataaggg agagcgtcga ccgatgccct
     2161 tgagagcctt caacccagtc agctccttcc ggtgggcgcg gggcatgact atcgtcgccg
     2221 cacttatgac tgtcttcttt atcatgcaac tcgtaggaca ggtgccggca gcgctctggg
     2281 tcattttcgg cgaggaccgc tttcgctgga gcgcgacgat gatcggcctg tcgcttgcgg
     2341 tattcggaat cttgcacgcc ctcgctcaag ccttcgtcac tggtcccgcc accaaacgtt
     2401 tcggcgagaa gcaggccatt atcgccggca tggcggccga cgcgctgggc tacgtcttgc
     2461 tggcgttcgc gacgcgaggc tggatggcct tccccattat gattcttctc gcttccggcg
     2521 gcatcgggat gcccgcgttg caggccatgc tgtccaggca ggtagatgac gaccatcagg
     2581 gacagcttca aggatcgctc gcggctctta ccagcctaac ttcgatcatt ggaccgctga
     2641 tcgtcacggc gatttatgcc gcctcggcga gcacatggaa cgggttggca tggattgtag
     2701 gcgccgccct ataccttgtc tgcctccccg cgttgcgtcg cggtgcatgg agccgggcca
     2761 cctcgacctg aatggaagcc ggcggcacct cgctaacgga ttcaccactc caagaattgg
     2821 agccaatcaa ttcttgcgga gaactgtgaa tgcgcaaacc aacccttggc agaacatatc
     2881 catcgcgtcc gccatctcca gcagccgcac gcggcgcatc tcgggcagcg ttgggtcctg
     2941 gccacgggtg cgcatgatcg tgctcctgtc gttgaggacc cggctaggct ggcggggttg
     3001 ccttactggt tagcagaatg aatcaccgat acgcgagcga acgtgaagcg actgctgctg
     3061 caaaacgtct gcgacctgag caacaacatg aatggtcttc ggtttccgtg tttcgtaaag
     3121 tctggaaacg cggaagtccc ctacgtgctg ctgaagttgc ccgcaacaga gagtggaacc
     3181 aaccggtgat accacgatac tatgactgag agtcaacgcc atgagcggcc tcatttctta
     3241 ttctgagtta caacagtccg caccgctgtc cggtagctcc ttccggtggg cgcggggcat
     3301 gactatcgtc gccgcactta tgactgtctt ctttatcatg caactcgtag gacaggtgcc
     3361 ggcagcgccc aacagtcccc cggccacggg gcctgccacc atacccacgc cgaaacaagc
     3421 gccctgcacc attatgttcc ggatctgcat cgcaggatgc tgctggctac cctgtggaac
     3481 acctacatct gtattaacga agcgctaacc gtttttatca ggctctggga ggcagaataa
     3541 atgatcatat cgtcaattat tacctccacg gggagagcct gagcaaactg gcctcaggca
     3601 tttgagaagc acacggtcac actgcttccg gtagtcaata aaccggtaaa ccagcaatag
     3661 acataagcgg ctatttaacg accctgccct gaaccgacga ccgggtcgaa tttgctttcg
     3721 aatttctgcc attcatccgc ttattatcac ttattcaggc gtagcaccag gcgtttaagg
     3781 gcaccaataa ctgccttaaa aaaattacgc cccgccctgc cactcatcgc agtactgttg
     3841 taattcatta agcattctgc cgacatggaa gccatcacag acggcatgat gaacctgaat
     3901 cgccagcggc atcagcacct tgtcgccttg cgtataatat ttgcccatgg tgaaaacggg
     3961 ggcgaagaag ttgtccatat tggccacgtt taaatcaaaa ctggtgaaac tcacccaggg
     4021 attggctgag acgaaaaaca tattctcaat aaacccttta gggaaatagg ccaggttttc
     4081 accgtaacac gccacatctt gcgaatatat gtgtagaaac tgccggaaat cgtcgtggta
     4141 ttcactccag agcgatgaaa acgtttcagt ttgctcatgg aaaacggtgt aacaagggtg
     4201 aacactatcc catatcacca gctcaccgtc tttcattgcc atacgtgccc cagtatatca
     4261 ccgacctgcg cccccggggt gcgctcggtg ctggacggct gctcctgctg tccggtgtgc
     4321 gcccgccagc gcggggagag ttgttctgag atgagaccct gtgaccagag cagtggtctc
     4381 tactgtgacc gcagcgcaga ccccaacaac cagactggca tttgcatggg taatcctacc
     4441 tccattccca ccctgctgtc cccttcttgg cctgacctct cctctggcag ctaggtgaaa
     4501 cttggccctc tttttttact ttcccagaga actaagcaaa aacatttgta gcaatagtgc
     4561 agtacagtaa ttgacatgtg tggagagctt tcaatgtacc gggtatcagg ctgagaggaa
     4621 acatgcaccg tgcaggtagg tcacttgccg cctagagaag ggatgaaaac agagttaagg
     4681 gccagagttt ggccagctcc aggggaacac ttggggtgat ggaagtatga gcttaccccc
     4741 aggtctatag tccccctctg cctccacccc ccacccgcag cagcccagag agtttgcttt
     4801 cacacctgta attgtcctaa ttggagccaa agcaactcct tctcctggga ggactatgac
     4861 actccaatct gagctacagt aaaataaaat gcaggcaact caccaaccga gacttatggg
     4921 aagtaatcaa tgggagatca atttcccatc aggtactgta attagggtca tacctaccac
     4981 ccttggtaag agtctgaagc gctctctgtc tctctctctc tctctgtctc tctctctgtc
     5041 tctctctctc tctgtctctc tctctgtctc tctctctctc tctgtctctc tctgtctctc
     5101 tctgtctctc tctctgtctc tctctgtctc tctctctctc tctctgtctc tctctctctg
     5161 tctctctctc tctgtctctc tctctctctc tctctctctc tctctctctc tctctctctc
     5221 tctccctccc tccctttcag ctagtggtga catactgtgc ttcaatatca agaaaactta
     5281 atgcctttcc caatctgacc agtgaaccta tttggttgta aatcctaaac tactacagaa
     5341 gatgactctt taaggcgcat aacgatacca cgatatcaac aagtttgtac aaaaaagcag
     5401 gctggcgccg gaaccgaagt tcctattccg aagttcctat tctctagaaa gtataggaac
     5461 ttcgaaccct ttcccacacc accctccaca cttgccccaa acactgccaa ctatgtagga
     5521 ggaaggggtt gggactaaca gaagaacccg ttgtggggaa gctgttggga gggtcacttt
     5581 atgttcttgc ccaaggtcag ttgggtggcc tgcttctgat gaggtggtcc caaggtctgg
     5641 ggtagaaggt gagagggaca ggccaccaag gtcagccccc cccccctatc ccataggagc
     5701 caggtccctc tcctggacag gaagactgaa ggggagatgc cagagactca gtgaagcctg
     5761 gggtacccta ttggagtcct tcaaggaaac aaacttggcc tcaccaggcc tcagccttgg
     5821 ctcctcctgg gaactctact gcccttggga tccccttgta gttgtgggtt acataggaag
     5881 ggggacggga ttccccttga ctggctagcc tactcttttc ttcagtcttc tccatctcct
     5941 ctcacctgtc tctcgaccct ttccctagga tagacttgga aaaagataag gggagaaaac
     6001 aaatgcaaac gaggccagaa agattttggc tgggcattcc ttccgctagc ttttattggg
     6061 atcccctagt ttgtgatagg ccttttagct acatctgcca atccatctca ttttcacaca
     6121 cacacacacc actttccttc tggtcagtgg gcacatgtcc agcctcaagt ttatatcacc
     6181 acccccaatg cccaacactt gtatggcctt gggcgggtca tccccccccc cacccccagt
     6241 atctgcaacc tcaagctagc ttgggtgcgt tggttgtgga taagtagcta gactccagca
     6301 accagtaacc tctgcccttt ctcctccatg acaaccaggt cccaggtccc gaaaaccaaa
     6361 gaagaagaac cctaacaaag aggacaagcg gcctcgcaca gccttcactg ctgagcagct
     6421 ccagaggctc aaggctgagt ttcagaccaa caggtacctg acagagcagc ggcgccagag
     6481 tctggcacag gagctcggta cccggaagat ctggactcta gagaattccg cccctctccc
     6541 tccccccccc ctaacgttac tggccgaagc cgcttggaat aaggccggtg tgcgtttgtc
     6601 tatatgttat tttccaccat attgccgtct tttggcaatg tgagggcccg gaaacctggc
     6661 cctgtcttct tgacgagcat tcctaggggt ctttcccctc tcgccaaagg aatgcaaggt
     6721 ctgttgaatg tcgtgaagga agcagttcct ctggaagctt cttgaagaca aacaacgtct
     6781 gtagcgaccc tttgcaggca gcggaacccc ccacctggcg acaggtgcct ctgcggccaa
     6841 aagccacgtg tataagatac acctgcaaag gcggcacaac cccagtgcca cgttgtgagt
     6901 tggatagttg tggaaagagt caaatggctc tcctcaagcg tattcaacaa ggggctgaag
     6961 gatgcccaga aggtacccca ttgtatggga tctgatctgg ggcctcggtg cacatgcttt
     7021 acatgtgttt agtcgaggtt aaaaaacgtc taggcccccc gaaccacggg gacgtggttt
     7081 tcctttgaaa aacacgatga taagcttgcc acaaccatgg aagatcccgt cgttttacaa
     7141 cgtcgtgact gggaaaaccc tggcgttacc caacttaatc gccttgcagc acatccccct
     7201 ttcgccagct ggcgtaatag cgaagaggcc cgcaccgatc gcccttccca acagttgcgc
     7261 agcctgaatg gcgaatggcg ctttgcctgg tttccggcac cagaagcggt gccggaaagc
     7321 tggctggagt gcgatcttcc tgaggccgat actgtcgtcg tcccctcaaa ctggcagatg
     7381 cacggttacg atgcgcccat ctacaccaac gtgacctatc ccattacggt caatccgccg
     7441 tttgttccca cggagaatcc gacgggttgt tactcgctca catttaatgt tgatgaaagc
     7501 tggctacagg aaggccagac gcgaattatt tttgatggcg ttaactcggc gtttcatctg
     7561 tggtgcaacg ggcgctgggt cggttacggc caggacagtc gtttgccgtc tgaatttgac
     7621 ctgagcgcat ttttacgcgc cggagaaaac cgcctcgcgg tgatggtgct gcgctggagt
     7681 gacggcagtt atctggaaga tcaggatatg tggcggatga gcggcatttt ccgtgacgtc
     7741 tcgttgctgc ataaaccgac tacacaaatc agcgatttcc atgttgccac tcgctttaat
     7801 gatgatttca gccgcgctgt actggaggct gaagttcaga tgtgcggcga gttgcgtgac
     7861 tacctacggg taacagtttc tttatggcag ggtgaaacgc aggtcgccag cggcaccgcg
     7921 cctttcggcg gtgaaattat cgatgagcgt ggtggttatg ccgatcgcgt cacactacgt
     7981 ctgaacgtcg aaaacccgaa actgtggagc gccgaaatcc cgaatctcta tcgtgcggtg
     8041 gttgaactgc acaccgccga cggcacgctg attgaagcag aagcctgcga tgtcggtttc
     8101 cgcgaggtgc ggattgaaaa tggtctgctg ctgctgaacg gcaagccgtt gctgattcga
     8161 ggcgttaacc gtcacgagca tcatcctctg catggtcagg tcatggatga gcagacgatg
     8221 gtgcaggata tcctgctgat gaagcagaac aactttaacg ccgtgcgctg ttcgcattat
     8281 ccgaaccatc cgctgtggta cacgctgtgc gaccgctacg gcctgtatgt ggtggatgaa
     8341 gccaatattg aaacccacgg catggtgcca atgaatcgtc tgaccgatga tccgcgctgg
     8401 ctaccggcga tgagcgaacg cgtaacgcga atggtgcagc gcgatcgtaa tcacccgagt
     8461 gtgatcatct ggtcgctggg gaatgaatca ggccacggcg ctaatcacga cgcgctgtat
     8521 cgctggatca aatctgtcga tccttcccgc ccggtgcagt atgaaggcgg cggagccgac
     8581 accacggcca ccgatattat ttgcccgatg tacgcgcgcg tggatgaaga ccagcccttc
     8641 ccggctgtgc cgaaatggtc catcaaaaaa tggctttcgc tacctggaga gacgcgcccg
     8701 ctgatccttt gcgaatacgc ccacgcgatg ggtaacagtc ttggcggttt cgctaaatac
     8761 tggcaggcgt ttcgtcagta tccccgttta cagggcggct tcgtctggga ctgggtggat
     8821 cagtcgctga ttaaatatga tgaaaacggc aacccgtggt cggcttacgg cggtgatttt
     8881 ggcgatacgc cgaacgatcg ccagttctgt atgaacggtc tggtctttgc cgaccgcacg
     8941 ccgcatccag cgctgacgga agcaaaacac cagcagcagt ttttccagtt ccgtttatcc
     9001 gggcaaacca tcgaagtgac cagcgaatac ctgttccgtc atagcgataa cgagctcctg
     9061 cactggatgg tggcgctgga tggtaagccg ctggcaagcg gtgaagtgcc tctggatgtc
     9121 gctccacaag gtaaacagtt gattgaactg cctgaactac cgcagccgga gagcgccggg
     9181 caactctggc tcacagtacg cgtagtgcaa ccgaacgcga ccgcatggtc agaagccggg
     9241 cacatcagcg cctggcagca gtggcgtctg gcggaaaacc tcagtgtgac gctccccgcc
     9301 gcgtcccacg ccatcccgca tctgaccacc agcgaaatgg atttttgcat cgagctgggt
     9361 aataagcgtt ggcaatttaa ccgccagtca ggctttcttt cacagatgtg gattggcgat
     9421 aaaaaacaac tgctgacgcc gctgcgcgat cagttcaccc gtgcaccgct ggataacgac
     9481 attggcgtaa gtgaagcgac ccgcattgac cctaacgcct gggtcgaacg ctggaaggcg
     9541 gcgggccatt accaggccga agcagcgttg ttgcagtgca cggcagatac acttgctgat
     9601 gcggtgctga ttacgaccgc tcacgcgtgg cagcatcagg ggaaaacctt atttatcagc
     9661 cggaaaacct accggattga tggtagtggt caaatggcga ttaccgttga tgttgaagtg
     9721 gcgagcgata caccgcatcc ggcgcggatt ggcctgaact gccagctggc gcaggtagca
     9781 gagcgggtaa actggctcgg attagggccg caagaaaact atcccgaccg ccttactgcc
     9841 gcctgttttg accgctggga tctgccattg tcagacatgt ataccccgta cgtcttcccg
     9901 agcgaaaacg gtctgcgctg cgggacgcgc gaattgaatt atggcccaca ccagtggcgc
     9961 ggcgacttcc agttcaacat cagccgctac agtcaacagc aactgatgga aaccagccat
    10021 cgccatctgc tgcacgcgga agaaggcaca tggctgaata tcgacggttt ccatatgggg
    10081 attggtggcg acgactcctg gagcccgtca gtatcggcgg aattccagct gagcgccggt
    10141 cgctaccatt accagttggt ctggtgtcaa aaataataat aaccgggcag gggggatcta
    10201 agctctagat aagtaatgat cataatcagc catatcacat ctgtagaggt tttacttgct
    10261 ttaaaaaacc tcccacacct ccccctgaac ctgaaacata aaatgaatgc aattgttgtt
    10321 gttaacttgt ttattgcagc ttataatggt tacaaataaa gcaatagcat cacaaatttc
    10381 acaaataaag catttttttc actgcattct agttgtggtt tgtccaaact catcaatgta
    10441 tcttatcatg tctggatccg gaataacttc gtatagcata cattatacga agttatgttt
    10501 aaacggcgcg ccccggaatt cgccttctgc aggagcgtac agaacccagg gccctggcac
    10561 ccgtgcagac cctggcccac cccacctggg cgctcagtgc ccaagagatg tccacaccta
    10621 ggatgtcccg cggtgggtgg ggggcccgag agacgggcag gccgggggca ggcctggcca
    10681 tgcggggccg aaccgggcac tgcccagcgt gggcgcgggg gccacggcgc gcgcccccag
    10741 cccccgggcc cagcacccca aggcggccaa cgccaaaact ctccctcctc ctcttcctca
    10801 atctcgctct cgctcttttt ttttttcgca aaaggagggg agagggggta aaaaaatgct
    10861 gcactgtgcg gcgaagccgg tgagtgagcg gcgcggggcc aatcagcgtg cgccgttccg
    10921 aaagttgcct tttatggctc gagcggccgc ggcggcgccc tataaaaccc agcggcgcga
    10981 cgcgccacca ccgccgagac cgcgtccgcc ccgcgagcac agagcctcgc ctttgccgat
    11041 cctctagagt cgagatccgc cgccaccatg attgaacaag atggattgca cgcaggttct
    11101 ccggccgctt gggtggagag gctattcggc tatgactggg cacaacagac aatcggctgc
    11161 tctgatgccg ccgtgttccg gctgtcagcg caggggcgcc cggttctttt tgtcaagacc
    11221 gacctgtccg gtgccctgaa tgaactgcag gacgaggcag cgcggctatc gtggctggcc
    11281 acgacgggcg ttccttgcgc agctgtgctc gacgttgtca ctgaagcggg aagggactgg
    11341 ctgctattgg gcgaagtgcc ggggcaggat ctcctgtcat ctcaccttgc tcctgccgag
    11401 aaagtatcca tcatggctga tgcaatgcgg cggctgcata cgcttgatcc ggctacctgc
    11461 ccattcgacc accaagcgaa acatcgcatc gagcgagcac gtactcggat ggaagccggt
    11521 cttgtcgatc aggatgatct ggacgaagag catcaggggc tcgcgccagc cgaactgttc
    11581 gccaggctca aggcgcgcat gcccgacggc gaggatctcg tcgtgaccca tggcgatgcc
    11641 tgcttgccga atatcatggt ggaaaatggc cgcttttctg gattcatcga ctgtggccgg
    11701 ctgggtgtgg cggaccgcta tcaggacata gcgttggcta cccgtgatat tgctgaagag
    11761 cttggcggcg aatgggctga ccgcttcctc gtgctttacg gtatcgccgc tcccgattcg
    11821 cagcgcatcg ccttctatcg ccttcttgac gagttcttct gagcgggact ctggggttcg
    11881 aaatgaccga ccaagcgacg cccaacctgc catcacgaga tttcgattcc accgccgcct
    11941 tctatgaaag gttgggcttc ggaatcgttt tccgggacgc cggctggatg atcctccagc
    12001 gcggggatct catgctggag ttcttcgccc accccccgga tctaagctct agataagtaa
    12061 tgatcataat cagccatatc acatctgtag aggttttact tgctttaaaa aacctcccac
    12121 acctccccct gaacctgaaa cataaaatga atgcaattgt tgttgttaac ttgtttattg
    12181 cagcttataa tggttacaaa taaagcaata gcatcacaaa tttcacaaat aaagcatttt
    12241 tttcactgca ttctagttgt ggtttgtcca aactcatcaa tgtatcttat catgtctgga
    12301 tccgggggta ccgcgtcgag aagttcctat tccgaagttc ctattctcta gaaagtatag
    12361 gaacttcgtc gagataactt cgtatagcat acattatacg aagttatgtc gagatatcta
    12421 gacccagctt tcttgtacaa agtggttgat atctctatag tcgcagtagg cggttagaaa
    12481 tgaaatcatt tcggggtagg tacttttgaa aggaagtaga gatgtgtcag aagccatcaa
    12541 ttaaccagaa tatgtgtatt gccatgtgca gagtctgcag tatttacagt cctctttgct
    12601 cactcatgag aactaggtga agaaaggagg accaggtggg attggtgcct tctcctcctt
    12661 ctggaagcaa ccgcaaggac ttatctctct ttaagacata tactaagcca gtcatctgca
    12721 ctagaaaatg aagaacttct gaccatgtcc taccatttta cacagcttcc agttgaatta
    12781 cacgtttctc tctttctctc ctcttccctt tgccttcctg cctgaatatt ctagttccag
    12841 agggagacaa ctgtgtgttc gatggggtca tttaccgcaa cggagagaag tttgagccga
    12901 actgtcagta cttctgcacc tgcagagatg ggcagattgg ctgtctgccc cgctgccagc
    12961 tagacgtgct actgccgggt cctgactgcc cagctccgag aaaagtcgca gtgccagggg
    13021 agtgctgcga aaagtggacc tgtggctcag acgagcaggg gacgcagggg acgctgggag
    13081 gcttggccct tccaggtgag aaacccagca gacgtgggac agttaagggg aaatctagtc
    13141 acaatgcagg tgtgactctg ggatttaaga tgaggcgctg ctttccatcc cattgtgaac
    13201 tacagatcgc ccaaacaaga tcaaacgcat catttattta actctgagct agattactga
    13261 aatatgcgca cagcctctgt tttaaagggg cccaatagag acagccacag tgtttcattt
    13321 ttgccttctg agagagagag agagagagag aggaaggaag gaaggaagga aggaaggaag
    13381 gaaggaagga ggaaggaaag aaagaaagaa aaaaagaaag agagagagag agagagagag
    13441 agagaggaag aaagaaagaa agaaagaagg aaagaaagaa agaaagaaag agagaaagaa
    13501 agaaagaaag aaagaaagaa agaaagaaag aaagaaagaa agaagaaatc tcttttctgt
    13561 gatagttttt tgttgttgtt cttaatttgg ctggctctgc ttgctcatca gaattaaaat
    13621 gtgacattgg ggaaatgcct cagttggtaa agtaatatgg tgcaggtgtg agaacctcag
    13681 ttggaccctc agtattctta aaaaacaaaa acaaaaaccc tgcctggggt cactagccaa
    13741 actaatcaag tagccccaga tttcagtgac tatgcttgtg aagaacaaca ctgaaggtag
    13801 atttgtggcc tctgtacaca tgtgcatgca caccttcaaa cacatgggca tacacacaca
    13861 cacacacaca cacacacacc cctgaacaaa tatacaaaaa ttaaactgtt aacatgaact
    13921 tcttgtgtac caaatcatgt attgaaaatt cagcgtatga tggtatatgt tcttaagtac
    13981 atataattac taagtttctt agggcaactt gtcctaagct tcttggggtt cggtgaataa
    14041 agatttgttg aaatcctaca ttgtgcccta cctattaagg gattgtacat aaacctagtg
    14101 ctgtgttctg caaaactggt atatatcagc tacagaatta aaatttatga tctagtgttt
    14161 tctgagagat aacacttata tctccatcct ttagtgtaat aatgatttat gccttcaata
    14221 gcctatagac cggaagccac cgtaggagtt gaagtctctg actccagcat taactgcatt
    14281 gagcagacga cggagtggag cgcatgttcc aagagctgtg gaatgggcgt gtccacccgg
    14341 gtcaccaaca ggaatcgcca gtgtgagatg gtaaaacaga ctcgtctctg catcgttcgg
    14401 ccttgtgaac aagagcccga ggaagtaaca gacaaggtag gaacctatcc ctttatacca
    14461 gtggccttga ctccttggag cctggcctct agaaagtcac tgtcacacta gctgaaaaaa
    14521 aagaaaacaa tatgccctag gtgggcatta acccaaacaa agagcatgga gcaccctgaa
    14581 tcaaaatcag tacctcccat ctttcatttt taacatacac aagagatggc gcaacgcaat
    14641 taatgataac ttcgtatagc atacattata cgaagttatg gtctgagctc gccatcagtt
    14701 cactataata ctttatccta atgaggatgc tctagtaaat caaatcccat acctggaggg
    14761 aaaaagtagc tttctaattg tgaagaagag ctgcctttag caaagttagc tttttaaata
    14821 aaccaggtat gagctatagg actaggataa agactatgcc tgctttactc atcttgcagt
    14881 ccaaagatcc tactatgtgc cctggaatat attgtgtaca taataaacag ctgtcagcaa
    14941 atgcatgaat ggatgtctgg gaattatgaa caatattttc aaaagcctgg tagacacagt
    15001 acgtttgcca gagtaaggca acaggagcca aatgaaacaa catatttcct cccaaccacc
    15061 accaccttct ttttgttgtt gatggaatta tgtcaacaca gtatgttgat tctaggtata
    15121 aagatcggga gccctaattg gttcctgatg acataaaagg tcttgttgca gaactggatc
    15181 agataactaa actatcagat taaccattac atagattctt atatcagccg aggacaaaat
    15241 aaaatagccc ctggaaattc aagctctgtg tatctctact ctgaagcagt atcatataat
    15301 gtttaagggg acaagactag aaccagttca gcctggcttt aaatcctttc gacatgacct
    15361 agctttgtaa tcttgggcaa tttattttaa attctttcct catagactgt gaccatttat
    15421 atctcttgct ggggatagtt gcatacacct ttaatcccag cactcaggag gtaggggcag
    15481 tttgaggcca gcctggtcta catagaaagt tccagtaaag gcagagatac atagaaaaat
    15541 tcagactcag agagagacag acagacagac agagagagac agagacacgg aggcacagat
    15601 agacaaaagg attaaacaaa atgaatttac aaaacaatgg acacagatta aatactctgt
    15661 taatgttagc tatcaaatac ttaatttttt tccttgatgc taaaaaagag acccttgtga
    15721 tcttactgat tatgtgactg ttcagttata tgattttaga gagttatca
//
