# Supplementary material for: CRISPR-Cas9 enables conditional mutagenesis of challenging loci
Source: Sci Rep. 2016 Sep 1;6:32326. doi: 10.1038/srep32326 (PMC5007477; doi:10.1038/srep32326)
Supplement: Supplementary File 3 [file srep32326-s3.zip › gb/HEP01015_A04_vector.gb]

LOCUS       1015085#L1L2_Bact_P#pAYAC184        14674 bp    dna     circular UNK 
ACCESSION   unknown
SOURCE      Mus musculus
  ORGANISM  Mus musculus
            Eukaryota; Metazoa; Chordata; Craniata; Vertebrata; Euteleostomi;
            Mammalia; Eutheria; Euarchontoglires; Glires; Rodentia;
            Sciurognathi; Muroidea; Muridae; Murinae; Mus.
COMMENT     cassette: L1L2_Bact_P
COMMENT     design_id: 1015085
COMMENT     backbone: pAYAC184
COMMENT     transcript_id: ENSMUST00000032958
FEATURES             Location/Qualifiers
     source          1..4245
                     /mol_type="other DNA"
                     /dnas_title="pacyc184CleanwithGprimers"
                     /organism="Cloning vector pACYC184"
     gene            complement(1..4245)
                     /gene="cat"
     CDS             complement(1..4245)
                     /codon_start=1
                     /gene="cat"
                     /translation="MEKKITGYTTVDISQWHRKEHFEAFQSVAQCTYNQTVQLDITAF
                     LKTVKKNKHKFYPAFIHILARLMNAHPEFRMAMKDGELVIWDSVHPCYTVFHEQTETF
                     SSLWSEYHDDFRQFLHIYSQDVACYGENLAYFPKGFIENMFFVSANPWVSFTSFDLNV
                     ANMDNFFAPVFTMGKYYTQGDKVLMPLAIQVHHAVCDGFHVGRMLNELQQYCDEWQGG
                     A"
                     /product="chloramphenicol acetyltransferase"
                     /note="camR (confers resistance to chloramphenicol)"
                     /label="camR (confers resistance to chloramphenicol)"
     -10_signal      complement(286..291)
                     /note="cat promoter (counter-clockwise); CATATT"
                     /label="cat promoter (counter-clockwise); CATATT"
     -35_signal      complement(309..314)
                     /note="cat promoter (counter-clockwise); ACGTAA"
                     /label="cat promoter (counter-clockwise); ACGTAA"
     rep_origin      complement(848..1393)
                     /note="p15A origin of replication (clockwise) (RNAII -35
                     to RNA/DNA switch point)"
                     /label="p15A origin of replication (clockwise) (RNAII -35
     -35_signal      1505..1510
                     /note="tet promoter (clockwise); TTGACA"
                     /label="tet promoter (clockwise); TTGACA"
     -10_signal      1528..1533
                     /note="tet promoter (clockwise); TTTAAT; transcript start
                     1540"
                     /label="tet promoter (clockwise); TTTAAT; transcript start
     gene            1581..2771
                     /gene="tet"
     CDS             1581..2771
                     /codon_start=1
                     /gene="tet"
                     /translation="MKSNNALIVILGTVTLDAVGIGLVMPVLPGLLRDIVHSDSIASH
                     YGVLLALYALMQFLCAPVLGALSDRFGRRPVLLASLLGATIDYAIMATTPVLWILYAG
                     RIVAGITGATGAVAGAYIADITDGEDRARHFGLMSACFGVGMVAGPVAGGLLGAISLH
                     APFLAAAVLNGLNLLLGCFLMQESHKGERRPMPLRAFNPVSSFRWARGMTIVAALMTV
                     FFIMQLVGQVPAALWVIFGEDRFRWSATMIGLSLAVFGILHALAQAFVTGPATKRFGE
                     KQAIIAGMAADALGYVLLAFATRGWMAFPIMILLASGGIGMPALQAMLSRQVDDDHQG
                     QLQGSLAALTSLTSIIGPLIVTAIYAASASTWNGLAWIVGAALYLVCLPALRRGAWSR
                     ATST"
                     /product="tetracycline efflux protein, class C"
                     /note="tetR (confers resistance to tetracycline)"
                     /label="tetR (confers resistance to tetracycline)"
     misc_feature    complement(1473..1493)
                     /note="5' Gap primer"
                     /label="5' Gap primer"
     misc_feature    3805..3825
                     /note="3' Gap primer"
                     /label="3' Gap primer"
     misc_feature    1494..3804
                     /note="Not in Gap Backbone PCR"
                     /label="Not in Gap Backbone PCR"
     exon            5090..5308
                     /db_xref="ENSEMBL:ENSMUSE00001248151"
                     /rank="2"
                     /note="ENSMUSE00001248151"
                     /label="ENSMUSE00001248151"
     misc_feature    4246..5465
                     /note="5 arm"
                     /label="5 arm"
     misc_feature    5493..5517
                     /note="B1 Gateway"
                     /label="B1 Gateway"
     misc_feature    5530..5577
                     /note="Frt"
                     /label="Frt"
     intron          5578..6452
                     /note="mouse En2 intron"
                     /label="mouse En2 intron"
     misc_feature    6450..6452
                     /note="Splice Acceptor"
                     /label="Splice Acceptor"
     exon            6453..6625
                     /note="mouse En2 exon"
                     /label="mouse En2 exon"
     misc_feature    6637..7230
                     /note="ECMV IRES"
                     /label="ECMV IRES"
     gene            7231..10291
                     /gene="lacZ"
                     /note="lacZ"
                     /label="lacZ"
     misc_feature    10330..10573
                     /note="SV40 polyadenylation site"
                     /label="SV40 polyadenylation site"
     misc_feature    10577..10610
                     /note="loxP"
                     /label="loxP"
     promoter        10637..11156
                     /note="human beta actin promoter"
                     /label="human beta actin promoter"
     gene            11182..11976
                     /gene="NeoR"
                     /note="NeoR"
                     /label="NeoR"
     misc_feature    12176..12417
                     /note="SV40 polyadenylation site"
                     /label="SV40 polyadenylation site"
     misc_feature    12434..12481
                     /note="Frt"
                     /label="Frt"
     misc_feature    12488..12521
                     /note="loxP"
                     /label="loxP"
     misc_feature    6467..6544
                     /note="FCHK std_gpr"
                     /label="FCHK std_gpr"
     misc_feature    12537..12557
                     /note="B2 Gateway"
                     /label="B2 Gateway"
     misc_feature    5466..12587
                     /note="Synthetic Cassette"
                     /label="Synthetic Cassette"
     exon            12903..13104
                     /db_xref="ENSEMBL:ENSMUSE00000202247"
                     /type="targeted"
                     /rank="3"
                     /note="target exon 1 ENSMUSE00000202247"
     exon            13298..13498
                     /db_xref="ENSEMBL:ENSMUSE00000202239"
                     /type="targeted"
                     /rank="4"
                     /note="target exon 2 ENSMUSE00000202239"
     misc_feature    12588..13652
                     /note="Critical Region"
                     /label="Critical Region"
     misc_feature    13676..13709
                     /note="Downstream LoxP"
                     /label="Downstream LoxP"
     misc_feature    13653..13732
                     /note="synthetic loxP region"
                     /label="synthetic loxP region"
     misc_feature    13733..14674
                     /note="3 arm"
                     /label="3 arm"
ORIGIN      
        1 gaattccgga tgagcattca tcaggcgggc aagaatgtga ataaaggccg gataaaactt
       61 gtgcttattt ttctttacgg tctttaaaaa ggccgtaata tccagctgaa cggtctggtt
      121 ataggtacat tgagcaactg actgaaatgc ctcaaaatgt tctttacgat gccattggga
      181 tatatcaacg gtggtatatc cagtgatttt tttctccatt ttagcttcct tagctcctga
      241 aaatctcgat aactcaaaaa atacgcccgg tagtgatctt atttcattat ggtgaaagtt
      301 ggaacctctt acgtgccgat caacgtctca ttttcgccaa aagttggccc agggcttccc
      361 ggtatcaaca gggacaccag gatttattta ttctgcgaag tgatcttccg tcacaggtat
      421 ttattcggcg caaagtgcgt cgggtgatgc tgccaactta ctgatttagt gtatgatggt
      481 gtttttgagg tgctccagtg gcttctgttt ctatcagctg tccctcctgt tcagctactg
      541 acggggtggt gcgtaacggc aaaagcaccg ccggacatca gcgctagcgg agtgtatact
      601 ggcttactat gttggcactg atgagggtgt cagtgaagtg cttcatgtgg caggagaaaa
      661 aaggctgcac cggtgcgtca gcagaatatg tgatacagga tatattccgc ttcctcgctc
      721 actgactcgc tacgctcggt cgttcgactg cggcgagcgg aaatggctta cgaacggggc
      781 ggagatttcc tggaagatgc caggaagata cttaacaggg aagtgagagg gccgcggcaa
      841 agccgttttt ccataggctc cgcccccctg acaagcatca cgaaatctga cgctcaaatc
      901 agtggtggcg aaacccgaca ggactataaa gataccaggc gtttccccct ggcggctccc
      961 tcgtgcgctc tcctgttcct gcctttcggt ttaccggtgt cattccgctg ttatggccgc
     1021 gtttgtctca ttccacgcct gacactcagt tccgggtagg cagttcgctc caagctggac
     1081 tgtatgcacg aaccccccgt tcagtccgac cgctgcgcct tatccggtaa ctatcgtctt
     1141 gagtccaacc cggaaagaca tgcaaaagca ccactggcag cagccactgg taattgattt
     1201 agaggagtta gtcttgaagt catgcgccgg ttaaggctaa actgaaagga caagttttgg
     1261 tgactgcgct cctccaagcc agttacctcg gttcaaagag ttggtagctc agagaacctt
     1321 cgaaaaaccg ccctgcaagg cggttttttc gttttcagag caagagatta cgcgcagacc
     1381 aaaacgatct caagaagatc atcttattaa tcagataaaa tatttctaga tttcagtgca
     1441 atttatctct tcaaatgtag cacctgaagt cagccccata cgatataagt tgtaattctc
     1501 atgtttgaca gcttatcatc gataagcttt aatgcggtag tttatcacag ttaaattgct
     1561 aacgcagtca ggcaccgtgt atgaaatcta acaatgcgct catcgtcatc ctcggcaccg
     1621 tcaccctgga tgctgtaggc ataggcttgg ttatgccggt actgccgggc ctcttgcggg
     1681 atatcgtcca ttccgacagc atcgccagtc actatggcgt gctgctagcg ctatatgcgt
     1741 tgatgcaatt tctatgcgca cccgttctcg gagcactgtc cgaccgcttt ggccgccgcc
     1801 cagtcctgct cgcttcgcta cttggagcca ctatcgacta cgcgatcatg gcgaccacac
     1861 ccgtcctgtg gatcctctac gccggacgca tcgtggccgg catcaccggc gccacaggtg
     1921 cggttgctgg cgcctatatc gccgacatca ccgatgggga agatcgggct cgccacttcg
     1981 ggctcatgag cgcttgtttc ggcgtgggta tggtggcagg ccccgtggcc gggggactgt
     2041 tgggcgccat ctccttgcat gcaccattcc ttgcggcggc ggtgctcaac ggcctcaacc
     2101 tactactggg ctgcttccta atgcaggagt cgcataaggg agagcgtcga ccgatgccct
     2161 tgagagcctt caacccagtc agctccttcc ggtgggcgcg gggcatgact atcgtcgccg
     2221 cacttatgac tgtcttcttt atcatgcaac tcgtaggaca ggtgccggca gcgctctggg
     2281 tcattttcgg cgaggaccgc tttcgctgga gcgcgacgat gatcggcctg tcgcttgcgg
     2341 tattcggaat cttgcacgcc ctcgctcaag ccttcgtcac tggtcccgcc accaaacgtt
     2401 tcggcgagaa gcaggccatt atcgccggca tggcggccga cgcgctgggc tacgtcttgc
     2461 tggcgttcgc gacgcgaggc tggatggcct tccccattat gattcttctc gcttccggcg
     2521 gcatcgggat gcccgcgttg caggccatgc tgtccaggca ggtagatgac gaccatcagg
     2581 gacagcttca aggatcgctc gcggctctta ccagcctaac ttcgatcatt ggaccgctga
     2641 tcgtcacggc gatttatgcc gcctcggcga gcacatggaa cgggttggca tggattgtag
     2701 gcgccgccct ataccttgtc tgcctccccg cgttgcgtcg cggtgcatgg agccgggcca
     2761 cctcgacctg aatggaagcc ggcggcacct cgctaacgga ttcaccactc caagaattgg
     2821 agccaatcaa ttcttgcgga gaactgtgaa tgcgcaaacc aacccttggc agaacatatc
     2881 catcgcgtcc gccatctcca gcagccgcac gcggcgcatc tcgggcagcg ttgggtcctg
     2941 gccacgggtg cgcatgatcg tgctcctgtc gttgaggacc cggctaggct ggcggggttg
     3001 ccttactggt tagcagaatg aatcaccgat acgcgagcga acgtgaagcg actgctgctg
     3061 caaaacgtct gcgacctgag caacaacatg aatggtcttc ggtttccgtg tttcgtaaag
     3121 tctggaaacg cggaagtccc ctacgtgctg ctgaagttgc ccgcaacaga gagtggaacc
     3181 aaccggtgat accacgatac tatgactgag agtcaacgcc atgagcggcc tcatttctta
     3241 ttctgagtta caacagtccg caccgctgtc cggtagctcc ttccggtggg cgcggggcat
     3301 gactatcgtc gccgcactta tgactgtctt ctttatcatg caactcgtag gacaggtgcc
     3361 ggcagcgccc aacagtcccc cggccacggg gcctgccacc atacccacgc cgaaacaagc
     3421 gccctgcacc attatgttcc ggatctgcat cgcaggatgc tgctggctac cctgtggaac
     3481 acctacatct gtattaacga agcgctaacc gtttttatca ggctctggga ggcagaataa
     3541 atgatcatat cgtcaattat tacctccacg gggagagcct gagcaaactg gcctcaggca
     3601 tttgagaagc acacggtcac actgcttccg gtagtcaata aaccggtaaa ccagcaatag
     3661 acataagcgg ctatttaacg accctgccct gaaccgacga ccgggtcgaa tttgctttcg
     3721 aatttctgcc attcatccgc ttattatcac ttattcaggc gtagcaccag gcgtttaagg
     3781 gcaccaataa ctgccttaaa aaaattacgc cccgccctgc cactcatcgc agtactgttg
     3841 taattcatta agcattctgc cgacatggaa gccatcacag acggcatgat gaacctgaat
     3901 cgccagcggc atcagcacct tgtcgccttg cgtataatat ttgcccatgg tgaaaacggg
     3961 ggcgaagaag ttgtccatat tggccacgtt taaatcaaaa ctggtgaaac tcacccaggg
     4021 attggctgag acgaaaaaca tattctcaat aaacccttta gggaaatagg ccaggttttc
     4081 accgtaacac gccacatctt gcgaatatat gtgtagaaac tgccggaaat cgtcgtggta
     4141 ttcactccag agcgatgaaa acgtttcagt ttgctcatgg aaaacggtgt aacaagggtg
     4201 aacactatcc catatcacca gctcaccgtc tttcattgcc atacgaggcc accaatcagg
     4261 aaaccttaca gagacgggag caacagcacc aaggaggatt ctgcctcttt tatacagagg
     4321 aaggtatgtc caggcagtgc aggcagacag acaatcccag catccgagag cctgaagctg
     4381 ggtgatttcc caaggctggc ctgggaaatt taatgaatca tttgtctcaa aaaaataaat
     4441 agccgggcat ggtggcactc gcctttaatc ccagcacttg ggaggcagag gcaggcagat
     4501 ttctgagttc aaggccagcc tggtctacaa agtgagttcc aggacagcca gggctatata
     4561 agagagcgct gggatgtatc tctgtggtag agggtttgcc ttacgctagg ccctcagtcc
     4621 aatccccacc tcaggggcag tgtgtactca ggcatccctt taagggatat ggcttcatct
     4681 aggatagacg agtgtctcct tgagtcacaa ggagcgttcc ccctgtttgg gaaggaggcg
     4741 cgaagcacct cagagggctt gatcagtgag gaaacatcaa aaccctggga gaacacaggc
     4801 aaagccaggc ctgctgcctg ccagaacctc ggctctctaa gccattcagt gatggtacca
     4861 caggccctgt ctccttcccc cctagccatc tgtgcagagg tgacagggat tgtcacatgt
     4921 gagcaatgag aaatggcctg agtatataaa ccaaattcag gcaagttaag tgtgacagta
     4981 ctcaggcttg tcactttgta aagccccctc ggagcgctgt gggtccctgg agatggggca
     5041 gagccaaaca gcccagactc catctgtccc cctggccttt ctcctgcagc ttcctccctg
     5101 aactgaagca aaagattgcc aggcaagctc tctcctcgga cctccatagg cagcaaagga
     5161 accaggccca ttccccggga ccatggttgg acttcagccc tccgaagtgc ctcccacaac
     5221 ggttgtgaag ttcctggggg ccggcactgc ggcctgtttt gcggacctcc tcacttttcc
     5281 cctggacacc gccaaggtcc gtctgcaggt gagtgccttt ggccagtggt tgtgactcac
     5341 aaggaaggag gggctgcttc tactcagcat cagcccgtgt ttcagcgtgc tcttcctcac
     5401 ggagctgagg aaggctatcc cctacaccgc gtcggtcccc accaccatcc ctcgtgacca
     5461 aacaaaaggc gcataacgat accacgatat caacaagttt gtacaaaaaa gcaggctggc
     5521 gccggaaccg aagttcctat tccgaagttc ctattctcta gaaagtatag gaacttcgaa
     5581 ccctttccca caccaccctc cacacttgcc ccaaacactg ccaactatgt aggaggaagg
     5641 ggttgggact aacagaagaa cccgttgtgg ggaagctgtt gggagggtca ctttatgttc
     5701 ttgcccaagg tcagttgggt ggcctgcttc tgatgaggtg gtcccaaggt ctggggtaga
     5761 aggtgagagg gacaggccac caaggtcagc cccccccccc tatcccatag gagccaggtc
     5821 cctctcctgg acaggaagac tgaaggggag atgccagaga ctcagtgaag cctggggtac
     5881 cctattggag tccttcaagg aaacaaactt ggcctcacca ggcctcagcc ttggctcctc
     5941 ctgggaactc tactgccctt gggatcccct tgtagttgtg ggttacatag gaagggggac
     6001 gggattcccc ttgactggct agcctactct tttcttcagt cttctccatc tcctctcacc
     6061 tgtctctcga ccctttccct aggatagact tggaaaaaga taaggggaga aaacaaatgc
     6121 aaacgaggcc agaaagattt tggctgggca ttccttccgc tagcttttat tgggatcccc
     6181 tagtttgtga taggcctttt agctacatct gccaatccat ctcattttca cacacacaca
     6241 caccactttc cttctggtca gtgggcacat gtccagcctc aagtttatat caccaccccc
     6301 aatgcccaac acttgtatgg ccttgggcgg gtcatccccc cccccacccc cagtatctgc
     6361 aacctcaagc tagcttgggt gcgttggttg tggataagta gctagactcc agcaaccagt
     6421 aacctctgcc ctttctcctc catgacaacc aggtcccagg tcccgaaaac caaagaagaa
     6481 gaaccctaac aaagaggaca agcggcctcg cacagccttc actgctgagc agctccagag
     6541 gctcaaggct gagtttcaga ccaacaggta cctgacagag cagcggcgcc agagtctggc
     6601 acaggagctc ggtacccgga agatctggac tctagagaat tccgcccctc tccctccccc
     6661 ccccctaacg ttactggccg aagccgcttg gaataaggcc ggtgtgcgtt tgtctatatg
     6721 ttattttcca ccatattgcc gtcttttggc aatgtgaggg cccggaaacc tggccctgtc
     6781 ttcttgacga gcattcctag gggtctttcc cctctcgcca aaggaatgca aggtctgttg
     6841 aatgtcgtga aggaagcagt tcctctggaa gcttcttgaa gacaaacaac gtctgtagcg
     6901 accctttgca ggcagcggaa ccccccacct ggcgacaggt gcctctgcgg ccaaaagcca
     6961 cgtgtataag atacacctgc aaaggcggca caaccccagt gccacgttgt gagttggata
     7021 gttgtggaaa gagtcaaatg gctctcctca agcgtattca acaaggggct gaaggatgcc
     7081 cagaaggtac cccattgtat gggatctgat ctggggcctc ggtgcacatg ctttacatgt
     7141 gtttagtcga ggttaaaaaa cgtctaggcc ccccgaacca cggggacgtg gttttccttt
     7201 gaaaaacacg atgataagct tgccacaacc atggaagatc ccgtcgtttt acaacgtcgt
     7261 gactgggaaa accctggcgt tacccaactt aatcgccttg cagcacatcc ccctttcgcc
     7321 agctggcgta atagcgaaga ggcccgcacc gatcgccctt cccaacagtt gcgcagcctg
     7381 aatggcgaat ggcgctttgc ctggtttccg gcaccagaag cggtgccgga aagctggctg
     7441 gagtgcgatc ttcctgaggc cgatactgtc gtcgtcccct caaactggca gatgcacggt
     7501 tacgatgcgc ccatctacac caacgtgacc tatcccatta cggtcaatcc gccgtttgtt
     7561 cccacggaga atccgacggg ttgttactcg ctcacattta atgttgatga aagctggcta
     7621 caggaaggcc agacgcgaat tatttttgat ggcgttaact cggcgtttca tctgtggtgc
     7681 aacgggcgct gggtcggtta cggccaggac agtcgtttgc cgtctgaatt tgacctgagc
     7741 gcatttttac gcgccggaga aaaccgcctc gcggtgatgg tgctgcgctg gagtgacggc
     7801 agttatctgg aagatcagga tatgtggcgg atgagcggca ttttccgtga cgtctcgttg
     7861 ctgcataaac cgactacaca aatcagcgat ttccatgttg ccactcgctt taatgatgat
     7921 ttcagccgcg ctgtactgga ggctgaagtt cagatgtgcg gcgagttgcg tgactaccta
     7981 cgggtaacag tttctttatg gcagggtgaa acgcaggtcg ccagcggcac cgcgcctttc
     8041 ggcggtgaaa ttatcgatga gcgtggtggt tatgccgatc gcgtcacact acgtctgaac
     8101 gtcgaaaacc cgaaactgtg gagcgccgaa atcccgaatc tctatcgtgc ggtggttgaa
     8161 ctgcacaccg ccgacggcac gctgattgaa gcagaagcct gcgatgtcgg tttccgcgag
     8221 gtgcggattg aaaatggtct gctgctgctg aacggcaagc cgttgctgat tcgaggcgtt
     8281 aaccgtcacg agcatcatcc tctgcatggt caggtcatgg atgagcagac gatggtgcag
     8341 gatatcctgc tgatgaagca gaacaacttt aacgccgtgc gctgttcgca ttatccgaac
     8401 catccgctgt ggtacacgct gtgcgaccgc tacggcctgt atgtggtgga tgaagccaat
     8461 attgaaaccc acggcatggt gccaatgaat cgtctgaccg atgatccgcg ctggctaccg
     8521 gcgatgagcg aacgcgtaac gcgaatggtg cagcgcgatc gtaatcaccc gagtgtgatc
     8581 atctggtcgc tggggaatga atcaggccac ggcgctaatc acgacgcgct gtatcgctgg
     8641 atcaaatctg tcgatccttc ccgcccggtg cagtatgaag gcggcggagc cgacaccacg
     8701 gccaccgata ttatttgccc gatgtacgcg cgcgtggatg aagaccagcc cttcccggct
     8761 gtgccgaaat ggtccatcaa aaaatggctt tcgctacctg gagagacgcg cccgctgatc
     8821 ctttgcgaat acgcccacgc gatgggtaac agtcttggcg gtttcgctaa atactggcag
     8881 gcgtttcgtc agtatccccg tttacagggc ggcttcgtct gggactgggt ggatcagtcg
     8941 ctgattaaat atgatgaaaa cggcaacccg tggtcggctt acggcggtga ttttggcgat
     9001 acgccgaacg atcgccagtt ctgtatgaac ggtctggtct ttgccgaccg cacgccgcat
     9061 ccagcgctga cggaagcaaa acaccagcag cagtttttcc agttccgttt atccgggcaa
     9121 accatcgaag tgaccagcga atacctgttc cgtcatagcg ataacgagct cctgcactgg
     9181 atggtggcgc tggatggtaa gccgctggca agcggtgaag tgcctctgga tgtcgctcca
     9241 caaggtaaac agttgattga actgcctgaa ctaccgcagc cggagagcgc cgggcaactc
     9301 tggctcacag tacgcgtagt gcaaccgaac gcgaccgcat ggtcagaagc cgggcacatc
     9361 agcgcctggc agcagtggcg tctggcggaa aacctcagtg tgacgctccc cgccgcgtcc
     9421 cacgccatcc cgcatctgac caccagcgaa atggattttt gcatcgagct gggtaataag
     9481 cgttggcaat ttaaccgcca gtcaggcttt ctttcacaga tgtggattgg cgataaaaaa
     9541 caactgctga cgccgctgcg cgatcagttc acccgtgcac cgctggataa cgacattggc
     9601 gtaagtgaag cgacccgcat tgaccctaac gcctgggtcg aacgctggaa ggcggcgggc
     9661 cattaccagg ccgaagcagc gttgttgcag tgcacggcag atacacttgc tgatgcggtg
     9721 ctgattacga ccgctcacgc gtggcagcat caggggaaaa ccttatttat cagccggaaa
     9781 acctaccgga ttgatggtag tggtcaaatg gcgattaccg ttgatgttga agtggcgagc
     9841 gatacaccgc atccggcgcg gattggcctg aactgccagc tggcgcaggt agcagagcgg
     9901 gtaaactggc tcggattagg gccgcaagaa aactatcccg accgccttac tgccgcctgt
     9961 tttgaccgct gggatctgcc attgtcagac atgtataccc cgtacgtctt cccgagcgaa
    10021 aacggtctgc gctgcgggac gcgcgaattg aattatggcc cacaccagtg gcgcggcgac
    10081 ttccagttca acatcagccg ctacagtcaa cagcaactga tggaaaccag ccatcgccat
    10141 ctgctgcacg cggaagaagg cacatggctg aatatcgacg gtttccatat ggggattggt
    10201 ggcgacgact cctggagccc gtcagtatcg gcggaattcc agctgagcgc cggtcgctac
    10261 cattaccagt tggtctggtg tcaaaaataa taataaccgg gcagggggga tctaagctct
    10321 agataagtaa tgatcataat cagccatatc acatctgtag aggttttact tgctttaaaa
    10381 aacctcccac acctccccct gaacctgaaa cataaaatga atgcaattgt tgttgttaac
    10441 ttgtttattg cagcttataa tggttacaaa taaagcaata gcatcacaaa tttcacaaat
    10501 aaagcatttt tttcactgca ttctagttgt ggtttgtcca aactcatcaa tgtatcttat
    10561 catgtctgga tccggaataa cttcgtatag catacattat acgaagttat gtttaaacgg
    10621 cgcgccccgg aattcgcctt ctgcaggagc gtacagaacc cagggccctg gcacccgtgc
    10681 agaccctggc ccaccccacc tgggcgctca gtgcccaaga gatgtccaca cctaggatgt
    10741 cccgcggtgg gtggggggcc cgagagacgg gcaggccggg ggcaggcctg gccatgcggg
    10801 gccgaaccgg gcactgccca gcgtgggcgc gggggccacg gcgcgcgccc ccagcccccg
    10861 ggcccagcac cccaaggcgg ccaacgccaa aactctccct cctcctcttc ctcaatctcg
    10921 ctctcgctct tttttttttt cgcaaaagga ggggagaggg ggtaaaaaaa tgctgcactg
    10981 tgcggcgaag ccggtgagtg agcggcgcgg ggccaatcag cgtgcgccgt tccgaaagtt
    11041 gccttttatg gctcgagcgg ccgcggcggc gccctataaa acccagcggc gcgacgcgcc
    11101 accaccgccg agaccgcgtc cgccccgcga gcacagagcc tcgcctttgc cgatcctcta
    11161 gagtcgagat ccgccgccac catgattgaa caagatggat tgcacgcagg ttctccggcc
    11221 gcttgggtgg agaggctatt cggctatgac tgggcacaac agacaatcgg ctgctctgat
    11281 gccgccgtgt tccggctgtc agcgcagggg cgcccggttc tttttgtcaa gaccgacctg
    11341 tccggtgccc tgaatgaact gcaggacgag gcagcgcggc tatcgtggct ggccacgacg
    11401 ggcgttcctt gcgcagctgt gctcgacgtt gtcactgaag cgggaaggga ctggctgcta
    11461 ttgggcgaag tgccggggca ggatctcctg tcatctcacc ttgctcctgc cgagaaagta
    11521 tccatcatgg ctgatgcaat gcggcggctg catacgcttg atccggctac ctgcccattc
    11581 gaccaccaag cgaaacatcg catcgagcga gcacgtactc ggatggaagc cggtcttgtc
    11641 gatcaggatg atctggacga agagcatcag gggctcgcgc cagccgaact gttcgccagg
    11701 ctcaaggcgc gcatgcccga cggcgaggat ctcgtcgtga cccatggcga tgcctgcttg
    11761 ccgaatatca tggtggaaaa tggccgcttt tctggattca tcgactgtgg ccggctgggt
    11821 gtggcggacc gctatcagga catagcgttg gctacccgtg atattgctga agagcttggc
    11881 ggcgaatggg ctgaccgctt cctcgtgctt tacggtatcg ccgctcccga ttcgcagcgc
    11941 atcgccttct atcgccttct tgacgagttc ttctgagcgg gactctgggg ttcgaaatga
    12001 ccgaccaagc gacgcccaac ctgccatcac gagatttcga ttccaccgcc gccttctatg
    12061 aaaggttggg cttcggaatc gttttccggg acgccggctg gatgatcctc cagcgcgggg
    12121 atctcatgct ggagttcttc gcccaccccc cggatctaag ctctagataa gtaatgatca
    12181 taatcagcca tatcacatct gtagaggttt tacttgcttt aaaaaacctc ccacacctcc
    12241 ccctgaacct gaaacataaa atgaatgcaa ttgttgttgt taacttgttt attgcagctt
    12301 ataatggtta caaataaagc aatagcatca caaatttcac aaataaagca tttttttcac
    12361 tgcattctag ttgtggtttg tccaaactca tcaatgtatc ttatcatgtc tggatccggg
    12421 ggtaccgcgt cgagaagttc ctattccgaa gttcctattc tctagaaagt ataggaactt
    12481 cgtcgagata acttcgtata gcatacatta tacgaagtta tgtcgagata tctagaccca
    12541 gctttcttgt acaaagtggt tgatatctct atagtcgcag taggcggcga cagggctctt
    12601 tactgcttag ccctgctgtg taaaccataa agtggaaaat aaaggtaagg aagtaacggt
    12661 gtgagcgtga ctcagcctct aaccatctat tataagacag ggaaagcaaa ccggcccctc
    12721 tggtgtgggt gggccgagat gccacaccga ataagtgctg ctttgtgaac cgcagcacgc
    12781 tgcacactca gccgttttca ccctgatttg ataatcatgc agttcctaca ggcggcctgc
    12841 acacacagcc ccgccctccc cggccacccc tcaactcctc aggctctgtt cttgttcccc
    12901 agatccaagg ggagaaccca ggggctcaga gcgtgcagta ccgcggtgtg ctgggtacca
    12961 tcctgactat ggtgcgcaca gagggtcccc gcagccccta cagcggactg gtcgctggcc
    13021 tgcaccgcca gatgagtttt gcctccattc gaattggcct ctacgactct gtcaagcagt
    13081 tctacacccc caagggagcg gaccgtgagt gccagcaccc gaggacaccg agggacaccc
    13141 atggacaccc aggggtggga aacctggtag cagctggagt gtgggtcaag gatatggagt
    13201 tgtccaccga gcagagtagg ggcggggcaa gctgatgaca gacactggtg agattctgac
    13261 agtgtcagag actcctagtt ctctctgcct gccccagact ccagcgtcgc catcaggatt
    13321 ctggcaggct gcacgacagg agccatggca gtgacctgcg cccagcccac ggatgtggtg
    13381 aaggtccgat ttcaagccat gatacgcctg ggaactggag gagagaggaa atacagaggg
    13441 actatggatg cctacagaac catcgccagg gaggaaggag tcaggggcct gtggaaaggt
    13501 aaccttggca ctctagggca aagcttttcc tccctgagag ctgagacaag cagtccagaa
    13561 aggaggcatt cccaaaacat ggttcaacat cgtgagaaca ctccaaatac aatacaccac
    13621 acactggcca caggacgtca aatagtgtcc aagagatggc gcaacgcaat taatgataac
    13681 ttcgtatagc atacattata cgaagttatg gtctgagctc gccatcagtt caatgaatga
    13741 acacggcgtc cactcctcag ggctttattt ctgaggatct aaggcggctg atgtagctta
    13801 tgccacaagg caggggacca gaattcagac aggaggtgaa aggctgtgct ggctccaaaa
    13861 agtacctggt ctcaaaggcc aaggtgtgga gatagaagga tggagggccc gtcagaggac
    13921 agagaacaga aagagaggca ggaaggagcg cagctgtgga gcccattgtg gtaagacaag
    13981 tgaggagact accttggagg tgaagtctgt agagttccct atgcggttag cccttggcaa
    14041 acgccagaat cccaccttca cttggaccac cattcccgtg atcccttgca ggagaaaaat
    14101 ggccttgcga tgtttaaggg caggactcct tagtcacaga gctgccaggg cattccctca
    14161 ctggtgttcc accaacacgc agcctgtcct cttctcagtg aaccctgtct cctagggccc
    14221 tgccatgtgt ctgtcactgt cctgggtccc cgcctccctc ctcctcccct cctcctgggt
    14281 ctgagggagg catggtgaaa ttttgacaga gagtgcaaat tatgctccac acgtagacgt
    14341 ctataccatg gatgtctgct tgtgaagatg cagggggtta ttttattttt ttaaagattt
    14401 atttattaat tttatgtgta tgagtacact gtagttgtct tcaggcacac cagaagaggg
    14461 cgtcagaaca cattgcagat ggttgtgagc caccatgtga ttgctaggaa ttgaactcag
    14521 gacatttgga agagcagtca gtgttcttca ccacagagcc atctctccag ccgtgatgaa
    14581 aggggtttaa aagctgataa ctccagaagg aaaggtggga tctgtggctg aagtatggtc
    14641 ccctgactga gaccattgct ataggacact gtac
//
