# Supplementary material for: CRISPR-Cas9 enables conditional mutagenesis of challenging loci
Source: Sci Rep. 2016 Sep 1;6:32326. doi: 10.1038/srep32326 (PMC5007477; doi:10.1038/srep32326)
Supplement: Supplementary File 3 [file srep32326-s3.zip › gb/HEP01015_A05_vector.gb]

LOCUS       1014425#L1L2_Bact_P#pAYAC184        14817 bp    dna     circular UNK 
ACCESSION   unknown
SOURCE      Mus musculus
  ORGANISM  Mus musculus
            Eukaryota; Metazoa; Chordata; Craniata; Vertebrata; Euteleostomi;
            Mammalia; Eutheria; Euarchontoglires; Glires; Rodentia;
            Sciurognathi; Muroidea; Muridae; Murinae; Mus.
COMMENT     cassette: L1L2_Bact_P
COMMENT     design_id: 1014425
COMMENT     backbone: pAYAC184
COMMENT     transcript_id: ENSMUST00000036880
FEATURES             Location/Qualifiers
     source          1..4245
                     /mol_type="other DNA"
                     /dnas_title="pacyc184CleanwithGprimers"
                     /organism="Cloning vector pACYC184"
     gene            complement(1..4245)
                     /gene="cat"
     CDS             complement(1..4245)
                     /codon_start=1
                     /gene="cat"
                     /translation="MEKKITGYTTVDISQWHRKEHFEAFQSVAQCTYNQTVQLDITAF
                     LKTVKKNKHKFYPAFIHILARLMNAHPEFRMAMKDGELVIWDSVHPCYTVFHEQTETF
                     SSLWSEYHDDFRQFLHIYSQDVACYGENLAYFPKGFIENMFFVSANPWVSFTSFDLNV
                     ANMDNFFAPVFTMGKYYTQGDKVLMPLAIQVHHAVCDGFHVGRMLNELQQYCDEWQGG
                     A"
                     /product="chloramphenicol acetyltransferase"
                     /note="camR (confers resistance to chloramphenicol)"
                     /label="camR (confers resistance to chloramphenicol)"
     -10_signal      complement(286..291)
                     /note="cat promoter (counter-clockwise); CATATT"
                     /label="cat promoter (counter-clockwise); CATATT"
     -35_signal      complement(309..314)
                     /note="cat promoter (counter-clockwise); ACGTAA"
                     /label="cat promoter (counter-clockwise); ACGTAA"
     rep_origin      complement(848..1393)
                     /note="p15A origin of replication (clockwise) (RNAII -35
                     to RNA/DNA switch point)"
                     /label="p15A origin of replication (clockwise) (RNAII -35
     -35_signal      1505..1510
                     /note="tet promoter (clockwise); TTGACA"
                     /label="tet promoter (clockwise); TTGACA"
     -10_signal      1528..1533
                     /note="tet promoter (clockwise); TTTAAT; transcript start
                     1540"
                     /label="tet promoter (clockwise); TTTAAT; transcript start
     gene            1581..2771
                     /gene="tet"
     CDS             1581..2771
                     /codon_start=1
                     /gene="tet"
                     /translation="MKSNNALIVILGTVTLDAVGIGLVMPVLPGLLRDIVHSDSIASH
                     YGVLLALYALMQFLCAPVLGALSDRFGRRPVLLASLLGATIDYAIMATTPVLWILYAG
                     RIVAGITGATGAVAGAYIADITDGEDRARHFGLMSACFGVGMVAGPVAGGLLGAISLH
                     APFLAAAVLNGLNLLLGCFLMQESHKGERRPMPLRAFNPVSSFRWARGMTIVAALMTV
                     FFIMQLVGQVPAALWVIFGEDRFRWSATMIGLSLAVFGILHALAQAFVTGPATKRFGE
                     KQAIIAGMAADALGYVLLAFATRGWMAFPIMILLASGGIGMPALQAMLSRQVDDDHQG
                     QLQGSLAALTSLTSIIGPLIVTAIYAASASTWNGLAWIVGAALYLVCLPALRRGAWSR
                     ATST"
                     /product="tetracycline efflux protein, class C"
                     /note="tetR (confers resistance to tetracycline)"
                     /label="tetR (confers resistance to tetracycline)"
     misc_feature    complement(1473..1493)
                     /note="5' Gap primer"
                     /label="5' Gap primer"
     misc_feature    3805..3825
                     /note="3' Gap primer"
                     /label="3' Gap primer"
     misc_feature    1494..3804
                     /note="Not in Gap Backbone PCR"
                     /label="Not in Gap Backbone PCR"
     exon            4875..4947
                     /db_xref="ENSEMBL:ENSMUSE00000292328"
                     /rank="2"
                     /note="ENSMUSE00000292328"
                     /label="ENSMUSE00000292328"
     misc_feature    4246..5191
                     /note="5 arm"
                     /label="5 arm"
     misc_feature    5219..5243
                     /note="B1 Gateway"
                     /label="B1 Gateway"
     misc_feature    5256..5303
                     /note="Frt"
                     /label="Frt"
     intron          5304..6178
                     /note="mouse En2 intron"
                     /label="mouse En2 intron"
     misc_feature    6176..6178
                     /note="Splice Acceptor"
                     /label="Splice Acceptor"
     exon            6179..6351
                     /note="mouse En2 exon"
                     /label="mouse En2 exon"
     misc_feature    6363..6956
                     /note="ECMV IRES"
                     /label="ECMV IRES"
     gene            6957..10017
                     /gene="lacZ"
                     /note="lacZ"
                     /label="lacZ"
     misc_feature    10056..10299
                     /note="SV40 polyadenylation site"
                     /label="SV40 polyadenylation site"
     misc_feature    10303..10336
                     /note="loxP"
                     /label="loxP"
     promoter        10363..10882
                     /note="human beta actin promoter"
                     /label="human beta actin promoter"
     gene            10908..11702
                     /gene="NeoR"
                     /note="NeoR"
                     /label="NeoR"
     misc_feature    11902..12143
                     /note="SV40 polyadenylation site"
                     /label="SV40 polyadenylation site"
     misc_feature    12160..12207
                     /note="Frt"
                     /label="Frt"
     misc_feature    12214..12247
                     /note="loxP"
                     /label="loxP"
     misc_feature    6193..6270
                     /note="FCHK std_gpr"
                     /label="FCHK std_gpr"
     misc_feature    12263..12283
                     /note="B2 Gateway"
                     /label="B2 Gateway"
     misc_feature    5192..12313
                     /note="Synthetic Cassette"
                     /label="Synthetic Cassette"
     exon            12526..12597
                     /db_xref="ENSEMBL:ENSMUSE00000292307"
                     /type="targeted"
                     /rank="3"
                     /note="target exon 1 ENSMUSE00000292307"
     exon            13003..13105
                     /db_xref="ENSEMBL:ENSMUSE00000292286"
                     /type="targeted"
                     /rank="4"
                     /note="target exon 2 ENSMUSE00000292286"
     exon            13240..13321
                     /db_xref="ENSEMBL:ENSMUSE00000292260"
                     /type="targeted"
                     /rank="5"
                     /note="target exon 3 ENSMUSE00000292260"
     misc_feature    12314..13501
                     /note="Critical Region"
                     /label="Critical Region"
     misc_feature    13525..13558
                     /note="Downstream LoxP"
                     /label="Downstream LoxP"
     misc_feature    13502..13581
                     /note="synthetic loxP region"
                     /label="synthetic loxP region"
     exon            13933..14000
                     /db_xref="ENSEMBL:ENSMUSE00000292228"
                     /rank="6"
                     /note="ENSMUSE00000292228"
                     /label="ENSMUSE00000292228"
     exon            14452..14504
                     /db_xref="ENSEMBL:ENSMUSE00000292200"
                     /rank="7"
                     /note="ENSMUSE00000292200"
                     /label="ENSMUSE00000292200"
     exon            14716..14785
                     /db_xref="ENSEMBL:ENSMUSE00000292174"
                     /rank="8"
                     /note="ENSMUSE00000292174"
                     /label="ENSMUSE00000292174"
     misc_feature    13582..14817
                     /note="3 arm"
                     /label="3 arm"
ORIGIN      
        1 gaattccgga tgagcattca tcaggcgggc aagaatgtga ataaaggccg gataaaactt
       61 gtgcttattt ttctttacgg tctttaaaaa ggccgtaata tccagctgaa cggtctggtt
      121 ataggtacat tgagcaactg actgaaatgc ctcaaaatgt tctttacgat gccattggga
      181 tatatcaacg gtggtatatc cagtgatttt tttctccatt ttagcttcct tagctcctga
      241 aaatctcgat aactcaaaaa atacgcccgg tagtgatctt atttcattat ggtgaaagtt
      301 ggaacctctt acgtgccgat caacgtctca ttttcgccaa aagttggccc agggcttccc
      361 ggtatcaaca gggacaccag gatttattta ttctgcgaag tgatcttccg tcacaggtat
      421 ttattcggcg caaagtgcgt cgggtgatgc tgccaactta ctgatttagt gtatgatggt
      481 gtttttgagg tgctccagtg gcttctgttt ctatcagctg tccctcctgt tcagctactg
      541 acggggtggt gcgtaacggc aaaagcaccg ccggacatca gcgctagcgg agtgtatact
      601 ggcttactat gttggcactg atgagggtgt cagtgaagtg cttcatgtgg caggagaaaa
      661 aaggctgcac cggtgcgtca gcagaatatg tgatacagga tatattccgc ttcctcgctc
      721 actgactcgc tacgctcggt cgttcgactg cggcgagcgg aaatggctta cgaacggggc
      781 ggagatttcc tggaagatgc caggaagata cttaacaggg aagtgagagg gccgcggcaa
      841 agccgttttt ccataggctc cgcccccctg acaagcatca cgaaatctga cgctcaaatc
      901 agtggtggcg aaacccgaca ggactataaa gataccaggc gtttccccct ggcggctccc
      961 tcgtgcgctc tcctgttcct gcctttcggt ttaccggtgt cattccgctg ttatggccgc
     1021 gtttgtctca ttccacgcct gacactcagt tccgggtagg cagttcgctc caagctggac
     1081 tgtatgcacg aaccccccgt tcagtccgac cgctgcgcct tatccggtaa ctatcgtctt
     1141 gagtccaacc cggaaagaca tgcaaaagca ccactggcag cagccactgg taattgattt
     1201 agaggagtta gtcttgaagt catgcgccgg ttaaggctaa actgaaagga caagttttgg
     1261 tgactgcgct cctccaagcc agttacctcg gttcaaagag ttggtagctc agagaacctt
     1321 cgaaaaaccg ccctgcaagg cggttttttc gttttcagag caagagatta cgcgcagacc
     1381 aaaacgatct caagaagatc atcttattaa tcagataaaa tatttctaga tttcagtgca
     1441 atttatctct tcaaatgtag cacctgaagt cagccccata cgatataagt tgtaattctc
     1501 atgtttgaca gcttatcatc gataagcttt aatgcggtag tttatcacag ttaaattgct
     1561 aacgcagtca ggcaccgtgt atgaaatcta acaatgcgct catcgtcatc ctcggcaccg
     1621 tcaccctgga tgctgtaggc ataggcttgg ttatgccggt actgccgggc ctcttgcggg
     1681 atatcgtcca ttccgacagc atcgccagtc actatggcgt gctgctagcg ctatatgcgt
     1741 tgatgcaatt tctatgcgca cccgttctcg gagcactgtc cgaccgcttt ggccgccgcc
     1801 cagtcctgct cgcttcgcta cttggagcca ctatcgacta cgcgatcatg gcgaccacac
     1861 ccgtcctgtg gatcctctac gccggacgca tcgtggccgg catcaccggc gccacaggtg
     1921 cggttgctgg cgcctatatc gccgacatca ccgatgggga agatcgggct cgccacttcg
     1981 ggctcatgag cgcttgtttc ggcgtgggta tggtggcagg ccccgtggcc gggggactgt
     2041 tgggcgccat ctccttgcat gcaccattcc ttgcggcggc ggtgctcaac ggcctcaacc
     2101 tactactggg ctgcttccta atgcaggagt cgcataaggg agagcgtcga ccgatgccct
     2161 tgagagcctt caacccagtc agctccttcc ggtgggcgcg gggcatgact atcgtcgccg
     2221 cacttatgac tgtcttcttt atcatgcaac tcgtaggaca ggtgccggca gcgctctggg
     2281 tcattttcgg cgaggaccgc tttcgctgga gcgcgacgat gatcggcctg tcgcttgcgg
     2341 tattcggaat cttgcacgcc ctcgctcaag ccttcgtcac tggtcccgcc accaaacgtt
     2401 tcggcgagaa gcaggccatt atcgccggca tggcggccga cgcgctgggc tacgtcttgc
     2461 tggcgttcgc gacgcgaggc tggatggcct tccccattat gattcttctc gcttccggcg
     2521 gcatcgggat gcccgcgttg caggccatgc tgtccaggca ggtagatgac gaccatcagg
     2581 gacagcttca aggatcgctc gcggctctta ccagcctaac ttcgatcatt ggaccgctga
     2641 tcgtcacggc gatttatgcc gcctcggcga gcacatggaa cgggttggca tggattgtag
     2701 gcgccgccct ataccttgtc tgcctccccg cgttgcgtcg cggtgcatgg agccgggcca
     2761 cctcgacctg aatggaagcc ggcggcacct cgctaacgga ttcaccactc caagaattgg
     2821 agccaatcaa ttcttgcgga gaactgtgaa tgcgcaaacc aacccttggc agaacatatc
     2881 catcgcgtcc gccatctcca gcagccgcac gcggcgcatc tcgggcagcg ttgggtcctg
     2941 gccacgggtg cgcatgatcg tgctcctgtc gttgaggacc cggctaggct ggcggggttg
     3001 ccttactggt tagcagaatg aatcaccgat acgcgagcga acgtgaagcg actgctgctg
     3061 caaaacgtct gcgacctgag caacaacatg aatggtcttc ggtttccgtg tttcgtaaag
     3121 tctggaaacg cggaagtccc ctacgtgctg ctgaagttgc ccgcaacaga gagtggaacc
     3181 aaccggtgat accacgatac tatgactgag agtcaacgcc atgagcggcc tcatttctta
     3241 ttctgagtta caacagtccg caccgctgtc cggtagctcc ttccggtggg cgcggggcat
     3301 gactatcgtc gccgcactta tgactgtctt ctttatcatg caactcgtag gacaggtgcc
     3361 ggcagcgccc aacagtcccc cggccacggg gcctgccacc atacccacgc cgaaacaagc
     3421 gccctgcacc attatgttcc ggatctgcat cgcaggatgc tgctggctac cctgtggaac
     3481 acctacatct gtattaacga agcgctaacc gtttttatca ggctctggga ggcagaataa
     3541 atgatcatat cgtcaattat tacctccacg gggagagcct gagcaaactg gcctcaggca
     3601 tttgagaagc acacggtcac actgcttccg gtagtcaata aaccggtaaa ccagcaatag
     3661 acataagcgg ctatttaacg accctgccct gaaccgacga ccgggtcgaa tttgctttcg
     3721 aatttctgcc attcatccgc ttattatcac ttattcaggc gtagcaccag gcgtttaagg
     3781 gcaccaataa ctgccttaaa aaaattacgc cccgccctgc cactcatcgc agtactgttg
     3841 taattcatta agcattctgc cgacatggaa gccatcacag acggcatgat gaacctgaat
     3901 cgccagcggc atcagcacct tgtcgccttg cgtataatat ttgcccatgg tgaaaacggg
     3961 ggcgaagaag ttgtccatat tggccacgtt taaatcaaaa ctggtgaaac tcacccaggg
     4021 attggctgag acgaaaaaca tattctcaat aaacccttta gggaaatagg ccaggttttc
     4081 accgtaacac gccacatctt gcgaatatat gtgtagaaac tgccggaaat cgtcgtggta
     4141 ttcactccag agcgatgaaa acgtttcagt ttgctcatgg aaaacggtgt aacaagggtg
     4201 aacactatcc catatcacca gctcaccgtc tttcattgcc atacgggaag tgttgccaaa
     4261 atttgggcag atctgacaag gaatggtata ccacactcag gtggcagcac aaaatcctgg
     4321 tgaatggaat ttcgaagtga acagggatcc tcgaggagag ggagggaggg agggagctca
     4381 gagtggatcg tgggggccat caggtatcag agtaacagaa cccagggcag ggcagttaag
     4441 agtcgggaag ccagcagggg gctggtggaa tagaatccta agcttgctct ggtccttctg
     4501 tacccaagga atgcttagct aatgcactta gaaaggcacc tcacacatga aaagttggca
     4561 ctccctgttg aaggccggat tctcctgcac agaggtgttt gtgcccatgg cttgtggcca
     4621 tttggtacta gacagcagac atttggaaca ctgggttgga ggggatactt aggccatctt
     4681 cagtatgctt cagtatttca aagtgattcc agtggtatct gtccccttca ctcatcagaa
     4741 aattccaaat acatggttgc ttttctgttt ggtaagcaag atgcaagcac gtttctcagt
     4801 gccaggtatg ggtgagactt gtcacttgtg tggttagctt ccagatcccc acactggctg
     4861 cctctctctt tcagctggga agatgccgaa gcgttaagga gtttgagaag ctgaaccgga
     4921 ttggcgaggg cacctatggc atcgtgtgtg agtggtcatg aaagagctct gtggggactg
     4981 gaaggctcac actctatact ggtgtgatgc ttaaacataa gcctcggatt gcaaatgtca
     5041 gcaatccatg tgtgtagcta tggaatggag atacctgatc agtaaaatgc actactttcc
     5101 aaagctccct gcagctccag agctgtgagg cttttgataa gtatttgtaa gccgttatca
     5161 tataaagtaa gtctttcccc ctaggtagat caaggcgcat aacgatacca cgatatcaac
     5221 aagtttgtac aaaaaagcag gctggcgccg gaaccgaagt tcctattccg aagttcctat
     5281 tctctagaaa gtataggaac ttcgaaccct ttcccacacc accctccaca cttgccccaa
     5341 acactgccaa ctatgtagga ggaaggggtt gggactaaca gaagaacccg ttgtggggaa
     5401 gctgttggga gggtcacttt atgttcttgc ccaaggtcag ttgggtggcc tgcttctgat
     5461 gaggtggtcc caaggtctgg ggtagaaggt gagagggaca ggccaccaag gtcagccccc
     5521 cccccctatc ccataggagc caggtccctc tcctggacag gaagactgaa ggggagatgc
     5581 cagagactca gtgaagcctg gggtacccta ttggagtcct tcaaggaaac aaacttggcc
     5641 tcaccaggcc tcagccttgg ctcctcctgg gaactctact gcccttggga tccccttgta
     5701 gttgtgggtt acataggaag ggggacggga ttccccttga ctggctagcc tactcttttc
     5761 ttcagtcttc tccatctcct ctcacctgtc tctcgaccct ttccctagga tagacttgga
     5821 aaaagataag gggagaaaac aaatgcaaac gaggccagaa agattttggc tgggcattcc
     5881 ttccgctagc ttttattggg atcccctagt ttgtgatagg ccttttagct acatctgcca
     5941 atccatctca ttttcacaca cacacacacc actttccttc tggtcagtgg gcacatgtcc
     6001 agcctcaagt ttatatcacc acccccaatg cccaacactt gtatggcctt gggcgggtca
     6061 tccccccccc cacccccagt atctgcaacc tcaagctagc ttgggtgcgt tggttgtgga
     6121 taagtagcta gactccagca accagtaacc tctgcccttt ctcctccatg acaaccaggt
     6181 cccaggtccc gaaaaccaaa gaagaagaac cctaacaaag aggacaagcg gcctcgcaca
     6241 gccttcactg ctgagcagct ccagaggctc aaggctgagt ttcagaccaa caggtacctg
     6301 acagagcagc ggcgccagag tctggcacag gagctcggta cccggaagat ctggactcta
     6361 gagaattccg cccctctccc tccccccccc ctaacgttac tggccgaagc cgcttggaat
     6421 aaggccggtg tgcgtttgtc tatatgttat tttccaccat attgccgtct tttggcaatg
     6481 tgagggcccg gaaacctggc cctgtcttct tgacgagcat tcctaggggt ctttcccctc
     6541 tcgccaaagg aatgcaaggt ctgttgaatg tcgtgaagga agcagttcct ctggaagctt
     6601 cttgaagaca aacaacgtct gtagcgaccc tttgcaggca gcggaacccc ccacctggcg
     6661 acaggtgcct ctgcggccaa aagccacgtg tataagatac acctgcaaag gcggcacaac
     6721 cccagtgcca cgttgtgagt tggatagttg tggaaagagt caaatggctc tcctcaagcg
     6781 tattcaacaa ggggctgaag gatgcccaga aggtacccca ttgtatggga tctgatctgg
     6841 ggcctcggtg cacatgcttt acatgtgttt agtcgaggtt aaaaaacgtc taggcccccc
     6901 gaaccacggg gacgtggttt tcctttgaaa aacacgatga taagcttgcc acaaccatgg
     6961 aagatcccgt cgttttacaa cgtcgtgact gggaaaaccc tggcgttacc caacttaatc
     7021 gccttgcagc acatccccct ttcgccagct ggcgtaatag cgaagaggcc cgcaccgatc
     7081 gcccttccca acagttgcgc agcctgaatg gcgaatggcg ctttgcctgg tttccggcac
     7141 cagaagcggt gccggaaagc tggctggagt gcgatcttcc tgaggccgat actgtcgtcg
     7201 tcccctcaaa ctggcagatg cacggttacg atgcgcccat ctacaccaac gtgacctatc
     7261 ccattacggt caatccgccg tttgttccca cggagaatcc gacgggttgt tactcgctca
     7321 catttaatgt tgatgaaagc tggctacagg aaggccagac gcgaattatt tttgatggcg
     7381 ttaactcggc gtttcatctg tggtgcaacg ggcgctgggt cggttacggc caggacagtc
     7441 gtttgccgtc tgaatttgac ctgagcgcat ttttacgcgc cggagaaaac cgcctcgcgg
     7501 tgatggtgct gcgctggagt gacggcagtt atctggaaga tcaggatatg tggcggatga
     7561 gcggcatttt ccgtgacgtc tcgttgctgc ataaaccgac tacacaaatc agcgatttcc
     7621 atgttgccac tcgctttaat gatgatttca gccgcgctgt actggaggct gaagttcaga
     7681 tgtgcggcga gttgcgtgac tacctacggg taacagtttc tttatggcag ggtgaaacgc
     7741 aggtcgccag cggcaccgcg cctttcggcg gtgaaattat cgatgagcgt ggtggttatg
     7801 ccgatcgcgt cacactacgt ctgaacgtcg aaaacccgaa actgtggagc gccgaaatcc
     7861 cgaatctcta tcgtgcggtg gttgaactgc acaccgccga cggcacgctg attgaagcag
     7921 aagcctgcga tgtcggtttc cgcgaggtgc ggattgaaaa tggtctgctg ctgctgaacg
     7981 gcaagccgtt gctgattcga ggcgttaacc gtcacgagca tcatcctctg catggtcagg
     8041 tcatggatga gcagacgatg gtgcaggata tcctgctgat gaagcagaac aactttaacg
     8101 ccgtgcgctg ttcgcattat ccgaaccatc cgctgtggta cacgctgtgc gaccgctacg
     8161 gcctgtatgt ggtggatgaa gccaatattg aaacccacgg catggtgcca atgaatcgtc
     8221 tgaccgatga tccgcgctgg ctaccggcga tgagcgaacg cgtaacgcga atggtgcagc
     8281 gcgatcgtaa tcacccgagt gtgatcatct ggtcgctggg gaatgaatca ggccacggcg
     8341 ctaatcacga cgcgctgtat cgctggatca aatctgtcga tccttcccgc ccggtgcagt
     8401 atgaaggcgg cggagccgac accacggcca ccgatattat ttgcccgatg tacgcgcgcg
     8461 tggatgaaga ccagcccttc ccggctgtgc cgaaatggtc catcaaaaaa tggctttcgc
     8521 tacctggaga gacgcgcccg ctgatccttt gcgaatacgc ccacgcgatg ggtaacagtc
     8581 ttggcggttt cgctaaatac tggcaggcgt ttcgtcagta tccccgttta cagggcggct
     8641 tcgtctggga ctgggtggat cagtcgctga ttaaatatga tgaaaacggc aacccgtggt
     8701 cggcttacgg cggtgatttt ggcgatacgc cgaacgatcg ccagttctgt atgaacggtc
     8761 tggtctttgc cgaccgcacg ccgcatccag cgctgacgga agcaaaacac cagcagcagt
     8821 ttttccagtt ccgtttatcc gggcaaacca tcgaagtgac cagcgaatac ctgttccgtc
     8881 atagcgataa cgagctcctg cactggatgg tggcgctgga tggtaagccg ctggcaagcg
     8941 gtgaagtgcc tctggatgtc gctccacaag gtaaacagtt gattgaactg cctgaactac
     9001 cgcagccgga gagcgccggg caactctggc tcacagtacg cgtagtgcaa ccgaacgcga
     9061 ccgcatggtc agaagccggg cacatcagcg cctggcagca gtggcgtctg gcggaaaacc
     9121 tcagtgtgac gctccccgcc gcgtcccacg ccatcccgca tctgaccacc agcgaaatgg
     9181 atttttgcat cgagctgggt aataagcgtt ggcaatttaa ccgccagtca ggctttcttt
     9241 cacagatgtg gattggcgat aaaaaacaac tgctgacgcc gctgcgcgat cagttcaccc
     9301 gtgcaccgct ggataacgac attggcgtaa gtgaagcgac ccgcattgac cctaacgcct
     9361 gggtcgaacg ctggaaggcg gcgggccatt accaggccga agcagcgttg ttgcagtgca
     9421 cggcagatac acttgctgat gcggtgctga ttacgaccgc tcacgcgtgg cagcatcagg
     9481 ggaaaacctt atttatcagc cggaaaacct accggattga tggtagtggt caaatggcga
     9541 ttaccgttga tgttgaagtg gcgagcgata caccgcatcc ggcgcggatt ggcctgaact
     9601 gccagctggc gcaggtagca gagcgggtaa actggctcgg attagggccg caagaaaact
     9661 atcccgaccg ccttactgcc gcctgttttg accgctggga tctgccattg tcagacatgt
     9721 ataccccgta cgtcttcccg agcgaaaacg gtctgcgctg cgggacgcgc gaattgaatt
     9781 atggcccaca ccagtggcgc ggcgacttcc agttcaacat cagccgctac agtcaacagc
     9841 aactgatgga aaccagccat cgccatctgc tgcacgcgga agaaggcaca tggctgaata
     9901 tcgacggttt ccatatgggg attggtggcg acgactcctg gagcccgtca gtatcggcgg
     9961 aattccagct gagcgccggt cgctaccatt accagttggt ctggtgtcaa aaataataat
    10021 aaccgggcag gggggatcta agctctagat aagtaatgat cataatcagc catatcacat
    10081 ctgtagaggt tttacttgct ttaaaaaacc tcccacacct ccccctgaac ctgaaacata
    10141 aaatgaatgc aattgttgtt gttaacttgt ttattgcagc ttataatggt tacaaataaa
    10201 gcaatagcat cacaaatttc acaaataaag catttttttc actgcattct agttgtggtt
    10261 tgtccaaact catcaatgta tcttatcatg tctggatccg gaataacttc gtatagcata
    10321 cattatacga agttatgttt aaacggcgcg ccccggaatt cgccttctgc aggagcgtac
    10381 agaacccagg gccctggcac ccgtgcagac cctggcccac cccacctggg cgctcagtgc
    10441 ccaagagatg tccacaccta ggatgtcccg cggtgggtgg ggggcccgag agacgggcag
    10501 gccgggggca ggcctggcca tgcggggccg aaccgggcac tgcccagcgt gggcgcgggg
    10561 gccacggcgc gcgcccccag cccccgggcc cagcacccca aggcggccaa cgccaaaact
    10621 ctccctcctc ctcttcctca atctcgctct cgctcttttt ttttttcgca aaaggagggg
    10681 agagggggta aaaaaatgct gcactgtgcg gcgaagccgg tgagtgagcg gcgcggggcc
    10741 aatcagcgtg cgccgttccg aaagttgcct tttatggctc gagcggccgc ggcggcgccc
    10801 tataaaaccc agcggcgcga cgcgccacca ccgccgagac cgcgtccgcc ccgcgagcac
    10861 agagcctcgc ctttgccgat cctctagagt cgagatccgc cgccaccatg attgaacaag
    10921 atggattgca cgcaggttct ccggccgctt gggtggagag gctattcggc tatgactggg
    10981 cacaacagac aatcggctgc tctgatgccg ccgtgttccg gctgtcagcg caggggcgcc
    11041 cggttctttt tgtcaagacc gacctgtccg gtgccctgaa tgaactgcag gacgaggcag
    11101 cgcggctatc gtggctggcc acgacgggcg ttccttgcgc agctgtgctc gacgttgtca
    11161 ctgaagcggg aagggactgg ctgctattgg gcgaagtgcc ggggcaggat ctcctgtcat
    11221 ctcaccttgc tcctgccgag aaagtatcca tcatggctga tgcaatgcgg cggctgcata
    11281 cgcttgatcc ggctacctgc ccattcgacc accaagcgaa acatcgcatc gagcgagcac
    11341 gtactcggat ggaagccggt cttgtcgatc aggatgatct ggacgaagag catcaggggc
    11401 tcgcgccagc cgaactgttc gccaggctca aggcgcgcat gcccgacggc gaggatctcg
    11461 tcgtgaccca tggcgatgcc tgcttgccga atatcatggt ggaaaatggc cgcttttctg
    11521 gattcatcga ctgtggccgg ctgggtgtgg cggaccgcta tcaggacata gcgttggcta
    11581 cccgtgatat tgctgaagag cttggcggcg aatgggctga ccgcttcctc gtgctttacg
    11641 gtatcgccgc tcccgattcg cagcgcatcg ccttctatcg ccttcttgac gagttcttct
    11701 gagcgggact ctggggttcg aaatgaccga ccaagcgacg cccaacctgc catcacgaga
    11761 tttcgattcc accgccgcct tctatgaaag gttgggcttc ggaatcgttt tccgggacgc
    11821 cggctggatg atcctccagc gcggggatct catgctggag ttcttcgccc accccccgga
    11881 tctaagctct agataagtaa tgatcataat cagccatatc acatctgtag aggttttact
    11941 tgctttaaaa aacctcccac acctccccct gaacctgaaa cataaaatga atgcaattgt
    12001 tgttgttaac ttgtttattg cagcttataa tggttacaaa taaagcaata gcatcacaaa
    12061 tttcacaaat aaagcatttt tttcactgca ttctagttgt ggtttgtcca aactcatcaa
    12121 tgtatcttat catgtctgga tccgggggta ccgcgtcgag aagttcctat tccgaagttc
    12181 ctattctcta gaaagtatag gaacttcgtc gagataactt cgtatagcat acattatacg
    12241 aagttatgtc gagatatcta gacccagctt tcttgtacaa agtggttgat atctctatag
    12301 tcgcagtagg cggagctcct ctccacttga gttgctgatg gccaggtttc cactaactcc
    12361 caacccagct caaatgagaa ttcccaagct cacatcttgg gaacggaaga aggaccaagt
    12421 gttgctggac attatgttgt cagagaaaaa gaagaatttc agcaaactct taagagagtt
    12481 tgatggtttg aggtaggctc cattgcatgt gtgctcctgt ttcagatcgg gccagggata
    12541 cccagacaga tgaaattgtc gccctgaaga aggtgcggat ggacaaagag aaggatggta
    12601 agctgggggc aggatgcagg agtaccctgc ctgctcgggc atccaagcag ggaggcgcac
    12661 aagcacaggt catctgaggt tcctcaggac tgacgctacg gagggcgtgt gcattgcagt
    12721 tagggagctg gcccagcctg tcaccacagt ctgtcaccgc agccggaacc tgagctccct
    12781 gagtccttcc agaccttcct caccttggcc agctgtaaaa ttgtatattc tctccaaacc
    12841 cttttgcccc tgtcctctag ggaggtcatt gtcaccctcc aaatctacat ctgtaatgaa
    12901 ttcaagagta agaacggtgt tggtgtcacc gtaattgtcc ctgacgggag gacaggatgt
    12961 gtggtgtccc gggtggcact cactgagcac cttgggttac aggcatcccc atcagcagcc
    13021 tgcgtgagat cacactgctc ttgcgtctcc gccatccaaa cattgtggag ctgaaggagg
    13081 tggttgtggg caaccacctg gagaggtgtg tggtttcctg agcctgtccc acacaatagg
    13141 gtccgtcatc tcccagggtt agcattcctt cagcgggcag actctttacc tactaggaag
    13201 aaaatagaag ataccacaca ttttctcttt tccctctagc atcttcctgg tcatgggtta
    13261 ctgcgaacaa gatctggcca gcctattgga aaatatgcca acacccttct cggaggccca
    13321 ggtgtgagag ggaggcgctg cacaggtgct ctctggttgg tggctggctg tgttgactgt
    13381 gacggccgga aatgagtgcc tcttgcacgg catctgtggc acaggccggt cagccccagg
    13441 tcttctcagt ccatatggca ggcccctgga aaggaaaggg ggattggaga aatggctcag
    13501 agagatggcg caacgcaatt aatgataact tcgtatagca tacattatac gaagttatgg
    13561 tctgagctcg ccatcagttc aatataaatg ttaggaggct ctggcagcct gcctgtaatc
    13621 gcaggagtag ttctaggccg gttggctagg tagagcagat gaattgggtc agccctgggt
    13681 tcaaatgaaa gatgctgccg ccatttataa cacagaaagc agttgatgaa gacactgatg
    13741 tcaacctctt tatctttaga cgaatgcatg caaacatgta caccacatat attttcatat
    13801 atatacaata agtctgctgc agtactgtct tagctgtgca ggacagagcg acagccacac
    13861 tttggaggct gccggtgacc tgcaggcaat ataacaaagc tctccaacct gtgcctctgg
    13921 acctcctctt aggttaaatg catcatgcta caggtgcttc gtggccttca gtacctgcac
    13981 aggaacttca tcatccacag gtgggcaggg gcatccagaa ggaaggtgtg ttggagtgtc
    14041 tgaggggtgg gagggagcag gaacagctgt ggtgtccccc agtgtctcat tccaaatata
    14101 ttcaagagag ggcaaacctc cagtagaagt ctctgactgc tctcaggcaa ggctcttgca
    14161 ggcaacaagt ctaatcagcc ctcacctctc tgggaagtag aaggtgggtg gatgggaagg
    14221 cagcagccag aagcttcagt agagagcgcc cacccagagt cttatgccag gagctgctgt
    14281 ctctagagat gcctgtgagg gctggggctg ctgtagcaag acatgggtga aggagacctg
    14341 gcctctatgc accttcttga ttttagaaaa ccccagttaa atgcttgtgg tgacagcctg
    14401 gttgcccttt gggaactttc tcagaaaacc attgctttct ttctgaccca gggacctgaa
    14461 ggtgtccaac ttgctcatga cagacaaggg ctgtgtaaag acaggtgcgt gctgggtgct
    14521 gaccctgcat atgtgcaggt gggtttcttt gagcatgcct tttggggtgt ggatgtccgt
    14581 gtgcctctgg aaaccagaga tgacttgtct gtttcctagc cccaggccgc cttagtccag
    14641 ttctctttcc agacagcagc ttgtttgtcc tcactgagtg acggatcatc ttttctcctc
    14701 tcccccctgt tgcagctgat tttggcctgg ctcgggccta tggtgttcca gtaaagccaa
    14761 tgactcccaa ggttgttacc ctctggtgag ttccgtagag tcacggtggc ctgcagg
//
