# Supplementary material for: CRISPR-Cas9 enables conditional mutagenesis of challenging loci
Source: Sci Rep. 2016 Sep 1;6:32326. doi: 10.1038/srep32326 (PMC5007477; doi:10.1038/srep32326)
Supplement: Supplementary File 3 [file srep32326-s3.zip › gb/HEP01015_B01_vector.gb]

LOCUS       1014710#L1L2_Bact_P#pAYAC184        15317 bp    dna     circular UNK 
ACCESSION   unknown
SOURCE      Mus musculus
  ORGANISM  Mus musculus
            Eukaryota; Metazoa; Chordata; Craniata; Vertebrata; Euteleostomi;
            Mammalia; Eutheria; Euarchontoglires; Glires; Rodentia;
            Sciurognathi; Muroidea; Muridae; Murinae; Mus.
COMMENT     cassette: L1L2_Bact_P
COMMENT     design_id: 1014710
COMMENT     backbone: pAYAC184
COMMENT     transcript_id: ENSMUST00000107907
FEATURES             Location/Qualifiers
     source          1..4245
                     /mol_type="other DNA"
                     /dnas_title="pacyc184CleanwithGprimers"
                     /organism="Cloning vector pACYC184"
     gene            complement(1..4245)
                     /gene="cat"
     CDS             complement(1..4245)
                     /codon_start=1
                     /gene="cat"
                     /translation="MEKKITGYTTVDISQWHRKEHFEAFQSVAQCTYNQTVQLDITAF
                     LKTVKKNKHKFYPAFIHILARLMNAHPEFRMAMKDGELVIWDSVHPCYTVFHEQTETF
                     SSLWSEYHDDFRQFLHIYSQDVACYGENLAYFPKGFIENMFFVSANPWVSFTSFDLNV
                     ANMDNFFAPVFTMGKYYTQGDKVLMPLAIQVHHAVCDGFHVGRMLNELQQYCDEWQGG
                     A"
                     /product="chloramphenicol acetyltransferase"
                     /note="camR (confers resistance to chloramphenicol)"
                     /label="camR (confers resistance to chloramphenicol)"
     -10_signal      complement(286..291)
                     /note="cat promoter (counter-clockwise); CATATT"
                     /label="cat promoter (counter-clockwise); CATATT"
     -35_signal      complement(309..314)
                     /note="cat promoter (counter-clockwise); ACGTAA"
                     /label="cat promoter (counter-clockwise); ACGTAA"
     rep_origin      complement(848..1393)
                     /note="p15A origin of replication (clockwise) (RNAII -35
                     to RNA/DNA switch point)"
                     /label="p15A origin of replication (clockwise) (RNAII -35
     -35_signal      1505..1510
                     /note="tet promoter (clockwise); TTGACA"
                     /label="tet promoter (clockwise); TTGACA"
     -10_signal      1528..1533
                     /note="tet promoter (clockwise); TTTAAT; transcript start
                     1540"
                     /label="tet promoter (clockwise); TTTAAT; transcript start
     gene            1581..2771
                     /gene="tet"
     CDS             1581..2771
                     /codon_start=1
                     /gene="tet"
                     /translation="MKSNNALIVILGTVTLDAVGIGLVMPVLPGLLRDIVHSDSIASH
                     YGVLLALYALMQFLCAPVLGALSDRFGRRPVLLASLLGATIDYAIMATTPVLWILYAG
                     RIVAGITGATGAVAGAYIADITDGEDRARHFGLMSACFGVGMVAGPVAGGLLGAISLH
                     APFLAAAVLNGLNLLLGCFLMQESHKGERRPMPLRAFNPVSSFRWARGMTIVAALMTV
                     FFIMQLVGQVPAALWVIFGEDRFRWSATMIGLSLAVFGILHALAQAFVTGPATKRFGE
                     KQAIIAGMAADALGYVLLAFATRGWMAFPIMILLASGGIGMPALQAMLSRQVDDDHQG
                     QLQGSLAALTSLTSIIGPLIVTAIYAASASTWNGLAWIVGAALYLVCLPALRRGAWSR
                     ATST"
                     /product="tetracycline efflux protein, class C"
                     /note="tetR (confers resistance to tetracycline)"
                     /label="tetR (confers resistance to tetracycline)"
     misc_feature    complement(1473..1493)
                     /note="5' Gap primer"
                     /label="5' Gap primer"
     misc_feature    3805..3825
                     /note="3' Gap primer"
                     /label="3' Gap primer"
     misc_feature    1494..3804
                     /note="Not in Gap Backbone PCR"
                     /label="Not in Gap Backbone PCR"
     misc_feature    4246..5221
                     /note="5 arm"
                     /label="5 arm"
     misc_feature    5249..5273
                     /note="B1 Gateway"
                     /label="B1 Gateway"
     misc_feature    5286..5333
                     /note="Frt"
                     /label="Frt"
     intron          5334..6208
                     /note="mouse En2 intron"
                     /label="mouse En2 intron"
     misc_feature    6206..6208
                     /note="Splice Acceptor"
                     /label="Splice Acceptor"
     exon            6209..6381
                     /note="mouse En2 exon"
                     /label="mouse En2 exon"
     misc_feature    6393..6986
                     /note="ECMV IRES"
                     /label="ECMV IRES"
     gene            6987..10047
                     /gene="lacZ"
                     /note="lacZ"
                     /label="lacZ"
     misc_feature    10086..10329
                     /note="SV40 polyadenylation site"
                     /label="SV40 polyadenylation site"
     misc_feature    10333..10366
                     /note="loxP"
                     /label="loxP"
     promoter        10393..10912
                     /note="human beta actin promoter"
                     /label="human beta actin promoter"
     gene            10938..11732
                     /gene="NeoR"
                     /note="NeoR"
                     /label="NeoR"
     misc_feature    11932..12173
                     /note="SV40 polyadenylation site"
                     /label="SV40 polyadenylation site"
     misc_feature    12190..12237
                     /note="Frt"
                     /label="Frt"
     misc_feature    12244..12277
                     /note="loxP"
                     /label="loxP"
     misc_feature    6223..6300
                     /note="FCHK std_gpr"
                     /label="FCHK std_gpr"
     misc_feature    12293..12313
                     /note="B2 Gateway"
                     /label="B2 Gateway"
     misc_feature    5222..12343
                     /note="Synthetic Cassette"
                     /label="Synthetic Cassette"
     exon            12709..13816
                     /db_xref="ENSEMBL:ENSMUSE00000275186"
                     /type="targeted"
                     /rank="2"
                     /note="target exon 1 ENSMUSE00000275186"
     misc_feature    12344..14015
                     /note="Critical Region"
                     /label="Critical Region"
     misc_feature    14039..14072
                     /note="Downstream LoxP"
                     /label="Downstream LoxP"
     misc_feature    14016..14095
                     /note="synthetic loxP region"
                     /label="synthetic loxP region"
     misc_feature    14096..15317
                     /note="3 arm"
                     /label="3 arm"
ORIGIN      
        1 gaattccgga tgagcattca tcaggcgggc aagaatgtga ataaaggccg gataaaactt
       61 gtgcttattt ttctttacgg tctttaaaaa ggccgtaata tccagctgaa cggtctggtt
      121 ataggtacat tgagcaactg actgaaatgc ctcaaaatgt tctttacgat gccattggga
      181 tatatcaacg gtggtatatc cagtgatttt tttctccatt ttagcttcct tagctcctga
      241 aaatctcgat aactcaaaaa atacgcccgg tagtgatctt atttcattat ggtgaaagtt
      301 ggaacctctt acgtgccgat caacgtctca ttttcgccaa aagttggccc agggcttccc
      361 ggtatcaaca gggacaccag gatttattta ttctgcgaag tgatcttccg tcacaggtat
      421 ttattcggcg caaagtgcgt cgggtgatgc tgccaactta ctgatttagt gtatgatggt
      481 gtttttgagg tgctccagtg gcttctgttt ctatcagctg tccctcctgt tcagctactg
      541 acggggtggt gcgtaacggc aaaagcaccg ccggacatca gcgctagcgg agtgtatact
      601 ggcttactat gttggcactg atgagggtgt cagtgaagtg cttcatgtgg caggagaaaa
      661 aaggctgcac cggtgcgtca gcagaatatg tgatacagga tatattccgc ttcctcgctc
      721 actgactcgc tacgctcggt cgttcgactg cggcgagcgg aaatggctta cgaacggggc
      781 ggagatttcc tggaagatgc caggaagata cttaacaggg aagtgagagg gccgcggcaa
      841 agccgttttt ccataggctc cgcccccctg acaagcatca cgaaatctga cgctcaaatc
      901 agtggtggcg aaacccgaca ggactataaa gataccaggc gtttccccct ggcggctccc
      961 tcgtgcgctc tcctgttcct gcctttcggt ttaccggtgt cattccgctg ttatggccgc
     1021 gtttgtctca ttccacgcct gacactcagt tccgggtagg cagttcgctc caagctggac
     1081 tgtatgcacg aaccccccgt tcagtccgac cgctgcgcct tatccggtaa ctatcgtctt
     1141 gagtccaacc cggaaagaca tgcaaaagca ccactggcag cagccactgg taattgattt
     1201 agaggagtta gtcttgaagt catgcgccgg ttaaggctaa actgaaagga caagttttgg
     1261 tgactgcgct cctccaagcc agttacctcg gttcaaagag ttggtagctc agagaacctt
     1321 cgaaaaaccg ccctgcaagg cggttttttc gttttcagag caagagatta cgcgcagacc
     1381 aaaacgatct caagaagatc atcttattaa tcagataaaa tatttctaga tttcagtgca
     1441 atttatctct tcaaatgtag cacctgaagt cagccccata cgatataagt tgtaattctc
     1501 atgtttgaca gcttatcatc gataagcttt aatgcggtag tttatcacag ttaaattgct
     1561 aacgcagtca ggcaccgtgt atgaaatcta acaatgcgct catcgtcatc ctcggcaccg
     1621 tcaccctgga tgctgtaggc ataggcttgg ttatgccggt actgccgggc ctcttgcggg
     1681 atatcgtcca ttccgacagc atcgccagtc actatggcgt gctgctagcg ctatatgcgt
     1741 tgatgcaatt tctatgcgca cccgttctcg gagcactgtc cgaccgcttt ggccgccgcc
     1801 cagtcctgct cgcttcgcta cttggagcca ctatcgacta cgcgatcatg gcgaccacac
     1861 ccgtcctgtg gatcctctac gccggacgca tcgtggccgg catcaccggc gccacaggtg
     1921 cggttgctgg cgcctatatc gccgacatca ccgatgggga agatcgggct cgccacttcg
     1981 ggctcatgag cgcttgtttc ggcgtgggta tggtggcagg ccccgtggcc gggggactgt
     2041 tgggcgccat ctccttgcat gcaccattcc ttgcggcggc ggtgctcaac ggcctcaacc
     2101 tactactggg ctgcttccta atgcaggagt cgcataaggg agagcgtcga ccgatgccct
     2161 tgagagcctt caacccagtc agctccttcc ggtgggcgcg gggcatgact atcgtcgccg
     2221 cacttatgac tgtcttcttt atcatgcaac tcgtaggaca ggtgccggca gcgctctggg
     2281 tcattttcgg cgaggaccgc tttcgctgga gcgcgacgat gatcggcctg tcgcttgcgg
     2341 tattcggaat cttgcacgcc ctcgctcaag ccttcgtcac tggtcccgcc accaaacgtt
     2401 tcggcgagaa gcaggccatt atcgccggca tggcggccga cgcgctgggc tacgtcttgc
     2461 tggcgttcgc gacgcgaggc tggatggcct tccccattat gattcttctc gcttccggcg
     2521 gcatcgggat gcccgcgttg caggccatgc tgtccaggca ggtagatgac gaccatcagg
     2581 gacagcttca aggatcgctc gcggctctta ccagcctaac ttcgatcatt ggaccgctga
     2641 tcgtcacggc gatttatgcc gcctcggcga gcacatggaa cgggttggca tggattgtag
     2701 gcgccgccct ataccttgtc tgcctccccg cgttgcgtcg cggtgcatgg agccgggcca
     2761 cctcgacctg aatggaagcc ggcggcacct cgctaacgga ttcaccactc caagaattgg
     2821 agccaatcaa ttcttgcgga gaactgtgaa tgcgcaaacc aacccttggc agaacatatc
     2881 catcgcgtcc gccatctcca gcagccgcac gcggcgcatc tcgggcagcg ttgggtcctg
     2941 gccacgggtg cgcatgatcg tgctcctgtc gttgaggacc cggctaggct ggcggggttg
     3001 ccttactggt tagcagaatg aatcaccgat acgcgagcga acgtgaagcg actgctgctg
     3061 caaaacgtct gcgacctgag caacaacatg aatggtcttc ggtttccgtg tttcgtaaag
     3121 tctggaaacg cggaagtccc ctacgtgctg ctgaagttgc ccgcaacaga gagtggaacc
     3181 aaccggtgat accacgatac tatgactgag agtcaacgcc atgagcggcc tcatttctta
     3241 ttctgagtta caacagtccg caccgctgtc cggtagctcc ttccggtggg cgcggggcat
     3301 gactatcgtc gccgcactta tgactgtctt ctttatcatg caactcgtag gacaggtgcc
     3361 ggcagcgccc aacagtcccc cggccacggg gcctgccacc atacccacgc cgaaacaagc
     3421 gccctgcacc attatgttcc ggatctgcat cgcaggatgc tgctggctac cctgtggaac
     3481 acctacatct gtattaacga agcgctaacc gtttttatca ggctctggga ggcagaataa
     3541 atgatcatat cgtcaattat tacctccacg gggagagcct gagcaaactg gcctcaggca
     3601 tttgagaagc acacggtcac actgcttccg gtagtcaata aaccggtaaa ccagcaatag
     3661 acataagcgg ctatttaacg accctgccct gaaccgacga ccgggtcgaa tttgctttcg
     3721 aatttctgcc attcatccgc ttattatcac ttattcaggc gtagcaccag gcgtttaagg
     3781 gcaccaataa ctgccttaaa aaaattacgc cccgccctgc cactcatcgc agtactgttg
     3841 taattcatta agcattctgc cgacatggaa gccatcacag acggcatgat gaacctgaat
     3901 cgccagcggc atcagcacct tgtcgccttg cgtataatat ttgcccatgg tgaaaacggg
     3961 ggcgaagaag ttgtccatat tggccacgtt taaatcaaaa ctggtgaaac tcacccaggg
     4021 attggctgag acgaaaaaca tattctcaat aaacccttta gggaaatagg ccaggttttc
     4081 accgtaacac gccacatctt gcgaatatat gtgtagaaac tgccggaaat cgtcgtggta
     4141 ttcactccag agcgatgaaa acgtttcagt ttgctcatgg aaaacggtgt aacaagggtg
     4201 aacactatcc catatcacca gctcaccgtc tttcattgcc atacgcagtc cttctgactc
     4261 cgctttcttt tccttcttac agagccttgg tacccctcca tgccttctgc ttaagggtca
     4321 ctccagggga aaccaaccct gcacctgtgc gctgtagtgg ctgcccaccc ttccgcgggt
     4381 ccctgggaag gaaggggtta cgcaagttgt aggataggtg gcctctagcc atgaagccta
     4441 agccataggc actgcggctg cgcgctgact tgcggcgctt tagcctggaa ggagttaagg
     4501 cattcagagc actgcggctg cgcactgcgg ctgggggagc tgtccatggt tctggccgcc
     4561 tcgcgccctc ctccgggccg ggtcgacccg cctccactgc agtgctgcag cctgcaggtg
     4621 ggggagggga ggctccgggc atgcgctctg cagaggcctc tggcctcttc tccactgcgg
     4681 agaaatcaag taggtggtct acactactga ccactctcct aaccctaccc taagacccag
     4741 ggcctactca ccctccagtt attggactct ggcccatagt ctaggcccct gaatttatct
     4801 cttcagaacc ataacccgtc tccatccaca aggctttttg ttcctcattt ctttcttctc
     4861 cttagcctga acccagtaaa gccttacccc ttccgcttcc caacatcctt gaactgcccc
     4921 ccctccccgt ctctgtttgc agtgggatac tgacaatgag gtccttagat cctagccatt
     4981 ctctgacccc ctcatccttg ccccacacta actgatcacc gtaccctagt aacagctcgg
     5041 atctcactgt gttctaggca ttcagccaag cactgttttt ggaagcaagc cctctgtaca
     5101 ctcaccaaat cttcataaca attccattaa aaaacaaaat acagattcag aaagcttaac
     5161 ccttgctcca atttgaccaa ttcaaaccca ggtttttgag ccgggcttag tggcctgtgt
     5221 aaaggcgcat aacgatacca cgatatcaac aagtttgtac aaaaaagcag gctggcgccg
     5281 gaaccgaagt tcctattccg aagttcctat tctctagaaa gtataggaac ttcgaaccct
     5341 ttcccacacc accctccaca cttgccccaa acactgccaa ctatgtagga ggaaggggtt
     5401 gggactaaca gaagaacccg ttgtggggaa gctgttggga gggtcacttt atgttcttgc
     5461 ccaaggtcag ttgggtggcc tgcttctgat gaggtggtcc caaggtctgg ggtagaaggt
     5521 gagagggaca ggccaccaag gtcagccccc cccccctatc ccataggagc caggtccctc
     5581 tcctggacag gaagactgaa ggggagatgc cagagactca gtgaagcctg gggtacccta
     5641 ttggagtcct tcaaggaaac aaacttggcc tcaccaggcc tcagccttgg ctcctcctgg
     5701 gaactctact gcccttggga tccccttgta gttgtgggtt acataggaag ggggacggga
     5761 ttccccttga ctggctagcc tactcttttc ttcagtcttc tccatctcct ctcacctgtc
     5821 tctcgaccct ttccctagga tagacttgga aaaagataag gggagaaaac aaatgcaaac
     5881 gaggccagaa agattttggc tgggcattcc ttccgctagc ttttattggg atcccctagt
     5941 ttgtgatagg ccttttagct acatctgcca atccatctca ttttcacaca cacacacacc
     6001 actttccttc tggtcagtgg gcacatgtcc agcctcaagt ttatatcacc acccccaatg
     6061 cccaacactt gtatggcctt gggcgggtca tccccccccc cacccccagt atctgcaacc
     6121 tcaagctagc ttgggtgcgt tggttgtgga taagtagcta gactccagca accagtaacc
     6181 tctgcccttt ctcctccatg acaaccaggt cccaggtccc gaaaaccaaa gaagaagaac
     6241 cctaacaaag aggacaagcg gcctcgcaca gccttcactg ctgagcagct ccagaggctc
     6301 aaggctgagt ttcagaccaa caggtacctg acagagcagc ggcgccagag tctggcacag
     6361 gagctcggta cccggaagat ctggactcta gagaattccg cccctctccc tccccccccc
     6421 ctaacgttac tggccgaagc cgcttggaat aaggccggtg tgcgtttgtc tatatgttat
     6481 tttccaccat attgccgtct tttggcaatg tgagggcccg gaaacctggc cctgtcttct
     6541 tgacgagcat tcctaggggt ctttcccctc tcgccaaagg aatgcaaggt ctgttgaatg
     6601 tcgtgaagga agcagttcct ctggaagctt cttgaagaca aacaacgtct gtagcgaccc
     6661 tttgcaggca gcggaacccc ccacctggcg acaggtgcct ctgcggccaa aagccacgtg
     6721 tataagatac acctgcaaag gcggcacaac cccagtgcca cgttgtgagt tggatagttg
     6781 tggaaagagt caaatggctc tcctcaagcg tattcaacaa ggggctgaag gatgcccaga
     6841 aggtacccca ttgtatggga tctgatctgg ggcctcggtg cacatgcttt acatgtgttt
     6901 agtcgaggtt aaaaaacgtc taggcccccc gaaccacggg gacgtggttt tcctttgaaa
     6961 aacacgatga taagcttgcc acaaccatgg aagatcccgt cgttttacaa cgtcgtgact
     7021 gggaaaaccc tggcgttacc caacttaatc gccttgcagc acatccccct ttcgccagct
     7081 ggcgtaatag cgaagaggcc cgcaccgatc gcccttccca acagttgcgc agcctgaatg
     7141 gcgaatggcg ctttgcctgg tttccggcac cagaagcggt gccggaaagc tggctggagt
     7201 gcgatcttcc tgaggccgat actgtcgtcg tcccctcaaa ctggcagatg cacggttacg
     7261 atgcgcccat ctacaccaac gtgacctatc ccattacggt caatccgccg tttgttccca
     7321 cggagaatcc gacgggttgt tactcgctca catttaatgt tgatgaaagc tggctacagg
     7381 aaggccagac gcgaattatt tttgatggcg ttaactcggc gtttcatctg tggtgcaacg
     7441 ggcgctgggt cggttacggc caggacagtc gtttgccgtc tgaatttgac ctgagcgcat
     7501 ttttacgcgc cggagaaaac cgcctcgcgg tgatggtgct gcgctggagt gacggcagtt
     7561 atctggaaga tcaggatatg tggcggatga gcggcatttt ccgtgacgtc tcgttgctgc
     7621 ataaaccgac tacacaaatc agcgatttcc atgttgccac tcgctttaat gatgatttca
     7681 gccgcgctgt actggaggct gaagttcaga tgtgcggcga gttgcgtgac tacctacggg
     7741 taacagtttc tttatggcag ggtgaaacgc aggtcgccag cggcaccgcg cctttcggcg
     7801 gtgaaattat cgatgagcgt ggtggttatg ccgatcgcgt cacactacgt ctgaacgtcg
     7861 aaaacccgaa actgtggagc gccgaaatcc cgaatctcta tcgtgcggtg gttgaactgc
     7921 acaccgccga cggcacgctg attgaagcag aagcctgcga tgtcggtttc cgcgaggtgc
     7981 ggattgaaaa tggtctgctg ctgctgaacg gcaagccgtt gctgattcga ggcgttaacc
     8041 gtcacgagca tcatcctctg catggtcagg tcatggatga gcagacgatg gtgcaggata
     8101 tcctgctgat gaagcagaac aactttaacg ccgtgcgctg ttcgcattat ccgaaccatc
     8161 cgctgtggta cacgctgtgc gaccgctacg gcctgtatgt ggtggatgaa gccaatattg
     8221 aaacccacgg catggtgcca atgaatcgtc tgaccgatga tccgcgctgg ctaccggcga
     8281 tgagcgaacg cgtaacgcga atggtgcagc gcgatcgtaa tcacccgagt gtgatcatct
     8341 ggtcgctggg gaatgaatca ggccacggcg ctaatcacga cgcgctgtat cgctggatca
     8401 aatctgtcga tccttcccgc ccggtgcagt atgaaggcgg cggagccgac accacggcca
     8461 ccgatattat ttgcccgatg tacgcgcgcg tggatgaaga ccagcccttc ccggctgtgc
     8521 cgaaatggtc catcaaaaaa tggctttcgc tacctggaga gacgcgcccg ctgatccttt
     8581 gcgaatacgc ccacgcgatg ggtaacagtc ttggcggttt cgctaaatac tggcaggcgt
     8641 ttcgtcagta tccccgttta cagggcggct tcgtctggga ctgggtggat cagtcgctga
     8701 ttaaatatga tgaaaacggc aacccgtggt cggcttacgg cggtgatttt ggcgatacgc
     8761 cgaacgatcg ccagttctgt atgaacggtc tggtctttgc cgaccgcacg ccgcatccag
     8821 cgctgacgga agcaaaacac cagcagcagt ttttccagtt ccgtttatcc gggcaaacca
     8881 tcgaagtgac cagcgaatac ctgttccgtc atagcgataa cgagctcctg cactggatgg
     8941 tggcgctgga tggtaagccg ctggcaagcg gtgaagtgcc tctggatgtc gctccacaag
     9001 gtaaacagtt gattgaactg cctgaactac cgcagccgga gagcgccggg caactctggc
     9061 tcacagtacg cgtagtgcaa ccgaacgcga ccgcatggtc agaagccggg cacatcagcg
     9121 cctggcagca gtggcgtctg gcggaaaacc tcagtgtgac gctccccgcc gcgtcccacg
     9181 ccatcccgca tctgaccacc agcgaaatgg atttttgcat cgagctgggt aataagcgtt
     9241 ggcaatttaa ccgccagtca ggctttcttt cacagatgtg gattggcgat aaaaaacaac
     9301 tgctgacgcc gctgcgcgat cagttcaccc gtgcaccgct ggataacgac attggcgtaa
     9361 gtgaagcgac ccgcattgac cctaacgcct gggtcgaacg ctggaaggcg gcgggccatt
     9421 accaggccga agcagcgttg ttgcagtgca cggcagatac acttgctgat gcggtgctga
     9481 ttacgaccgc tcacgcgtgg cagcatcagg ggaaaacctt atttatcagc cggaaaacct
     9541 accggattga tggtagtggt caaatggcga ttaccgttga tgttgaagtg gcgagcgata
     9601 caccgcatcc ggcgcggatt ggcctgaact gccagctggc gcaggtagca gagcgggtaa
     9661 actggctcgg attagggccg caagaaaact atcccgaccg ccttactgcc gcctgttttg
     9721 accgctggga tctgccattg tcagacatgt ataccccgta cgtcttcccg agcgaaaacg
     9781 gtctgcgctg cgggacgcgc gaattgaatt atggcccaca ccagtggcgc ggcgacttcc
     9841 agttcaacat cagccgctac agtcaacagc aactgatgga aaccagccat cgccatctgc
     9901 tgcacgcgga agaaggcaca tggctgaata tcgacggttt ccatatgggg attggtggcg
     9961 acgactcctg gagcccgtca gtatcggcgg aattccagct gagcgccggt cgctaccatt
    10021 accagttggt ctggtgtcaa aaataataat aaccgggcag gggggatcta agctctagat
    10081 aagtaatgat cataatcagc catatcacat ctgtagaggt tttacttgct ttaaaaaacc
    10141 tcccacacct ccccctgaac ctgaaacata aaatgaatgc aattgttgtt gttaacttgt
    10201 ttattgcagc ttataatggt tacaaataaa gcaatagcat cacaaatttc acaaataaag
    10261 catttttttc actgcattct agttgtggtt tgtccaaact catcaatgta tcttatcatg
    10321 tctggatccg gaataacttc gtatagcata cattatacga agttatgttt aaacggcgcg
    10381 ccccggaatt cgccttctgc aggagcgtac agaacccagg gccctggcac ccgtgcagac
    10441 cctggcccac cccacctggg cgctcagtgc ccaagagatg tccacaccta ggatgtcccg
    10501 cggtgggtgg ggggcccgag agacgggcag gccgggggca ggcctggcca tgcggggccg
    10561 aaccgggcac tgcccagcgt gggcgcgggg gccacggcgc gcgcccccag cccccgggcc
    10621 cagcacccca aggcggccaa cgccaaaact ctccctcctc ctcttcctca atctcgctct
    10681 cgctcttttt ttttttcgca aaaggagggg agagggggta aaaaaatgct gcactgtgcg
    10741 gcgaagccgg tgagtgagcg gcgcggggcc aatcagcgtg cgccgttccg aaagttgcct
    10801 tttatggctc gagcggccgc ggcggcgccc tataaaaccc agcggcgcga cgcgccacca
    10861 ccgccgagac cgcgtccgcc ccgcgagcac agagcctcgc ctttgccgat cctctagagt
    10921 cgagatccgc cgccaccatg attgaacaag atggattgca cgcaggttct ccggccgctt
    10981 gggtggagag gctattcggc tatgactggg cacaacagac aatcggctgc tctgatgccg
    11041 ccgtgttccg gctgtcagcg caggggcgcc cggttctttt tgtcaagacc gacctgtccg
    11101 gtgccctgaa tgaactgcag gacgaggcag cgcggctatc gtggctggcc acgacgggcg
    11161 ttccttgcgc agctgtgctc gacgttgtca ctgaagcggg aagggactgg ctgctattgg
    11221 gcgaagtgcc ggggcaggat ctcctgtcat ctcaccttgc tcctgccgag aaagtatcca
    11281 tcatggctga tgcaatgcgg cggctgcata cgcttgatcc ggctacctgc ccattcgacc
    11341 accaagcgaa acatcgcatc gagcgagcac gtactcggat ggaagccggt cttgtcgatc
    11401 aggatgatct ggacgaagag catcaggggc tcgcgccagc cgaactgttc gccaggctca
    11461 aggcgcgcat gcccgacggc gaggatctcg tcgtgaccca tggcgatgcc tgcttgccga
    11521 atatcatggt ggaaaatggc cgcttttctg gattcatcga ctgtggccgg ctgggtgtgg
    11581 cggaccgcta tcaggacata gcgttggcta cccgtgatat tgctgaagag cttggcggcg
    11641 aatgggctga ccgcttcctc gtgctttacg gtatcgccgc tcccgattcg cagcgcatcg
    11701 ccttctatcg ccttcttgac gagttcttct gagcgggact ctggggttcg aaatgaccga
    11761 ccaagcgacg cccaacctgc catcacgaga tttcgattcc accgccgcct tctatgaaag
    11821 gttgggcttc ggaatcgttt tccgggacgc cggctggatg atcctccagc gcggggatct
    11881 catgctggag ttcttcgccc accccccgga tctaagctct agataagtaa tgatcataat
    11941 cagccatatc acatctgtag aggttttact tgctttaaaa aacctcccac acctccccct
    12001 gaacctgaaa cataaaatga atgcaattgt tgttgttaac ttgtttattg cagcttataa
    12061 tggttacaaa taaagcaata gcatcacaaa tttcacaaat aaagcatttt tttcactgca
    12121 ttctagttgt ggtttgtcca aactcatcaa tgtatcttat catgtctgga tccgggggta
    12181 ccgcgtcgag aagttcctat tccgaagttc ctattctcta gaaagtatag gaacttcgtc
    12241 gagataactt cgtatagcat acattatacg aagttatgtc gagatatcta gacccagctt
    12301 tcttgtacaa agtggttgat atctctatag tcgcagtagg cggatgtcgc cacctgccct
    12361 ctcccttccc cagctccagg ctgagaacca aacctctgag acatgggcag tgttgtattc
    12421 tttctcatcc ccacctgaga gtagaatatt tgaatccttc tggggaaccc tgatacagaa
    12481 cccagaaagg gctctttccc tgggtcactg tggcaagctc ctgccctgag cctctgttcc
    12541 tgtctcagaa ctgattgcta gaagtggcgg aagcattaaa tgggaacgct tggattcttg
    12601 taggatttgg gtcctgaagt ggggaccgtg aggccaccac caagttcttt agaagccagt
    12661 gatacaaaca agtcagtcac ccccattctc tttcccgtcc ccctgcagta tgtggccttc
    12721 gcctccctat tctttatcct catctccatc accaccttct gcctggagac acacgagggc
    12781 ttcatccaca tcagcaacaa gacggtgacg caggcctccc caatccctgg ggctcccccg
    12841 gagaatatca ccaacgtgga ggtggagacg gaacccttct tgacctacgt ggaaggcgtg
    12901 tgtgtggtct ggttcacctt tgagtttctc atgcgggtca ccttctgccc agataaggtg
    12961 gagtttctca aaagcagcct gaacatcatc gactgcgtgg ccatcttgcc cttctacttg
    13021 gaagtgggcc tgtcaggtct cagctccaaa gctgccaagg acgtgctggg cttcctgcgt
    13081 gtcgtccgct tcgtgcgcat ccttcgtatc ttcaagctga cccgtcactt cgtggggctg
    13141 cgtgtgctgg gccacacgct ccgggccagc accaacgaat tcttgttact catcatcttc
    13201 ctggctctgg gggtcctcat ctttgccacc atgatctact atgccgaacg catcggggct
    13261 gatcctgacg acatcctggg ctccaaccac acctacttca agaacatccc catcggcttc
    13321 tggtgggctg tggtcaccat gacgacactg ggctatggag acatgtatcc caagacgtgg
    13381 tctgggatgc tggttggggc actgtgtgcc ctggctggtg tgctgaccat tgccatgccc
    13441 gtgcctgtca ttgtcaacaa cttcggcatg tactattcac tggctatggc caagcagaaa
    13501 ttgccaaaga agaaaaacaa acatattccc aggcccccgc agcctggctc acccaactac
    13561 tgcaagcctg accccccgcc tccaccccca ccacaccccc accacggcag cggtggcata
    13621 agcccaccgc cgcccatcac ccctccttcc atgggggtga atgtggccgg ggcctaccca
    13681 cctggacccc acacacaccc cgggctgctc aggggtggtg ctgggggcct gggaatcatg
    13741 ggattgcctc ctctgccagc ccctggtgag ccctgcccat tggctcaaga agaggtgatt
    13801 gaaaccaaca gggcaggtga ggctggggcc aggactggag gtgtggggag atctgggggg
    13861 aaggtggcag ggttggaggg gatgcagggg cagggtttct taggttcagg cagagtaggg
    13921 tgggaagcaa cagcagacag aaaggacaag tggctagaag gctggagggg aggcacaaag
    13981 agccacagaa acaggattcc acgtacaaga gcttggagat ggcgcaacgc aattaatgat
    14041 aacttcgtat agcatacatt atacgaagtt atggtctgag ctcgccatca gttcaaggag
    14101 cagcagagtg aggatctttg gagaaagaga ttcagaaacc caggtgtgat ggtgcatgcc
    14161 ttgcatcctt tggaggtact tggtacctcc cgcacttgga gatagaggca ggaggatgag
    14221 gagttcacag ctagcctgag ttacatctac ctgtctgaga aatcatgggg ggggggggag
    14281 aaaaaaaaga aaagaagtta gaacaaaagt ggagaggaga gagggagaga cgggcttggt
    14341 ggcattcccc tgtagttcca acactgggga ggctgaggca ggagggtcaa cacatgtttg
    14401 aggctatctt gggctacata catacaaaca aaagatttga gtggcttcct gagctactag
    14461 ttcacgtcgg ttcttagaga tgctcctgta tctatttgag aaggcaaggg aagagaggga
    14521 gagatagaaa gaaaaaagaa aaagaaatga gagccaggcg tggtgcctgt aattacagga
    14581 tggaagagga agagacagga tcaggagttc aaggtcagtc taagttacag gagaccttgt
    14641 ctcaaaaaga aaggggctca gtgtaaaaca cagccggcct catgcgacta ctaggaaggc
    14701 tggaggcagg cctggctacc atcacagttt gtgactgtgg ccggggtggg ggtggggggg
    14761 aacaggcact caagagaggg agacaagtgg agtcaggcag cctggaggtt agaggtcagg
    14821 ctccgcctac aggaaggcaa gagggagaca caggccaagg ccagcagagt cagggtgcag
    14881 ggctgccagg cagggtctgc agagggcagc gggggacact ggggatctca gagagttctt
    14941 agaagagaag aggcagccag gtctggttga gcacacctgt tatcccagca tttgggaagc
    15001 tgaggcagga ctgtgagttc agagctagcc tggactatag agtgagattt gtcttaaatt
    15061 tttttttttt taaaaataag acaggccagg aagaggaggg aggagaggag aaaactagca
    15121 gttgcgcctg atttctcggg ttgtgtgtgt cctgggggac tctgtttttt gcaggcagtg
    15181 acttgggtgt cctggaggaa ggaggtgagt gcccccccac ccccaccgcc ttaagtaggt
    15241 caagaaaatg agctagtctg cctggccccc catcttgctc ccttagccac tgacccagtt
    15301 ttctatccat taaaaat
//
