# Supplementary material for: CRISPR-Cas9 enables conditional mutagenesis of challenging loci
Source: Sci Rep. 2016 Sep 1;6:32326. doi: 10.1038/srep32326 (PMC5007477; doi:10.1038/srep32326)
Supplement: Supplementary File 3 [file srep32326-s3.zip › gb/HEP01015_B02_vector.gb]

LOCUS       1014893#L1L2_Bact_P#pAYAC184        14335 bp    dna     circular UNK 
ACCESSION   unknown
SOURCE      Mus musculus
  ORGANISM  Mus musculus
            Eukaryota; Metazoa; Chordata; Craniata; Vertebrata; Euteleostomi;
            Mammalia; Eutheria; Euarchontoglires; Glires; Rodentia;
            Sciurognathi; Muroidea; Muridae; Murinae; Mus.
COMMENT     cassette: L1L2_Bact_P
COMMENT     design_id: 1014893
COMMENT     backbone: pAYAC184
COMMENT     transcript_id: ENSMUST00000091680
FEATURES             Location/Qualifiers
     source          1..4245
                     /mol_type="other DNA"
                     /dnas_title="pacyc184CleanwithGprimers"
                     /organism="Cloning vector pACYC184"
     gene            complement(1..4245)
                     /gene="cat"
     CDS             complement(1..4245)
                     /codon_start=1
                     /gene="cat"
                     /translation="MEKKITGYTTVDISQWHRKEHFEAFQSVAQCTYNQTVQLDITAF
                     LKTVKKNKHKFYPAFIHILARLMNAHPEFRMAMKDGELVIWDSVHPCYTVFHEQTETF
                     SSLWSEYHDDFRQFLHIYSQDVACYGENLAYFPKGFIENMFFVSANPWVSFTSFDLNV
                     ANMDNFFAPVFTMGKYYTQGDKVLMPLAIQVHHAVCDGFHVGRMLNELQQYCDEWQGG
                     A"
                     /product="chloramphenicol acetyltransferase"
                     /note="camR (confers resistance to chloramphenicol)"
                     /label="camR (confers resistance to chloramphenicol)"
     -10_signal      complement(286..291)
                     /note="cat promoter (counter-clockwise); CATATT"
                     /label="cat promoter (counter-clockwise); CATATT"
     -35_signal      complement(309..314)
                     /note="cat promoter (counter-clockwise); ACGTAA"
                     /label="cat promoter (counter-clockwise); ACGTAA"
     rep_origin      complement(848..1393)
                     /note="p15A origin of replication (clockwise) (RNAII -35
                     to RNA/DNA switch point)"
                     /label="p15A origin of replication (clockwise) (RNAII -35
     -35_signal      1505..1510
                     /note="tet promoter (clockwise); TTGACA"
                     /label="tet promoter (clockwise); TTGACA"
     -10_signal      1528..1533
                     /note="tet promoter (clockwise); TTTAAT; transcript start
                     1540"
                     /label="tet promoter (clockwise); TTTAAT; transcript start
     gene            1581..2771
                     /gene="tet"
     CDS             1581..2771
                     /codon_start=1
                     /gene="tet"
                     /translation="MKSNNALIVILGTVTLDAVGIGLVMPVLPGLLRDIVHSDSIASH
                     YGVLLALYALMQFLCAPVLGALSDRFGRRPVLLASLLGATIDYAIMATTPVLWILYAG
                     RIVAGITGATGAVAGAYIADITDGEDRARHFGLMSACFGVGMVAGPVAGGLLGAISLH
                     APFLAAAVLNGLNLLLGCFLMQESHKGERRPMPLRAFNPVSSFRWARGMTIVAALMTV
                     FFIMQLVGQVPAALWVIFGEDRFRWSATMIGLSLAVFGILHALAQAFVTGPATKRFGE
                     KQAIIAGMAADALGYVLLAFATRGWMAFPIMILLASGGIGMPALQAMLSRQVDDDHQG
                     QLQGSLAALTSLTSIIGPLIVTAIYAASASTWNGLAWIVGAALYLVCLPALRRGAWSR
                     ATST"
                     /product="tetracycline efflux protein, class C"
                     /note="tetR (confers resistance to tetracycline)"
                     /label="tetR (confers resistance to tetracycline)"
     misc_feature    complement(1473..1493)
                     /note="5' Gap primer"
                     /label="5' Gap primer"
     misc_feature    3805..3825
                     /note="3' Gap primer"
                     /label="3' Gap primer"
     misc_feature    1494..3804
                     /note="Not in Gap Backbone PCR"
                     /label="Not in Gap Backbone PCR"
     misc_feature    4246..5416
                     /note="5 arm"
                     /label="5 arm"
     misc_feature    5444..5468
                     /note="B1 Gateway"
                     /label="B1 Gateway"
     misc_feature    5481..5528
                     /note="Frt"
                     /label="Frt"
     intron          5529..6403
                     /note="mouse En2 intron"
                     /label="mouse En2 intron"
     misc_feature    6401..6403
                     /note="Splice Acceptor"
                     /label="Splice Acceptor"
     exon            6404..6576
                     /note="mouse En2 exon"
                     /label="mouse En2 exon"
     misc_feature    6588..7181
                     /note="ECMV IRES"
                     /label="ECMV IRES"
     gene            7182..10242
                     /gene="lacZ"
                     /note="lacZ"
                     /label="lacZ"
     misc_feature    10281..10524
                     /note="SV40 polyadenylation site"
                     /label="SV40 polyadenylation site"
     misc_feature    10528..10561
                     /note="loxP"
                     /label="loxP"
     promoter        10588..11107
                     /note="human beta actin promoter"
                     /label="human beta actin promoter"
     gene            11133..11927
                     /gene="NeoR"
                     /note="NeoR"
                     /label="NeoR"
     misc_feature    12127..12368
                     /note="SV40 polyadenylation site"
                     /label="SV40 polyadenylation site"
     misc_feature    12385..12432
                     /note="Frt"
                     /label="Frt"
     misc_feature    12439..12472
                     /note="loxP"
                     /label="loxP"
     misc_feature    6418..6495
                     /note="FCHK std_gpr"
                     /label="FCHK std_gpr"
     misc_feature    12488..12508
                     /note="B2 Gateway"
                     /label="B2 Gateway"
     misc_feature    5417..12538
                     /note="Synthetic Cassette"
                     /label="Synthetic Cassette"
     exon            12923..13101
                     /db_xref="ENSEMBL:ENSMUSE00000571412"
                     /type="targeted"
                     /rank="2"
                     /note="target exon 1 ENSMUSE00000571412"
     misc_feature    12539..13266
                     /note="Critical Region"
                     /label="Critical Region"
     misc_feature    13290..13323
                     /note="Downstream LoxP"
                     /label="Downstream LoxP"
     misc_feature    13267..13346
                     /note="synthetic loxP region"
                     /label="synthetic loxP region"
     exon            13880..13993
                     /db_xref="ENSEMBL:ENSMUSE00000571411"
                     /rank="3"
                     /note="ENSMUSE00000571411"
                     /label="ENSMUSE00000571411"
     misc_feature    13347..14335
                     /note="3 arm"
                     /label="3 arm"
ORIGIN      
        1 gaattccgga tgagcattca tcaggcgggc aagaatgtga ataaaggccg gataaaactt
       61 gtgcttattt ttctttacgg tctttaaaaa ggccgtaata tccagctgaa cggtctggtt
      121 ataggtacat tgagcaactg actgaaatgc ctcaaaatgt tctttacgat gccattggga
      181 tatatcaacg gtggtatatc cagtgatttt tttctccatt ttagcttcct tagctcctga
      241 aaatctcgat aactcaaaaa atacgcccgg tagtgatctt atttcattat ggtgaaagtt
      301 ggaacctctt acgtgccgat caacgtctca ttttcgccaa aagttggccc agggcttccc
      361 ggtatcaaca gggacaccag gatttattta ttctgcgaag tgatcttccg tcacaggtat
      421 ttattcggcg caaagtgcgt cgggtgatgc tgccaactta ctgatttagt gtatgatggt
      481 gtttttgagg tgctccagtg gcttctgttt ctatcagctg tccctcctgt tcagctactg
      541 acggggtggt gcgtaacggc aaaagcaccg ccggacatca gcgctagcgg agtgtatact
      601 ggcttactat gttggcactg atgagggtgt cagtgaagtg cttcatgtgg caggagaaaa
      661 aaggctgcac cggtgcgtca gcagaatatg tgatacagga tatattccgc ttcctcgctc
      721 actgactcgc tacgctcggt cgttcgactg cggcgagcgg aaatggctta cgaacggggc
      781 ggagatttcc tggaagatgc caggaagata cttaacaggg aagtgagagg gccgcggcaa
      841 agccgttttt ccataggctc cgcccccctg acaagcatca cgaaatctga cgctcaaatc
      901 agtggtggcg aaacccgaca ggactataaa gataccaggc gtttccccct ggcggctccc
      961 tcgtgcgctc tcctgttcct gcctttcggt ttaccggtgt cattccgctg ttatggccgc
     1021 gtttgtctca ttccacgcct gacactcagt tccgggtagg cagttcgctc caagctggac
     1081 tgtatgcacg aaccccccgt tcagtccgac cgctgcgcct tatccggtaa ctatcgtctt
     1141 gagtccaacc cggaaagaca tgcaaaagca ccactggcag cagccactgg taattgattt
     1201 agaggagtta gtcttgaagt catgcgccgg ttaaggctaa actgaaagga caagttttgg
     1261 tgactgcgct cctccaagcc agttacctcg gttcaaagag ttggtagctc agagaacctt
     1321 cgaaaaaccg ccctgcaagg cggttttttc gttttcagag caagagatta cgcgcagacc
     1381 aaaacgatct caagaagatc atcttattaa tcagataaaa tatttctaga tttcagtgca
     1441 atttatctct tcaaatgtag cacctgaagt cagccccata cgatataagt tgtaattctc
     1501 atgtttgaca gcttatcatc gataagcttt aatgcggtag tttatcacag ttaaattgct
     1561 aacgcagtca ggcaccgtgt atgaaatcta acaatgcgct catcgtcatc ctcggcaccg
     1621 tcaccctgga tgctgtaggc ataggcttgg ttatgccggt actgccgggc ctcttgcggg
     1681 atatcgtcca ttccgacagc atcgccagtc actatggcgt gctgctagcg ctatatgcgt
     1741 tgatgcaatt tctatgcgca cccgttctcg gagcactgtc cgaccgcttt ggccgccgcc
     1801 cagtcctgct cgcttcgcta cttggagcca ctatcgacta cgcgatcatg gcgaccacac
     1861 ccgtcctgtg gatcctctac gccggacgca tcgtggccgg catcaccggc gccacaggtg
     1921 cggttgctgg cgcctatatc gccgacatca ccgatgggga agatcgggct cgccacttcg
     1981 ggctcatgag cgcttgtttc ggcgtgggta tggtggcagg ccccgtggcc gggggactgt
     2041 tgggcgccat ctccttgcat gcaccattcc ttgcggcggc ggtgctcaac ggcctcaacc
     2101 tactactggg ctgcttccta atgcaggagt cgcataaggg agagcgtcga ccgatgccct
     2161 tgagagcctt caacccagtc agctccttcc ggtgggcgcg gggcatgact atcgtcgccg
     2221 cacttatgac tgtcttcttt atcatgcaac tcgtaggaca ggtgccggca gcgctctggg
     2281 tcattttcgg cgaggaccgc tttcgctgga gcgcgacgat gatcggcctg tcgcttgcgg
     2341 tattcggaat cttgcacgcc ctcgctcaag ccttcgtcac tggtcccgcc accaaacgtt
     2401 tcggcgagaa gcaggccatt atcgccggca tggcggccga cgcgctgggc tacgtcttgc
     2461 tggcgttcgc gacgcgaggc tggatggcct tccccattat gattcttctc gcttccggcg
     2521 gcatcgggat gcccgcgttg caggccatgc tgtccaggca ggtagatgac gaccatcagg
     2581 gacagcttca aggatcgctc gcggctctta ccagcctaac ttcgatcatt ggaccgctga
     2641 tcgtcacggc gatttatgcc gcctcggcga gcacatggaa cgggttggca tggattgtag
     2701 gcgccgccct ataccttgtc tgcctccccg cgttgcgtcg cggtgcatgg agccgggcca
     2761 cctcgacctg aatggaagcc ggcggcacct cgctaacgga ttcaccactc caagaattgg
     2821 agccaatcaa ttcttgcgga gaactgtgaa tgcgcaaacc aacccttggc agaacatatc
     2881 catcgcgtcc gccatctcca gcagccgcac gcggcgcatc tcgggcagcg ttgggtcctg
     2941 gccacgggtg cgcatgatcg tgctcctgtc gttgaggacc cggctaggct ggcggggttg
     3001 ccttactggt tagcagaatg aatcaccgat acgcgagcga acgtgaagcg actgctgctg
     3061 caaaacgtct gcgacctgag caacaacatg aatggtcttc ggtttccgtg tttcgtaaag
     3121 tctggaaacg cggaagtccc ctacgtgctg ctgaagttgc ccgcaacaga gagtggaacc
     3181 aaccggtgat accacgatac tatgactgag agtcaacgcc atgagcggcc tcatttctta
     3241 ttctgagtta caacagtccg caccgctgtc cggtagctcc ttccggtggg cgcggggcat
     3301 gactatcgtc gccgcactta tgactgtctt ctttatcatg caactcgtag gacaggtgcc
     3361 ggcagcgccc aacagtcccc cggccacggg gcctgccacc atacccacgc cgaaacaagc
     3421 gccctgcacc attatgttcc ggatctgcat cgcaggatgc tgctggctac cctgtggaac
     3481 acctacatct gtattaacga agcgctaacc gtttttatca ggctctggga ggcagaataa
     3541 atgatcatat cgtcaattat tacctccacg gggagagcct gagcaaactg gcctcaggca
     3601 tttgagaagc acacggtcac actgcttccg gtagtcaata aaccggtaaa ccagcaatag
     3661 acataagcgg ctatttaacg accctgccct gaaccgacga ccgggtcgaa tttgctttcg
     3721 aatttctgcc attcatccgc ttattatcac ttattcaggc gtagcaccag gcgtttaagg
     3781 gcaccaataa ctgccttaaa aaaattacgc cccgccctgc cactcatcgc agtactgttg
     3841 taattcatta agcattctgc cgacatggaa gccatcacag acggcatgat gaacctgaat
     3901 cgccagcggc atcagcacct tgtcgccttg cgtataatat ttgcccatgg tgaaaacggg
     3961 ggcgaagaag ttgtccatat tggccacgtt taaatcaaaa ctggtgaaac tcacccaggg
     4021 attggctgag acgaaaaaca tattctcaat aaacccttta gggaaatagg ccaggttttc
     4081 accgtaacac gccacatctt gcgaatatat gtgtagaaac tgccggaaat cgtcgtggta
     4141 ttcactccag agcgatgaaa acgtttcagt ttgctcatgg aaaacggtgt aacaagggtg
     4201 aacactatcc catatcacca gctcaccgtc tttcattgcc atacgcattg acctactcta
     4261 ccctcaagtg attgtaaagt tcaactgtac agaatgctca ttctgaatct tgggtagaag
     4321 agcaggccat ggtattattg tgaattagca aatccagcat acagtgccct ttcatgactg
     4381 gattgtcatc actcttacta ttaagcaata ggcaatcatg tgtttaattt tataaggcat
     4441 gaagatataa gacacaaata aagtgtgttg tcttagtcaa aatgtaaacc ctgaatgctg
     4501 agttagagac agtgtcatag ggaatcagag cattgaggat cagcataaat tcctaatagc
     4561 agactttctt tcagtggtga atgattttaa aaagacatgt cagaaggcca ttctagctat
     4621 tggccctgca ggttcatgtt ctctcataga cttagctgtg tgtgggcagc agctgtggtt
     4681 ctctggatga agactcaggg cctcagctgc atggatgtat tcaagtccaa agatttctcc
     4741 atgtcagagt aggattgaga caatatgtct ctgaatggag aagcacagag gagatgatgt
     4801 ccataaatta gtgaaggaag atgagtggtg aagagttgcc tgagaaggca aagaaaaaag
     4861 aaggtagatg cagagcccta gccttatgtc agagaataca gagaaaggga cagaaagatg
     4921 gattgtgatc aagtttccct gatgtagagg gatggaaatc aaaatcagac cctacttcac
     4981 aatttaaggc agcagaagag accaagtagt caaattcaag taaactggga tcaaataaaa
     5041 tatctagaga aaactaaagg gtgaaggtca ccaaagtgtt tgattttgct ggtgaagtgg
     5101 tgacagtgac aaaggaagtg aatgctgtgt ctaaatcctc cagcagatgg gacagaagaa
     5161 ccagaggcag aatgtcactt cagctgccac cactctctgc ttggttgggg atggagaggt
     5221 caaatggtag gaacagacac ttggtgggaa aataaaggag ccaaaacaaa tgacaaaaca
     5281 gagcaaatgc ataacttgac aaccactgag aagttaaaat tgaacaggga gagcttcaag
     5341 taggaagaat gggttgctga taaccatacg caaaggccgg aggctacact gaactgaaaa
     5401 tttttttgat aaaatgaagg cgcataacga taccacgata tcaacaagtt tgtacaaaaa
     5461 agcaggctgg cgccggaacc gaagttccta ttccgaagtt cctattctct agaaagtata
     5521 ggaacttcga accctttccc acaccaccct ccacacttgc cccaaacact gccaactatg
     5581 taggaggaag gggttgggac taacagaaga acccgttgtg gggaagctgt tgggagggtc
     5641 actttatgtt cttgcccaag gtcagttggg tggcctgctt ctgatgaggt ggtcccaagg
     5701 tctggggtag aaggtgagag ggacaggcca ccaaggtcag cccccccccc ctatcccata
     5761 ggagccaggt ccctctcctg gacaggaaga ctgaagggga gatgccagag actcagtgaa
     5821 gcctggggta ccctattgga gtccttcaag gaaacaaact tggcctcacc aggcctcagc
     5881 cttggctcct cctgggaact ctactgccct tgggatcccc ttgtagttgt gggttacata
     5941 ggaaggggga cgggattccc cttgactggc tagcctactc ttttcttcag tcttctccat
     6001 ctcctctcac ctgtctctcg accctttccc taggatagac ttggaaaaag ataaggggag
     6061 aaaacaaatg caaacgaggc cagaaagatt ttggctgggc attccttccg ctagctttta
     6121 ttgggatccc ctagtttgtg ataggccttt tagctacatc tgccaatcca tctcattttc
     6181 acacacacac acaccacttt ccttctggtc agtgggcaca tgtccagcct caagtttata
     6241 tcaccacccc caatgcccaa cacttgtatg gccttgggcg ggtcatcccc ccccccaccc
     6301 ccagtatctg caacctcaag ctagcttggg tgcgttggtt gtggataagt agctagactc
     6361 cagcaaccag taacctctgc cctttctcct ccatgacaac caggtcccag gtcccgaaaa
     6421 ccaaagaaga agaaccctaa caaagaggac aagcggcctc gcacagcctt cactgctgag
     6481 cagctccaga ggctcaaggc tgagtttcag accaacaggt acctgacaga gcagcggcgc
     6541 cagagtctgg cacaggagct cggtacccgg aagatctgga ctctagagaa ttccgcccct
     6601 ctccctcccc cccccctaac gttactggcc gaagccgctt ggaataaggc cggtgtgcgt
     6661 ttgtctatat gttattttcc accatattgc cgtcttttgg caatgtgagg gcccggaaac
     6721 ctggccctgt cttcttgacg agcattccta ggggtctttc ccctctcgcc aaaggaatgc
     6781 aaggtctgtt gaatgtcgtg aaggaagcag ttcctctgga agcttcttga agacaaacaa
     6841 cgtctgtagc gaccctttgc aggcagcgga accccccacc tggcgacagg tgcctctgcg
     6901 gccaaaagcc acgtgtataa gatacacctg caaaggcggc acaaccccag tgccacgttg
     6961 tgagttggat agttgtggaa agagtcaaat ggctctcctc aagcgtattc aacaaggggc
     7021 tgaaggatgc ccagaaggta ccccattgta tgggatctga tctggggcct cggtgcacat
     7081 gctttacatg tgtttagtcg aggttaaaaa acgtctaggc cccccgaacc acggggacgt
     7141 ggttttcctt tgaaaaacac gatgataagc ttgccacaac catggaagat cccgtcgttt
     7201 tacaacgtcg tgactgggaa aaccctggcg ttacccaact taatcgcctt gcagcacatc
     7261 cccctttcgc cagctggcgt aatagcgaag aggcccgcac cgatcgccct tcccaacagt
     7321 tgcgcagcct gaatggcgaa tggcgctttg cctggtttcc ggcaccagaa gcggtgccgg
     7381 aaagctggct ggagtgcgat cttcctgagg ccgatactgt cgtcgtcccc tcaaactggc
     7441 agatgcacgg ttacgatgcg cccatctaca ccaacgtgac ctatcccatt acggtcaatc
     7501 cgccgtttgt tcccacggag aatccgacgg gttgttactc gctcacattt aatgttgatg
     7561 aaagctggct acaggaaggc cagacgcgaa ttatttttga tggcgttaac tcggcgtttc
     7621 atctgtggtg caacgggcgc tgggtcggtt acggccagga cagtcgtttg ccgtctgaat
     7681 ttgacctgag cgcattttta cgcgccggag aaaaccgcct cgcggtgatg gtgctgcgct
     7741 ggagtgacgg cagttatctg gaagatcagg atatgtggcg gatgagcggc attttccgtg
     7801 acgtctcgtt gctgcataaa ccgactacac aaatcagcga tttccatgtt gccactcgct
     7861 ttaatgatga tttcagccgc gctgtactgg aggctgaagt tcagatgtgc ggcgagttgc
     7921 gtgactacct acgggtaaca gtttctttat ggcagggtga aacgcaggtc gccagcggca
     7981 ccgcgccttt cggcggtgaa attatcgatg agcgtggtgg ttatgccgat cgcgtcacac
     8041 tacgtctgaa cgtcgaaaac ccgaaactgt ggagcgccga aatcccgaat ctctatcgtg
     8101 cggtggttga actgcacacc gccgacggca cgctgattga agcagaagcc tgcgatgtcg
     8161 gtttccgcga ggtgcggatt gaaaatggtc tgctgctgct gaacggcaag ccgttgctga
     8221 ttcgaggcgt taaccgtcac gagcatcatc ctctgcatgg tcaggtcatg gatgagcaga
     8281 cgatggtgca ggatatcctg ctgatgaagc agaacaactt taacgccgtg cgctgttcgc
     8341 attatccgaa ccatccgctg tggtacacgc tgtgcgaccg ctacggcctg tatgtggtgg
     8401 atgaagccaa tattgaaacc cacggcatgg tgccaatgaa tcgtctgacc gatgatccgc
     8461 gctggctacc ggcgatgagc gaacgcgtaa cgcgaatggt gcagcgcgat cgtaatcacc
     8521 cgagtgtgat catctggtcg ctggggaatg aatcaggcca cggcgctaat cacgacgcgc
     8581 tgtatcgctg gatcaaatct gtcgatcctt cccgcccggt gcagtatgaa ggcggcggag
     8641 ccgacaccac ggccaccgat attatttgcc cgatgtacgc gcgcgtggat gaagaccagc
     8701 ccttcccggc tgtgccgaaa tggtccatca aaaaatggct ttcgctacct ggagagacgc
     8761 gcccgctgat cctttgcgaa tacgcccacg cgatgggtaa cagtcttggc ggtttcgcta
     8821 aatactggca ggcgtttcgt cagtatcccc gtttacaggg cggcttcgtc tgggactggg
     8881 tggatcagtc gctgattaaa tatgatgaaa acggcaaccc gtggtcggct tacggcggtg
     8941 attttggcga tacgccgaac gatcgccagt tctgtatgaa cggtctggtc tttgccgacc
     9001 gcacgccgca tccagcgctg acggaagcaa aacaccagca gcagtttttc cagttccgtt
     9061 tatccgggca aaccatcgaa gtgaccagcg aatacctgtt ccgtcatagc gataacgagc
     9121 tcctgcactg gatggtggcg ctggatggta agccgctggc aagcggtgaa gtgcctctgg
     9181 atgtcgctcc acaaggtaaa cagttgattg aactgcctga actaccgcag ccggagagcg
     9241 ccgggcaact ctggctcaca gtacgcgtag tgcaaccgaa cgcgaccgca tggtcagaag
     9301 ccgggcacat cagcgcctgg cagcagtggc gtctggcgga aaacctcagt gtgacgctcc
     9361 ccgccgcgtc ccacgccatc ccgcatctga ccaccagcga aatggatttt tgcatcgagc
     9421 tgggtaataa gcgttggcaa tttaaccgcc agtcaggctt tctttcacag atgtggattg
     9481 gcgataaaaa acaactgctg acgccgctgc gcgatcagtt cacccgtgca ccgctggata
     9541 acgacattgg cgtaagtgaa gcgacccgca ttgaccctaa cgcctgggtc gaacgctgga
     9601 aggcggcggg ccattaccag gccgaagcag cgttgttgca gtgcacggca gatacacttg
     9661 ctgatgcggt gctgattacg accgctcacg cgtggcagca tcaggggaaa accttattta
     9721 tcagccggaa aacctaccgg attgatggta gtggtcaaat ggcgattacc gttgatgttg
     9781 aagtggcgag cgatacaccg catccggcgc ggattggcct gaactgccag ctggcgcagg
     9841 tagcagagcg ggtaaactgg ctcggattag ggccgcaaga aaactatccc gaccgcctta
     9901 ctgccgcctg ttttgaccgc tgggatctgc cattgtcaga catgtatacc ccgtacgtct
     9961 tcccgagcga aaacggtctg cgctgcggga cgcgcgaatt gaattatggc ccacaccagt
    10021 ggcgcggcga cttccagttc aacatcagcc gctacagtca acagcaactg atggaaacca
    10081 gccatcgcca tctgctgcac gcggaagaag gcacatggct gaatatcgac ggtttccata
    10141 tggggattgg tggcgacgac tcctggagcc cgtcagtatc ggcggaattc cagctgagcg
    10201 ccggtcgcta ccattaccag ttggtctggt gtcaaaaata ataataaccg ggcagggggg
    10261 atctaagctc tagataagta atgatcataa tcagccatat cacatctgta gaggttttac
    10321 ttgctttaaa aaacctccca cacctccccc tgaacctgaa acataaaatg aatgcaattg
    10381 ttgttgttaa cttgtttatt gcagcttata atggttacaa ataaagcaat agcatcacaa
    10441 atttcacaaa taaagcattt ttttcactgc attctagttg tggtttgtcc aaactcatca
    10501 atgtatctta tcatgtctgg atccggaata acttcgtata gcatacatta tacgaagtta
    10561 tgtttaaacg gcgcgccccg gaattcgcct tctgcaggag cgtacagaac ccagggccct
    10621 ggcacccgtg cagaccctgg cccaccccac ctgggcgctc agtgcccaag agatgtccac
    10681 acctaggatg tcccgcggtg ggtggggggc ccgagagacg ggcaggccgg gggcaggcct
    10741 ggccatgcgg ggccgaaccg ggcactgccc agcgtgggcg cgggggccac ggcgcgcgcc
    10801 cccagccccc gggcccagca ccccaaggcg gccaacgcca aaactctccc tcctcctctt
    10861 cctcaatctc gctctcgctc tttttttttt tcgcaaaagg aggggagagg gggtaaaaaa
    10921 atgctgcact gtgcggcgaa gccggtgagt gagcggcgcg gggccaatca gcgtgcgccg
    10981 ttccgaaagt tgccttttat ggctcgagcg gccgcggcgg cgccctataa aacccagcgg
    11041 cgcgacgcgc caccaccgcc gagaccgcgt ccgccccgcg agcacagagc ctcgcctttg
    11101 ccgatcctct agagtcgaga tccgccgcca ccatgattga acaagatgga ttgcacgcag
    11161 gttctccggc cgcttgggtg gagaggctat tcggctatga ctgggcacaa cagacaatcg
    11221 gctgctctga tgccgccgtg ttccggctgt cagcgcaggg gcgcccggtt ctttttgtca
    11281 agaccgacct gtccggtgcc ctgaatgaac tgcaggacga ggcagcgcgg ctatcgtggc
    11341 tggccacgac gggcgttcct tgcgcagctg tgctcgacgt tgtcactgaa gcgggaaggg
    11401 actggctgct attgggcgaa gtgccggggc aggatctcct gtcatctcac cttgctcctg
    11461 ccgagaaagt atccatcatg gctgatgcaa tgcggcggct gcatacgctt gatccggcta
    11521 cctgcccatt cgaccaccaa gcgaaacatc gcatcgagcg agcacgtact cggatggaag
    11581 ccggtcttgt cgatcaggat gatctggacg aagagcatca ggggctcgcg ccagccgaac
    11641 tgttcgccag gctcaaggcg cgcatgcccg acggcgagga tctcgtcgtg acccatggcg
    11701 atgcctgctt gccgaatatc atggtggaaa atggccgctt ttctggattc atcgactgtg
    11761 gccggctggg tgtggcggac cgctatcagg acatagcgtt ggctacccgt gatattgctg
    11821 aagagcttgg cggcgaatgg gctgaccgct tcctcgtgct ttacggtatc gccgctcccg
    11881 attcgcagcg catcgccttc tatcgccttc ttgacgagtt cttctgagcg ggactctggg
    11941 gttcgaaatg accgaccaag cgacgcccaa cctgccatca cgagatttcg attccaccgc
    12001 cgccttctat gaaaggttgg gcttcggaat cgttttccgg gacgccggct ggatgatcct
    12061 ccagcgcggg gatctcatgc tggagttctt cgcccacccc ccggatctaa gctctagata
    12121 agtaatgatc ataatcagcc atatcacatc tgtagaggtt ttacttgctt taaaaaacct
    12181 cccacacctc cccctgaacc tgaaacataa aatgaatgca attgttgttg ttaacttgtt
    12241 tattgcagct tataatggtt acaaataaag caatagcatc acaaatttca caaataaagc
    12301 atttttttca ctgcattcta gttgtggttt gtccaaactc atcaatgtat cttatcatgt
    12361 ctggatccgg gggtaccgcg tcgagaagtt cctattccga agttcctatt ctctagaaag
    12421 tataggaact tcgtcgagat aacttcgtat agcatacatt atacgaagtt atgtcgagat
    12481 atctagaccc agctttcttg tacaaagtgg ttgatatctc tatagtcgca gtaggcggtg
    12541 tgaaatgtga aatagctctg tttttcttat catgtgtctc aggaaaacat ttttccttct
    12601 acattgcagt ttgttttgtg tattttatgt atcttaatct cacatggtat tcattttact
    12661 tgttgaattt tgtctttaag taattactca aaaagaaaaa atagcacata ggtaaatttt
    12721 aaaagctcac taagaattga gttcaaactg ttaagaaaaa agtcagtgtt aattttcata
    12781 gtaattcaaa aatttaacca ataaatatcg ttatataaat taattattta attgaatctt
    12841 tcagtggtag atgttttctt accacaataa ccttgataac ctcaaaggaa tgaatctcat
    12901 cctagctcct gtttccatat agcagggact ctcctgatgc tgttggcatc aaacttcctt
    12961 ctgtggaaga atgtggcccc tgtgcccatg tatgccagtt tggatgaata tggtgagatg
    13021 tccatatatg acctgcttga tcacgtcacc atactatctc ataatgtcag tgagctcact
    13081 gcagaaatgc acaggatatt tgtaagtaca tcactttggg tttctgacaa aatgggcctc
    13141 caagccagct actgtagagc tctgtggttt actaggaagc atgctacagc atatttagat
    13201 gctatatgtc atgactaata gaaagcatcc ttaattcaga agggtaacaa tcatagaaga
    13261 gactctgaga tggcgcaacg caattaatga taacttcgta tagcatacat tatacgaagt
    13321 tatggtctga gctcgccatc agttcaacct aatacatttc ttaattcttc cagatcacat
    13381 ttttatgcag ttcttacttt aaaaaatttt tcagctagta agtgatagaa aggtgacaaa
    13441 gtgttgcagt gcaggtttga ggacctcagg atccatataa tccatagaaa gcagacttga
    13501 taacacatgt gtttaaggtc agccctactg tagtgagatg gaagatcata accgtgtaat
    13561 ctccagcatt gccagtccag ctaacttgat gtatgctgtg gcagccaata aaaagaaaaa
    13621 aaaaatgttg tctcaaagaa ggtagtaaaa aaggaccaaa actggaacaa tgcctttgat
    13681 ccccacactg ctactactgc ttgatgacac tcacattcac ttgcaaaaac ctgcctgtgc
    13741 atgcaaagct cacacagaca aaatgaaaat aactttgaca aatgaatcca ttttctggtt
    13801 atgtattcat ttacttgtgt cttaagtaag acagtctttt tgattttttg ttttttgttt
    13861 tttgtttttt tttacttaga tggaggatgt gcgatataaa ccaggcaggt ggttctctga
    13921 cagatacctt actgcctgcc acacatctac attgactatt tcagtgtcta aggagggagc
    13981 ccgacagatg ccggtgagtc tacagcatgt cctttaatca gaggaagcaa gcagttcaca
    14041 ctggctttgc tctgctgaag ccaatatatg ttatatggaa gaaaaagtta tatgtgagaa
    14101 aattgtttca atcacacacc tagaaaaatg aaagtggagg ttaatcaaac accattcttt
    14161 gtttgtttgt ttgtttgtat gcattctggt tattttttat tggctatttt ctttatttac
    14221 atttctgatg tcaaacaatc ttattataca gatgataaat tataagtaat accaaagatt
    14281 aaagaatgct gtcttagaac cataaattgt gcattcaggt aaactatttt accaa
//
