# Supplementary material for: CRISPR-Cas9 enables conditional mutagenesis of challenging loci
Source: Sci Rep. 2016 Sep 1;6:32326. doi: 10.1038/srep32326 (PMC5007477; doi:10.1038/srep32326)
Supplement: Supplementary File 3 [file srep32326-s3.zip › gb/HEP01015_B03_vector.gb]

LOCUS       1014800#L1L2_Bact_P#pAYAC184        14331 bp    dna     circular UNK 
ACCESSION   unknown
SOURCE      Mus musculus
  ORGANISM  Mus musculus
            Eukaryota; Metazoa; Chordata; Craniata; Vertebrata; Euteleostomi;
            Mammalia; Eutheria; Euarchontoglires; Glires; Rodentia;
            Sciurognathi; Muroidea; Muridae; Murinae; Mus.
COMMENT     cassette: L1L2_Bact_P
COMMENT     design_id: 1014800
COMMENT     backbone: pAYAC184
COMMENT     transcript_id: ENSMUST00000109075
FEATURES             Location/Qualifiers
     source          1..4245
                     /mol_type="other DNA"
                     /dnas_title="pacyc184CleanwithGprimers"
                     /organism="Cloning vector pACYC184"
     gene            complement(1..4245)
                     /gene="cat"
     CDS             complement(1..4245)
                     /codon_start=1
                     /gene="cat"
                     /translation="MEKKITGYTTVDISQWHRKEHFEAFQSVAQCTYNQTVQLDITAF
                     LKTVKKNKHKFYPAFIHILARLMNAHPEFRMAMKDGELVIWDSVHPCYTVFHEQTETF
                     SSLWSEYHDDFRQFLHIYSQDVACYGENLAYFPKGFIENMFFVSANPWVSFTSFDLNV
                     ANMDNFFAPVFTMGKYYTQGDKVLMPLAIQVHHAVCDGFHVGRMLNELQQYCDEWQGG
                     A"
                     /product="chloramphenicol acetyltransferase"
                     /note="camR (confers resistance to chloramphenicol)"
                     /label="camR (confers resistance to chloramphenicol)"
     -10_signal      complement(286..291)
                     /note="cat promoter (counter-clockwise); CATATT"
                     /label="cat promoter (counter-clockwise); CATATT"
     -35_signal      complement(309..314)
                     /note="cat promoter (counter-clockwise); ACGTAA"
                     /label="cat promoter (counter-clockwise); ACGTAA"
     rep_origin      complement(848..1393)
                     /note="p15A origin of replication (clockwise) (RNAII -35
                     to RNA/DNA switch point)"
                     /label="p15A origin of replication (clockwise) (RNAII -35
     -35_signal      1505..1510
                     /note="tet promoter (clockwise); TTGACA"
                     /label="tet promoter (clockwise); TTGACA"
     -10_signal      1528..1533
                     /note="tet promoter (clockwise); TTTAAT; transcript start
                     1540"
                     /label="tet promoter (clockwise); TTTAAT; transcript start
     gene            1581..2771
                     /gene="tet"
     CDS             1581..2771
                     /codon_start=1
                     /gene="tet"
                     /translation="MKSNNALIVILGTVTLDAVGIGLVMPVLPGLLRDIVHSDSIASH
                     YGVLLALYALMQFLCAPVLGALSDRFGRRPVLLASLLGATIDYAIMATTPVLWILYAG
                     RIVAGITGATGAVAGAYIADITDGEDRARHFGLMSACFGVGMVAGPVAGGLLGAISLH
                     APFLAAAVLNGLNLLLGCFLMQESHKGERRPMPLRAFNPVSSFRWARGMTIVAALMTV
                     FFIMQLVGQVPAALWVIFGEDRFRWSATMIGLSLAVFGILHALAQAFVTGPATKRFGE
                     KQAIIAGMAADALGYVLLAFATRGWMAFPIMILLASGGIGMPALQAMLSRQVDDDHQG
                     QLQGSLAALTSLTSIIGPLIVTAIYAASASTWNGLAWIVGAALYLVCLPALRRGAWSR
                     ATST"
                     /product="tetracycline efflux protein, class C"
                     /note="tetR (confers resistance to tetracycline)"
                     /label="tetR (confers resistance to tetracycline)"
     misc_feature    complement(1473..1493)
                     /note="5' Gap primer"
                     /label="5' Gap primer"
     misc_feature    3805..3825
                     /note="3' Gap primer"
                     /label="3' Gap primer"
     misc_feature    1494..3804
                     /note="Not in Gap Backbone PCR"
                     /label="Not in Gap Backbone PCR"
     exon            4402..4511
                     /db_xref="ENSEMBL:ENSMUSE00001240454"
                     /rank="3"
                     /note="ENSMUSE00001240454"
                     /label="ENSMUSE00001240454"
     misc_feature    4246..5417
                     /note="5 arm"
                     /label="5 arm"
     misc_feature    5445..5469
                     /note="B1 Gateway"
                     /label="B1 Gateway"
     misc_feature    5482..5529
                     /note="Frt"
                     /label="Frt"
     intron          5530..6404
                     /note="mouse En2 intron"
                     /label="mouse En2 intron"
     misc_feature    6402..6404
                     /note="Splice Acceptor"
                     /label="Splice Acceptor"
     exon            6405..6577
                     /note="mouse En2 exon"
                     /label="mouse En2 exon"
     misc_feature    6589..7182
                     /note="ECMV IRES"
                     /label="ECMV IRES"
     gene            7183..10243
                     /gene="lacZ"
                     /note="lacZ"
                     /label="lacZ"
     misc_feature    10282..10525
                     /note="SV40 polyadenylation site"
                     /label="SV40 polyadenylation site"
     misc_feature    10529..10562
                     /note="loxP"
                     /label="loxP"
     promoter        10589..11108
                     /note="human beta actin promoter"
                     /label="human beta actin promoter"
     gene            11134..11928
                     /gene="NeoR"
                     /note="NeoR"
                     /label="NeoR"
     misc_feature    12128..12369
                     /note="SV40 polyadenylation site"
                     /label="SV40 polyadenylation site"
     misc_feature    12386..12433
                     /note="Frt"
                     /label="Frt"
     misc_feature    12440..12473
                     /note="loxP"
                     /label="loxP"
     misc_feature    6419..6496
                     /note="FCHK std_gpr"
                     /label="FCHK std_gpr"
     misc_feature    12489..12509
                     /note="B2 Gateway"
                     /label="B2 Gateway"
     misc_feature    5418..12539
                     /note="Synthetic Cassette"
                     /label="Synthetic Cassette"
     exon            12896..13005
                     /db_xref="ENSEMBL:ENSMUSE00001272679"
                     /type="targeted"
                     /rank="4"
                     /note="target exon 1 ENSMUSE00001272679"
     misc_feature    12540..13161
                     /note="Critical Region"
                     /label="Critical Region"
     misc_feature    13185..13218
                     /note="Downstream LoxP"
                     /label="Downstream LoxP"
     misc_feature    13162..13241
                     /note="synthetic loxP region"
                     /label="synthetic loxP region"
     exon            13814..13921
                     /db_xref="ENSEMBL:ENSMUSE00000229730"
                     /rank="5"
                     /note="ENSMUSE00000229730"
                     /label="ENSMUSE00000229730"
     exon            14299..14331
                     /db_xref="ENSEMBL:ENSMUSE00000678950"
                     /rank="6"
                     /note="ENSMUSE00000678950 5' fragment"
     misc_feature    13242..14331
                     /note="3 arm"
                     /label="3 arm"
ORIGIN      
        1 gaattccgga tgagcattca tcaggcgggc aagaatgtga ataaaggccg gataaaactt
       61 gtgcttattt ttctttacgg tctttaaaaa ggccgtaata tccagctgaa cggtctggtt
      121 ataggtacat tgagcaactg actgaaatgc ctcaaaatgt tctttacgat gccattggga
      181 tatatcaacg gtggtatatc cagtgatttt tttctccatt ttagcttcct tagctcctga
      241 aaatctcgat aactcaaaaa atacgcccgg tagtgatctt atttcattat ggtgaaagtt
      301 ggaacctctt acgtgccgat caacgtctca ttttcgccaa aagttggccc agggcttccc
      361 ggtatcaaca gggacaccag gatttattta ttctgcgaag tgatcttccg tcacaggtat
      421 ttattcggcg caaagtgcgt cgggtgatgc tgccaactta ctgatttagt gtatgatggt
      481 gtttttgagg tgctccagtg gcttctgttt ctatcagctg tccctcctgt tcagctactg
      541 acggggtggt gcgtaacggc aaaagcaccg ccggacatca gcgctagcgg agtgtatact
      601 ggcttactat gttggcactg atgagggtgt cagtgaagtg cttcatgtgg caggagaaaa
      661 aaggctgcac cggtgcgtca gcagaatatg tgatacagga tatattccgc ttcctcgctc
      721 actgactcgc tacgctcggt cgttcgactg cggcgagcgg aaatggctta cgaacggggc
      781 ggagatttcc tggaagatgc caggaagata cttaacaggg aagtgagagg gccgcggcaa
      841 agccgttttt ccataggctc cgcccccctg acaagcatca cgaaatctga cgctcaaatc
      901 agtggtggcg aaacccgaca ggactataaa gataccaggc gtttccccct ggcggctccc
      961 tcgtgcgctc tcctgttcct gcctttcggt ttaccggtgt cattccgctg ttatggccgc
     1021 gtttgtctca ttccacgcct gacactcagt tccgggtagg cagttcgctc caagctggac
     1081 tgtatgcacg aaccccccgt tcagtccgac cgctgcgcct tatccggtaa ctatcgtctt
     1141 gagtccaacc cggaaagaca tgcaaaagca ccactggcag cagccactgg taattgattt
     1201 agaggagtta gtcttgaagt catgcgccgg ttaaggctaa actgaaagga caagttttgg
     1261 tgactgcgct cctccaagcc agttacctcg gttcaaagag ttggtagctc agagaacctt
     1321 cgaaaaaccg ccctgcaagg cggttttttc gttttcagag caagagatta cgcgcagacc
     1381 aaaacgatct caagaagatc atcttattaa tcagataaaa tatttctaga tttcagtgca
     1441 atttatctct tcaaatgtag cacctgaagt cagccccata cgatataagt tgtaattctc
     1501 atgtttgaca gcttatcatc gataagcttt aatgcggtag tttatcacag ttaaattgct
     1561 aacgcagtca ggcaccgtgt atgaaatcta acaatgcgct catcgtcatc ctcggcaccg
     1621 tcaccctgga tgctgtaggc ataggcttgg ttatgccggt actgccgggc ctcttgcggg
     1681 atatcgtcca ttccgacagc atcgccagtc actatggcgt gctgctagcg ctatatgcgt
     1741 tgatgcaatt tctatgcgca cccgttctcg gagcactgtc cgaccgcttt ggccgccgcc
     1801 cagtcctgct cgcttcgcta cttggagcca ctatcgacta cgcgatcatg gcgaccacac
     1861 ccgtcctgtg gatcctctac gccggacgca tcgtggccgg catcaccggc gccacaggtg
     1921 cggttgctgg cgcctatatc gccgacatca ccgatgggga agatcgggct cgccacttcg
     1981 ggctcatgag cgcttgtttc ggcgtgggta tggtggcagg ccccgtggcc gggggactgt
     2041 tgggcgccat ctccttgcat gcaccattcc ttgcggcggc ggtgctcaac ggcctcaacc
     2101 tactactggg ctgcttccta atgcaggagt cgcataaggg agagcgtcga ccgatgccct
     2161 tgagagcctt caacccagtc agctccttcc ggtgggcgcg gggcatgact atcgtcgccg
     2221 cacttatgac tgtcttcttt atcatgcaac tcgtaggaca ggtgccggca gcgctctggg
     2281 tcattttcgg cgaggaccgc tttcgctgga gcgcgacgat gatcggcctg tcgcttgcgg
     2341 tattcggaat cttgcacgcc ctcgctcaag ccttcgtcac tggtcccgcc accaaacgtt
     2401 tcggcgagaa gcaggccatt atcgccggca tggcggccga cgcgctgggc tacgtcttgc
     2461 tggcgttcgc gacgcgaggc tggatggcct tccccattat gattcttctc gcttccggcg
     2521 gcatcgggat gcccgcgttg caggccatgc tgtccaggca ggtagatgac gaccatcagg
     2581 gacagcttca aggatcgctc gcggctctta ccagcctaac ttcgatcatt ggaccgctga
     2641 tcgtcacggc gatttatgcc gcctcggcga gcacatggaa cgggttggca tggattgtag
     2701 gcgccgccct ataccttgtc tgcctccccg cgttgcgtcg cggtgcatgg agccgggcca
     2761 cctcgacctg aatggaagcc ggcggcacct cgctaacgga ttcaccactc caagaattgg
     2821 agccaatcaa ttcttgcgga gaactgtgaa tgcgcaaacc aacccttggc agaacatatc
     2881 catcgcgtcc gccatctcca gcagccgcac gcggcgcatc tcgggcagcg ttgggtcctg
     2941 gccacgggtg cgcatgatcg tgctcctgtc gttgaggacc cggctaggct ggcggggttg
     3001 ccttactggt tagcagaatg aatcaccgat acgcgagcga acgtgaagcg actgctgctg
     3061 caaaacgtct gcgacctgag caacaacatg aatggtcttc ggtttccgtg tttcgtaaag
     3121 tctggaaacg cggaagtccc ctacgtgctg ctgaagttgc ccgcaacaga gagtggaacc
     3181 aaccggtgat accacgatac tatgactgag agtcaacgcc atgagcggcc tcatttctta
     3241 ttctgagtta caacagtccg caccgctgtc cggtagctcc ttccggtggg cgcggggcat
     3301 gactatcgtc gccgcactta tgactgtctt ctttatcatg caactcgtag gacaggtgcc
     3361 ggcagcgccc aacagtcccc cggccacggg gcctgccacc atacccacgc cgaaacaagc
     3421 gccctgcacc attatgttcc ggatctgcat cgcaggatgc tgctggctac cctgtggaac
     3481 acctacatct gtattaacga agcgctaacc gtttttatca ggctctggga ggcagaataa
     3541 atgatcatat cgtcaattat tacctccacg gggagagcct gagcaaactg gcctcaggca
     3601 tttgagaagc acacggtcac actgcttccg gtagtcaata aaccggtaaa ccagcaatag
     3661 acataagcgg ctatttaacg accctgccct gaaccgacga ccgggtcgaa tttgctttcg
     3721 aatttctgcc attcatccgc ttattatcac ttattcaggc gtagcaccag gcgtttaagg
     3781 gcaccaataa ctgccttaaa aaaattacgc cccgccctgc cactcatcgc agtactgttg
     3841 taattcatta agcattctgc cgacatggaa gccatcacag acggcatgat gaacctgaat
     3901 cgccagcggc atcagcacct tgtcgccttg cgtataatat ttgcccatgg tgaaaacggg
     3961 ggcgaagaag ttgtccatat tggccacgtt taaatcaaaa ctggtgaaac tcacccaggg
     4021 attggctgag acgaaaaaca tattctcaat aaacccttta gggaaatagg ccaggttttc
     4081 accgtaacac gccacatctt gcgaatatat gtgtagaaac tgccggaaat cgtcgtggta
     4141 ttcactccag agcgatgaaa acgtttcagt ttgctcatgg aaaacggtgt aacaagggtg
     4201 aacactatcc catatcacca gctcaccgtc tttcattgcc atacgctcgg gggtgtgaag
     4261 aatgtgacct cggcagggaa gttggctaga gtccttggcc ccttagaaga ccctgaaccc
     4321 cgactgcctg tcctgcccac ctgtctaccc cagctcctct gtgtcccctc agtgtaaaag
     4381 ctgacctttt gctcttccca ggtatttcca ggcaggaggg tctccagaaa acgtcatcca
     4441 gctcttatct gagaactaca cggcagtggc ccagacagtg aacctgctgg ctgagtggct
     4501 cattcagaca ggtgcttggg agggtagtcc ctgtcctggc cacttaccct cctgtttcat
     4561 tttccattta caagttgtgt gtgtgtgtgt gtgtgtgtgt gtgtgtgtgt gtgtgtatac
     4621 atagatgtgt gggtgcacaa gcatatgtgt acacatgggt gtgatgggca tagatgcaga
     4681 tgggggttca aggttgagtt tggagtcttg ttggcttgct ttactgcctc actcattatc
     4741 atggggtctc ggtcaagccc agggcttgct gagatggcta ctctcaccag ccagcttgct
     4801 gtagaccctg tccttcctgc tgagtgctgc tgtagaccct gtccttcctg ctgagtgctg
     4861 ctgtagaccc ctgtccttcc tgctgagtgc tgctgtagac cctgtccttc ctgctgagtg
     4921 ctgggttaca agttgaccac tatgcccacc tggtactttt gcatgggttt tagacatcca
     4981 agtttggtcc ccatgtttgt atgagaagca ctgtaaccac tgagccatct agccaacttc
     5041 tgctcatctt cttcaagaga cctttgggtc cttacaatgc tgatagatta gccttccaag
     5101 cattcctggt ttccaagatt caaaggcaga aggactgagt cccccgcttt gtgtgctcag
     5161 ctctgagctc tgattcagtt gctgggtttg caggcagcct gtgaactgat tctcaccgag
     5221 ctgcttcccc agccgtagaa ttacagggtt ccacggtgta tgctcagtgt ctcctttcaa
     5281 gaggcctgtt acagccagca ctaaatgatg gataatttag gactggctct gaagatggct
     5341 tttagctaat gtgatcagaa cagagcctta ctgtaaatcc actgaattgg gtacactgac
     5401 gtcattcaag cactgtcaag gcgcataacg ataccacgat atcaacaagt ttgtacaaaa
     5461 aagcaggctg gcgccggaac cgaagttcct attccgaagt tcctattctc tagaaagtat
     5521 aggaacttcg aaccctttcc cacaccaccc tccacacttg ccccaaacac tgccaactat
     5581 gtaggaggaa ggggttggga ctaacagaag aacccgttgt ggggaagctg ttgggagggt
     5641 cactttatgt tcttgcccaa ggtcagttgg gtggcctgct tctgatgagg tggtcccaag
     5701 gtctggggta gaaggtgaga gggacaggcc accaaggtca gccccccccc cctatcccat
     5761 aggagccagg tccctctcct ggacaggaag actgaagggg agatgccaga gactcagtga
     5821 agcctggggt accctattgg agtccttcaa ggaaacaaac ttggcctcac caggcctcag
     5881 ccttggctcc tcctgggaac tctactgccc ttgggatccc cttgtagttg tgggttacat
     5941 aggaaggggg acgggattcc ccttgactgg ctagcctact cttttcttca gtcttctcca
     6001 tctcctctca cctgtctctc gaccctttcc ctaggataga cttggaaaaa gataagggga
     6061 gaaaacaaat gcaaacgagg ccagaaagat tttggctggg cattccttcc gctagctttt
     6121 attgggatcc cctagtttgt gataggcctt ttagctacat ctgccaatcc atctcatttt
     6181 cacacacaca cacaccactt tccttctggt cagtgggcac atgtccagcc tcaagtttat
     6241 atcaccaccc ccaatgccca acacttgtat ggccttgggc gggtcatccc cccccccacc
     6301 cccagtatct gcaacctcaa gctagcttgg gtgcgttggt tgtggataag tagctagact
     6361 ccagcaacca gtaacctctg ccctttctcc tccatgacaa ccaggtccca ggtcccgaaa
     6421 accaaagaag aagaacccta acaaagagga caagcggcct cgcacagcct tcactgctga
     6481 gcagctccag aggctcaagg ctgagtttca gaccaacagg tacctgacag agcagcggcg
     6541 ccagagtctg gcacaggagc tcggtacccg gaagatctgg actctagaga attccgcccc
     6601 tctccctccc ccccccctaa cgttactggc cgaagccgct tggaataagg ccggtgtgcg
     6661 tttgtctata tgttattttc caccatattg ccgtcttttg gcaatgtgag ggcccggaaa
     6721 cctggccctg tcttcttgac gagcattcct aggggtcttt cccctctcgc caaaggaatg
     6781 caaggtctgt tgaatgtcgt gaaggaagca gttcctctgg aagcttcttg aagacaaaca
     6841 acgtctgtag cgaccctttg caggcagcgg aaccccccac ctggcgacag gtgcctctgc
     6901 ggccaaaagc cacgtgtata agatacacct gcaaaggcgg cacaacccca gtgccacgtt
     6961 gtgagttgga tagttgtgga aagagtcaaa tggctctcct caagcgtatt caacaagggg
     7021 ctgaaggatg cccagaaggt accccattgt atgggatctg atctggggcc tcggtgcaca
     7081 tgctttacat gtgtttagtc gaggttaaaa aacgtctagg ccccccgaac cacggggacg
     7141 tggttttcct ttgaaaaaca cgatgataag cttgccacaa ccatggaaga tcccgtcgtt
     7201 ttacaacgtc gtgactggga aaaccctggc gttacccaac ttaatcgcct tgcagcacat
     7261 ccccctttcg ccagctggcg taatagcgaa gaggcccgca ccgatcgccc ttcccaacag
     7321 ttgcgcagcc tgaatggcga atggcgcttt gcctggtttc cggcaccaga agcggtgccg
     7381 gaaagctggc tggagtgcga tcttcctgag gccgatactg tcgtcgtccc ctcaaactgg
     7441 cagatgcacg gttacgatgc gcccatctac accaacgtga cctatcccat tacggtcaat
     7501 ccgccgtttg ttcccacgga gaatccgacg ggttgttact cgctcacatt taatgttgat
     7561 gaaagctggc tacaggaagg ccagacgcga attatttttg atggcgttaa ctcggcgttt
     7621 catctgtggt gcaacgggcg ctgggtcggt tacggccagg acagtcgttt gccgtctgaa
     7681 tttgacctga gcgcattttt acgcgccgga gaaaaccgcc tcgcggtgat ggtgctgcgc
     7741 tggagtgacg gcagttatct ggaagatcag gatatgtggc ggatgagcgg cattttccgt
     7801 gacgtctcgt tgctgcataa accgactaca caaatcagcg atttccatgt tgccactcgc
     7861 tttaatgatg atttcagccg cgctgtactg gaggctgaag ttcagatgtg cggcgagttg
     7921 cgtgactacc tacgggtaac agtttcttta tggcagggtg aaacgcaggt cgccagcggc
     7981 accgcgcctt tcggcggtga aattatcgat gagcgtggtg gttatgccga tcgcgtcaca
     8041 ctacgtctga acgtcgaaaa cccgaaactg tggagcgccg aaatcccgaa tctctatcgt
     8101 gcggtggttg aactgcacac cgccgacggc acgctgattg aagcagaagc ctgcgatgtc
     8161 ggtttccgcg aggtgcggat tgaaaatggt ctgctgctgc tgaacggcaa gccgttgctg
     8221 attcgaggcg ttaaccgtca cgagcatcat cctctgcatg gtcaggtcat ggatgagcag
     8281 acgatggtgc aggatatcct gctgatgaag cagaacaact ttaacgccgt gcgctgttcg
     8341 cattatccga accatccgct gtggtacacg ctgtgcgacc gctacggcct gtatgtggtg
     8401 gatgaagcca atattgaaac ccacggcatg gtgccaatga atcgtctgac cgatgatccg
     8461 cgctggctac cggcgatgag cgaacgcgta acgcgaatgg tgcagcgcga tcgtaatcac
     8521 ccgagtgtga tcatctggtc gctggggaat gaatcaggcc acggcgctaa tcacgacgcg
     8581 ctgtatcgct ggatcaaatc tgtcgatcct tcccgcccgg tgcagtatga aggcggcgga
     8641 gccgacacca cggccaccga tattatttgc ccgatgtacg cgcgcgtgga tgaagaccag
     8701 cccttcccgg ctgtgccgaa atggtccatc aaaaaatggc tttcgctacc tggagagacg
     8761 cgcccgctga tcctttgcga atacgcccac gcgatgggta acagtcttgg cggtttcgct
     8821 aaatactggc aggcgtttcg tcagtatccc cgtttacagg gcggcttcgt ctgggactgg
     8881 gtggatcagt cgctgattaa atatgatgaa aacggcaacc cgtggtcggc ttacggcggt
     8941 gattttggcg atacgccgaa cgatcgccag ttctgtatga acggtctggt ctttgccgac
     9001 cgcacgccgc atccagcgct gacggaagca aaacaccagc agcagttttt ccagttccgt
     9061 ttatccgggc aaaccatcga agtgaccagc gaatacctgt tccgtcatag cgataacgag
     9121 ctcctgcact ggatggtggc gctggatggt aagccgctgg caagcggtga agtgcctctg
     9181 gatgtcgctc cacaaggtaa acagttgatt gaactgcctg aactaccgca gccggagagc
     9241 gccgggcaac tctggctcac agtacgcgta gtgcaaccga acgcgaccgc atggtcagaa
     9301 gccgggcaca tcagcgcctg gcagcagtgg cgtctggcgg aaaacctcag tgtgacgctc
     9361 cccgccgcgt cccacgccat cccgcatctg accaccagcg aaatggattt ttgcatcgag
     9421 ctgggtaata agcgttggca atttaaccgc cagtcaggct ttctttcaca gatgtggatt
     9481 ggcgataaaa aacaactgct gacgccgctg cgcgatcagt tcacccgtgc accgctggat
     9541 aacgacattg gcgtaagtga agcgacccgc attgacccta acgcctgggt cgaacgctgg
     9601 aaggcggcgg gccattacca ggccgaagca gcgttgttgc agtgcacggc agatacactt
     9661 gctgatgcgg tgctgattac gaccgctcac gcgtggcagc atcaggggaa aaccttattt
     9721 atcagccgga aaacctaccg gattgatggt agtggtcaaa tggcgattac cgttgatgtt
     9781 gaagtggcga gcgatacacc gcatccggcg cggattggcc tgaactgcca gctggcgcag
     9841 gtagcagagc gggtaaactg gctcggatta gggccgcaag aaaactatcc cgaccgcctt
     9901 actgccgcct gttttgaccg ctgggatctg ccattgtcag acatgtatac cccgtacgtc
     9961 ttcccgagcg aaaacggtct gcgctgcggg acgcgcgaat tgaattatgg cccacaccag
    10021 tggcgcggcg acttccagtt caacatcagc cgctacagtc aacagcaact gatggaaacc
    10081 agccatcgcc atctgctgca cgcggaagaa ggcacatggc tgaatatcga cggtttccat
    10141 atggggattg gtggcgacga ctcctggagc ccgtcagtat cggcggaatt ccagctgagc
    10201 gccggtcgct accattacca gttggtctgg tgtcaaaaat aataataacc gggcaggggg
    10261 gatctaagct ctagataagt aatgatcata atcagccata tcacatctgt agaggtttta
    10321 cttgctttaa aaaacctccc acacctcccc ctgaacctga aacataaaat gaatgcaatt
    10381 gttgttgtta acttgtttat tgcagcttat aatggttaca aataaagcaa tagcatcaca
    10441 aatttcacaa ataaagcatt tttttcactg cattctagtt gtggtttgtc caaactcatc
    10501 aatgtatctt atcatgtctg gatccggaat aacttcgtat agcatacatt atacgaagtt
    10561 atgtttaaac ggcgcgcccc ggaattcgcc ttctgcagga gcgtacagaa cccagggccc
    10621 tggcacccgt gcagaccctg gcccacccca cctgggcgct cagtgcccaa gagatgtcca
    10681 cacctaggat gtcccgcggt gggtgggggg cccgagagac gggcaggccg ggggcaggcc
    10741 tggccatgcg gggccgaacc gggcactgcc cagcgtgggc gcgggggcca cggcgcgcgc
    10801 ccccagcccc cgggcccagc accccaaggc ggccaacgcc aaaactctcc ctcctcctct
    10861 tcctcaatct cgctctcgct cttttttttt ttcgcaaaag gaggggagag ggggtaaaaa
    10921 aatgctgcac tgtgcggcga agccggtgag tgagcggcgc ggggccaatc agcgtgcgcc
    10981 gttccgaaag ttgcctttta tggctcgagc ggccgcggcg gcgccctata aaacccagcg
    11041 gcgcgacgcg ccaccaccgc cgagaccgcg tccgccccgc gagcacagag cctcgccttt
    11101 gccgatcctc tagagtcgag atccgccgcc accatgattg aacaagatgg attgcacgca
    11161 ggttctccgg ccgcttgggt ggagaggcta ttcggctatg actgggcaca acagacaatc
    11221 ggctgctctg atgccgccgt gttccggctg tcagcgcagg ggcgcccggt tctttttgtc
    11281 aagaccgacc tgtccggtgc cctgaatgaa ctgcaggacg aggcagcgcg gctatcgtgg
    11341 ctggccacga cgggcgttcc ttgcgcagct gtgctcgacg ttgtcactga agcgggaagg
    11401 gactggctgc tattgggcga agtgccgggg caggatctcc tgtcatctca ccttgctcct
    11461 gccgagaaag tatccatcat ggctgatgca atgcggcggc tgcatacgct tgatccggct
    11521 acctgcccat tcgaccacca agcgaaacat cgcatcgagc gagcacgtac tcggatggaa
    11581 gccggtcttg tcgatcagga tgatctggac gaagagcatc aggggctcgc gccagccgaa
    11641 ctgttcgcca ggctcaaggc gcgcatgccc gacggcgagg atctcgtcgt gacccatggc
    11701 gatgcctgct tgccgaatat catggtggaa aatggccgct tttctggatt catcgactgt
    11761 ggccggctgg gtgtggcgga ccgctatcag gacatagcgt tggctacccg tgatattgct
    11821 gaagagcttg gcggcgaatg ggctgaccgc ttcctcgtgc tttacggtat cgccgctccc
    11881 gattcgcagc gcatcgcctt ctatcgcctt cttgacgagt tcttctgagc gggactctgg
    11941 ggttcgaaat gaccgaccaa gcgacgccca acctgccatc acgagatttc gattccaccg
    12001 ccgccttcta tgaaaggttg ggcttcggaa tcgttttccg ggacgccggc tggatgatcc
    12061 tccagcgcgg ggatctcatg ctggagttct tcgcccaccc cccggatcta agctctagat
    12121 aagtaatgat cataatcagc catatcacat ctgtagaggt tttacttgct ttaaaaaacc
    12181 tcccacacct ccccctgaac ctgaaacata aaatgaatgc aattgttgtt gttaacttgt
    12241 ttattgcagc ttataatggt tacaaataaa gcaatagcat cacaaatttc acaaataaag
    12301 catttttttc actgcattct agttgtggtt tgtccaaact catcaatgta tcttatcatg
    12361 tctggatccg ggggtaccgc gtcgagaagt tcctattccg aagttcctat tctctagaaa
    12421 gtataggaac ttcgtcgaga taacttcgta tagcatacat tatacgaagt tatgtcgaga
    12481 tatctagacc cagctttctt gtacaaagtg gttgatatct ctatagtcgc agtaggcggc
    12541 tcacggctgt cagggtgact ggatcctagt gaggctcttg actgcacctg ccatctccac
    12601 agggccagag tgctctttga gctcctcacc tggccctctg tttttgatga gtataagttt
    12661 gaagatgtct ctcttggcca tatagaaagg gcagacatct catggaccca cactgtgttt
    12721 ctttcttttg ggtgttacca ctgaatagac ttagaggcta attctacagg gtccagaatc
    12781 ttggctgctg ttgctgtggt ggtggtagag ctctgcgata ctggtagact ggccatgctg
    12841 ttttgggggt tcggaagggg gtgctgcttc aggtaaagct tccatcttct cccaggcgtt
    12901 gagcctgtgc aggtgcagga gactgtggaa aaccacttga agagtttgct gatcaagcac
    12961 ttcgaccctc ggaaagcaga ttctattttc actgaagaag gagaggtgag ggacgctgtc
    13021 cttgccccag catgccacag ccttggccag catcctctct gcactctgag gagtgaggtg
    13081 cttgcatggg aggttccagt gctgaggcca ggagcaccca gtgtctcccc cgactactgc
    13141 gtgcaggtct ggcttgaagg cgagatggcg caacgcaatt aatgataact tcgtatagca
    13201 tacattatac gaagttatgg tctgagctcg ccatcagttc aacgcaagca tgacaaacac
    13261 taggtacaca ggaaaccatg gagcagagct tgtgcagagt gtatataaat catgtggatc
    13321 tggtctgtgg ctcagcccct ggtggaggga ggcgggcttg gaaggaaggt ataggaaatg
    13381 tcacagactg ctgcggcttc tggccgtctt ccttcaggac cagccagtgg tccaggtgac
    13441 tctgtcttct ctgggagccc cattgtgctc ccgcagtggc agggatgcct ttctccccgc
    13501 tgccaaaggc aaagggctcg gtaaacatga gttagttgta cgtgatgtgg ccccaaggga
    13561 tccgtgcttc catgggacat ttcatgtgtc ttccaggaag catgttctgt accctctctg
    13621 gttaggcaca tctttccaga gttgtgaccc gacatccagg aagtgaccat tcagctaaac
    13681 tgcctgtgca aggcaagccc tgctcctccc agagctgggg cccataggtc tcttcaattg
    13741 gaaccacggc ttgtacagca cagacttccg agtctaaagt gaggtctttg gccttgtcct
    13801 ttgtctttgg tagaccccag cttggcttga gcagatgatc gcacacacaa catggagaga
    13861 tctgttttat aagttggccg aggcccatcc tgactgtttg atgctcaact tcactgtgaa
    13921 ggtagggaga acgctggact ccaggaaaga cgagaagcag gtcagccctg ggtgcgagga
    13981 gcagagatgg tgtctgtgct tagggcagtg ctgactgtcg cagtgtgggg cacagctgag
    14041 cttagatggc gcatatgcgc tgacaggcct caggcagacc cgacctggct gccttttttc
    14101 agatgccaag gcccaggaga cgtgtgagtc tgggttaagc aagcacctac atggtggcac
    14161 cgcatgaagc ataggaaaag ttggggatca agagcagttc ttgcttggct cagcccctac
    14221 aaagagttga ctggctcact gctctgaaag gtggcgggcg ccccaggtgc tgacccttgg
    14281 ctttgcgttg tgtggcagct catttctgat gcggggtacc aaggggagat c
//
