# Supplementary material for: CRISPR-Cas9 enables conditional mutagenesis of challenging loci
Source: Sci Rep. 2016 Sep 1;6:32326. doi: 10.1038/srep32326 (PMC5007477; doi:10.1038/srep32326)
Supplement: Supplementary File 3 [file srep32326-s3.zip › gb/HEP01018_A03_vector.gb]

LOCUS       1014698#L1L2_Bact_P#pAYAC184        15269 bp    dna     circular UNK 
ACCESSION   unknown
SOURCE      Mus musculus
  ORGANISM  Mus musculus
            Eukaryota; Metazoa; Chordata; Craniata; Vertebrata; Euteleostomi;
            Mammalia; Eutheria; Euarchontoglires; Glires; Rodentia;
            Sciurognathi; Muroidea; Muridae; Murinae; Mus.
COMMENT     cassette: L1L2_Bact_P
COMMENT     design_id: 1014698
COMMENT     backbone: pAYAC184
COMMENT     transcript_id: ENSMUST00000105384
FEATURES             Location/Qualifiers
     source          1..4245
                     /mol_type="other DNA"
                     /dnas_title="pacyc184CleanwithGprimers"
                     /organism="Cloning vector pACYC184"
     gene            complement(1..4245)
                     /gene="cat"
     CDS             complement(1..4245)
                     /codon_start=1
                     /gene="cat"
                     /translation="MEKKITGYTTVDISQWHRKEHFEAFQSVAQCTYNQTVQLDITAF
                     LKTVKKNKHKFYPAFIHILARLMNAHPEFRMAMKDGELVIWDSVHPCYTVFHEQTETF
                     SSLWSEYHDDFRQFLHIYSQDVACYGENLAYFPKGFIENMFFVSANPWVSFTSFDLNV
                     ANMDNFFAPVFTMGKYYTQGDKVLMPLAIQVHHAVCDGFHVGRMLNELQQYCDEWQGG
                     A"
                     /product="chloramphenicol acetyltransferase"
                     /note="camR (confers resistance to chloramphenicol)"
                     /label="camR (confers resistance to chloramphenicol)"
     -10_signal      complement(286..291)
                     /note="cat promoter (counter-clockwise); CATATT"
                     /label="cat promoter (counter-clockwise); CATATT"
     -35_signal      complement(309..314)
                     /note="cat promoter (counter-clockwise); ACGTAA"
                     /label="cat promoter (counter-clockwise); ACGTAA"
     rep_origin      complement(848..1393)
                     /note="p15A origin of replication (clockwise) (RNAII -35
                     to RNA/DNA switch point)"
                     /label="p15A origin of replication (clockwise) (RNAII -35
     -35_signal      1505..1510
                     /note="tet promoter (clockwise); TTGACA"
                     /label="tet promoter (clockwise); TTGACA"
     -10_signal      1528..1533
                     /note="tet promoter (clockwise); TTTAAT; transcript start
                     1540"
                     /label="tet promoter (clockwise); TTTAAT; transcript start
     gene            1581..2771
                     /gene="tet"
     CDS             1581..2771
                     /codon_start=1
                     /gene="tet"
                     /translation="MKSNNALIVILGTVTLDAVGIGLVMPVLPGLLRDIVHSDSIASH
                     YGVLLALYALMQFLCAPVLGALSDRFGRRPVLLASLLGATIDYAIMATTPVLWILYAG
                     RIVAGITGATGAVAGAYIADITDGEDRARHFGLMSACFGVGMVAGPVAGGLLGAISLH
                     APFLAAAVLNGLNLLLGCFLMQESHKGERRPMPLRAFNPVSSFRWARGMTIVAALMTV
                     FFIMQLVGQVPAALWVIFGEDRFRWSATMIGLSLAVFGILHALAQAFVTGPATKRFGE
                     KQAIIAGMAADALGYVLLAFATRGWMAFPIMILLASGGIGMPALQAMLSRQVDDDHQG
                     QLQGSLAALTSLTSIIGPLIVTAIYAASASTWNGLAWIVGAALYLVCLPALRRGAWSR
                     ATST"
                     /product="tetracycline efflux protein, class C"
                     /note="tetR (confers resistance to tetracycline)"
                     /label="tetR (confers resistance to tetracycline)"
     misc_feature    complement(1473..1493)
                     /note="5' Gap primer"
                     /label="5' Gap primer"
     misc_feature    3805..3825
                     /note="3' Gap primer"
                     /label="3' Gap primer"
     misc_feature    1494..3804
                     /note="Not in Gap Backbone PCR"
                     /label="Not in Gap Backbone PCR"
     exon            4381..4525
                     /db_xref="ENSEMBL:ENSMUSE00000889494"
                     /rank="2"
                     /note="ENSMUSE00000889494"
                     /label="ENSMUSE00000889494"
     misc_feature    4246..5402
                     /note="5 arm"
                     /label="5 arm"
     misc_feature    5430..5454
                     /note="B1 Gateway"
                     /label="B1 Gateway"
     misc_feature    5467..5514
                     /note="Frt"
                     /label="Frt"
     intron          5515..6389
                     /note="mouse En2 intron"
                     /label="mouse En2 intron"
     misc_feature    6387..6389
                     /note="Splice Acceptor"
                     /label="Splice Acceptor"
     exon            6390..6562
                     /note="mouse En2 exon"
                     /label="mouse En2 exon"
     misc_feature    6574..7167
                     /note="ECMV IRES"
                     /label="ECMV IRES"
     gene            7168..10228
                     /gene="lacZ"
                     /note="lacZ"
                     /label="lacZ"
     misc_feature    10267..10510
                     /note="SV40 polyadenylation site"
                     /label="SV40 polyadenylation site"
     misc_feature    10514..10547
                     /note="loxP"
                     /label="loxP"
     promoter        10574..11093
                     /note="human beta actin promoter"
                     /label="human beta actin promoter"
     gene            11119..11913
                     /gene="NeoR"
                     /note="NeoR"
                     /label="NeoR"
     misc_feature    12113..12354
                     /note="SV40 polyadenylation site"
                     /label="SV40 polyadenylation site"
     misc_feature    12371..12418
                     /note="Frt"
                     /label="Frt"
     misc_feature    12425..12458
                     /note="loxP"
                     /label="loxP"
     misc_feature    6404..6481
                     /note="FCHK std_gpr"
                     /label="FCHK std_gpr"
     misc_feature    12474..12494
                     /note="B2 Gateway"
                     /label="B2 Gateway"
     misc_feature    5403..12524
                     /note="Synthetic Cassette"
                     /label="Synthetic Cassette"
     exon            12907..13108
                     /db_xref="ENSEMBL:ENSMUSE00000324021"
                     /type="targeted"
                     /rank="3"
                     /note="target exon 1 ENSMUSE00000324021"
     exon            13225..13352
                     /db_xref="ENSEMBL:ENSMUSE00000324146"
                     /type="targeted"
                     /rank="4"
                     /note="target exon 2 ENSMUSE00000324146"
     exon            13436..13574
                     /db_xref="ENSEMBL:ENSMUSE00000324141"
                     /type="targeted"
                     /rank="5"
                     /note="target exon 3 ENSMUSE00000324141"
     exon            13667..13778
                     /db_xref="ENSEMBL:ENSMUSE00000324131"
                     /type="targeted"
                     /rank="6"
                     /note="target exon 4 ENSMUSE00000324131"
     misc_feature    12525..13973
                     /note="Critical Region"
                     /label="Critical Region"
     misc_feature    13997..14030
                     /note="Downstream LoxP"
                     /label="Downstream LoxP"
     misc_feature    13974..14053
                     /note="synthetic loxP region"
                     /label="synthetic loxP region"
     misc_feature    14054..15269
                     /note="3 arm"
                     /label="3 arm"
ORIGIN      
        1 gaattccgga tgagcattca tcaggcgggc aagaatgtga ataaaggccg gataaaactt
       61 gtgcttattt ttctttacgg tctttaaaaa ggccgtaata tccagctgaa cggtctggtt
      121 ataggtacat tgagcaactg actgaaatgc ctcaaaatgt tctttacgat gccattggga
      181 tatatcaacg gtggtatatc cagtgatttt tttctccatt ttagcttcct tagctcctga
      241 aaatctcgat aactcaaaaa atacgcccgg tagtgatctt atttcattat ggtgaaagtt
      301 ggaacctctt acgtgccgat caacgtctca ttttcgccaa aagttggccc agggcttccc
      361 ggtatcaaca gggacaccag gatttattta ttctgcgaag tgatcttccg tcacaggtat
      421 ttattcggcg caaagtgcgt cgggtgatgc tgccaactta ctgatttagt gtatgatggt
      481 gtttttgagg tgctccagtg gcttctgttt ctatcagctg tccctcctgt tcagctactg
      541 acggggtggt gcgtaacggc aaaagcaccg ccggacatca gcgctagcgg agtgtatact
      601 ggcttactat gttggcactg atgagggtgt cagtgaagtg cttcatgtgg caggagaaaa
      661 aaggctgcac cggtgcgtca gcagaatatg tgatacagga tatattccgc ttcctcgctc
      721 actgactcgc tacgctcggt cgttcgactg cggcgagcgg aaatggctta cgaacggggc
      781 ggagatttcc tggaagatgc caggaagata cttaacaggg aagtgagagg gccgcggcaa
      841 agccgttttt ccataggctc cgcccccctg acaagcatca cgaaatctga cgctcaaatc
      901 agtggtggcg aaacccgaca ggactataaa gataccaggc gtttccccct ggcggctccc
      961 tcgtgcgctc tcctgttcct gcctttcggt ttaccggtgt cattccgctg ttatggccgc
     1021 gtttgtctca ttccacgcct gacactcagt tccgggtagg cagttcgctc caagctggac
     1081 tgtatgcacg aaccccccgt tcagtccgac cgctgcgcct tatccggtaa ctatcgtctt
     1141 gagtccaacc cggaaagaca tgcaaaagca ccactggcag cagccactgg taattgattt
     1201 agaggagtta gtcttgaagt catgcgccgg ttaaggctaa actgaaagga caagttttgg
     1261 tgactgcgct cctccaagcc agttacctcg gttcaaagag ttggtagctc agagaacctt
     1321 cgaaaaaccg ccctgcaagg cggttttttc gttttcagag caagagatta cgcgcagacc
     1381 aaaacgatct caagaagatc atcttattaa tcagataaaa tatttctaga tttcagtgca
     1441 atttatctct tcaaatgtag cacctgaagt cagccccata cgatataagt tgtaattctc
     1501 atgtttgaca gcttatcatc gataagcttt aatgcggtag tttatcacag ttaaattgct
     1561 aacgcagtca ggcaccgtgt atgaaatcta acaatgcgct catcgtcatc ctcggcaccg
     1621 tcaccctgga tgctgtaggc ataggcttgg ttatgccggt actgccgggc ctcttgcggg
     1681 atatcgtcca ttccgacagc atcgccagtc actatggcgt gctgctagcg ctatatgcgt
     1741 tgatgcaatt tctatgcgca cccgttctcg gagcactgtc cgaccgcttt ggccgccgcc
     1801 cagtcctgct cgcttcgcta cttggagcca ctatcgacta cgcgatcatg gcgaccacac
     1861 ccgtcctgtg gatcctctac gccggacgca tcgtggccgg catcaccggc gccacaggtg
     1921 cggttgctgg cgcctatatc gccgacatca ccgatgggga agatcgggct cgccacttcg
     1981 ggctcatgag cgcttgtttc ggcgtgggta tggtggcagg ccccgtggcc gggggactgt
     2041 tgggcgccat ctccttgcat gcaccattcc ttgcggcggc ggtgctcaac ggcctcaacc
     2101 tactactggg ctgcttccta atgcaggagt cgcataaggg agagcgtcga ccgatgccct
     2161 tgagagcctt caacccagtc agctccttcc ggtgggcgcg gggcatgact atcgtcgccg
     2221 cacttatgac tgtcttcttt atcatgcaac tcgtaggaca ggtgccggca gcgctctggg
     2281 tcattttcgg cgaggaccgc tttcgctgga gcgcgacgat gatcggcctg tcgcttgcgg
     2341 tattcggaat cttgcacgcc ctcgctcaag ccttcgtcac tggtcccgcc accaaacgtt
     2401 tcggcgagaa gcaggccatt atcgccggca tggcggccga cgcgctgggc tacgtcttgc
     2461 tggcgttcgc gacgcgaggc tggatggcct tccccattat gattcttctc gcttccggcg
     2521 gcatcgggat gcccgcgttg caggccatgc tgtccaggca ggtagatgac gaccatcagg
     2581 gacagcttca aggatcgctc gcggctctta ccagcctaac ttcgatcatt ggaccgctga
     2641 tcgtcacggc gatttatgcc gcctcggcga gcacatggaa cgggttggca tggattgtag
     2701 gcgccgccct ataccttgtc tgcctccccg cgttgcgtcg cggtgcatgg agccgggcca
     2761 cctcgacctg aatggaagcc ggcggcacct cgctaacgga ttcaccactc caagaattgg
     2821 agccaatcaa ttcttgcgga gaactgtgaa tgcgcaaacc aacccttggc agaacatatc
     2881 catcgcgtcc gccatctcca gcagccgcac gcggcgcatc tcgggcagcg ttgggtcctg
     2941 gccacgggtg cgcatgatcg tgctcctgtc gttgaggacc cggctaggct ggcggggttg
     3001 ccttactggt tagcagaatg aatcaccgat acgcgagcga acgtgaagcg actgctgctg
     3061 caaaacgtct gcgacctgag caacaacatg aatggtcttc ggtttccgtg tttcgtaaag
     3121 tctggaaacg cggaagtccc ctacgtgctg ctgaagttgc ccgcaacaga gagtggaacc
     3181 aaccggtgat accacgatac tatgactgag agtcaacgcc atgagcggcc tcatttctta
     3241 ttctgagtta caacagtccg caccgctgtc cggtagctcc ttccggtggg cgcggggcat
     3301 gactatcgtc gccgcactta tgactgtctt ctttatcatg caactcgtag gacaggtgcc
     3361 ggcagcgccc aacagtcccc cggccacggg gcctgccacc atacccacgc cgaaacaagc
     3421 gccctgcacc attatgttcc ggatctgcat cgcaggatgc tgctggctac cctgtggaac
     3481 acctacatct gtattaacga agcgctaacc gtttttatca ggctctggga ggcagaataa
     3541 atgatcatat cgtcaattat tacctccacg gggagagcct gagcaaactg gcctcaggca
     3601 tttgagaagc acacggtcac actgcttccg gtagtcaata aaccggtaaa ccagcaatag
     3661 acataagcgg ctatttaacg accctgccct gaaccgacga ccgggtcgaa tttgctttcg
     3721 aatttctgcc attcatccgc ttattatcac ttattcaggc gtagcaccag gcgtttaagg
     3781 gcaccaataa ctgccttaaa aaaattacgc cccgccctgc cactcatcgc agtactgttg
     3841 taattcatta agcattctgc cgacatggaa gccatcacag acggcatgat gaacctgaat
     3901 cgccagcggc atcagcacct tgtcgccttg cgtataatat ttgcccatgg tgaaaacggg
     3961 ggcgaagaag ttgtccatat tggccacgtt taaatcaaaa ctggtgaaac tcacccaggg
     4021 attggctgag acgaaaaaca tattctcaat aaacccttta gggaaatagg ccaggttttc
     4081 accgtaacac gccacatctt gcgaatatat gtgtagaaac tgccggaaat cgtcgtggta
     4141 ttcactccag agcgatgaaa acgtttcagt ttgctcatgg aaaacggtgt aacaagggtg
     4201 aacactatcc catatcacca gctcaccgtc tttcattgcc atacggcttt aagtccagtc
     4261 tagatgcgtc tgtgggcgtg gcctggcagg tcggggaggt gtggcccagg tccggcggac
     4321 gatcctgctt ccggattaga ttatagtact aagattctgg ctctgtgctt tcttacttag
     4381 gttctgcctc atggaaactt ctgcggccgc tgcatctgcg ggaggcttct tcccctcctt
     4441 cctgctcctg gcgtttggga cgctggtggc tgccgtgctg ggcgtcgctc acagactggg
     4501 gctcttctat cagctgatgc acaaggtgct tagggtagaa ggagggctag gggtaggagg
     4561 aaggcactaa aggtgtttct ccagctcatc cactgtgcag gtgtggaaag cgagtcccag
     4621 ctagtctaga agtggctggt tgggagattc tttacagagc tctgtccctt tgccaaactg
     4681 tatatgggcc tggactttgt aactagtacg agataatggg gaaattgtcg ttgtctggac
     4741 agcacacatt ctccgcctac ctccataccc aggggcctga gtcattttaa cagagcaggc
     4801 cttttaaaca tagtgagatt ggtgggctga aggtaggcag gggagggaat gggctctgat
     4861 agtaagccct tctgaggaac tgtcttagca tatttcgtac catcttcacc aaagtaagtg
     4921 ctataatttc tgtccttgtg cccacaagag gcaaatgatc tacagagaag tttagtattt
     4981 tctctagatg acagatttgg gaaaagctga ccccacaagt catacttata aaccacttgt
     5041 tccattctga gaaattcttg cccttaccca gtcccttttc ttctagacag ggacagtgcc
     5101 actgaccttg aagtatgtag ggatcgtgaa gctactgagg cttggatgct cagggtagtc
     5161 tgtgccagga gtcacttccg tgctaggcat atggctgctg gcagcatgtc agctggacct
     5221 gtgcctcact agcagaggga ggcaataggc tggatggagt tagcactcca agtgccaggc
     5281 cctgcaggga tactaggaag caggcacaca tctaagccag gggccttctg cctcttgcca
     5341 ggctctcctg gattctctgt agatttaacc tctatctcct ttcttctcaa ctggcccagt
     5401 ataaggcgca taacgatacc acgatatcaa caagtttgta caaaaaagca ggctggcgcc
     5461 ggaaccgaag ttcctattcc gaagttccta ttctctagaa agtataggaa cttcgaaccc
     5521 tttcccacac caccctccac acttgcccca aacactgcca actatgtagg aggaaggggt
     5581 tgggactaac agaagaaccc gttgtgggga agctgttggg agggtcactt tatgttcttg
     5641 cccaaggtca gttgggtggc ctgcttctga tgaggtggtc ccaaggtctg gggtagaagg
     5701 tgagagggac aggccaccaa ggtcagcccc ccccccctat cccataggag ccaggtccct
     5761 ctcctggaca ggaagactga aggggagatg ccagagactc agtgaagcct ggggtaccct
     5821 attggagtcc ttcaaggaaa caaacttggc ctcaccaggc ctcagccttg gctcctcctg
     5881 ggaactctac tgcccttggg atccccttgt agttgtgggt tacataggaa gggggacggg
     5941 attccccttg actggctagc ctactctttt cttcagtctt ctccatctcc tctcacctgt
     6001 ctctcgaccc tttccctagg atagacttgg aaaaagataa ggggagaaaa caaatgcaaa
     6061 cgaggccaga aagattttgg ctgggcattc cttccgctag cttttattgg gatcccctag
     6121 tttgtgatag gccttttagc tacatctgcc aatccatctc attttcacac acacacacac
     6181 cactttcctt ctggtcagtg ggcacatgtc cagcctcaag tttatatcac cacccccaat
     6241 gcccaacact tgtatggcct tgggcgggtc atcccccccc ccacccccag tatctgcaac
     6301 ctcaagctag cttgggtgcg ttggttgtgg ataagtagct agactccagc aaccagtaac
     6361 ctctgccctt tctcctccat gacaaccagg tcccaggtcc cgaaaaccaa agaagaagaa
     6421 ccctaacaaa gaggacaagc ggcctcgcac agccttcact gctgagcagc tccagaggct
     6481 caaggctgag tttcagacca acaggtacct gacagagcag cggcgccaga gtctggcaca
     6541 ggagctcggt acccggaaga tctggactct agagaattcc gcccctctcc ctcccccccc
     6601 cctaacgtta ctggccgaag ccgcttggaa taaggccggt gtgcgtttgt ctatatgtta
     6661 ttttccacca tattgccgtc ttttggcaat gtgagggccc ggaaacctgg ccctgtcttc
     6721 ttgacgagca ttcctagggg tctttcccct ctcgccaaag gaatgcaagg tctgttgaat
     6781 gtcgtgaagg aagcagttcc tctggaagct tcttgaagac aaacaacgtc tgtagcgacc
     6841 ctttgcaggc agcggaaccc cccacctggc gacaggtgcc tctgcggcca aaagccacgt
     6901 gtataagata cacctgcaaa ggcggcacaa ccccagtgcc acgttgtgag ttggatagtt
     6961 gtggaaagag tcaaatggct ctcctcaagc gtattcaaca aggggctgaa ggatgcccag
     7021 aaggtacccc attgtatggg atctgatctg gggcctcggt gcacatgctt tacatgtgtt
     7081 tagtcgaggt taaaaaacgt ctaggccccc cgaaccacgg ggacgtggtt ttcctttgaa
     7141 aaacacgatg ataagcttgc cacaaccatg gaagatcccg tcgttttaca acgtcgtgac
     7201 tgggaaaacc ctggcgttac ccaacttaat cgccttgcag cacatccccc tttcgccagc
     7261 tggcgtaata gcgaagaggc ccgcaccgat cgcccttccc aacagttgcg cagcctgaat
     7321 ggcgaatggc gctttgcctg gtttccggca ccagaagcgg tgccggaaag ctggctggag
     7381 tgcgatcttc ctgaggccga tactgtcgtc gtcccctcaa actggcagat gcacggttac
     7441 gatgcgccca tctacaccaa cgtgacctat cccattacgg tcaatccgcc gtttgttccc
     7501 acggagaatc cgacgggttg ttactcgctc acatttaatg ttgatgaaag ctggctacag
     7561 gaaggccaga cgcgaattat ttttgatggc gttaactcgg cgtttcatct gtggtgcaac
     7621 gggcgctggg tcggttacgg ccaggacagt cgtttgccgt ctgaatttga cctgagcgca
     7681 tttttacgcg ccggagaaaa ccgcctcgcg gtgatggtgc tgcgctggag tgacggcagt
     7741 tatctggaag atcaggatat gtggcggatg agcggcattt tccgtgacgt ctcgttgctg
     7801 cataaaccga ctacacaaat cagcgatttc catgttgcca ctcgctttaa tgatgatttc
     7861 agccgcgctg tactggaggc tgaagttcag atgtgcggcg agttgcgtga ctacctacgg
     7921 gtaacagttt ctttatggca gggtgaaacg caggtcgcca gcggcaccgc gcctttcggc
     7981 ggtgaaatta tcgatgagcg tggtggttat gccgatcgcg tcacactacg tctgaacgtc
     8041 gaaaacccga aactgtggag cgccgaaatc ccgaatctct atcgtgcggt ggttgaactg
     8101 cacaccgccg acggcacgct gattgaagca gaagcctgcg atgtcggttt ccgcgaggtg
     8161 cggattgaaa atggtctgct gctgctgaac ggcaagccgt tgctgattcg aggcgttaac
     8221 cgtcacgagc atcatcctct gcatggtcag gtcatggatg agcagacgat ggtgcaggat
     8281 atcctgctga tgaagcagaa caactttaac gccgtgcgct gttcgcatta tccgaaccat
     8341 ccgctgtggt acacgctgtg cgaccgctac ggcctgtatg tggtggatga agccaatatt
     8401 gaaacccacg gcatggtgcc aatgaatcgt ctgaccgatg atccgcgctg gctaccggcg
     8461 atgagcgaac gcgtaacgcg aatggtgcag cgcgatcgta atcacccgag tgtgatcatc
     8521 tggtcgctgg ggaatgaatc aggccacggc gctaatcacg acgcgctgta tcgctggatc
     8581 aaatctgtcg atccttcccg cccggtgcag tatgaaggcg gcggagccga caccacggcc
     8641 accgatatta tttgcccgat gtacgcgcgc gtggatgaag accagccctt cccggctgtg
     8701 ccgaaatggt ccatcaaaaa atggctttcg ctacctggag agacgcgccc gctgatcctt
     8761 tgcgaatacg cccacgcgat gggtaacagt cttggcggtt tcgctaaata ctggcaggcg
     8821 tttcgtcagt atccccgttt acagggcggc ttcgtctggg actgggtgga tcagtcgctg
     8881 attaaatatg atgaaaacgg caacccgtgg tcggcttacg gcggtgattt tggcgatacg
     8941 ccgaacgatc gccagttctg tatgaacggt ctggtctttg ccgaccgcac gccgcatcca
     9001 gcgctgacgg aagcaaaaca ccagcagcag tttttccagt tccgtttatc cgggcaaacc
     9061 atcgaagtga ccagcgaata cctgttccgt catagcgata acgagctcct gcactggatg
     9121 gtggcgctgg atggtaagcc gctggcaagc ggtgaagtgc ctctggatgt cgctccacaa
     9181 ggtaaacagt tgattgaact gcctgaacta ccgcagccgg agagcgccgg gcaactctgg
     9241 ctcacagtac gcgtagtgca accgaacgcg accgcatggt cagaagccgg gcacatcagc
     9301 gcctggcagc agtggcgtct ggcggaaaac ctcagtgtga cgctccccgc cgcgtcccac
     9361 gccatcccgc atctgaccac cagcgaaatg gatttttgca tcgagctggg taataagcgt
     9421 tggcaattta accgccagtc aggctttctt tcacagatgt ggattggcga taaaaaacaa
     9481 ctgctgacgc cgctgcgcga tcagttcacc cgtgcaccgc tggataacga cattggcgta
     9541 agtgaagcga cccgcattga ccctaacgcc tgggtcgaac gctggaaggc ggcgggccat
     9601 taccaggccg aagcagcgtt gttgcagtgc acggcagata cacttgctga tgcggtgctg
     9661 attacgaccg ctcacgcgtg gcagcatcag gggaaaacct tatttatcag ccggaaaacc
     9721 taccggattg atggtagtgg tcaaatggcg attaccgttg atgttgaagt ggcgagcgat
     9781 acaccgcatc cggcgcggat tggcctgaac tgccagctgg cgcaggtagc agagcgggta
     9841 aactggctcg gattagggcc gcaagaaaac tatcccgacc gccttactgc cgcctgtttt
     9901 gaccgctggg atctgccatt gtcagacatg tataccccgt acgtcttccc gagcgaaaac
     9961 ggtctgcgct gcgggacgcg cgaattgaat tatggcccac accagtggcg cggcgacttc
    10021 cagttcaaca tcagccgcta cagtcaacag caactgatgg aaaccagcca tcgccatctg
    10081 ctgcacgcgg aagaaggcac atggctgaat atcgacggtt tccatatggg gattggtggc
    10141 gacgactcct ggagcccgtc agtatcggcg gaattccagc tgagcgccgg tcgctaccat
    10201 taccagttgg tctggtgtca aaaataataa taaccgggca ggggggatct aagctctaga
    10261 taagtaatga tcataatcag ccatatcaca tctgtagagg ttttacttgc tttaaaaaac
    10321 ctcccacacc tccccctgaa cctgaaacat aaaatgaatg caattgttgt tgttaacttg
    10381 tttattgcag cttataatgg ttacaaataa agcaatagca tcacaaattt cacaaataaa
    10441 gcattttttt cactgcattc tagttgtggt ttgtccaaac tcatcaatgt atcttatcat
    10501 gtctggatcc ggaataactt cgtatagcat acattatacg aagttatgtt taaacggcgc
    10561 gccccggaat tcgccttctg caggagcgta cagaacccag ggccctggca cccgtgcaga
    10621 ccctggccca ccccacctgg gcgctcagtg cccaagagat gtccacacct aggatgtccc
    10681 gcggtgggtg gggggcccga gagacgggca ggccgggggc aggcctggcc atgcggggcc
    10741 gaaccgggca ctgcccagcg tgggcgcggg ggccacggcg cgcgccccca gcccccgggc
    10801 ccagcacccc aaggcggcca acgccaaaac tctccctcct cctcttcctc aatctcgctc
    10861 tcgctctttt tttttttcgc aaaaggaggg gagagggggt aaaaaaatgc tgcactgtgc
    10921 ggcgaagccg gtgagtgagc ggcgcggggc caatcagcgt gcgccgttcc gaaagttgcc
    10981 ttttatggct cgagcggccg cggcggcgcc ctataaaacc cagcggcgcg acgcgccacc
    11041 accgccgaga ccgcgtccgc cccgcgagca cagagcctcg cctttgccga tcctctagag
    11101 tcgagatccg ccgccaccat gattgaacaa gatggattgc acgcaggttc tccggccgct
    11161 tgggtggaga ggctattcgg ctatgactgg gcacaacaga caatcggctg ctctgatgcc
    11221 gccgtgttcc ggctgtcagc gcaggggcgc ccggttcttt ttgtcaagac cgacctgtcc
    11281 ggtgccctga atgaactgca ggacgaggca gcgcggctat cgtggctggc cacgacgggc
    11341 gttccttgcg cagctgtgct cgacgttgtc actgaagcgg gaagggactg gctgctattg
    11401 ggcgaagtgc cggggcagga tctcctgtca tctcaccttg ctcctgccga gaaagtatcc
    11461 atcatggctg atgcaatgcg gcggctgcat acgcttgatc cggctacctg cccattcgac
    11521 caccaagcga aacatcgcat cgagcgagca cgtactcgga tggaagccgg tcttgtcgat
    11581 caggatgatc tggacgaaga gcatcagggg ctcgcgccag ccgaactgtt cgccaggctc
    11641 aaggcgcgca tgcccgacgg cgaggatctc gtcgtgaccc atggcgatgc ctgcttgccg
    11701 aatatcatgg tggaaaatgg ccgcttttct ggattcatcg actgtggccg gctgggtgtg
    11761 gcggaccgct atcaggacat agcgttggct acccgtgata ttgctgaaga gcttggcggc
    11821 gaatgggctg accgcttcct cgtgctttac ggtatcgccg ctcccgattc gcagcgcatc
    11881 gccttctatc gccttcttga cgagttcttc tgagcgggac tctggggttc gaaatgaccg
    11941 accaagcgac gcccaacctg ccatcacgag atttcgattc caccgccgcc ttctatgaaa
    12001 ggttgggctt cggaatcgtt ttccgggacg ccggctggat gatcctccag cgcggggatc
    12061 tcatgctgga gttcttcgcc caccccccgg atctaagctc tagataagta atgatcataa
    12121 tcagccatat cacatctgta gaggttttac ttgctttaaa aaacctccca cacctccccc
    12181 tgaacctgaa acataaaatg aatgcaattg ttgttgttaa cttgtttatt gcagcttata
    12241 atggttacaa ataaagcaat agcatcacaa atttcacaaa taaagcattt ttttcactgc
    12301 attctagttg tggtttgtcc aaactcatca atgtatctta tcatgtctgg atccgggggt
    12361 accgcgtcga gaagttccta ttccgaagtt cctattctct agaaagtata ggaacttcgt
    12421 cgagataact tcgtatagca tacattatac gaagttatgt cgagatatct agacccagct
    12481 ttcttgtaca aagtggttga tatctctata gtcgcagtag gcggaaattc aagccctgcc
    12541 taagctacat aaggagttca aagcctcgtg agaccttgtc ctagtaaaag ctgatgatat
    12601 agctcagtgg ttagagtgct tgtctaacac tatctatgcc cagggttcaa tcctcagtac
    12661 agtttcaaaa agaacatttc ttctgttgga gtctatcact tgggcaagtc ttggcatttt
    12721 tagctgtagg acaaagagaa caataaattt gctaagtcag tgtacccttc tctgaattgg
    12781 atttaaagtg gtatgtctct aaccagaatc taagttcgtc tgtcttctga ccttacccct
    12841 gcctgttctt gtacctgctc ctgggctggc ctctgactgt cttgttcctc atctcctttg
    12901 acccaggtgg acaagacaag catccggcat ggtggagaga gtgtcgcagc tgtgctccga
    12961 gcccatggtg tacgctttgt cttcacattg gtcggtgggc acatttcccc actgctggtg
    13021 gcctgtgaga agctgggtat ccgagtggta gacacacgcc acgaggtcac tgctgtcttt
    13081 gctgctgatg ctgtggcccg cctgactggt aaggaccagg gactagcagg acagtgacat
    13141 ggcccctgtg aatgagaggc agggggtttg gggtaggacg atgtttggga ggatggcatg
    13201 gttgtcacca gctctttctt tcagggacag tgggtgtggc agcagtgaca gccggtcctg
    13261 gcctcaccaa cactgtgact gcagtgaaga atgcacaagt ggcacagtcc ccagtcctgc
    13321 ttttgggtgg agctgccagc accctgctgc aggtgcctag tccttaaggg taggtggggt
    13381 ccccaagacg gcttctcaag cttatctgat aactgtccct tgccttctct gccagaaacg
    13441 gggcgcactt caggccattg atcagatgtc tctgttcagg ccactctgca agttttgtgc
    13501 ttctgtgcga agggtacggg acattgtacc taccctgagg actgcaatag ctgctgccca
    13561 gtcaggcacc ccaggtaggt ggaggaggga gctggacagt aatcaagccc tgaagcttgg
    13621 gggttgctgc aacaggtgcc atagactgaa cctccctacc ctgcaggtcc agtgtttgtg
    13681 gagctgcctc ttgatgtact atatccttac ttcatggttg agaaggagat gataccaacc
    13741 aagttgccca atagcctcat gggccgtgtg gttgtctggt gagtcctgct atccccacta
    13801 tagctttctt ccttcttttg cctcttttgt ggtcgtcttc ctaaatgtat ccctctttct
    13861 ttgtctcatt cactgagttc acatgggctt ggaggagcca gctctaggga aagttttcct
    13921 gggaaagtaa ctcatgtgca aaggtcctga ggcaggaggg aacttggtag gtcgagatgg
    13981 cgcaacgcaa ttaatgataa cttcgtatag catacattat acgaagttat ggtctgagct
    14041 cgccatcagt tcatcttcct tttccttctt cttttcctcc atctctgcca cctagttatc
    14101 tctagcttct ccctttcctt tttcttgccc cttccctctc aaatatttag tggccagatc
    14161 tatgtgctag atagcagaat aggcaggagg tgacatcagt ggacaagata ttcaggttct
    14221 tatgctctgg tgtgcaagaa ttgttttgag tgccagatca agcaaaggga ttttgttttg
    14281 tggccttgcc caaaaaattc cggcccagat tctgtgtagc ccagactgtt ctggaacttg
    14341 aaaattctct ttcagcctct caaatgttgg aatcacagac aggtgcccca ggtctagtct
    14401 tgttaagact ccctgatctc ctggtctttc tgtcctcttc tctccttgtc ctctctctca
    14461 gtgtcacttg gaagactggc tctttccctg actctccttt acatattttt aattttaatg
    14521 gttttatgag agaggaggta gctttgtacc cgtgctggct cagtattagt gtgagtcctc
    14581 ttgtctcagt atccctggtg ccggattctc tctccttttt aaaccacagt tcccccaccc
    14641 cctccttttt ttcttggcct cattaactcc ctatagtcat gcctttaaca gacaaaacag
    14701 gtgttggctc tgagctctga ctgcttcctg tgtgtctgtc tttagtgaga ttgagtgttc
    14761 cttgagggca aggcctgggc aggatttctt tttgtgtcac agggtctaag aaactcaagg
    14821 cctgaggcct agtgtgtagg gagacaggag gcactgcaag atccgaatgg gtaacattaa
    14881 caaccacagc ctgcattttg taaagtgttt ctctccttcc cttgcaatgg tggtggagat
    14941 ggaacctgag gcttcatatg tactagaccg ggcctttgcc gctgagccac actcccagac
    15001 cacaatgtgc cttataacct aagacggtag atatgggaac atccccattt tacagaggag
    15061 gaagatcaga atgctgaagg aactggacca aagtcacaca gctgaggtgc tgtagggcta
    15121 gggtctaact cacaacccta gtttctgtgc tggcattctc cacctgttaa tgtgtttcgg
    15181 ggaactgtgt caagttaggg tggcttcctg aagggttgga gttggagact tggtcattta
    15241 gtgtctcgta ttatggtttg tcctccctg
//
