# Supplementary material for: CRISPR-Cas9 enables conditional mutagenesis of challenging loci
Source: Sci Rep. 2016 Sep 1;6:32326. doi: 10.1038/srep32326 (PMC5007477; doi:10.1038/srep32326)
Supplement: Supplementary File 3 [file srep32326-s3.zip › gb/HEP01018_A04_vector.gb]

LOCUS       1014636#L1L2_Bact_P#pAYAC184        17064 bp    dna     circular UNK 
ACCESSION   unknown
SOURCE      Mus musculus
  ORGANISM  Mus musculus
            Eukaryota; Metazoa; Chordata; Craniata; Vertebrata; Euteleostomi;
            Mammalia; Eutheria; Euarchontoglires; Glires; Rodentia;
            Sciurognathi; Muroidea; Muridae; Murinae; Mus.
COMMENT     cassette: L1L2_Bact_P
COMMENT     design_id: 1014636
COMMENT     backbone: pAYAC184
COMMENT     transcript_id: ENSMUST00000146623
FEATURES             Location/Qualifiers
     source          1..4245
                     /mol_type="other DNA"
                     /dnas_title="pacyc184CleanwithGprimers"
                     /organism="Cloning vector pACYC184"
     gene            complement(1..4245)
                     /gene="cat"
     CDS             complement(1..4245)
                     /codon_start=1
                     /gene="cat"
                     /translation="MEKKITGYTTVDISQWHRKEHFEAFQSVAQCTYNQTVQLDITAF
                     LKTVKKNKHKFYPAFIHILARLMNAHPEFRMAMKDGELVIWDSVHPCYTVFHEQTETF
                     SSLWSEYHDDFRQFLHIYSQDVACYGENLAYFPKGFIENMFFVSANPWVSFTSFDLNV
                     ANMDNFFAPVFTMGKYYTQGDKVLMPLAIQVHHAVCDGFHVGRMLNELQQYCDEWQGG
                     A"
                     /product="chloramphenicol acetyltransferase"
                     /note="camR (confers resistance to chloramphenicol)"
                     /label="camR (confers resistance to chloramphenicol)"
     -10_signal      complement(286..291)
                     /note="cat promoter (counter-clockwise); CATATT"
                     /label="cat promoter (counter-clockwise); CATATT"
     -35_signal      complement(309..314)
                     /note="cat promoter (counter-clockwise); ACGTAA"
                     /label="cat promoter (counter-clockwise); ACGTAA"
     rep_origin      complement(848..1393)
                     /note="p15A origin of replication (clockwise) (RNAII -35
                     to RNA/DNA switch point)"
                     /label="p15A origin of replication (clockwise) (RNAII -35
     -35_signal      1505..1510
                     /note="tet promoter (clockwise); TTGACA"
                     /label="tet promoter (clockwise); TTGACA"
     -10_signal      1528..1533
                     /note="tet promoter (clockwise); TTTAAT; transcript start
                     1540"
                     /label="tet promoter (clockwise); TTTAAT; transcript start
     gene            1581..2771
                     /gene="tet"
     CDS             1581..2771
                     /codon_start=1
                     /gene="tet"
                     /translation="MKSNNALIVILGTVTLDAVGIGLVMPVLPGLLRDIVHSDSIASH
                     YGVLLALYALMQFLCAPVLGALSDRFGRRPVLLASLLGATIDYAIMATTPVLWILYAG
                     RIVAGITGATGAVAGAYIADITDGEDRARHFGLMSACFGVGMVAGPVAGGLLGAISLH
                     APFLAAAVLNGLNLLLGCFLMQESHKGERRPMPLRAFNPVSSFRWARGMTIVAALMTV
                     FFIMQLVGQVPAALWVIFGEDRFRWSATMIGLSLAVFGILHALAQAFVTGPATKRFGE
                     KQAIIAGMAADALGYVLLAFATRGWMAFPIMILLASGGIGMPALQAMLSRQVDDDHQG
                     QLQGSLAALTSLTSIIGPLIVTAIYAASASTWNGLAWIVGAALYLVCLPALRRGAWSR
                     ATST"
                     /product="tetracycline efflux protein, class C"
                     /note="tetR (confers resistance to tetracycline)"
                     /label="tetR (confers resistance to tetracycline)"
     misc_feature    complement(1473..1493)
                     /note="5' Gap primer"
                     /label="5' Gap primer"
     misc_feature    3805..3825
                     /note="3' Gap primer"
                     /label="3' Gap primer"
     misc_feature    1494..3804
                     /note="Not in Gap Backbone PCR"
                     /label="Not in Gap Backbone PCR"
     misc_feature    4246..5441
                     /note="5 arm"
                     /label="5 arm"
     misc_feature    5469..5493
                     /note="B1 Gateway"
                     /label="B1 Gateway"
     misc_feature    5506..5553
                     /note="Frt"
                     /label="Frt"
     intron          5554..6428
                     /note="mouse En2 intron"
                     /label="mouse En2 intron"
     misc_feature    6426..6428
                     /note="Splice Acceptor"
                     /label="Splice Acceptor"
     exon            6429..6601
                     /note="mouse En2 exon"
                     /label="mouse En2 exon"
     misc_feature    6613..7206
                     /note="ECMV IRES"
                     /label="ECMV IRES"
     gene            7207..10267
                     /gene="lacZ"
                     /note="lacZ"
                     /label="lacZ"
     misc_feature    10306..10549
                     /note="SV40 polyadenylation site"
                     /label="SV40 polyadenylation site"
     misc_feature    10553..10586
                     /note="loxP"
                     /label="loxP"
     promoter        10613..11132
                     /note="human beta actin promoter"
                     /label="human beta actin promoter"
     gene            11158..11952
                     /gene="NeoR"
                     /note="NeoR"
                     /label="NeoR"
     misc_feature    12152..12393
                     /note="SV40 polyadenylation site"
                     /label="SV40 polyadenylation site"
     misc_feature    12410..12457
                     /note="Frt"
                     /label="Frt"
     misc_feature    12464..12497
                     /note="loxP"
                     /label="loxP"
     misc_feature    6443..6520
                     /note="FCHK std_gpr"
                     /label="FCHK std_gpr"
     misc_feature    12513..12533
                     /note="B2 Gateway"
                     /label="B2 Gateway"
     misc_feature    5442..12563
                     /note="Synthetic Cassette"
                     /label="Synthetic Cassette"
     exon            15588..15726
                     /db_xref="ENSEMBL:ENSMUSE00001290921"
                     /type="targeted"
                     /rank="4"
                     /note="target exon 1 ENSMUSE00001290921"
     exon            12931..13071
                     /db_xref="ENSEMBL:ENSMUSE00001221958"
                     /type="targeted"
                     /rank="3"
                     /note="target exon 2 ENSMUSE00001221958"
     misc_feature    12564..15943
                     /note="Critical Region"
                     /label="Critical Region"
     misc_feature    15967..16000
                     /note="Downstream LoxP"
                     /label="Downstream LoxP"
     misc_feature    15944..16023
                     /note="synthetic loxP region"
                     /label="synthetic loxP region"
     misc_feature    16024..17064
                     /note="3 arm"
                     /label="3 arm"
ORIGIN      
        1 gaattccgga tgagcattca tcaggcgggc aagaatgtga ataaaggccg gataaaactt
       61 gtgcttattt ttctttacgg tctttaaaaa ggccgtaata tccagctgaa cggtctggtt
      121 ataggtacat tgagcaactg actgaaatgc ctcaaaatgt tctttacgat gccattggga
      181 tatatcaacg gtggtatatc cagtgatttt tttctccatt ttagcttcct tagctcctga
      241 aaatctcgat aactcaaaaa atacgcccgg tagtgatctt atttcattat ggtgaaagtt
      301 ggaacctctt acgtgccgat caacgtctca ttttcgccaa aagttggccc agggcttccc
      361 ggtatcaaca gggacaccag gatttattta ttctgcgaag tgatcttccg tcacaggtat
      421 ttattcggcg caaagtgcgt cgggtgatgc tgccaactta ctgatttagt gtatgatggt
      481 gtttttgagg tgctccagtg gcttctgttt ctatcagctg tccctcctgt tcagctactg
      541 acggggtggt gcgtaacggc aaaagcaccg ccggacatca gcgctagcgg agtgtatact
      601 ggcttactat gttggcactg atgagggtgt cagtgaagtg cttcatgtgg caggagaaaa
      661 aaggctgcac cggtgcgtca gcagaatatg tgatacagga tatattccgc ttcctcgctc
      721 actgactcgc tacgctcggt cgttcgactg cggcgagcgg aaatggctta cgaacggggc
      781 ggagatttcc tggaagatgc caggaagata cttaacaggg aagtgagagg gccgcggcaa
      841 agccgttttt ccataggctc cgcccccctg acaagcatca cgaaatctga cgctcaaatc
      901 agtggtggcg aaacccgaca ggactataaa gataccaggc gtttccccct ggcggctccc
      961 tcgtgcgctc tcctgttcct gcctttcggt ttaccggtgt cattccgctg ttatggccgc
     1021 gtttgtctca ttccacgcct gacactcagt tccgggtagg cagttcgctc caagctggac
     1081 tgtatgcacg aaccccccgt tcagtccgac cgctgcgcct tatccggtaa ctatcgtctt
     1141 gagtccaacc cggaaagaca tgcaaaagca ccactggcag cagccactgg taattgattt
     1201 agaggagtta gtcttgaagt catgcgccgg ttaaggctaa actgaaagga caagttttgg
     1261 tgactgcgct cctccaagcc agttacctcg gttcaaagag ttggtagctc agagaacctt
     1321 cgaaaaaccg ccctgcaagg cggttttttc gttttcagag caagagatta cgcgcagacc
     1381 aaaacgatct caagaagatc atcttattaa tcagataaaa tatttctaga tttcagtgca
     1441 atttatctct tcaaatgtag cacctgaagt cagccccata cgatataagt tgtaattctc
     1501 atgtttgaca gcttatcatc gataagcttt aatgcggtag tttatcacag ttaaattgct
     1561 aacgcagtca ggcaccgtgt atgaaatcta acaatgcgct catcgtcatc ctcggcaccg
     1621 tcaccctgga tgctgtaggc ataggcttgg ttatgccggt actgccgggc ctcttgcggg
     1681 atatcgtcca ttccgacagc atcgccagtc actatggcgt gctgctagcg ctatatgcgt
     1741 tgatgcaatt tctatgcgca cccgttctcg gagcactgtc cgaccgcttt ggccgccgcc
     1801 cagtcctgct cgcttcgcta cttggagcca ctatcgacta cgcgatcatg gcgaccacac
     1861 ccgtcctgtg gatcctctac gccggacgca tcgtggccgg catcaccggc gccacaggtg
     1921 cggttgctgg cgcctatatc gccgacatca ccgatgggga agatcgggct cgccacttcg
     1981 ggctcatgag cgcttgtttc ggcgtgggta tggtggcagg ccccgtggcc gggggactgt
     2041 tgggcgccat ctccttgcat gcaccattcc ttgcggcggc ggtgctcaac ggcctcaacc
     2101 tactactggg ctgcttccta atgcaggagt cgcataaggg agagcgtcga ccgatgccct
     2161 tgagagcctt caacccagtc agctccttcc ggtgggcgcg gggcatgact atcgtcgccg
     2221 cacttatgac tgtcttcttt atcatgcaac tcgtaggaca ggtgccggca gcgctctggg
     2281 tcattttcgg cgaggaccgc tttcgctgga gcgcgacgat gatcggcctg tcgcttgcgg
     2341 tattcggaat cttgcacgcc ctcgctcaag ccttcgtcac tggtcccgcc accaaacgtt
     2401 tcggcgagaa gcaggccatt atcgccggca tggcggccga cgcgctgggc tacgtcttgc
     2461 tggcgttcgc gacgcgaggc tggatggcct tccccattat gattcttctc gcttccggcg
     2521 gcatcgggat gcccgcgttg caggccatgc tgtccaggca ggtagatgac gaccatcagg
     2581 gacagcttca aggatcgctc gcggctctta ccagcctaac ttcgatcatt ggaccgctga
     2641 tcgtcacggc gatttatgcc gcctcggcga gcacatggaa cgggttggca tggattgtag
     2701 gcgccgccct ataccttgtc tgcctccccg cgttgcgtcg cggtgcatgg agccgggcca
     2761 cctcgacctg aatggaagcc ggcggcacct cgctaacgga ttcaccactc caagaattgg
     2821 agccaatcaa ttcttgcgga gaactgtgaa tgcgcaaacc aacccttggc agaacatatc
     2881 catcgcgtcc gccatctcca gcagccgcac gcggcgcatc tcgggcagcg ttgggtcctg
     2941 gccacgggtg cgcatgatcg tgctcctgtc gttgaggacc cggctaggct ggcggggttg
     3001 ccttactggt tagcagaatg aatcaccgat acgcgagcga acgtgaagcg actgctgctg
     3061 caaaacgtct gcgacctgag caacaacatg aatggtcttc ggtttccgtg tttcgtaaag
     3121 tctggaaacg cggaagtccc ctacgtgctg ctgaagttgc ccgcaacaga gagtggaacc
     3181 aaccggtgat accacgatac tatgactgag agtcaacgcc atgagcggcc tcatttctta
     3241 ttctgagtta caacagtccg caccgctgtc cggtagctcc ttccggtggg cgcggggcat
     3301 gactatcgtc gccgcactta tgactgtctt ctttatcatg caactcgtag gacaggtgcc
     3361 ggcagcgccc aacagtcccc cggccacggg gcctgccacc atacccacgc cgaaacaagc
     3421 gccctgcacc attatgttcc ggatctgcat cgcaggatgc tgctggctac cctgtggaac
     3481 acctacatct gtattaacga agcgctaacc gtttttatca ggctctggga ggcagaataa
     3541 atgatcatat cgtcaattat tacctccacg gggagagcct gagcaaactg gcctcaggca
     3601 tttgagaagc acacggtcac actgcttccg gtagtcaata aaccggtaaa ccagcaatag
     3661 acataagcgg ctatttaacg accctgccct gaaccgacga ccgggtcgaa tttgctttcg
     3721 aatttctgcc attcatccgc ttattatcac ttattcaggc gtagcaccag gcgtttaagg
     3781 gcaccaataa ctgccttaaa aaaattacgc cccgccctgc cactcatcgc agtactgttg
     3841 taattcatta agcattctgc cgacatggaa gccatcacag acggcatgat gaacctgaat
     3901 cgccagcggc atcagcacct tgtcgccttg cgtataatat ttgcccatgg tgaaaacggg
     3961 ggcgaagaag ttgtccatat tggccacgtt taaatcaaaa ctggtgaaac tcacccaggg
     4021 attggctgag acgaaaaaca tattctcaat aaacccttta gggaaatagg ccaggttttc
     4081 accgtaacac gccacatctt gcgaatatat gtgtagaaac tgccggaaat cgtcgtggta
     4141 ttcactccag agcgatgaaa acgtttcagt ttgctcatgg aaaacggtgt aacaagggtg
     4201 aacactatcc catatcacca gctcaccgtc tttcattgcc atacgacaga agccatctgt
     4261 acctaagacc ccaaggtcac aacacatgtc cagccctccc cacctacagc cctctcttcc
     4321 ctagcttctc tcagttttag catctgtctt cttgtggctc tgagaggata cacagggtct
     4381 acaggtattt atttattaat gtatttatta tttctttgaa ctaactttcc tttccattaa
     4441 actttggaaa cagatgttat gcgtgaggat gtctgtgtgt ctacacatga ggatgtctgt
     4501 gtgtctgctt gttatacata cctggtgccc atggaggtct gaagagggag ttggatccct
     4561 tgaaactgga gtttcagacg gttgtgagcc accgtgtagg tgctgggaat tgaacccctg
     4621 gtcctctgca agggcaatga aagcttagct gttgagccat ctcgctagca tccctgggtc
     4681 ccatcttttc ctgagtgccc tgaacttggt atgtcgctga ggatgatcca actcctgatc
     4741 ttccttcccc catctcccca gccaaccacc ccaggtttat ggttctgggg ctgtaactca
     4801 gggcttcctg aatcctgaaa aggctccctt ccaaccgagc cccgttccct gttcccagcc
     4861 tagcattgct atgtctgtct gtcagtgagg ctgagactgc agagtctaag tcctactttg
     4921 catggatcct aaaccattgc atgcctgacc ctgcctgggg cccccactca gggaccttct
     4981 gtgacagtgg ccactgttgc tgagtgccac gttctcaaag ctggcatggc aggtctgagt
     5041 gtgtgatgtt catggacctg aacggagagg acagcagttg tgtcctgtcc ttacaagagt
     5101 ggtggccaat ctggcttcat tgctcttcct tggagctcag ccaggtggag tgaggctctt
     5161 ctgctgtggc gctctgactt cagtggcccc agtgtgacac gggagccact gatcacagct
     5221 ccctcgggat tagtctcatt gtctctctca cccttgtcta ttgagctctg ccaggttttt
     5281 agaaaacact ggtctcgtta aatctgcata tctacacttg agtgggtttg gttttagccc
     5341 tctgagacag tcttatgtag caggggctgg cctcaaactt gctatgtggc caaagataac
     5401 cttggacccc caatccttct atcttactta gcatcttgga aaaggcgcat aacgatacca
     5461 cgatatcaac aagtttgtac aaaaaagcag gctggcgccg gaaccgaagt tcctattccg
     5521 aagttcctat tctctagaaa gtataggaac ttcgaaccct ttcccacacc accctccaca
     5581 cttgccccaa acactgccaa ctatgtagga ggaaggggtt gggactaaca gaagaacccg
     5641 ttgtggggaa gctgttggga gggtcacttt atgttcttgc ccaaggtcag ttgggtggcc
     5701 tgcttctgat gaggtggtcc caaggtctgg ggtagaaggt gagagggaca ggccaccaag
     5761 gtcagccccc cccccctatc ccataggagc caggtccctc tcctggacag gaagactgaa
     5821 ggggagatgc cagagactca gtgaagcctg gggtacccta ttggagtcct tcaaggaaac
     5881 aaacttggcc tcaccaggcc tcagccttgg ctcctcctgg gaactctact gcccttggga
     5941 tccccttgta gttgtgggtt acataggaag ggggacggga ttccccttga ctggctagcc
     6001 tactcttttc ttcagtcttc tccatctcct ctcacctgtc tctcgaccct ttccctagga
     6061 tagacttgga aaaagataag gggagaaaac aaatgcaaac gaggccagaa agattttggc
     6121 tgggcattcc ttccgctagc ttttattggg atcccctagt ttgtgatagg ccttttagct
     6181 acatctgcca atccatctca ttttcacaca cacacacacc actttccttc tggtcagtgg
     6241 gcacatgtcc agcctcaagt ttatatcacc acccccaatg cccaacactt gtatggcctt
     6301 gggcgggtca tccccccccc cacccccagt atctgcaacc tcaagctagc ttgggtgcgt
     6361 tggttgtgga taagtagcta gactccagca accagtaacc tctgcccttt ctcctccatg
     6421 acaaccaggt cccaggtccc gaaaaccaaa gaagaagaac cctaacaaag aggacaagcg
     6481 gcctcgcaca gccttcactg ctgagcagct ccagaggctc aaggctgagt ttcagaccaa
     6541 caggtacctg acagagcagc ggcgccagag tctggcacag gagctcggta cccggaagat
     6601 ctggactcta gagaattccg cccctctccc tccccccccc ctaacgttac tggccgaagc
     6661 cgcttggaat aaggccggtg tgcgtttgtc tatatgttat tttccaccat attgccgtct
     6721 tttggcaatg tgagggcccg gaaacctggc cctgtcttct tgacgagcat tcctaggggt
     6781 ctttcccctc tcgccaaagg aatgcaaggt ctgttgaatg tcgtgaagga agcagttcct
     6841 ctggaagctt cttgaagaca aacaacgtct gtagcgaccc tttgcaggca gcggaacccc
     6901 ccacctggcg acaggtgcct ctgcggccaa aagccacgtg tataagatac acctgcaaag
     6961 gcggcacaac cccagtgcca cgttgtgagt tggatagttg tggaaagagt caaatggctc
     7021 tcctcaagcg tattcaacaa ggggctgaag gatgcccaga aggtacccca ttgtatggga
     7081 tctgatctgg ggcctcggtg cacatgcttt acatgtgttt agtcgaggtt aaaaaacgtc
     7141 taggcccccc gaaccacggg gacgtggttt tcctttgaaa aacacgatga taagcttgcc
     7201 acaaccatgg aagatcccgt cgttttacaa cgtcgtgact gggaaaaccc tggcgttacc
     7261 caacttaatc gccttgcagc acatccccct ttcgccagct ggcgtaatag cgaagaggcc
     7321 cgcaccgatc gcccttccca acagttgcgc agcctgaatg gcgaatggcg ctttgcctgg
     7381 tttccggcac cagaagcggt gccggaaagc tggctggagt gcgatcttcc tgaggccgat
     7441 actgtcgtcg tcccctcaaa ctggcagatg cacggttacg atgcgcccat ctacaccaac
     7501 gtgacctatc ccattacggt caatccgccg tttgttccca cggagaatcc gacgggttgt
     7561 tactcgctca catttaatgt tgatgaaagc tggctacagg aaggccagac gcgaattatt
     7621 tttgatggcg ttaactcggc gtttcatctg tggtgcaacg ggcgctgggt cggttacggc
     7681 caggacagtc gtttgccgtc tgaatttgac ctgagcgcat ttttacgcgc cggagaaaac
     7741 cgcctcgcgg tgatggtgct gcgctggagt gacggcagtt atctggaaga tcaggatatg
     7801 tggcggatga gcggcatttt ccgtgacgtc tcgttgctgc ataaaccgac tacacaaatc
     7861 agcgatttcc atgttgccac tcgctttaat gatgatttca gccgcgctgt actggaggct
     7921 gaagttcaga tgtgcggcga gttgcgtgac tacctacggg taacagtttc tttatggcag
     7981 ggtgaaacgc aggtcgccag cggcaccgcg cctttcggcg gtgaaattat cgatgagcgt
     8041 ggtggttatg ccgatcgcgt cacactacgt ctgaacgtcg aaaacccgaa actgtggagc
     8101 gccgaaatcc cgaatctcta tcgtgcggtg gttgaactgc acaccgccga cggcacgctg
     8161 attgaagcag aagcctgcga tgtcggtttc cgcgaggtgc ggattgaaaa tggtctgctg
     8221 ctgctgaacg gcaagccgtt gctgattcga ggcgttaacc gtcacgagca tcatcctctg
     8281 catggtcagg tcatggatga gcagacgatg gtgcaggata tcctgctgat gaagcagaac
     8341 aactttaacg ccgtgcgctg ttcgcattat ccgaaccatc cgctgtggta cacgctgtgc
     8401 gaccgctacg gcctgtatgt ggtggatgaa gccaatattg aaacccacgg catggtgcca
     8461 atgaatcgtc tgaccgatga tccgcgctgg ctaccggcga tgagcgaacg cgtaacgcga
     8521 atggtgcagc gcgatcgtaa tcacccgagt gtgatcatct ggtcgctggg gaatgaatca
     8581 ggccacggcg ctaatcacga cgcgctgtat cgctggatca aatctgtcga tccttcccgc
     8641 ccggtgcagt atgaaggcgg cggagccgac accacggcca ccgatattat ttgcccgatg
     8701 tacgcgcgcg tggatgaaga ccagcccttc ccggctgtgc cgaaatggtc catcaaaaaa
     8761 tggctttcgc tacctggaga gacgcgcccg ctgatccttt gcgaatacgc ccacgcgatg
     8821 ggtaacagtc ttggcggttt cgctaaatac tggcaggcgt ttcgtcagta tccccgttta
     8881 cagggcggct tcgtctggga ctgggtggat cagtcgctga ttaaatatga tgaaaacggc
     8941 aacccgtggt cggcttacgg cggtgatttt ggcgatacgc cgaacgatcg ccagttctgt
     9001 atgaacggtc tggtctttgc cgaccgcacg ccgcatccag cgctgacgga agcaaaacac
     9061 cagcagcagt ttttccagtt ccgtttatcc gggcaaacca tcgaagtgac cagcgaatac
     9121 ctgttccgtc atagcgataa cgagctcctg cactggatgg tggcgctgga tggtaagccg
     9181 ctggcaagcg gtgaagtgcc tctggatgtc gctccacaag gtaaacagtt gattgaactg
     9241 cctgaactac cgcagccgga gagcgccggg caactctggc tcacagtacg cgtagtgcaa
     9301 ccgaacgcga ccgcatggtc agaagccggg cacatcagcg cctggcagca gtggcgtctg
     9361 gcggaaaacc tcagtgtgac gctccccgcc gcgtcccacg ccatcccgca tctgaccacc
     9421 agcgaaatgg atttttgcat cgagctgggt aataagcgtt ggcaatttaa ccgccagtca
     9481 ggctttcttt cacagatgtg gattggcgat aaaaaacaac tgctgacgcc gctgcgcgat
     9541 cagttcaccc gtgcaccgct ggataacgac attggcgtaa gtgaagcgac ccgcattgac
     9601 cctaacgcct gggtcgaacg ctggaaggcg gcgggccatt accaggccga agcagcgttg
     9661 ttgcagtgca cggcagatac acttgctgat gcggtgctga ttacgaccgc tcacgcgtgg
     9721 cagcatcagg ggaaaacctt atttatcagc cggaaaacct accggattga tggtagtggt
     9781 caaatggcga ttaccgttga tgttgaagtg gcgagcgata caccgcatcc ggcgcggatt
     9841 ggcctgaact gccagctggc gcaggtagca gagcgggtaa actggctcgg attagggccg
     9901 caagaaaact atcccgaccg ccttactgcc gcctgttttg accgctggga tctgccattg
     9961 tcagacatgt ataccccgta cgtcttcccg agcgaaaacg gtctgcgctg cgggacgcgc
    10021 gaattgaatt atggcccaca ccagtggcgc ggcgacttcc agttcaacat cagccgctac
    10081 agtcaacagc aactgatgga aaccagccat cgccatctgc tgcacgcgga agaaggcaca
    10141 tggctgaata tcgacggttt ccatatgggg attggtggcg acgactcctg gagcccgtca
    10201 gtatcggcgg aattccagct gagcgccggt cgctaccatt accagttggt ctggtgtcaa
    10261 aaataataat aaccgggcag gggggatcta agctctagat aagtaatgat cataatcagc
    10321 catatcacat ctgtagaggt tttacttgct ttaaaaaacc tcccacacct ccccctgaac
    10381 ctgaaacata aaatgaatgc aattgttgtt gttaacttgt ttattgcagc ttataatggt
    10441 tacaaataaa gcaatagcat cacaaatttc acaaataaag catttttttc actgcattct
    10501 agttgtggtt tgtccaaact catcaatgta tcttatcatg tctggatccg gaataacttc
    10561 gtatagcata cattatacga agttatgttt aaacggcgcg ccccggaatt cgccttctgc
    10621 aggagcgtac agaacccagg gccctggcac ccgtgcagac cctggcccac cccacctggg
    10681 cgctcagtgc ccaagagatg tccacaccta ggatgtcccg cggtgggtgg ggggcccgag
    10741 agacgggcag gccgggggca ggcctggcca tgcggggccg aaccgggcac tgcccagcgt
    10801 gggcgcgggg gccacggcgc gcgcccccag cccccgggcc cagcacccca aggcggccaa
    10861 cgccaaaact ctccctcctc ctcttcctca atctcgctct cgctcttttt ttttttcgca
    10921 aaaggagggg agagggggta aaaaaatgct gcactgtgcg gcgaagccgg tgagtgagcg
    10981 gcgcggggcc aatcagcgtg cgccgttccg aaagttgcct tttatggctc gagcggccgc
    11041 ggcggcgccc tataaaaccc agcggcgcga cgcgccacca ccgccgagac cgcgtccgcc
    11101 ccgcgagcac agagcctcgc ctttgccgat cctctagagt cgagatccgc cgccaccatg
    11161 attgaacaag atggattgca cgcaggttct ccggccgctt gggtggagag gctattcggc
    11221 tatgactggg cacaacagac aatcggctgc tctgatgccg ccgtgttccg gctgtcagcg
    11281 caggggcgcc cggttctttt tgtcaagacc gacctgtccg gtgccctgaa tgaactgcag
    11341 gacgaggcag cgcggctatc gtggctggcc acgacgggcg ttccttgcgc agctgtgctc
    11401 gacgttgtca ctgaagcggg aagggactgg ctgctattgg gcgaagtgcc ggggcaggat
    11461 ctcctgtcat ctcaccttgc tcctgccgag aaagtatcca tcatggctga tgcaatgcgg
    11521 cggctgcata cgcttgatcc ggctacctgc ccattcgacc accaagcgaa acatcgcatc
    11581 gagcgagcac gtactcggat ggaagccggt cttgtcgatc aggatgatct ggacgaagag
    11641 catcaggggc tcgcgccagc cgaactgttc gccaggctca aggcgcgcat gcccgacggc
    11701 gaggatctcg tcgtgaccca tggcgatgcc tgcttgccga atatcatggt ggaaaatggc
    11761 cgcttttctg gattcatcga ctgtggccgg ctgggtgtgg cggaccgcta tcaggacata
    11821 gcgttggcta cccgtgatat tgctgaagag cttggcggcg aatgggctga ccgcttcctc
    11881 gtgctttacg gtatcgccgc tcccgattcg cagcgcatcg ccttctatcg ccttcttgac
    11941 gagttcttct gagcgggact ctggggttcg aaatgaccga ccaagcgacg cccaacctgc
    12001 catcacgaga tttcgattcc accgccgcct tctatgaaag gttgggcttc ggaatcgttt
    12061 tccgggacgc cggctggatg atcctccagc gcggggatct catgctggag ttcttcgccc
    12121 accccccgga tctaagctct agataagtaa tgatcataat cagccatatc acatctgtag
    12181 aggttttact tgctttaaaa aacctcccac acctccccct gaacctgaaa cataaaatga
    12241 atgcaattgt tgttgttaac ttgtttattg cagcttataa tggttacaaa taaagcaata
    12301 gcatcacaaa tttcacaaat aaagcatttt tttcactgca ttctagttgt ggtttgtcca
    12361 aactcatcaa tgtatcttat catgtctgga tccgggggta ccgcgtcgag aagttcctat
    12421 tccgaagttc ctattctcta gaaagtatag gaacttcgtc gagataactt cgtatagcat
    12481 acattatacg aagttatgtc gagatatcta gacccagctt tcttgtacaa agtggttgat
    12541 atctctatag tcgcagtagg cggcctatct caataagaac agtagtggag caggtaagat
    12601 gttcagtggc tgacggcatc tgcacacaag cttgattacc tgagtttgct cccgaggtcg
    12661 gacagagagg agagagccaa gctgccctct gacgtccaca tgcatgcatg tttacacaca
    12721 cacacacaca cacacacaca cacacacaca ccagtcaata aaactaaggc ataatttaaa
    12781 aattttagca aaaattaagg acacatcagg gtccttctag aaagagtggg ggtggagatg
    12841 gcggtacctc atggcagcat gtattgtgaa ggggcgaggg tacggactga tggaatttct
    12901 gcaggtgttg tctgtctccc cactttgcag gtcgctgtcc caaacctcag cgaagccgtg
    12961 caggacgcgg acctgctggt gttcgtcatc cctcaccagt tcatccacaa gatctgcgat
    13021 gagatcacgg gcagggtgcc cgagaaggcc ctggggatca ccctcatcaa ggtaggtagg
    13081 cgcgcagagc ggaggactag gcgggtcctg ggacctggtt cctcctgagt tcatgtcctc
    13141 tttcctttat ttgaagtata tcgggcatct ttctcaccag ccatgactaa acacatgaca
    13201 ggaagcaaca tcagtggaga gaggttgatt ttggctcact gtttgaggca agatggccca
    13261 ttatggccag ggagaccagg caggcctggc tgagggcagc tgccagctca cagaccacga
    13321 ggccgagact gtggaacgtg gcatcagctg gcttgccgag ttttcattgt ttcgttttgt
    13381 gctgtgatgg atgctggcgc tcattacctt gtgcctgccc ggcgagcact cagcactgag
    13441 cgatatctct ccccggcctc tttaatttct tattcagcct gggactctgg cccaggagat
    13501 ggtgccacca ttttcaggac agctgtttct ctcttagttt atctccaaca ttcaggtggc
    13561 accacaggtg ggaaagttgc ggtgttttgg gggatttttt gttttggttt tgggtggttt
    13621 tttttttttt ggttttttga gacagggttt ctctgtatag ccctggctgt cctggaactc
    13681 actctgtaag accaggttgg cctccaactc agaaatccgc ctgcctctgc ctcccaagtg
    13741 ctgggattaa aggcgtgtgc caccacgccc ggtggttgca gtgtttttac tcattttcat
    13801 ctccagctga aaggtttctt cccttcagtt aattgatttt ctaggtactc ttataggtac
    13861 atggtttctt catctagact tccaaaatca aacccacaaa ctttaccgca cagctagtgg
    13921 tggggtctgt cataataatg gattctgaac ttttcatttt ggaagtcctt gcgtcaggga
    13981 acagagaaga gtcaacacac atgtgtccgt gtatgcgagt ttctaaccta gttatgcagc
    14041 gccgagccaa accgtgtaga tgaacattgc ggtgctgttc atcatcagct ttcgaagatg
    14101 ggcacactag tgtcacgtta tggtgggaca gttacatgtg ataaaatgat caagaatcga
    14161 ggggtggact ggagaggtgg ctcagtggtt aagggcactc attgctcttg ccgagggcta
    14221 aagttttctt cctagcaccc accaggaggt gcctgtcttt aatcccaatt ccagggaaac
    14281 ctgatgccca cccccgccca acacacacac catcttaccc aaagcaagtt gcttcattct
    14341 gtcctctgtg cttaatagaa agtttcactc tgtagcccag gctgacttcc aactttctat
    14401 gtggccaagg ctggccctgg actccatgca gtcctcctgg attacagcct tcttgggaac
    14461 tgcacacacg tggtagacag tcatgctcac aggcaaaaca cttaaaaatg aataagagaa
    14521 aattgtgtga ggcgatgaag acattcagga tggctgttct gtcagctggg aggagggtaa
    14581 ggagaaaaag aggaacatgg agagaggccc ccccacccac ccacacacac acacagcatc
    14641 tccacctcac agaagccacg tactattcac tgtcgataat ggacgtaact aaactggggc
    14701 tgtccttggt gcctgaagct gactttgggg ttagcatatg acagcaattg tgacctcccc
    14761 aatatcccag aatctgctcc ttatcagtgg gagccgccag agccctggca ggtgccacgg
    14821 gtctgtgtgc tctcagggcc ttccaggcca gagctcccat tctgcaaagc aaccttaaca
    14881 gtgttgaggg gagaggtctc ctcaaacacc atggccagcc aagtgtcaag agataagagg
    14941 gcagtctgga gtaggattca gtggtggttt attttaggca tatttaagca cagcaggatt
    15001 ggatgaaaaa acttcctggt gataatgaac tcaatcgcat gtgtacaaca aaacataaga
    15061 cttgacgtca aaactttgta aaacacatgt gacatcgccc ataaagatgg attctataga
    15121 ttgattgaga aaagcaagct cctggtaagg gtgtggtaga ggacctgggg tcaaaggtca
    15181 ccaggctact aaccacatct cttcccagcc atctcaatgg aaaataggtt atgtgtctct
    15241 ccctttgaga tatccctgtg cgtttaatat tcctggtacc ctagtgctta tcagcgaaca
    15301 cagacacttc tgtgcccacc cctccaacac acacaccatc ttacccaaag caagttgctt
    15361 cattctgtcc tctgtgcttg atagaaagtt tcactctgta gcccaggctg acttccaact
    15421 ttctatgtgg ccaaggctgg tcctggactc catgcagtcc tcctggatta caggtacggt
    15481 ggaatcacag gcgtgagtcc ccacgtccaa ctatgattac ttacagaaca actgcctttt
    15541 acctaattga tttgcaagcc tcccctgact catctgaacc cctctagggc atagatgagg
    15601 gccccgacgg gctgaagcta atctccgaca tcatccgaga gaagatgggg atcgacatca
    15661 gtgtgctgat gggggccaac atcgccagtg aggtcgctgc ggagaagttc tgcgagacca
    15721 ccattggtga gcctgcagag ggagggcccc ggccgtgctg ggtgcttagg gagagctgtt
    15781 cctgtcccca cttggttctt cccagctctg gctgggggct cagggcctca tatgctgcac
    15841 atggcctgcc tataaataaa ctcaggcctg taatcctcca tggggcgctg gggagatggt
    15901 tcaatagata aagtgtctgc tgcgtgagga catgagtcca gatgagatgg cgcaacgcaa
    15961 ttaatgataa cttcgtatag catacattat acgaagttat ggtctgagct cgccatcagt
    16021 tcatggagga tgccagcggt ttgctggaca actagcctca ccagtcagtg agctgcaggt
    16081 tccatgagag accctgcttc tgaaaaccac tggaggtgca ggagagatgg ctcagcactt
    16141 gttcttgtag aagagcttgg tttaactctc agcatctata tggaggctca gaaatgcctg
    16201 taacttcggt tcgaggggat ccaatgccct ttcctggcct ccatgggcac taggtatata
    16261 cacatttata aataaataaa acatgtaaaa ataacaatat ggatatgagt tactgaggaa
    16321 gacacttact attgacttct ggcctccgtg ccttcagaga catctgtatg tacatggagg
    16381 ggctatatac acttaatgca gctgccccta gaagccagag atgtaggaca cttctggagc
    16441 tggatttagt ggcaggttta acatggctga catggctcct gggaattgaa ctcagtcctc
    16501 aagtaagttc actgagctac acccccacct cctggtctct gggttggtga cattaaggaa
    16561 cagctgcggt tttaactgta aagtcgtaag tctctgtccc gagtccagaa ttctctggag
    16621 gagaaaatca ggataattta gagcaccaga tggcaatgct gtcgtcaaga atctgctgcc
    16681 cccttgtggt gaacactcct ttcgtgctcc tgatttgaca aagccagtga tagataagtc
    16741 gtagtgctct cttaagcgaa aatgatccca tattcattca cagaagtcct gcaaggtcca
    16801 cacacctaga cagctaacat tgttcctgac gttatgtgat ctgaaaaatc atatggagtg
    16861 gggatgggtt ggcatcgatg accacctcca cacgcacaag tgagcacctt gcacagataa
    16921 gacacgcaca ttcacacact cttcatgtga acacacacaa gcacaactag caaatgtcag
    16981 ctgactttgt aattatgggg ccctagccct gtccccacca agactgtttt ctttcagatc
    17041 cttccttact taactttgca gcca
//
