# Supplementary material for: CRISPR-Cas9 enables conditional mutagenesis of challenging loci
Source: Sci Rep. 2016 Sep 1;6:32326. doi: 10.1038/srep32326 (PMC5007477; doi:10.1038/srep32326)
Supplement: Supplementary File 3 [file srep32326-s3.zip › gb/HEP01018_A05_vector.gb]

LOCUS       1014558#L1L2_Bact_P#pAYAC184        14630 bp    dna     circular UNK 
ACCESSION   unknown
SOURCE      Mus musculus
  ORGANISM  Mus musculus
            Eukaryota; Metazoa; Chordata; Craniata; Vertebrata; Euteleostomi;
            Mammalia; Eutheria; Euarchontoglires; Glires; Rodentia;
            Sciurognathi; Muroidea; Muridae; Murinae; Mus.
COMMENT     cassette: L1L2_Bact_P
COMMENT     design_id: 1014558
COMMENT     backbone: pAYAC184
COMMENT     transcript_id: ENSMUST00000002011
FEATURES             Location/Qualifiers
     source          1..4245
                     /mol_type="other DNA"
                     /dnas_title="pacyc184CleanwithGprimers"
                     /organism="Cloning vector pACYC184"
     gene            complement(1..4245)
                     /gene="cat"
     CDS             complement(1..4245)
                     /codon_start=1
                     /gene="cat"
                     /translation="MEKKITGYTTVDISQWHRKEHFEAFQSVAQCTYNQTVQLDITAF
                     LKTVKKNKHKFYPAFIHILARLMNAHPEFRMAMKDGELVIWDSVHPCYTVFHEQTETF
                     SSLWSEYHDDFRQFLHIYSQDVACYGENLAYFPKGFIENMFFVSANPWVSFTSFDLNV
                     ANMDNFFAPVFTMGKYYTQGDKVLMPLAIQVHHAVCDGFHVGRMLNELQQYCDEWQGG
                     A"
                     /product="chloramphenicol acetyltransferase"
                     /note="camR (confers resistance to chloramphenicol)"
                     /label="camR (confers resistance to chloramphenicol)"
     -10_signal      complement(286..291)
                     /note="cat promoter (counter-clockwise); CATATT"
                     /label="cat promoter (counter-clockwise); CATATT"
     -35_signal      complement(309..314)
                     /note="cat promoter (counter-clockwise); ACGTAA"
                     /label="cat promoter (counter-clockwise); ACGTAA"
     rep_origin      complement(848..1393)
                     /note="p15A origin of replication (clockwise) (RNAII -35
                     to RNA/DNA switch point)"
                     /label="p15A origin of replication (clockwise) (RNAII -35
     -35_signal      1505..1510
                     /note="tet promoter (clockwise); TTGACA"
                     /label="tet promoter (clockwise); TTGACA"
     -10_signal      1528..1533
                     /note="tet promoter (clockwise); TTTAAT; transcript start
                     1540"
                     /label="tet promoter (clockwise); TTTAAT; transcript start
     gene            1581..2771
                     /gene="tet"
     CDS             1581..2771
                     /codon_start=1
                     /gene="tet"
                     /translation="MKSNNALIVILGTVTLDAVGIGLVMPVLPGLLRDIVHSDSIASH
                     YGVLLALYALMQFLCAPVLGALSDRFGRRPVLLASLLGATIDYAIMATTPVLWILYAG
                     RIVAGITGATGAVAGAYIADITDGEDRARHFGLMSACFGVGMVAGPVAGGLLGAISLH
                     APFLAAAVLNGLNLLLGCFLMQESHKGERRPMPLRAFNPVSSFRWARGMTIVAALMTV
                     FFIMQLVGQVPAALWVIFGEDRFRWSATMIGLSLAVFGILHALAQAFVTGPATKRFGE
                     KQAIIAGMAADALGYVLLAFATRGWMAFPIMILLASGGIGMPALQAMLSRQVDDDHQG
                     QLQGSLAALTSLTSIIGPLIVTAIYAASASTWNGLAWIVGAALYLVCLPALRRGAWSR
                     ATST"
                     /product="tetracycline efflux protein, class C"
                     /note="tetR (confers resistance to tetracycline)"
                     /label="tetR (confers resistance to tetracycline)"
     misc_feature    complement(1473..1493)
                     /note="5' Gap primer"
                     /label="5' Gap primer"
     misc_feature    3805..3825
                     /note="3' Gap primer"
                     /label="3' Gap primer"
     misc_feature    1494..3804
                     /note="Not in Gap Backbone PCR"
                     /label="Not in Gap Backbone PCR"
     misc_feature    4246..5145
                     /note="5 arm"
                     /label="5 arm"
     misc_feature    5173..5197
                     /note="B1 Gateway"
                     /label="B1 Gateway"
     misc_feature    5210..5257
                     /note="Frt"
                     /label="Frt"
     intron          5258..6132
                     /note="mouse En2 intron"
                     /label="mouse En2 intron"
     misc_feature    6130..6132
                     /note="Splice Acceptor"
                     /label="Splice Acceptor"
     exon            6133..6305
                     /note="mouse En2 exon"
                     /label="mouse En2 exon"
     misc_feature    6317..6910
                     /note="ECMV IRES"
                     /label="ECMV IRES"
     gene            6911..9971
                     /gene="lacZ"
                     /note="lacZ"
                     /label="lacZ"
     misc_feature    10010..10253
                     /note="SV40 polyadenylation site"
                     /label="SV40 polyadenylation site"
     misc_feature    10257..10290
                     /note="loxP"
                     /label="loxP"
     promoter        10317..10836
                     /note="human beta actin promoter"
                     /label="human beta actin promoter"
     gene            10862..11656
                     /gene="NeoR"
                     /note="NeoR"
                     /label="NeoR"
     misc_feature    11856..12097
                     /note="SV40 polyadenylation site"
                     /label="SV40 polyadenylation site"
     misc_feature    12114..12161
                     /note="Frt"
                     /label="Frt"
     misc_feature    12168..12201
                     /note="loxP"
                     /label="loxP"
     misc_feature    6147..6224
                     /note="FCHK std_gpr"
                     /label="FCHK std_gpr"
     misc_feature    12217..12237
                     /note="B2 Gateway"
                     /label="B2 Gateway"
     misc_feature    5146..12267
                     /note="Synthetic Cassette"
                     /label="Synthetic Cassette"
     exon            12625..12826
                     /db_xref="ENSEMBL:ENSMUSE00000216860"
                     /type="targeted"
                     /rank="3"
                     /note="target exon 1 ENSMUSE00000216860"
     exon            13010..13165
                     /db_xref="ENSEMBL:ENSMUSE00000354605"
                     /type="targeted"
                     /rank="4"
                     /note="target exon 2 ENSMUSE00000354605"
     misc_feature    12268..13365
                     /note="Critical Region"
                     /label="Critical Region"
     misc_feature    13389..13422
                     /note="Downstream LoxP"
                     /label="Downstream LoxP"
     misc_feature    13366..13445
                     /note="synthetic loxP region"
                     /label="synthetic loxP region"
     misc_feature    13446..14630
                     /note="3 arm"
                     /label="3 arm"
ORIGIN      
        1 gaattccgga tgagcattca tcaggcgggc aagaatgtga ataaaggccg gataaaactt
       61 gtgcttattt ttctttacgg tctttaaaaa ggccgtaata tccagctgaa cggtctggtt
      121 ataggtacat tgagcaactg actgaaatgc ctcaaaatgt tctttacgat gccattggga
      181 tatatcaacg gtggtatatc cagtgatttt tttctccatt ttagcttcct tagctcctga
      241 aaatctcgat aactcaaaaa atacgcccgg tagtgatctt atttcattat ggtgaaagtt
      301 ggaacctctt acgtgccgat caacgtctca ttttcgccaa aagttggccc agggcttccc
      361 ggtatcaaca gggacaccag gatttattta ttctgcgaag tgatcttccg tcacaggtat
      421 ttattcggcg caaagtgcgt cgggtgatgc tgccaactta ctgatttagt gtatgatggt
      481 gtttttgagg tgctccagtg gcttctgttt ctatcagctg tccctcctgt tcagctactg
      541 acggggtggt gcgtaacggc aaaagcaccg ccggacatca gcgctagcgg agtgtatact
      601 ggcttactat gttggcactg atgagggtgt cagtgaagtg cttcatgtgg caggagaaaa
      661 aaggctgcac cggtgcgtca gcagaatatg tgatacagga tatattccgc ttcctcgctc
      721 actgactcgc tacgctcggt cgttcgactg cggcgagcgg aaatggctta cgaacggggc
      781 ggagatttcc tggaagatgc caggaagata cttaacaggg aagtgagagg gccgcggcaa
      841 agccgttttt ccataggctc cgcccccctg acaagcatca cgaaatctga cgctcaaatc
      901 agtggtggcg aaacccgaca ggactataaa gataccaggc gtttccccct ggcggctccc
      961 tcgtgcgctc tcctgttcct gcctttcggt ttaccggtgt cattccgctg ttatggccgc
     1021 gtttgtctca ttccacgcct gacactcagt tccgggtagg cagttcgctc caagctggac
     1081 tgtatgcacg aaccccccgt tcagtccgac cgctgcgcct tatccggtaa ctatcgtctt
     1141 gagtccaacc cggaaagaca tgcaaaagca ccactggcag cagccactgg taattgattt
     1201 agaggagtta gtcttgaagt catgcgccgg ttaaggctaa actgaaagga caagttttgg
     1261 tgactgcgct cctccaagcc agttacctcg gttcaaagag ttggtagctc agagaacctt
     1321 cgaaaaaccg ccctgcaagg cggttttttc gttttcagag caagagatta cgcgcagacc
     1381 aaaacgatct caagaagatc atcttattaa tcagataaaa tatttctaga tttcagtgca
     1441 atttatctct tcaaatgtag cacctgaagt cagccccata cgatataagt tgtaattctc
     1501 atgtttgaca gcttatcatc gataagcttt aatgcggtag tttatcacag ttaaattgct
     1561 aacgcagtca ggcaccgtgt atgaaatcta acaatgcgct catcgtcatc ctcggcaccg
     1621 tcaccctgga tgctgtaggc ataggcttgg ttatgccggt actgccgggc ctcttgcggg
     1681 atatcgtcca ttccgacagc atcgccagtc actatggcgt gctgctagcg ctatatgcgt
     1741 tgatgcaatt tctatgcgca cccgttctcg gagcactgtc cgaccgcttt ggccgccgcc
     1801 cagtcctgct cgcttcgcta cttggagcca ctatcgacta cgcgatcatg gcgaccacac
     1861 ccgtcctgtg gatcctctac gccggacgca tcgtggccgg catcaccggc gccacaggtg
     1921 cggttgctgg cgcctatatc gccgacatca ccgatgggga agatcgggct cgccacttcg
     1981 ggctcatgag cgcttgtttc ggcgtgggta tggtggcagg ccccgtggcc gggggactgt
     2041 tgggcgccat ctccttgcat gcaccattcc ttgcggcggc ggtgctcaac ggcctcaacc
     2101 tactactggg ctgcttccta atgcaggagt cgcataaggg agagcgtcga ccgatgccct
     2161 tgagagcctt caacccagtc agctccttcc ggtgggcgcg gggcatgact atcgtcgccg
     2221 cacttatgac tgtcttcttt atcatgcaac tcgtaggaca ggtgccggca gcgctctggg
     2281 tcattttcgg cgaggaccgc tttcgctgga gcgcgacgat gatcggcctg tcgcttgcgg
     2341 tattcggaat cttgcacgcc ctcgctcaag ccttcgtcac tggtcccgcc accaaacgtt
     2401 tcggcgagaa gcaggccatt atcgccggca tggcggccga cgcgctgggc tacgtcttgc
     2461 tggcgttcgc gacgcgaggc tggatggcct tccccattat gattcttctc gcttccggcg
     2521 gcatcgggat gcccgcgttg caggccatgc tgtccaggca ggtagatgac gaccatcagg
     2581 gacagcttca aggatcgctc gcggctctta ccagcctaac ttcgatcatt ggaccgctga
     2641 tcgtcacggc gatttatgcc gcctcggcga gcacatggaa cgggttggca tggattgtag
     2701 gcgccgccct ataccttgtc tgcctccccg cgttgcgtcg cggtgcatgg agccgggcca
     2761 cctcgacctg aatggaagcc ggcggcacct cgctaacgga ttcaccactc caagaattgg
     2821 agccaatcaa ttcttgcgga gaactgtgaa tgcgcaaacc aacccttggc agaacatatc
     2881 catcgcgtcc gccatctcca gcagccgcac gcggcgcatc tcgggcagcg ttgggtcctg
     2941 gccacgggtg cgcatgatcg tgctcctgtc gttgaggacc cggctaggct ggcggggttg
     3001 ccttactggt tagcagaatg aatcaccgat acgcgagcga acgtgaagcg actgctgctg
     3061 caaaacgtct gcgacctgag caacaacatg aatggtcttc ggtttccgtg tttcgtaaag
     3121 tctggaaacg cggaagtccc ctacgtgctg ctgaagttgc ccgcaacaga gagtggaacc
     3181 aaccggtgat accacgatac tatgactgag agtcaacgcc atgagcggcc tcatttctta
     3241 ttctgagtta caacagtccg caccgctgtc cggtagctcc ttccggtggg cgcggggcat
     3301 gactatcgtc gccgcactta tgactgtctt ctttatcatg caactcgtag gacaggtgcc
     3361 ggcagcgccc aacagtcccc cggccacggg gcctgccacc atacccacgc cgaaacaagc
     3421 gccctgcacc attatgttcc ggatctgcat cgcaggatgc tgctggctac cctgtggaac
     3481 acctacatct gtattaacga agcgctaacc gtttttatca ggctctggga ggcagaataa
     3541 atgatcatat cgtcaattat tacctccacg gggagagcct gagcaaactg gcctcaggca
     3601 tttgagaagc acacggtcac actgcttccg gtagtcaata aaccggtaaa ccagcaatag
     3661 acataagcgg ctatttaacg accctgccct gaaccgacga ccgggtcgaa tttgctttcg
     3721 aatttctgcc attcatccgc ttattatcac ttattcaggc gtagcaccag gcgtttaagg
     3781 gcaccaataa ctgccttaaa aaaattacgc cccgccctgc cactcatcgc agtactgttg
     3841 taattcatta agcattctgc cgacatggaa gccatcacag acggcatgat gaacctgaat
     3901 cgccagcggc atcagcacct tgtcgccttg cgtataatat ttgcccatgg tgaaaacggg
     3961 ggcgaagaag ttgtccatat tggccacgtt taaatcaaaa ctggtgaaac tcacccaggg
     4021 attggctgag acgaaaaaca tattctcaat aaacccttta gggaaatagg ccaggttttc
     4081 accgtaacac gccacatctt gcgaatatat gtgtagaaac tgccggaaat cgtcgtggta
     4141 ttcactccag agcgatgaaa acgtttcagt ttgctcatgg aaaacggtgt aacaagggtg
     4201 aacactatcc catatcacca gctcaccgtc tttcattgcc atacggcagt cctgggtatg
     4261 gaacgtagga attcctgaat acactagggc aaggcaggca atcttgttca atcccccact
     4321 gaattttttt gtgtatatat gcatgtttgg atgtgtatgc atattgatga atatatgcat
     4381 atgcatatgt gtgtgtgtgt gtgtgtgtgt gtgtgtgtgt gtgtgtgtgt gtgtgcctgc
     4441 tcatgtgcag gccagaagtc aaacgttagg catcattctt caggtgctat ctatcttgtt
     4501 tttgagacag ggtcttatat tagcagccct gaaacacatc attgggctat gctggctctc
     4561 ccccaagcct cagagtccac ctgtctgtgg ctttccagct ttagagttat atgtgcttca
     4621 catacatgac cctatatcag cttctagaat atttgtcagg agtgacaaag tagaatgaca
     4681 ctggccagta cagtctttgg atatttagga agaagttgag gagaaagtca gttcttggaa
     4741 caaagtagac agccttgaag gtgagatgtt ttaggggctc aacgggagaa actggaagtt
     4801 tttagtcttt ttaaaaaggg ttggtctttc taacgtagct attttctcat tccatctttt
     4861 ccatttcaca ctcgccgtgt gctaggttaa tggctggttc tgtgctgact ctgcggaagg
     4921 catttgtagg gagcaagtgc tggttcttcc aacctgaata tcaggtgctg aatatcagtg
     4981 cacgctgcca ctccaattcc gtcccaatcg tatcagacat tactgtactt gatggttaag
     5041 aaactgcaca gtgctgttaa aaataaatgt tccaccctgt tgagattttg tttgttttga
     5101 tttttaagca cgagttctgc ggtctgaact cagattttca tgtgtaaggc gcataacgat
     5161 accacgatat caacaagttt gtacaaaaaa gcaggctggc gccggaaccg aagttcctat
     5221 tccgaagttc ctattctcta gaaagtatag gaacttcgaa ccctttccca caccaccctc
     5281 cacacttgcc ccaaacactg ccaactatgt aggaggaagg ggttgggact aacagaagaa
     5341 cccgttgtgg ggaagctgtt gggagggtca ctttatgttc ttgcccaagg tcagttgggt
     5401 ggcctgcttc tgatgaggtg gtcccaaggt ctggggtaga aggtgagagg gacaggccac
     5461 caaggtcagc cccccccccc tatcccatag gagccaggtc cctctcctgg acaggaagac
     5521 tgaaggggag atgccagaga ctcagtgaag cctggggtac cctattggag tccttcaagg
     5581 aaacaaactt ggcctcacca ggcctcagcc ttggctcctc ctgggaactc tactgccctt
     5641 gggatcccct tgtagttgtg ggttacatag gaagggggac gggattcccc ttgactggct
     5701 agcctactct tttcttcagt cttctccatc tcctctcacc tgtctctcga ccctttccct
     5761 aggatagact tggaaaaaga taaggggaga aaacaaatgc aaacgaggcc agaaagattt
     5821 tggctgggca ttccttccgc tagcttttat tgggatcccc tagtttgtga taggcctttt
     5881 agctacatct gccaatccat ctcattttca cacacacaca caccactttc cttctggtca
     5941 gtgggcacat gtccagcctc aagtttatat caccaccccc aatgcccaac acttgtatgg
     6001 ccttgggcgg gtcatccccc cccccacccc cagtatctgc aacctcaagc tagcttgggt
     6061 gcgttggttg tggataagta gctagactcc agcaaccagt aacctctgcc ctttctcctc
     6121 catgacaacc aggtcccagg tcccgaaaac caaagaagaa gaaccctaac aaagaggaca
     6181 agcggcctcg cacagccttc actgctgagc agctccagag gctcaaggct gagtttcaga
     6241 ccaacaggta cctgacagag cagcggcgcc agagtctggc acaggagctc ggtacccgga
     6301 agatctggac tctagagaat tccgcccctc tccctccccc ccccctaacg ttactggccg
     6361 aagccgcttg gaataaggcc ggtgtgcgtt tgtctatatg ttattttcca ccatattgcc
     6421 gtcttttggc aatgtgaggg cccggaaacc tggccctgtc ttcttgacga gcattcctag
     6481 gggtctttcc cctctcgcca aaggaatgca aggtctgttg aatgtcgtga aggaagcagt
     6541 tcctctggaa gcttcttgaa gacaaacaac gtctgtagcg accctttgca ggcagcggaa
     6601 ccccccacct ggcgacaggt gcctctgcgg ccaaaagcca cgtgtataag atacacctgc
     6661 aaaggcggca caaccccagt gccacgttgt gagttggata gttgtggaaa gagtcaaatg
     6721 gctctcctca agcgtattca acaaggggct gaaggatgcc cagaaggtac cccattgtat
     6781 gggatctgat ctggggcctc ggtgcacatg ctttacatgt gtttagtcga ggttaaaaaa
     6841 cgtctaggcc ccccgaacca cggggacgtg gttttccttt gaaaaacacg atgataagct
     6901 tgccacaacc atggaagatc ccgtcgtttt acaacgtcgt gactgggaaa accctggcgt
     6961 tacccaactt aatcgccttg cagcacatcc ccctttcgcc agctggcgta atagcgaaga
     7021 ggcccgcacc gatcgccctt cccaacagtt gcgcagcctg aatggcgaat ggcgctttgc
     7081 ctggtttccg gcaccagaag cggtgccgga aagctggctg gagtgcgatc ttcctgaggc
     7141 cgatactgtc gtcgtcccct caaactggca gatgcacggt tacgatgcgc ccatctacac
     7201 caacgtgacc tatcccatta cggtcaatcc gccgtttgtt cccacggaga atccgacggg
     7261 ttgttactcg ctcacattta atgttgatga aagctggcta caggaaggcc agacgcgaat
     7321 tatttttgat ggcgttaact cggcgtttca tctgtggtgc aacgggcgct gggtcggtta
     7381 cggccaggac agtcgtttgc cgtctgaatt tgacctgagc gcatttttac gcgccggaga
     7441 aaaccgcctc gcggtgatgg tgctgcgctg gagtgacggc agttatctgg aagatcagga
     7501 tatgtggcgg atgagcggca ttttccgtga cgtctcgttg ctgcataaac cgactacaca
     7561 aatcagcgat ttccatgttg ccactcgctt taatgatgat ttcagccgcg ctgtactgga
     7621 ggctgaagtt cagatgtgcg gcgagttgcg tgactaccta cgggtaacag tttctttatg
     7681 gcagggtgaa acgcaggtcg ccagcggcac cgcgcctttc ggcggtgaaa ttatcgatga
     7741 gcgtggtggt tatgccgatc gcgtcacact acgtctgaac gtcgaaaacc cgaaactgtg
     7801 gagcgccgaa atcccgaatc tctatcgtgc ggtggttgaa ctgcacaccg ccgacggcac
     7861 gctgattgaa gcagaagcct gcgatgtcgg tttccgcgag gtgcggattg aaaatggtct
     7921 gctgctgctg aacggcaagc cgttgctgat tcgaggcgtt aaccgtcacg agcatcatcc
     7981 tctgcatggt caggtcatgg atgagcagac gatggtgcag gatatcctgc tgatgaagca
     8041 gaacaacttt aacgccgtgc gctgttcgca ttatccgaac catccgctgt ggtacacgct
     8101 gtgcgaccgc tacggcctgt atgtggtgga tgaagccaat attgaaaccc acggcatggt
     8161 gccaatgaat cgtctgaccg atgatccgcg ctggctaccg gcgatgagcg aacgcgtaac
     8221 gcgaatggtg cagcgcgatc gtaatcaccc gagtgtgatc atctggtcgc tggggaatga
     8281 atcaggccac ggcgctaatc acgacgcgct gtatcgctgg atcaaatctg tcgatccttc
     8341 ccgcccggtg cagtatgaag gcggcggagc cgacaccacg gccaccgata ttatttgccc
     8401 gatgtacgcg cgcgtggatg aagaccagcc cttcccggct gtgccgaaat ggtccatcaa
     8461 aaaatggctt tcgctacctg gagagacgcg cccgctgatc ctttgcgaat acgcccacgc
     8521 gatgggtaac agtcttggcg gtttcgctaa atactggcag gcgtttcgtc agtatccccg
     8581 tttacagggc ggcttcgtct gggactgggt ggatcagtcg ctgattaaat atgatgaaaa
     8641 cggcaacccg tggtcggctt acggcggtga ttttggcgat acgccgaacg atcgccagtt
     8701 ctgtatgaac ggtctggtct ttgccgaccg cacgccgcat ccagcgctga cggaagcaaa
     8761 acaccagcag cagtttttcc agttccgttt atccgggcaa accatcgaag tgaccagcga
     8821 atacctgttc cgtcatagcg ataacgagct cctgcactgg atggtggcgc tggatggtaa
     8881 gccgctggca agcggtgaag tgcctctgga tgtcgctcca caaggtaaac agttgattga
     8941 actgcctgaa ctaccgcagc cggagagcgc cgggcaactc tggctcacag tacgcgtagt
     9001 gcaaccgaac gcgaccgcat ggtcagaagc cgggcacatc agcgcctggc agcagtggcg
     9061 tctggcggaa aacctcagtg tgacgctccc cgccgcgtcc cacgccatcc cgcatctgac
     9121 caccagcgaa atggattttt gcatcgagct gggtaataag cgttggcaat ttaaccgcca
     9181 gtcaggcttt ctttcacaga tgtggattgg cgataaaaaa caactgctga cgccgctgcg
     9241 cgatcagttc acccgtgcac cgctggataa cgacattggc gtaagtgaag cgacccgcat
     9301 tgaccctaac gcctgggtcg aacgctggaa ggcggcgggc cattaccagg ccgaagcagc
     9361 gttgttgcag tgcacggcag atacacttgc tgatgcggtg ctgattacga ccgctcacgc
     9421 gtggcagcat caggggaaaa ccttatttat cagccggaaa acctaccgga ttgatggtag
     9481 tggtcaaatg gcgattaccg ttgatgttga agtggcgagc gatacaccgc atccggcgcg
     9541 gattggcctg aactgccagc tggcgcaggt agcagagcgg gtaaactggc tcggattagg
     9601 gccgcaagaa aactatcccg accgccttac tgccgcctgt tttgaccgct gggatctgcc
     9661 attgtcagac atgtataccc cgtacgtctt cccgagcgaa aacggtctgc gctgcgggac
     9721 gcgcgaattg aattatggcc cacaccagtg gcgcggcgac ttccagttca acatcagccg
     9781 ctacagtcaa cagcaactga tggaaaccag ccatcgccat ctgctgcacg cggaagaagg
     9841 cacatggctg aatatcgacg gtttccatat ggggattggt ggcgacgact cctggagccc
     9901 gtcagtatcg gcggaattcc agctgagcgc cggtcgctac cattaccagt tggtctggtg
     9961 tcaaaaataa taataaccgg gcagggggga tctaagctct agataagtaa tgatcataat
    10021 cagccatatc acatctgtag aggttttact tgctttaaaa aacctcccac acctccccct
    10081 gaacctgaaa cataaaatga atgcaattgt tgttgttaac ttgtttattg cagcttataa
    10141 tggttacaaa taaagcaata gcatcacaaa tttcacaaat aaagcatttt tttcactgca
    10201 ttctagttgt ggtttgtcca aactcatcaa tgtatcttat catgtctgga tccggaataa
    10261 cttcgtatag catacattat acgaagttat gtttaaacgg cgcgccccgg aattcgcctt
    10321 ctgcaggagc gtacagaacc cagggccctg gcacccgtgc agaccctggc ccaccccacc
    10381 tgggcgctca gtgcccaaga gatgtccaca cctaggatgt cccgcggtgg gtggggggcc
    10441 cgagagacgg gcaggccggg ggcaggcctg gccatgcggg gccgaaccgg gcactgccca
    10501 gcgtgggcgc gggggccacg gcgcgcgccc ccagcccccg ggcccagcac cccaaggcgg
    10561 ccaacgccaa aactctccct cctcctcttc ctcaatctcg ctctcgctct tttttttttt
    10621 cgcaaaagga ggggagaggg ggtaaaaaaa tgctgcactg tgcggcgaag ccggtgagtg
    10681 agcggcgcgg ggccaatcag cgtgcgccgt tccgaaagtt gccttttatg gctcgagcgg
    10741 ccgcggcggc gccctataaa acccagcggc gcgacgcgcc accaccgccg agaccgcgtc
    10801 cgccccgcga gcacagagcc tcgcctttgc cgatcctcta gagtcgagat ccgccgccac
    10861 catgattgaa caagatggat tgcacgcagg ttctccggcc gcttgggtgg agaggctatt
    10921 cggctatgac tgggcacaac agacaatcgg ctgctctgat gccgccgtgt tccggctgtc
    10981 agcgcagggg cgcccggttc tttttgtcaa gaccgacctg tccggtgccc tgaatgaact
    11041 gcaggacgag gcagcgcggc tatcgtggct ggccacgacg ggcgttcctt gcgcagctgt
    11101 gctcgacgtt gtcactgaag cgggaaggga ctggctgcta ttgggcgaag tgccggggca
    11161 ggatctcctg tcatctcacc ttgctcctgc cgagaaagta tccatcatgg ctgatgcaat
    11221 gcggcggctg catacgcttg atccggctac ctgcccattc gaccaccaag cgaaacatcg
    11281 catcgagcga gcacgtactc ggatggaagc cggtcttgtc gatcaggatg atctggacga
    11341 agagcatcag gggctcgcgc cagccgaact gttcgccagg ctcaaggcgc gcatgcccga
    11401 cggcgaggat ctcgtcgtga cccatggcga tgcctgcttg ccgaatatca tggtggaaaa
    11461 tggccgcttt tctggattca tcgactgtgg ccggctgggt gtggcggacc gctatcagga
    11521 catagcgttg gctacccgtg atattgctga agagcttggc ggcgaatggg ctgaccgctt
    11581 cctcgtgctt tacggtatcg ccgctcccga ttcgcagcgc atcgccttct atcgccttct
    11641 tgacgagttc ttctgagcgg gactctgggg ttcgaaatga ccgaccaagc gacgcccaac
    11701 ctgccatcac gagatttcga ttccaccgcc gccttctatg aaaggttggg cttcggaatc
    11761 gttttccggg acgccggctg gatgatcctc cagcgcgggg atctcatgct ggagttcttc
    11821 gcccaccccc cggatctaag ctctagataa gtaatgatca taatcagcca tatcacatct
    11881 gtagaggttt tacttgcttt aaaaaacctc ccacacctcc ccctgaacct gaaacataaa
    11941 atgaatgcaa ttgttgttgt taacttgttt attgcagctt ataatggtta caaataaagc
    12001 aatagcatca caaatttcac aaataaagca tttttttcac tgcattctag ttgtggtttg
    12061 tccaaactca tcaatgtatc ttatcatgtc tggatccggg ggtaccgcgt cgagaagttc
    12121 ctattccgaa gttcctattc tctagaaagt ataggaactt cgtcgagata acttcgtata
    12181 gcatacatta tacgaagtta tgtcgagata tctagaccca gctttcttgt acaaagtggt
    12241 tgatatctct atagtcgcag taggcggtta gtgtggcttt taaaggtaga aactttaggc
    12301 cttacaaagt tgtaatgtac aatctaattt tttttataca tgcttcctct tgcattgctc
    12361 gttcttctcc cagtatggtg ctcccctaaa agccaccata aaagctgaag aggtgatggt
    12421 ccacatggga agtgagaact gcctagagtt gtgagcgggt gggtgagaag ataggttact
    12481 aaaaggtggt tcaggtcaag tgaggaagca tcgaggacgt ccaatttgga ggaggaagac
    12541 atgctgagct gacacatacc aacagatgct gacaatgcct acagatgcat tggagaccgt
    12601 taacagatgt cctgtctcca ctaggtgttg tcttacatta atggagtcat gacaaataaa
    12661 cctggaacag ccctggtcca ctctatctct tcacggaatg tgtccctgcg cctgggggca
    12721 ctccaggagg gagactctgg gacttaccgc tgttctgtca atgtgcagaa tgatgaaggc
    12781 aaaagtatag gccacagcat caaaagcata gagctcaaag tgctgggtga gtaagacaca
    12841 cacatctttg aattctttcc cacctcagca cagggaggtg aagcaggtct ccctctcaag
    12901 tggctgagca taagacctgg ggatgaaagg tggaatgact taagagatgg agggatcaaa
    12961 acccgtgggc ccttggagtg tggattttaa cctgtcttcc cctctctagt tcctccagct
    13021 cctccatcct gtagtttaca gggtgtaccc tatgtcggga ccaatgtgac cctgaactgc
    13081 aagtccccaa ggagtaaacc tactgctcag taccagtggg agaggctggc cccatcctcc
    13141 caggtcttct ttggaccagc cttaggtaag agggttcctg gaggtctctg agatggtggc
    13201 tgaagatgag ggaagatgag aggtacctca cagactggag tgatgaagac aggctttaca
    13261 gaaagggaca tggaaagacg atatattagc aggtgctatg ctcagagctt ctaagaactg
    13321 gggatacttt tattgaggtc tggaactaaa cagcctgatt tgagtgagat ggcgcaacgc
    13381 aattaatgat aacttcgtat agcatacatt atacgaagtt atggtctgag ctcgccatca
    13441 gttcataccg gcatttaagt caggaccttg tacatgagag atagacactc tactactaaa
    13501 ttacatccct agcttctttg gttttgagac agaatcttat ctatagctaa tactggtctc
    13561 aaattaacaa acgatccttt ggcctcagcc tcctgattat acgctatgat cagcaactga
    13621 aatatttgaa atatgagtca tgagatggct tttaaagggt cattattaat tgccaaggct
    13681 ttgcaagtaa ttttgattgt ataaaagaat aagagttgtt gttgttgttg ttgttgtttt
    13741 tgtattgttt tgtttttgag gaagggtctc atgcatctat ctatggctgt tttagaactc
    13801 aaaatgtaga ctagacttac cttaaactca cagaaatctg gctgcctctg tctcccaagt
    13861 gctggattaa acgtgcacaa cactacacct agcttcatgg atactgtttt tgaagataca
    13921 ttttgaatta tttaaaattt taagcaagtt aattattatt attgttgtgg tggtggttgt
    13981 gtgtgtgtgc acatggcggg tgtgtatgtg tgtcatggca tatgactgag gacaactttt
    14041 tggagttgtt ctctccttcc actgttaaac tcatgtggcc aagctcctgt gtcaagtgcc
    14101 ttactcactg agacatctca ttggcctaaa agcattactt taaaatgtca gtagaggaag
    14161 aggaataaat cacagacgta caccaaagtg ttaaccacta ctgggtgtcc atggtgggta
    14221 taaatagttt tatttttccc ctttatactt tttattggac cattttattt tattcgtgct
    14281 atggatagaa tgcagggtct tgcacacact aaacatcaat tttactattg agctaaaccc
    14341 ctgggaccca tttgactttt ttcctgagct atacgttgag tgttcgtgct tgagcttgtg
    14401 tgtggaggcc aggtgttacc cttgggacag gagctgtcta ccttagcttt taagcaaggg
    14461 tctctcactg aggtctatgc ctattgattt ggctagggtg gcaggccagc atttactgaa
    14521 ctatttcccc agcccctcac ctgagcattt taataattat ataataattt tcaaaagggc
    14581 tcagtgcata ggtttcttgt gaaggataag caggtacaga gtttaggcca
//
