# Supplementary material for: CRISPR-Cas9 enables conditional mutagenesis of challenging loci
Source: Sci Rep. 2016 Sep 1;6:32326. doi: 10.1038/srep32326 (PMC5007477; doi:10.1038/srep32326)
Supplement: Supplementary File 3 [file srep32326-s3.zip › gb/HEP01018_B01_vector.gb]

LOCUS       1014668#L1L2_Bact_P#pAYAC184        15043 bp    dna     circular UNK 
ACCESSION   unknown
SOURCE      Mus musculus
  ORGANISM  Mus musculus
            Eukaryota; Metazoa; Chordata; Craniata; Vertebrata; Euteleostomi;
            Mammalia; Eutheria; Euarchontoglires; Glires; Rodentia;
            Sciurognathi; Muroidea; Muridae; Murinae; Mus.
COMMENT     cassette: L1L2_Bact_P
COMMENT     design_id: 1014668
COMMENT     backbone: pAYAC184
COMMENT     transcript_id: ENSMUST00000048572
FEATURES             Location/Qualifiers
     source          1..4245
                     /mol_type="other DNA"
                     /dnas_title="pacyc184CleanwithGprimers"
                     /organism="Cloning vector pACYC184"
     gene            complement(1..4245)
                     /gene="cat"
     CDS             complement(1..4245)
                     /codon_start=1
                     /gene="cat"
                     /translation="MEKKITGYTTVDISQWHRKEHFEAFQSVAQCTYNQTVQLDITAF
                     LKTVKKNKHKFYPAFIHILARLMNAHPEFRMAMKDGELVIWDSVHPCYTVFHEQTETF
                     SSLWSEYHDDFRQFLHIYSQDVACYGENLAYFPKGFIENMFFVSANPWVSFTSFDLNV
                     ANMDNFFAPVFTMGKYYTQGDKVLMPLAIQVHHAVCDGFHVGRMLNELQQYCDEWQGG
                     A"
                     /product="chloramphenicol acetyltransferase"
                     /note="camR (confers resistance to chloramphenicol)"
                     /label="camR (confers resistance to chloramphenicol)"
     -10_signal      complement(286..291)
                     /note="cat promoter (counter-clockwise); CATATT"
                     /label="cat promoter (counter-clockwise); CATATT"
     -35_signal      complement(309..314)
                     /note="cat promoter (counter-clockwise); ACGTAA"
                     /label="cat promoter (counter-clockwise); ACGTAA"
     rep_origin      complement(848..1393)
                     /note="p15A origin of replication (clockwise) (RNAII -35
                     to RNA/DNA switch point)"
                     /label="p15A origin of replication (clockwise) (RNAII -35
     -35_signal      1505..1510
                     /note="tet promoter (clockwise); TTGACA"
                     /label="tet promoter (clockwise); TTGACA"
     -10_signal      1528..1533
                     /note="tet promoter (clockwise); TTTAAT; transcript start
                     1540"
                     /label="tet promoter (clockwise); TTTAAT; transcript start
     gene            1581..2771
                     /gene="tet"
     CDS             1581..2771
                     /codon_start=1
                     /gene="tet"
                     /translation="MKSNNALIVILGTVTLDAVGIGLVMPVLPGLLRDIVHSDSIASH
                     YGVLLALYALMQFLCAPVLGALSDRFGRRPVLLASLLGATIDYAIMATTPVLWILYAG
                     RIVAGITGATGAVAGAYIADITDGEDRARHFGLMSACFGVGMVAGPVAGGLLGAISLH
                     APFLAAAVLNGLNLLLGCFLMQESHKGERRPMPLRAFNPVSSFRWARGMTIVAALMTV
                     FFIMQLVGQVPAALWVIFGEDRFRWSATMIGLSLAVFGILHALAQAFVTGPATKRFGE
                     KQAIIAGMAADALGYVLLAFATRGWMAFPIMILLASGGIGMPALQAMLSRQVDDDHQG
                     QLQGSLAALTSLTSIIGPLIVTAIYAASASTWNGLAWIVGAALYLVCLPALRRGAWSR
                     ATST"
                     /product="tetracycline efflux protein, class C"
                     /note="tetR (confers resistance to tetracycline)"
                     /label="tetR (confers resistance to tetracycline)"
     misc_feature    complement(1473..1493)
                     /note="5' Gap primer"
                     /label="5' Gap primer"
     misc_feature    3805..3825
                     /note="3' Gap primer"
                     /label="3' Gap primer"
     misc_feature    1494..3804
                     /note="Not in Gap Backbone PCR"
                     /label="Not in Gap Backbone PCR"
     exon            4246..4972
                     /db_xref="ENSEMBL:ENSMUSE00000317344"
                     /rank="1"
                     /note="ENSMUSE00000317344 3' fragment"
     misc_feature    4246..5185
                     /note="5 arm"
                     /label="5 arm"
     misc_feature    5213..5237
                     /note="B1 Gateway"
                     /label="B1 Gateway"
     misc_feature    5250..5297
                     /note="Frt"
                     /label="Frt"
     intron          5298..6172
                     /note="mouse En2 intron"
                     /label="mouse En2 intron"
     misc_feature    6170..6172
                     /note="Splice Acceptor"
                     /label="Splice Acceptor"
     exon            6173..6345
                     /note="mouse En2 exon"
                     /label="mouse En2 exon"
     misc_feature    6357..6950
                     /note="ECMV IRES"
                     /label="ECMV IRES"
     gene            6951..10011
                     /gene="lacZ"
                     /note="lacZ"
                     /label="lacZ"
     misc_feature    10050..10293
                     /note="SV40 polyadenylation site"
                     /label="SV40 polyadenylation site"
     misc_feature    10297..10330
                     /note="loxP"
                     /label="loxP"
     promoter        10357..10876
                     /note="human beta actin promoter"
                     /label="human beta actin promoter"
     gene            10902..11696
                     /gene="NeoR"
                     /note="NeoR"
                     /label="NeoR"
     misc_feature    11896..12137
                     /note="SV40 polyadenylation site"
                     /label="SV40 polyadenylation site"
     misc_feature    12154..12201
                     /note="Frt"
                     /label="Frt"
     misc_feature    12208..12241
                     /note="loxP"
                     /label="loxP"
     misc_feature    6187..6264
                     /note="FCHK std_gpr"
                     /label="FCHK std_gpr"
     misc_feature    12257..12277
                     /note="B2 Gateway"
                     /label="B2 Gateway"
     misc_feature    5186..12307
                     /note="Synthetic Cassette"
                     /label="Synthetic Cassette"
     exon            13530..13714
                     /db_xref="ENSEMBL:ENSMUSE00000317325"
                     /type="targeted"
                     /rank="3"
                     /note="target exon 1 ENSMUSE00000317325"
     exon            12704..12883
                     /db_xref="ENSEMBL:ENSMUSE00000317337"
                     /type="targeted"
                     /rank="2"
                     /note="target exon 2 ENSMUSE00000317337"
     misc_feature    12308..13849
                     /note="Critical Region"
                     /label="Critical Region"
     misc_feature    13873..13906
                     /note="Downstream LoxP"
                     /label="Downstream LoxP"
     misc_feature    13850..13929
                     /note="synthetic loxP region"
                     /label="synthetic loxP region"
     misc_feature    13930..15043
                     /note="3 arm"
                     /label="3 arm"
ORIGIN      
        1 gaattccgga tgagcattca tcaggcgggc aagaatgtga ataaaggccg gataaaactt
       61 gtgcttattt ttctttacgg tctttaaaaa ggccgtaata tccagctgaa cggtctggtt
      121 ataggtacat tgagcaactg actgaaatgc ctcaaaatgt tctttacgat gccattggga
      181 tatatcaacg gtggtatatc cagtgatttt tttctccatt ttagcttcct tagctcctga
      241 aaatctcgat aactcaaaaa atacgcccgg tagtgatctt atttcattat ggtgaaagtt
      301 ggaacctctt acgtgccgat caacgtctca ttttcgccaa aagttggccc agggcttccc
      361 ggtatcaaca gggacaccag gatttattta ttctgcgaag tgatcttccg tcacaggtat
      421 ttattcggcg caaagtgcgt cgggtgatgc tgccaactta ctgatttagt gtatgatggt
      481 gtttttgagg tgctccagtg gcttctgttt ctatcagctg tccctcctgt tcagctactg
      541 acggggtggt gcgtaacggc aaaagcaccg ccggacatca gcgctagcgg agtgtatact
      601 ggcttactat gttggcactg atgagggtgt cagtgaagtg cttcatgtgg caggagaaaa
      661 aaggctgcac cggtgcgtca gcagaatatg tgatacagga tatattccgc ttcctcgctc
      721 actgactcgc tacgctcggt cgttcgactg cggcgagcgg aaatggctta cgaacggggc
      781 ggagatttcc tggaagatgc caggaagata cttaacaggg aagtgagagg gccgcggcaa
      841 agccgttttt ccataggctc cgcccccctg acaagcatca cgaaatctga cgctcaaatc
      901 agtggtggcg aaacccgaca ggactataaa gataccaggc gtttccccct ggcggctccc
      961 tcgtgcgctc tcctgttcct gcctttcggt ttaccggtgt cattccgctg ttatggccgc
     1021 gtttgtctca ttccacgcct gacactcagt tccgggtagg cagttcgctc caagctggac
     1081 tgtatgcacg aaccccccgt tcagtccgac cgctgcgcct tatccggtaa ctatcgtctt
     1141 gagtccaacc cggaaagaca tgcaaaagca ccactggcag cagccactgg taattgattt
     1201 agaggagtta gtcttgaagt catgcgccgg ttaaggctaa actgaaagga caagttttgg
     1261 tgactgcgct cctccaagcc agttacctcg gttcaaagag ttggtagctc agagaacctt
     1321 cgaaaaaccg ccctgcaagg cggttttttc gttttcagag caagagatta cgcgcagacc
     1381 aaaacgatct caagaagatc atcttattaa tcagataaaa tatttctaga tttcagtgca
     1441 atttatctct tcaaatgtag cacctgaagt cagccccata cgatataagt tgtaattctc
     1501 atgtttgaca gcttatcatc gataagcttt aatgcggtag tttatcacag ttaaattgct
     1561 aacgcagtca ggcaccgtgt atgaaatcta acaatgcgct catcgtcatc ctcggcaccg
     1621 tcaccctgga tgctgtaggc ataggcttgg ttatgccggt actgccgggc ctcttgcggg
     1681 atatcgtcca ttccgacagc atcgccagtc actatggcgt gctgctagcg ctatatgcgt
     1741 tgatgcaatt tctatgcgca cccgttctcg gagcactgtc cgaccgcttt ggccgccgcc
     1801 cagtcctgct cgcttcgcta cttggagcca ctatcgacta cgcgatcatg gcgaccacac
     1861 ccgtcctgtg gatcctctac gccggacgca tcgtggccgg catcaccggc gccacaggtg
     1921 cggttgctgg cgcctatatc gccgacatca ccgatgggga agatcgggct cgccacttcg
     1981 ggctcatgag cgcttgtttc ggcgtgggta tggtggcagg ccccgtggcc gggggactgt
     2041 tgggcgccat ctccttgcat gcaccattcc ttgcggcggc ggtgctcaac ggcctcaacc
     2101 tactactggg ctgcttccta atgcaggagt cgcataaggg agagcgtcga ccgatgccct
     2161 tgagagcctt caacccagtc agctccttcc ggtgggcgcg gggcatgact atcgtcgccg
     2221 cacttatgac tgtcttcttt atcatgcaac tcgtaggaca ggtgccggca gcgctctggg
     2281 tcattttcgg cgaggaccgc tttcgctgga gcgcgacgat gatcggcctg tcgcttgcgg
     2341 tattcggaat cttgcacgcc ctcgctcaag ccttcgtcac tggtcccgcc accaaacgtt
     2401 tcggcgagaa gcaggccatt atcgccggca tggcggccga cgcgctgggc tacgtcttgc
     2461 tggcgttcgc gacgcgaggc tggatggcct tccccattat gattcttctc gcttccggcg
     2521 gcatcgggat gcccgcgttg caggccatgc tgtccaggca ggtagatgac gaccatcagg
     2581 gacagcttca aggatcgctc gcggctctta ccagcctaac ttcgatcatt ggaccgctga
     2641 tcgtcacggc gatttatgcc gcctcggcga gcacatggaa cgggttggca tggattgtag
     2701 gcgccgccct ataccttgtc tgcctccccg cgttgcgtcg cggtgcatgg agccgggcca
     2761 cctcgacctg aatggaagcc ggcggcacct cgctaacgga ttcaccactc caagaattgg
     2821 agccaatcaa ttcttgcgga gaactgtgaa tgcgcaaacc aacccttggc agaacatatc
     2881 catcgcgtcc gccatctcca gcagccgcac gcggcgcatc tcgggcagcg ttgggtcctg
     2941 gccacgggtg cgcatgatcg tgctcctgtc gttgaggacc cggctaggct ggcggggttg
     3001 ccttactggt tagcagaatg aatcaccgat acgcgagcga acgtgaagcg actgctgctg
     3061 caaaacgtct gcgacctgag caacaacatg aatggtcttc ggtttccgtg tttcgtaaag
     3121 tctggaaacg cggaagtccc ctacgtgctg ctgaagttgc ccgcaacaga gagtggaacc
     3181 aaccggtgat accacgatac tatgactgag agtcaacgcc atgagcggcc tcatttctta
     3241 ttctgagtta caacagtccg caccgctgtc cggtagctcc ttccggtggg cgcggggcat
     3301 gactatcgtc gccgcactta tgactgtctt ctttatcatg caactcgtag gacaggtgcc
     3361 ggcagcgccc aacagtcccc cggccacggg gcctgccacc atacccacgc cgaaacaagc
     3421 gccctgcacc attatgttcc ggatctgcat cgcaggatgc tgctggctac cctgtggaac
     3481 acctacatct gtattaacga agcgctaacc gtttttatca ggctctggga ggcagaataa
     3541 atgatcatat cgtcaattat tacctccacg gggagagcct gagcaaactg gcctcaggca
     3601 tttgagaagc acacggtcac actgcttccg gtagtcaata aaccggtaaa ccagcaatag
     3661 acataagcgg ctatttaacg accctgccct gaaccgacga ccgggtcgaa tttgctttcg
     3721 aatttctgcc attcatccgc ttattatcac ttattcaggc gtagcaccag gcgtttaagg
     3781 gcaccaataa ctgccttaaa aaaattacgc cccgccctgc cactcatcgc agtactgttg
     3841 taattcatta agcattctgc cgacatggaa gccatcacag acggcatgat gaacctgaat
     3901 cgccagcggc atcagcacct tgtcgccttg cgtataatat ttgcccatgg tgaaaacggg
     3961 ggcgaagaag ttgtccatat tggccacgtt taaatcaaaa ctggtgaaac tcacccaggg
     4021 attggctgag acgaaaaaca tattctcaat aaacccttta gggaaatagg ccaggttttc
     4081 accgtaacac gccacatctt gcgaatatat gtgtagaaac tgccggaaat cgtcgtggta
     4141 ttcactccag agcgatgaaa acgtttcagt ttgctcatgg aaaacggtgt aacaagggtg
     4201 aacactatcc catatcacca gctcaccgtc tttcattgcc atacggtggc gctagggctc
     4261 cccggttggc cctccgcttc agggcgggcg aagaaccgaa agcagctcgg gctcggctgg
     4321 gacaccgcct ctgcccgagc gcccacccac ttccccactc acccaggacc ccgccgggat
     4381 cctgccagga tgttcgcagc cggcctggct cccttctatg cttccaactt tagtctctgg
     4441 tcagccgcct actgctcctc ggcgggcccg ggcggctgct ccttcgccct ggacccagcc
     4501 gctgtcaaga aaccctcttt ctgcatcgcg gacatcctgc acgccggcgt cggggagccg
     4561 gggcccgctg cagagggact ggtgggggcc tcggcagccc tcaccgcaca cttgggctcc
     4621 gtgcacccgc acgcctcctt ccaagctgcc gccagatccc cgctccgtcc caccccggtg
     4681 gtggcgccct cagaagtccc ggctggcttc cctcagcggc tgtctccgct ctctgccgcc
     4741 ttccaccagc atctcccgca gcaatcacca acgcagcaac agcaaccgca gcagcagccc
     4801 ccgcctccac cccgggcggt ctccctgcag ccaccgactt cggggacgcg ggtggtcccc
     4861 caccatagcg gctccgcccc tgccccctcc agcaaagacc tcaaatttgg tatcgatcga
     4921 attttgtctg cggaatttga cccaaaagtt aaggaaggca acactctgag aggtacgtat
     4981 cgctggaagg cctcaggcct caccaccacc catgaggggc ctgatgtcag gaggatttgg
     5041 ggtgcgttta tttttaagga cagaacggta gaatgagggc gaagaaaacg aaatgaagga
     5101 aaacttagtg acatgtaaaa gtcagctatc ccatgtttaa aaacatatct tcgtgttgct
     5161 taaacagcat agaaacggat gaccaaaggc gcataacgat accacgatat caacaagttt
     5221 gtacaaaaaa gcaggctggc gccggaaccg aagttcctat tccgaagttc ctattctcta
     5281 gaaagtatag gaacttcgaa ccctttccca caccaccctc cacacttgcc ccaaacactg
     5341 ccaactatgt aggaggaagg ggttgggact aacagaagaa cccgttgtgg ggaagctgtt
     5401 gggagggtca ctttatgttc ttgcccaagg tcagttgggt ggcctgcttc tgatgaggtg
     5461 gtcccaaggt ctggggtaga aggtgagagg gacaggccac caaggtcagc cccccccccc
     5521 tatcccatag gagccaggtc cctctcctgg acaggaagac tgaaggggag atgccagaga
     5581 ctcagtgaag cctggggtac cctattggag tccttcaagg aaacaaactt ggcctcacca
     5641 ggcctcagcc ttggctcctc ctgggaactc tactgccctt gggatcccct tgtagttgtg
     5701 ggttacatag gaagggggac gggattcccc ttgactggct agcctactct tttcttcagt
     5761 cttctccatc tcctctcacc tgtctctcga ccctttccct aggatagact tggaaaaaga
     5821 taaggggaga aaacaaatgc aaacgaggcc agaaagattt tggctgggca ttccttccgc
     5881 tagcttttat tgggatcccc tagtttgtga taggcctttt agctacatct gccaatccat
     5941 ctcattttca cacacacaca caccactttc cttctggtca gtgggcacat gtccagcctc
     6001 aagtttatat caccaccccc aatgcccaac acttgtatgg ccttgggcgg gtcatccccc
     6061 cccccacccc cagtatctgc aacctcaagc tagcttgggt gcgttggttg tggataagta
     6121 gctagactcc agcaaccagt aacctctgcc ctttctcctc catgacaacc aggtcccagg
     6181 tcccgaaaac caaagaagaa gaaccctaac aaagaggaca agcggcctcg cacagccttc
     6241 actgctgagc agctccagag gctcaaggct gagtttcaga ccaacaggta cctgacagag
     6301 cagcggcgcc agagtctggc acaggagctc ggtacccgga agatctggac tctagagaat
     6361 tccgcccctc tccctccccc ccccctaacg ttactggccg aagccgcttg gaataaggcc
     6421 ggtgtgcgtt tgtctatatg ttattttcca ccatattgcc gtcttttggc aatgtgaggg
     6481 cccggaaacc tggccctgtc ttcttgacga gcattcctag gggtctttcc cctctcgcca
     6541 aaggaatgca aggtctgttg aatgtcgtga aggaagcagt tcctctggaa gcttcttgaa
     6601 gacaaacaac gtctgtagcg accctttgca ggcagcggaa ccccccacct ggcgacaggt
     6661 gcctctgcgg ccaaaagcca cgtgtataag atacacctgc aaaggcggca caaccccagt
     6721 gccacgttgt gagttggata gttgtggaaa gagtcaaatg gctctcctca agcgtattca
     6781 acaaggggct gaaggatgcc cagaaggtac cccattgtat gggatctgat ctggggcctc
     6841 ggtgcacatg ctttacatgt gtttagtcga ggttaaaaaa cgtctaggcc ccccgaacca
     6901 cggggacgtg gttttccttt gaaaaacacg atgataagct tgccacaacc atggaagatc
     6961 ccgtcgtttt acaacgtcgt gactgggaaa accctggcgt tacccaactt aatcgccttg
     7021 cagcacatcc ccctttcgcc agctggcgta atagcgaaga ggcccgcacc gatcgccctt
     7081 cccaacagtt gcgcagcctg aatggcgaat ggcgctttgc ctggtttccg gcaccagaag
     7141 cggtgccgga aagctggctg gagtgcgatc ttcctgaggc cgatactgtc gtcgtcccct
     7201 caaactggca gatgcacggt tacgatgcgc ccatctacac caacgtgacc tatcccatta
     7261 cggtcaatcc gccgtttgtt cccacggaga atccgacggg ttgttactcg ctcacattta
     7321 atgttgatga aagctggcta caggaaggcc agacgcgaat tatttttgat ggcgttaact
     7381 cggcgtttca tctgtggtgc aacgggcgct gggtcggtta cggccaggac agtcgtttgc
     7441 cgtctgaatt tgacctgagc gcatttttac gcgccggaga aaaccgcctc gcggtgatgg
     7501 tgctgcgctg gagtgacggc agttatctgg aagatcagga tatgtggcgg atgagcggca
     7561 ttttccgtga cgtctcgttg ctgcataaac cgactacaca aatcagcgat ttccatgttg
     7621 ccactcgctt taatgatgat ttcagccgcg ctgtactgga ggctgaagtt cagatgtgcg
     7681 gcgagttgcg tgactaccta cgggtaacag tttctttatg gcagggtgaa acgcaggtcg
     7741 ccagcggcac cgcgcctttc ggcggtgaaa ttatcgatga gcgtggtggt tatgccgatc
     7801 gcgtcacact acgtctgaac gtcgaaaacc cgaaactgtg gagcgccgaa atcccgaatc
     7861 tctatcgtgc ggtggttgaa ctgcacaccg ccgacggcac gctgattgaa gcagaagcct
     7921 gcgatgtcgg tttccgcgag gtgcggattg aaaatggtct gctgctgctg aacggcaagc
     7981 cgttgctgat tcgaggcgtt aaccgtcacg agcatcatcc tctgcatggt caggtcatgg
     8041 atgagcagac gatggtgcag gatatcctgc tgatgaagca gaacaacttt aacgccgtgc
     8101 gctgttcgca ttatccgaac catccgctgt ggtacacgct gtgcgaccgc tacggcctgt
     8161 atgtggtgga tgaagccaat attgaaaccc acggcatggt gccaatgaat cgtctgaccg
     8221 atgatccgcg ctggctaccg gcgatgagcg aacgcgtaac gcgaatggtg cagcgcgatc
     8281 gtaatcaccc gagtgtgatc atctggtcgc tggggaatga atcaggccac ggcgctaatc
     8341 acgacgcgct gtatcgctgg atcaaatctg tcgatccttc ccgcccggtg cagtatgaag
     8401 gcggcggagc cgacaccacg gccaccgata ttatttgccc gatgtacgcg cgcgtggatg
     8461 aagaccagcc cttcccggct gtgccgaaat ggtccatcaa aaaatggctt tcgctacctg
     8521 gagagacgcg cccgctgatc ctttgcgaat acgcccacgc gatgggtaac agtcttggcg
     8581 gtttcgctaa atactggcag gcgtttcgtc agtatccccg tttacagggc ggcttcgtct
     8641 gggactgggt ggatcagtcg ctgattaaat atgatgaaaa cggcaacccg tggtcggctt
     8701 acggcggtga ttttggcgat acgccgaacg atcgccagtt ctgtatgaac ggtctggtct
     8761 ttgccgaccg cacgccgcat ccagcgctga cggaagcaaa acaccagcag cagtttttcc
     8821 agttccgttt atccgggcaa accatcgaag tgaccagcga atacctgttc cgtcatagcg
     8881 ataacgagct cctgcactgg atggtggcgc tggatggtaa gccgctggca agcggtgaag
     8941 tgcctctgga tgtcgctcca caaggtaaac agttgattga actgcctgaa ctaccgcagc
     9001 cggagagcgc cgggcaactc tggctcacag tacgcgtagt gcaaccgaac gcgaccgcat
     9061 ggtcagaagc cgggcacatc agcgcctggc agcagtggcg tctggcggaa aacctcagtg
     9121 tgacgctccc cgccgcgtcc cacgccatcc cgcatctgac caccagcgaa atggattttt
     9181 gcatcgagct gggtaataag cgttggcaat ttaaccgcca gtcaggcttt ctttcacaga
     9241 tgtggattgg cgataaaaaa caactgctga cgccgctgcg cgatcagttc acccgtgcac
     9301 cgctggataa cgacattggc gtaagtgaag cgacccgcat tgaccctaac gcctgggtcg
     9361 aacgctggaa ggcggcgggc cattaccagg ccgaagcagc gttgttgcag tgcacggcag
     9421 atacacttgc tgatgcggtg ctgattacga ccgctcacgc gtggcagcat caggggaaaa
     9481 ccttatttat cagccggaaa acctaccgga ttgatggtag tggtcaaatg gcgattaccg
     9541 ttgatgttga agtggcgagc gatacaccgc atccggcgcg gattggcctg aactgccagc
     9601 tggcgcaggt agcagagcgg gtaaactggc tcggattagg gccgcaagaa aactatcccg
     9661 accgccttac tgccgcctgt tttgaccgct gggatctgcc attgtcagac atgtataccc
     9721 cgtacgtctt cccgagcgaa aacggtctgc gctgcgggac gcgcgaattg aattatggcc
     9781 cacaccagtg gcgcggcgac ttccagttca acatcagccg ctacagtcaa cagcaactga
     9841 tggaaaccag ccatcgccat ctgctgcacg cggaagaagg cacatggctg aatatcgacg
     9901 gtttccatat ggggattggt ggcgacgact cctggagccc gtcagtatcg gcggaattcc
     9961 agctgagcgc cggtcgctac cattaccagt tggtctggtg tcaaaaataa taataaccgg
    10021 gcagggggga tctaagctct agataagtaa tgatcataat cagccatatc acatctgtag
    10081 aggttttact tgctttaaaa aacctcccac acctccccct gaacctgaaa cataaaatga
    10141 atgcaattgt tgttgttaac ttgtttattg cagcttataa tggttacaaa taaagcaata
    10201 gcatcacaaa tttcacaaat aaagcatttt tttcactgca ttctagttgt ggtttgtcca
    10261 aactcatcaa tgtatcttat catgtctgga tccggaataa cttcgtatag catacattat
    10321 acgaagttat gtttaaacgg cgcgccccgg aattcgcctt ctgcaggagc gtacagaacc
    10381 cagggccctg gcacccgtgc agaccctggc ccaccccacc tgggcgctca gtgcccaaga
    10441 gatgtccaca cctaggatgt cccgcggtgg gtggggggcc cgagagacgg gcaggccggg
    10501 ggcaggcctg gccatgcggg gccgaaccgg gcactgccca gcgtgggcgc gggggccacg
    10561 gcgcgcgccc ccagcccccg ggcccagcac cccaaggcgg ccaacgccaa aactctccct
    10621 cctcctcttc ctcaatctcg ctctcgctct tttttttttt cgcaaaagga ggggagaggg
    10681 ggtaaaaaaa tgctgcactg tgcggcgaag ccggtgagtg agcggcgcgg ggccaatcag
    10741 cgtgcgccgt tccgaaagtt gccttttatg gctcgagcgg ccgcggcggc gccctataaa
    10801 acccagcggc gcgacgcgcc accaccgccg agaccgcgtc cgccccgcga gcacagagcc
    10861 tcgcctttgc cgatcctcta gagtcgagat ccgccgccac catgattgaa caagatggat
    10921 tgcacgcagg ttctccggcc gcttgggtgg agaggctatt cggctatgac tgggcacaac
    10981 agacaatcgg ctgctctgat gccgccgtgt tccggctgtc agcgcagggg cgcccggttc
    11041 tttttgtcaa gaccgacctg tccggtgccc tgaatgaact gcaggacgag gcagcgcggc
    11101 tatcgtggct ggccacgacg ggcgttcctt gcgcagctgt gctcgacgtt gtcactgaag
    11161 cgggaaggga ctggctgcta ttgggcgaag tgccggggca ggatctcctg tcatctcacc
    11221 ttgctcctgc cgagaaagta tccatcatgg ctgatgcaat gcggcggctg catacgcttg
    11281 atccggctac ctgcccattc gaccaccaag cgaaacatcg catcgagcga gcacgtactc
    11341 ggatggaagc cggtcttgtc gatcaggatg atctggacga agagcatcag gggctcgcgc
    11401 cagccgaact gttcgccagg ctcaaggcgc gcatgcccga cggcgaggat ctcgtcgtga
    11461 cccatggcga tgcctgcttg ccgaatatca tggtggaaaa tggccgcttt tctggattca
    11521 tcgactgtgg ccggctgggt gtggcggacc gctatcagga catagcgttg gctacccgtg
    11581 atattgctga agagcttggc ggcgaatggg ctgaccgctt cctcgtgctt tacggtatcg
    11641 ccgctcccga ttcgcagcgc atcgccttct atcgccttct tgacgagttc ttctgagcgg
    11701 gactctgggg ttcgaaatga ccgaccaagc gacgcccaac ctgccatcac gagatttcga
    11761 ttccaccgcc gccttctatg aaaggttggg cttcggaatc gttttccggg acgccggctg
    11821 gatgatcctc cagcgcgggg atctcatgct ggagttcttc gcccaccccc cggatctaag
    11881 ctctagataa gtaatgatca taatcagcca tatcacatct gtagaggttt tacttgcttt
    11941 aaaaaacctc ccacacctcc ccctgaacct gaaacataaa atgaatgcaa ttgttgttgt
    12001 taacttgttt attgcagctt ataatggtta caaataaagc aatagcatca caaatttcac
    12061 aaataaagca tttttttcac tgcattctag ttgtggtttg tccaaactca tcaatgtatc
    12121 ttatcatgtc tggatccggg ggtaccgcgt cgagaagttc ctattccgaa gttcctattc
    12181 tctagaaagt ataggaactt cgtcgagata acttcgtata gcatacatta tacgaagtta
    12241 tgtcgagata tctagaccca gctttcttgt acaaagtggt tgatatctct atagtcgcag
    12301 taggcggttt ctgacaagga aatctcagcg tggggacact ttgcatttat ttgatttcca
    12361 gtatttctta agaattgcgg ggaagcaaac cggccagtct aagctcctga aggaaggcgg
    12421 gggggggggg gggctgaagg gtgtaaatta ggggtttgta gaatttctgg aaggcgtccg
    12481 aaatgaccac tttagcaaca ttttatgaca agcctttcct tattatgggg tgtaccggcc
    12541 atgcctgaca cacactctgg ggcaattcag gccccactct tccgtagctg ttggagaaag
    12601 ggtccatttt gagtttagta ggttcaaagg gggagaaggg aaaggaggaa caaatctgcc
    12661 cacagtatga gtttgtgacc gactcttctt tccccctacc cagatctcac atcgctgcta
    12721 accggtgggc ggcctgcagg ggtgcatcta gctggcctgc agccttcagc gggacagttc
    12781 ttcgcatctc tagatcccat tagcgaggcg tctgccatcc tcagcccctt aagctccaac
    12841 ccaagaaatt ctgttcagca tcaattccaa gacacatttc caggtagaaa aattcagcca
    12901 gtgccgcaaa ggccagcggt agtgtggaaa gttggggtag gagcctccta agtcctatga
    12961 gagaaactga atattctttt tagtgggaca tttggagaag accatgctag gggagctaag
    13021 atagtgtgta tatgggtctg ggtcactgtc cctattcttt tcgcccagag agggtggttt
    13081 gaaaatgaag tattcaaagg tgagggttac acttgtgcac aagcaggagc gtgagacaca
    13141 cacacacaca cacacacaca cacacacaca cacacacaca cacacacaga gttttgcttg
    13201 actggttata tcttctctga aagacaaatc taggggaaca tagggttatc acgggcaggc
    13261 cattcagact ccagggacaa ttccaactgt tttagcgtgt ctggcgcttt tgggtttggt
    13321 ttatgcattt gtcttgaacg aatttaccaa atagctggct cttcttagcg gcgttaggcc
    13381 caaggtagcc tgaaaagatc tgtaaaattc ttccttaggc cattcccgca caagccaaac
    13441 actttaaaat atctatgaga ccagaagact ggaaggctgt ggccttaaca cgatcatggc
    13501 cctgaatctc tcttcctgct gcttggcagg tccctatgct gtgctcacta aggacaccat
    13561 gccacagaca tacaagcgga agcgctcgtg gtcccgtgct gtcttttcca acctgcaaag
    13621 aaaaggcctg gagaagaggt ttgagatcca gaagtacgtg accaagccag accgaaagca
    13681 gctggcggcc atgctgggcc tcacggatgc acaggtaagc taactctcca ggcaaacgga
    13741 gagcaaacaa ggtgggcagc aggtctcctc tcggaactga gcagctccag cagtctaaac
    13801 acaaggtctt ggatttcacc agggtttgtg gtgtagcaac tcaaagcaag agatggcgca
    13861 acgcaattaa tgataacttc gtatagcata cattatacga agttatggtc tgagctcgcc
    13921 atcagttcaa tggagatgaa ggagagggac acagagaaca gcccattcct ggagatgtat
    13981 gtcaacaagc acgcctgttt attttggcca agagtccaaa gaaccccgga gaaagcaaat
    14041 aggccacggg agataataat tatgcactcg accgaagcac acttcgctgt agggctgtag
    14101 gaggcagttt atttttgaag agataaaaaa gcaaagtcaa tagcttgttg ttggttcctg
    14161 ccacccccac tggattgtga aatcccagtt gtgaggaact gaaaatataa tttcaaacgg
    14221 aattgcttag cgttacttta agacagggat ggagcagcca cagtcccact ttctaacaga
    14281 cagctcagtc tctggaggta gtgtctgttg gcaatggagt tgagggaaag gaaaaaaata
    14341 ttttcttaga acgtccattt ttttttcagt aggttttgcc gatttgattt agaaaacctg
    14401 ttgtcccgga ttcattctct ctctgtctct ctctgtctct ctctgtctct ctctctgtct
    14461 ctctctgtgt ctctgtctct ctctctgtct ctctctctct ctgtctctct gtctctctct
    14521 ctctctctct ctctctctct ctctctctct ctctctctca agaattagag tttctccttg
    14581 gtttcttttt ttgcccacag catactcatc ctgttgggcc ctcttgcttc cctgctgaag
    14641 ccaaagcaag ctgctttctc agagctgcct gtcagacttc tgtccctgtg tctttctgtt
    14701 ctgttacaca atgcgcttcc tcagcacacc cggtcatcat actggaaagc ccagccacgc
    14761 tctaccagct gtgcatgtta tttttaaagg ggaagctgta actcctgtga ctgcattggg
    14821 tcccccgccc catcatatat ttatatagat tctcagctcc atctctcccc tattcctccg
    14881 tgatgcatac ttaattaatc ccagcatttt cggagtcccc aggaaaataa gtttgtttcc
    14941 ccagaaagat gatctttatc aactaagata aaaaaataag ccagactgat tctcctttac
    15001 ttaaaaccca gcagataagc cattctagtg ggattaactc ttt
//
