# Supplementary material for: CRISPR-Cas9 enables conditional mutagenesis of challenging loci
Source: Sci Rep. 2016 Sep 1;6:32326. doi: 10.1038/srep32326 (PMC5007477; doi:10.1038/srep32326)
Supplement: Supplementary File 3 [file srep32326-s3.zip › gb/HEP01018_B02_vector.gb]

LOCUS       1014489#L1L2_Bact_P#pAYAC184        14709 bp    dna     circular UNK 
ACCESSION   unknown
SOURCE      Mus musculus
  ORGANISM  Mus musculus
            Eukaryota; Metazoa; Chordata; Craniata; Vertebrata; Euteleostomi;
            Mammalia; Eutheria; Euarchontoglires; Glires; Rodentia;
            Sciurognathi; Muroidea; Muridae; Murinae; Mus.
COMMENT     cassette: L1L2_Bact_P
COMMENT     design_id: 1014489
COMMENT     backbone: pAYAC184
COMMENT     transcript_id: ENSMUST00000098657
FEATURES             Location/Qualifiers
     source          1..4245
                     /mol_type="other DNA"
                     /dnas_title="pacyc184CleanwithGprimers"
                     /organism="Cloning vector pACYC184"
     gene            complement(1..4245)
                     /gene="cat"
     CDS             complement(1..4245)
                     /codon_start=1
                     /gene="cat"
                     /translation="MEKKITGYTTVDISQWHRKEHFEAFQSVAQCTYNQTVQLDITAF
                     LKTVKKNKHKFYPAFIHILARLMNAHPEFRMAMKDGELVIWDSVHPCYTVFHEQTETF
                     SSLWSEYHDDFRQFLHIYSQDVACYGENLAYFPKGFIENMFFVSANPWVSFTSFDLNV
                     ANMDNFFAPVFTMGKYYTQGDKVLMPLAIQVHHAVCDGFHVGRMLNELQQYCDEWQGG
                     A"
                     /product="chloramphenicol acetyltransferase"
                     /note="camR (confers resistance to chloramphenicol)"
                     /label="camR (confers resistance to chloramphenicol)"
     -10_signal      complement(286..291)
                     /note="cat promoter (counter-clockwise); CATATT"
                     /label="cat promoter (counter-clockwise); CATATT"
     -35_signal      complement(309..314)
                     /note="cat promoter (counter-clockwise); ACGTAA"
                     /label="cat promoter (counter-clockwise); ACGTAA"
     rep_origin      complement(848..1393)
                     /note="p15A origin of replication (clockwise) (RNAII -35
                     to RNA/DNA switch point)"
                     /label="p15A origin of replication (clockwise) (RNAII -35
     -35_signal      1505..1510
                     /note="tet promoter (clockwise); TTGACA"
                     /label="tet promoter (clockwise); TTGACA"
     -10_signal      1528..1533
                     /note="tet promoter (clockwise); TTTAAT; transcript start
                     1540"
                     /label="tet promoter (clockwise); TTTAAT; transcript start
     gene            1581..2771
                     /gene="tet"
     CDS             1581..2771
                     /codon_start=1
                     /gene="tet"
                     /translation="MKSNNALIVILGTVTLDAVGIGLVMPVLPGLLRDIVHSDSIASH
                     YGVLLALYALMQFLCAPVLGALSDRFGRRPVLLASLLGATIDYAIMATTPVLWILYAG
                     RIVAGITGATGAVAGAYIADITDGEDRARHFGLMSACFGVGMVAGPVAGGLLGAISLH
                     APFLAAAVLNGLNLLLGCFLMQESHKGERRPMPLRAFNPVSSFRWARGMTIVAALMTV
                     FFIMQLVGQVPAALWVIFGEDRFRWSATMIGLSLAVFGILHALAQAFVTGPATKRFGE
                     KQAIIAGMAADALGYVLLAFATRGWMAFPIMILLASGGIGMPALQAMLSRQVDDDHQG
                     QLQGSLAALTSLTSIIGPLIVTAIYAASASTWNGLAWIVGAALYLVCLPALRRGAWSR
                     ATST"
                     /product="tetracycline efflux protein, class C"
                     /note="tetR (confers resistance to tetracycline)"
                     /label="tetR (confers resistance to tetracycline)"
     misc_feature    complement(1473..1493)
                     /note="5' Gap primer"
                     /label="5' Gap primer"
     misc_feature    3805..3825
                     /note="3' Gap primer"
                     /label="3' Gap primer"
     misc_feature    1494..3804
                     /note="Not in Gap Backbone PCR"
                     /label="Not in Gap Backbone PCR"
     exon            4502..4709
                     /db_xref="ENSEMBL:ENSMUSE00000881549"
                     /rank="1"
                     /note="ENSMUSE00000881549"
                     /label="ENSMUSE00000881549"
     exon            4962..5124
                     /db_xref="ENSEMBL:ENSMUSE00000985257"
                     /rank="2"
                     /note="ENSMUSE00000985257"
                     /label="ENSMUSE00000985257"
     misc_feature    4246..5361
                     /note="5 arm"
                     /label="5 arm"
     misc_feature    5389..5413
                     /note="B1 Gateway"
                     /label="B1 Gateway"
     misc_feature    5426..5473
                     /note="Frt"
                     /label="Frt"
     intron          5474..6348
                     /note="mouse En2 intron"
                     /label="mouse En2 intron"
     misc_feature    6346..6348
                     /note="Splice Acceptor"
                     /label="Splice Acceptor"
     exon            6349..6521
                     /note="mouse En2 exon"
                     /label="mouse En2 exon"
     misc_feature    6533..7126
                     /note="ECMV IRES"
                     /label="ECMV IRES"
     gene            7127..10187
                     /gene="lacZ"
                     /note="lacZ"
                     /label="lacZ"
     misc_feature    10226..10469
                     /note="SV40 polyadenylation site"
                     /label="SV40 polyadenylation site"
     misc_feature    10473..10506
                     /note="loxP"
                     /label="loxP"
     promoter        10533..11052
                     /note="human beta actin promoter"
                     /label="human beta actin promoter"
     gene            11078..11872
                     /gene="NeoR"
                     /note="NeoR"
                     /label="NeoR"
     misc_feature    12072..12313
                     /note="SV40 polyadenylation site"
                     /label="SV40 polyadenylation site"
     misc_feature    12330..12377
                     /note="Frt"
                     /label="Frt"
     misc_feature    12384..12417
                     /note="loxP"
                     /label="loxP"
     misc_feature    6363..6440
                     /note="FCHK std_gpr"
                     /label="FCHK std_gpr"
     misc_feature    12433..12453
                     /note="B2 Gateway"
                     /label="B2 Gateway"
     misc_feature    5362..12483
                     /note="Synthetic Cassette"
                     /label="Synthetic Cassette"
     exon            12896..13045
                     /db_xref="ENSEMBL:ENSMUSE00000972699"
                     /type="targeted"
                     /rank="3"
                     /note="target exon 1 ENSMUSE00000972699"
     exon            13311..13471
                     /db_xref="ENSEMBL:ENSMUSE00001076970"
                     /type="targeted"
                     /rank="4"
                     /note="target exon 2 ENSMUSE00001076970"
     misc_feature    12484..13628
                     /note="Critical Region"
                     /label="Critical Region"
     misc_feature    13652..13685
                     /note="Downstream LoxP"
                     /label="Downstream LoxP"
     misc_feature    13629..13708
                     /note="synthetic loxP region"
                     /label="synthetic loxP region"
     misc_feature    13709..14709
                     /note="3 arm"
                     /label="3 arm"
ORIGIN      
        1 gaattccgga tgagcattca tcaggcgggc aagaatgtga ataaaggccg gataaaactt
       61 gtgcttattt ttctttacgg tctttaaaaa ggccgtaata tccagctgaa cggtctggtt
      121 ataggtacat tgagcaactg actgaaatgc ctcaaaatgt tctttacgat gccattggga
      181 tatatcaacg gtggtatatc cagtgatttt tttctccatt ttagcttcct tagctcctga
      241 aaatctcgat aactcaaaaa atacgcccgg tagtgatctt atttcattat ggtgaaagtt
      301 ggaacctctt acgtgccgat caacgtctca ttttcgccaa aagttggccc agggcttccc
      361 ggtatcaaca gggacaccag gatttattta ttctgcgaag tgatcttccg tcacaggtat
      421 ttattcggcg caaagtgcgt cgggtgatgc tgccaactta ctgatttagt gtatgatggt
      481 gtttttgagg tgctccagtg gcttctgttt ctatcagctg tccctcctgt tcagctactg
      541 acggggtggt gcgtaacggc aaaagcaccg ccggacatca gcgctagcgg agtgtatact
      601 ggcttactat gttggcactg atgagggtgt cagtgaagtg cttcatgtgg caggagaaaa
      661 aaggctgcac cggtgcgtca gcagaatatg tgatacagga tatattccgc ttcctcgctc
      721 actgactcgc tacgctcggt cgttcgactg cggcgagcgg aaatggctta cgaacggggc
      781 ggagatttcc tggaagatgc caggaagata cttaacaggg aagtgagagg gccgcggcaa
      841 agccgttttt ccataggctc cgcccccctg acaagcatca cgaaatctga cgctcaaatc
      901 agtggtggcg aaacccgaca ggactataaa gataccaggc gtttccccct ggcggctccc
      961 tcgtgcgctc tcctgttcct gcctttcggt ttaccggtgt cattccgctg ttatggccgc
     1021 gtttgtctca ttccacgcct gacactcagt tccgggtagg cagttcgctc caagctggac
     1081 tgtatgcacg aaccccccgt tcagtccgac cgctgcgcct tatccggtaa ctatcgtctt
     1141 gagtccaacc cggaaagaca tgcaaaagca ccactggcag cagccactgg taattgattt
     1201 agaggagtta gtcttgaagt catgcgccgg ttaaggctaa actgaaagga caagttttgg
     1261 tgactgcgct cctccaagcc agttacctcg gttcaaagag ttggtagctc agagaacctt
     1321 cgaaaaaccg ccctgcaagg cggttttttc gttttcagag caagagatta cgcgcagacc
     1381 aaaacgatct caagaagatc atcttattaa tcagataaaa tatttctaga tttcagtgca
     1441 atttatctct tcaaatgtag cacctgaagt cagccccata cgatataagt tgtaattctc
     1501 atgtttgaca gcttatcatc gataagcttt aatgcggtag tttatcacag ttaaattgct
     1561 aacgcagtca ggcaccgtgt atgaaatcta acaatgcgct catcgtcatc ctcggcaccg
     1621 tcaccctgga tgctgtaggc ataggcttgg ttatgccggt actgccgggc ctcttgcggg
     1681 atatcgtcca ttccgacagc atcgccagtc actatggcgt gctgctagcg ctatatgcgt
     1741 tgatgcaatt tctatgcgca cccgttctcg gagcactgtc cgaccgcttt ggccgccgcc
     1801 cagtcctgct cgcttcgcta cttggagcca ctatcgacta cgcgatcatg gcgaccacac
     1861 ccgtcctgtg gatcctctac gccggacgca tcgtggccgg catcaccggc gccacaggtg
     1921 cggttgctgg cgcctatatc gccgacatca ccgatgggga agatcgggct cgccacttcg
     1981 ggctcatgag cgcttgtttc ggcgtgggta tggtggcagg ccccgtggcc gggggactgt
     2041 tgggcgccat ctccttgcat gcaccattcc ttgcggcggc ggtgctcaac ggcctcaacc
     2101 tactactggg ctgcttccta atgcaggagt cgcataaggg agagcgtcga ccgatgccct
     2161 tgagagcctt caacccagtc agctccttcc ggtgggcgcg gggcatgact atcgtcgccg
     2221 cacttatgac tgtcttcttt atcatgcaac tcgtaggaca ggtgccggca gcgctctggg
     2281 tcattttcgg cgaggaccgc tttcgctgga gcgcgacgat gatcggcctg tcgcttgcgg
     2341 tattcggaat cttgcacgcc ctcgctcaag ccttcgtcac tggtcccgcc accaaacgtt
     2401 tcggcgagaa gcaggccatt atcgccggca tggcggccga cgcgctgggc tacgtcttgc
     2461 tggcgttcgc gacgcgaggc tggatggcct tccccattat gattcttctc gcttccggcg
     2521 gcatcgggat gcccgcgttg caggccatgc tgtccaggca ggtagatgac gaccatcagg
     2581 gacagcttca aggatcgctc gcggctctta ccagcctaac ttcgatcatt ggaccgctga
     2641 tcgtcacggc gatttatgcc gcctcggcga gcacatggaa cgggttggca tggattgtag
     2701 gcgccgccct ataccttgtc tgcctccccg cgttgcgtcg cggtgcatgg agccgggcca
     2761 cctcgacctg aatggaagcc ggcggcacct cgctaacgga ttcaccactc caagaattgg
     2821 agccaatcaa ttcttgcgga gaactgtgaa tgcgcaaacc aacccttggc agaacatatc
     2881 catcgcgtcc gccatctcca gcagccgcac gcggcgcatc tcgggcagcg ttgggtcctg
     2941 gccacgggtg cgcatgatcg tgctcctgtc gttgaggacc cggctaggct ggcggggttg
     3001 ccttactggt tagcagaatg aatcaccgat acgcgagcga acgtgaagcg actgctgctg
     3061 caaaacgtct gcgacctgag caacaacatg aatggtcttc ggtttccgtg tttcgtaaag
     3121 tctggaaacg cggaagtccc ctacgtgctg ctgaagttgc ccgcaacaga gagtggaacc
     3181 aaccggtgat accacgatac tatgactgag agtcaacgcc atgagcggcc tcatttctta
     3241 ttctgagtta caacagtccg caccgctgtc cggtagctcc ttccggtggg cgcggggcat
     3301 gactatcgtc gccgcactta tgactgtctt ctttatcatg caactcgtag gacaggtgcc
     3361 ggcagcgccc aacagtcccc cggccacggg gcctgccacc atacccacgc cgaaacaagc
     3421 gccctgcacc attatgttcc ggatctgcat cgcaggatgc tgctggctac cctgtggaac
     3481 acctacatct gtattaacga agcgctaacc gtttttatca ggctctggga ggcagaataa
     3541 atgatcatat cgtcaattat tacctccacg gggagagcct gagcaaactg gcctcaggca
     3601 tttgagaagc acacggtcac actgcttccg gtagtcaata aaccggtaaa ccagcaatag
     3661 acataagcgg ctatttaacg accctgccct gaaccgacga ccgggtcgaa tttgctttcg
     3721 aatttctgcc attcatccgc ttattatcac ttattcaggc gtagcaccag gcgtttaagg
     3781 gcaccaataa ctgccttaaa aaaattacgc cccgccctgc cactcatcgc agtactgttg
     3841 taattcatta agcattctgc cgacatggaa gccatcacag acggcatgat gaacctgaat
     3901 cgccagcggc atcagcacct tgtcgccttg cgtataatat ttgcccatgg tgaaaacggg
     3961 ggcgaagaag ttgtccatat tggccacgtt taaatcaaaa ctggtgaaac tcacccaggg
     4021 attggctgag acgaaaaaca tattctcaat aaacccttta gggaaatagg ccaggttttc
     4081 accgtaacac gccacatctt gcgaatatat gtgtagaaac tgccggaaat cgtcgtggta
     4141 ttcactccag agcgatgaaa acgtttcagt ttgctcatgg aaaacggtgt aacaagggtg
     4201 aacactatcc catatcacca gctcaccgtc tttcattgcc atacgttatg aagaatccag
     4261 ttctggcttc tctctactgt cctctgtaat gcatagctct ggagcacttc ctccttagct
     4321 accacagatt cagtctactc cctgttaatc tgtcatgggg ccctcctcct cctccagtgt
     4381 tggtaatgtc ccaaacttgg tgcacaatag tgggtagtct ggaggtgaaa tagttgcata
     4441 atcaagacca aagtccggcc ttctgtctct ggatgtataa aagcaagcta attcagccat
     4501 cactgtctgt ctatcacccc actgccacca tgctgacctc aggactcctc ctggtggctg
     4561 cagtggcctt cctcagcgtc ctggttttga tgtctgtctg gaagcagaga aagctctcag
     4621 gaaagctgcc tccaggaccc accccactgc ccttcgttgg gaacttcctt cagctgaaca
     4681 cagagcaaat gtacaactct ctcatgaagg tgccactggg catggagatg ggtcgaatgg
     4741 ggcatggagg gatgcccagt tttggttgag gctttgtggt agggtactga ccaggtggga
     4801 gtgtgatttt aggccagggg acttgtgaag acatcagcgc cacttcctag acctgtggga
     4861 tcacatcttg ggacactcgg tctgatagcc gttagaactc taagagaaat gaatcccaga
     4921 ctaggtatca aagtatgaac tgtccctcta acctccatca gatcagccaa cgttatggtc
     4981 ctgtattcac catctatctg ggatctcgcc gaattgtggt gctgtgcgga caggagacag
     5041 tcaaggaagc tctggtggac caagctgagg aattcagcgg gcggggcgag caggctacct
     5101 tcgactggct tttcaaaggc tatggtgaga gggtcttgac acaggggaat gaggcagagg
     5161 acatttgaga gcatcattcc cacccctgct ccccccacct ctgacttttc cacccctcca
     5221 ggctatcttc tccccacgtc cctgcctccc actgtgtcta gtctcagact catctctctg
     5281 actctatttc ttgattcccc cacctccacc cgtgcctcct cttccacctt gaaattcctc
     5341 tgtcggaatc ctgcgcctct aaaggcgcat aacgatacca cgatatcaac aagtttgtac
     5401 aaaaaagcag gctggcgccg gaaccgaagt tcctattccg aagttcctat tctctagaaa
     5461 gtataggaac ttcgaaccct ttcccacacc accctccaca cttgccccaa acactgccaa
     5521 ctatgtagga ggaaggggtt gggactaaca gaagaacccg ttgtggggaa gctgttggga
     5581 gggtcacttt atgttcttgc ccaaggtcag ttgggtggcc tgcttctgat gaggtggtcc
     5641 caaggtctgg ggtagaaggt gagagggaca ggccaccaag gtcagccccc cccccctatc
     5701 ccataggagc caggtccctc tcctggacag gaagactgaa ggggagatgc cagagactca
     5761 gtgaagcctg gggtacccta ttggagtcct tcaaggaaac aaacttggcc tcaccaggcc
     5821 tcagccttgg ctcctcctgg gaactctact gcccttggga tccccttgta gttgtgggtt
     5881 acataggaag ggggacggga ttccccttga ctggctagcc tactcttttc ttcagtcttc
     5941 tccatctcct ctcacctgtc tctcgaccct ttccctagga tagacttgga aaaagataag
     6001 gggagaaaac aaatgcaaac gaggccagaa agattttggc tgggcattcc ttccgctagc
     6061 ttttattggg atcccctagt ttgtgatagg ccttttagct acatctgcca atccatctca
     6121 ttttcacaca cacacacacc actttccttc tggtcagtgg gcacatgtcc agcctcaagt
     6181 ttatatcacc acccccaatg cccaacactt gtatggcctt gggcgggtca tccccccccc
     6241 cacccccagt atctgcaacc tcaagctagc ttgggtgcgt tggttgtgga taagtagcta
     6301 gactccagca accagtaacc tctgcccttt ctcctccatg acaaccaggt cccaggtccc
     6361 gaaaaccaaa gaagaagaac cctaacaaag aggacaagcg gcctcgcaca gccttcactg
     6421 ctgagcagct ccagaggctc aaggctgagt ttcagaccaa caggtacctg acagagcagc
     6481 ggcgccagag tctggcacag gagctcggta cccggaagat ctggactcta gagaattccg
     6541 cccctctccc tccccccccc ctaacgttac tggccgaagc cgcttggaat aaggccggtg
     6601 tgcgtttgtc tatatgttat tttccaccat attgccgtct tttggcaatg tgagggcccg
     6661 gaaacctggc cctgtcttct tgacgagcat tcctaggggt ctttcccctc tcgccaaagg
     6721 aatgcaaggt ctgttgaatg tcgtgaagga agcagttcct ctggaagctt cttgaagaca
     6781 aacaacgtct gtagcgaccc tttgcaggca gcggaacccc ccacctggcg acaggtgcct
     6841 ctgcggccaa aagccacgtg tataagatac acctgcaaag gcggcacaac cccagtgcca
     6901 cgttgtgagt tggatagttg tggaaagagt caaatggctc tcctcaagcg tattcaacaa
     6961 ggggctgaag gatgcccaga aggtacccca ttgtatggga tctgatctgg ggcctcggtg
     7021 cacatgcttt acatgtgttt agtcgaggtt aaaaaacgtc taggcccccc gaaccacggg
     7081 gacgtggttt tcctttgaaa aacacgatga taagcttgcc acaaccatgg aagatcccgt
     7141 cgttttacaa cgtcgtgact gggaaaaccc tggcgttacc caacttaatc gccttgcagc
     7201 acatccccct ttcgccagct ggcgtaatag cgaagaggcc cgcaccgatc gcccttccca
     7261 acagttgcgc agcctgaatg gcgaatggcg ctttgcctgg tttccggcac cagaagcggt
     7321 gccggaaagc tggctggagt gcgatcttcc tgaggccgat actgtcgtcg tcccctcaaa
     7381 ctggcagatg cacggttacg atgcgcccat ctacaccaac gtgacctatc ccattacggt
     7441 caatccgccg tttgttccca cggagaatcc gacgggttgt tactcgctca catttaatgt
     7501 tgatgaaagc tggctacagg aaggccagac gcgaattatt tttgatggcg ttaactcggc
     7561 gtttcatctg tggtgcaacg ggcgctgggt cggttacggc caggacagtc gtttgccgtc
     7621 tgaatttgac ctgagcgcat ttttacgcgc cggagaaaac cgcctcgcgg tgatggtgct
     7681 gcgctggagt gacggcagtt atctggaaga tcaggatatg tggcggatga gcggcatttt
     7741 ccgtgacgtc tcgttgctgc ataaaccgac tacacaaatc agcgatttcc atgttgccac
     7801 tcgctttaat gatgatttca gccgcgctgt actggaggct gaagttcaga tgtgcggcga
     7861 gttgcgtgac tacctacggg taacagtttc tttatggcag ggtgaaacgc aggtcgccag
     7921 cggcaccgcg cctttcggcg gtgaaattat cgatgagcgt ggtggttatg ccgatcgcgt
     7981 cacactacgt ctgaacgtcg aaaacccgaa actgtggagc gccgaaatcc cgaatctcta
     8041 tcgtgcggtg gttgaactgc acaccgccga cggcacgctg attgaagcag aagcctgcga
     8101 tgtcggtttc cgcgaggtgc ggattgaaaa tggtctgctg ctgctgaacg gcaagccgtt
     8161 gctgattcga ggcgttaacc gtcacgagca tcatcctctg catggtcagg tcatggatga
     8221 gcagacgatg gtgcaggata tcctgctgat gaagcagaac aactttaacg ccgtgcgctg
     8281 ttcgcattat ccgaaccatc cgctgtggta cacgctgtgc gaccgctacg gcctgtatgt
     8341 ggtggatgaa gccaatattg aaacccacgg catggtgcca atgaatcgtc tgaccgatga
     8401 tccgcgctgg ctaccggcga tgagcgaacg cgtaacgcga atggtgcagc gcgatcgtaa
     8461 tcacccgagt gtgatcatct ggtcgctggg gaatgaatca ggccacggcg ctaatcacga
     8521 cgcgctgtat cgctggatca aatctgtcga tccttcccgc ccggtgcagt atgaaggcgg
     8581 cggagccgac accacggcca ccgatattat ttgcccgatg tacgcgcgcg tggatgaaga
     8641 ccagcccttc ccggctgtgc cgaaatggtc catcaaaaaa tggctttcgc tacctggaga
     8701 gacgcgcccg ctgatccttt gcgaatacgc ccacgcgatg ggtaacagtc ttggcggttt
     8761 cgctaaatac tggcaggcgt ttcgtcagta tccccgttta cagggcggct tcgtctggga
     8821 ctgggtggat cagtcgctga ttaaatatga tgaaaacggc aacccgtggt cggcttacgg
     8881 cggtgatttt ggcgatacgc cgaacgatcg ccagttctgt atgaacggtc tggtctttgc
     8941 cgaccgcacg ccgcatccag cgctgacgga agcaaaacac cagcagcagt ttttccagtt
     9001 ccgtttatcc gggcaaacca tcgaagtgac cagcgaatac ctgttccgtc atagcgataa
     9061 cgagctcctg cactggatgg tggcgctgga tggtaagccg ctggcaagcg gtgaagtgcc
     9121 tctggatgtc gctccacaag gtaaacagtt gattgaactg cctgaactac cgcagccgga
     9181 gagcgccggg caactctggc tcacagtacg cgtagtgcaa ccgaacgcga ccgcatggtc
     9241 agaagccggg cacatcagcg cctggcagca gtggcgtctg gcggaaaacc tcagtgtgac
     9301 gctccccgcc gcgtcccacg ccatcccgca tctgaccacc agcgaaatgg atttttgcat
     9361 cgagctgggt aataagcgtt ggcaatttaa ccgccagtca ggctttcttt cacagatgtg
     9421 gattggcgat aaaaaacaac tgctgacgcc gctgcgcgat cagttcaccc gtgcaccgct
     9481 ggataacgac attggcgtaa gtgaagcgac ccgcattgac cctaacgcct gggtcgaacg
     9541 ctggaaggcg gcgggccatt accaggccga agcagcgttg ttgcagtgca cggcagatac
     9601 acttgctgat gcggtgctga ttacgaccgc tcacgcgtgg cagcatcagg ggaaaacctt
     9661 atttatcagc cggaaaacct accggattga tggtagtggt caaatggcga ttaccgttga
     9721 tgttgaagtg gcgagcgata caccgcatcc ggcgcggatt ggcctgaact gccagctggc
     9781 gcaggtagca gagcgggtaa actggctcgg attagggccg caagaaaact atcccgaccg
     9841 ccttactgcc gcctgttttg accgctggga tctgccattg tcagacatgt ataccccgta
     9901 cgtcttcccg agcgaaaacg gtctgcgctg cgggacgcgc gaattgaatt atggcccaca
     9961 ccagtggcgc ggcgacttcc agttcaacat cagccgctac agtcaacagc aactgatgga
    10021 aaccagccat cgccatctgc tgcacgcgga agaaggcaca tggctgaata tcgacggttt
    10081 ccatatgggg attggtggcg acgactcctg gagcccgtca gtatcggcgg aattccagct
    10141 gagcgccggt cgctaccatt accagttggt ctggtgtcaa aaataataat aaccgggcag
    10201 gggggatcta agctctagat aagtaatgat cataatcagc catatcacat ctgtagaggt
    10261 tttacttgct ttaaaaaacc tcccacacct ccccctgaac ctgaaacata aaatgaatgc
    10321 aattgttgtt gttaacttgt ttattgcagc ttataatggt tacaaataaa gcaatagcat
    10381 cacaaatttc acaaataaag catttttttc actgcattct agttgtggtt tgtccaaact
    10441 catcaatgta tcttatcatg tctggatccg gaataacttc gtatagcata cattatacga
    10501 agttatgttt aaacggcgcg ccccggaatt cgccttctgc aggagcgtac agaacccagg
    10561 gccctggcac ccgtgcagac cctggcccac cccacctggg cgctcagtgc ccaagagatg
    10621 tccacaccta ggatgtcccg cggtgggtgg ggggcccgag agacgggcag gccgggggca
    10681 ggcctggcca tgcggggccg aaccgggcac tgcccagcgt gggcgcgggg gccacggcgc
    10741 gcgcccccag cccccgggcc cagcacccca aggcggccaa cgccaaaact ctccctcctc
    10801 ctcttcctca atctcgctct cgctcttttt ttttttcgca aaaggagggg agagggggta
    10861 aaaaaatgct gcactgtgcg gcgaagccgg tgagtgagcg gcgcggggcc aatcagcgtg
    10921 cgccgttccg aaagttgcct tttatggctc gagcggccgc ggcggcgccc tataaaaccc
    10981 agcggcgcga cgcgccacca ccgccgagac cgcgtccgcc ccgcgagcac agagcctcgc
    11041 ctttgccgat cctctagagt cgagatccgc cgccaccatg attgaacaag atggattgca
    11101 cgcaggttct ccggccgctt gggtggagag gctattcggc tatgactggg cacaacagac
    11161 aatcggctgc tctgatgccg ccgtgttccg gctgtcagcg caggggcgcc cggttctttt
    11221 tgtcaagacc gacctgtccg gtgccctgaa tgaactgcag gacgaggcag cgcggctatc
    11281 gtggctggcc acgacgggcg ttccttgcgc agctgtgctc gacgttgtca ctgaagcggg
    11341 aagggactgg ctgctattgg gcgaagtgcc ggggcaggat ctcctgtcat ctcaccttgc
    11401 tcctgccgag aaagtatcca tcatggctga tgcaatgcgg cggctgcata cgcttgatcc
    11461 ggctacctgc ccattcgacc accaagcgaa acatcgcatc gagcgagcac gtactcggat
    11521 ggaagccggt cttgtcgatc aggatgatct ggacgaagag catcaggggc tcgcgccagc
    11581 cgaactgttc gccaggctca aggcgcgcat gcccgacggc gaggatctcg tcgtgaccca
    11641 tggcgatgcc tgcttgccga atatcatggt ggaaaatggc cgcttttctg gattcatcga
    11701 ctgtggccgg ctgggtgtgg cggaccgcta tcaggacata gcgttggcta cccgtgatat
    11761 tgctgaagag cttggcggcg aatgggctga ccgcttcctc gtgctttacg gtatcgccgc
    11821 tcccgattcg cagcgcatcg ccttctatcg ccttcttgac gagttcttct gagcgggact
    11881 ctggggttcg aaatgaccga ccaagcgacg cccaacctgc catcacgaga tttcgattcc
    11941 accgccgcct tctatgaaag gttgggcttc ggaatcgttt tccgggacgc cggctggatg
    12001 atcctccagc gcggggatct catgctggag ttcttcgccc accccccgga tctaagctct
    12061 agataagtaa tgatcataat cagccatatc acatctgtag aggttttact tgctttaaaa
    12121 aacctcccac acctccccct gaacctgaaa cataaaatga atgcaattgt tgttgttaac
    12181 ttgtttattg cagcttataa tggttacaaa taaagcaata gcatcacaaa tttcacaaat
    12241 aaagcatttt tttcactgca ttctagttgt ggtttgtcca aactcatcaa tgtatcttat
    12301 catgtctgga tccgggggta ccgcgtcgag aagttcctat tccgaagttc ctattctcta
    12361 gaaagtatag gaacttcgtc gagataactt cgtatagcat acattatacg aagttatgtc
    12421 gagatatcta gacccagctt tcttgtacaa agtggttgat atctctatag tcgcagtagg
    12481 cggattgctt tctctcttcc tctcccttgc tttctactat cagttcccag gaactgtctc
    12541 ccagcaacaa tgtctcctct ctccagactc tctttgggtc tctctcttta tttccgtctc
    12601 ttttgttgct caattataca tctttctcaa caataatcgc caccagatct cttcagtctc
    12661 ctgtctctcg cctctgtctc tgcccttctg tctccctctt cttactgtcc tgttactcgc
    12721 tctcttttat ctatagtttt cttggtgcct tcttgtgttt tgcatttcca tttctaaata
    12781 tctgtgtgca tctttctcct tcttgccctc ctgttagagg aacagcgcaa gggttcagtg
    12841 gccagccatg ctccttttct ctgacttctt tctggcttct cactcacctt cccaggcata
    12901 gccttcagca gcggggagcg agccaaacag ctaaggcgct tctccatcac cacgctgcgg
    12961 gacttcggcg tggggaagcg tggcatcgag gagcgcatcc aagaggaggc gggctttctc
    13021 atcgattcat ttcggaagac gaacggtaag cagagcaccg caagttctca ggacctacca
    13081 agggatagac agccaaagca gcaccatacc atgtcccagg atagaaacaa acagggaagc
    13141 acacgctgat atccgctgtg cgatctagtg tctggggttt tggctcagca ctgtagccag
    13201 tgcccttttt taattctctg attcaaacta tctgaagcta acacccaaga gatgcttttt
    13261 gcctagttcc aatgtctccc tctcctttct cctcctttcc ccacccatag gtgctttcat
    13321 tgaccccacc ttctacctta gccgaacagt ctccaatgtc attagctcaa tcgtcttcgg
    13381 ggaccgcttt gactatgagg acaaagagtt cctgtcactt cttagaatga tgctgggaag
    13441 cctccagttc actgctacct ccatggggca ggtaatctgt ttcaaccttg tcctaccatg
    13501 ccccctacct ctgctgccag ctcactccca aagtgcttcc agcaagtacc ttcaaactat
    13561 ctctacaggt tgctcaagaa caaatgtcaa tacacagaca ctctcaacag ctgtccctga
    13621 atccaaaaga gatggcgcaa cgcaattaat gataacttcg tatagcatac attatacgaa
    13681 gttatggtct gagctcgcca tcagttcaat acagtaccat cacaattcat ttaaatctct
    13741 aatacaagat cactatggga caggtccact gaatacccct cccctcttca gttcctgggc
    13801 atctggtgct gcagaactca gctcactcag agcttgtgcc atctgcaaag atattccgag
    13861 ctagcccact ggagtacgta gatgagtacc ccttactcag ccacagaact acccaaacat
    13921 ctgtggctct aagcaaaatt tctacagagt gtcctccaaa cacctaagta agggtcttcc
    13981 aacacagctc attcacacac ctaagtaggg ccatctgtga agccatttga atgacagagc
    14041 aggtgaacac atgaatgtca gcactactta aatagaaaat tttttttaat tggataagtg
    14101 tatattgtgt attgagcata gtcaccctca cacccctacc ttccctttct cacacctcct
    14161 cctgtcagtc ctgtttgtcc ataagaccgt tttactttca agcgatatac atgtacatat
    14221 atatgcatat atatgtacac ctgtgatttg acatcagtac tgcggattga aggaacacat
    14281 acacattatc tctaatgctg atttagactt gtttgatgtg atgatctccc gttgtagctg
    14341 ctttcctgga aattctataa cattgttttt aatggctgaa aaataattca gtgatagata
    14401 gatagaggga aagatagata gatagataga tagacacaca ctcacataca cacacacata
    14461 tatattatac acacacacac acacacacac acacacacac acacacacac atatatatat
    14521 atatatatat atatatatat atatatatat atatggacaa agagttcctg tcactgtttt
    14581 gaatgatgct gggaagcttc cacacatttc ctcctttatt acctgttttt ggacacctag
    14641 gttgagtgta aaattcagct aatgtgacta tccaggagtg gtttaatact ggaaaacctg
    14701 ttaaccttc
//
