# Supplementary material for: CRISPR-Cas9 enables conditional mutagenesis of challenging loci
Source: Sci Rep. 2016 Sep 1;6:32326. doi: 10.1038/srep32326 (PMC5007477; doi:10.1038/srep32326)
Supplement: Supplementary File 3 [file srep32326-s3.zip › gb/HEP01019_A01_vector.gb]

LOCUS       1014616#L1L2_Bact_P#pAYAC184        14200 bp    dna     circular UNK 
ACCESSION   unknown
SOURCE      Mus musculus
  ORGANISM  Mus musculus
            Eukaryota; Metazoa; Chordata; Craniata; Vertebrata; Euteleostomi;
            Mammalia; Eutheria; Euarchontoglires; Glires; Rodentia;
            Sciurognathi; Muroidea; Muridae; Murinae; Mus.
COMMENT     cassette: L1L2_Bact_P
COMMENT     design_id: 1014616
COMMENT     backbone: pAYAC184
COMMENT     transcript_id: ENSMUST00000062483
FEATURES             Location/Qualifiers
     source          1..4245
                     /mol_type="other DNA"
                     /dnas_title="pacyc184CleanwithGprimers"
                     /organism="Cloning vector pACYC184"
     gene            complement(1..4245)
                     /gene="cat"
     CDS             complement(1..4245)
                     /codon_start=1
                     /gene="cat"
                     /translation="MEKKITGYTTVDISQWHRKEHFEAFQSVAQCTYNQTVQLDITAF
                     LKTVKKNKHKFYPAFIHILARLMNAHPEFRMAMKDGELVIWDSVHPCYTVFHEQTETF
                     SSLWSEYHDDFRQFLHIYSQDVACYGENLAYFPKGFIENMFFVSANPWVSFTSFDLNV
                     ANMDNFFAPVFTMGKYYTQGDKVLMPLAIQVHHAVCDGFHVGRMLNELQQYCDEWQGG
                     A"
                     /product="chloramphenicol acetyltransferase"
                     /note="camR (confers resistance to chloramphenicol)"
                     /label="camR (confers resistance to chloramphenicol)"
     -10_signal      complement(286..291)
                     /note="cat promoter (counter-clockwise); CATATT"
                     /label="cat promoter (counter-clockwise); CATATT"
     -35_signal      complement(309..314)
                     /note="cat promoter (counter-clockwise); ACGTAA"
                     /label="cat promoter (counter-clockwise); ACGTAA"
     rep_origin      complement(848..1393)
                     /note="p15A origin of replication (clockwise) (RNAII -35
                     to RNA/DNA switch point)"
                     /label="p15A origin of replication (clockwise) (RNAII -35
     -35_signal      1505..1510
                     /note="tet promoter (clockwise); TTGACA"
                     /label="tet promoter (clockwise); TTGACA"
     -10_signal      1528..1533
                     /note="tet promoter (clockwise); TTTAAT; transcript start
                     1540"
                     /label="tet promoter (clockwise); TTTAAT; transcript start
     gene            1581..2771
                     /gene="tet"
     CDS             1581..2771
                     /codon_start=1
                     /gene="tet"
                     /translation="MKSNNALIVILGTVTLDAVGIGLVMPVLPGLLRDIVHSDSIASH
                     YGVLLALYALMQFLCAPVLGALSDRFGRRPVLLASLLGATIDYAIMATTPVLWILYAG
                     RIVAGITGATGAVAGAYIADITDGEDRARHFGLMSACFGVGMVAGPVAGGLLGAISLH
                     APFLAAAVLNGLNLLLGCFLMQESHKGERRPMPLRAFNPVSSFRWARGMTIVAALMTV
                     FFIMQLVGQVPAALWVIFGEDRFRWSATMIGLSLAVFGILHALAQAFVTGPATKRFGE
                     KQAIIAGMAADALGYVLLAFATRGWMAFPIMILLASGGIGMPALQAMLSRQVDDDHQG
                     QLQGSLAALTSLTSIIGPLIVTAIYAASASTWNGLAWIVGAALYLVCLPALRRGAWSR
                     ATST"
                     /product="tetracycline efflux protein, class C"
                     /note="tetR (confers resistance to tetracycline)"
                     /label="tetR (confers resistance to tetracycline)"
     misc_feature    complement(1473..1493)
                     /note="5' Gap primer"
                     /label="5' Gap primer"
     misc_feature    3805..3825
                     /note="3' Gap primer"
                     /label="3' Gap primer"
     misc_feature    1494..3804
                     /note="Not in Gap Backbone PCR"
                     /label="Not in Gap Backbone PCR"
     misc_feature    4246..5206
                     /note="5 arm"
                     /label="5 arm"
     misc_feature    5234..5258
                     /note="B1 Gateway"
                     /label="B1 Gateway"
     misc_feature    5271..5318
                     /note="Frt"
                     /label="Frt"
     intron          5319..6193
                     /note="mouse En2 intron"
                     /label="mouse En2 intron"
     misc_feature    6191..6193
                     /note="Splice Acceptor"
                     /label="Splice Acceptor"
     exon            6194..6366
                     /note="mouse En2 exon"
                     /label="mouse En2 exon"
     misc_feature    6378..6971
                     /note="ECMV IRES"
                     /label="ECMV IRES"
     gene            6972..10032
                     /gene="lacZ"
                     /note="lacZ"
                     /label="lacZ"
     misc_feature    10071..10314
                     /note="SV40 polyadenylation site"
                     /label="SV40 polyadenylation site"
     misc_feature    10318..10351
                     /note="loxP"
                     /label="loxP"
     promoter        10378..10897
                     /note="human beta actin promoter"
                     /label="human beta actin promoter"
     gene            10923..11717
                     /gene="NeoR"
                     /note="NeoR"
                     /label="NeoR"
     misc_feature    11917..12158
                     /note="SV40 polyadenylation site"
                     /label="SV40 polyadenylation site"
     misc_feature    12175..12222
                     /note="Frt"
                     /label="Frt"
     misc_feature    12229..12262
                     /note="loxP"
                     /label="loxP"
     misc_feature    6208..6285
                     /note="FCHK std_gpr"
                     /label="FCHK std_gpr"
     misc_feature    12278..12298
                     /note="B2 Gateway"
                     /label="B2 Gateway"
     misc_feature    5207..12328
                     /note="Synthetic Cassette"
                     /label="Synthetic Cassette"
     exon            12680..12881
                     /db_xref="ENSEMBL:ENSMUSE00001303616"
                     /type="targeted"
                     /rank="6"
                     /note="target exon 1 ENSMUSE00001303616"
     misc_feature    12329..13042
                     /note="Critical Region"
                     /label="Critical Region"
     misc_feature    13066..13099
                     /note="Downstream LoxP"
                     /label="Downstream LoxP"
     misc_feature    13043..13122
                     /note="synthetic loxP region"
                     /label="synthetic loxP region"
     exon            13681..13897
                     /db_xref="ENSEMBL:ENSMUSE00001275067"
                     /rank="7"
                     /note="ENSMUSE00001275067"
                     /label="ENSMUSE00001275067"
     misc_feature    13123..14200
                     /note="3 arm"
                     /label="3 arm"
ORIGIN      
        1 gaattccgga tgagcattca tcaggcgggc aagaatgtga ataaaggccg gataaaactt
       61 gtgcttattt ttctttacgg tctttaaaaa ggccgtaata tccagctgaa cggtctggtt
      121 ataggtacat tgagcaactg actgaaatgc ctcaaaatgt tctttacgat gccattggga
      181 tatatcaacg gtggtatatc cagtgatttt tttctccatt ttagcttcct tagctcctga
      241 aaatctcgat aactcaaaaa atacgcccgg tagtgatctt atttcattat ggtgaaagtt
      301 ggaacctctt acgtgccgat caacgtctca ttttcgccaa aagttggccc agggcttccc
      361 ggtatcaaca gggacaccag gatttattta ttctgcgaag tgatcttccg tcacaggtat
      421 ttattcggcg caaagtgcgt cgggtgatgc tgccaactta ctgatttagt gtatgatggt
      481 gtttttgagg tgctccagtg gcttctgttt ctatcagctg tccctcctgt tcagctactg
      541 acggggtggt gcgtaacggc aaaagcaccg ccggacatca gcgctagcgg agtgtatact
      601 ggcttactat gttggcactg atgagggtgt cagtgaagtg cttcatgtgg caggagaaaa
      661 aaggctgcac cggtgcgtca gcagaatatg tgatacagga tatattccgc ttcctcgctc
      721 actgactcgc tacgctcggt cgttcgactg cggcgagcgg aaatggctta cgaacggggc
      781 ggagatttcc tggaagatgc caggaagata cttaacaggg aagtgagagg gccgcggcaa
      841 agccgttttt ccataggctc cgcccccctg acaagcatca cgaaatctga cgctcaaatc
      901 agtggtggcg aaacccgaca ggactataaa gataccaggc gtttccccct ggcggctccc
      961 tcgtgcgctc tcctgttcct gcctttcggt ttaccggtgt cattccgctg ttatggccgc
     1021 gtttgtctca ttccacgcct gacactcagt tccgggtagg cagttcgctc caagctggac
     1081 tgtatgcacg aaccccccgt tcagtccgac cgctgcgcct tatccggtaa ctatcgtctt
     1141 gagtccaacc cggaaagaca tgcaaaagca ccactggcag cagccactgg taattgattt
     1201 agaggagtta gtcttgaagt catgcgccgg ttaaggctaa actgaaagga caagttttgg
     1261 tgactgcgct cctccaagcc agttacctcg gttcaaagag ttggtagctc agagaacctt
     1321 cgaaaaaccg ccctgcaagg cggttttttc gttttcagag caagagatta cgcgcagacc
     1381 aaaacgatct caagaagatc atcttattaa tcagataaaa tatttctaga tttcagtgca
     1441 atttatctct tcaaatgtag cacctgaagt cagccccata cgatataagt tgtaattctc
     1501 atgtttgaca gcttatcatc gataagcttt aatgcggtag tttatcacag ttaaattgct
     1561 aacgcagtca ggcaccgtgt atgaaatcta acaatgcgct catcgtcatc ctcggcaccg
     1621 tcaccctgga tgctgtaggc ataggcttgg ttatgccggt actgccgggc ctcttgcggg
     1681 atatcgtcca ttccgacagc atcgccagtc actatggcgt gctgctagcg ctatatgcgt
     1741 tgatgcaatt tctatgcgca cccgttctcg gagcactgtc cgaccgcttt ggccgccgcc
     1801 cagtcctgct cgcttcgcta cttggagcca ctatcgacta cgcgatcatg gcgaccacac
     1861 ccgtcctgtg gatcctctac gccggacgca tcgtggccgg catcaccggc gccacaggtg
     1921 cggttgctgg cgcctatatc gccgacatca ccgatgggga agatcgggct cgccacttcg
     1981 ggctcatgag cgcttgtttc ggcgtgggta tggtggcagg ccccgtggcc gggggactgt
     2041 tgggcgccat ctccttgcat gcaccattcc ttgcggcggc ggtgctcaac ggcctcaacc
     2101 tactactggg ctgcttccta atgcaggagt cgcataaggg agagcgtcga ccgatgccct
     2161 tgagagcctt caacccagtc agctccttcc ggtgggcgcg gggcatgact atcgtcgccg
     2221 cacttatgac tgtcttcttt atcatgcaac tcgtaggaca ggtgccggca gcgctctggg
     2281 tcattttcgg cgaggaccgc tttcgctgga gcgcgacgat gatcggcctg tcgcttgcgg
     2341 tattcggaat cttgcacgcc ctcgctcaag ccttcgtcac tggtcccgcc accaaacgtt
     2401 tcggcgagaa gcaggccatt atcgccggca tggcggccga cgcgctgggc tacgtcttgc
     2461 tggcgttcgc gacgcgaggc tggatggcct tccccattat gattcttctc gcttccggcg
     2521 gcatcgggat gcccgcgttg caggccatgc tgtccaggca ggtagatgac gaccatcagg
     2581 gacagcttca aggatcgctc gcggctctta ccagcctaac ttcgatcatt ggaccgctga
     2641 tcgtcacggc gatttatgcc gcctcggcga gcacatggaa cgggttggca tggattgtag
     2701 gcgccgccct ataccttgtc tgcctccccg cgttgcgtcg cggtgcatgg agccgggcca
     2761 cctcgacctg aatggaagcc ggcggcacct cgctaacgga ttcaccactc caagaattgg
     2821 agccaatcaa ttcttgcgga gaactgtgaa tgcgcaaacc aacccttggc agaacatatc
     2881 catcgcgtcc gccatctcca gcagccgcac gcggcgcatc tcgggcagcg ttgggtcctg
     2941 gccacgggtg cgcatgatcg tgctcctgtc gttgaggacc cggctaggct ggcggggttg
     3001 ccttactggt tagcagaatg aatcaccgat acgcgagcga acgtgaagcg actgctgctg
     3061 caaaacgtct gcgacctgag caacaacatg aatggtcttc ggtttccgtg tttcgtaaag
     3121 tctggaaacg cggaagtccc ctacgtgctg ctgaagttgc ccgcaacaga gagtggaacc
     3181 aaccggtgat accacgatac tatgactgag agtcaacgcc atgagcggcc tcatttctta
     3241 ttctgagtta caacagtccg caccgctgtc cggtagctcc ttccggtggg cgcggggcat
     3301 gactatcgtc gccgcactta tgactgtctt ctttatcatg caactcgtag gacaggtgcc
     3361 ggcagcgccc aacagtcccc cggccacggg gcctgccacc atacccacgc cgaaacaagc
     3421 gccctgcacc attatgttcc ggatctgcat cgcaggatgc tgctggctac cctgtggaac
     3481 acctacatct gtattaacga agcgctaacc gtttttatca ggctctggga ggcagaataa
     3541 atgatcatat cgtcaattat tacctccacg gggagagcct gagcaaactg gcctcaggca
     3601 tttgagaagc acacggtcac actgcttccg gtagtcaata aaccggtaaa ccagcaatag
     3661 acataagcgg ctatttaacg accctgccct gaaccgacga ccgggtcgaa tttgctttcg
     3721 aatttctgcc attcatccgc ttattatcac ttattcaggc gtagcaccag gcgtttaagg
     3781 gcaccaataa ctgccttaaa aaaattacgc cccgccctgc cactcatcgc agtactgttg
     3841 taattcatta agcattctgc cgacatggaa gccatcacag acggcatgat gaacctgaat
     3901 cgccagcggc atcagcacct tgtcgccttg cgtataatat ttgcccatgg tgaaaacggg
     3961 ggcgaagaag ttgtccatat tggccacgtt taaatcaaaa ctggtgaaac tcacccaggg
     4021 attggctgag acgaaaaaca tattctcaat aaacccttta gggaaatagg ccaggttttc
     4081 accgtaacac gccacatctt gcgaatatat gtgtagaaac tgccggaaat cgtcgtggta
     4141 ttcactccag agcgatgaaa acgtttcagt ttgctcatgg aaaacggtgt aacaagggtg
     4201 aacactatcc catatcacca gctcaccgtc tttcattgcc atacgcatct agtgatgtca
     4261 gaccacttct aggacacttt gtctaaagga gagatccaga attcctggga gggtgggggg
     4321 tgatgatgat ggggaaaaga acagtgtgtg tgtgtgtgtg tgtgtgtgtg tgtgtgtgtg
     4381 tgtgtgtgtg tgtgaattag ggttttctag agtcacagaa cttatgggat gtctctatat
     4441 tgagagattg agggaattta ttgtgatgac ttacagtctg tagtccaact aacccagcaa
     4501 tgggcagctg tggttgggaa gttcaaggat ctcgtagtgg ctcaggccta tgaggctaat
     4561 tgtttgagct ggtcttctgt agaagtaggt tccaacagat gtgctggcaa gtaagtgcaa
     4621 gcagtcgaag agtgaatctt ccttcttcca atgaccttac cttccagcag aaggtgtggc
     4681 ccaaattaaa agtgtatttc accatgcctg gatttgggat ttgctttgtc ccaggctgac
     4741 cttgaacgca gagatctcct tgccttagtc tcctgggatt aaagggcgtg tactaccttg
     4801 cctgggccta aactctctat ggccactgtg ccttgagatc tccatgccaa gatccaggtc
     4861 agaaacctgt gtcctccagc ctcaagatct ggatcacagg tgagccctcc aattctggat
     4921 tgtagttcat tccagatata gtcaagttga caaccatgaa tagccattat agtacatatg
     4981 tgcgtgtgcc tacatgcagg gctatatgca tgcatatcca tgaggtgtac acatttaaga
     5041 caacacattt ccaccattca gtagcccaga acttagggtc tccaagcgtg agcacatctg
     5101 tgtgtcacat ggcctctccc tgctgctcct cttttgcctc cctggtctct catggtagac
     5161 ttctcagtag ggtctgcgga gcagccagtc tacaatgtgg aataggaagg cgcataacga
     5221 taccacgata tcaacaagtt tgtacaaaaa agcaggctgg cgccggaacc gaagttccta
     5281 ttccgaagtt cctattctct agaaagtata ggaacttcga accctttccc acaccaccct
     5341 ccacacttgc cccaaacact gccaactatg taggaggaag gggttgggac taacagaaga
     5401 acccgttgtg gggaagctgt tgggagggtc actttatgtt cttgcccaag gtcagttggg
     5461 tggcctgctt ctgatgaggt ggtcccaagg tctggggtag aaggtgagag ggacaggcca
     5521 ccaaggtcag cccccccccc ctatcccata ggagccaggt ccctctcctg gacaggaaga
     5581 ctgaagggga gatgccagag actcagtgaa gcctggggta ccctattgga gtccttcaag
     5641 gaaacaaact tggcctcacc aggcctcagc cttggctcct cctgggaact ctactgccct
     5701 tgggatcccc ttgtagttgt gggttacata ggaaggggga cgggattccc cttgactggc
     5761 tagcctactc ttttcttcag tcttctccat ctcctctcac ctgtctctcg accctttccc
     5821 taggatagac ttggaaaaag ataaggggag aaaacaaatg caaacgaggc cagaaagatt
     5881 ttggctgggc attccttccg ctagctttta ttgggatccc ctagtttgtg ataggccttt
     5941 tagctacatc tgccaatcca tctcattttc acacacacac acaccacttt ccttctggtc
     6001 agtgggcaca tgtccagcct caagtttata tcaccacccc caatgcccaa cacttgtatg
     6061 gccttgggcg ggtcatcccc ccccccaccc ccagtatctg caacctcaag ctagcttggg
     6121 tgcgttggtt gtggataagt agctagactc cagcaaccag taacctctgc cctttctcct
     6181 ccatgacaac caggtcccag gtcccgaaaa ccaaagaaga agaaccctaa caaagaggac
     6241 aagcggcctc gcacagcctt cactgctgag cagctccaga ggctcaaggc tgagtttcag
     6301 accaacaggt acctgacaga gcagcggcgc cagagtctgg cacaggagct cggtacccgg
     6361 aagatctgga ctctagagaa ttccgcccct ctccctcccc cccccctaac gttactggcc
     6421 gaagccgctt ggaataaggc cggtgtgcgt ttgtctatat gttattttcc accatattgc
     6481 cgtcttttgg caatgtgagg gcccggaaac ctggccctgt cttcttgacg agcattccta
     6541 ggggtctttc ccctctcgcc aaaggaatgc aaggtctgtt gaatgtcgtg aaggaagcag
     6601 ttcctctgga agcttcttga agacaaacaa cgtctgtagc gaccctttgc aggcagcgga
     6661 accccccacc tggcgacagg tgcctctgcg gccaaaagcc acgtgtataa gatacacctg
     6721 caaaggcggc acaaccccag tgccacgttg tgagttggat agttgtggaa agagtcaaat
     6781 ggctctcctc aagcgtattc aacaaggggc tgaaggatgc ccagaaggta ccccattgta
     6841 tgggatctga tctggggcct cggtgcacat gctttacatg tgtttagtcg aggttaaaaa
     6901 acgtctaggc cccccgaacc acggggacgt ggttttcctt tgaaaaacac gatgataagc
     6961 ttgccacaac catggaagat cccgtcgttt tacaacgtcg tgactgggaa aaccctggcg
     7021 ttacccaact taatcgcctt gcagcacatc cccctttcgc cagctggcgt aatagcgaag
     7081 aggcccgcac cgatcgccct tcccaacagt tgcgcagcct gaatggcgaa tggcgctttg
     7141 cctggtttcc ggcaccagaa gcggtgccgg aaagctggct ggagtgcgat cttcctgagg
     7201 ccgatactgt cgtcgtcccc tcaaactggc agatgcacgg ttacgatgcg cccatctaca
     7261 ccaacgtgac ctatcccatt acggtcaatc cgccgtttgt tcccacggag aatccgacgg
     7321 gttgttactc gctcacattt aatgttgatg aaagctggct acaggaaggc cagacgcgaa
     7381 ttatttttga tggcgttaac tcggcgtttc atctgtggtg caacgggcgc tgggtcggtt
     7441 acggccagga cagtcgtttg ccgtctgaat ttgacctgag cgcattttta cgcgccggag
     7501 aaaaccgcct cgcggtgatg gtgctgcgct ggagtgacgg cagttatctg gaagatcagg
     7561 atatgtggcg gatgagcggc attttccgtg acgtctcgtt gctgcataaa ccgactacac
     7621 aaatcagcga tttccatgtt gccactcgct ttaatgatga tttcagccgc gctgtactgg
     7681 aggctgaagt tcagatgtgc ggcgagttgc gtgactacct acgggtaaca gtttctttat
     7741 ggcagggtga aacgcaggtc gccagcggca ccgcgccttt cggcggtgaa attatcgatg
     7801 agcgtggtgg ttatgccgat cgcgtcacac tacgtctgaa cgtcgaaaac ccgaaactgt
     7861 ggagcgccga aatcccgaat ctctatcgtg cggtggttga actgcacacc gccgacggca
     7921 cgctgattga agcagaagcc tgcgatgtcg gtttccgcga ggtgcggatt gaaaatggtc
     7981 tgctgctgct gaacggcaag ccgttgctga ttcgaggcgt taaccgtcac gagcatcatc
     8041 ctctgcatgg tcaggtcatg gatgagcaga cgatggtgca ggatatcctg ctgatgaagc
     8101 agaacaactt taacgccgtg cgctgttcgc attatccgaa ccatccgctg tggtacacgc
     8161 tgtgcgaccg ctacggcctg tatgtggtgg atgaagccaa tattgaaacc cacggcatgg
     8221 tgccaatgaa tcgtctgacc gatgatccgc gctggctacc ggcgatgagc gaacgcgtaa
     8281 cgcgaatggt gcagcgcgat cgtaatcacc cgagtgtgat catctggtcg ctggggaatg
     8341 aatcaggcca cggcgctaat cacgacgcgc tgtatcgctg gatcaaatct gtcgatcctt
     8401 cccgcccggt gcagtatgaa ggcggcggag ccgacaccac ggccaccgat attatttgcc
     8461 cgatgtacgc gcgcgtggat gaagaccagc ccttcccggc tgtgccgaaa tggtccatca
     8521 aaaaatggct ttcgctacct ggagagacgc gcccgctgat cctttgcgaa tacgcccacg
     8581 cgatgggtaa cagtcttggc ggtttcgcta aatactggca ggcgtttcgt cagtatcccc
     8641 gtttacaggg cggcttcgtc tgggactggg tggatcagtc gctgattaaa tatgatgaaa
     8701 acggcaaccc gtggtcggct tacggcggtg attttggcga tacgccgaac gatcgccagt
     8761 tctgtatgaa cggtctggtc tttgccgacc gcacgccgca tccagcgctg acggaagcaa
     8821 aacaccagca gcagtttttc cagttccgtt tatccgggca aaccatcgaa gtgaccagcg
     8881 aatacctgtt ccgtcatagc gataacgagc tcctgcactg gatggtggcg ctggatggta
     8941 agccgctggc aagcggtgaa gtgcctctgg atgtcgctcc acaaggtaaa cagttgattg
     9001 aactgcctga actaccgcag ccggagagcg ccgggcaact ctggctcaca gtacgcgtag
     9061 tgcaaccgaa cgcgaccgca tggtcagaag ccgggcacat cagcgcctgg cagcagtggc
     9121 gtctggcgga aaacctcagt gtgacgctcc ccgccgcgtc ccacgccatc ccgcatctga
     9181 ccaccagcga aatggatttt tgcatcgagc tgggtaataa gcgttggcaa tttaaccgcc
     9241 agtcaggctt tctttcacag atgtggattg gcgataaaaa acaactgctg acgccgctgc
     9301 gcgatcagtt cacccgtgca ccgctggata acgacattgg cgtaagtgaa gcgacccgca
     9361 ttgaccctaa cgcctgggtc gaacgctgga aggcggcggg ccattaccag gccgaagcag
     9421 cgttgttgca gtgcacggca gatacacttg ctgatgcggt gctgattacg accgctcacg
     9481 cgtggcagca tcaggggaaa accttattta tcagccggaa aacctaccgg attgatggta
     9541 gtggtcaaat ggcgattacc gttgatgttg aagtggcgag cgatacaccg catccggcgc
     9601 ggattggcct gaactgccag ctggcgcagg tagcagagcg ggtaaactgg ctcggattag
     9661 ggccgcaaga aaactatccc gaccgcctta ctgccgcctg ttttgaccgc tgggatctgc
     9721 cattgtcaga catgtatacc ccgtacgtct tcccgagcga aaacggtctg cgctgcggga
     9781 cgcgcgaatt gaattatggc ccacaccagt ggcgcggcga cttccagttc aacatcagcc
     9841 gctacagtca acagcaactg atggaaacca gccatcgcca tctgctgcac gcggaagaag
     9901 gcacatggct gaatatcgac ggtttccata tggggattgg tggcgacgac tcctggagcc
     9961 cgtcagtatc ggcggaattc cagctgagcg ccggtcgcta ccattaccag ttggtctggt
    10021 gtcaaaaata ataataaccg ggcagggggg atctaagctc tagataagta atgatcataa
    10081 tcagccatat cacatctgta gaggttttac ttgctttaaa aaacctccca cacctccccc
    10141 tgaacctgaa acataaaatg aatgcaattg ttgttgttaa cttgtttatt gcagcttata
    10201 atggttacaa ataaagcaat agcatcacaa atttcacaaa taaagcattt ttttcactgc
    10261 attctagttg tggtttgtcc aaactcatca atgtatctta tcatgtctgg atccggaata
    10321 acttcgtata gcatacatta tacgaagtta tgtttaaacg gcgcgccccg gaattcgcct
    10381 tctgcaggag cgtacagaac ccagggccct ggcacccgtg cagaccctgg cccaccccac
    10441 ctgggcgctc agtgcccaag agatgtccac acctaggatg tcccgcggtg ggtggggggc
    10501 ccgagagacg ggcaggccgg gggcaggcct ggccatgcgg ggccgaaccg ggcactgccc
    10561 agcgtgggcg cgggggccac ggcgcgcgcc cccagccccc gggcccagca ccccaaggcg
    10621 gccaacgcca aaactctccc tcctcctctt cctcaatctc gctctcgctc tttttttttt
    10681 tcgcaaaagg aggggagagg gggtaaaaaa atgctgcact gtgcggcgaa gccggtgagt
    10741 gagcggcgcg gggccaatca gcgtgcgccg ttccgaaagt tgccttttat ggctcgagcg
    10801 gccgcggcgg cgccctataa aacccagcgg cgcgacgcgc caccaccgcc gagaccgcgt
    10861 ccgccccgcg agcacagagc ctcgcctttg ccgatcctct agagtcgaga tccgccgcca
    10921 ccatgattga acaagatgga ttgcacgcag gttctccggc cgcttgggtg gagaggctat
    10981 tcggctatga ctgggcacaa cagacaatcg gctgctctga tgccgccgtg ttccggctgt
    11041 cagcgcaggg gcgcccggtt ctttttgtca agaccgacct gtccggtgcc ctgaatgaac
    11101 tgcaggacga ggcagcgcgg ctatcgtggc tggccacgac gggcgttcct tgcgcagctg
    11161 tgctcgacgt tgtcactgaa gcgggaaggg actggctgct attgggcgaa gtgccggggc
    11221 aggatctcct gtcatctcac cttgctcctg ccgagaaagt atccatcatg gctgatgcaa
    11281 tgcggcggct gcatacgctt gatccggcta cctgcccatt cgaccaccaa gcgaaacatc
    11341 gcatcgagcg agcacgtact cggatggaag ccggtcttgt cgatcaggat gatctggacg
    11401 aagagcatca ggggctcgcg ccagccgaac tgttcgccag gctcaaggcg cgcatgcccg
    11461 acggcgagga tctcgtcgtg acccatggcg atgcctgctt gccgaatatc atggtggaaa
    11521 atggccgctt ttctggattc atcgactgtg gccggctggg tgtggcggac cgctatcagg
    11581 acatagcgtt ggctacccgt gatattgctg aagagcttgg cggcgaatgg gctgaccgct
    11641 tcctcgtgct ttacggtatc gccgctcccg attcgcagcg catcgccttc tatcgccttc
    11701 ttgacgagtt cttctgagcg ggactctggg gttcgaaatg accgaccaag cgacgcccaa
    11761 cctgccatca cgagatttcg attccaccgc cgccttctat gaaaggttgg gcttcggaat
    11821 cgttttccgg gacgccggct ggatgatcct ccagcgcggg gatctcatgc tggagttctt
    11881 cgcccacccc ccggatctaa gctctagata agtaatgatc ataatcagcc atatcacatc
    11941 tgtagaggtt ttacttgctt taaaaaacct cccacacctc cccctgaacc tgaaacataa
    12001 aatgaatgca attgttgttg ttaacttgtt tattgcagct tataatggtt acaaataaag
    12061 caatagcatc acaaatttca caaataaagc atttttttca ctgcattcta gttgtggttt
    12121 gtccaaactc atcaatgtat cttatcatgt ctggatccgg gggtaccgcg tcgagaagtt
    12181 cctattccga agttcctatt ctctagaaag tataggaact tcgtcgagat aacttcgtat
    12241 agcatacatt atacgaagtt atgtcgagat atctagaccc agctttcttg tacaaagtgg
    12301 ttgatatctc tatagtcgca gtaggcggcc aggcaaggta gtacacacct ttaatcccag
    12361 gagactaaga agtctcagcc aggagcccag catcacacaa agctctgctt agtaagtttc
    12421 tatcaggggg ttcagatgtg aacccccctg ggggggtgtt tctggtgtga ccaccgttgc
    12481 aacaaagctc atggtcctgt gacttgtaac cctgttcagt ctgctcctcg tgagattctc
    12541 ttcaattatg gaaagggccc atcaccacca ccaccaccac caccaccacg ccatggcatg
    12601 gagaaatcat gaatattcat gatgtgtaga gggtggagaa tctgtgatac taacaagcct
    12661 tccgttggct gtctcccagc atcacgattc tctagtccac gtgtgacccc acgactgagc
    12721 cgcaagcggg ctctgtccat ctccccgctc tcagatgcca gcctcgacct acaacgcatg
    12781 attcggacct ctcccaactc gctggtagct tacatcaaca actccaggag cagctcagca
    12841 gccagtggct cttatggaca tctgtctgct ggtgccctca ggtgagcccc aatagtaagc
    12901 agtgggctga gaacggggag ccgggtctgg ggccatgttg cagggtggaa ctttacactg
    12961 gagaatacag aacttaatac tagtgtctca acatgctagc aactgtattg gtagttcaaa
    13021 agcaataatg agggtgggga tggagatggc gcaacgcaat taatgataac ttcgtatagc
    13081 atacattata cgaagttatg gtctgagctc gccatcagtt cattgtataa aatcaggcat
    13141 ggtgacaaat tccagtcatc atagcaccta gtgagtctga ggacagcctg ggatacatga
    13201 gagtcgttct gtaaagaaca acaacaaagc catcgtgaca cagggagttc acactcacac
    13261 caacaccaga gtacatcctt atgtagtaag tctgccacca ggggctccgt catgatgtca
    13321 gaggtaacca aggtcaaaag tggcctcctt ggaagctggg gagacaatgt ggtaggtaga
    13381 aacactaggc atgtgagtag aaagacctga gtttgaatcc tcagaactcc tgtcaatggc
    13441 caggcatagc acaagtatcc agagcccagc acttctttgg gcagaaggag gtggagacag
    13501 gagagtcctg caagctcaag gttgcattca aggagctagg tatgatcagc aaggctaagg
    13561 acatccgttt gcaaggcatg tttaccatct tgaacctcag aatacagtcc tctctgccaa
    13621 ggatattggc ttggcagtga acccactcct tcccctatcc tctcctgttc tccattgcag
    13681 cccagccttc acttttcccc accccatcaa tcctgtggcc taccagcaga tcctgagcca
    13741 gcagcggggc ctgggctcag cctttggaca cacaccaccc ctgatccagc cttcacccac
    13801 cttcttggcc cagcagccca tgactctcac ctccatcagc accatgccta cccaactcag
    13861 cagcagtagc agcaactgtc taaatgatgc caaccaggta ggtgggtgca ggaaactggg
    13921 gtgggtcctc actgctcacc ccgtccccaa gggcggttca tgctaggaac tggtagagat
    13981 ctctgcactt tagcctgact ggttggttgc ttttaggaca gagatcacat gatggcaagg
    14041 gccttaaact gggccagaag ccctggcctg ggcccatggt aagctcctag tcactcagtt
    14101 ctgtcttctg tccaaataac taaaagggat ggagaaaccc tctcatgcag gggtgctgca
    14161 tggagacaca ctacatacat catgggaaac aaggtgcctt
//
