# Supplementary material for: CRISPR-Cas9 enables conditional mutagenesis of challenging loci
Source: Sci Rep. 2016 Sep 1;6:32326. doi: 10.1038/srep32326 (PMC5007477; doi:10.1038/srep32326)
Supplement: Supplementary File 3 [file srep32326-s3.zip › gb/HEP01019_A04_vector.gb]

LOCUS       1014431#L1L2_Bact_P#pAYAC184        15738 bp    dna     circular UNK 
ACCESSION   unknown
SOURCE      Mus musculus
  ORGANISM  Mus musculus
            Eukaryota; Metazoa; Chordata; Craniata; Vertebrata; Euteleostomi;
            Mammalia; Eutheria; Euarchontoglires; Glires; Rodentia;
            Sciurognathi; Muroidea; Muridae; Murinae; Mus.
COMMENT     cassette: L1L2_Bact_P
COMMENT     design_id: 1014431
COMMENT     backbone: pAYAC184
COMMENT     transcript_id: ENSMUST00000124444
FEATURES             Location/Qualifiers
     source          1..4245
                     /mol_type="other DNA"
                     /dnas_title="pacyc184CleanwithGprimers"
                     /organism="Cloning vector pACYC184"
     gene            complement(1..4245)
                     /gene="cat"
     CDS             complement(1..4245)
                     /codon_start=1
                     /gene="cat"
                     /translation="MEKKITGYTTVDISQWHRKEHFEAFQSVAQCTYNQTVQLDITAF
                     LKTVKKNKHKFYPAFIHILARLMNAHPEFRMAMKDGELVIWDSVHPCYTVFHEQTETF
                     SSLWSEYHDDFRQFLHIYSQDVACYGENLAYFPKGFIENMFFVSANPWVSFTSFDLNV
                     ANMDNFFAPVFTMGKYYTQGDKVLMPLAIQVHHAVCDGFHVGRMLNELQQYCDEWQGG
                     A"
                     /product="chloramphenicol acetyltransferase"
                     /note="camR (confers resistance to chloramphenicol)"
                     /label="camR (confers resistance to chloramphenicol)"
     -10_signal      complement(286..291)
                     /note="cat promoter (counter-clockwise); CATATT"
                     /label="cat promoter (counter-clockwise); CATATT"
     -35_signal      complement(309..314)
                     /note="cat promoter (counter-clockwise); ACGTAA"
                     /label="cat promoter (counter-clockwise); ACGTAA"
     rep_origin      complement(848..1393)
                     /note="p15A origin of replication (clockwise) (RNAII -35
                     to RNA/DNA switch point)"
                     /label="p15A origin of replication (clockwise) (RNAII -35
     -35_signal      1505..1510
                     /note="tet promoter (clockwise); TTGACA"
                     /label="tet promoter (clockwise); TTGACA"
     -10_signal      1528..1533
                     /note="tet promoter (clockwise); TTTAAT; transcript start
                     1540"
                     /label="tet promoter (clockwise); TTTAAT; transcript start
     gene            1581..2771
                     /gene="tet"
     CDS             1581..2771
                     /codon_start=1
                     /gene="tet"
                     /translation="MKSNNALIVILGTVTLDAVGIGLVMPVLPGLLRDIVHSDSIASH
                     YGVLLALYALMQFLCAPVLGALSDRFGRRPVLLASLLGATIDYAIMATTPVLWILYAG
                     RIVAGITGATGAVAGAYIADITDGEDRARHFGLMSACFGVGMVAGPVAGGLLGAISLH
                     APFLAAAVLNGLNLLLGCFLMQESHKGERRPMPLRAFNPVSSFRWARGMTIVAALMTV
                     FFIMQLVGQVPAALWVIFGEDRFRWSATMIGLSLAVFGILHALAQAFVTGPATKRFGE
                     KQAIIAGMAADALGYVLLAFATRGWMAFPIMILLASGGIGMPALQAMLSRQVDDDHQG
                     QLQGSLAALTSLTSIIGPLIVTAIYAASASTWNGLAWIVGAALYLVCLPALRRGAWSR
                     ATST"
                     /product="tetracycline efflux protein, class C"
                     /note="tetR (confers resistance to tetracycline)"
                     /label="tetR (confers resistance to tetracycline)"
     misc_feature    complement(1473..1493)
                     /note="5' Gap primer"
                     /label="5' Gap primer"
     misc_feature    3805..3825
                     /note="3' Gap primer"
                     /label="3' Gap primer"
     misc_feature    1494..3804
                     /note="Not in Gap Backbone PCR"
                     /label="Not in Gap Backbone PCR"
     exon            4386..4560
                     /db_xref="ENSEMBL:ENSMUSE00000762237"
                     /rank="1"
                     /note="ENSMUSE00000762237"
                     /label="ENSMUSE00000762237"
     misc_feature    4246..5447
                     /note="5 arm"
                     /label="5 arm"
     misc_feature    5475..5499
                     /note="B1 Gateway"
                     /label="B1 Gateway"
     misc_feature    5512..5559
                     /note="Frt"
                     /label="Frt"
     intron          5560..6434
                     /note="mouse En2 intron"
                     /label="mouse En2 intron"
     misc_feature    6432..6434
                     /note="Splice Acceptor"
                     /label="Splice Acceptor"
     exon            6435..6607
                     /note="mouse En2 exon"
                     /label="mouse En2 exon"
     misc_feature    6619..7212
                     /note="ECMV IRES"
                     /label="ECMV IRES"
     gene            7213..10273
                     /gene="lacZ"
                     /note="lacZ"
                     /label="lacZ"
     misc_feature    10312..10555
                     /note="SV40 polyadenylation site"
                     /label="SV40 polyadenylation site"
     misc_feature    10559..10592
                     /note="loxP"
                     /label="loxP"
     promoter        10619..11138
                     /note="human beta actin promoter"
                     /label="human beta actin promoter"
     gene            11164..11958
                     /gene="NeoR"
                     /note="NeoR"
                     /label="NeoR"
     misc_feature    12158..12399
                     /note="SV40 polyadenylation site"
                     /label="SV40 polyadenylation site"
     misc_feature    12416..12463
                     /note="Frt"
                     /label="Frt"
     misc_feature    12470..12503
                     /note="loxP"
                     /label="loxP"
     misc_feature    6449..6526
                     /note="FCHK std_gpr"
                     /label="FCHK std_gpr"
     misc_feature    12519..12539
                     /note="B2 Gateway"
                     /label="B2 Gateway"
     misc_feature    5448..12569
                     /note="Synthetic Cassette"
                     /label="Synthetic Cassette"
     exon            12924..14481
                     /db_xref="ENSEMBL:ENSMUSE00000750367"
                     /type="targeted"
                     /rank="2"
                     /note="target exon 1 ENSMUSE00000750367"
     misc_feature    12570..14633
                     /note="Critical Region"
                     /label="Critical Region"
     misc_feature    14657..14690
                     /note="Downstream LoxP"
                     /label="Downstream LoxP"
     misc_feature    14634..14713
                     /note="synthetic loxP region"
                     /label="synthetic loxP region"
     misc_feature    14714..15738
                     /note="3 arm"
                     /label="3 arm"
ORIGIN      
        1 gaattccgga tgagcattca tcaggcgggc aagaatgtga ataaaggccg gataaaactt
       61 gtgcttattt ttctttacgg tctttaaaaa ggccgtaata tccagctgaa cggtctggtt
      121 ataggtacat tgagcaactg actgaaatgc ctcaaaatgt tctttacgat gccattggga
      181 tatatcaacg gtggtatatc cagtgatttt tttctccatt ttagcttcct tagctcctga
      241 aaatctcgat aactcaaaaa atacgcccgg tagtgatctt atttcattat ggtgaaagtt
      301 ggaacctctt acgtgccgat caacgtctca ttttcgccaa aagttggccc agggcttccc
      361 ggtatcaaca gggacaccag gatttattta ttctgcgaag tgatcttccg tcacaggtat
      421 ttattcggcg caaagtgcgt cgggtgatgc tgccaactta ctgatttagt gtatgatggt
      481 gtttttgagg tgctccagtg gcttctgttt ctatcagctg tccctcctgt tcagctactg
      541 acggggtggt gcgtaacggc aaaagcaccg ccggacatca gcgctagcgg agtgtatact
      601 ggcttactat gttggcactg atgagggtgt cagtgaagtg cttcatgtgg caggagaaaa
      661 aaggctgcac cggtgcgtca gcagaatatg tgatacagga tatattccgc ttcctcgctc
      721 actgactcgc tacgctcggt cgttcgactg cggcgagcgg aaatggctta cgaacggggc
      781 ggagatttcc tggaagatgc caggaagata cttaacaggg aagtgagagg gccgcggcaa
      841 agccgttttt ccataggctc cgcccccctg acaagcatca cgaaatctga cgctcaaatc
      901 agtggtggcg aaacccgaca ggactataaa gataccaggc gtttccccct ggcggctccc
      961 tcgtgcgctc tcctgttcct gcctttcggt ttaccggtgt cattccgctg ttatggccgc
     1021 gtttgtctca ttccacgcct gacactcagt tccgggtagg cagttcgctc caagctggac
     1081 tgtatgcacg aaccccccgt tcagtccgac cgctgcgcct tatccggtaa ctatcgtctt
     1141 gagtccaacc cggaaagaca tgcaaaagca ccactggcag cagccactgg taattgattt
     1201 agaggagtta gtcttgaagt catgcgccgg ttaaggctaa actgaaagga caagttttgg
     1261 tgactgcgct cctccaagcc agttacctcg gttcaaagag ttggtagctc agagaacctt
     1321 cgaaaaaccg ccctgcaagg cggttttttc gttttcagag caagagatta cgcgcagacc
     1381 aaaacgatct caagaagatc atcttattaa tcagataaaa tatttctaga tttcagtgca
     1441 atttatctct tcaaatgtag cacctgaagt cagccccata cgatataagt tgtaattctc
     1501 atgtttgaca gcttatcatc gataagcttt aatgcggtag tttatcacag ttaaattgct
     1561 aacgcagtca ggcaccgtgt atgaaatcta acaatgcgct catcgtcatc ctcggcaccg
     1621 tcaccctgga tgctgtaggc ataggcttgg ttatgccggt actgccgggc ctcttgcggg
     1681 atatcgtcca ttccgacagc atcgccagtc actatggcgt gctgctagcg ctatatgcgt
     1741 tgatgcaatt tctatgcgca cccgttctcg gagcactgtc cgaccgcttt ggccgccgcc
     1801 cagtcctgct cgcttcgcta cttggagcca ctatcgacta cgcgatcatg gcgaccacac
     1861 ccgtcctgtg gatcctctac gccggacgca tcgtggccgg catcaccggc gccacaggtg
     1921 cggttgctgg cgcctatatc gccgacatca ccgatgggga agatcgggct cgccacttcg
     1981 ggctcatgag cgcttgtttc ggcgtgggta tggtggcagg ccccgtggcc gggggactgt
     2041 tgggcgccat ctccttgcat gcaccattcc ttgcggcggc ggtgctcaac ggcctcaacc
     2101 tactactggg ctgcttccta atgcaggagt cgcataaggg agagcgtcga ccgatgccct
     2161 tgagagcctt caacccagtc agctccttcc ggtgggcgcg gggcatgact atcgtcgccg
     2221 cacttatgac tgtcttcttt atcatgcaac tcgtaggaca ggtgccggca gcgctctggg
     2281 tcattttcgg cgaggaccgc tttcgctgga gcgcgacgat gatcggcctg tcgcttgcgg
     2341 tattcggaat cttgcacgcc ctcgctcaag ccttcgtcac tggtcccgcc accaaacgtt
     2401 tcggcgagaa gcaggccatt atcgccggca tggcggccga cgcgctgggc tacgtcttgc
     2461 tggcgttcgc gacgcgaggc tggatggcct tccccattat gattcttctc gcttccggcg
     2521 gcatcgggat gcccgcgttg caggccatgc tgtccaggca ggtagatgac gaccatcagg
     2581 gacagcttca aggatcgctc gcggctctta ccagcctaac ttcgatcatt ggaccgctga
     2641 tcgtcacggc gatttatgcc gcctcggcga gcacatggaa cgggttggca tggattgtag
     2701 gcgccgccct ataccttgtc tgcctccccg cgttgcgtcg cggtgcatgg agccgggcca
     2761 cctcgacctg aatggaagcc ggcggcacct cgctaacgga ttcaccactc caagaattgg
     2821 agccaatcaa ttcttgcgga gaactgtgaa tgcgcaaacc aacccttggc agaacatatc
     2881 catcgcgtcc gccatctcca gcagccgcac gcggcgcatc tcgggcagcg ttgggtcctg
     2941 gccacgggtg cgcatgatcg tgctcctgtc gttgaggacc cggctaggct ggcggggttg
     3001 ccttactggt tagcagaatg aatcaccgat acgcgagcga acgtgaagcg actgctgctg
     3061 caaaacgtct gcgacctgag caacaacatg aatggtcttc ggtttccgtg tttcgtaaag
     3121 tctggaaacg cggaagtccc ctacgtgctg ctgaagttgc ccgcaacaga gagtggaacc
     3181 aaccggtgat accacgatac tatgactgag agtcaacgcc atgagcggcc tcatttctta
     3241 ttctgagtta caacagtccg caccgctgtc cggtagctcc ttccggtggg cgcggggcat
     3301 gactatcgtc gccgcactta tgactgtctt ctttatcatg caactcgtag gacaggtgcc
     3361 ggcagcgccc aacagtcccc cggccacggg gcctgccacc atacccacgc cgaaacaagc
     3421 gccctgcacc attatgttcc ggatctgcat cgcaggatgc tgctggctac cctgtggaac
     3481 acctacatct gtattaacga agcgctaacc gtttttatca ggctctggga ggcagaataa
     3541 atgatcatat cgtcaattat tacctccacg gggagagcct gagcaaactg gcctcaggca
     3601 tttgagaagc acacggtcac actgcttccg gtagtcaata aaccggtaaa ccagcaatag
     3661 acataagcgg ctatttaacg accctgccct gaaccgacga ccgggtcgaa tttgctttcg
     3721 aatttctgcc attcatccgc ttattatcac ttattcaggc gtagcaccag gcgtttaagg
     3781 gcaccaataa ctgccttaaa aaaattacgc cccgccctgc cactcatcgc agtactgttg
     3841 taattcatta agcattctgc cgacatggaa gccatcacag acggcatgat gaacctgaat
     3901 cgccagcggc atcagcacct tgtcgccttg cgtataatat ttgcccatgg tgaaaacggg
     3961 ggcgaagaag ttgtccatat tggccacgtt taaatcaaaa ctggtgaaac tcacccaggg
     4021 attggctgag acgaaaaaca tattctcaat aaacccttta gggaaatagg ccaggttttc
     4081 accgtaacac gccacatctt gcgaatatat gtgtagaaac tgccggaaat cgtcgtggta
     4141 ttcactccag agcgatgaaa acgtttcagt ttgctcatgg aaaacggtgt aacaagggtg
     4201 aacactatcc catatcacca gctcaccgtc tttcattgcc atacgattca cagtctggat
     4261 tggatacagg atacagtcag gcaaccttgc tccgccttcc ggttgagtct ccttagatgt
     4321 gagaattgaa gctaggcata ggcacatccc acttcacctc tacctccggg ttcccagggt
     4381 gtagcaggcg tggccctgct tacgcagctg tccccgcccc ttgcctctgg tcctcctgtc
     4441 ttgcgcccgg agtggtgcat tgtgggaaac tcctgagcac tcctcggtat ccgcagccac
     4501 cgcccgctgt catcccgtga agcgaatgcg cagcgagaag ctggagggcc caaagaagac
     4561 gtaaggctac aggcccttcc gagggcgtgc caggacgggg aggtagggtg gaattggggg
     4621 cgccgggtct tgtggccaag cagtagtgca ttggccttga aggtcactgg ggttgtggcg
     4681 tgagctcctt actcccctgg gcttagcagc cctggggagg cagaggaggc agttggaaga
     4741 ataggatgta agttaagcag aaaataaccc agggcagtta actgctctgt gtaaacttga
     4801 tgttcaatgg ctaaggcctt tccagaaatg tagcgtggag gagcttcctg ggaggtgggc
     4861 agtacctggg tttctgcact ggttatctac atcacggtgt gaccttcaaa tgaccttcag
     4921 tgtatccgct gtgcctggtg gggggcttgg agcttgagct tctgcacaga ggccatttgt
     4981 cctcccaggg tgggaggtag acaggtggcc ctaggtcttc cagacagaag cctctgtgca
     5041 gcagggtggc cgggccccag tctccccagc taggatgcag agactcaagg tgaggtcttt
     5101 actctgcagt acccccaggc aatgctgtca gggaccctct ttgctcctgt agcacagcct
     5161 tgatcccagc gaggaactct tgcccttgag ttggataaag ctgtggcctg tactggggaa
     5221 agggcactgg atctaagctg ggtggggcag atggctgacc agaagaagca ctggctagca
     5281 acttccctaa tggcttctct gtctccattt tatcacttcc tagtgacctg gatccactct
     5341 ccctctgaca gagtctgaga acccagactg ggctccttcc ctgtccttcc cttcctctta
     5401 gatgctcctc aaactgagac caaggcacca cagcgtccca ttctgtaaag gcgcataacg
     5461 ataccacgat atcaacaagt ttgtacaaaa aagcaggctg gcgccggaac cgaagttcct
     5521 attccgaagt tcctattctc tagaaagtat aggaacttcg aaccctttcc cacaccaccc
     5581 tccacacttg ccccaaacac tgccaactat gtaggaggaa ggggttggga ctaacagaag
     5641 aacccgttgt ggggaagctg ttgggagggt cactttatgt tcttgcccaa ggtcagttgg
     5701 gtggcctgct tctgatgagg tggtcccaag gtctggggta gaaggtgaga gggacaggcc
     5761 accaaggtca gccccccccc cctatcccat aggagccagg tccctctcct ggacaggaag
     5821 actgaagggg agatgccaga gactcagtga agcctggggt accctattgg agtccttcaa
     5881 ggaaacaaac ttggcctcac caggcctcag ccttggctcc tcctgggaac tctactgccc
     5941 ttgggatccc cttgtagttg tgggttacat aggaaggggg acgggattcc ccttgactgg
     6001 ctagcctact cttttcttca gtcttctcca tctcctctca cctgtctctc gaccctttcc
     6061 ctaggataga cttggaaaaa gataagggga gaaaacaaat gcaaacgagg ccagaaagat
     6121 tttggctggg cattccttcc gctagctttt attgggatcc cctagtttgt gataggcctt
     6181 ttagctacat ctgccaatcc atctcatttt cacacacaca cacaccactt tccttctggt
     6241 cagtgggcac atgtccagcc tcaagtttat atcaccaccc ccaatgccca acacttgtat
     6301 ggccttgggc gggtcatccc cccccccacc cccagtatct gcaacctcaa gctagcttgg
     6361 gtgcgttggt tgtggataag tagctagact ccagcaacca gtaacctctg ccctttctcc
     6421 tccatgacaa ccaggtccca ggtcccgaaa accaaagaag aagaacccta acaaagagga
     6481 caagcggcct cgcacagcct tcactgctga gcagctccag aggctcaagg ctgagtttca
     6541 gaccaacagg tacctgacag agcagcggcg ccagagtctg gcacaggagc tcggtacccg
     6601 gaagatctgg actctagaga attccgcccc tctccctccc ccccccctaa cgttactggc
     6661 cgaagccgct tggaataagg ccggtgtgcg tttgtctata tgttattttc caccatattg
     6721 ccgtcttttg gcaatgtgag ggcccggaaa cctggccctg tcttcttgac gagcattcct
     6781 aggggtcttt cccctctcgc caaaggaatg caaggtctgt tgaatgtcgt gaaggaagca
     6841 gttcctctgg aagcttcttg aagacaaaca acgtctgtag cgaccctttg caggcagcgg
     6901 aaccccccac ctggcgacag gtgcctctgc ggccaaaagc cacgtgtata agatacacct
     6961 gcaaaggcgg cacaacccca gtgccacgtt gtgagttgga tagttgtgga aagagtcaaa
     7021 tggctctcct caagcgtatt caacaagggg ctgaaggatg cccagaaggt accccattgt
     7081 atgggatctg atctggggcc tcggtgcaca tgctttacat gtgtttagtc gaggttaaaa
     7141 aacgtctagg ccccccgaac cacggggacg tggttttcct ttgaaaaaca cgatgataag
     7201 cttgccacaa ccatggaaga tcccgtcgtt ttacaacgtc gtgactggga aaaccctggc
     7261 gttacccaac ttaatcgcct tgcagcacat ccccctttcg ccagctggcg taatagcgaa
     7321 gaggcccgca ccgatcgccc ttcccaacag ttgcgcagcc tgaatggcga atggcgcttt
     7381 gcctggtttc cggcaccaga agcggtgccg gaaagctggc tggagtgcga tcttcctgag
     7441 gccgatactg tcgtcgtccc ctcaaactgg cagatgcacg gttacgatgc gcccatctac
     7501 accaacgtga cctatcccat tacggtcaat ccgccgtttg ttcccacgga gaatccgacg
     7561 ggttgttact cgctcacatt taatgttgat gaaagctggc tacaggaagg ccagacgcga
     7621 attatttttg atggcgttaa ctcggcgttt catctgtggt gcaacgggcg ctgggtcggt
     7681 tacggccagg acagtcgttt gccgtctgaa tttgacctga gcgcattttt acgcgccgga
     7741 gaaaaccgcc tcgcggtgat ggtgctgcgc tggagtgacg gcagttatct ggaagatcag
     7801 gatatgtggc ggatgagcgg cattttccgt gacgtctcgt tgctgcataa accgactaca
     7861 caaatcagcg atttccatgt tgccactcgc tttaatgatg atttcagccg cgctgtactg
     7921 gaggctgaag ttcagatgtg cggcgagttg cgtgactacc tacgggtaac agtttcttta
     7981 tggcagggtg aaacgcaggt cgccagcggc accgcgcctt tcggcggtga aattatcgat
     8041 gagcgtggtg gttatgccga tcgcgtcaca ctacgtctga acgtcgaaaa cccgaaactg
     8101 tggagcgccg aaatcccgaa tctctatcgt gcggtggttg aactgcacac cgccgacggc
     8161 acgctgattg aagcagaagc ctgcgatgtc ggtttccgcg aggtgcggat tgaaaatggt
     8221 ctgctgctgc tgaacggcaa gccgttgctg attcgaggcg ttaaccgtca cgagcatcat
     8281 cctctgcatg gtcaggtcat ggatgagcag acgatggtgc aggatatcct gctgatgaag
     8341 cagaacaact ttaacgccgt gcgctgttcg cattatccga accatccgct gtggtacacg
     8401 ctgtgcgacc gctacggcct gtatgtggtg gatgaagcca atattgaaac ccacggcatg
     8461 gtgccaatga atcgtctgac cgatgatccg cgctggctac cggcgatgag cgaacgcgta
     8521 acgcgaatgg tgcagcgcga tcgtaatcac ccgagtgtga tcatctggtc gctggggaat
     8581 gaatcaggcc acggcgctaa tcacgacgcg ctgtatcgct ggatcaaatc tgtcgatcct
     8641 tcccgcccgg tgcagtatga aggcggcgga gccgacacca cggccaccga tattatttgc
     8701 ccgatgtacg cgcgcgtgga tgaagaccag cccttcccgg ctgtgccgaa atggtccatc
     8761 aaaaaatggc tttcgctacc tggagagacg cgcccgctga tcctttgcga atacgcccac
     8821 gcgatgggta acagtcttgg cggtttcgct aaatactggc aggcgtttcg tcagtatccc
     8881 cgtttacagg gcggcttcgt ctgggactgg gtggatcagt cgctgattaa atatgatgaa
     8941 aacggcaacc cgtggtcggc ttacggcggt gattttggcg atacgccgaa cgatcgccag
     9001 ttctgtatga acggtctggt ctttgccgac cgcacgccgc atccagcgct gacggaagca
     9061 aaacaccagc agcagttttt ccagttccgt ttatccgggc aaaccatcga agtgaccagc
     9121 gaatacctgt tccgtcatag cgataacgag ctcctgcact ggatggtggc gctggatggt
     9181 aagccgctgg caagcggtga agtgcctctg gatgtcgctc cacaaggtaa acagttgatt
     9241 gaactgcctg aactaccgca gccggagagc gccgggcaac tctggctcac agtacgcgta
     9301 gtgcaaccga acgcgaccgc atggtcagaa gccgggcaca tcagcgcctg gcagcagtgg
     9361 cgtctggcgg aaaacctcag tgtgacgctc cccgccgcgt cccacgccat cccgcatctg
     9421 accaccagcg aaatggattt ttgcatcgag ctgggtaata agcgttggca atttaaccgc
     9481 cagtcaggct ttctttcaca gatgtggatt ggcgataaaa aacaactgct gacgccgctg
     9541 cgcgatcagt tcacccgtgc accgctggat aacgacattg gcgtaagtga agcgacccgc
     9601 attgacccta acgcctgggt cgaacgctgg aaggcggcgg gccattacca ggccgaagca
     9661 gcgttgttgc agtgcacggc agatacactt gctgatgcgg tgctgattac gaccgctcac
     9721 gcgtggcagc atcaggggaa aaccttattt atcagccgga aaacctaccg gattgatggt
     9781 agtggtcaaa tggcgattac cgttgatgtt gaagtggcga gcgatacacc gcatccggcg
     9841 cggattggcc tgaactgcca gctggcgcag gtagcagagc gggtaaactg gctcggatta
     9901 gggccgcaag aaaactatcc cgaccgcctt actgccgcct gttttgaccg ctgggatctg
     9961 ccattgtcag acatgtatac cccgtacgtc ttcccgagcg aaaacggtct gcgctgcggg
    10021 acgcgcgaat tgaattatgg cccacaccag tggcgcggcg acttccagtt caacatcagc
    10081 cgctacagtc aacagcaact gatggaaacc agccatcgcc atctgctgca cgcggaagaa
    10141 ggcacatggc tgaatatcga cggtttccat atggggattg gtggcgacga ctcctggagc
    10201 ccgtcagtat cggcggaatt ccagctgagc gccggtcgct accattacca gttggtctgg
    10261 tgtcaaaaat aataataacc gggcaggggg gatctaagct ctagataagt aatgatcata
    10321 atcagccata tcacatctgt agaggtttta cttgctttaa aaaacctccc acacctcccc
    10381 ctgaacctga aacataaaat gaatgcaatt gttgttgtta acttgtttat tgcagcttat
    10441 aatggttaca aataaagcaa tagcatcaca aatttcacaa ataaagcatt tttttcactg
    10501 cattctagtt gtggtttgtc caaactcatc aatgtatctt atcatgtctg gatccggaat
    10561 aacttcgtat agcatacatt atacgaagtt atgtttaaac ggcgcgcccc ggaattcgcc
    10621 ttctgcagga gcgtacagaa cccagggccc tggcacccgt gcagaccctg gcccacccca
    10681 cctgggcgct cagtgcccaa gagatgtcca cacctaggat gtcccgcggt gggtgggggg
    10741 cccgagagac gggcaggccg ggggcaggcc tggccatgcg gggccgaacc gggcactgcc
    10801 cagcgtgggc gcgggggcca cggcgcgcgc ccccagcccc cgggcccagc accccaaggc
    10861 ggccaacgcc aaaactctcc ctcctcctct tcctcaatct cgctctcgct cttttttttt
    10921 ttcgcaaaag gaggggagag ggggtaaaaa aatgctgcac tgtgcggcga agccggtgag
    10981 tgagcggcgc ggggccaatc agcgtgcgcc gttccgaaag ttgcctttta tggctcgagc
    11041 ggccgcggcg gcgccctata aaacccagcg gcgcgacgcg ccaccaccgc cgagaccgcg
    11101 tccgccccgc gagcacagag cctcgccttt gccgatcctc tagagtcgag atccgccgcc
    11161 accatgattg aacaagatgg attgcacgca ggttctccgg ccgcttgggt ggagaggcta
    11221 ttcggctatg actgggcaca acagacaatc ggctgctctg atgccgccgt gttccggctg
    11281 tcagcgcagg ggcgcccggt tctttttgtc aagaccgacc tgtccggtgc cctgaatgaa
    11341 ctgcaggacg aggcagcgcg gctatcgtgg ctggccacga cgggcgttcc ttgcgcagct
    11401 gtgctcgacg ttgtcactga agcgggaagg gactggctgc tattgggcga agtgccgggg
    11461 caggatctcc tgtcatctca ccttgctcct gccgagaaag tatccatcat ggctgatgca
    11521 atgcggcggc tgcatacgct tgatccggct acctgcccat tcgaccacca agcgaaacat
    11581 cgcatcgagc gagcacgtac tcggatggaa gccggtcttg tcgatcagga tgatctggac
    11641 gaagagcatc aggggctcgc gccagccgaa ctgttcgcca ggctcaaggc gcgcatgccc
    11701 gacggcgagg atctcgtcgt gacccatggc gatgcctgct tgccgaatat catggtggaa
    11761 aatggccgct tttctggatt catcgactgt ggccggctgg gtgtggcgga ccgctatcag
    11821 gacatagcgt tggctacccg tgatattgct gaagagcttg gcggcgaatg ggctgaccgc
    11881 ttcctcgtgc tttacggtat cgccgctccc gattcgcagc gcatcgcctt ctatcgcctt
    11941 cttgacgagt tcttctgagc gggactctgg ggttcgaaat gaccgaccaa gcgacgccca
    12001 acctgccatc acgagatttc gattccaccg ccgccttcta tgaaaggttg ggcttcggaa
    12061 tcgttttccg ggacgccggc tggatgatcc tccagcgcgg ggatctcatg ctggagttct
    12121 tcgcccaccc cccggatcta agctctagat aagtaatgat cataatcagc catatcacat
    12181 ctgtagaggt tttacttgct ttaaaaaacc tcccacacct ccccctgaac ctgaaacata
    12241 aaatgaatgc aattgttgtt gttaacttgt ttattgcagc ttataatggt tacaaataaa
    12301 gcaatagcat cacaaatttc acaaataaag catttttttc actgcattct agttgtggtt
    12361 tgtccaaact catcaatgta tcttatcatg tctggatccg ggggtaccgc gtcgagaagt
    12421 tcctattccg aagttcctat tctctagaaa gtataggaac ttcgtcgaga taacttcgta
    12481 tagcatacat tatacgaagt tatgtcgaga tatctagacc cagctttctt gtacaaagtg
    12541 gttgatatct ctatagtcgc agtaggcggt cctttgagca aatactctct ctttcagttt
    12601 gcagggttag atcatatttc tacaacagag cctccctacc cccactgtag gatagacaca
    12661 gtgcgtgtga agcaagacta gattataggt taggaaactg aggcctctgg tctcaagagt
    12721 tgatggggct tctccaagaa ttatcattag ctgatagagg ccaggccttg ggaaaggagg
    12781 gattgggccc aaaggatgtt cctcagttgg agctcctaga gaattcaggg aattggggat
    12841 gttatctcta tggggcagag gcagataagc tatacagaag gtgtgctgtc ccttgtcacc
    12901 atctcacttg tgtctccctc cagacccata taatgcccag aggtgagctg tcctgagcca
    12961 ctgtggtcta gccacctgcc agtcacacaa gccccaaacc agctgccagc aaaaaaccat
    13021 catggaatcc cgaggaaagt cagccagcag ccccaagcca gataccaagg tgcctcaggc
    13081 cacagctgag gccaaggcca ctccagctgc ggatgggaaa gctcccttga ccaagcctgt
    13141 gaagaaggac acccaagcag agaagcagga gcaagcagca gcccctgggc cagccgctac
    13201 gaagaagaca ccagccaagg cagatcctgt acttctcaac aaccacagca acctgaagcc
    13261 agctcccaca gtgccggcag cccccagcag tcctgatgca acctcagagc ccaagggtcc
    13321 tggggatggg gcagaggagg acgagtccaa cactggaggc cgaggtccct ggccttgtga
    13381 gaacttgacc cctttgctgg tagctggggg tgtggccgtg gccaccatag ctctaattct
    13441 tggtgtggcc tttctagccc ggaaaaaatg atacctggtg tccaggtcgg ggcacagagc
    13501 cactttctgt acagacctga atatatagtg catgcaaggt cctagatatt tatctataca
    13561 tatacaccta acaacacaca cacaacacac acacacactc acacgtatat gtatgctaca
    13621 tacatccgtg cagcaggaaa gaaatagaca gtgagcccac ctccactcac cccagcacac
    13681 cctctcccaa gttctggggc aggagcccag ctctgcagtt tgcaggaagc actagcgtgg
    13741 ggcaaagggg agagatgctg ggtgtggtct ctgaaagata agtgatggag tgcgctagcc
    13801 ctgtggggac attaaagggc atggctgtct tactcctctc acttgtcttt tgagcagcca
    13861 ggagcagtct gtctgggcct gatgccgggg gactgaccta agggtgggtg ggattcaaat
    13921 ctgcagagct acctctaccc attgtccctg tcctggttgg atggaaaagg caaagttaac
    13981 agctgagttt gggatggggt tcccacctct tccctctgtc agtgtatgcc ccaggagagc
    14041 accggaggct aggaccacct tacttcctgc ccagagcagc caattgttcc ggggaggggg
    14101 tggttctgaa agcctggcag ggaggcagga agcacgaagg agccacacta cagttctgcc
    14161 tgcccaatat tccccaatac tgtccttcct gcctgcaccc aacacccccc cccttgagtt
    14221 taacagcgta taaatgcaat aacacaggta gagtagaact gcccggtgag tggcaatcgc
    14281 tcactgcctg caggaagacc tgctgtgcag cccctcttta gtgcatctgg ccccagcttg
    14341 ccccttggtg tggtgacagt gagcagcttt ccggaaaact gcagtgggct ctaaggaaac
    14401 attgccctca cctggccagt ggcggcgggg accttgggcc ggagtggaga ctgagtttga
    14461 aataaaccgt tacaatataa aggctgggct gctgtcctca cctgcatgga cctgggagca
    14521 gtaaagactt cctgcttggg tactcgtggg ccacagagtg atcatgtagg ctttccaggg
    14581 aacagggagg aagtctgggg ttcttcatgc cctgatcatt atgggctata ggtgagatgg
    14641 cgcaacgcaa ttaatgataa cttcgtatag catacattat acgaagttat ggtctgagct
    14701 cgccatcagt tcaaacattt aggagcttca caatgataat tgtgtctgtt ccccacccac
    14761 ccaaggcctg ggctgccact cacagtgcac tgggacagaa ggctttgttc ctcagaacct
    14821 gtgccagcaa ggagggcccc ttgacccatg aaatgcagga gaagctaagg ttgggttcct
    14881 cctctagtcc cctggattcc atagctccct gagcccattc tgccctggtg tgttcagcac
    14941 atgggaactg tgactgaggc tgcaaagaac aaggctcatt tggggttata tcatcctggg
    15001 acccgccttt acaccctagg gccgctgagg cttgcaggca agctccttga cctgctcctc
    15061 cccaggcgtt ctttgagctg gtggcttttt ctttccaatc tcttggtaac caccctgctc
    15121 agagtagtag ctctgcctgc ataacacacc ccatccaatt ctggacaact ccaacaggat
    15181 gaaggcatct gaaatgaaca cttagccttg ttcagaccac tcttcctggt ctcccttttg
    15241 accactgtcg gtagagactg cctctttcaa gtccagctgg tgcctgcctg attcagggat
    15301 tcctgaagag ggctctggac atgcgggaca cacagccacc tccaactcat ctgttctgcg
    15361 ggtgcagagg ctaccctgcc tgttgggaca tttgctacct cacccagtac tcccacccat
    15421 gcatcctctg ccttgcactt caaacacaga gcgaaactgg gcatggtggc gcaagccttt
    15481 aagcccagca ctcgggaggc agaggcaggc aggcagattt ctgagttcga ggccagcctg
    15541 gtctacaaag tgagttccag gacagccagg gctatataga gaaaccctgt cttgagaaaa
    15601 caaacaaaca aacaaccaca taagcagggg tgggggtggg ggaaaacaca cataagcacc
    15661 ttaggcattg cattgcactg ggaggctgca gaggcagctg tgtctgccgt ggtgaatcgc
    15721 tgagagctga cattttta
//
