# Supplementary material for: CRISPR-Cas9 enables conditional mutagenesis of challenging loci
Source: Sci Rep. 2016 Sep 1;6:32326. doi: 10.1038/srep32326 (PMC5007477; doi:10.1038/srep32326)
Supplement: Supplementary File 3 [file srep32326-s3.zip › gb/HEP01019_B01_vector.gb]

LOCUS       1015091#L1L2_Bact_P#pAYAC184        14841 bp    dna     circular UNK 
ACCESSION   unknown
SOURCE      Mus musculus
  ORGANISM  Mus musculus
            Eukaryota; Metazoa; Chordata; Craniata; Vertebrata; Euteleostomi;
            Mammalia; Eutheria; Euarchontoglires; Glires; Rodentia;
            Sciurognathi; Muroidea; Muridae; Murinae; Mus.
COMMENT     cassette: L1L2_Bact_P
COMMENT     design_id: 1015091
COMMENT     backbone: pAYAC184
COMMENT     transcript_id: ENSMUST00000100433
FEATURES             Location/Qualifiers
     source          1..4245
                     /mol_type="other DNA"
                     /dnas_title="pacyc184CleanwithGprimers"
                     /organism="Cloning vector pACYC184"
     gene            complement(1..4245)
                     /gene="cat"
     CDS             complement(1..4245)
                     /codon_start=1
                     /gene="cat"
                     /translation="MEKKITGYTTVDISQWHRKEHFEAFQSVAQCTYNQTVQLDITAF
                     LKTVKKNKHKFYPAFIHILARLMNAHPEFRMAMKDGELVIWDSVHPCYTVFHEQTETF
                     SSLWSEYHDDFRQFLHIYSQDVACYGENLAYFPKGFIENMFFVSANPWVSFTSFDLNV
                     ANMDNFFAPVFTMGKYYTQGDKVLMPLAIQVHHAVCDGFHVGRMLNELQQYCDEWQGG
                     A"
                     /product="chloramphenicol acetyltransferase"
                     /note="camR (confers resistance to chloramphenicol)"
                     /label="camR (confers resistance to chloramphenicol)"
     -10_signal      complement(286..291)
                     /note="cat promoter (counter-clockwise); CATATT"
                     /label="cat promoter (counter-clockwise); CATATT"
     -35_signal      complement(309..314)
                     /note="cat promoter (counter-clockwise); ACGTAA"
                     /label="cat promoter (counter-clockwise); ACGTAA"
     rep_origin      complement(848..1393)
                     /note="p15A origin of replication (clockwise) (RNAII -35
                     to RNA/DNA switch point)"
                     /label="p15A origin of replication (clockwise) (RNAII -35
     -35_signal      1505..1510
                     /note="tet promoter (clockwise); TTGACA"
                     /label="tet promoter (clockwise); TTGACA"
     -10_signal      1528..1533
                     /note="tet promoter (clockwise); TTTAAT; transcript start
                     1540"
                     /label="tet promoter (clockwise); TTTAAT; transcript start
     gene            1581..2771
                     /gene="tet"
     CDS             1581..2771
                     /codon_start=1
                     /gene="tet"
                     /translation="MKSNNALIVILGTVTLDAVGIGLVMPVLPGLLRDIVHSDSIASH
                     YGVLLALYALMQFLCAPVLGALSDRFGRRPVLLASLLGATIDYAIMATTPVLWILYAG
                     RIVAGITGATGAVAGAYIADITDGEDRARHFGLMSACFGVGMVAGPVAGGLLGAISLH
                     APFLAAAVLNGLNLLLGCFLMQESHKGERRPMPLRAFNPVSSFRWARGMTIVAALMTV
                     FFIMQLVGQVPAALWVIFGEDRFRWSATMIGLSLAVFGILHALAQAFVTGPATKRFGE
                     KQAIIAGMAADALGYVLLAFATRGWMAFPIMILLASGGIGMPALQAMLSRQVDDDHQG
                     QLQGSLAALTSLTSIIGPLIVTAIYAASASTWNGLAWIVGAALYLVCLPALRRGAWSR
                     ATST"
                     /product="tetracycline efflux protein, class C"
                     /note="tetR (confers resistance to tetracycline)"
                     /label="tetR (confers resistance to tetracycline)"
     misc_feature    complement(1473..1493)
                     /note="5' Gap primer"
                     /label="5' Gap primer"
     misc_feature    3805..3825
                     /note="3' Gap primer"
                     /label="3' Gap primer"
     misc_feature    1494..3804
                     /note="Not in Gap Backbone PCR"
                     /label="Not in Gap Backbone PCR"
     misc_feature    4246..5380
                     /note="5 arm"
                     /label="5 arm"
     misc_feature    5408..5432
                     /note="B1 Gateway"
                     /label="B1 Gateway"
     misc_feature    5445..5492
                     /note="Frt"
                     /label="Frt"
     intron          5493..6367
                     /note="mouse En2 intron"
                     /label="mouse En2 intron"
     misc_feature    6365..6367
                     /note="Splice Acceptor"
                     /label="Splice Acceptor"
     exon            6368..6540
                     /note="mouse En2 exon"
                     /label="mouse En2 exon"
     misc_feature    6552..7145
                     /note="ECMV IRES"
                     /label="ECMV IRES"
     gene            7146..10206
                     /gene="lacZ"
                     /note="lacZ"
                     /label="lacZ"
     misc_feature    10245..10488
                     /note="SV40 polyadenylation site"
                     /label="SV40 polyadenylation site"
     misc_feature    10492..10525
                     /note="loxP"
                     /label="loxP"
     promoter        10552..11071
                     /note="human beta actin promoter"
                     /label="human beta actin promoter"
     gene            11097..11891
                     /gene="NeoR"
                     /note="NeoR"
                     /label="NeoR"
     misc_feature    12091..12332
                     /note="SV40 polyadenylation site"
                     /label="SV40 polyadenylation site"
     misc_feature    12349..12396
                     /note="Frt"
                     /label="Frt"
     misc_feature    12403..12436
                     /note="loxP"
                     /label="loxP"
     misc_feature    6382..6459
                     /note="FCHK std_gpr"
                     /label="FCHK std_gpr"
     misc_feature    12452..12472
                     /note="B2 Gateway"
                     /label="B2 Gateway"
     misc_feature    5381..12502
                     /note="Synthetic Cassette"
                     /label="Synthetic Cassette"
     exon            12898..13379
                     /db_xref="ENSEMBL:ENSMUSE00000647719"
                     /type="targeted"
                     /rank="2"
                     /note="target exon 1 ENSMUSE00000647719"
     misc_feature    12503..13525
                     /note="Critical Region"
                     /label="Critical Region"
     misc_feature    13549..13582
                     /note="Downstream LoxP"
                     /label="Downstream LoxP"
     misc_feature    13526..13605
                     /note="synthetic loxP region"
                     /label="synthetic loxP region"
     misc_feature    13606..14841
                     /note="3 arm"
                     /label="3 arm"
ORIGIN      
        1 gaattccgga tgagcattca tcaggcgggc aagaatgtga ataaaggccg gataaaactt
       61 gtgcttattt ttctttacgg tctttaaaaa ggccgtaata tccagctgaa cggtctggtt
      121 ataggtacat tgagcaactg actgaaatgc ctcaaaatgt tctttacgat gccattggga
      181 tatatcaacg gtggtatatc cagtgatttt tttctccatt ttagcttcct tagctcctga
      241 aaatctcgat aactcaaaaa atacgcccgg tagtgatctt atttcattat ggtgaaagtt
      301 ggaacctctt acgtgccgat caacgtctca ttttcgccaa aagttggccc agggcttccc
      361 ggtatcaaca gggacaccag gatttattta ttctgcgaag tgatcttccg tcacaggtat
      421 ttattcggcg caaagtgcgt cgggtgatgc tgccaactta ctgatttagt gtatgatggt
      481 gtttttgagg tgctccagtg gcttctgttt ctatcagctg tccctcctgt tcagctactg
      541 acggggtggt gcgtaacggc aaaagcaccg ccggacatca gcgctagcgg agtgtatact
      601 ggcttactat gttggcactg atgagggtgt cagtgaagtg cttcatgtgg caggagaaaa
      661 aaggctgcac cggtgcgtca gcagaatatg tgatacagga tatattccgc ttcctcgctc
      721 actgactcgc tacgctcggt cgttcgactg cggcgagcgg aaatggctta cgaacggggc
      781 ggagatttcc tggaagatgc caggaagata cttaacaggg aagtgagagg gccgcggcaa
      841 agccgttttt ccataggctc cgcccccctg acaagcatca cgaaatctga cgctcaaatc
      901 agtggtggcg aaacccgaca ggactataaa gataccaggc gtttccccct ggcggctccc
      961 tcgtgcgctc tcctgttcct gcctttcggt ttaccggtgt cattccgctg ttatggccgc
     1021 gtttgtctca ttccacgcct gacactcagt tccgggtagg cagttcgctc caagctggac
     1081 tgtatgcacg aaccccccgt tcagtccgac cgctgcgcct tatccggtaa ctatcgtctt
     1141 gagtccaacc cggaaagaca tgcaaaagca ccactggcag cagccactgg taattgattt
     1201 agaggagtta gtcttgaagt catgcgccgg ttaaggctaa actgaaagga caagttttgg
     1261 tgactgcgct cctccaagcc agttacctcg gttcaaagag ttggtagctc agagaacctt
     1321 cgaaaaaccg ccctgcaagg cggttttttc gttttcagag caagagatta cgcgcagacc
     1381 aaaacgatct caagaagatc atcttattaa tcagataaaa tatttctaga tttcagtgca
     1441 atttatctct tcaaatgtag cacctgaagt cagccccata cgatataagt tgtaattctc
     1501 atgtttgaca gcttatcatc gataagcttt aatgcggtag tttatcacag ttaaattgct
     1561 aacgcagtca ggcaccgtgt atgaaatcta acaatgcgct catcgtcatc ctcggcaccg
     1621 tcaccctgga tgctgtaggc ataggcttgg ttatgccggt actgccgggc ctcttgcggg
     1681 atatcgtcca ttccgacagc atcgccagtc actatggcgt gctgctagcg ctatatgcgt
     1741 tgatgcaatt tctatgcgca cccgttctcg gagcactgtc cgaccgcttt ggccgccgcc
     1801 cagtcctgct cgcttcgcta cttggagcca ctatcgacta cgcgatcatg gcgaccacac
     1861 ccgtcctgtg gatcctctac gccggacgca tcgtggccgg catcaccggc gccacaggtg
     1921 cggttgctgg cgcctatatc gccgacatca ccgatgggga agatcgggct cgccacttcg
     1981 ggctcatgag cgcttgtttc ggcgtgggta tggtggcagg ccccgtggcc gggggactgt
     2041 tgggcgccat ctccttgcat gcaccattcc ttgcggcggc ggtgctcaac ggcctcaacc
     2101 tactactggg ctgcttccta atgcaggagt cgcataaggg agagcgtcga ccgatgccct
     2161 tgagagcctt caacccagtc agctccttcc ggtgggcgcg gggcatgact atcgtcgccg
     2221 cacttatgac tgtcttcttt atcatgcaac tcgtaggaca ggtgccggca gcgctctggg
     2281 tcattttcgg cgaggaccgc tttcgctgga gcgcgacgat gatcggcctg tcgcttgcgg
     2341 tattcggaat cttgcacgcc ctcgctcaag ccttcgtcac tggtcccgcc accaaacgtt
     2401 tcggcgagaa gcaggccatt atcgccggca tggcggccga cgcgctgggc tacgtcttgc
     2461 tggcgttcgc gacgcgaggc tggatggcct tccccattat gattcttctc gcttccggcg
     2521 gcatcgggat gcccgcgttg caggccatgc tgtccaggca ggtagatgac gaccatcagg
     2581 gacagcttca aggatcgctc gcggctctta ccagcctaac ttcgatcatt ggaccgctga
     2641 tcgtcacggc gatttatgcc gcctcggcga gcacatggaa cgggttggca tggattgtag
     2701 gcgccgccct ataccttgtc tgcctccccg cgttgcgtcg cggtgcatgg agccgggcca
     2761 cctcgacctg aatggaagcc ggcggcacct cgctaacgga ttcaccactc caagaattgg
     2821 agccaatcaa ttcttgcgga gaactgtgaa tgcgcaaacc aacccttggc agaacatatc
     2881 catcgcgtcc gccatctcca gcagccgcac gcggcgcatc tcgggcagcg ttgggtcctg
     2941 gccacgggtg cgcatgatcg tgctcctgtc gttgaggacc cggctaggct ggcggggttg
     3001 ccttactggt tagcagaatg aatcaccgat acgcgagcga acgtgaagcg actgctgctg
     3061 caaaacgtct gcgacctgag caacaacatg aatggtcttc ggtttccgtg tttcgtaaag
     3121 tctggaaacg cggaagtccc ctacgtgctg ctgaagttgc ccgcaacaga gagtggaacc
     3181 aaccggtgat accacgatac tatgactgag agtcaacgcc atgagcggcc tcatttctta
     3241 ttctgagtta caacagtccg caccgctgtc cggtagctcc ttccggtggg cgcggggcat
     3301 gactatcgtc gccgcactta tgactgtctt ctttatcatg caactcgtag gacaggtgcc
     3361 ggcagcgccc aacagtcccc cggccacggg gcctgccacc atacccacgc cgaaacaagc
     3421 gccctgcacc attatgttcc ggatctgcat cgcaggatgc tgctggctac cctgtggaac
     3481 acctacatct gtattaacga agcgctaacc gtttttatca ggctctggga ggcagaataa
     3541 atgatcatat cgtcaattat tacctccacg gggagagcct gagcaaactg gcctcaggca
     3601 tttgagaagc acacggtcac actgcttccg gtagtcaata aaccggtaaa ccagcaatag
     3661 acataagcgg ctatttaacg accctgccct gaaccgacga ccgggtcgaa tttgctttcg
     3721 aatttctgcc attcatccgc ttattatcac ttattcaggc gtagcaccag gcgtttaagg
     3781 gcaccaataa ctgccttaaa aaaattacgc cccgccctgc cactcatcgc agtactgttg
     3841 taattcatta agcattctgc cgacatggaa gccatcacag acggcatgat gaacctgaat
     3901 cgccagcggc atcagcacct tgtcgccttg cgtataatat ttgcccatgg tgaaaacggg
     3961 ggcgaagaag ttgtccatat tggccacgtt taaatcaaaa ctggtgaaac tcacccaggg
     4021 attggctgag acgaaaaaca tattctcaat aaacccttta gggaaatagg ccaggttttc
     4081 accgtaacac gccacatctt gcgaatatat gtgtagaaac tgccggaaat cgtcgtggta
     4141 ttcactccag agcgatgaaa acgtttcagt ttgctcatgg aaaacggtgt aacaagggtg
     4201 aacactatcc catatcacca gctcaccgtc tttcattgcc atacggagtc agggtaccca
     4261 tgaaagggga gtcagaaaca atggtgttgg aagactggga ttggtggcct gactgtccct
     4321 tatgttgggg ggggggctgt gggtttaaag ggaagggtac acctgtgacc tagggccgat
     4381 gatctcacgt ttgttttctg agtcctcagt gaatgtccgt ttttaaaata ttttttattt
     4441 tttattttta tttatgagtg cgtttgtcac ttgtttttgt gcttcggtat ccaaggaggt
     4501 cagaagaaac tgtccaggat tcctctggag ctagagtccc ttctatgaga ctctagccat
     4561 gagttagctt ttgcaaatgc tttttttccc catcttgtta ttggggaggg gggatggggc
     4621 gggggggggc tacatttgag gaagcgaggg ctgcaccatg tttaaaaggg attttcctct
     4681 ttgtggggta ttgagataca tttactaaag gacgtttgaa ttatttccca tttccaacaa
     4741 agcttcactt attcccactg ccaaagatag acacctgctt agtgaagatg ggggatgggg
     4801 gctggcagtt ataccttgtg gttccacttt cgtggacttc ctactaacat gaactgcttg
     4861 gacatttggt gccaggttgt ggggaaacca gttatagtaa gttaggtgtg agggcccttc
     4921 ctttttacgg agagctgtcc ttctggccac atttgagatc ttattgatcc ctagaattcc
     4981 atttcgttct ttagggtgct taaaagacac agtgtgccag aacacccaag aaccccctgg
     5041 tgttggcatt agaaaccccg gtgctacacc atagctaggc tttcaaggcc tccatgaaca
     5101 aaagcttttg tccacttggg ctcttttggg ttctgaagtc agtaggagaa agaatcacaa
     5161 cacaacccca gaaatgggtg tccgtcatta aacaaaacaa aagaaagcaa acaaaacaat
     5221 aacaaaaggt cgagccactt tcatacaagg gcggaagaaa tcccggtgaa atgagtttct
     5281 ttgcccttaa tcgaccggtg aggctccttg gctgtctcat tccagagacc cagaactcag
     5341 agtcacaaaa tctgggcatt tatttgtcaa gccccttgga aaggcgcata acgataccac
     5401 gatatcaaca agtttgtaca aaaaagcagg ctggcgccgg aaccgaagtt cctattccga
     5461 agttcctatt ctctagaaag tataggaact tcgaaccctt tcccacacca ccctccacac
     5521 ttgccccaaa cactgccaac tatgtaggag gaaggggttg ggactaacag aagaacccgt
     5581 tgtggggaag ctgttgggag ggtcacttta tgttcttgcc caaggtcagt tgggtggcct
     5641 gcttctgatg aggtggtccc aaggtctggg gtagaaggtg agagggacag gccaccaagg
     5701 tcagcccccc ccccctatcc cataggagcc aggtccctct cctggacagg aagactgaag
     5761 gggagatgcc agagactcag tgaagcctgg ggtaccctat tggagtcctt caaggaaaca
     5821 aacttggcct caccaggcct cagccttggc tcctcctggg aactctactg cccttgggat
     5881 ccccttgtag ttgtgggtta cataggaagg gggacgggat tccccttgac tggctagcct
     5941 actcttttct tcagtcttct ccatctcctc tcacctgtct ctcgaccctt tccctaggat
     6001 agacttggaa aaagataagg ggagaaaaca aatgcaaacg aggccagaaa gattttggct
     6061 gggcattcct tccgctagct tttattggga tcccctagtt tgtgataggc cttttagcta
     6121 catctgccaa tccatctcat tttcacacac acacacacca ctttccttct ggtcagtggg
     6181 cacatgtcca gcctcaagtt tatatcacca cccccaatgc ccaacacttg tatggccttg
     6241 ggcgggtcat cccccccccc acccccagta tctgcaacct caagctagct tgggtgcgtt
     6301 ggttgtggat aagtagctag actccagcaa ccagtaacct ctgccctttc tcctccatga
     6361 caaccaggtc ccaggtcccg aaaaccaaag aagaagaacc ctaacaaaga ggacaagcgg
     6421 cctcgcacag ccttcactgc tgagcagctc cagaggctca aggctgagtt tcagaccaac
     6481 aggtacctga cagagcagcg gcgccagagt ctggcacagg agctcggtac ccggaagatc
     6541 tggactctag agaattccgc ccctctccct cccccccccc taacgttact ggccgaagcc
     6601 gcttggaata aggccggtgt gcgtttgtct atatgttatt ttccaccata ttgccgtctt
     6661 ttggcaatgt gagggcccgg aaacctggcc ctgtcttctt gacgagcatt cctaggggtc
     6721 tttcccctct cgccaaagga atgcaaggtc tgttgaatgt cgtgaaggaa gcagttcctc
     6781 tggaagcttc ttgaagacaa acaacgtctg tagcgaccct ttgcaggcag cggaaccccc
     6841 cacctggcga caggtgcctc tgcggccaaa agccacgtgt ataagataca cctgcaaagg
     6901 cggcacaacc ccagtgccac gttgtgagtt ggatagttgt ggaaagagtc aaatggctct
     6961 cctcaagcgt attcaacaag gggctgaagg atgcccagaa ggtaccccat tgtatgggat
     7021 ctgatctggg gcctcggtgc acatgcttta catgtgttta gtcgaggtta aaaaacgtct
     7081 aggccccccg aaccacgggg acgtggtttt cctttgaaaa acacgatgat aagcttgcca
     7141 caaccatgga agatcccgtc gttttacaac gtcgtgactg ggaaaaccct ggcgttaccc
     7201 aacttaatcg ccttgcagca catccccctt tcgccagctg gcgtaatagc gaagaggccc
     7261 gcaccgatcg cccttcccaa cagttgcgca gcctgaatgg cgaatggcgc tttgcctggt
     7321 ttccggcacc agaagcggtg ccggaaagct ggctggagtg cgatcttcct gaggccgata
     7381 ctgtcgtcgt cccctcaaac tggcagatgc acggttacga tgcgcccatc tacaccaacg
     7441 tgacctatcc cattacggtc aatccgccgt ttgttcccac ggagaatccg acgggttgtt
     7501 actcgctcac atttaatgtt gatgaaagct ggctacagga aggccagacg cgaattattt
     7561 ttgatggcgt taactcggcg tttcatctgt ggtgcaacgg gcgctgggtc ggttacggcc
     7621 aggacagtcg tttgccgtct gaatttgacc tgagcgcatt tttacgcgcc ggagaaaacc
     7681 gcctcgcggt gatggtgctg cgctggagtg acggcagtta tctggaagat caggatatgt
     7741 ggcggatgag cggcattttc cgtgacgtct cgttgctgca taaaccgact acacaaatca
     7801 gcgatttcca tgttgccact cgctttaatg atgatttcag ccgcgctgta ctggaggctg
     7861 aagttcagat gtgcggcgag ttgcgtgact acctacgggt aacagtttct ttatggcagg
     7921 gtgaaacgca ggtcgccagc ggcaccgcgc ctttcggcgg tgaaattatc gatgagcgtg
     7981 gtggttatgc cgatcgcgtc acactacgtc tgaacgtcga aaacccgaaa ctgtggagcg
     8041 ccgaaatccc gaatctctat cgtgcggtgg ttgaactgca caccgccgac ggcacgctga
     8101 ttgaagcaga agcctgcgat gtcggtttcc gcgaggtgcg gattgaaaat ggtctgctgc
     8161 tgctgaacgg caagccgttg ctgattcgag gcgttaaccg tcacgagcat catcctctgc
     8221 atggtcaggt catggatgag cagacgatgg tgcaggatat cctgctgatg aagcagaaca
     8281 actttaacgc cgtgcgctgt tcgcattatc cgaaccatcc gctgtggtac acgctgtgcg
     8341 accgctacgg cctgtatgtg gtggatgaag ccaatattga aacccacggc atggtgccaa
     8401 tgaatcgtct gaccgatgat ccgcgctggc taccggcgat gagcgaacgc gtaacgcgaa
     8461 tggtgcagcg cgatcgtaat cacccgagtg tgatcatctg gtcgctgggg aatgaatcag
     8521 gccacggcgc taatcacgac gcgctgtatc gctggatcaa atctgtcgat ccttcccgcc
     8581 cggtgcagta tgaaggcggc ggagccgaca ccacggccac cgatattatt tgcccgatgt
     8641 acgcgcgcgt ggatgaagac cagcccttcc cggctgtgcc gaaatggtcc atcaaaaaat
     8701 ggctttcgct acctggagag acgcgcccgc tgatcctttg cgaatacgcc cacgcgatgg
     8761 gtaacagtct tggcggtttc gctaaatact ggcaggcgtt tcgtcagtat ccccgtttac
     8821 agggcggctt cgtctgggac tgggtggatc agtcgctgat taaatatgat gaaaacggca
     8881 acccgtggtc ggcttacggc ggtgattttg gcgatacgcc gaacgatcgc cagttctgta
     8941 tgaacggtct ggtctttgcc gaccgcacgc cgcatccagc gctgacggaa gcaaaacacc
     9001 agcagcagtt tttccagttc cgtttatccg ggcaaaccat cgaagtgacc agcgaatacc
     9061 tgttccgtca tagcgataac gagctcctgc actggatggt ggcgctggat ggtaagccgc
     9121 tggcaagcgg tgaagtgcct ctggatgtcg ctccacaagg taaacagttg attgaactgc
     9181 ctgaactacc gcagccggag agcgccgggc aactctggct cacagtacgc gtagtgcaac
     9241 cgaacgcgac cgcatggtca gaagccgggc acatcagcgc ctggcagcag tggcgtctgg
     9301 cggaaaacct cagtgtgacg ctccccgccg cgtcccacgc catcccgcat ctgaccacca
     9361 gcgaaatgga tttttgcatc gagctgggta ataagcgttg gcaatttaac cgccagtcag
     9421 gctttctttc acagatgtgg attggcgata aaaaacaact gctgacgccg ctgcgcgatc
     9481 agttcacccg tgcaccgctg gataacgaca ttggcgtaag tgaagcgacc cgcattgacc
     9541 ctaacgcctg ggtcgaacgc tggaaggcgg cgggccatta ccaggccgaa gcagcgttgt
     9601 tgcagtgcac ggcagataca cttgctgatg cggtgctgat tacgaccgct cacgcgtggc
     9661 agcatcaggg gaaaacctta tttatcagcc ggaaaaccta ccggattgat ggtagtggtc
     9721 aaatggcgat taccgttgat gttgaagtgg cgagcgatac accgcatccg gcgcggattg
     9781 gcctgaactg ccagctggcg caggtagcag agcgggtaaa ctggctcgga ttagggccgc
     9841 aagaaaacta tcccgaccgc cttactgccg cctgttttga ccgctgggat ctgccattgt
     9901 cagacatgta taccccgtac gtcttcccga gcgaaaacgg tctgcgctgc gggacgcgcg
     9961 aattgaatta tggcccacac cagtggcgcg gcgacttcca gttcaacatc agccgctaca
    10021 gtcaacagca actgatggaa accagccatc gccatctgct gcacgcggaa gaaggcacat
    10081 ggctgaatat cgacggtttc catatgggga ttggtggcga cgactcctgg agcccgtcag
    10141 tatcggcgga attccagctg agcgccggtc gctaccatta ccagttggtc tggtgtcaaa
    10201 aataataata accgggcagg ggggatctaa gctctagata agtaatgatc ataatcagcc
    10261 atatcacatc tgtagaggtt ttacttgctt taaaaaacct cccacacctc cccctgaacc
    10321 tgaaacataa aatgaatgca attgttgttg ttaacttgtt tattgcagct tataatggtt
    10381 acaaataaag caatagcatc acaaatttca caaataaagc atttttttca ctgcattcta
    10441 gttgtggttt gtccaaactc atcaatgtat cttatcatgt ctggatccgg aataacttcg
    10501 tatagcatac attatacgaa gttatgttta aacggcgcgc cccggaattc gccttctgca
    10561 ggagcgtaca gaacccaggg ccctggcacc cgtgcagacc ctggcccacc ccacctgggc
    10621 gctcagtgcc caagagatgt ccacacctag gatgtcccgc ggtgggtggg gggcccgaga
    10681 gacgggcagg ccgggggcag gcctggccat gcggggccga accgggcact gcccagcgtg
    10741 ggcgcggggg ccacggcgcg cgcccccagc ccccgggccc agcaccccaa ggcggccaac
    10801 gccaaaactc tccctcctcc tcttcctcaa tctcgctctc gctctttttt tttttcgcaa
    10861 aaggagggga gagggggtaa aaaaatgctg cactgtgcgg cgaagccggt gagtgagcgg
    10921 cgcggggcca atcagcgtgc gccgttccga aagttgcctt ttatggctcg agcggccgcg
    10981 gcggcgccct ataaaaccca gcggcgcgac gcgccaccac cgccgagacc gcgtccgccc
    11041 cgcgagcaca gagcctcgcc tttgccgatc ctctagagtc gagatccgcc gccaccatga
    11101 ttgaacaaga tggattgcac gcaggttctc cggccgcttg ggtggagagg ctattcggct
    11161 atgactgggc acaacagaca atcggctgct ctgatgccgc cgtgttccgg ctgtcagcgc
    11221 aggggcgccc ggttcttttt gtcaagaccg acctgtccgg tgccctgaat gaactgcagg
    11281 acgaggcagc gcggctatcg tggctggcca cgacgggcgt tccttgcgca gctgtgctcg
    11341 acgttgtcac tgaagcggga agggactggc tgctattggg cgaagtgccg gggcaggatc
    11401 tcctgtcatc tcaccttgct cctgccgaga aagtatccat catggctgat gcaatgcggc
    11461 ggctgcatac gcttgatccg gctacctgcc cattcgacca ccaagcgaaa catcgcatcg
    11521 agcgagcacg tactcggatg gaagccggtc ttgtcgatca ggatgatctg gacgaagagc
    11581 atcaggggct cgcgccagcc gaactgttcg ccaggctcaa ggcgcgcatg cccgacggcg
    11641 aggatctcgt cgtgacccat ggcgatgcct gcttgccgaa tatcatggtg gaaaatggcc
    11701 gcttttctgg attcatcgac tgtggccggc tgggtgtggc ggaccgctat caggacatag
    11761 cgttggctac ccgtgatatt gctgaagagc ttggcggcga atgggctgac cgcttcctcg
    11821 tgctttacgg tatcgccgct cccgattcgc agcgcatcgc cttctatcgc cttcttgacg
    11881 agttcttctg agcgggactc tggggttcga aatgaccgac caagcgacgc ccaacctgcc
    11941 atcacgagat ttcgattcca ccgccgcctt ctatgaaagg ttgggcttcg gaatcgtttt
    12001 ccgggacgcc ggctggatga tcctccagcg cggggatctc atgctggagt tcttcgccca
    12061 ccccccggat ctaagctcta gataagtaat gatcataatc agccatatca catctgtaga
    12121 ggttttactt gctttaaaaa acctcccaca cctccccctg aacctgaaac ataaaatgaa
    12181 tgcaattgtt gttgttaact tgtttattgc agcttataat ggttacaaat aaagcaatag
    12241 catcacaaat ttcacaaata aagcattttt ttcactgcat tctagttgtg gtttgtccaa
    12301 actcatcaat gtatcttatc atgtctggat ccgggggtac cgcgtcgaga agttcctatt
    12361 ccgaagttcc tattctctag aaagtatagg aacttcgtcg agataacttc gtatagcata
    12421 cattatacga agttatgtcg agatatctag acccagcttt cttgtacaaa gtggttgata
    12481 tctctatagt cgcagtaggc ggccctgtct tttcaccttt gagacagtac gaagcccatt
    12541 ccagggcttt tggcggaagt cttcgggccc tcgcatccgg ccccctttca acatcaaagc
    12601 ccccctgaga gcaaaggact ttgaaaagat aggagtagct gggacctctt atcactcccc
    12661 agctctcggc agagcaggtc gtaaattccc agcctcccga ctgccctctc tcctcctcta
    12721 cgcgttcccc ctaggtctga aagaccaacc tgacactcgc acccgccctc aggtcctggc
    12781 ggggaccgag gggctcgcat ccctttagtg gaaagggaca ccactacctg gggacccggc
    12841 ttggctttct gatctgcagt gagtaactct ctgaagtgtg tctgtgtttc tccgcaggcc
    12901 aggaaggcat cctgcgttgt cacccggacc tagctggccg tgatctgcaa cagggcacac
    12961 tcactgctga gtcacagcgt gagcagagcc aagcaggtct cactagccta gacaccgacg
    13021 acaggctgcg gctgcagcaa ctcaatgctc agtaccgtga gcgcttcggc tttccgttcg
    13081 ttctggcagc gcgcctgagc gaccgtgcca ctgtgccccg agagctagcc cgcaggcttc
    13141 agtgccagcc ggaatccgag ctgcgcaccg ccctgggtga agtgaagaag atcagccacc
    13201 tgcgcctgac agatttgctc ggtgcccact cccactccgc cagggtggaa ctaccgtgag
    13261 actggggatc ggaactccag caggatgcct cagagagggg acaccctgcg ccccggaatg
    13321 gcttgggcct ggaaagacaa ttcatacacc cacacaaagg aagtggagaa ttgaagcaat
    13381 cacacgagta atgcatcctt tgtgcaccca tccacatgag cacgcgtcac caaaataagt
    13441 cacattctag aggtttagcg ctttgcccct gatttatcca gatcgttgct tcaattctcc
    13501 actctgtgcc ctgcctacac tctaggagat ggcgcaacgc aattaatgat aacttcgtat
    13561 agcatacatt atacgaagtt atggtctgag ctcgccatca gttcagcttt ctttccatag
    13621 tggtctttca tctcccactt catttgattc acctgatatt tacatgtgag cagaggcgat
    13681 tttctctctc tgagagccta tggggaaaaa agtgtgtgtg tgtgtgtgtg tgtgtgtgcc
    13741 caagttggaa aggtttgatg gtcagaagcc ggtatcaccc ttgtccctcc agatggtcag
    13801 cccttagtgg tggcctggag tgccctgtca agccatgcaa tattaaaaaa tagcagtatt
    13861 tattggacag ccctgaatgt tgtggagcct agggtgaaga ctgtatccca tggagctgat
    13921 aatacagggg tagggacgat gcttatagaa atcttcccaa tagaacaaga cttgggagct
    13981 tgcaaacctg gctctccaga gtcagtcagc ttgctgtggc tactggagaa gcaacaccac
    14041 cagcgtgggg ggggggggca tggccgaatt cccccttctt ctccgaaaaa aggagggagg
    14101 gagggaggga gggagagaga gagagagaga gagagagaga gagagagaga gagagagaga
    14161 gttaatgagt cccaagaaca cagagttaag ggcttctctt ggcaaaaaag caacaaacca
    14221 taaatgactt ccccaacagg gacaggtgag atggaagcag agttggtttt ccatagtgaa
    14281 cagcaaaata aacccaaaac aaaaacaaac aaacaaacaa aaaaccaccc tctttccctt
    14341 tccataaaga gctgtgccac agcttttggg ctctgaacat gcatgatggt ccacagacct
    14401 aatcccctcc tggaatactc agaatcgaag taaagttgcc tgttggctct tctgtcacct
    14461 cacctacgtc cctgagcagt gagaacaaag tgggaatgcg ggaaaggatg ccttggaagc
    14521 tgccagtcct cagtcagcat cctaggcctg agccatgcag gaaagaagga caccaggtgc
    14581 tcgaggatgc cagccctgct tggctctgct ccctgccccc acccccctgt gtctcctctc
    14641 tgtgtgtctc ccattctctt ttacacacac acacacacac acacacacac acacacacac
    14701 acacacacac accactcaaa acacacactc aaaacagaca ctcaaaatca cccactataa
    14761 ttcaaagcat tctgtctagc cttgggataa acccaaccct tagataacca ggctctaaaa
    14821 tgccgaatcc accctcttta t
//
