# Supplementary material for: CRISPR-Cas9 enables conditional mutagenesis of challenging loci
Source: Sci Rep. 2016 Sep 1;6:32326. doi: 10.1038/srep32326 (PMC5007477; doi:10.1038/srep32326)
Supplement: Supplementary File 3 [file srep32326-s3.zip › gb/HEP01019_B02_vector.gb]

LOCUS       1014897#L1L2_Bact_P#pAYAC184        16270 bp    dna     circular UNK 
ACCESSION   unknown
SOURCE      Mus musculus
  ORGANISM  Mus musculus
            Eukaryota; Metazoa; Chordata; Craniata; Vertebrata; Euteleostomi;
            Mammalia; Eutheria; Euarchontoglires; Glires; Rodentia;
            Sciurognathi; Muroidea; Muridae; Murinae; Mus.
COMMENT     cassette: L1L2_Bact_P
COMMENT     design_id: 1014897
COMMENT     backbone: pAYAC184
COMMENT     transcript_id: ENSMUST00000041649
FEATURES             Location/Qualifiers
     source          1..4245
                     /mol_type="other DNA"
                     /dnas_title="pacyc184CleanwithGprimers"
                     /organism="Cloning vector pACYC184"
     gene            complement(1..4245)
                     /gene="cat"
     CDS             complement(1..4245)
                     /codon_start=1
                     /gene="cat"
                     /translation="MEKKITGYTTVDISQWHRKEHFEAFQSVAQCTYNQTVQLDITAF
                     LKTVKKNKHKFYPAFIHILARLMNAHPEFRMAMKDGELVIWDSVHPCYTVFHEQTETF
                     SSLWSEYHDDFRQFLHIYSQDVACYGENLAYFPKGFIENMFFVSANPWVSFTSFDLNV
                     ANMDNFFAPVFTMGKYYTQGDKVLMPLAIQVHHAVCDGFHVGRMLNELQQYCDEWQGG
                     A"
                     /product="chloramphenicol acetyltransferase"
                     /note="camR (confers resistance to chloramphenicol)"
                     /label="camR (confers resistance to chloramphenicol)"
     -10_signal      complement(286..291)
                     /note="cat promoter (counter-clockwise); CATATT"
                     /label="cat promoter (counter-clockwise); CATATT"
     -35_signal      complement(309..314)
                     /note="cat promoter (counter-clockwise); ACGTAA"
                     /label="cat promoter (counter-clockwise); ACGTAA"
     rep_origin      complement(848..1393)
                     /note="p15A origin of replication (clockwise) (RNAII -35
                     to RNA/DNA switch point)"
                     /label="p15A origin of replication (clockwise) (RNAII -35
     -35_signal      1505..1510
                     /note="tet promoter (clockwise); TTGACA"
                     /label="tet promoter (clockwise); TTGACA"
     -10_signal      1528..1533
                     /note="tet promoter (clockwise); TTTAAT; transcript start
                     1540"
                     /label="tet promoter (clockwise); TTTAAT; transcript start
     gene            1581..2771
                     /gene="tet"
     CDS             1581..2771
                     /codon_start=1
                     /gene="tet"
                     /translation="MKSNNALIVILGTVTLDAVGIGLVMPVLPGLLRDIVHSDSIASH
                     YGVLLALYALMQFLCAPVLGALSDRFGRRPVLLASLLGATIDYAIMATTPVLWILYAG
                     RIVAGITGATGAVAGAYIADITDGEDRARHFGLMSACFGVGMVAGPVAGGLLGAISLH
                     APFLAAAVLNGLNLLLGCFLMQESHKGERRPMPLRAFNPVSSFRWARGMTIVAALMTV
                     FFIMQLVGQVPAALWVIFGEDRFRWSATMIGLSLAVFGILHALAQAFVTGPATKRFGE
                     KQAIIAGMAADALGYVLLAFATRGWMAFPIMILLASGGIGMPALQAMLSRQVDDDHQG
                     QLQGSLAALTSLTSIIGPLIVTAIYAASASTWNGLAWIVGAALYLVCLPALRRGAWSR
                     ATST"
                     /product="tetracycline efflux protein, class C"
                     /note="tetR (confers resistance to tetracycline)"
                     /label="tetR (confers resistance to tetracycline)"
     misc_feature    complement(1473..1493)
                     /note="5' Gap primer"
                     /label="5' Gap primer"
     misc_feature    3805..3825
                     /note="3' Gap primer"
                     /label="3' Gap primer"
     misc_feature    1494..3804
                     /note="Not in Gap Backbone PCR"
                     /label="Not in Gap Backbone PCR"
     exon            5055..5081
                     /db_xref="ENSEMBL:ENSMUSE00000658084"
                     /rank="2"
                     /note="ENSMUSE00000658084"
                     /label="ENSMUSE00000658084"
     exon            4292..4469
                     /db_xref="ENSEMBL:ENSMUSE00000340795"
                     /rank="1"
                     /note="ENSMUSE00000340795"
                     /label="ENSMUSE00000340795"
     misc_feature    4246..5241
                     /note="5 arm"
                     /label="5 arm"
     misc_feature    5269..5293
                     /note="B1 Gateway"
                     /label="B1 Gateway"
     misc_feature    5306..5353
                     /note="Frt"
                     /label="Frt"
     intron          5354..6228
                     /note="mouse En2 intron"
                     /label="mouse En2 intron"
     misc_feature    6226..6228
                     /note="Splice Acceptor"
                     /label="Splice Acceptor"
     exon            6229..6401
                     /note="mouse En2 exon"
                     /label="mouse En2 exon"
     misc_feature    6413..7006
                     /note="ECMV IRES"
                     /label="ECMV IRES"
     gene            7007..10067
                     /gene="lacZ"
                     /note="lacZ"
                     /label="lacZ"
     misc_feature    10106..10349
                     /note="SV40 polyadenylation site"
                     /label="SV40 polyadenylation site"
     misc_feature    10353..10386
                     /note="loxP"
                     /label="loxP"
     promoter        10413..10932
                     /note="human beta actin promoter"
                     /label="human beta actin promoter"
     gene            10958..11752
                     /gene="NeoR"
                     /note="NeoR"
                     /label="NeoR"
     misc_feature    11952..12193
                     /note="SV40 polyadenylation site"
                     /label="SV40 polyadenylation site"
     misc_feature    12210..12257
                     /note="Frt"
                     /label="Frt"
     misc_feature    12264..12297
                     /note="loxP"
                     /label="loxP"
     misc_feature    6243..6320
                     /note="FCHK std_gpr"
                     /label="FCHK std_gpr"
     misc_feature    12313..12333
                     /note="B2 Gateway"
                     /label="B2 Gateway"
     misc_feature    5242..12363
                     /note="Synthetic Cassette"
                     /label="Synthetic Cassette"
     exon            14725..14882
                     /db_xref="ENSEMBL:ENSMUSE00000311014"
                     /type="targeted"
                     /rank="5"
                     /note="target exon 1 ENSMUSE00000311014"
     exon            12962..13239
                     /db_xref="ENSEMBL:ENSMUSE00000311041"
                     /type="targeted"
                     /rank="4"
                     /note="target exon 2 ENSMUSE00000311041"
     exon            12644..12815
                     /db_xref="ENSEMBL:ENSMUSE00000310884"
                     /type="targeted"
                     /rank="3"
                     /note="target exon 3 ENSMUSE00000310884"
     misc_feature    12364..15030
                     /note="Critical Region"
                     /label="Critical Region"
     misc_feature    15054..15087
                     /note="Downstream LoxP"
                     /label="Downstream LoxP"
     misc_feature    15031..15110
                     /note="synthetic loxP region"
                     /label="synthetic loxP region"
     exon            15480..15989
                     /db_xref="ENSEMBL:ENSMUSE00000442868"
                     /rank="6"
                     /note="ENSMUSE00000442868"
                     /label="ENSMUSE00000442868"
     misc_feature    15111..16270
                     /note="3 arm"
                     /label="3 arm"
ORIGIN      
        1 gaattccgga tgagcattca tcaggcgggc aagaatgtga ataaaggccg gataaaactt
       61 gtgcttattt ttctttacgg tctttaaaaa ggccgtaata tccagctgaa cggtctggtt
      121 ataggtacat tgagcaactg actgaaatgc ctcaaaatgt tctttacgat gccattggga
      181 tatatcaacg gtggtatatc cagtgatttt tttctccatt ttagcttcct tagctcctga
      241 aaatctcgat aactcaaaaa atacgcccgg tagtgatctt atttcattat ggtgaaagtt
      301 ggaacctctt acgtgccgat caacgtctca ttttcgccaa aagttggccc agggcttccc
      361 ggtatcaaca gggacaccag gatttattta ttctgcgaag tgatcttccg tcacaggtat
      421 ttattcggcg caaagtgcgt cgggtgatgc tgccaactta ctgatttagt gtatgatggt
      481 gtttttgagg tgctccagtg gcttctgttt ctatcagctg tccctcctgt tcagctactg
      541 acggggtggt gcgtaacggc aaaagcaccg ccggacatca gcgctagcgg agtgtatact
      601 ggcttactat gttggcactg atgagggtgt cagtgaagtg cttcatgtgg caggagaaaa
      661 aaggctgcac cggtgcgtca gcagaatatg tgatacagga tatattccgc ttcctcgctc
      721 actgactcgc tacgctcggt cgttcgactg cggcgagcgg aaatggctta cgaacggggc
      781 ggagatttcc tggaagatgc caggaagata cttaacaggg aagtgagagg gccgcggcaa
      841 agccgttttt ccataggctc cgcccccctg acaagcatca cgaaatctga cgctcaaatc
      901 agtggtggcg aaacccgaca ggactataaa gataccaggc gtttccccct ggcggctccc
      961 tcgtgcgctc tcctgttcct gcctttcggt ttaccggtgt cattccgctg ttatggccgc
     1021 gtttgtctca ttccacgcct gacactcagt tccgggtagg cagttcgctc caagctggac
     1081 tgtatgcacg aaccccccgt tcagtccgac cgctgcgcct tatccggtaa ctatcgtctt
     1141 gagtccaacc cggaaagaca tgcaaaagca ccactggcag cagccactgg taattgattt
     1201 agaggagtta gtcttgaagt catgcgccgg ttaaggctaa actgaaagga caagttttgg
     1261 tgactgcgct cctccaagcc agttacctcg gttcaaagag ttggtagctc agagaacctt
     1321 cgaaaaaccg ccctgcaagg cggttttttc gttttcagag caagagatta cgcgcagacc
     1381 aaaacgatct caagaagatc atcttattaa tcagataaaa tatttctaga tttcagtgca
     1441 atttatctct tcaaatgtag cacctgaagt cagccccata cgatataagt tgtaattctc
     1501 atgtttgaca gcttatcatc gataagcttt aatgcggtag tttatcacag ttaaattgct
     1561 aacgcagtca ggcaccgtgt atgaaatcta acaatgcgct catcgtcatc ctcggcaccg
     1621 tcaccctgga tgctgtaggc ataggcttgg ttatgccggt actgccgggc ctcttgcggg
     1681 atatcgtcca ttccgacagc atcgccagtc actatggcgt gctgctagcg ctatatgcgt
     1741 tgatgcaatt tctatgcgca cccgttctcg gagcactgtc cgaccgcttt ggccgccgcc
     1801 cagtcctgct cgcttcgcta cttggagcca ctatcgacta cgcgatcatg gcgaccacac
     1861 ccgtcctgtg gatcctctac gccggacgca tcgtggccgg catcaccggc gccacaggtg
     1921 cggttgctgg cgcctatatc gccgacatca ccgatgggga agatcgggct cgccacttcg
     1981 ggctcatgag cgcttgtttc ggcgtgggta tggtggcagg ccccgtggcc gggggactgt
     2041 tgggcgccat ctccttgcat gcaccattcc ttgcggcggc ggtgctcaac ggcctcaacc
     2101 tactactggg ctgcttccta atgcaggagt cgcataaggg agagcgtcga ccgatgccct
     2161 tgagagcctt caacccagtc agctccttcc ggtgggcgcg gggcatgact atcgtcgccg
     2221 cacttatgac tgtcttcttt atcatgcaac tcgtaggaca ggtgccggca gcgctctggg
     2281 tcattttcgg cgaggaccgc tttcgctgga gcgcgacgat gatcggcctg tcgcttgcgg
     2341 tattcggaat cttgcacgcc ctcgctcaag ccttcgtcac tggtcccgcc accaaacgtt
     2401 tcggcgagaa gcaggccatt atcgccggca tggcggccga cgcgctgggc tacgtcttgc
     2461 tggcgttcgc gacgcgaggc tggatggcct tccccattat gattcttctc gcttccggcg
     2521 gcatcgggat gcccgcgttg caggccatgc tgtccaggca ggtagatgac gaccatcagg
     2581 gacagcttca aggatcgctc gcggctctta ccagcctaac ttcgatcatt ggaccgctga
     2641 tcgtcacggc gatttatgcc gcctcggcga gcacatggaa cgggttggca tggattgtag
     2701 gcgccgccct ataccttgtc tgcctccccg cgttgcgtcg cggtgcatgg agccgggcca
     2761 cctcgacctg aatggaagcc ggcggcacct cgctaacgga ttcaccactc caagaattgg
     2821 agccaatcaa ttcttgcgga gaactgtgaa tgcgcaaacc aacccttggc agaacatatc
     2881 catcgcgtcc gccatctcca gcagccgcac gcggcgcatc tcgggcagcg ttgggtcctg
     2941 gccacgggtg cgcatgatcg tgctcctgtc gttgaggacc cggctaggct ggcggggttg
     3001 ccttactggt tagcagaatg aatcaccgat acgcgagcga acgtgaagcg actgctgctg
     3061 caaaacgtct gcgacctgag caacaacatg aatggtcttc ggtttccgtg tttcgtaaag
     3121 tctggaaacg cggaagtccc ctacgtgctg ctgaagttgc ccgcaacaga gagtggaacc
     3181 aaccggtgat accacgatac tatgactgag agtcaacgcc atgagcggcc tcatttctta
     3241 ttctgagtta caacagtccg caccgctgtc cggtagctcc ttccggtggg cgcggggcat
     3301 gactatcgtc gccgcactta tgactgtctt ctttatcatg caactcgtag gacaggtgcc
     3361 ggcagcgccc aacagtcccc cggccacggg gcctgccacc atacccacgc cgaaacaagc
     3421 gccctgcacc attatgttcc ggatctgcat cgcaggatgc tgctggctac cctgtggaac
     3481 acctacatct gtattaacga agcgctaacc gtttttatca ggctctggga ggcagaataa
     3541 atgatcatat cgtcaattat tacctccacg gggagagcct gagcaaactg gcctcaggca
     3601 tttgagaagc acacggtcac actgcttccg gtagtcaata aaccggtaaa ccagcaatag
     3661 acataagcgg ctatttaacg accctgccct gaaccgacga ccgggtcgaa tttgctttcg
     3721 aatttctgcc attcatccgc ttattatcac ttattcaggc gtagcaccag gcgtttaagg
     3781 gcaccaataa ctgccttaaa aaaattacgc cccgccctgc cactcatcgc agtactgttg
     3841 taattcatta agcattctgc cgacatggaa gccatcacag acggcatgat gaacctgaat
     3901 cgccagcggc atcagcacct tgtcgccttg cgtataatat ttgcccatgg tgaaaacggg
     3961 ggcgaagaag ttgtccatat tggccacgtt taaatcaaaa ctggtgaaac tcacccaggg
     4021 attggctgag acgaaaaaca tattctcaat aaacccttta gggaaatagg ccaggttttc
     4081 accgtaacac gccacatctt gcgaatatat gtgtagaaac tgccggaaat cgtcgtggta
     4141 ttcactccag agcgatgaaa acgtttcagt ttgctcatgg aaaacggtgt aacaagggtg
     4201 aacactatcc catatcacca gctcaccgtc tttcattgcc atacgtcttc ctcacaggat
     4261 aaaacctggg gcaacctgta gggaacccta cacactacag ccacccgtcc tgccagtctc
     4321 aagcaacaca gcccttaggt cctttgagcc ggccagcagc cttgctgggt ctccacccat
     4381 accagcaatg atgatctcca gacctccccc agcactgggt ggggaccagt tcagcatctt
     4441 aatccttctg gtgctgctga cttccacagg tgagccccaa gggcctgctg ctcctcctcc
     4501 ccacatcctc tcttccctcc tcctccttcc cacagtcacc tcctcttcgc cagctcagct
     4561 cagctccttc ccttgagttc cgtctctctt ctttcctctg ttgcctttca tcatcggctc
     4621 cccatgcctg tctccgttct ccttcctctg gcatgtggtc tgcctcagtt tccctagcag
     4681 ctatgaggat tgaatgcatg tgagtgctct ggtctcagtg cctgctcagg agcgcctctc
     4741 accgcttccc tgtgccctcc atctcctgtt tcctcttcct cctctatttc catcttgggt
     4801 ctccttctgt tctggaatag gaaggcagct gcctgggctt tcatgggagc tgggggagaa
     4861 aacctgggtg acagtgtgtg tgtgtgtgtg tgtgtgtgtg tctgtgtgtg tgtgtgtgtg
     4921 tgtgtgtgtg tgacaggtgg tggagcagcg aacagtgctg gagggcccag gctgagtctg
     4981 tttgggaagg tgggggagtc cccaggcatg gggcacaggg ctcctcacca ctttctttat
     5041 tctcttgctc tcagctccca tcagtgctgc caccatccga ggtgagtgtg atcaggttgc
     5101 ctggctgggt gggggtgggg cagtggtgtg gacagtcttt gtatctgact ctatagggta
     5161 ggtcagtgtg gggaccccag tcacagggga gcatgagatt gaagaggatg ggatggatac
     5221 aggcaagagg agttgtgtgg gaaggcgcat aacgatacca cgatatcaac aagtttgtac
     5281 aaaaaagcag gctggcgccg gaaccgaagt tcctattccg aagttcctat tctctagaaa
     5341 gtataggaac ttcgaaccct ttcccacacc accctccaca cttgccccaa acactgccaa
     5401 ctatgtagga ggaaggggtt gggactaaca gaagaacccg ttgtggggaa gctgttggga
     5461 gggtcacttt atgttcttgc ccaaggtcag ttgggtggcc tgcttctgat gaggtggtcc
     5521 caaggtctgg ggtagaaggt gagagggaca ggccaccaag gtcagccccc cccccctatc
     5581 ccataggagc caggtccctc tcctggacag gaagactgaa ggggagatgc cagagactca
     5641 gtgaagcctg gggtacccta ttggagtcct tcaaggaaac aaacttggcc tcaccaggcc
     5701 tcagccttgg ctcctcctgg gaactctact gcccttggga tccccttgta gttgtgggtt
     5761 acataggaag ggggacggga ttccccttga ctggctagcc tactcttttc ttcagtcttc
     5821 tccatctcct ctcacctgtc tctcgaccct ttccctagga tagacttgga aaaagataag
     5881 gggagaaaac aaatgcaaac gaggccagaa agattttggc tgggcattcc ttccgctagc
     5941 ttttattggg atcccctagt ttgtgatagg ccttttagct acatctgcca atccatctca
     6001 ttttcacaca cacacacacc actttccttc tggtcagtgg gcacatgtcc agcctcaagt
     6061 ttatatcacc acccccaatg cccaacactt gtatggcctt gggcgggtca tccccccccc
     6121 cacccccagt atctgcaacc tcaagctagc ttgggtgcgt tggttgtgga taagtagcta
     6181 gactccagca accagtaacc tctgcccttt ctcctccatg acaaccaggt cccaggtccc
     6241 gaaaaccaaa gaagaagaac cctaacaaag aggacaagcg gcctcgcaca gccttcactg
     6301 ctgagcagct ccagaggctc aaggctgagt ttcagaccaa caggtacctg acagagcagc
     6361 ggcgccagag tctggcacag gagctcggta cccggaagat ctggactcta gagaattccg
     6421 cccctctccc tccccccccc ctaacgttac tggccgaagc cgcttggaat aaggccggtg
     6481 tgcgtttgtc tatatgttat tttccaccat attgccgtct tttggcaatg tgagggcccg
     6541 gaaacctggc cctgtcttct tgacgagcat tcctaggggt ctttcccctc tcgccaaagg
     6601 aatgcaaggt ctgttgaatg tcgtgaagga agcagttcct ctggaagctt cttgaagaca
     6661 aacaacgtct gtagcgaccc tttgcaggca gcggaacccc ccacctggcg acaggtgcct
     6721 ctgcggccaa aagccacgtg tataagatac acctgcaaag gcggcacaac cccagtgcca
     6781 cgttgtgagt tggatagttg tggaaagagt caaatggctc tcctcaagcg tattcaacaa
     6841 ggggctgaag gatgcccaga aggtacccca ttgtatggga tctgatctgg ggcctcggtg
     6901 cacatgcttt acatgtgttt agtcgaggtt aaaaaacgtc taggcccccc gaaccacggg
     6961 gacgtggttt tcctttgaaa aacacgatga taagcttgcc acaaccatgg aagatcccgt
     7021 cgttttacaa cgtcgtgact gggaaaaccc tggcgttacc caacttaatc gccttgcagc
     7081 acatccccct ttcgccagct ggcgtaatag cgaagaggcc cgcaccgatc gcccttccca
     7141 acagttgcgc agcctgaatg gcgaatggcg ctttgcctgg tttccggcac cagaagcggt
     7201 gccggaaagc tggctggagt gcgatcttcc tgaggccgat actgtcgtcg tcccctcaaa
     7261 ctggcagatg cacggttacg atgcgcccat ctacaccaac gtgacctatc ccattacggt
     7321 caatccgccg tttgttccca cggagaatcc gacgggttgt tactcgctca catttaatgt
     7381 tgatgaaagc tggctacagg aaggccagac gcgaattatt tttgatggcg ttaactcggc
     7441 gtttcatctg tggtgcaacg ggcgctgggt cggttacggc caggacagtc gtttgccgtc
     7501 tgaatttgac ctgagcgcat ttttacgcgc cggagaaaac cgcctcgcgg tgatggtgct
     7561 gcgctggagt gacggcagtt atctggaaga tcaggatatg tggcggatga gcggcatttt
     7621 ccgtgacgtc tcgttgctgc ataaaccgac tacacaaatc agcgatttcc atgttgccac
     7681 tcgctttaat gatgatttca gccgcgctgt actggaggct gaagttcaga tgtgcggcga
     7741 gttgcgtgac tacctacggg taacagtttc tttatggcag ggtgaaacgc aggtcgccag
     7801 cggcaccgcg cctttcggcg gtgaaattat cgatgagcgt ggtggttatg ccgatcgcgt
     7861 cacactacgt ctgaacgtcg aaaacccgaa actgtggagc gccgaaatcc cgaatctcta
     7921 tcgtgcggtg gttgaactgc acaccgccga cggcacgctg attgaagcag aagcctgcga
     7981 tgtcggtttc cgcgaggtgc ggattgaaaa tggtctgctg ctgctgaacg gcaagccgtt
     8041 gctgattcga ggcgttaacc gtcacgagca tcatcctctg catggtcagg tcatggatga
     8101 gcagacgatg gtgcaggata tcctgctgat gaagcagaac aactttaacg ccgtgcgctg
     8161 ttcgcattat ccgaaccatc cgctgtggta cacgctgtgc gaccgctacg gcctgtatgt
     8221 ggtggatgaa gccaatattg aaacccacgg catggtgcca atgaatcgtc tgaccgatga
     8281 tccgcgctgg ctaccggcga tgagcgaacg cgtaacgcga atggtgcagc gcgatcgtaa
     8341 tcacccgagt gtgatcatct ggtcgctggg gaatgaatca ggccacggcg ctaatcacga
     8401 cgcgctgtat cgctggatca aatctgtcga tccttcccgc ccggtgcagt atgaaggcgg
     8461 cggagccgac accacggcca ccgatattat ttgcccgatg tacgcgcgcg tggatgaaga
     8521 ccagcccttc ccggctgtgc cgaaatggtc catcaaaaaa tggctttcgc tacctggaga
     8581 gacgcgcccg ctgatccttt gcgaatacgc ccacgcgatg ggtaacagtc ttggcggttt
     8641 cgctaaatac tggcaggcgt ttcgtcagta tccccgttta cagggcggct tcgtctggga
     8701 ctgggtggat cagtcgctga ttaaatatga tgaaaacggc aacccgtggt cggcttacgg
     8761 cggtgatttt ggcgatacgc cgaacgatcg ccagttctgt atgaacggtc tggtctttgc
     8821 cgaccgcacg ccgcatccag cgctgacgga agcaaaacac cagcagcagt ttttccagtt
     8881 ccgtttatcc gggcaaacca tcgaagtgac cagcgaatac ctgttccgtc atagcgataa
     8941 cgagctcctg cactggatgg tggcgctgga tggtaagccg ctggcaagcg gtgaagtgcc
     9001 tctggatgtc gctccacaag gtaaacagtt gattgaactg cctgaactac cgcagccgga
     9061 gagcgccggg caactctggc tcacagtacg cgtagtgcaa ccgaacgcga ccgcatggtc
     9121 agaagccggg cacatcagcg cctggcagca gtggcgtctg gcggaaaacc tcagtgtgac
     9181 gctccccgcc gcgtcccacg ccatcccgca tctgaccacc agcgaaatgg atttttgcat
     9241 cgagctgggt aataagcgtt ggcaatttaa ccgccagtca ggctttcttt cacagatgtg
     9301 gattggcgat aaaaaacaac tgctgacgcc gctgcgcgat cagttcaccc gtgcaccgct
     9361 ggataacgac attggcgtaa gtgaagcgac ccgcattgac cctaacgcct gggtcgaacg
     9421 ctggaaggcg gcgggccatt accaggccga agcagcgttg ttgcagtgca cggcagatac
     9481 acttgctgat gcggtgctga ttacgaccgc tcacgcgtgg cagcatcagg ggaaaacctt
     9541 atttatcagc cggaaaacct accggattga tggtagtggt caaatggcga ttaccgttga
     9601 tgttgaagtg gcgagcgata caccgcatcc ggcgcggatt ggcctgaact gccagctggc
     9661 gcaggtagca gagcgggtaa actggctcgg attagggccg caagaaaact atcccgaccg
     9721 ccttactgcc gcctgttttg accgctggga tctgccattg tcagacatgt ataccccgta
     9781 cgtcttcccg agcgaaaacg gtctgcgctg cgggacgcgc gaattgaatt atggcccaca
     9841 ccagtggcgc ggcgacttcc agttcaacat cagccgctac agtcaacagc aactgatgga
     9901 aaccagccat cgccatctgc tgcacgcgga agaaggcaca tggctgaata tcgacggttt
     9961 ccatatgggg attggtggcg acgactcctg gagcccgtca gtatcggcgg aattccagct
    10021 gagcgccggt cgctaccatt accagttggt ctggtgtcaa aaataataat aaccgggcag
    10081 gggggatcta agctctagat aagtaatgat cataatcagc catatcacat ctgtagaggt
    10141 tttacttgct ttaaaaaacc tcccacacct ccccctgaac ctgaaacata aaatgaatgc
    10201 aattgttgtt gttaacttgt ttattgcagc ttataatggt tacaaataaa gcaatagcat
    10261 cacaaatttc acaaataaag catttttttc actgcattct agttgtggtt tgtccaaact
    10321 catcaatgta tcttatcatg tctggatccg gaataacttc gtatagcata cattatacga
    10381 agttatgttt aaacggcgcg ccccggaatt cgccttctgc aggagcgtac agaacccagg
    10441 gccctggcac ccgtgcagac cctggcccac cccacctggg cgctcagtgc ccaagagatg
    10501 tccacaccta ggatgtcccg cggtgggtgg ggggcccgag agacgggcag gccgggggca
    10561 ggcctggcca tgcggggccg aaccgggcac tgcccagcgt gggcgcgggg gccacggcgc
    10621 gcgcccccag cccccgggcc cagcacccca aggcggccaa cgccaaaact ctccctcctc
    10681 ctcttcctca atctcgctct cgctcttttt ttttttcgca aaaggagggg agagggggta
    10741 aaaaaatgct gcactgtgcg gcgaagccgg tgagtgagcg gcgcggggcc aatcagcgtg
    10801 cgccgttccg aaagttgcct tttatggctc gagcggccgc ggcggcgccc tataaaaccc
    10861 agcggcgcga cgcgccacca ccgccgagac cgcgtccgcc ccgcgagcac agagcctcgc
    10921 ctttgccgat cctctagagt cgagatccgc cgccaccatg attgaacaag atggattgca
    10981 cgcaggttct ccggccgctt gggtggagag gctattcggc tatgactggg cacaacagac
    11041 aatcggctgc tctgatgccg ccgtgttccg gctgtcagcg caggggcgcc cggttctttt
    11101 tgtcaagacc gacctgtccg gtgccctgaa tgaactgcag gacgaggcag cgcggctatc
    11161 gtggctggcc acgacgggcg ttccttgcgc agctgtgctc gacgttgtca ctgaagcggg
    11221 aagggactgg ctgctattgg gcgaagtgcc ggggcaggat ctcctgtcat ctcaccttgc
    11281 tcctgccgag aaagtatcca tcatggctga tgcaatgcgg cggctgcata cgcttgatcc
    11341 ggctacctgc ccattcgacc accaagcgaa acatcgcatc gagcgagcac gtactcggat
    11401 ggaagccggt cttgtcgatc aggatgatct ggacgaagag catcaggggc tcgcgccagc
    11461 cgaactgttc gccaggctca aggcgcgcat gcccgacggc gaggatctcg tcgtgaccca
    11521 tggcgatgcc tgcttgccga atatcatggt ggaaaatggc cgcttttctg gattcatcga
    11581 ctgtggccgg ctgggtgtgg cggaccgcta tcaggacata gcgttggcta cccgtgatat
    11641 tgctgaagag cttggcggcg aatgggctga ccgcttcctc gtgctttacg gtatcgccgc
    11701 tcccgattcg cagcgcatcg ccttctatcg ccttcttgac gagttcttct gagcgggact
    11761 ctggggttcg aaatgaccga ccaagcgacg cccaacctgc catcacgaga tttcgattcc
    11821 accgccgcct tctatgaaag gttgggcttc ggaatcgttt tccgggacgc cggctggatg
    11881 atcctccagc gcggggatct catgctggag ttcttcgccc accccccgga tctaagctct
    11941 agataagtaa tgatcataat cagccatatc acatctgtag aggttttact tgctttaaaa
    12001 aacctcccac acctccccct gaacctgaaa cataaaatga atgcaattgt tgttgttaac
    12061 ttgtttattg cagcttataa tggttacaaa taaagcaata gcatcacaaa tttcacaaat
    12121 aaagcatttt tttcactgca ttctagttgt ggtttgtcca aactcatcaa tgtatcttat
    12181 catgtctgga tccgggggta ccgcgtcgag aagttcctat tccgaagttc ctattctcta
    12241 gaaagtatag gaacttcgtc gagataactt cgtatagcat acattatacg aagttatgtc
    12301 gagatatcta gacccagctt tcttgtacaa agtggttgat atctctatag tcgcagtagg
    12361 cggaagggag gacagaaggg tgagggacca acagaaccaa aaaaataaag gttaagggga
    12421 gtgggaggga aggccagata aaggagagaa gaaggcaagg gccagtccct gataactaaa
    12481 ggggacaggg acagggcagg caggcactct ccctgcagca gcaggctgtg ctggacacat
    12541 gctgtgctgg gcacaggttt gaggccttgc aggggggttg acaggcaagt cagaagacaa
    12601 ttgtgtctac tgagatgaca gaagatgcca tcccttgtgc cagtgtcccc agactgtggg
    12661 aagcctcagc agctgaaccg gattgtggga ggtgaggaca gcatggatgc ccagtggccc
    12721 tggattgtta gcatcctcaa gaatggctcc caccactgtg caggctccct gctcaccaac
    12781 cgctgggtgg tcacagccgc gcactgcttt aagaggtatg tggactcagg cttgcttttg
    12841 actctcccag gcccaggctt tctgcctcag tctctgggct gtccaggcct ctattcaggg
    12901 atctggacac cattgtacta gacactttcc atctctgaca tcttgttctc tctccttcca
    12961 gcaatatgga caaaccatct ctgttctcag tattgttggg ggcctggaag ctggggagcc
    13021 caggcccaag gtcccagaaa gtaggcattg cttgggtgct gcctcacccc aggtattctt
    13081 ggaaggaggg aacccatgca gacattgccc tggtgcgcct ggaacactcc atccagttct
    13141 ctgagcggat cctgcccatc tgcctacctg actcctctgt ccgtctccct cccaagaccg
    13201 actgctggat tgccggctgg ggaagcatcc aggatggagg tgcggttccc ctctaactcc
    13261 agagaggtcc aggatagcta gggacagagg gtagatgcca ctcagacaca gattccaggg
    13321 ataggagaag gtggagagca tgtgtacact atagaggcaa gaaaagatga tttggggact
    13381 ggaataagtg aactcacaag aagtcaactg ccaattttta ggtcatgtct agttgagtct
    13441 ttgacaatat tttaaagcaa caatagaggc ttgtagtaag gaaggggata aggagcagga
    13501 ggaggggagg agggagggag gaaggaaaga gggagggagg gagcgaaaga gggagggagg
    13561 aaaagctggg cgtggtggca tacatcttta gtctcagcat tcagggggca gaggcaggca
    13621 gaactctgtg agttagaggc tagcctggcc tacagagaga gagagaggga gagaggagag
    13681 aggagagaca aggaaagaca gagggagaga tagagacaca gagagaggca gagagacact
    13741 cagagagaga cagagggaca gacagagaag tatttgcaag gctattaaga caagaatgag
    13801 tagaagtgat ggcaggctgg caagatggaa atgtagccag cacacgtgag aatagtcacc
    13861 cctgctggca gcatcttgaa tagtaagcaa aattcccagg aggaaaggca gtctacttca
    13921 aaccaagtct ggaggtttgg aaaatgtcat ctacaatcaa accagatgaa atacagagtt
    13981 agaagagaag caagaagaag gtaggtggta gctagataga cagacagagc ctgggacaga
    14041 cagaaactgg ggcagacaga gcctgggata gacagacaga cagagccagg gatagacaga
    14101 cagacagagc cagggataga cagacagagt ctggagtaga cagacagagc ctgggacaga
    14161 cagacagagc ttgggataga cagagcctga gatagacagg cagagcctag gatagacaga
    14221 cagagcttgg gataagccca gacaaacatt agtcatctgt ggaagacaac acagccgaga
    14281 cctagaagac agggtttgca ggagaaactg agcactgaca acagggaagg aacagagcct
    14341 ggacctgggt cgagaagaat tgctcaggca tgggcaggcg ctggaattct tcagttgctg
    14401 cctttccttg ggtcctcaga gtaaccccag ggagggtgtg gggcagatca attcagaacc
    14461 tagggggtac caacacactg cccttgcagg aagtacagaa acgccactgt gttgtgtagc
    14521 cctccgtggg catcagggag ctgactgaag acagaatctc cggctatgca ttcatgtttg
    14581 aattcaagag gtggagagcc tgggattaga gtttcttaaa gcagatccac ccacctttga
    14641 gaaatgctgc tgagcaaata gaggagacta gatgctcaca cagggcctgc tcacacaggg
    14701 cctgactctc tcctctgttc ccagtgcccc tgccccaccc tcagaccctt cagaagctga
    14761 aggtgcccat catcgactcc gaactctgca aaagcttgta ctggcgggga gccggtcagg
    14821 aagccatcac cgagggcatg ctgtgtgctg gttacctgga aggggagcgg gatgcttgtc
    14881 tggtgagtgc ccgtcctttg tctgccccat ctgggaagcc atcatctctc tctaagagtc
    14941 tccccgggga catcctctct cacctctggc taggtcccct ttagcctgtc tgggcttttt
    15001 cttgtttata catggggttc ttgtttatac gagatggcgc aacgcaatta atgataactt
    15061 cgtatagcat acattatacg aagttatggt ctgagctcgc catcagttca atttcagcag
    15121 taaaacacag gttgacagct gtcattctga ggagggccca gtgatttaga accctgacct
    15181 ccagggccag tcccatgact gaatgaagat ggtaggatgg tggagcagtt agccctgagg
    15241 tggccagcat accgcctggc tgtagggccc atgttgccaa tggactttct aaacctgcaa
    15301 aacagaagcg gtgtcatctc ctgctccttg tggttgtggg gagggctcgc caccagaagt
    15361 ggttctattt ggaaagcctg tccttctagg gcctcacaga atggttgtct cagtactgct
    15421 gcatccaagg acacattgcc tgtaggtgtg gctttcctga ctaaccttct tctctgcagg
    15481 gcgactctgg gggtcccctg atgtgccagg tggatgacca ctggctactg actggcataa
    15541 tcagctgggg agagggctgc gcggagcgca accggcccgg tgtgtacacc agcctcctag
    15601 ctcaccgctc ctgggtgcaa aggatcgttc aaggggtgca gctgcgcggg tacttggcgg
    15661 acagtgggga cacaggaagc tcctaatcta ggatctgaag atgagcagcc tcctgcaatt
    15721 ctctctgctg taaatatgtc ttctacctcc ggggggcgcc cgcggcctga gcgagagaac
    15781 aaggaagttc tggaaccgcc cacatagagg atccgcccct caatcgagga ctctgtgtgt
    15841 gtgtgtgtgt gtgtgtgtgt gtgtgtgtgt gcctctgtgt gcgtgtgtat gcgcgcgcac
    15901 gtgcgcgcga gagcaatgat tttttttttt acagttatac gtaaccatgc ccacatattt
    15961 attccagttt caataaatta tttattctta gttcctgttt tttctttaca cccatgtatg
    16021 ggaaaaactc agttggaaca caaatgctgg gatcatgttg gtgtgaggct gcacctgggc
    16081 ctgagcacag cccctgctcg gtcccctgga caggccaccc ttgcttttgc tagccttttt
    16141 tctgaggcgg cagtaggaag gagacaggag actttggcct gagcacatgg ctgtgctata
    16201 ctgaggaggg cagggttggg gtacccatca aagaaggact ggctaccagg ggtgggggtg
    16261 ggggaagggt
//
