# Supplementary material for: CRISPR-Cas9 enables conditional mutagenesis of challenging loci
Source: Sci Rep. 2016 Sep 1;6:32326. doi: 10.1038/srep32326 (PMC5007477; doi:10.1038/srep32326)
Supplement: Supplementary File 3 [file srep32326-s3.zip › gb/HEP01019_B03_vector.gb]

LOCUS       1014472#L1L2_Bact_P#pAYAC184        14967 bp    dna     circular UNK 
ACCESSION   unknown
SOURCE      Mus musculus
  ORGANISM  Mus musculus
            Eukaryota; Metazoa; Chordata; Craniata; Vertebrata; Euteleostomi;
            Mammalia; Eutheria; Euarchontoglires; Glires; Rodentia;
            Sciurognathi; Muroidea; Muridae; Murinae; Mus.
COMMENT     cassette: L1L2_Bact_P
COMMENT     design_id: 1014472
COMMENT     backbone: pAYAC184
COMMENT     transcript_id: ENSMUST00000028897
FEATURES             Location/Qualifiers
     source          1..4245
                     /mol_type="other DNA"
                     /dnas_title="pacyc184CleanwithGprimers"
                     /organism="Cloning vector pACYC184"
     gene            complement(1..4245)
                     /gene="cat"
     CDS             complement(1..4245)
                     /codon_start=1
                     /gene="cat"
                     /translation="MEKKITGYTTVDISQWHRKEHFEAFQSVAQCTYNQTVQLDITAF
                     LKTVKKNKHKFYPAFIHILARLMNAHPEFRMAMKDGELVIWDSVHPCYTVFHEQTETF
                     SSLWSEYHDDFRQFLHIYSQDVACYGENLAYFPKGFIENMFFVSANPWVSFTSFDLNV
                     ANMDNFFAPVFTMGKYYTQGDKVLMPLAIQVHHAVCDGFHVGRMLNELQQYCDEWQGG
                     A"
                     /product="chloramphenicol acetyltransferase"
                     /note="camR (confers resistance to chloramphenicol)"
                     /label="camR (confers resistance to chloramphenicol)"
     -10_signal      complement(286..291)
                     /note="cat promoter (counter-clockwise); CATATT"
                     /label="cat promoter (counter-clockwise); CATATT"
     -35_signal      complement(309..314)
                     /note="cat promoter (counter-clockwise); ACGTAA"
                     /label="cat promoter (counter-clockwise); ACGTAA"
     rep_origin      complement(848..1393)
                     /note="p15A origin of replication (clockwise) (RNAII -35
                     to RNA/DNA switch point)"
                     /label="p15A origin of replication (clockwise) (RNAII -35
     -35_signal      1505..1510
                     /note="tet promoter (clockwise); TTGACA"
                     /label="tet promoter (clockwise); TTGACA"
     -10_signal      1528..1533
                     /note="tet promoter (clockwise); TTTAAT; transcript start
                     1540"
                     /label="tet promoter (clockwise); TTTAAT; transcript start
     gene            1581..2771
                     /gene="tet"
     CDS             1581..2771
                     /codon_start=1
                     /gene="tet"
                     /translation="MKSNNALIVILGTVTLDAVGIGLVMPVLPGLLRDIVHSDSIASH
                     YGVLLALYALMQFLCAPVLGALSDRFGRRPVLLASLLGATIDYAIMATTPVLWILYAG
                     RIVAGITGATGAVAGAYIADITDGEDRARHFGLMSACFGVGMVAGPVAGGLLGAISLH
                     APFLAAAVLNGLNLLLGCFLMQESHKGERRPMPLRAFNPVSSFRWARGMTIVAALMTV
                     FFIMQLVGQVPAALWVIFGEDRFRWSATMIGLSLAVFGILHALAQAFVTGPATKRFGE
                     KQAIIAGMAADALGYVLLAFATRGWMAFPIMILLASGGIGMPALQAMLSRQVDDDHQG
                     QLQGSLAALTSLTSIIGPLIVTAIYAASASTWNGLAWIVGAALYLVCLPALRRGAWSR
                     ATST"
                     /product="tetracycline efflux protein, class C"
                     /note="tetR (confers resistance to tetracycline)"
                     /label="tetR (confers resistance to tetracycline)"
     misc_feature    complement(1473..1493)
                     /note="5' Gap primer"
                     /label="5' Gap primer"
     misc_feature    3805..3825
                     /note="3' Gap primer"
                     /label="3' Gap primer"
     misc_feature    1494..3804
                     /note="Not in Gap Backbone PCR"
                     /label="Not in Gap Backbone PCR"
     exon            4595..4810
                     /db_xref="ENSEMBL:ENSMUSE00000337760"
                     /rank="1"
                     /note="ENSMUSE00000337760"
                     /label="ENSMUSE00000337760"
     misc_feature    4246..5298
                     /note="5 arm"
                     /label="5 arm"
     misc_feature    5326..5350
                     /note="B1 Gateway"
                     /label="B1 Gateway"
     misc_feature    5363..5410
                     /note="Frt"
                     /label="Frt"
     intron          5411..6285
                     /note="mouse En2 intron"
                     /label="mouse En2 intron"
     misc_feature    6283..6285
                     /note="Splice Acceptor"
                     /label="Splice Acceptor"
     exon            6286..6458
                     /note="mouse En2 exon"
                     /label="mouse En2 exon"
     misc_feature    6470..7063
                     /note="ECMV IRES"
                     /label="ECMV IRES"
     gene            7064..10124
                     /gene="lacZ"
                     /note="lacZ"
                     /label="lacZ"
     misc_feature    10163..10406
                     /note="SV40 polyadenylation site"
                     /label="SV40 polyadenylation site"
     misc_feature    10410..10443
                     /note="loxP"
                     /label="loxP"
     promoter        10470..10989
                     /note="human beta actin promoter"
                     /label="human beta actin promoter"
     gene            11015..11809
                     /gene="NeoR"
                     /note="NeoR"
                     /label="NeoR"
     misc_feature    12009..12250
                     /note="SV40 polyadenylation site"
                     /label="SV40 polyadenylation site"
     misc_feature    12267..12314
                     /note="Frt"
                     /label="Frt"
     misc_feature    12321..12354
                     /note="loxP"
                     /label="loxP"
     misc_feature    6300..6377
                     /note="FCHK std_gpr"
                     /label="FCHK std_gpr"
     misc_feature    12370..12390
                     /note="B2 Gateway"
                     /label="B2 Gateway"
     misc_feature    5299..12420
                     /note="Synthetic Cassette"
                     /label="Synthetic Cassette"
     exon            13559..13646
                     /db_xref="ENSEMBL:ENSMUSE00000169234"
                     /type="targeted"
                     /rank="5"
                     /note="target exon 1 ENSMUSE00000169234"
     exon            13314..13453
                     /db_xref="ENSEMBL:ENSMUSE00000169245"
                     /type="targeted"
                     /rank="4"
                     /note="target exon 2 ENSMUSE00000169245"
     exon            13065..13174
                     /db_xref="ENSEMBL:ENSMUSE00000169232"
                     /type="targeted"
                     /rank="3"
                     /note="target exon 3 ENSMUSE00000169232"
     exon            12790..12951
                     /db_xref="ENSEMBL:ENSMUSE00000169235"
                     /type="targeted"
                     /rank="2"
                     /note="target exon 4 ENSMUSE00000169235"
     misc_feature    12421..13810
                     /note="Critical Region"
                     /label="Critical Region"
     misc_feature    13834..13867
                     /note="Downstream LoxP"
                     /label="Downstream LoxP"
     misc_feature    13811..13890
                     /note="synthetic loxP region"
                     /label="synthetic loxP region"
     exon            14914..14967
                     /db_xref="ENSEMBL:ENSMUSE00000169236"
                     /rank="8"
                     /note="ENSMUSE00000169236 5' fragment"
     exon            14522..14610
                     /db_xref="ENSEMBL:ENSMUSE00000169239"
                     /rank="7"
                     /note="ENSMUSE00000169239"
                     /label="ENSMUSE00000169239"
     exon            14275..14425
                     /db_xref="ENSEMBL:ENSMUSE00000169237"
                     /rank="6"
                     /note="ENSMUSE00000169237"
                     /label="ENSMUSE00000169237"
     misc_feature    13891..14967
                     /note="3 arm"
                     /label="3 arm"
ORIGIN      
        1 gaattccgga tgagcattca tcaggcgggc aagaatgtga ataaaggccg gataaaactt
       61 gtgcttattt ttctttacgg tctttaaaaa ggccgtaata tccagctgaa cggtctggtt
      121 ataggtacat tgagcaactg actgaaatgc ctcaaaatgt tctttacgat gccattggga
      181 tatatcaacg gtggtatatc cagtgatttt tttctccatt ttagcttcct tagctcctga
      241 aaatctcgat aactcaaaaa atacgcccgg tagtgatctt atttcattat ggtgaaagtt
      301 ggaacctctt acgtgccgat caacgtctca ttttcgccaa aagttggccc agggcttccc
      361 ggtatcaaca gggacaccag gatttattta ttctgcgaag tgatcttccg tcacaggtat
      421 ttattcggcg caaagtgcgt cgggtgatgc tgccaactta ctgatttagt gtatgatggt
      481 gtttttgagg tgctccagtg gcttctgttt ctatcagctg tccctcctgt tcagctactg
      541 acggggtggt gcgtaacggc aaaagcaccg ccggacatca gcgctagcgg agtgtatact
      601 ggcttactat gttggcactg atgagggtgt cagtgaagtg cttcatgtgg caggagaaaa
      661 aaggctgcac cggtgcgtca gcagaatatg tgatacagga tatattccgc ttcctcgctc
      721 actgactcgc tacgctcggt cgttcgactg cggcgagcgg aaatggctta cgaacggggc
      781 ggagatttcc tggaagatgc caggaagata cttaacaggg aagtgagagg gccgcggcaa
      841 agccgttttt ccataggctc cgcccccctg acaagcatca cgaaatctga cgctcaaatc
      901 agtggtggcg aaacccgaca ggactataaa gataccaggc gtttccccct ggcggctccc
      961 tcgtgcgctc tcctgttcct gcctttcggt ttaccggtgt cattccgctg ttatggccgc
     1021 gtttgtctca ttccacgcct gacactcagt tccgggtagg cagttcgctc caagctggac
     1081 tgtatgcacg aaccccccgt tcagtccgac cgctgcgcct tatccggtaa ctatcgtctt
     1141 gagtccaacc cggaaagaca tgcaaaagca ccactggcag cagccactgg taattgattt
     1201 agaggagtta gtcttgaagt catgcgccgg ttaaggctaa actgaaagga caagttttgg
     1261 tgactgcgct cctccaagcc agttacctcg gttcaaagag ttggtagctc agagaacctt
     1321 cgaaaaaccg ccctgcaagg cggttttttc gttttcagag caagagatta cgcgcagacc
     1381 aaaacgatct caagaagatc atcttattaa tcagataaaa tatttctaga tttcagtgca
     1441 atttatctct tcaaatgtag cacctgaagt cagccccata cgatataagt tgtaattctc
     1501 atgtttgaca gcttatcatc gataagcttt aatgcggtag tttatcacag ttaaattgct
     1561 aacgcagtca ggcaccgtgt atgaaatcta acaatgcgct catcgtcatc ctcggcaccg
     1621 tcaccctgga tgctgtaggc ataggcttgg ttatgccggt actgccgggc ctcttgcggg
     1681 atatcgtcca ttccgacagc atcgccagtc actatggcgt gctgctagcg ctatatgcgt
     1741 tgatgcaatt tctatgcgca cccgttctcg gagcactgtc cgaccgcttt ggccgccgcc
     1801 cagtcctgct cgcttcgcta cttggagcca ctatcgacta cgcgatcatg gcgaccacac
     1861 ccgtcctgtg gatcctctac gccggacgca tcgtggccgg catcaccggc gccacaggtg
     1921 cggttgctgg cgcctatatc gccgacatca ccgatgggga agatcgggct cgccacttcg
     1981 ggctcatgag cgcttgtttc ggcgtgggta tggtggcagg ccccgtggcc gggggactgt
     2041 tgggcgccat ctccttgcat gcaccattcc ttgcggcggc ggtgctcaac ggcctcaacc
     2101 tactactggg ctgcttccta atgcaggagt cgcataaggg agagcgtcga ccgatgccct
     2161 tgagagcctt caacccagtc agctccttcc ggtgggcgcg gggcatgact atcgtcgccg
     2221 cacttatgac tgtcttcttt atcatgcaac tcgtaggaca ggtgccggca gcgctctggg
     2281 tcattttcgg cgaggaccgc tttcgctgga gcgcgacgat gatcggcctg tcgcttgcgg
     2341 tattcggaat cttgcacgcc ctcgctcaag ccttcgtcac tggtcccgcc accaaacgtt
     2401 tcggcgagaa gcaggccatt atcgccggca tggcggccga cgcgctgggc tacgtcttgc
     2461 tggcgttcgc gacgcgaggc tggatggcct tccccattat gattcttctc gcttccggcg
     2521 gcatcgggat gcccgcgttg caggccatgc tgtccaggca ggtagatgac gaccatcagg
     2581 gacagcttca aggatcgctc gcggctctta ccagcctaac ttcgatcatt ggaccgctga
     2641 tcgtcacggc gatttatgcc gcctcggcga gcacatggaa cgggttggca tggattgtag
     2701 gcgccgccct ataccttgtc tgcctccccg cgttgcgtcg cggtgcatgg agccgggcca
     2761 cctcgacctg aatggaagcc ggcggcacct cgctaacgga ttcaccactc caagaattgg
     2821 agccaatcaa ttcttgcgga gaactgtgaa tgcgcaaacc aacccttggc agaacatatc
     2881 catcgcgtcc gccatctcca gcagccgcac gcggcgcatc tcgggcagcg ttgggtcctg
     2941 gccacgggtg cgcatgatcg tgctcctgtc gttgaggacc cggctaggct ggcggggttg
     3001 ccttactggt tagcagaatg aatcaccgat acgcgagcga acgtgaagcg actgctgctg
     3061 caaaacgtct gcgacctgag caacaacatg aatggtcttc ggtttccgtg tttcgtaaag
     3121 tctggaaacg cggaagtccc ctacgtgctg ctgaagttgc ccgcaacaga gagtggaacc
     3181 aaccggtgat accacgatac tatgactgag agtcaacgcc atgagcggcc tcatttctta
     3241 ttctgagtta caacagtccg caccgctgtc cggtagctcc ttccggtggg cgcggggcat
     3301 gactatcgtc gccgcactta tgactgtctt ctttatcatg caactcgtag gacaggtgcc
     3361 ggcagcgccc aacagtcccc cggccacggg gcctgccacc atacccacgc cgaaacaagc
     3421 gccctgcacc attatgttcc ggatctgcat cgcaggatgc tgctggctac cctgtggaac
     3481 acctacatct gtattaacga agcgctaacc gtttttatca ggctctggga ggcagaataa
     3541 atgatcatat cgtcaattat tacctccacg gggagagcct gagcaaactg gcctcaggca
     3601 tttgagaagc acacggtcac actgcttccg gtagtcaata aaccggtaaa ccagcaatag
     3661 acataagcgg ctatttaacg accctgccct gaaccgacga ccgggtcgaa tttgctttcg
     3721 aatttctgcc attcatccgc ttattatcac ttattcaggc gtagcaccag gcgtttaagg
     3781 gcaccaataa ctgccttaaa aaaattacgc cccgccctgc cactcatcgc agtactgttg
     3841 taattcatta agcattctgc cgacatggaa gccatcacag acggcatgat gaacctgaat
     3901 cgccagcggc atcagcacct tgtcgccttg cgtataatat ttgcccatgg tgaaaacggg
     3961 ggcgaagaag ttgtccatat tggccacgtt taaatcaaaa ctggtgaaac tcacccaggg
     4021 attggctgag acgaaaaaca tattctcaat aaacccttta gggaaatagg ccaggttttc
     4081 accgtaacac gccacatctt gcgaatatat gtgtagaaac tgccggaaat cgtcgtggta
     4141 ttcactccag agcgatgaaa acgtttcagt ttgctcatgg aaaacggtgt aacaagggtg
     4201 aacactatcc catatcacca gctcaccgtc tttcattgcc atacggtttg actaagattc
     4261 agaccacgtg cagagcgcct tgcataggtg cctgcagatg ggataggcgc gcgcagtcga
     4321 acagaatgtg cggtgacttt gcagcctgtg tagggccgga caccggtgag gctgcgacat
     4381 tgggtctctg gaccccagcc cgccgccctc cccccccccc gggggtcctc gcggttcacc
     4441 agagtcagcc gcccccgggg gatgtcgcgg ctctccgcag ccctccccct cctagggtgt
     4501 cggattccag agagtggctg tgggcgggcc ggaggctgca gaggggcgtg gggcggtgga
     4561 gggcgggcga gcaggaaggg gcggggggct ccgcagacgc ccgcaggaag aagagaaccc
     4621 accaagaacc tcggcacagc gcgctcgtcg acccttcccg ctatgtgggg tctcttgctc
     4681 gcagtgaccg cctttgcgcc ttccgtcggt ctggggctgg gggctcccag cgcctcagtg
     4741 ccgggcctgg cgccgggctc aaccctggct ccacacagca gcgttgcaca gccgtccaca
     4801 aaggcaaatg gtgagctctg ggtcccatgg tcggctgctg ggcaggtcag acccactccc
     4861 ccagctgggt cctccagctc gccctgtgaa cggggacaag cacagcccag tgcaatggct
     4921 gctgagtcag cagccccatc ctggccagac ctagtcagca gtcttagggc aggcccagcg
     4981 ggatgctggc tgccccaact ccagcctgcc ttcttcacaa atgaaatttg aggccagaat
     5041 ctggaaaggt gaagagacac cagactaaaa ggggacaagc ctatgcagga tggtgtgtaa
     5101 ggccatggac tggaggggaa aagacaggga gtgaggctgc ctggaggaaa gatcactgcc
     5161 tcgtgatggg cgcaggcaga ctgtctggct tcccaacttc ttccttagtt aggagctctg
     5221 aggccagcag gtaggccaag cacggacttc attcaggaaa agacccgagg cttagtctga
     5281 agataaggaa ggcttggaaa ggcgcataac gataccacga tatcaacaag tttgtacaaa
     5341 aaagcaggct ggcgccggaa ccgaagttcc tattccgaag ttcctattct ctagaaagta
     5401 taggaacttc gaaccctttc ccacaccacc ctccacactt gccccaaaca ctgccaacta
     5461 tgtaggagga aggggttggg actaacagaa gaacccgttg tggggaagct gttgggaggg
     5521 tcactttatg ttcttgccca aggtcagttg ggtggcctgc ttctgatgag gtggtcccaa
     5581 ggtctggggt agaaggtgag agggacaggc caccaaggtc agcccccccc ccctatccca
     5641 taggagccag gtccctctcc tggacaggaa gactgaaggg gagatgccag agactcagtg
     5701 aagcctgggg taccctattg gagtccttca aggaaacaaa cttggcctca ccaggcctca
     5761 gccttggctc ctcctgggaa ctctactgcc cttgggatcc ccttgtagtt gtgggttaca
     5821 taggaagggg gacgggattc cccttgactg gctagcctac tcttttcttc agtcttctcc
     5881 atctcctctc acctgtctct cgaccctttc cctaggatag acttggaaaa agataagggg
     5941 agaaaacaaa tgcaaacgag gccagaaaga ttttggctgg gcattccttc cgctagcttt
     6001 tattgggatc ccctagtttg tgataggcct tttagctaca tctgccaatc catctcattt
     6061 tcacacacac acacaccact ttccttctgg tcagtgggca catgtccagc ctcaagttta
     6121 tatcaccacc cccaatgccc aacacttgta tggccttggg cgggtcatcc ccccccccac
     6181 ccccagtatc tgcaacctca agctagcttg ggtgcgttgg ttgtggataa gtagctagac
     6241 tccagcaacc agtaacctct gccctttctc ctccatgaca accaggtccc aggtcccgaa
     6301 aaccaaagaa gaagaaccct aacaaagagg acaagcggcc tcgcacagcc ttcactgctg
     6361 agcagctcca gaggctcaag gctgagtttc agaccaacag gtacctgaca gagcagcggc
     6421 gccagagtct ggcacaggag ctcggtaccc ggaagatctg gactctagag aattccgccc
     6481 ctctccctcc ccccccccta acgttactgg ccgaagccgc ttggaataag gccggtgtgc
     6541 gtttgtctat atgttatttt ccaccatatt gccgtctttt ggcaatgtga gggcccggaa
     6601 acctggccct gtcttcttga cgagcattcc taggggtctt tcccctctcg ccaaaggaat
     6661 gcaaggtctg ttgaatgtcg tgaaggaagc agttcctctg gaagcttctt gaagacaaac
     6721 aacgtctgta gcgacccttt gcaggcagcg gaacccccca cctggcgaca ggtgcctctg
     6781 cggccaaaag ccacgtgtat aagatacacc tgcaaaggcg gcacaacccc agtgccacgt
     6841 tgtgagttgg atagttgtgg aaagagtcaa atggctctcc tcaagcgtat tcaacaaggg
     6901 gctgaaggat gcccagaagg taccccattg tatgggatct gatctggggc ctcggtgcac
     6961 atgctttaca tgtgtttagt cgaggttaaa aaacgtctag gccccccgaa ccacggggac
     7021 gtggttttcc tttgaaaaac acgatgataa gcttgccaca accatggaag atcccgtcgt
     7081 tttacaacgt cgtgactggg aaaaccctgg cgttacccaa cttaatcgcc ttgcagcaca
     7141 tccccctttc gccagctggc gtaatagcga agaggcccgc accgatcgcc cttcccaaca
     7201 gttgcgcagc ctgaatggcg aatggcgctt tgcctggttt ccggcaccag aagcggtgcc
     7261 ggaaagctgg ctggagtgcg atcttcctga ggccgatact gtcgtcgtcc cctcaaactg
     7321 gcagatgcac ggttacgatg cgcccatcta caccaacgtg acctatccca ttacggtcaa
     7381 tccgccgttt gttcccacgg agaatccgac gggttgttac tcgctcacat ttaatgttga
     7441 tgaaagctgg ctacaggaag gccagacgcg aattattttt gatggcgtta actcggcgtt
     7501 tcatctgtgg tgcaacgggc gctgggtcgg ttacggccag gacagtcgtt tgccgtctga
     7561 atttgacctg agcgcatttt tacgcgccgg agaaaaccgc ctcgcggtga tggtgctgcg
     7621 ctggagtgac ggcagttatc tggaagatca ggatatgtgg cggatgagcg gcattttccg
     7681 tgacgtctcg ttgctgcata aaccgactac acaaatcagc gatttccatg ttgccactcg
     7741 ctttaatgat gatttcagcc gcgctgtact ggaggctgaa gttcagatgt gcggcgagtt
     7801 gcgtgactac ctacgggtaa cagtttcttt atggcagggt gaaacgcagg tcgccagcgg
     7861 caccgcgcct ttcggcggtg aaattatcga tgagcgtggt ggttatgccg atcgcgtcac
     7921 actacgtctg aacgtcgaaa acccgaaact gtggagcgcc gaaatcccga atctctatcg
     7981 tgcggtggtt gaactgcaca ccgccgacgg cacgctgatt gaagcagaag cctgcgatgt
     8041 cggtttccgc gaggtgcgga ttgaaaatgg tctgctgctg ctgaacggca agccgttgct
     8101 gattcgaggc gttaaccgtc acgagcatca tcctctgcat ggtcaggtca tggatgagca
     8161 gacgatggtg caggatatcc tgctgatgaa gcagaacaac tttaacgccg tgcgctgttc
     8221 gcattatccg aaccatccgc tgtggtacac gctgtgcgac cgctacggcc tgtatgtggt
     8281 ggatgaagcc aatattgaaa cccacggcat ggtgccaatg aatcgtctga ccgatgatcc
     8341 gcgctggcta ccggcgatga gcgaacgcgt aacgcgaatg gtgcagcgcg atcgtaatca
     8401 cccgagtgtg atcatctggt cgctggggaa tgaatcaggc cacggcgcta atcacgacgc
     8461 gctgtatcgc tggatcaaat ctgtcgatcc ttcccgcccg gtgcagtatg aaggcggcgg
     8521 agccgacacc acggccaccg atattatttg cccgatgtac gcgcgcgtgg atgaagacca
     8581 gcccttcccg gctgtgccga aatggtccat caaaaaatgg ctttcgctac ctggagagac
     8641 gcgcccgctg atcctttgcg aatacgccca cgcgatgggt aacagtcttg gcggtttcgc
     8701 taaatactgg caggcgtttc gtcagtatcc ccgtttacag ggcggcttcg tctgggactg
     8761 ggtggatcag tcgctgatta aatatgatga aaacggcaac ccgtggtcgg cttacggcgg
     8821 tgattttggc gatacgccga acgatcgcca gttctgtatg aacggtctgg tctttgccga
     8881 ccgcacgccg catccagcgc tgacggaagc aaaacaccag cagcagtttt tccagttccg
     8941 tttatccggg caaaccatcg aagtgaccag cgaatacctg ttccgtcata gcgataacga
     9001 gctcctgcac tggatggtgg cgctggatgg taagccgctg gcaagcggtg aagtgcctct
     9061 ggatgtcgct ccacaaggta aacagttgat tgaactgcct gaactaccgc agccggagag
     9121 cgccgggcaa ctctggctca cagtacgcgt agtgcaaccg aacgcgaccg catggtcaga
     9181 agccgggcac atcagcgcct ggcagcagtg gcgtctggcg gaaaacctca gtgtgacgct
     9241 ccccgccgcg tcccacgcca tcccgcatct gaccaccagc gaaatggatt tttgcatcga
     9301 gctgggtaat aagcgttggc aatttaaccg ccagtcaggc tttctttcac agatgtggat
     9361 tggcgataaa aaacaactgc tgacgccgct gcgcgatcag ttcacccgtg caccgctgga
     9421 taacgacatt ggcgtaagtg aagcgacccg cattgaccct aacgcctggg tcgaacgctg
     9481 gaaggcggcg ggccattacc aggccgaagc agcgttgttg cagtgcacgg cagatacact
     9541 tgctgatgcg gtgctgatta cgaccgctca cgcgtggcag catcagggga aaaccttatt
     9601 tatcagccgg aaaacctacc ggattgatgg tagtggtcaa atggcgatta ccgttgatgt
     9661 tgaagtggcg agcgatacac cgcatccggc gcggattggc ctgaactgcc agctggcgca
     9721 ggtagcagag cgggtaaact ggctcggatt agggccgcaa gaaaactatc ccgaccgcct
     9781 tactgccgcc tgttttgacc gctgggatct gccattgtca gacatgtata ccccgtacgt
     9841 cttcccgagc gaaaacggtc tgcgctgcgg gacgcgcgaa ttgaattatg gcccacacca
     9901 gtggcgcggc gacttccagt tcaacatcag ccgctacagt caacagcaac tgatggaaac
     9961 cagccatcgc catctgctgc acgcggaaga aggcacatgg ctgaatatcg acggtttcca
    10021 tatggggatt ggtggcgacg actcctggag cccgtcagta tcggcggaat tccagctgag
    10081 cgccggtcgc taccattacc agttggtctg gtgtcaaaaa taataataac cgggcagggg
    10141 ggatctaagc tctagataag taatgatcat aatcagccat atcacatctg tagaggtttt
    10201 acttgcttta aaaaacctcc cacacctccc cctgaacctg aaacataaaa tgaatgcaat
    10261 tgttgttgtt aacttgttta ttgcagctta taatggttac aaataaagca atagcatcac
    10321 aaatttcaca aataaagcat ttttttcact gcattctagt tgtggtttgt ccaaactcat
    10381 caatgtatct tatcatgtct ggatccggaa taacttcgta tagcatacat tatacgaagt
    10441 tatgtttaaa cggcgcgccc cggaattcgc cttctgcagg agcgtacaga acccagggcc
    10501 ctggcacccg tgcagaccct ggcccacccc acctgggcgc tcagtgccca agagatgtcc
    10561 acacctagga tgtcccgcgg tgggtggggg gcccgagaga cgggcaggcc gggggcaggc
    10621 ctggccatgc ggggccgaac cgggcactgc ccagcgtggg cgcgggggcc acggcgcgcg
    10681 cccccagccc ccgggcccag caccccaagg cggccaacgc caaaactctc cctcctcctc
    10741 ttcctcaatc tcgctctcgc tctttttttt tttcgcaaaa ggaggggaga gggggtaaaa
    10801 aaatgctgca ctgtgcggcg aagccggtga gtgagcggcg cggggccaat cagcgtgcgc
    10861 cgttccgaaa gttgcctttt atggctcgag cggccgcggc ggcgccctat aaaacccagc
    10921 ggcgcgacgc gccaccaccg ccgagaccgc gtccgccccg cgagcacaga gcctcgcctt
    10981 tgccgatcct ctagagtcga gatccgccgc caccatgatt gaacaagatg gattgcacgc
    11041 aggttctccg gccgcttggg tggagaggct attcggctat gactgggcac aacagacaat
    11101 cggctgctct gatgccgccg tgttccggct gtcagcgcag gggcgcccgg ttctttttgt
    11161 caagaccgac ctgtccggtg ccctgaatga actgcaggac gaggcagcgc ggctatcgtg
    11221 gctggccacg acgggcgttc cttgcgcagc tgtgctcgac gttgtcactg aagcgggaag
    11281 ggactggctg ctattgggcg aagtgccggg gcaggatctc ctgtcatctc accttgctcc
    11341 tgccgagaaa gtatccatca tggctgatgc aatgcggcgg ctgcatacgc ttgatccggc
    11401 tacctgccca ttcgaccacc aagcgaaaca tcgcatcgag cgagcacgta ctcggatgga
    11461 agccggtctt gtcgatcagg atgatctgga cgaagagcat caggggctcg cgccagccga
    11521 actgttcgcc aggctcaagg cgcgcatgcc cgacggcgag gatctcgtcg tgacccatgg
    11581 cgatgcctgc ttgccgaata tcatggtgga aaatggccgc ttttctggat tcatcgactg
    11641 tggccggctg ggtgtggcgg accgctatca ggacatagcg ttggctaccc gtgatattgc
    11701 tgaagagctt ggcggcgaat gggctgaccg cttcctcgtg ctttacggta tcgccgctcc
    11761 cgattcgcag cgcatcgcct tctatcgcct tcttgacgag ttcttctgag cgggactctg
    11821 gggttcgaaa tgaccgacca agcgacgccc aacctgccat cacgagattt cgattccacc
    11881 gccgccttct atgaaaggtt gggcttcgga atcgttttcc gggacgccgg ctggatgatc
    11941 ctccagcgcg gggatctcat gctggagttc ttcgcccacc ccccggatct aagctctaga
    12001 taagtaatga tcataatcag ccatatcaca tctgtagagg ttttacttgc tttaaaaaac
    12061 ctcccacacc tccccctgaa cctgaaacat aaaatgaatg caattgttgt tgttaacttg
    12121 tttattgcag cttataatgg ttacaaataa agcaatagca tcacaaattt cacaaataaa
    12181 gcattttttt cactgcattc tagttgtggt ttgtccaaac tcatcaatgt atcttatcat
    12241 gtctggatcc gggggtaccg cgtcgagaag ttcctattcc gaagttccta ttctctagaa
    12301 agtataggaa cttcgtcgag ataacttcgt atagcataca ttatacgaag ttatgtcgag
    12361 atatctagac ccagctttct tgtacaaagt ggttgatatc tctatagtcg cagtaggcgg
    12421 gagtagatgc aagattagag acaggaggta gtattaccga agaggacgga ccagagcaag
    12481 gcctggaggt taaaaactaa cttcagacct tcagagtgac cagtctctaa tggctcagtg
    12541 ttgctctccc ctgaatcagg gagtcagagg ggacgtgagc caaagatgtt gtgttaagaa
    12601 ggaaaaactg aagaaatgac taaaagaggc aggtggagtt aggaaacagg tcttgtgtgc
    12661 tgtgctagga tgtcagtaat tgttgtaggt gtcacatatg cccaaatgcc ttcttgggct
    12721 agcagacctt tccgtctggg tttcatgaca ttcttctctt ctttggtaca ttgtcccctg
    12781 gtaccctaga gacctcagaa cggcatgtcc ggcttcgagt catcaagaaa aaaaagatcg
    12841 ttgtcaagaa gcgaaagaag ctaaggcacc ctggtccctt ggggactgct aggcctgtgg
    12901 tgcccactca cccagcaaag accctcactc tccctgagaa acaagaacca ggtattgctt
    12961 acccaggggc cccgcctagc ctatgaacaa gcttaggctc cgttctcgag cctctctggt
    13021 taccctctat ctaatcctgt ctcactgttc tatccttacc ccaggatgtc cccctctagg
    13081 cttggagtcc ttgagggttt cagatagcca gctggaggcc tccagcagcc agtcctttgg
    13141 tcttggagca caccgaggac ggctcaatat ccaggtcagt ggcccttgct cagccaggtc
    13201 tgagggaggc gtaggaagca cagccttagg accatctcct tgtctccccc ccccccccct
    13261 tgctcgtctt tgtggcctac ctgggcttga tcaccgtgac cttgtgtcca cagtcaggtc
    13321 tggaggacgg tgacctgtat gatggcgctt ggtgcgctga gcaacaagac actgaacctt
    13381 ggcttcaggt ggatgcaaag aatcccgtcc gcttcgcagg aattgttaca cagggcagaa
    13441 actctgtgtg gaggtgaggc tcacgcttag cctggaagtt gttagtgatc agacttggaa
    13501 gtgccaccac tttagtggct cttcagggtc actaatgttt ctctatctct gcggccaggt
    13561 atgactgggt cacatcattc aaggtccagt tcagcaatga cagccagacc tggtggaaga
    13621 gtaggaacag tactggaatg gacatagtga gtgaccccga agtggttgga accagttcat
    13681 tagggtgctg ggctgaggag aatcctctgc aaataagcaa atacacacat agactccagg
    13741 agaaagctgg agtttttgca gtgctgaggt tcaaatccag ggctttgtgc gttcacaggg
    13801 aagttactta gagatggcgc aacgcaatta atgataactt cgtatagcat acattatacg
    13861 aagttatggt ctgagctcgc catcagttca tttgggatag ccccattaat tccaccatgg
    13921 cgtaggtgct gcatcttctt tctgggacat cccttctgac tgtgagcctc ggggttattt
    13981 gcttcttgcc tgttcatggc tctggttttc catctcatgg gcctccttgg tacaatactc
    14041 cagaatgggt atattgtttt aacgagcgga gactatgcca gaaaacacag ctgcccaagg
    14101 ttgcccgctg gcaggagctg tggaaatggg ggtccatgtt taacacagtg catgtctcca
    14161 gttgtatcta ccagggaggg ctggcttgtg agtatgagag ccttaattcc tttcccccga
    14221 tcttgagcca gcatcgggtc tgagcagctt caacaaggca ttccatatct ccaggtattt
    14281 cctgccaatt cagacgcaga gaccccagtg ttgaaccttc tgccagagcc tcaggtggct
    14341 cgattcattc gcctgctgcc tcagacctgg tttcagggag gtgcaccttg cctccgggca
    14401 gagatcctgg cctgcccagt ctcaggtggg cagctgggca aaggctgtat gggcagggcc
    14461 tggttcgagg gacattcttc actaggtact gaccttttat ctggaactca cttgccacca
    14521 gatcctaatg acctgttccc tgaggcccac acactgggat cttcgaactc tttggacttc
    14581 cggcatcaca attataaagc tatgagaaag gtcagatatg acttctctga ccctggaagg
    14641 aggtctgcct atctccttcc taccagggca aactgtctat gactacccat gagtcccctg
    14701 tctttgtgtc ccctttcttc tacttctctc aatctcttaa gttctgttcc agttaccttg
    14761 tcatgacacc ttttctgccc ccacccccac ccccaactcc tgtgcctttt tctggatcat
    14821 actatattgc tcccatctgt gtggatctgt aagtctttcc atggttacac atggtctgtg
    14881 tgtaaccgcc tcgtgctcct ctctgcttcc cagctgatga aacaggtgaa tgagcagtgc
    14941 cccaacatca cgcgcatcta cagcatc
//
