# Supplementary material for: CRISPR-Cas9 enables conditional mutagenesis of challenging loci
Source: Sci Rep. 2016 Sep 1;6:32326. doi: 10.1038/srep32326 (PMC5007477; doi:10.1038/srep32326)
Supplement: Supplementary File 3 [file srep32326-s3.zip › gb/HEP01020_A01_vector.gb]

LOCUS       1014714#L1L2_Bact_P#pAYAC184        14879 bp    dna     circular UNK 
ACCESSION   unknown
SOURCE      Mus musculus
  ORGANISM  Mus musculus
            Eukaryota; Metazoa; Chordata; Craniata; Vertebrata; Euteleostomi;
            Mammalia; Eutheria; Euarchontoglires; Glires; Rodentia;
            Sciurognathi; Muroidea; Muridae; Murinae; Mus.
COMMENT     cassette: L1L2_Bact_P
COMMENT     design_id: 1014714
COMMENT     backbone: pAYAC184
COMMENT     transcript_id: ENSMUST00000101614
FEATURES             Location/Qualifiers
     source          1..4245
                     /mol_type="other DNA"
                     /dnas_title="pacyc184CleanwithGprimers"
                     /organism="Cloning vector pACYC184"
     gene            complement(1..4245)
                     /gene="cat"
     CDS             complement(1..4245)
                     /codon_start=1
                     /gene="cat"
                     /translation="MEKKITGYTTVDISQWHRKEHFEAFQSVAQCTYNQTVQLDITAF
                     LKTVKKNKHKFYPAFIHILARLMNAHPEFRMAMKDGELVIWDSVHPCYTVFHEQTETF
                     SSLWSEYHDDFRQFLHIYSQDVACYGENLAYFPKGFIENMFFVSANPWVSFTSFDLNV
                     ANMDNFFAPVFTMGKYYTQGDKVLMPLAIQVHHAVCDGFHVGRMLNELQQYCDEWQGG
                     A"
                     /product="chloramphenicol acetyltransferase"
                     /note="camR (confers resistance to chloramphenicol)"
                     /label="camR (confers resistance to chloramphenicol)"
     -10_signal      complement(286..291)
                     /note="cat promoter (counter-clockwise); CATATT"
                     /label="cat promoter (counter-clockwise); CATATT"
     -35_signal      complement(309..314)
                     /note="cat promoter (counter-clockwise); ACGTAA"
                     /label="cat promoter (counter-clockwise); ACGTAA"
     rep_origin      complement(848..1393)
                     /note="p15A origin of replication (clockwise) (RNAII -35
                     to RNA/DNA switch point)"
                     /label="p15A origin of replication (clockwise) (RNAII -35
     -35_signal      1505..1510
                     /note="tet promoter (clockwise); TTGACA"
                     /label="tet promoter (clockwise); TTGACA"
     -10_signal      1528..1533
                     /note="tet promoter (clockwise); TTTAAT; transcript start
                     1540"
                     /label="tet promoter (clockwise); TTTAAT; transcript start
     gene            1581..2771
                     /gene="tet"
     CDS             1581..2771
                     /codon_start=1
                     /gene="tet"
                     /translation="MKSNNALIVILGTVTLDAVGIGLVMPVLPGLLRDIVHSDSIASH
                     YGVLLALYALMQFLCAPVLGALSDRFGRRPVLLASLLGATIDYAIMATTPVLWILYAG
                     RIVAGITGATGAVAGAYIADITDGEDRARHFGLMSACFGVGMVAGPVAGGLLGAISLH
                     APFLAAAVLNGLNLLLGCFLMQESHKGERRPMPLRAFNPVSSFRWARGMTIVAALMTV
                     FFIMQLVGQVPAALWVIFGEDRFRWSATMIGLSLAVFGILHALAQAFVTGPATKRFGE
                     KQAIIAGMAADALGYVLLAFATRGWMAFPIMILLASGGIGMPALQAMLSRQVDDDHQG
                     QLQGSLAALTSLTSIIGPLIVTAIYAASASTWNGLAWIVGAALYLVCLPALRRGAWSR
                     ATST"
                     /product="tetracycline efflux protein, class C"
                     /note="tetR (confers resistance to tetracycline)"
                     /label="tetR (confers resistance to tetracycline)"
     misc_feature    complement(1473..1493)
                     /note="5' Gap primer"
                     /label="5' Gap primer"
     misc_feature    3805..3825
                     /note="3' Gap primer"
                     /label="3' Gap primer"
     misc_feature    1494..3804
                     /note="Not in Gap Backbone PCR"
                     /label="Not in Gap Backbone PCR"
     exon            4481..4557
                     /db_xref="ENSEMBL:ENSMUSE00000619155"
                     /rank="4"
                     /note="ENSMUSE00000619155"
                     /label="ENSMUSE00000619155"
     exon            4246..4391
                     /db_xref="ENSEMBL:ENSMUSE00000619156"
                     /rank="3"
                     /note="ENSMUSE00000619156 3' fragment"
     misc_feature    4246..5436
                     /note="5 arm"
                     /label="5 arm"
     misc_feature    5464..5488
                     /note="B1 Gateway"
                     /label="B1 Gateway"
     misc_feature    5501..5548
                     /note="Frt"
                     /label="Frt"
     intron          5549..6423
                     /note="mouse En2 intron"
                     /label="mouse En2 intron"
     misc_feature    6421..6423
                     /note="Splice Acceptor"
                     /label="Splice Acceptor"
     exon            6424..6596
                     /note="mouse En2 exon"
                     /label="mouse En2 exon"
     misc_feature    6608..7201
                     /note="ECMV IRES"
                     /label="ECMV IRES"
     gene            7202..10262
                     /gene="lacZ"
                     /note="lacZ"
                     /label="lacZ"
     misc_feature    10301..10544
                     /note="SV40 polyadenylation site"
                     /label="SV40 polyadenylation site"
     misc_feature    10548..10581
                     /note="loxP"
                     /label="loxP"
     promoter        10608..11127
                     /note="human beta actin promoter"
                     /label="human beta actin promoter"
     gene            11153..11947
                     /gene="NeoR"
                     /note="NeoR"
                     /label="NeoR"
     misc_feature    12147..12388
                     /note="SV40 polyadenylation site"
                     /label="SV40 polyadenylation site"
     misc_feature    12405..12452
                     /note="Frt"
                     /label="Frt"
     misc_feature    12459..12492
                     /note="loxP"
                     /label="loxP"
     misc_feature    6438..6515
                     /note="FCHK std_gpr"
                     /label="FCHK std_gpr"
     misc_feature    12508..12528
                     /note="B2 Gateway"
                     /label="B2 Gateway"
     misc_feature    5437..12558
                     /note="Synthetic Cassette"
                     /label="Synthetic Cassette"
     exon            13469..13562
                     /db_xref="ENSEMBL:ENSMUSE00001210783"
                     /type="targeted"
                     /rank="7"
                     /note="target exon 1 ENSMUSE00001210783"
     exon            13185..13267
                     /db_xref="ENSEMBL:ENSMUSE00000619153"
                     /type="targeted"
                     /rank="6"
                     /note="target exon 2 ENSMUSE00000619153"
     exon            12978..13074
                     /db_xref="ENSEMBL:ENSMUSE00000619154"
                     /type="targeted"
                     /rank="5"
                     /note="target exon 3 ENSMUSE00000619154"
     misc_feature    12559..13779
                     /note="Critical Region"
                     /label="Critical Region"
     misc_feature    13803..13836
                     /note="Downstream LoxP"
                     /label="Downstream LoxP"
     misc_feature    13780..13859
                     /note="synthetic loxP region"
                     /label="synthetic loxP region"
     exon            14598..14686
                     /db_xref="ENSEMBL:ENSMUSE00000619151"
                     /rank="8"
                     /note="ENSMUSE00000619151"
                     /label="ENSMUSE00000619151"
     misc_feature    13860..14879
                     /note="3 arm"
                     /label="3 arm"
ORIGIN      
        1 gaattccgga tgagcattca tcaggcgggc aagaatgtga ataaaggccg gataaaactt
       61 gtgcttattt ttctttacgg tctttaaaaa ggccgtaata tccagctgaa cggtctggtt
      121 ataggtacat tgagcaactg actgaaatgc ctcaaaatgt tctttacgat gccattggga
      181 tatatcaacg gtggtatatc cagtgatttt tttctccatt ttagcttcct tagctcctga
      241 aaatctcgat aactcaaaaa atacgcccgg tagtgatctt atttcattat ggtgaaagtt
      301 ggaacctctt acgtgccgat caacgtctca ttttcgccaa aagttggccc agggcttccc
      361 ggtatcaaca gggacaccag gatttattta ttctgcgaag tgatcttccg tcacaggtat
      421 ttattcggcg caaagtgcgt cgggtgatgc tgccaactta ctgatttagt gtatgatggt
      481 gtttttgagg tgctccagtg gcttctgttt ctatcagctg tccctcctgt tcagctactg
      541 acggggtggt gcgtaacggc aaaagcaccg ccggacatca gcgctagcgg agtgtatact
      601 ggcttactat gttggcactg atgagggtgt cagtgaagtg cttcatgtgg caggagaaaa
      661 aaggctgcac cggtgcgtca gcagaatatg tgatacagga tatattccgc ttcctcgctc
      721 actgactcgc tacgctcggt cgttcgactg cggcgagcgg aaatggctta cgaacggggc
      781 ggagatttcc tggaagatgc caggaagata cttaacaggg aagtgagagg gccgcggcaa
      841 agccgttttt ccataggctc cgcccccctg acaagcatca cgaaatctga cgctcaaatc
      901 agtggtggcg aaacccgaca ggactataaa gataccaggc gtttccccct ggcggctccc
      961 tcgtgcgctc tcctgttcct gcctttcggt ttaccggtgt cattccgctg ttatggccgc
     1021 gtttgtctca ttccacgcct gacactcagt tccgggtagg cagttcgctc caagctggac
     1081 tgtatgcacg aaccccccgt tcagtccgac cgctgcgcct tatccggtaa ctatcgtctt
     1141 gagtccaacc cggaaagaca tgcaaaagca ccactggcag cagccactgg taattgattt
     1201 agaggagtta gtcttgaagt catgcgccgg ttaaggctaa actgaaagga caagttttgg
     1261 tgactgcgct cctccaagcc agttacctcg gttcaaagag ttggtagctc agagaacctt
     1321 cgaaaaaccg ccctgcaagg cggttttttc gttttcagag caagagatta cgcgcagacc
     1381 aaaacgatct caagaagatc atcttattaa tcagataaaa tatttctaga tttcagtgca
     1441 atttatctct tcaaatgtag cacctgaagt cagccccata cgatataagt tgtaattctc
     1501 atgtttgaca gcttatcatc gataagcttt aatgcggtag tttatcacag ttaaattgct
     1561 aacgcagtca ggcaccgtgt atgaaatcta acaatgcgct catcgtcatc ctcggcaccg
     1621 tcaccctgga tgctgtaggc ataggcttgg ttatgccggt actgccgggc ctcttgcggg
     1681 atatcgtcca ttccgacagc atcgccagtc actatggcgt gctgctagcg ctatatgcgt
     1741 tgatgcaatt tctatgcgca cccgttctcg gagcactgtc cgaccgcttt ggccgccgcc
     1801 cagtcctgct cgcttcgcta cttggagcca ctatcgacta cgcgatcatg gcgaccacac
     1861 ccgtcctgtg gatcctctac gccggacgca tcgtggccgg catcaccggc gccacaggtg
     1921 cggttgctgg cgcctatatc gccgacatca ccgatgggga agatcgggct cgccacttcg
     1981 ggctcatgag cgcttgtttc ggcgtgggta tggtggcagg ccccgtggcc gggggactgt
     2041 tgggcgccat ctccttgcat gcaccattcc ttgcggcggc ggtgctcaac ggcctcaacc
     2101 tactactggg ctgcttccta atgcaggagt cgcataaggg agagcgtcga ccgatgccct
     2161 tgagagcctt caacccagtc agctccttcc ggtgggcgcg gggcatgact atcgtcgccg
     2221 cacttatgac tgtcttcttt atcatgcaac tcgtaggaca ggtgccggca gcgctctggg
     2281 tcattttcgg cgaggaccgc tttcgctgga gcgcgacgat gatcggcctg tcgcttgcgg
     2341 tattcggaat cttgcacgcc ctcgctcaag ccttcgtcac tggtcccgcc accaaacgtt
     2401 tcggcgagaa gcaggccatt atcgccggca tggcggccga cgcgctgggc tacgtcttgc
     2461 tggcgttcgc gacgcgaggc tggatggcct tccccattat gattcttctc gcttccggcg
     2521 gcatcgggat gcccgcgttg caggccatgc tgtccaggca ggtagatgac gaccatcagg
     2581 gacagcttca aggatcgctc gcggctctta ccagcctaac ttcgatcatt ggaccgctga
     2641 tcgtcacggc gatttatgcc gcctcggcga gcacatggaa cgggttggca tggattgtag
     2701 gcgccgccct ataccttgtc tgcctccccg cgttgcgtcg cggtgcatgg agccgggcca
     2761 cctcgacctg aatggaagcc ggcggcacct cgctaacgga ttcaccactc caagaattgg
     2821 agccaatcaa ttcttgcgga gaactgtgaa tgcgcaaacc aacccttggc agaacatatc
     2881 catcgcgtcc gccatctcca gcagccgcac gcggcgcatc tcgggcagcg ttgggtcctg
     2941 gccacgggtg cgcatgatcg tgctcctgtc gttgaggacc cggctaggct ggcggggttg
     3001 ccttactggt tagcagaatg aatcaccgat acgcgagcga acgtgaagcg actgctgctg
     3061 caaaacgtct gcgacctgag caacaacatg aatggtcttc ggtttccgtg tttcgtaaag
     3121 tctggaaacg cggaagtccc ctacgtgctg ctgaagttgc ccgcaacaga gagtggaacc
     3181 aaccggtgat accacgatac tatgactgag agtcaacgcc atgagcggcc tcatttctta
     3241 ttctgagtta caacagtccg caccgctgtc cggtagctcc ttccggtggg cgcggggcat
     3301 gactatcgtc gccgcactta tgactgtctt ctttatcatg caactcgtag gacaggtgcc
     3361 ggcagcgccc aacagtcccc cggccacggg gcctgccacc atacccacgc cgaaacaagc
     3421 gccctgcacc attatgttcc ggatctgcat cgcaggatgc tgctggctac cctgtggaac
     3481 acctacatct gtattaacga agcgctaacc gtttttatca ggctctggga ggcagaataa
     3541 atgatcatat cgtcaattat tacctccacg gggagagcct gagcaaactg gcctcaggca
     3601 tttgagaagc acacggtcac actgcttccg gtagtcaata aaccggtaaa ccagcaatag
     3661 acataagcgg ctatttaacg accctgccct gaaccgacga ccgggtcgaa tttgctttcg
     3721 aatttctgcc attcatccgc ttattatcac ttattcaggc gtagcaccag gcgtttaagg
     3781 gcaccaataa ctgccttaaa aaaattacgc cccgccctgc cactcatcgc agtactgttg
     3841 taattcatta agcattctgc cgacatggaa gccatcacag acggcatgat gaacctgaat
     3901 cgccagcggc atcagcacct tgtcgccttg cgtataatat ttgcccatgg tgaaaacggg
     3961 ggcgaagaag ttgtccatat tggccacgtt taaatcaaaa ctggtgaaac tcacccaggg
     4021 attggctgag acgaaaaaca tattctcaat aaacccttta gggaaatagg ccaggttttc
     4081 accgtaacac gccacatctt gcgaatatat gtgtagaaac tgccggaaat cgtcgtggta
     4141 ttcactccag agcgatgaaa acgtttcagt ttgctcatgg aaaacggtgt aacaagggtg
     4201 aacactatcc catatcacca gctcaccgtc tttcattgcc atacgggtgc agctggagtc
     4261 ctgtgagtgc tgggggccag gtcacacctg tcccgaagga gctcgctggg agcctgatgc
     4321 ctgcacagcc tgcgtgtgcc gtgatggaac ggcgcactgt ggcccccagc ccaacctgcc
     4381 ccactgccgt ggtcagtatc ctcccatcca tccatcgtga ctatttgggg acctggagaa
     4441 ggcactgggg tctcaggtga cattgctgtc tccacctcag gctgcagcca caatgggcag
     4501 tcttatggtc atggggagac cttctcccca gatgcctgta ccacctgccg ctgtctggtg
     4561 agtgcttgag acccacatgg atatcctgca cctgtcgctg tcacctgtgg gcctctctct
     4621 aaccacccat cactgacatg ctatactcta ctagttgtgt catggagtct ctcggcccat
     4681 tctgcccaga ctttttcatc tatgaccttg ggattccaac aggttctact ttccaaacgg
     4741 agctcagtct ccacaaactt gttgggcccc aaagcttctt ggtggggttg gatcaggaag
     4801 aggaatgctt aagaggcctc cttattcagg tacagaggtg ggaagatatg aggcaggagt
     4861 ctgcctaaca gggccagaag agacaggata ctgcactcat ccgtttggct tgccttctgc
     4921 aggctgtggg gtcctactga agtccacaag ggccgaagta tggcatgcta aaaaaaaaag
     4981 tgttagggat atctgtctgg tatggaatag atgcagagac cggttggaag gctgctctag
     5041 ttcttgtcta gacacagggc cagagagggc agggggctgc aggcagggtc tgctcatagt
     5101 tcaatcccat ggaacaagtc agacttgaga ggctggaagg acagtggcat cagtgacttg
     5161 cagagagctg ggtgagaaaa ggcggtggct ctctagattt ctgttgtagt cagagtctca
     5221 gcatctagcg ctggctaggc tagaacttgc tgtgtaggca ggctgacctc aaactaacag
     5281 atgtcctcct gcctctgcct cccgagttca tttcttctta gttaggtttt gcgaaaatct
     5341 gaatttcaaa taacatgtga tttttcaata tattaagtat acccacatga taattgggtc
     5401 tctcccctct tttttctgag gctgtttcat gttactaagg cgcataacga taccacgata
     5461 tcaacaagtt tgtacaaaaa agcaggctgg cgccggaacc gaagttccta ttccgaagtt
     5521 cctattctct agaaagtata ggaacttcga accctttccc acaccaccct ccacacttgc
     5581 cccaaacact gccaactatg taggaggaag gggttgggac taacagaaga acccgttgtg
     5641 gggaagctgt tgggagggtc actttatgtt cttgcccaag gtcagttggg tggcctgctt
     5701 ctgatgaggt ggtcccaagg tctggggtag aaggtgagag ggacaggcca ccaaggtcag
     5761 cccccccccc ctatcccata ggagccaggt ccctctcctg gacaggaaga ctgaagggga
     5821 gatgccagag actcagtgaa gcctggggta ccctattgga gtccttcaag gaaacaaact
     5881 tggcctcacc aggcctcagc cttggctcct cctgggaact ctactgccct tgggatcccc
     5941 ttgtagttgt gggttacata ggaaggggga cgggattccc cttgactggc tagcctactc
     6001 ttttcttcag tcttctccat ctcctctcac ctgtctctcg accctttccc taggatagac
     6061 ttggaaaaag ataaggggag aaaacaaatg caaacgaggc cagaaagatt ttggctgggc
     6121 attccttccg ctagctttta ttgggatccc ctagtttgtg ataggccttt tagctacatc
     6181 tgccaatcca tctcattttc acacacacac acaccacttt ccttctggtc agtgggcaca
     6241 tgtccagcct caagtttata tcaccacccc caatgcccaa cacttgtatg gccttgggcg
     6301 ggtcatcccc ccccccaccc ccagtatctg caacctcaag ctagcttggg tgcgttggtt
     6361 gtggataagt agctagactc cagcaaccag taacctctgc cctttctcct ccatgacaac
     6421 caggtcccag gtcccgaaaa ccaaagaaga agaaccctaa caaagaggac aagcggcctc
     6481 gcacagcctt cactgctgag cagctccaga ggctcaaggc tgagtttcag accaacaggt
     6541 acctgacaga gcagcggcgc cagagtctgg cacaggagct cggtacccgg aagatctgga
     6601 ctctagagaa ttccgcccct ctccctcccc cccccctaac gttactggcc gaagccgctt
     6661 ggaataaggc cggtgtgcgt ttgtctatat gttattttcc accatattgc cgtcttttgg
     6721 caatgtgagg gcccggaaac ctggccctgt cttcttgacg agcattccta ggggtctttc
     6781 ccctctcgcc aaaggaatgc aaggtctgtt gaatgtcgtg aaggaagcag ttcctctgga
     6841 agcttcttga agacaaacaa cgtctgtagc gaccctttgc aggcagcgga accccccacc
     6901 tggcgacagg tgcctctgcg gccaaaagcc acgtgtataa gatacacctg caaaggcggc
     6961 acaaccccag tgccacgttg tgagttggat agttgtggaa agagtcaaat ggctctcctc
     7021 aagcgtattc aacaaggggc tgaaggatgc ccagaaggta ccccattgta tgggatctga
     7081 tctggggcct cggtgcacat gctttacatg tgtttagtcg aggttaaaaa acgtctaggc
     7141 cccccgaacc acggggacgt ggttttcctt tgaaaaacac gatgataagc ttgccacaac
     7201 catggaagat cccgtcgttt tacaacgtcg tgactgggaa aaccctggcg ttacccaact
     7261 taatcgcctt gcagcacatc cccctttcgc cagctggcgt aatagcgaag aggcccgcac
     7321 cgatcgccct tcccaacagt tgcgcagcct gaatggcgaa tggcgctttg cctggtttcc
     7381 ggcaccagaa gcggtgccgg aaagctggct ggagtgcgat cttcctgagg ccgatactgt
     7441 cgtcgtcccc tcaaactggc agatgcacgg ttacgatgcg cccatctaca ccaacgtgac
     7501 ctatcccatt acggtcaatc cgccgtttgt tcccacggag aatccgacgg gttgttactc
     7561 gctcacattt aatgttgatg aaagctggct acaggaaggc cagacgcgaa ttatttttga
     7621 tggcgttaac tcggcgtttc atctgtggtg caacgggcgc tgggtcggtt acggccagga
     7681 cagtcgtttg ccgtctgaat ttgacctgag cgcattttta cgcgccggag aaaaccgcct
     7741 cgcggtgatg gtgctgcgct ggagtgacgg cagttatctg gaagatcagg atatgtggcg
     7801 gatgagcggc attttccgtg acgtctcgtt gctgcataaa ccgactacac aaatcagcga
     7861 tttccatgtt gccactcgct ttaatgatga tttcagccgc gctgtactgg aggctgaagt
     7921 tcagatgtgc ggcgagttgc gtgactacct acgggtaaca gtttctttat ggcagggtga
     7981 aacgcaggtc gccagcggca ccgcgccttt cggcggtgaa attatcgatg agcgtggtgg
     8041 ttatgccgat cgcgtcacac tacgtctgaa cgtcgaaaac ccgaaactgt ggagcgccga
     8101 aatcccgaat ctctatcgtg cggtggttga actgcacacc gccgacggca cgctgattga
     8161 agcagaagcc tgcgatgtcg gtttccgcga ggtgcggatt gaaaatggtc tgctgctgct
     8221 gaacggcaag ccgttgctga ttcgaggcgt taaccgtcac gagcatcatc ctctgcatgg
     8281 tcaggtcatg gatgagcaga cgatggtgca ggatatcctg ctgatgaagc agaacaactt
     8341 taacgccgtg cgctgttcgc attatccgaa ccatccgctg tggtacacgc tgtgcgaccg
     8401 ctacggcctg tatgtggtgg atgaagccaa tattgaaacc cacggcatgg tgccaatgaa
     8461 tcgtctgacc gatgatccgc gctggctacc ggcgatgagc gaacgcgtaa cgcgaatggt
     8521 gcagcgcgat cgtaatcacc cgagtgtgat catctggtcg ctggggaatg aatcaggcca
     8581 cggcgctaat cacgacgcgc tgtatcgctg gatcaaatct gtcgatcctt cccgcccggt
     8641 gcagtatgaa ggcggcggag ccgacaccac ggccaccgat attatttgcc cgatgtacgc
     8701 gcgcgtggat gaagaccagc ccttcccggc tgtgccgaaa tggtccatca aaaaatggct
     8761 ttcgctacct ggagagacgc gcccgctgat cctttgcgaa tacgcccacg cgatgggtaa
     8821 cagtcttggc ggtttcgcta aatactggca ggcgtttcgt cagtatcccc gtttacaggg
     8881 cggcttcgtc tgggactggg tggatcagtc gctgattaaa tatgatgaaa acggcaaccc
     8941 gtggtcggct tacggcggtg attttggcga tacgccgaac gatcgccagt tctgtatgaa
     9001 cggtctggtc tttgccgacc gcacgccgca tccagcgctg acggaagcaa aacaccagca
     9061 gcagtttttc cagttccgtt tatccgggca aaccatcgaa gtgaccagcg aatacctgtt
     9121 ccgtcatagc gataacgagc tcctgcactg gatggtggcg ctggatggta agccgctggc
     9181 aagcggtgaa gtgcctctgg atgtcgctcc acaaggtaaa cagttgattg aactgcctga
     9241 actaccgcag ccggagagcg ccgggcaact ctggctcaca gtacgcgtag tgcaaccgaa
     9301 cgcgaccgca tggtcagaag ccgggcacat cagcgcctgg cagcagtggc gtctggcgga
     9361 aaacctcagt gtgacgctcc ccgccgcgtc ccacgccatc ccgcatctga ccaccagcga
     9421 aatggatttt tgcatcgagc tgggtaataa gcgttggcaa tttaaccgcc agtcaggctt
     9481 tctttcacag atgtggattg gcgataaaaa acaactgctg acgccgctgc gcgatcagtt
     9541 cacccgtgca ccgctggata acgacattgg cgtaagtgaa gcgacccgca ttgaccctaa
     9601 cgcctgggtc gaacgctgga aggcggcggg ccattaccag gccgaagcag cgttgttgca
     9661 gtgcacggca gatacacttg ctgatgcggt gctgattacg accgctcacg cgtggcagca
     9721 tcaggggaaa accttattta tcagccggaa aacctaccgg attgatggta gtggtcaaat
     9781 ggcgattacc gttgatgttg aagtggcgag cgatacaccg catccggcgc ggattggcct
     9841 gaactgccag ctggcgcagg tagcagagcg ggtaaactgg ctcggattag ggccgcaaga
     9901 aaactatccc gaccgcctta ctgccgcctg ttttgaccgc tgggatctgc cattgtcaga
     9961 catgtatacc ccgtacgtct tcccgagcga aaacggtctg cgctgcggga cgcgcgaatt
    10021 gaattatggc ccacaccagt ggcgcggcga cttccagttc aacatcagcc gctacagtca
    10081 acagcaactg atggaaacca gccatcgcca tctgctgcac gcggaagaag gcacatggct
    10141 gaatatcgac ggtttccata tggggattgg tggcgacgac tcctggagcc cgtcagtatc
    10201 ggcggaattc cagctgagcg ccggtcgcta ccattaccag ttggtctggt gtcaaaaata
    10261 ataataaccg ggcagggggg atctaagctc tagataagta atgatcataa tcagccatat
    10321 cacatctgta gaggttttac ttgctttaaa aaacctccca cacctccccc tgaacctgaa
    10381 acataaaatg aatgcaattg ttgttgttaa cttgtttatt gcagcttata atggttacaa
    10441 ataaagcaat agcatcacaa atttcacaaa taaagcattt ttttcactgc attctagttg
    10501 tggtttgtcc aaactcatca atgtatctta tcatgtctgg atccggaata acttcgtata
    10561 gcatacatta tacgaagtta tgtttaaacg gcgcgccccg gaattcgcct tctgcaggag
    10621 cgtacagaac ccagggccct ggcacccgtg cagaccctgg cccaccccac ctgggcgctc
    10681 agtgcccaag agatgtccac acctaggatg tcccgcggtg ggtggggggc ccgagagacg
    10741 ggcaggccgg gggcaggcct ggccatgcgg ggccgaaccg ggcactgccc agcgtgggcg
    10801 cgggggccac ggcgcgcgcc cccagccccc gggcccagca ccccaaggcg gccaacgcca
    10861 aaactctccc tcctcctctt cctcaatctc gctctcgctc tttttttttt tcgcaaaagg
    10921 aggggagagg gggtaaaaaa atgctgcact gtgcggcgaa gccggtgagt gagcggcgcg
    10981 gggccaatca gcgtgcgccg ttccgaaagt tgccttttat ggctcgagcg gccgcggcgg
    11041 cgccctataa aacccagcgg cgcgacgcgc caccaccgcc gagaccgcgt ccgccccgcg
    11101 agcacagagc ctcgcctttg ccgatcctct agagtcgaga tccgccgcca ccatgattga
    11161 acaagatgga ttgcacgcag gttctccggc cgcttgggtg gagaggctat tcggctatga
    11221 ctgggcacaa cagacaatcg gctgctctga tgccgccgtg ttccggctgt cagcgcaggg
    11281 gcgcccggtt ctttttgtca agaccgacct gtccggtgcc ctgaatgaac tgcaggacga
    11341 ggcagcgcgg ctatcgtggc tggccacgac gggcgttcct tgcgcagctg tgctcgacgt
    11401 tgtcactgaa gcgggaaggg actggctgct attgggcgaa gtgccggggc aggatctcct
    11461 gtcatctcac cttgctcctg ccgagaaagt atccatcatg gctgatgcaa tgcggcggct
    11521 gcatacgctt gatccggcta cctgcccatt cgaccaccaa gcgaaacatc gcatcgagcg
    11581 agcacgtact cggatggaag ccggtcttgt cgatcaggat gatctggacg aagagcatca
    11641 ggggctcgcg ccagccgaac tgttcgccag gctcaaggcg cgcatgcccg acggcgagga
    11701 tctcgtcgtg acccatggcg atgcctgctt gccgaatatc atggtggaaa atggccgctt
    11761 ttctggattc atcgactgtg gccggctggg tgtggcggac cgctatcagg acatagcgtt
    11821 ggctacccgt gatattgctg aagagcttgg cggcgaatgg gctgaccgct tcctcgtgct
    11881 ttacggtatc gccgctcccg attcgcagcg catcgccttc tatcgccttc ttgacgagtt
    11941 cttctgagcg ggactctggg gttcgaaatg accgaccaag cgacgcccaa cctgccatca
    12001 cgagatttcg attccaccgc cgccttctat gaaaggttgg gcttcggaat cgttttccgg
    12061 gacgccggct ggatgatcct ccagcgcggg gatctcatgc tggagttctt cgcccacccc
    12121 ccggatctaa gctctagata agtaatgatc ataatcagcc atatcacatc tgtagaggtt
    12181 ttacttgctt taaaaaacct cccacacctc cccctgaacc tgaaacataa aatgaatgca
    12241 attgttgttg ttaacttgtt tattgcagct tataatggtt acaaataaag caatagcatc
    12301 acaaatttca caaataaagc atttttttca ctgcattcta gttgtggttt gtccaaactc
    12361 atcaatgtat cttatcatgt ctggatccgg gggtaccgcg tcgagaagtt cctattccga
    12421 agttcctatt ctctagaaag tataggaact tcgtcgagat aacttcgtat agcatacatt
    12481 atacgaagtt atgtcgagat atctagaccc agctttcttg tacaaagtgg ttgatatctc
    12541 tatagtcgca gtaggcggtg tgtaccaccg tgtttggttc tttctctctc tctctctttt
    12601 tttttttttt ggtttttcga gacagggttt ctctgtgtaa ccctagctgt cctggaactc
    12661 actctgtaga ccaagctggc ctcgaactca gaaatccgcc tgcctttgcc tgggattaaa
    12721 ggcgtgtgcc accacgcccg gctggttttt tatttcttga gataggatct cacactgtag
    12781 cctaaaactt actgggtagc ccaagctgga caggtaagag aactagggtc tagcctctgc
    12841 cactgttaat gttcccattg ctctgcatta ccccaggcct ggccatgcct ctgagcatct
    12901 agactttgag gtctgcagaa taccccagtg tggatggtgg ggagagctca atgcagggct
    12961 tggtgtctgc tctgcaggca ggaaccgtgc agtgccaggg gccttcatgc tctgagctta
    13021 actgtctgga gagcttcatc cctcctggag aatgttgccc catctgccgg ccaggtgacc
    13081 tcatcccctc agtctccgtg gggccacacc tatttgagtc aatgcattcc cctgggttat
    13141 gcccacccat catgctctct ggtgaccccg tgtcatcctt ccaggctgtg aatatgaagg
    13201 gcagcttcac caggaagggt ctagtttctt gtccagttcc aacccatgcc tccagtgctc
    13261 ttgcctggtg agttggtgca gcctctgctc aggcctgctt tcccggagcc tccctgtccc
    13321 atcctaccat gtctgtcacg cttagccctg tacacgtctt ctgagcccag cgccattgag
    13381 atttctccct ccatccctac tggacccctg cccaccttga acctgctgga agtcacaccc
    13441 ggggtgttaa ggacattgtc cattgtagag gagcctggtt cgatgtgtgc ctgtgaagtg
    13501 ccagccaagc ccctgcctca atccagtccc gaggcttgga cactgctgcc cagtctgcca
    13561 aggtgaggac ccacgaccgt ctcatttatt tactcattaa tttaatgtgt atggggtatc
    13621 tgttttgttt ccattgcatg cctgtgtacc ttgtgtggcc gtgcctgtgg aggtggatgc
    13681 tgaggatcga actcatgtct tctggaagag aagtcttaaa cactgagcca tcttcctagt
    13741 tcctgtgaca cttttttttg gtagagtccc cagcaggctg agatggcgca acgcaattaa
    13801 tgataacttc gtatagcata cattatacga agttatggtc tgagctcgcc atcagttcat
    13861 gtttgatcgg tgggcgagca atgctagttc agtacattct ggagctacag aacctgagtt
    13921 caaaacttcc cactgcctct tagtcagttc catgactcta agttattgtg ccttggtttc
    13981 tccatttgta ggctgcatgt aatatacctt ctggtgttgt ataatcaatg actatcatct
    14041 gctctgggtg cccagaccca gaatcctcca tcaaggatta ccactagatg gtgaccctga
    14101 gtcacaccaa ctagagtaga gtagagttgc acaggcagag gcagaagcag ggaccaggta
    14161 ctgttgaacc taaagggaag gagagcaaga cctatagaag gaaggcattc cagggggata
    14221 acctggctgg aatgacactg gataaggaac agttagcttg ggagggggag atgaaggaga
    14281 cgggagtgtt tgggaagagg cctgcacgtg cagggcttag actcagctct gggtgtgtgt
    14341 gttaggaggt ttctatcata ggtaaggctg gccaacgcta agagggagag gtgagaagca
    14401 gtcaccacag agggcatgtg ggttgctgtg ctgtctagga aggcatggga gagcaggctg
    14461 aggagcaatg aggacctttc cctgcctggg gcattgagag tccctgagag tcagaggtag
    14521 gagcatgaat ggagggtgga gaagaaggta agatggggcc caagataatt cccactaggc
    14581 ctgttctctg tccccagcct caggctgcac agaagggaac tctcataggg accatggcca
    14641 agagtggacc actcctggag acccctgccg catctgccag tgcctggtga gtcctgaggt
    14701 gcccttggac tgtccctcac cctgtcttgc caccaagcct gttggattct agatttcatt
    14761 ccatgggcca catctacagg cacggaaagg agatagagat acagtcaatt gcattgtggg
    14821 ccccgtgagc aagcaaccgg gtgggcttgc ctgatttgct actctgttca gcaggctgg
//
