# Supplementary material for: CRISPR-Cas9 enables conditional mutagenesis of challenging loci
Source: Sci Rep. 2016 Sep 1;6:32326. doi: 10.1038/srep32326 (PMC5007477; doi:10.1038/srep32326)
Supplement: Supplementary File 3 [file srep32326-s3.zip › gb/HEP01020_A02_vector.gb]

LOCUS       1014890#L1L2_Bact_P#pAYAC184        14050 bp    dna     circular UNK 
ACCESSION   unknown
SOURCE      Mus musculus
  ORGANISM  Mus musculus
            Eukaryota; Metazoa; Chordata; Craniata; Vertebrata; Euteleostomi;
            Mammalia; Eutheria; Euarchontoglires; Glires; Rodentia;
            Sciurognathi; Muroidea; Muridae; Murinae; Mus.
COMMENT     cassette: L1L2_Bact_P
COMMENT     design_id: 1014890
COMMENT     backbone: pAYAC184
COMMENT     transcript_id: ENSMUST00000005606
FEATURES             Location/Qualifiers
     source          1..4245
                     /mol_type="other DNA"
                     /dnas_title="pacyc184CleanwithGprimers"
                     /organism="Cloning vector pACYC184"
     gene            complement(1..4245)
                     /gene="cat"
     CDS             complement(1..4245)
                     /codon_start=1
                     /gene="cat"
                     /translation="MEKKITGYTTVDISQWHRKEHFEAFQSVAQCTYNQTVQLDITAF
                     LKTVKKNKHKFYPAFIHILARLMNAHPEFRMAMKDGELVIWDSVHPCYTVFHEQTETF
                     SSLWSEYHDDFRQFLHIYSQDVACYGENLAYFPKGFIENMFFVSANPWVSFTSFDLNV
                     ANMDNFFAPVFTMGKYYTQGDKVLMPLAIQVHHAVCDGFHVGRMLNELQQYCDEWQGG
                     A"
                     /product="chloramphenicol acetyltransferase"
                     /note="camR (confers resistance to chloramphenicol)"
                     /label="camR (confers resistance to chloramphenicol)"
     -10_signal      complement(286..291)
                     /note="cat promoter (counter-clockwise); CATATT"
                     /label="cat promoter (counter-clockwise); CATATT"
     -35_signal      complement(309..314)
                     /note="cat promoter (counter-clockwise); ACGTAA"
                     /label="cat promoter (counter-clockwise); ACGTAA"
     rep_origin      complement(848..1393)
                     /note="p15A origin of replication (clockwise) (RNAII -35
                     to RNA/DNA switch point)"
                     /label="p15A origin of replication (clockwise) (RNAII -35
     -35_signal      1505..1510
                     /note="tet promoter (clockwise); TTGACA"
                     /label="tet promoter (clockwise); TTGACA"
     -10_signal      1528..1533
                     /note="tet promoter (clockwise); TTTAAT; transcript start
                     1540"
                     /label="tet promoter (clockwise); TTTAAT; transcript start
     gene            1581..2771
                     /gene="tet"
     CDS             1581..2771
                     /codon_start=1
                     /gene="tet"
                     /translation="MKSNNALIVILGTVTLDAVGIGLVMPVLPGLLRDIVHSDSIASH
                     YGVLLALYALMQFLCAPVLGALSDRFGRRPVLLASLLGATIDYAIMATTPVLWILYAG
                     RIVAGITGATGAVAGAYIADITDGEDRARHFGLMSACFGVGMVAGPVAGGLLGAISLH
                     APFLAAAVLNGLNLLLGCFLMQESHKGERRPMPLRAFNPVSSFRWARGMTIVAALMTV
                     FFIMQLVGQVPAALWVIFGEDRFRWSATMIGLSLAVFGILHALAQAFVTGPATKRFGE
                     KQAIIAGMAADALGYVLLAFATRGWMAFPIMILLASGGIGMPALQAMLSRQVDDDHQG
                     QLQGSLAALTSLTSIIGPLIVTAIYAASASTWNGLAWIVGAALYLVCLPALRRGAWSR
                     ATST"
                     /product="tetracycline efflux protein, class C"
                     /note="tetR (confers resistance to tetracycline)"
                     /label="tetR (confers resistance to tetracycline)"
     misc_feature    complement(1473..1493)
                     /note="5' Gap primer"
                     /label="5' Gap primer"
     misc_feature    3805..3825
                     /note="3' Gap primer"
                     /label="3' Gap primer"
     misc_feature    1494..3804
                     /note="Not in Gap Backbone PCR"
                     /label="Not in Gap Backbone PCR"
     exon            4246..4302
                     /db_xref="ENSEMBL:ENSMUSE00000212134"
                     /rank="4"
                     /note="ENSMUSE00000212134 3' fragment"
     misc_feature    4246..5164
                     /note="5 arm"
                     /label="5 arm"
     misc_feature    5192..5216
                     /note="B1 Gateway"
                     /label="B1 Gateway"
     misc_feature    5229..5276
                     /note="Frt"
                     /label="Frt"
     intron          5277..6151
                     /note="mouse En2 intron"
                     /label="mouse En2 intron"
     misc_feature    6149..6151
                     /note="Splice Acceptor"
                     /label="Splice Acceptor"
     exon            6152..6324
                     /note="mouse En2 exon"
                     /label="mouse En2 exon"
     misc_feature    6336..6929
                     /note="ECMV IRES"
                     /label="ECMV IRES"
     gene            6930..9990
                     /gene="lacZ"
                     /note="lacZ"
                     /label="lacZ"
     misc_feature    10029..10272
                     /note="SV40 polyadenylation site"
                     /label="SV40 polyadenylation site"
     misc_feature    10276..10309
                     /note="loxP"
                     /label="loxP"
     promoter        10336..10855
                     /note="human beta actin promoter"
                     /label="human beta actin promoter"
     gene            10881..11675
                     /gene="NeoR"
                     /note="NeoR"
                     /label="NeoR"
     misc_feature    11875..12116
                     /note="SV40 polyadenylation site"
                     /label="SV40 polyadenylation site"
     misc_feature    12133..12180
                     /note="Frt"
                     /label="Frt"
     misc_feature    12187..12220
                     /note="loxP"
                     /label="loxP"
     misc_feature    6166..6243
                     /note="FCHK std_gpr"
                     /label="FCHK std_gpr"
     misc_feature    12236..12256
                     /note="B2 Gateway"
                     /label="B2 Gateway"
     misc_feature    5165..12286
                     /note="Synthetic Cassette"
                     /label="Synthetic Cassette"
     exon            12652..12734
                     /db_xref="ENSEMBL:ENSMUSE00000212132"
                     /type="targeted"
                     /rank="5"
                     /note="target exon 1 ENSMUSE00000212132"
     misc_feature    12287..12951
                     /note="Critical Region"
                     /label="Critical Region"
     misc_feature    12975..13008
                     /note="Downstream LoxP"
                     /label="Downstream LoxP"
     misc_feature    12952..13031
                     /note="synthetic loxP region"
                     /label="synthetic loxP region"
     misc_feature    13032..14050
                     /note="3 arm"
                     /label="3 arm"
ORIGIN      
        1 gaattccgga tgagcattca tcaggcgggc aagaatgtga ataaaggccg gataaaactt
       61 gtgcttattt ttctttacgg tctttaaaaa ggccgtaata tccagctgaa cggtctggtt
      121 ataggtacat tgagcaactg actgaaatgc ctcaaaatgt tctttacgat gccattggga
      181 tatatcaacg gtggtatatc cagtgatttt tttctccatt ttagcttcct tagctcctga
      241 aaatctcgat aactcaaaaa atacgcccgg tagtgatctt atttcattat ggtgaaagtt
      301 ggaacctctt acgtgccgat caacgtctca ttttcgccaa aagttggccc agggcttccc
      361 ggtatcaaca gggacaccag gatttattta ttctgcgaag tgatcttccg tcacaggtat
      421 ttattcggcg caaagtgcgt cgggtgatgc tgccaactta ctgatttagt gtatgatggt
      481 gtttttgagg tgctccagtg gcttctgttt ctatcagctg tccctcctgt tcagctactg
      541 acggggtggt gcgtaacggc aaaagcaccg ccggacatca gcgctagcgg agtgtatact
      601 ggcttactat gttggcactg atgagggtgt cagtgaagtg cttcatgtgg caggagaaaa
      661 aaggctgcac cggtgcgtca gcagaatatg tgatacagga tatattccgc ttcctcgctc
      721 actgactcgc tacgctcggt cgttcgactg cggcgagcgg aaatggctta cgaacggggc
      781 ggagatttcc tggaagatgc caggaagata cttaacaggg aagtgagagg gccgcggcaa
      841 agccgttttt ccataggctc cgcccccctg acaagcatca cgaaatctga cgctcaaatc
      901 agtggtggcg aaacccgaca ggactataaa gataccaggc gtttccccct ggcggctccc
      961 tcgtgcgctc tcctgttcct gcctttcggt ttaccggtgt cattccgctg ttatggccgc
     1021 gtttgtctca ttccacgcct gacactcagt tccgggtagg cagttcgctc caagctggac
     1081 tgtatgcacg aaccccccgt tcagtccgac cgctgcgcct tatccggtaa ctatcgtctt
     1141 gagtccaacc cggaaagaca tgcaaaagca ccactggcag cagccactgg taattgattt
     1201 agaggagtta gtcttgaagt catgcgccgg ttaaggctaa actgaaagga caagttttgg
     1261 tgactgcgct cctccaagcc agttacctcg gttcaaagag ttggtagctc agagaacctt
     1321 cgaaaaaccg ccctgcaagg cggttttttc gttttcagag caagagatta cgcgcagacc
     1381 aaaacgatct caagaagatc atcttattaa tcagataaaa tatttctaga tttcagtgca
     1441 atttatctct tcaaatgtag cacctgaagt cagccccata cgatataagt tgtaattctc
     1501 atgtttgaca gcttatcatc gataagcttt aatgcggtag tttatcacag ttaaattgct
     1561 aacgcagtca ggcaccgtgt atgaaatcta acaatgcgct catcgtcatc ctcggcaccg
     1621 tcaccctgga tgctgtaggc ataggcttgg ttatgccggt actgccgggc ctcttgcggg
     1681 atatcgtcca ttccgacagc atcgccagtc actatggcgt gctgctagcg ctatatgcgt
     1741 tgatgcaatt tctatgcgca cccgttctcg gagcactgtc cgaccgcttt ggccgccgcc
     1801 cagtcctgct cgcttcgcta cttggagcca ctatcgacta cgcgatcatg gcgaccacac
     1861 ccgtcctgtg gatcctctac gccggacgca tcgtggccgg catcaccggc gccacaggtg
     1921 cggttgctgg cgcctatatc gccgacatca ccgatgggga agatcgggct cgccacttcg
     1981 ggctcatgag cgcttgtttc ggcgtgggta tggtggcagg ccccgtggcc gggggactgt
     2041 tgggcgccat ctccttgcat gcaccattcc ttgcggcggc ggtgctcaac ggcctcaacc
     2101 tactactggg ctgcttccta atgcaggagt cgcataaggg agagcgtcga ccgatgccct
     2161 tgagagcctt caacccagtc agctccttcc ggtgggcgcg gggcatgact atcgtcgccg
     2221 cacttatgac tgtcttcttt atcatgcaac tcgtaggaca ggtgccggca gcgctctggg
     2281 tcattttcgg cgaggaccgc tttcgctgga gcgcgacgat gatcggcctg tcgcttgcgg
     2341 tattcggaat cttgcacgcc ctcgctcaag ccttcgtcac tggtcccgcc accaaacgtt
     2401 tcggcgagaa gcaggccatt atcgccggca tggcggccga cgcgctgggc tacgtcttgc
     2461 tggcgttcgc gacgcgaggc tggatggcct tccccattat gattcttctc gcttccggcg
     2521 gcatcgggat gcccgcgttg caggccatgc tgtccaggca ggtagatgac gaccatcagg
     2581 gacagcttca aggatcgctc gcggctctta ccagcctaac ttcgatcatt ggaccgctga
     2641 tcgtcacggc gatttatgcc gcctcggcga gcacatggaa cgggttggca tggattgtag
     2701 gcgccgccct ataccttgtc tgcctccccg cgttgcgtcg cggtgcatgg agccgggcca
     2761 cctcgacctg aatggaagcc ggcggcacct cgctaacgga ttcaccactc caagaattgg
     2821 agccaatcaa ttcttgcgga gaactgtgaa tgcgcaaacc aacccttggc agaacatatc
     2881 catcgcgtcc gccatctcca gcagccgcac gcggcgcatc tcgggcagcg ttgggtcctg
     2941 gccacgggtg cgcatgatcg tgctcctgtc gttgaggacc cggctaggct ggcggggttg
     3001 ccttactggt tagcagaatg aatcaccgat acgcgagcga acgtgaagcg actgctgctg
     3061 caaaacgtct gcgacctgag caacaacatg aatggtcttc ggtttccgtg tttcgtaaag
     3121 tctggaaacg cggaagtccc ctacgtgctg ctgaagttgc ccgcaacaga gagtggaacc
     3181 aaccggtgat accacgatac tatgactgag agtcaacgcc atgagcggcc tcatttctta
     3241 ttctgagtta caacagtccg caccgctgtc cggtagctcc ttccggtggg cgcggggcat
     3301 gactatcgtc gccgcactta tgactgtctt ctttatcatg caactcgtag gacaggtgcc
     3361 ggcagcgccc aacagtcccc cggccacggg gcctgccacc atacccacgc cgaaacaagc
     3421 gccctgcacc attatgttcc ggatctgcat cgcaggatgc tgctggctac cctgtggaac
     3481 acctacatct gtattaacga agcgctaacc gtttttatca ggctctggga ggcagaataa
     3541 atgatcatat cgtcaattat tacctccacg gggagagcct gagcaaactg gcctcaggca
     3601 tttgagaagc acacggtcac actgcttccg gtagtcaata aaccggtaaa ccagcaatag
     3661 acataagcgg ctatttaacg accctgccct gaaccgacga ccgggtcgaa tttgctttcg
     3721 aatttctgcc attcatccgc ttattatcac ttattcaggc gtagcaccag gcgtttaagg
     3781 gcaccaataa ctgccttaaa aaaattacgc cccgccctgc cactcatcgc agtactgttg
     3841 taattcatta agcattctgc cgacatggaa gccatcacag acggcatgat gaacctgaat
     3901 cgccagcggc atcagcacct tgtcgccttg cgtataatat ttgcccatgg tgaaaacggg
     3961 ggcgaagaag ttgtccatat tggccacgtt taaatcaaaa ctggtgaaac tcacccaggg
     4021 attggctgag acgaaaaaca tattctcaat aaacccttta gggaaatagg ccaggttttc
     4081 accgtaacac gccacatctt gcgaatatat gtgtagaaac tgccggaaat cgtcgtggta
     4141 ttcactccag agcgatgaaa acgtttcagt ttgctcatgg aaaacggtgt aacaagggtg
     4201 aacactatcc catatcacca gctcaccgtc tttcattgcc atacgcgcat cctgcaggcc
     4261 gtcaacttcc cgttcctggt caaacttgaa ttctccttca aggtaagggc cacagccagg
     4321 gcttgaggat agaaggtgga tggatcccag cgcactgctg ggcacagcct cctcatctcc
     4381 ggggctgggg ccacctgctt tcaaggaagg agatccttgg aggaggaatg gcagaaacgg
     4441 gtggaccggg ccctaggccc tgggccctct gcttaagctc ttcagtcagc cagcggttag
     4501 tttggtaacc ttaggcactt cacccatcct aaatggcctc cctcagagtc accaccctga
     4561 ctcatcccag gaacataaac tgcctgcaaa agaggcacca accacactgg gccttgctct
     4621 tcttgtctgc aaaatgggac tcggcacagc cctcatgctg tgaggtcata agtgtgtgga
     4681 gttcttacag gtgcataaga acatgtggaa acaccgttca aaaccagcag ttgtcagagc
     4741 tgtccccaga aatccctgtg tagaagcttt acagcaattc ttagttcctg tttctttttg
     4801 ttttgtttct ttctttgttt gttttttaaa aactttattt ttttaatatt tatttatttt
     4861 atgtatttga gtacattgtc gctgtcttca gacacaccag aagagggcat cggatcccat
     4921 tacagctggt tgtgagccac cttgtggttg ctgggaattg aactcaggac ctctggaaga
     4981 gtagtcagta ctcttaacca ctgagccatc tccccagccc tgtttgtttg ttttttgaga
     5041 cagagtctca ctgtataccc ccaggctggc ctagaattca tgatcctcct gcctcagctt
     5101 cctgagtgct gacgtcatag gtgattacca tcttgcccta tcaagttctg ttttgtttct
     5161 taacaaggcg cataacgata ccacgatatc aacaagtttg tacaaaaaag caggctggcg
     5221 ccggaaccga agttcctatt ccgaagttcc tattctctag aaagtatagg aacttcgaac
     5281 cctttcccac accaccctcc acacttgccc caaacactgc caactatgta ggaggaaggg
     5341 gttgggacta acagaagaac ccgttgtggg gaagctgttg ggagggtcac tttatgttct
     5401 tgcccaaggt cagttgggtg gcctgcttct gatgaggtgg tcccaaggtc tggggtagaa
     5461 ggtgagaggg acaggccacc aaggtcagcc ccccccccct atcccatagg agccaggtcc
     5521 ctctcctgga caggaagact gaaggggaga tgccagagac tcagtgaagc ctggggtacc
     5581 ctattggagt ccttcaagga aacaaacttg gcctcaccag gcctcagcct tggctcctcc
     5641 tgggaactct actgcccttg ggatcccctt gtagttgtgg gttacatagg aagggggacg
     5701 ggattcccct tgactggcta gcctactctt ttcttcagtc ttctccatct cctctcacct
     5761 gtctctcgac cctttcccta ggatagactt ggaaaaagat aaggggagaa aacaaatgca
     5821 aacgaggcca gaaagatttt ggctgggcat tccttccgct agcttttatt gggatcccct
     5881 agtttgtgat aggcctttta gctacatctg ccaatccatc tcattttcac acacacacac
     5941 accactttcc ttctggtcag tgggcacatg tccagcctca agtttatatc accaccccca
     6001 atgcccaaca cttgtatggc cttgggcggg tcatcccccc ccccaccccc agtatctgca
     6061 acctcaagct agcttgggtg cgttggttgt ggataagtag ctagactcca gcaaccagta
     6121 acctctgccc tttctcctcc atgacaacca ggtcccaggt cccgaaaacc aaagaagaag
     6181 aaccctaaca aagaggacaa gcggcctcgc acagccttca ctgctgagca gctccagagg
     6241 ctcaaggctg agtttcagac caacaggtac ctgacagagc agcggcgcca gagtctggca
     6301 caggagctcg gtacccggaa gatctggact ctagagaatt ccgcccctct ccctcccccc
     6361 cccctaacgt tactggccga agccgcttgg aataaggccg gtgtgcgttt gtctatatgt
     6421 tattttccac catattgccg tcttttggca atgtgagggc ccggaaacct ggccctgtct
     6481 tcttgacgag cattcctagg ggtctttccc ctctcgccaa aggaatgcaa ggtctgttga
     6541 atgtcgtgaa ggaagcagtt cctctggaag cttcttgaag acaaacaacg tctgtagcga
     6601 ccctttgcag gcagcggaac cccccacctg gcgacaggtg cctctgcggc caaaagccac
     6661 gtgtataaga tacacctgca aaggcggcac aaccccagtg ccacgttgtg agttggatag
     6721 ttgtggaaag agtcaaatgg ctctcctcaa gcgtattcaa caaggggctg aaggatgccc
     6781 agaaggtacc ccattgtatg ggatctgatc tggggcctcg gtgcacatgc tttacatgtg
     6841 tttagtcgag gttaaaaaac gtctaggccc cccgaaccac ggggacgtgg ttttcctttg
     6901 aaaaacacga tgataagctt gccacaacca tggaagatcc cgtcgtttta caacgtcgtg
     6961 actgggaaaa ccctggcgtt acccaactta atcgccttgc agcacatccc cctttcgcca
     7021 gctggcgtaa tagcgaagag gcccgcaccg atcgcccttc ccaacagttg cgcagcctga
     7081 atggcgaatg gcgctttgcc tggtttccgg caccagaagc ggtgccggaa agctggctgg
     7141 agtgcgatct tcctgaggcc gatactgtcg tcgtcccctc aaactggcag atgcacggtt
     7201 acgatgcgcc catctacacc aacgtgacct atcccattac ggtcaatccg ccgtttgttc
     7261 ccacggagaa tccgacgggt tgttactcgc tcacatttaa tgttgatgaa agctggctac
     7321 aggaaggcca gacgcgaatt atttttgatg gcgttaactc ggcgtttcat ctgtggtgca
     7381 acgggcgctg ggtcggttac ggccaggaca gtcgtttgcc gtctgaattt gacctgagcg
     7441 catttttacg cgccggagaa aaccgcctcg cggtgatggt gctgcgctgg agtgacggca
     7501 gttatctgga agatcaggat atgtggcgga tgagcggcat tttccgtgac gtctcgttgc
     7561 tgcataaacc gactacacaa atcagcgatt tccatgttgc cactcgcttt aatgatgatt
     7621 tcagccgcgc tgtactggag gctgaagttc agatgtgcgg cgagttgcgt gactacctac
     7681 gggtaacagt ttctttatgg cagggtgaaa cgcaggtcgc cagcggcacc gcgcctttcg
     7741 gcggtgaaat tatcgatgag cgtggtggtt atgccgatcg cgtcacacta cgtctgaacg
     7801 tcgaaaaccc gaaactgtgg agcgccgaaa tcccgaatct ctatcgtgcg gtggttgaac
     7861 tgcacaccgc cgacggcacg ctgattgaag cagaagcctg cgatgtcggt ttccgcgagg
     7921 tgcggattga aaatggtctg ctgctgctga acggcaagcc gttgctgatt cgaggcgtta
     7981 accgtcacga gcatcatcct ctgcatggtc aggtcatgga tgagcagacg atggtgcagg
     8041 atatcctgct gatgaagcag aacaacttta acgccgtgcg ctgttcgcat tatccgaacc
     8101 atccgctgtg gtacacgctg tgcgaccgct acggcctgta tgtggtggat gaagccaata
     8161 ttgaaaccca cggcatggtg ccaatgaatc gtctgaccga tgatccgcgc tggctaccgg
     8221 cgatgagcga acgcgtaacg cgaatggtgc agcgcgatcg taatcacccg agtgtgatca
     8281 tctggtcgct ggggaatgaa tcaggccacg gcgctaatca cgacgcgctg tatcgctgga
     8341 tcaaatctgt cgatccttcc cgcccggtgc agtatgaagg cggcggagcc gacaccacgg
     8401 ccaccgatat tatttgcccg atgtacgcgc gcgtggatga agaccagccc ttcccggctg
     8461 tgccgaaatg gtccatcaaa aaatggcttt cgctacctgg agagacgcgc ccgctgatcc
     8521 tttgcgaata cgcccacgcg atgggtaaca gtcttggcgg tttcgctaaa tactggcagg
     8581 cgtttcgtca gtatccccgt ttacagggcg gcttcgtctg ggactgggtg gatcagtcgc
     8641 tgattaaata tgatgaaaac ggcaacccgt ggtcggctta cggcggtgat tttggcgata
     8701 cgccgaacga tcgccagttc tgtatgaacg gtctggtctt tgccgaccgc acgccgcatc
     8761 cagcgctgac ggaagcaaaa caccagcagc agtttttcca gttccgttta tccgggcaaa
     8821 ccatcgaagt gaccagcgaa tacctgttcc gtcatagcga taacgagctc ctgcactgga
     8881 tggtggcgct ggatggtaag ccgctggcaa gcggtgaagt gcctctggat gtcgctccac
     8941 aaggtaaaca gttgattgaa ctgcctgaac taccgcagcc ggagagcgcc gggcaactct
     9001 ggctcacagt acgcgtagtg caaccgaacg cgaccgcatg gtcagaagcc gggcacatca
     9061 gcgcctggca gcagtggcgt ctggcggaaa acctcagtgt gacgctcccc gccgcgtccc
     9121 acgccatccc gcatctgacc accagcgaaa tggatttttg catcgagctg ggtaataagc
     9181 gttggcaatt taaccgccag tcaggctttc tttcacagat gtggattggc gataaaaaac
     9241 aactgctgac gccgctgcgc gatcagttca cccgtgcacc gctggataac gacattggcg
     9301 taagtgaagc gacccgcatt gaccctaacg cctgggtcga acgctggaag gcggcgggcc
     9361 attaccaggc cgaagcagcg ttgttgcagt gcacggcaga tacacttgct gatgcggtgc
     9421 tgattacgac cgctcacgcg tggcagcatc aggggaaaac cttatttatc agccggaaaa
     9481 cctaccggat tgatggtagt ggtcaaatgg cgattaccgt tgatgttgaa gtggcgagcg
     9541 atacaccgca tccggcgcgg attggcctga actgccagct ggcgcaggta gcagagcggg
     9601 taaactggct cggattaggg ccgcaagaaa actatcccga ccgccttact gccgcctgtt
     9661 ttgaccgctg ggatctgcca ttgtcagaca tgtatacccc gtacgtcttc ccgagcgaaa
     9721 acggtctgcg ctgcgggacg cgcgaattga attatggccc acaccagtgg cgcggcgact
     9781 tccagttcaa catcagccgc tacagtcaac agcaactgat ggaaaccagc catcgccatc
     9841 tgctgcacgc ggaagaaggc acatggctga atatcgacgg tttccatatg gggattggtg
     9901 gcgacgactc ctggagcccg tcagtatcgg cggaattcca gctgagcgcc ggtcgctacc
     9961 attaccagtt ggtctggtgt caaaaataat aataaccggg caggggggat ctaagctcta
    10021 gataagtaat gatcataatc agccatatca catctgtaga ggttttactt gctttaaaaa
    10081 acctcccaca cctccccctg aacctgaaac ataaaatgaa tgcaattgtt gttgttaact
    10141 tgtttattgc agcttataat ggttacaaat aaagcaatag catcacaaat ttcacaaata
    10201 aagcattttt ttcactgcat tctagttgtg gtttgtccaa actcatcaat gtatcttatc
    10261 atgtctggat ccggaataac ttcgtatagc atacattata cgaagttatg tttaaacggc
    10321 gcgccccgga attcgccttc tgcaggagcg tacagaaccc agggccctgg cacccgtgca
    10381 gaccctggcc caccccacct gggcgctcag tgcccaagag atgtccacac ctaggatgtc
    10441 ccgcggtggg tggggggccc gagagacggg caggccgggg gcaggcctgg ccatgcgggg
    10501 ccgaaccggg cactgcccag cgtgggcgcg ggggccacgg cgcgcgcccc cagcccccgg
    10561 gcccagcacc ccaaggcggc caacgccaaa actctccctc ctcctcttcc tcaatctcgc
    10621 tctcgctctt tttttttttc gcaaaaggag gggagagggg gtaaaaaaat gctgcactgt
    10681 gcggcgaagc cggtgagtga gcggcgcggg gccaatcagc gtgcgccgtt ccgaaagttg
    10741 ccttttatgg ctcgagcggc cgcggcggcg ccctataaaa cccagcggcg cgacgcgcca
    10801 ccaccgccga gaccgcgtcc gccccgcgag cacagagcct cgcctttgcc gatcctctag
    10861 agtcgagatc cgccgccacc atgattgaac aagatggatt gcacgcaggt tctccggccg
    10921 cttgggtgga gaggctattc ggctatgact gggcacaaca gacaatcggc tgctctgatg
    10981 ccgccgtgtt ccggctgtca gcgcaggggc gcccggttct ttttgtcaag accgacctgt
    11041 ccggtgccct gaatgaactg caggacgagg cagcgcggct atcgtggctg gccacgacgg
    11101 gcgttccttg cgcagctgtg ctcgacgttg tcactgaagc gggaagggac tggctgctat
    11161 tgggcgaagt gccggggcag gatctcctgt catctcacct tgctcctgcc gagaaagtat
    11221 ccatcatggc tgatgcaatg cggcggctgc atacgcttga tccggctacc tgcccattcg
    11281 accaccaagc gaaacatcgc atcgagcgag cacgtactcg gatggaagcc ggtcttgtcg
    11341 atcaggatga tctggacgaa gagcatcagg ggctcgcgcc agccgaactg ttcgccaggc
    11401 tcaaggcgcg catgcccgac ggcgaggatc tcgtcgtgac ccatggcgat gcctgcttgc
    11461 cgaatatcat ggtggaaaat ggccgctttt ctggattcat cgactgtggc cggctgggtg
    11521 tggcggaccg ctatcaggac atagcgttgg ctacccgtga tattgctgaa gagcttggcg
    11581 gcgaatgggc tgaccgcttc ctcgtgcttt acggtatcgc cgctcccgat tcgcagcgca
    11641 tcgccttcta tcgccttctt gacgagttct tctgagcggg actctggggt tcgaaatgac
    11701 cgaccaagcg acgcccaacc tgccatcacg agatttcgat tccaccgccg ccttctatga
    11761 aaggttgggc ttcggaatcg ttttccggga cgccggctgg atgatcctcc agcgcgggga
    11821 tctcatgctg gagttcttcg cccacccccc ggatctaagc tctagataag taatgatcat
    11881 aatcagccat atcacatctg tagaggtttt acttgcttta aaaaacctcc cacacctccc
    11941 cctgaacctg aaacataaaa tgaatgcaat tgttgttgtt aacttgttta ttgcagctta
    12001 taatggttac aaataaagca atagcatcac aaatttcaca aataaagcat ttttttcact
    12061 gcattctagt tgtggtttgt ccaaactcat caatgtatct tatcatgtct ggatccgggg
    12121 gtaccgcgtc gagaagttcc tattccgaag ttcctattct ctagaaagta taggaacttc
    12181 gtcgagataa cttcgtatag catacattat acgaagttat gtcgagatat ctagacccag
    12241 ctttcttgta caaagtggtt gatatctcta tagtcgcagt aggcggctat tctctccagc
    12301 gacctgtaat gctttctgtt ttattcttaa ataactcagg ctggtctctg agtctttgcc
    12361 tttctcagta gccgagactc tagttgtgtg ctgtcacatc ccacacgatt ttgttttggg
    12421 tcttgcaagc tctgtcctct gtcttgcctg tctagcaaat gatgactgag gcttgggaca
    12481 gtagctcctg cagaactgtc actttctcta gaaaatgcag tgctagaaac atggacaact
    12541 gggaagatag ttgtcactga ggtttcaatg cctgcccctc caagccactg tggtcttcag
    12601 ctggggccca gcgtctggag acagggcctt gactcccttt gcctcccaca ggacaactca
    12661 aacctgtaca tggtcatgga gtatgtagct ggtggcgaga tgttctccca cctacggcgg
    12721 attggaaggt tcaggtaagc gggccccatc cctgccaccc taggggccac caaaccgtcc
    12781 agggacatgt aggagtccag tgtgcttgga aatggaaagt gagctctggg tgccagtggg
    12841 attttgtgta tgtgtgcaca tgtgcttgcg taccgtttgt tgtagctgtg tagccaaagc
    12901 tggtcttagg ctcacaatcc tcctggtctt gcctcctgaa tgccgtcaac tgagatggcg
    12961 caacgcaatt aatgataact tcgtatagca tacattatac gaagttatgg tctgagctcg
    13021 ccatcagttc attatgctaa gcaatttgtg atgtttcagt caaccaagtt gaaagaccag
    13081 tcatggtgac ttaggggtca gaatttgaat tggcatggct ggaggtggag ctcagcacca
    13141 ttttacaaac tctagcacag aaaggaaaaa ggaagtgagg tagcactatg tagtccaggt
    13201 tagccttcag cttctagtct gagtcctccc tcagcttcct agagccacag gagcccacca
    13261 ctacagctaa caagatacta gtatgttact taacaaacat gtatctctat atatgagatt
    13321 gttgttgtta ttgtgtttgt tctttttttc agggggtgag gtggtttgtt ttttgagaca
    13381 tgtttttgct gtgtaacctt agctgtcctg gaactcagtc tttagatcag gctggcctca
    13441 aactcacaga tctgcctgct tctgctggaa ttgaaattca ccaataccca gctaaagaaa
    13501 tatatcttat gtatacgaaa gtccaaatat cttgtcaagt gtggtggtgc acacctctaa
    13561 tcccagctct taggatgttg gaggaaggac aatcaggagt ttgagactag cctagactgc
    13621 tttgaaagct gctgtatcaa aaccaagcag ccatcttcaa acagaatcag aacggaggtc
    13681 tctgcaccac agtgaggctc tccagagtca gggagggacg atcttttctc ttctgtctct
    13741 gtctttctgg tgctggctgg actggggttc agttttcctg gtactctgtg cttccttttt
    13801 ccctaaagct cccagccctt ccatgttact gcctgctgcc ttgtgactgc cctccaagct
    13861 ggtaacagcc cacatttgac ttcccctttc ccctcagttg tctctgggca actgctgaga
    13921 gccacagctc gacactccgt ccccccccct cggtttctct tttaaactct gcttctcttc
    13981 ttaagaactt gagctttacc tgacttacaa gcacaagcct acaagacctg tagtccttga
    14041 tgccaaaccc
//
