# Supplementary material for: CRISPR-Cas9 enables conditional mutagenesis of challenging loci
Source: Sci Rep. 2016 Sep 1;6:32326. doi: 10.1038/srep32326 (PMC5007477; doi:10.1038/srep32326)
Supplement: Supplementary File 3 [file srep32326-s3.zip › gb/HEP01020_A03_vector.gb]

LOCUS       1014394#L1L2_Bact_P#pAYAC184        14221 bp    dna     circular UNK 
ACCESSION   unknown
SOURCE      Mus musculus
  ORGANISM  Mus musculus
            Eukaryota; Metazoa; Chordata; Craniata; Vertebrata; Euteleostomi;
            Mammalia; Eutheria; Euarchontoglires; Glires; Rodentia;
            Sciurognathi; Muroidea; Muridae; Murinae; Mus.
COMMENT     cassette: L1L2_Bact_P
COMMENT     design_id: 1014394
COMMENT     backbone: pAYAC184
COMMENT     transcript_id: ENSMUST00000095715
FEATURES             Location/Qualifiers
     source          1..4245
                     /mol_type="other DNA"
                     /dnas_title="pacyc184CleanwithGprimers"
                     /organism="Cloning vector pACYC184"
     gene            complement(1..4245)
                     /gene="cat"
     CDS             complement(1..4245)
                     /codon_start=1
                     /gene="cat"
                     /translation="MEKKITGYTTVDISQWHRKEHFEAFQSVAQCTYNQTVQLDITAF
                     LKTVKKNKHKFYPAFIHILARLMNAHPEFRMAMKDGELVIWDSVHPCYTVFHEQTETF
                     SSLWSEYHDDFRQFLHIYSQDVACYGENLAYFPKGFIENMFFVSANPWVSFTSFDLNV
                     ANMDNFFAPVFTMGKYYTQGDKVLMPLAIQVHHAVCDGFHVGRMLNELQQYCDEWQGG
                     A"
                     /product="chloramphenicol acetyltransferase"
                     /note="camR (confers resistance to chloramphenicol)"
                     /label="camR (confers resistance to chloramphenicol)"
     -10_signal      complement(286..291)
                     /note="cat promoter (counter-clockwise); CATATT"
                     /label="cat promoter (counter-clockwise); CATATT"
     -35_signal      complement(309..314)
                     /note="cat promoter (counter-clockwise); ACGTAA"
                     /label="cat promoter (counter-clockwise); ACGTAA"
     rep_origin      complement(848..1393)
                     /note="p15A origin of replication (clockwise) (RNAII -35
                     to RNA/DNA switch point)"
                     /label="p15A origin of replication (clockwise) (RNAII -35
     -35_signal      1505..1510
                     /note="tet promoter (clockwise); TTGACA"
                     /label="tet promoter (clockwise); TTGACA"
     -10_signal      1528..1533
                     /note="tet promoter (clockwise); TTTAAT; transcript start
                     1540"
                     /label="tet promoter (clockwise); TTTAAT; transcript start
     gene            1581..2771
                     /gene="tet"
     CDS             1581..2771
                     /codon_start=1
                     /gene="tet"
                     /translation="MKSNNALIVILGTVTLDAVGIGLVMPVLPGLLRDIVHSDSIASH
                     YGVLLALYALMQFLCAPVLGALSDRFGRRPVLLASLLGATIDYAIMATTPVLWILYAG
                     RIVAGITGATGAVAGAYIADITDGEDRARHFGLMSACFGVGMVAGPVAGGLLGAISLH
                     APFLAAAVLNGLNLLLGCFLMQESHKGERRPMPLRAFNPVSSFRWARGMTIVAALMTV
                     FFIMQLVGQVPAALWVIFGEDRFRWSATMIGLSLAVFGILHALAQAFVTGPATKRFGE
                     KQAIIAGMAADALGYVLLAFATRGWMAFPIMILLASGGIGMPALQAMLSRQVDDDHQG
                     QLQGSLAALTSLTSIIGPLIVTAIYAASASTWNGLAWIVGAALYLVCLPALRRGAWSR
                     ATST"
                     /product="tetracycline efflux protein, class C"
                     /note="tetR (confers resistance to tetracycline)"
                     /label="tetR (confers resistance to tetracycline)"
     misc_feature    complement(1473..1493)
                     /note="5' Gap primer"
                     /label="5' Gap primer"
     misc_feature    3805..3825
                     /note="3' Gap primer"
                     /label="3' Gap primer"
     misc_feature    1494..3804
                     /note="Not in Gap Backbone PCR"
                     /label="Not in Gap Backbone PCR"
     misc_feature    4246..5281
                     /note="5 arm"
                     /label="5 arm"
     misc_feature    5309..5333
                     /note="B1 Gateway"
                     /label="B1 Gateway"
     misc_feature    5346..5393
                     /note="Frt"
                     /label="Frt"
     intron          5394..6268
                     /note="mouse En2 intron"
                     /label="mouse En2 intron"
     misc_feature    6266..6268
                     /note="Splice Acceptor"
                     /label="Splice Acceptor"
     exon            6269..6441
                     /note="mouse En2 exon"
                     /label="mouse En2 exon"
     misc_feature    6453..7046
                     /note="ECMV IRES"
                     /label="ECMV IRES"
     gene            7047..10107
                     /gene="lacZ"
                     /note="lacZ"
                     /label="lacZ"
     misc_feature    10146..10389
                     /note="SV40 polyadenylation site"
                     /label="SV40 polyadenylation site"
     misc_feature    10393..10426
                     /note="loxP"
                     /label="loxP"
     promoter        10453..10972
                     /note="human beta actin promoter"
                     /label="human beta actin promoter"
     gene            10998..11792
                     /gene="NeoR"
                     /note="NeoR"
                     /label="NeoR"
     misc_feature    11992..12233
                     /note="SV40 polyadenylation site"
                     /label="SV40 polyadenylation site"
     misc_feature    12250..12297
                     /note="Frt"
                     /label="Frt"
     misc_feature    12304..12337
                     /note="loxP"
                     /label="loxP"
     misc_feature    6283..6360
                     /note="FCHK std_gpr"
                     /label="FCHK std_gpr"
     misc_feature    12353..12373
                     /note="B2 Gateway"
                     /label="B2 Gateway"
     misc_feature    5282..12403
                     /note="Synthetic Cassette"
                     /label="Synthetic Cassette"
     exon            12816..12940
                     /db_xref="ENSEMBL:ENSMUSE00000643786"
                     /type="targeted"
                     /rank="3"
                     /note="target exon 1 ENSMUSE00000643786"
     misc_feature    12404..13127
                     /note="Critical Region"
                     /label="Critical Region"
     misc_feature    13151..13184
                     /note="Downstream LoxP"
                     /label="Downstream LoxP"
     misc_feature    13128..13207
                     /note="synthetic loxP region"
                     /label="synthetic loxP region"
     misc_feature    13208..14221
                     /note="3 arm"
                     /label="3 arm"
ORIGIN      
        1 gaattccgga tgagcattca tcaggcgggc aagaatgtga ataaaggccg gataaaactt
       61 gtgcttattt ttctttacgg tctttaaaaa ggccgtaata tccagctgaa cggtctggtt
      121 ataggtacat tgagcaactg actgaaatgc ctcaaaatgt tctttacgat gccattggga
      181 tatatcaacg gtggtatatc cagtgatttt tttctccatt ttagcttcct tagctcctga
      241 aaatctcgat aactcaaaaa atacgcccgg tagtgatctt atttcattat ggtgaaagtt
      301 ggaacctctt acgtgccgat caacgtctca ttttcgccaa aagttggccc agggcttccc
      361 ggtatcaaca gggacaccag gatttattta ttctgcgaag tgatcttccg tcacaggtat
      421 ttattcggcg caaagtgcgt cgggtgatgc tgccaactta ctgatttagt gtatgatggt
      481 gtttttgagg tgctccagtg gcttctgttt ctatcagctg tccctcctgt tcagctactg
      541 acggggtggt gcgtaacggc aaaagcaccg ccggacatca gcgctagcgg agtgtatact
      601 ggcttactat gttggcactg atgagggtgt cagtgaagtg cttcatgtgg caggagaaaa
      661 aaggctgcac cggtgcgtca gcagaatatg tgatacagga tatattccgc ttcctcgctc
      721 actgactcgc tacgctcggt cgttcgactg cggcgagcgg aaatggctta cgaacggggc
      781 ggagatttcc tggaagatgc caggaagata cttaacaggg aagtgagagg gccgcggcaa
      841 agccgttttt ccataggctc cgcccccctg acaagcatca cgaaatctga cgctcaaatc
      901 agtggtggcg aaacccgaca ggactataaa gataccaggc gtttccccct ggcggctccc
      961 tcgtgcgctc tcctgttcct gcctttcggt ttaccggtgt cattccgctg ttatggccgc
     1021 gtttgtctca ttccacgcct gacactcagt tccgggtagg cagttcgctc caagctggac
     1081 tgtatgcacg aaccccccgt tcagtccgac cgctgcgcct tatccggtaa ctatcgtctt
     1141 gagtccaacc cggaaagaca tgcaaaagca ccactggcag cagccactgg taattgattt
     1201 agaggagtta gtcttgaagt catgcgccgg ttaaggctaa actgaaagga caagttttgg
     1261 tgactgcgct cctccaagcc agttacctcg gttcaaagag ttggtagctc agagaacctt
     1321 cgaaaaaccg ccctgcaagg cggttttttc gttttcagag caagagatta cgcgcagacc
     1381 aaaacgatct caagaagatc atcttattaa tcagataaaa tatttctaga tttcagtgca
     1441 atttatctct tcaaatgtag cacctgaagt cagccccata cgatataagt tgtaattctc
     1501 atgtttgaca gcttatcatc gataagcttt aatgcggtag tttatcacag ttaaattgct
     1561 aacgcagtca ggcaccgtgt atgaaatcta acaatgcgct catcgtcatc ctcggcaccg
     1621 tcaccctgga tgctgtaggc ataggcttgg ttatgccggt actgccgggc ctcttgcggg
     1681 atatcgtcca ttccgacagc atcgccagtc actatggcgt gctgctagcg ctatatgcgt
     1741 tgatgcaatt tctatgcgca cccgttctcg gagcactgtc cgaccgcttt ggccgccgcc
     1801 cagtcctgct cgcttcgcta cttggagcca ctatcgacta cgcgatcatg gcgaccacac
     1861 ccgtcctgtg gatcctctac gccggacgca tcgtggccgg catcaccggc gccacaggtg
     1921 cggttgctgg cgcctatatc gccgacatca ccgatgggga agatcgggct cgccacttcg
     1981 ggctcatgag cgcttgtttc ggcgtgggta tggtggcagg ccccgtggcc gggggactgt
     2041 tgggcgccat ctccttgcat gcaccattcc ttgcggcggc ggtgctcaac ggcctcaacc
     2101 tactactggg ctgcttccta atgcaggagt cgcataaggg agagcgtcga ccgatgccct
     2161 tgagagcctt caacccagtc agctccttcc ggtgggcgcg gggcatgact atcgtcgccg
     2221 cacttatgac tgtcttcttt atcatgcaac tcgtaggaca ggtgccggca gcgctctggg
     2281 tcattttcgg cgaggaccgc tttcgctgga gcgcgacgat gatcggcctg tcgcttgcgg
     2341 tattcggaat cttgcacgcc ctcgctcaag ccttcgtcac tggtcccgcc accaaacgtt
     2401 tcggcgagaa gcaggccatt atcgccggca tggcggccga cgcgctgggc tacgtcttgc
     2461 tggcgttcgc gacgcgaggc tggatggcct tccccattat gattcttctc gcttccggcg
     2521 gcatcgggat gcccgcgttg caggccatgc tgtccaggca ggtagatgac gaccatcagg
     2581 gacagcttca aggatcgctc gcggctctta ccagcctaac ttcgatcatt ggaccgctga
     2641 tcgtcacggc gatttatgcc gcctcggcga gcacatggaa cgggttggca tggattgtag
     2701 gcgccgccct ataccttgtc tgcctccccg cgttgcgtcg cggtgcatgg agccgggcca
     2761 cctcgacctg aatggaagcc ggcggcacct cgctaacgga ttcaccactc caagaattgg
     2821 agccaatcaa ttcttgcgga gaactgtgaa tgcgcaaacc aacccttggc agaacatatc
     2881 catcgcgtcc gccatctcca gcagccgcac gcggcgcatc tcgggcagcg ttgggtcctg
     2941 gccacgggtg cgcatgatcg tgctcctgtc gttgaggacc cggctaggct ggcggggttg
     3001 ccttactggt tagcagaatg aatcaccgat acgcgagcga acgtgaagcg actgctgctg
     3061 caaaacgtct gcgacctgag caacaacatg aatggtcttc ggtttccgtg tttcgtaaag
     3121 tctggaaacg cggaagtccc ctacgtgctg ctgaagttgc ccgcaacaga gagtggaacc
     3181 aaccggtgat accacgatac tatgactgag agtcaacgcc atgagcggcc tcatttctta
     3241 ttctgagtta caacagtccg caccgctgtc cggtagctcc ttccggtggg cgcggggcat
     3301 gactatcgtc gccgcactta tgactgtctt ctttatcatg caactcgtag gacaggtgcc
     3361 ggcagcgccc aacagtcccc cggccacggg gcctgccacc atacccacgc cgaaacaagc
     3421 gccctgcacc attatgttcc ggatctgcat cgcaggatgc tgctggctac cctgtggaac
     3481 acctacatct gtattaacga agcgctaacc gtttttatca ggctctggga ggcagaataa
     3541 atgatcatat cgtcaattat tacctccacg gggagagcct gagcaaactg gcctcaggca
     3601 tttgagaagc acacggtcac actgcttccg gtagtcaata aaccggtaaa ccagcaatag
     3661 acataagcgg ctatttaacg accctgccct gaaccgacga ccgggtcgaa tttgctttcg
     3721 aatttctgcc attcatccgc ttattatcac ttattcaggc gtagcaccag gcgtttaagg
     3781 gcaccaataa ctgccttaaa aaaattacgc cccgccctgc cactcatcgc agtactgttg
     3841 taattcatta agcattctgc cgacatggaa gccatcacag acggcatgat gaacctgaat
     3901 cgccagcggc atcagcacct tgtcgccttg cgtataatat ttgcccatgg tgaaaacggg
     3961 ggcgaagaag ttgtccatat tggccacgtt taaatcaaaa ctggtgaaac tcacccaggg
     4021 attggctgag acgaaaaaca tattctcaat aaacccttta gggaaatagg ccaggttttc
     4081 accgtaacac gccacatctt gcgaatatat gtgtagaaac tgccggaaat cgtcgtggta
     4141 ttcactccag agcgatgaaa acgtttcagt ttgctcatgg aaaacggtgt aacaagggtg
     4201 aacactatcc catatcacca gctcaccgtc tttcattgcc atacgtccct tgctttgccg
     4261 taagcttcag ttaagtaaac aatcataact ggagaaatat ttttatataa tgttgctttt
     4321 gataccccaa attatacctt catatgggtg tacaccatca tacaggcaat tcaccagtat
     4381 ggttgtaatc ccagtgaata tgaggctgag gcaaaaagct ttgaagttaa ggggagcctg
     4441 gtctacaaag ggagacactg tctcagaaaa ctgcaaattc tagggctagg ggtgtaaccc
     4501 agctgacagt gctatctgca gttcctgctc ggagagcctg cagaatggaa tacaatgaga
     4561 taacaatgag aaccaaagaa actcgtgtgt gtgtgtgtgt gtgtgtgtgt gtgtgtgttg
     4621 tgtgctgagc tgtgtgtgtg tggtaagtat atgtgtgtat atatgctgtg ttttataggt
     4681 gtgtgtgtgt gtgctgtgta tgtatgtgtc tctgtgtatg ctaagctgtg tatgtggtga
     4741 gtatatgtgt atatgtatgt tgtactttat gtgtgtgtgc tatgttgtat gtgtgtatgt
     4801 gtggtatgta tgtgtatgta tgctgtgttt tatgtgtgtt ttgtgtgtgt ggtatgtatg
     4861 tatgtgtctc tgtgtgtgtg ttgtgtgcga tgctgtgtgt gtatatatgt ggtatgtata
     4921 ttgtgcatgt atgttgcgtt ttacgtgtgt gtgtgtatgt tgtataggat gtatatgtgg
     4981 gagatgtatg tgctgcattt tgtatatgtg ttgggtgtac tgtgttgtat gtatgtatgt
     5041 atgtatgtgt gtatgtatgt atgctgtgtt gtatgtatgt agtatgtgta tgtgtatgtg
     5101 ggatgttatg tgggggatgt gtatgtatgt gtgtgctaca ttttgtatgt gtgtttgctg
     5161 tattatgttg tatgtatgtg tgtgtatgct gtgttgtgtg tatgtggtgt gtgtgtcttg
     5221 tttgtgtgtg ttgtatggga gggtgttgtg tggtgtgtgt ggtttgtagt tttctataaa
     5281 caaggcgcat aacgatacca cgatatcaac aagtttgtac aaaaaagcag gctggcgccg
     5341 gaaccgaagt tcctattccg aagttcctat tctctagaaa gtataggaac ttcgaaccct
     5401 ttcccacacc accctccaca cttgccccaa acactgccaa ctatgtagga ggaaggggtt
     5461 gggactaaca gaagaacccg ttgtggggaa gctgttggga gggtcacttt atgttcttgc
     5521 ccaaggtcag ttgggtggcc tgcttctgat gaggtggtcc caaggtctgg ggtagaaggt
     5581 gagagggaca ggccaccaag gtcagccccc cccccctatc ccataggagc caggtccctc
     5641 tcctggacag gaagactgaa ggggagatgc cagagactca gtgaagcctg gggtacccta
     5701 ttggagtcct tcaaggaaac aaacttggcc tcaccaggcc tcagccttgg ctcctcctgg
     5761 gaactctact gcccttggga tccccttgta gttgtgggtt acataggaag ggggacggga
     5821 ttccccttga ctggctagcc tactcttttc ttcagtcttc tccatctcct ctcacctgtc
     5881 tctcgaccct ttccctagga tagacttgga aaaagataag gggagaaaac aaatgcaaac
     5941 gaggccagaa agattttggc tgggcattcc ttccgctagc ttttattggg atcccctagt
     6001 ttgtgatagg ccttttagct acatctgcca atccatctca ttttcacaca cacacacacc
     6061 actttccttc tggtcagtgg gcacatgtcc agcctcaagt ttatatcacc acccccaatg
     6121 cccaacactt gtatggcctt gggcgggtca tccccccccc cacccccagt atctgcaacc
     6181 tcaagctagc ttgggtgcgt tggttgtgga taagtagcta gactccagca accagtaacc
     6241 tctgcccttt ctcctccatg acaaccaggt cccaggtccc gaaaaccaaa gaagaagaac
     6301 cctaacaaag aggacaagcg gcctcgcaca gccttcactg ctgagcagct ccagaggctc
     6361 aaggctgagt ttcagaccaa caggtacctg acagagcagc ggcgccagag tctggcacag
     6421 gagctcggta cccggaagat ctggactcta gagaattccg cccctctccc tccccccccc
     6481 ctaacgttac tggccgaagc cgcttggaat aaggccggtg tgcgtttgtc tatatgttat
     6541 tttccaccat attgccgtct tttggcaatg tgagggcccg gaaacctggc cctgtcttct
     6601 tgacgagcat tcctaggggt ctttcccctc tcgccaaagg aatgcaaggt ctgttgaatg
     6661 tcgtgaagga agcagttcct ctggaagctt cttgaagaca aacaacgtct gtagcgaccc
     6721 tttgcaggca gcggaacccc ccacctggcg acaggtgcct ctgcggccaa aagccacgtg
     6781 tataagatac acctgcaaag gcggcacaac cccagtgcca cgttgtgagt tggatagttg
     6841 tggaaagagt caaatggctc tcctcaagcg tattcaacaa ggggctgaag gatgcccaga
     6901 aggtacccca ttgtatggga tctgatctgg ggcctcggtg cacatgcttt acatgtgttt
     6961 agtcgaggtt aaaaaacgtc taggcccccc gaaccacggg gacgtggttt tcctttgaaa
     7021 aacacgatga taagcttgcc acaaccatgg aagatcccgt cgttttacaa cgtcgtgact
     7081 gggaaaaccc tggcgttacc caacttaatc gccttgcagc acatccccct ttcgccagct
     7141 ggcgtaatag cgaagaggcc cgcaccgatc gcccttccca acagttgcgc agcctgaatg
     7201 gcgaatggcg ctttgcctgg tttccggcac cagaagcggt gccggaaagc tggctggagt
     7261 gcgatcttcc tgaggccgat actgtcgtcg tcccctcaaa ctggcagatg cacggttacg
     7321 atgcgcccat ctacaccaac gtgacctatc ccattacggt caatccgccg tttgttccca
     7381 cggagaatcc gacgggttgt tactcgctca catttaatgt tgatgaaagc tggctacagg
     7441 aaggccagac gcgaattatt tttgatggcg ttaactcggc gtttcatctg tggtgcaacg
     7501 ggcgctgggt cggttacggc caggacagtc gtttgccgtc tgaatttgac ctgagcgcat
     7561 ttttacgcgc cggagaaaac cgcctcgcgg tgatggtgct gcgctggagt gacggcagtt
     7621 atctggaaga tcaggatatg tggcggatga gcggcatttt ccgtgacgtc tcgttgctgc
     7681 ataaaccgac tacacaaatc agcgatttcc atgttgccac tcgctttaat gatgatttca
     7741 gccgcgctgt actggaggct gaagttcaga tgtgcggcga gttgcgtgac tacctacggg
     7801 taacagtttc tttatggcag ggtgaaacgc aggtcgccag cggcaccgcg cctttcggcg
     7861 gtgaaattat cgatgagcgt ggtggttatg ccgatcgcgt cacactacgt ctgaacgtcg
     7921 aaaacccgaa actgtggagc gccgaaatcc cgaatctcta tcgtgcggtg gttgaactgc
     7981 acaccgccga cggcacgctg attgaagcag aagcctgcga tgtcggtttc cgcgaggtgc
     8041 ggattgaaaa tggtctgctg ctgctgaacg gcaagccgtt gctgattcga ggcgttaacc
     8101 gtcacgagca tcatcctctg catggtcagg tcatggatga gcagacgatg gtgcaggata
     8161 tcctgctgat gaagcagaac aactttaacg ccgtgcgctg ttcgcattat ccgaaccatc
     8221 cgctgtggta cacgctgtgc gaccgctacg gcctgtatgt ggtggatgaa gccaatattg
     8281 aaacccacgg catggtgcca atgaatcgtc tgaccgatga tccgcgctgg ctaccggcga
     8341 tgagcgaacg cgtaacgcga atggtgcagc gcgatcgtaa tcacccgagt gtgatcatct
     8401 ggtcgctggg gaatgaatca ggccacggcg ctaatcacga cgcgctgtat cgctggatca
     8461 aatctgtcga tccttcccgc ccggtgcagt atgaaggcgg cggagccgac accacggcca
     8521 ccgatattat ttgcccgatg tacgcgcgcg tggatgaaga ccagcccttc ccggctgtgc
     8581 cgaaatggtc catcaaaaaa tggctttcgc tacctggaga gacgcgcccg ctgatccttt
     8641 gcgaatacgc ccacgcgatg ggtaacagtc ttggcggttt cgctaaatac tggcaggcgt
     8701 ttcgtcagta tccccgttta cagggcggct tcgtctggga ctgggtggat cagtcgctga
     8761 ttaaatatga tgaaaacggc aacccgtggt cggcttacgg cggtgatttt ggcgatacgc
     8821 cgaacgatcg ccagttctgt atgaacggtc tggtctttgc cgaccgcacg ccgcatccag
     8881 cgctgacgga agcaaaacac cagcagcagt ttttccagtt ccgtttatcc gggcaaacca
     8941 tcgaagtgac cagcgaatac ctgttccgtc atagcgataa cgagctcctg cactggatgg
     9001 tggcgctgga tggtaagccg ctggcaagcg gtgaagtgcc tctggatgtc gctccacaag
     9061 gtaaacagtt gattgaactg cctgaactac cgcagccgga gagcgccggg caactctggc
     9121 tcacagtacg cgtagtgcaa ccgaacgcga ccgcatggtc agaagccggg cacatcagcg
     9181 cctggcagca gtggcgtctg gcggaaaacc tcagtgtgac gctccccgcc gcgtcccacg
     9241 ccatcccgca tctgaccacc agcgaaatgg atttttgcat cgagctgggt aataagcgtt
     9301 ggcaatttaa ccgccagtca ggctttcttt cacagatgtg gattggcgat aaaaaacaac
     9361 tgctgacgcc gctgcgcgat cagttcaccc gtgcaccgct ggataacgac attggcgtaa
     9421 gtgaagcgac ccgcattgac cctaacgcct gggtcgaacg ctggaaggcg gcgggccatt
     9481 accaggccga agcagcgttg ttgcagtgca cggcagatac acttgctgat gcggtgctga
     9541 ttacgaccgc tcacgcgtgg cagcatcagg ggaaaacctt atttatcagc cggaaaacct
     9601 accggattga tggtagtggt caaatggcga ttaccgttga tgttgaagtg gcgagcgata
     9661 caccgcatcc ggcgcggatt ggcctgaact gccagctggc gcaggtagca gagcgggtaa
     9721 actggctcgg attagggccg caagaaaact atcccgaccg ccttactgcc gcctgttttg
     9781 accgctggga tctgccattg tcagacatgt ataccccgta cgtcttcccg agcgaaaacg
     9841 gtctgcgctg cgggacgcgc gaattgaatt atggcccaca ccagtggcgc ggcgacttcc
     9901 agttcaacat cagccgctac agtcaacagc aactgatgga aaccagccat cgccatctgc
     9961 tgcacgcgga agaaggcaca tggctgaata tcgacggttt ccatatgggg attggtggcg
    10021 acgactcctg gagcccgtca gtatcggcgg aattccagct gagcgccggt cgctaccatt
    10081 accagttggt ctggtgtcaa aaataataat aaccgggcag gggggatcta agctctagat
    10141 aagtaatgat cataatcagc catatcacat ctgtagaggt tttacttgct ttaaaaaacc
    10201 tcccacacct ccccctgaac ctgaaacata aaatgaatgc aattgttgtt gttaacttgt
    10261 ttattgcagc ttataatggt tacaaataaa gcaatagcat cacaaatttc acaaataaag
    10321 catttttttc actgcattct agttgtggtt tgtccaaact catcaatgta tcttatcatg
    10381 tctggatccg gaataacttc gtatagcata cattatacga agttatgttt aaacggcgcg
    10441 ccccggaatt cgccttctgc aggagcgtac agaacccagg gccctggcac ccgtgcagac
    10501 cctggcccac cccacctggg cgctcagtgc ccaagagatg tccacaccta ggatgtcccg
    10561 cggtgggtgg ggggcccgag agacgggcag gccgggggca ggcctggcca tgcggggccg
    10621 aaccgggcac tgcccagcgt gggcgcgggg gccacggcgc gcgcccccag cccccgggcc
    10681 cagcacccca aggcggccaa cgccaaaact ctccctcctc ctcttcctca atctcgctct
    10741 cgctcttttt ttttttcgca aaaggagggg agagggggta aaaaaatgct gcactgtgcg
    10801 gcgaagccgg tgagtgagcg gcgcggggcc aatcagcgtg cgccgttccg aaagttgcct
    10861 tttatggctc gagcggccgc ggcggcgccc tataaaaccc agcggcgcga cgcgccacca
    10921 ccgccgagac cgcgtccgcc ccgcgagcac agagcctcgc ctttgccgat cctctagagt
    10981 cgagatccgc cgccaccatg attgaacaag atggattgca cgcaggttct ccggccgctt
    11041 gggtggagag gctattcggc tatgactggg cacaacagac aatcggctgc tctgatgccg
    11101 ccgtgttccg gctgtcagcg caggggcgcc cggttctttt tgtcaagacc gacctgtccg
    11161 gtgccctgaa tgaactgcag gacgaggcag cgcggctatc gtggctggcc acgacgggcg
    11221 ttccttgcgc agctgtgctc gacgttgtca ctgaagcggg aagggactgg ctgctattgg
    11281 gcgaagtgcc ggggcaggat ctcctgtcat ctcaccttgc tcctgccgag aaagtatcca
    11341 tcatggctga tgcaatgcgg cggctgcata cgcttgatcc ggctacctgc ccattcgacc
    11401 accaagcgaa acatcgcatc gagcgagcac gtactcggat ggaagccggt cttgtcgatc
    11461 aggatgatct ggacgaagag catcaggggc tcgcgccagc cgaactgttc gccaggctca
    11521 aggcgcgcat gcccgacggc gaggatctcg tcgtgaccca tggcgatgcc tgcttgccga
    11581 atatcatggt ggaaaatggc cgcttttctg gattcatcga ctgtggccgg ctgggtgtgg
    11641 cggaccgcta tcaggacata gcgttggcta cccgtgatat tgctgaagag cttggcggcg
    11701 aatgggctga ccgcttcctc gtgctttacg gtatcgccgc tcccgattcg cagcgcatcg
    11761 ccttctatcg ccttcttgac gagttcttct gagcgggact ctggggttcg aaatgaccga
    11821 ccaagcgacg cccaacctgc catcacgaga tttcgattcc accgccgcct tctatgaaag
    11881 gttgggcttc ggaatcgttt tccgggacgc cggctggatg atcctccagc gcggggatct
    11941 catgctggag ttcttcgccc accccccgga tctaagctct agataagtaa tgatcataat
    12001 cagccatatc acatctgtag aggttttact tgctttaaaa aacctcccac acctccccct
    12061 gaacctgaaa cataaaatga atgcaattgt tgttgttaac ttgtttattg cagcttataa
    12121 tggttacaaa taaagcaata gcatcacaaa tttcacaaat aaagcatttt tttcactgca
    12181 ttctagttgt ggtttgtcca aactcatcaa tgtatcttat catgtctgga tccgggggta
    12241 ccgcgtcgag aagttcctat tccgaagttc ctattctcta gaaagtatag gaacttcgtc
    12301 gagataactt cgtatagcat acattatacg aagttatgtc gagatatcta gacccagctt
    12361 tcttgtacaa agtggttgat atctctatag tcgcagtagg cgggaagcca accctgtcta
    12421 taaaccttat tcacattcct ttagtcccag caatcaggag gcagaggcag gtgaatttct
    12481 gtgagttcaa agtcacacac atacatacac atccctcaca taacatagcc tggtctacac
    12541 agccagtttc aggacagaca gaactacata gtgagaccct gtcttggaaa acaaacaaac
    12601 aaacaaacaa acaaacaaac aaacacattg tttctataga aatagcaaaa catgtctttt
    12661 ggtttgagat gattttagta ataaactcca atgaaaatgt ggtattcagc tgaagtgttt
    12721 ctaggacatg tttgatttct agacagagga ggattatagt acgctgtttg ctgaatctgc
    12781 tgtgagtctc taatacgctg gcggtttctc cacaggatgt accctttatg tggtctgggc
    12841 cactctctac cgctgtgcct tggatgtgat gatctggaac tcggtgttct tgggtatcaa
    12901 tattttgcat ctttcatatc ttttgtacaa gaaaagaccg gtaattacta aattttttta
    12961 aattagaaag tgactttaaa tatgaaagct ttttaaaatt acttcattca gacttgcatg
    13021 tgagcacctg acagccttgg tccctcttga ctcctcggaa tattgagctt tctgggtaaa
    13081 tgcctgagag aaaaaacatt tgaaatctgt gaaattcatc taacaaagag atggcgcaac
    13141 gcaattaatg ataacttcgt atagcataca ttatacgaag ttatggtctg agctcgccat
    13201 cagttcagtc tggtgatact cagatatcac ttgggaatat ctttgcttaa ttataaaatt
    13261 actgataggc agcttccatt tcatactaat gatttgcaaa tggctcattc tcttttctta
    13321 atataatggt tattatcttt cttgagccta acctacttac atgaagaaat cagtactttt
    13381 ggtggctttt atcagaatgt ccatacttaa ctatttattt gggaccctgg cctctctgac
    13441 tatattttct tagtaacaga gtgagtctga gtgtagcagc ccacccccat gatcccagta
    13501 ctccctgggg caggtggagg tcaaggccag cctagtgagt ttgaagtcag cttggagctg
    13561 tgatggggtc catttttaaa ttaaaaagaa aggaagggag gaagggaggg agggagggag
    13621 ggagggaggg agggagggaa aaaggaagga aggaaaaaag gaagggaaga aggaaggaag
    13681 gaaggaagag agaaagaaag aaggaaaaga aaatgacaat gaaaacacaa acaaacaaac
    13741 aaacaagcaa aataccaaac ctacaacaac ataactcccc aaagcataaa cctagaaata
    13801 aagtaggaag cagctgggtt cctagaaatt gagccatccg cgctcgccga ctgtcctaag
    13861 cacaagcatt cggtgaccta agacagtaat actcttccta gctctgtgtt taatgtagga
    13921 aactattaga aactagggat ttcacacaga aacacagatg ctatgcatgg tggacacccc
    13981 actattgcat agcctctcac acagcagctc agttgggctg ctttcccgta tgggtcaggg
    14041 tttttttctg ggttaggctg tgtaacagat aagtgtaaca gatgtaaaga tagccatgat
    14101 gccaggactt ctcaccctac ttatctgtgg actggcatca ctggttctag cccaccatct
    14161 tactcatttc agggtctctg cattctcaca gcagaggggg cgttacaggg gtcagaaaaa
    14221 c
//
