# Supplementary material for: CRISPR-Cas9 enables conditional mutagenesis of challenging loci
Source: Sci Rep. 2016 Sep 1;6:32326. doi: 10.1038/srep32326 (PMC5007477; doi:10.1038/srep32326)
Supplement: Supplementary File 3 [file srep32326-s3.zip › gb/HEP01020_A04_vector.gb]

LOCUS       1014682#L1L2_Bact_P#pAYAC184        14778 bp    dna     circular UNK 
ACCESSION   unknown
SOURCE      Mus musculus
  ORGANISM  Mus musculus
            Eukaryota; Metazoa; Chordata; Craniata; Vertebrata; Euteleostomi;
            Mammalia; Eutheria; Euarchontoglires; Glires; Rodentia;
            Sciurognathi; Muroidea; Muridae; Murinae; Mus.
COMMENT     cassette: L1L2_Bact_P
COMMENT     design_id: 1014682
COMMENT     backbone: pAYAC184
COMMENT     transcript_id: ENSMUST00000088174
FEATURES             Location/Qualifiers
     source          1..4245
                     /mol_type="other DNA"
                     /dnas_title="pacyc184CleanwithGprimers"
                     /organism="Cloning vector pACYC184"
     gene            complement(1..4245)
                     /gene="cat"
     CDS             complement(1..4245)
                     /codon_start=1
                     /gene="cat"
                     /translation="MEKKITGYTTVDISQWHRKEHFEAFQSVAQCTYNQTVQLDITAF
                     LKTVKKNKHKFYPAFIHILARLMNAHPEFRMAMKDGELVIWDSVHPCYTVFHEQTETF
                     SSLWSEYHDDFRQFLHIYSQDVACYGENLAYFPKGFIENMFFVSANPWVSFTSFDLNV
                     ANMDNFFAPVFTMGKYYTQGDKVLMPLAIQVHHAVCDGFHVGRMLNELQQYCDEWQGG
                     A"
                     /product="chloramphenicol acetyltransferase"
                     /note="camR (confers resistance to chloramphenicol)"
                     /label="camR (confers resistance to chloramphenicol)"
     -10_signal      complement(286..291)
                     /note="cat promoter (counter-clockwise); CATATT"
                     /label="cat promoter (counter-clockwise); CATATT"
     -35_signal      complement(309..314)
                     /note="cat promoter (counter-clockwise); ACGTAA"
                     /label="cat promoter (counter-clockwise); ACGTAA"
     rep_origin      complement(848..1393)
                     /note="p15A origin of replication (clockwise) (RNAII -35
                     to RNA/DNA switch point)"
                     /label="p15A origin of replication (clockwise) (RNAII -35
     -35_signal      1505..1510
                     /note="tet promoter (clockwise); TTGACA"
                     /label="tet promoter (clockwise); TTGACA"
     -10_signal      1528..1533
                     /note="tet promoter (clockwise); TTTAAT; transcript start
                     1540"
                     /label="tet promoter (clockwise); TTTAAT; transcript start
     gene            1581..2771
                     /gene="tet"
     CDS             1581..2771
                     /codon_start=1
                     /gene="tet"
                     /translation="MKSNNALIVILGTVTLDAVGIGLVMPVLPGLLRDIVHSDSIASH
                     YGVLLALYALMQFLCAPVLGALSDRFGRRPVLLASLLGATIDYAIMATTPVLWILYAG
                     RIVAGITGATGAVAGAYIADITDGEDRARHFGLMSACFGVGMVAGPVAGGLLGAISLH
                     APFLAAAVLNGLNLLLGCFLMQESHKGERRPMPLRAFNPVSSFRWARGMTIVAALMTV
                     FFIMQLVGQVPAALWVIFGEDRFRWSATMIGLSLAVFGILHALAQAFVTGPATKRFGE
                     KQAIIAGMAADALGYVLLAFATRGWMAFPIMILLASGGIGMPALQAMLSRQVDDDHQG
                     QLQGSLAALTSLTSIIGPLIVTAIYAASASTWNGLAWIVGAALYLVCLPALRRGAWSR
                     ATST"
                     /product="tetracycline efflux protein, class C"
                     /note="tetR (confers resistance to tetracycline)"
                     /label="tetR (confers resistance to tetracycline)"
     misc_feature    complement(1473..1493)
                     /note="5' Gap primer"
                     /label="5' Gap primer"
     misc_feature    3805..3825
                     /note="3' Gap primer"
                     /label="3' Gap primer"
     misc_feature    1494..3804
                     /note="Not in Gap Backbone PCR"
                     /label="Not in Gap Backbone PCR"
     misc_feature    4246..5277
                     /note="5 arm"
                     /label="5 arm"
     misc_feature    5305..5329
                     /note="B1 Gateway"
                     /label="B1 Gateway"
     misc_feature    5342..5389
                     /note="Frt"
                     /label="Frt"
     intron          5390..6264
                     /note="mouse En2 intron"
                     /label="mouse En2 intron"
     misc_feature    6262..6264
                     /note="Splice Acceptor"
                     /label="Splice Acceptor"
     exon            6265..6437
                     /note="mouse En2 exon"
                     /label="mouse En2 exon"
     misc_feature    6449..7042
                     /note="ECMV IRES"
                     /label="ECMV IRES"
     gene            7043..10103
                     /gene="lacZ"
                     /note="lacZ"
                     /label="lacZ"
     misc_feature    10142..10385
                     /note="SV40 polyadenylation site"
                     /label="SV40 polyadenylation site"
     misc_feature    10389..10422
                     /note="loxP"
                     /label="loxP"
     promoter        10449..10968
                     /note="human beta actin promoter"
                     /label="human beta actin promoter"
     gene            10994..11788
                     /gene="NeoR"
                     /note="NeoR"
                     /label="NeoR"
     misc_feature    11988..12229
                     /note="SV40 polyadenylation site"
                     /label="SV40 polyadenylation site"
     misc_feature    12246..12293
                     /note="Frt"
                     /label="Frt"
     misc_feature    12300..12333
                     /note="loxP"
                     /label="loxP"
     misc_feature    6279..6356
                     /note="FCHK std_gpr"
                     /label="FCHK std_gpr"
     misc_feature    12349..12369
                     /note="B2 Gateway"
                     /label="B2 Gateway"
     misc_feature    5278..12399
                     /note="Synthetic Cassette"
                     /label="Synthetic Cassette"
     exon            12763..13566
                     /db_xref="ENSEMBL:ENSMUSE00000550593"
                     /type="targeted"
                     /rank="2"
                     /note="target exon 1 ENSMUSE00000550593 5' fragment"
     misc_feature    12400..13566
                     /note="Critical Region"
                     /label="Critical Region"
     misc_feature    13590..13623
                     /note="Downstream LoxP"
                     /label="Downstream LoxP"
     misc_feature    13567..13646
                     /note="synthetic loxP region"
                     /label="synthetic loxP region"
     exon            13647..14778
                     /db_xref="ENSEMBL:ENSMUSE00000550593"
                     /rank="2"
                     /note="ENSMUSE00000550593 central fragment"
                     /label="ENSMUSE00000550593 central fragment"
     misc_feature    13647..14778
                     /note="3 arm"
                     /label="3 arm"
ORIGIN      
        1 gaattccgga tgagcattca tcaggcgggc aagaatgtga ataaaggccg gataaaactt
       61 gtgcttattt ttctttacgg tctttaaaaa ggccgtaata tccagctgaa cggtctggtt
      121 ataggtacat tgagcaactg actgaaatgc ctcaaaatgt tctttacgat gccattggga
      181 tatatcaacg gtggtatatc cagtgatttt tttctccatt ttagcttcct tagctcctga
      241 aaatctcgat aactcaaaaa atacgcccgg tagtgatctt atttcattat ggtgaaagtt
      301 ggaacctctt acgtgccgat caacgtctca ttttcgccaa aagttggccc agggcttccc
      361 ggtatcaaca gggacaccag gatttattta ttctgcgaag tgatcttccg tcacaggtat
      421 ttattcggcg caaagtgcgt cgggtgatgc tgccaactta ctgatttagt gtatgatggt
      481 gtttttgagg tgctccagtg gcttctgttt ctatcagctg tccctcctgt tcagctactg
      541 acggggtggt gcgtaacggc aaaagcaccg ccggacatca gcgctagcgg agtgtatact
      601 ggcttactat gttggcactg atgagggtgt cagtgaagtg cttcatgtgg caggagaaaa
      661 aaggctgcac cggtgcgtca gcagaatatg tgatacagga tatattccgc ttcctcgctc
      721 actgactcgc tacgctcggt cgttcgactg cggcgagcgg aaatggctta cgaacggggc
      781 ggagatttcc tggaagatgc caggaagata cttaacaggg aagtgagagg gccgcggcaa
      841 agccgttttt ccataggctc cgcccccctg acaagcatca cgaaatctga cgctcaaatc
      901 agtggtggcg aaacccgaca ggactataaa gataccaggc gtttccccct ggcggctccc
      961 tcgtgcgctc tcctgttcct gcctttcggt ttaccggtgt cattccgctg ttatggccgc
     1021 gtttgtctca ttccacgcct gacactcagt tccgggtagg cagttcgctc caagctggac
     1081 tgtatgcacg aaccccccgt tcagtccgac cgctgcgcct tatccggtaa ctatcgtctt
     1141 gagtccaacc cggaaagaca tgcaaaagca ccactggcag cagccactgg taattgattt
     1201 agaggagtta gtcttgaagt catgcgccgg ttaaggctaa actgaaagga caagttttgg
     1261 tgactgcgct cctccaagcc agttacctcg gttcaaagag ttggtagctc agagaacctt
     1321 cgaaaaaccg ccctgcaagg cggttttttc gttttcagag caagagatta cgcgcagacc
     1381 aaaacgatct caagaagatc atcttattaa tcagataaaa tatttctaga tttcagtgca
     1441 atttatctct tcaaatgtag cacctgaagt cagccccata cgatataagt tgtaattctc
     1501 atgtttgaca gcttatcatc gataagcttt aatgcggtag tttatcacag ttaaattgct
     1561 aacgcagtca ggcaccgtgt atgaaatcta acaatgcgct catcgtcatc ctcggcaccg
     1621 tcaccctgga tgctgtaggc ataggcttgg ttatgccggt actgccgggc ctcttgcggg
     1681 atatcgtcca ttccgacagc atcgccagtc actatggcgt gctgctagcg ctatatgcgt
     1741 tgatgcaatt tctatgcgca cccgttctcg gagcactgtc cgaccgcttt ggccgccgcc
     1801 cagtcctgct cgcttcgcta cttggagcca ctatcgacta cgcgatcatg gcgaccacac
     1861 ccgtcctgtg gatcctctac gccggacgca tcgtggccgg catcaccggc gccacaggtg
     1921 cggttgctgg cgcctatatc gccgacatca ccgatgggga agatcgggct cgccacttcg
     1981 ggctcatgag cgcttgtttc ggcgtgggta tggtggcagg ccccgtggcc gggggactgt
     2041 tgggcgccat ctccttgcat gcaccattcc ttgcggcggc ggtgctcaac ggcctcaacc
     2101 tactactggg ctgcttccta atgcaggagt cgcataaggg agagcgtcga ccgatgccct
     2161 tgagagcctt caacccagtc agctccttcc ggtgggcgcg gggcatgact atcgtcgccg
     2221 cacttatgac tgtcttcttt atcatgcaac tcgtaggaca ggtgccggca gcgctctggg
     2281 tcattttcgg cgaggaccgc tttcgctgga gcgcgacgat gatcggcctg tcgcttgcgg
     2341 tattcggaat cttgcacgcc ctcgctcaag ccttcgtcac tggtcccgcc accaaacgtt
     2401 tcggcgagaa gcaggccatt atcgccggca tggcggccga cgcgctgggc tacgtcttgc
     2461 tggcgttcgc gacgcgaggc tggatggcct tccccattat gattcttctc gcttccggcg
     2521 gcatcgggat gcccgcgttg caggccatgc tgtccaggca ggtagatgac gaccatcagg
     2581 gacagcttca aggatcgctc gcggctctta ccagcctaac ttcgatcatt ggaccgctga
     2641 tcgtcacggc gatttatgcc gcctcggcga gcacatggaa cgggttggca tggattgtag
     2701 gcgccgccct ataccttgtc tgcctccccg cgttgcgtcg cggtgcatgg agccgggcca
     2761 cctcgacctg aatggaagcc ggcggcacct cgctaacgga ttcaccactc caagaattgg
     2821 agccaatcaa ttcttgcgga gaactgtgaa tgcgcaaacc aacccttggc agaacatatc
     2881 catcgcgtcc gccatctcca gcagccgcac gcggcgcatc tcgggcagcg ttgggtcctg
     2941 gccacgggtg cgcatgatcg tgctcctgtc gttgaggacc cggctaggct ggcggggttg
     3001 ccttactggt tagcagaatg aatcaccgat acgcgagcga acgtgaagcg actgctgctg
     3061 caaaacgtct gcgacctgag caacaacatg aatggtcttc ggtttccgtg tttcgtaaag
     3121 tctggaaacg cggaagtccc ctacgtgctg ctgaagttgc ccgcaacaga gagtggaacc
     3181 aaccggtgat accacgatac tatgactgag agtcaacgcc atgagcggcc tcatttctta
     3241 ttctgagtta caacagtccg caccgctgtc cggtagctcc ttccggtggg cgcggggcat
     3301 gactatcgtc gccgcactta tgactgtctt ctttatcatg caactcgtag gacaggtgcc
     3361 ggcagcgccc aacagtcccc cggccacggg gcctgccacc atacccacgc cgaaacaagc
     3421 gccctgcacc attatgttcc ggatctgcat cgcaggatgc tgctggctac cctgtggaac
     3481 acctacatct gtattaacga agcgctaacc gtttttatca ggctctggga ggcagaataa
     3541 atgatcatat cgtcaattat tacctccacg gggagagcct gagcaaactg gcctcaggca
     3601 tttgagaagc acacggtcac actgcttccg gtagtcaata aaccggtaaa ccagcaatag
     3661 acataagcgg ctatttaacg accctgccct gaaccgacga ccgggtcgaa tttgctttcg
     3721 aatttctgcc attcatccgc ttattatcac ttattcaggc gtagcaccag gcgtttaagg
     3781 gcaccaataa ctgccttaaa aaaattacgc cccgccctgc cactcatcgc agtactgttg
     3841 taattcatta agcattctgc cgacatggaa gccatcacag acggcatgat gaacctgaat
     3901 cgccagcggc atcagcacct tgtcgccttg cgtataatat ttgcccatgg tgaaaacggg
     3961 ggcgaagaag ttgtccatat tggccacgtt taaatcaaaa ctggtgaaac tcacccaggg
     4021 attggctgag acgaaaaaca tattctcaat aaacccttta gggaaatagg ccaggttttc
     4081 accgtaacac gccacatctt gcgaatatat gtgtagaaac tgccggaaat cgtcgtggta
     4141 ttcactccag agcgatgaaa acgtttcagt ttgctcatgg aaaacggtgt aacaagggtg
     4201 aacactatcc catatcacca gctcaccgtc tttcattgcc atacggaagg aatccctgtt
     4261 gagatgtctg accctattcg gtactaatgg gcatctgaca ctgtcttagt tagggtttta
     4321 ctgctgtgaa cagacaccat gactaaagca actcttaaaa ggtcaagatt ttttttttaa
     4381 gatttattta ttttatgtat gtatgtgagt acattgttgc tgtcttcagg tacaccagaa
     4441 gagggcattg gatcccatta cagatagttg tgagccacca tgtggttgcc aggagttgaa
     4501 ctcagggcct ccagcccata aggacaacat ttaactgggg ctggcttaaa ggttcaaagg
     4561 ttcaatccag tatcatcaag gcaggaacat ggcagcatcc aggaaggcat ggtgcaggag
     4621 gagctgagag ttctacatct tcaactgaag gttgctggca gaatactgac ttccaggcag
     4681 ttaggagtag tgtcttaaag cccacgacca cagtgacaca cctactccaa caaggccaca
     4741 cctcctaata gcgccattcc ctgggccaag catatacaaa ccatcacaga cactaaggac
     4801 caaatgcttc caaagggaag aggccaccat acaacatacc agcaaggcat ataggtccca
     4861 agcataggcc agatggaccc cattctgctc cagcctttga gaggtacagc ccccatctga
     4921 ccctcttgag agaaactgcc aaccccctcc ttgagcagcc cattctccag gatattctcc
     4981 atcctgggaa ccttctagga catggcctga atcagccatg tagtagctcc aaggaccaga
     5041 ctagaaagac attggagggc caagagcttc ctctgagggc ttcctctgca gtctctgtgt
     5101 aaagaaccag ataccttttg ttagaactgt cactcctgtg gctttcagga tgtatggtgg
     5161 caactgctgg gacctcttca tcctcccact aagatatatc agcagagtac ctactggtgg
     5221 gtcccacaca gtaggagatg gagaaatcag aaattcaaca aggccttagc caggcacaag
     5281 gcgcataacg ataccacgat atcaacaagt ttgtacaaaa aagcaggctg gcgccggaac
     5341 cgaagttcct attccgaagt tcctattctc tagaaagtat aggaacttcg aaccctttcc
     5401 cacaccaccc tccacacttg ccccaaacac tgccaactat gtaggaggaa ggggttggga
     5461 ctaacagaag aacccgttgt ggggaagctg ttgggagggt cactttatgt tcttgcccaa
     5521 ggtcagttgg gtggcctgct tctgatgagg tggtcccaag gtctggggta gaaggtgaga
     5581 gggacaggcc accaaggtca gccccccccc cctatcccat aggagccagg tccctctcct
     5641 ggacaggaag actgaagggg agatgccaga gactcagtga agcctggggt accctattgg
     5701 agtccttcaa ggaaacaaac ttggcctcac caggcctcag ccttggctcc tcctgggaac
     5761 tctactgccc ttgggatccc cttgtagttg tgggttacat aggaaggggg acgggattcc
     5821 ccttgactgg ctagcctact cttttcttca gtcttctcca tctcctctca cctgtctctc
     5881 gaccctttcc ctaggataga cttggaaaaa gataagggga gaaaacaaat gcaaacgagg
     5941 ccagaaagat tttggctggg cattccttcc gctagctttt attgggatcc cctagtttgt
     6001 gataggcctt ttagctacat ctgccaatcc atctcatttt cacacacaca cacaccactt
     6061 tccttctggt cagtgggcac atgtccagcc tcaagtttat atcaccaccc ccaatgccca
     6121 acacttgtat ggccttgggc gggtcatccc cccccccacc cccagtatct gcaacctcaa
     6181 gctagcttgg gtgcgttggt tgtggataag tagctagact ccagcaacca gtaacctctg
     6241 ccctttctcc tccatgacaa ccaggtccca ggtcccgaaa accaaagaag aagaacccta
     6301 acaaagagga caagcggcct cgcacagcct tcactgctga gcagctccag aggctcaagg
     6361 ctgagtttca gaccaacagg tacctgacag agcagcggcg ccagagtctg gcacaggagc
     6421 tcggtacccg gaagatctgg actctagaga attccgcccc tctccctccc ccccccctaa
     6481 cgttactggc cgaagccgct tggaataagg ccggtgtgcg tttgtctata tgttattttc
     6541 caccatattg ccgtcttttg gcaatgtgag ggcccggaaa cctggccctg tcttcttgac
     6601 gagcattcct aggggtcttt cccctctcgc caaaggaatg caaggtctgt tgaatgtcgt
     6661 gaaggaagca gttcctctgg aagcttcttg aagacaaaca acgtctgtag cgaccctttg
     6721 caggcagcgg aaccccccac ctggcgacag gtgcctctgc ggccaaaagc cacgtgtata
     6781 agatacacct gcaaaggcgg cacaacccca gtgccacgtt gtgagttgga tagttgtgga
     6841 aagagtcaaa tggctctcct caagcgtatt caacaagggg ctgaaggatg cccagaaggt
     6901 accccattgt atgggatctg atctggggcc tcggtgcaca tgctttacat gtgtttagtc
     6961 gaggttaaaa aacgtctagg ccccccgaac cacggggacg tggttttcct ttgaaaaaca
     7021 cgatgataag cttgccacaa ccatggaaga tcccgtcgtt ttacaacgtc gtgactggga
     7081 aaaccctggc gttacccaac ttaatcgcct tgcagcacat ccccctttcg ccagctggcg
     7141 taatagcgaa gaggcccgca ccgatcgccc ttcccaacag ttgcgcagcc tgaatggcga
     7201 atggcgcttt gcctggtttc cggcaccaga agcggtgccg gaaagctggc tggagtgcga
     7261 tcttcctgag gccgatactg tcgtcgtccc ctcaaactgg cagatgcacg gttacgatgc
     7321 gcccatctac accaacgtga cctatcccat tacggtcaat ccgccgtttg ttcccacgga
     7381 gaatccgacg ggttgttact cgctcacatt taatgttgat gaaagctggc tacaggaagg
     7441 ccagacgcga attatttttg atggcgttaa ctcggcgttt catctgtggt gcaacgggcg
     7501 ctgggtcggt tacggccagg acagtcgttt gccgtctgaa tttgacctga gcgcattttt
     7561 acgcgccgga gaaaaccgcc tcgcggtgat ggtgctgcgc tggagtgacg gcagttatct
     7621 ggaagatcag gatatgtggc ggatgagcgg cattttccgt gacgtctcgt tgctgcataa
     7681 accgactaca caaatcagcg atttccatgt tgccactcgc tttaatgatg atttcagccg
     7741 cgctgtactg gaggctgaag ttcagatgtg cggcgagttg cgtgactacc tacgggtaac
     7801 agtttcttta tggcagggtg aaacgcaggt cgccagcggc accgcgcctt tcggcggtga
     7861 aattatcgat gagcgtggtg gttatgccga tcgcgtcaca ctacgtctga acgtcgaaaa
     7921 cccgaaactg tggagcgccg aaatcccgaa tctctatcgt gcggtggttg aactgcacac
     7981 cgccgacggc acgctgattg aagcagaagc ctgcgatgtc ggtttccgcg aggtgcggat
     8041 tgaaaatggt ctgctgctgc tgaacggcaa gccgttgctg attcgaggcg ttaaccgtca
     8101 cgagcatcat cctctgcatg gtcaggtcat ggatgagcag acgatggtgc aggatatcct
     8161 gctgatgaag cagaacaact ttaacgccgt gcgctgttcg cattatccga accatccgct
     8221 gtggtacacg ctgtgcgacc gctacggcct gtatgtggtg gatgaagcca atattgaaac
     8281 ccacggcatg gtgccaatga atcgtctgac cgatgatccg cgctggctac cggcgatgag
     8341 cgaacgcgta acgcgaatgg tgcagcgcga tcgtaatcac ccgagtgtga tcatctggtc
     8401 gctggggaat gaatcaggcc acggcgctaa tcacgacgcg ctgtatcgct ggatcaaatc
     8461 tgtcgatcct tcccgcccgg tgcagtatga aggcggcgga gccgacacca cggccaccga
     8521 tattatttgc ccgatgtacg cgcgcgtgga tgaagaccag cccttcccgg ctgtgccgaa
     8581 atggtccatc aaaaaatggc tttcgctacc tggagagacg cgcccgctga tcctttgcga
     8641 atacgcccac gcgatgggta acagtcttgg cggtttcgct aaatactggc aggcgtttcg
     8701 tcagtatccc cgtttacagg gcggcttcgt ctgggactgg gtggatcagt cgctgattaa
     8761 atatgatgaa aacggcaacc cgtggtcggc ttacggcggt gattttggcg atacgccgaa
     8821 cgatcgccag ttctgtatga acggtctggt ctttgccgac cgcacgccgc atccagcgct
     8881 gacggaagca aaacaccagc agcagttttt ccagttccgt ttatccgggc aaaccatcga
     8941 agtgaccagc gaatacctgt tccgtcatag cgataacgag ctcctgcact ggatggtggc
     9001 gctggatggt aagccgctgg caagcggtga agtgcctctg gatgtcgctc cacaaggtaa
     9061 acagttgatt gaactgcctg aactaccgca gccggagagc gccgggcaac tctggctcac
     9121 agtacgcgta gtgcaaccga acgcgaccgc atggtcagaa gccgggcaca tcagcgcctg
     9181 gcagcagtgg cgtctggcgg aaaacctcag tgtgacgctc cccgccgcgt cccacgccat
     9241 cccgcatctg accaccagcg aaatggattt ttgcatcgag ctgggtaata agcgttggca
     9301 atttaaccgc cagtcaggct ttctttcaca gatgtggatt ggcgataaaa aacaactgct
     9361 gacgccgctg cgcgatcagt tcacccgtgc accgctggat aacgacattg gcgtaagtga
     9421 agcgacccgc attgacccta acgcctgggt cgaacgctgg aaggcggcgg gccattacca
     9481 ggccgaagca gcgttgttgc agtgcacggc agatacactt gctgatgcgg tgctgattac
     9541 gaccgctcac gcgtggcagc atcaggggaa aaccttattt atcagccgga aaacctaccg
     9601 gattgatggt agtggtcaaa tggcgattac cgttgatgtt gaagtggcga gcgatacacc
     9661 gcatccggcg cggattggcc tgaactgcca gctggcgcag gtagcagagc gggtaaactg
     9721 gctcggatta gggccgcaag aaaactatcc cgaccgcctt actgccgcct gttttgaccg
     9781 ctgggatctg ccattgtcag acatgtatac cccgtacgtc ttcccgagcg aaaacggtct
     9841 gcgctgcggg acgcgcgaat tgaattatgg cccacaccag tggcgcggcg acttccagtt
     9901 caacatcagc cgctacagtc aacagcaact gatggaaacc agccatcgcc atctgctgca
     9961 cgcggaagaa ggcacatggc tgaatatcga cggtttccat atggggattg gtggcgacga
    10021 ctcctggagc ccgtcagtat cggcggaatt ccagctgagc gccggtcgct accattacca
    10081 gttggtctgg tgtcaaaaat aataataacc gggcaggggg gatctaagct ctagataagt
    10141 aatgatcata atcagccata tcacatctgt agaggtttta cttgctttaa aaaacctccc
    10201 acacctcccc ctgaacctga aacataaaat gaatgcaatt gttgttgtta acttgtttat
    10261 tgcagcttat aatggttaca aataaagcaa tagcatcaca aatttcacaa ataaagcatt
    10321 tttttcactg cattctagtt gtggtttgtc caaactcatc aatgtatctt atcatgtctg
    10381 gatccggaat aacttcgtat agcatacatt atacgaagtt atgtttaaac ggcgcgcccc
    10441 ggaattcgcc ttctgcagga gcgtacagaa cccagggccc tggcacccgt gcagaccctg
    10501 gcccacccca cctgggcgct cagtgcccaa gagatgtcca cacctaggat gtcccgcggt
    10561 gggtgggggg cccgagagac gggcaggccg ggggcaggcc tggccatgcg gggccgaacc
    10621 gggcactgcc cagcgtgggc gcgggggcca cggcgcgcgc ccccagcccc cgggcccagc
    10681 accccaaggc ggccaacgcc aaaactctcc ctcctcctct tcctcaatct cgctctcgct
    10741 cttttttttt ttcgcaaaag gaggggagag ggggtaaaaa aatgctgcac tgtgcggcga
    10801 agccggtgag tgagcggcgc ggggccaatc agcgtgcgcc gttccgaaag ttgcctttta
    10861 tggctcgagc ggccgcggcg gcgccctata aaacccagcg gcgcgacgcg ccaccaccgc
    10921 cgagaccgcg tccgccccgc gagcacagag cctcgccttt gccgatcctc tagagtcgag
    10981 atccgccgcc accatgattg aacaagatgg attgcacgca ggttctccgg ccgcttgggt
    11041 ggagaggcta ttcggctatg actgggcaca acagacaatc ggctgctctg atgccgccgt
    11101 gttccggctg tcagcgcagg ggcgcccggt tctttttgtc aagaccgacc tgtccggtgc
    11161 cctgaatgaa ctgcaggacg aggcagcgcg gctatcgtgg ctggccacga cgggcgttcc
    11221 ttgcgcagct gtgctcgacg ttgtcactga agcgggaagg gactggctgc tattgggcga
    11281 agtgccgggg caggatctcc tgtcatctca ccttgctcct gccgagaaag tatccatcat
    11341 ggctgatgca atgcggcggc tgcatacgct tgatccggct acctgcccat tcgaccacca
    11401 agcgaaacat cgcatcgagc gagcacgtac tcggatggaa gccggtcttg tcgatcagga
    11461 tgatctggac gaagagcatc aggggctcgc gccagccgaa ctgttcgcca ggctcaaggc
    11521 gcgcatgccc gacggcgagg atctcgtcgt gacccatggc gatgcctgct tgccgaatat
    11581 catggtggaa aatggccgct tttctggatt catcgactgt ggccggctgg gtgtggcgga
    11641 ccgctatcag gacatagcgt tggctacccg tgatattgct gaagagcttg gcggcgaatg
    11701 ggctgaccgc ttcctcgtgc tttacggtat cgccgctccc gattcgcagc gcatcgcctt
    11761 ctatcgcctt cttgacgagt tcttctgagc gggactctgg ggttcgaaat gaccgaccaa
    11821 gcgacgccca acctgccatc acgagatttc gattccaccg ccgccttcta tgaaaggttg
    11881 ggcttcggaa tcgttttccg ggacgccggc tggatgatcc tccagcgcgg ggatctcatg
    11941 ctggagttct tcgcccaccc cccggatcta agctctagat aagtaatgat cataatcagc
    12001 catatcacat ctgtagaggt tttacttgct ttaaaaaacc tcccacacct ccccctgaac
    12061 ctgaaacata aaatgaatgc aattgttgtt gttaacttgt ttattgcagc ttataatggt
    12121 tacaaataaa gcaatagcat cacaaatttc acaaataaag catttttttc actgcattct
    12181 agttgtggtt tgtccaaact catcaatgta tcttatcatg tctggatccg ggggtaccgc
    12241 gtcgagaagt tcctattccg aagttcctat tctctagaaa gtataggaac ttcgtcgaga
    12301 taacttcgta tagcatacat tatacgaagt tatgtcgaga tatctagacc cagctttctt
    12361 gtacaaagtg gttgatatct ctatagtcgc agtaggcgga tcccattgcc ctgggtttgt
    12421 gctgcacaga ggaggagaaa ctgaagttcc tccttcacct acatatctgc gctcttgctc
    12481 tgaccattct agatatagag ttcagctgcc tggtcgtcat gccccccccc ccacccacac
    12541 acacacacac cgcacccccc tttgtaaaga attcccttga caggttccat ccctcagacc
    12601 cagggttttc tcctcagaaa cgagcaacga atgtcagagc tgaggagagc ttacttgatg
    12661 ccatgtgccc aagggtccat ggtaaagagc tgtagtcacc acagtgggtg cagctctctc
    12721 ccctttccaa cagtactgat ctcttccccg ttctcattgt agaaagttct actacatcac
    12781 cctgctgcga gaccccgtat cccgctacct gagtgaatgg cgacatgtac agcgtggggc
    12841 cacgtggaag acctccttgc acatgtgtga cgggcgcaca ccgaccccag aggagctgcc
    12901 gccctgctac gagggcacag actggtcggg ctgcacgttg caggagttca tggattgccc
    12961 ctataacctg gctaacaacc ggcaggtgcg catgctggcc gacctcagcc tggtgggctg
    13021 ctacaaccta tctttcatcc ccgagagcaa gcgggcccag ttgctgctgg agagcgccaa
    13081 gaagaacctg cgaggcatgg ccttcttcgg cctcactgag ttccagcgca agacgcagta
    13141 cctatttgag cggacgttca acctcaagtt catccggcca ttcatgcaat acaacagcac
    13201 gcgggcgggc ggtgtggagg tggatgagga cactatccgc cacatcgagg agctcaacga
    13261 cctggacatg cagctgtatg actatgccaa ggacctcttt cagcagcgtt accagtacaa
    13321 gagacagctg gagcgcaggg aacagcgcct gcgcaatcgc gaagagcgcc tcctgcaccg
    13381 ctccaaggaa gcgctgccac gggaggaccc agaagagccg ggccgtgtgc ccaccgagga
    13441 ctacatgagc catatcattg agaagtggta gtagtgtcag gggcagagag tgatgggcac
    13501 gatttaacag ggaaagaaat ggggccaaca gttcttcctg ttcggtgcag cgggtgctag
    13561 taggatgaga tggcgcaacg caattaatga taacttcgta tagcatacat tatacgaagt
    13621 tatggtctga gctcgccatc agttcacctc tggggcagat ggcctccctg ctcttctggc
    13681 ccccatgtca tagttaaaac tgacaaggat ttgaaaaaga ctggcgaggg aacgtgtctg
    13741 cttagccgag actcccatac ctactatgca cgcactggcc cccaacgacc agccccctag
    13801 gaacgtgtta ctagctccta atagcttggt tgaagctcct tggcctctga ggacccctaa
    13861 taacccagaa tcttggggag ccctttcctt tgagaataca agcatgtctc tgaggcatcc
    13921 tcagacctgg agtgctcccc aacccccacc tatcaaagct gctttcaagg tcagggtcag
    13981 ccccagctgt ggcagagaag actcaagtct ggtgcctggc ctctgcactg tctggagcat
    14041 gatcagaatc cacggtgtat cctggcttta ggggaaccag gttcaagcag gaaagggatg
    14101 gacaccaaga ggtcttcccc ccacccccag ctccccacca atccctatgc tttctgatgc
    14161 actgcccctc ccccatcact gaaacattta tacaagggct tgtgtgccaa tgttcctacc
    14221 ataccagcaa ctctttctat cccgtgaata aaagcatccc ttggctggga tatagggcca
    14281 catcaacctg agttggtact gggtggccag gatggggact ttcccattct cagctgaggt
    14341 tggaagaaac cactctgggt gtcctttctg ggacctgtct gcataaccct ccccatcctg
    14401 gctctcctgc atcttcttac cctttacaaa gtctgacccg gccatttcca gcagacctgt
    14461 gagccagcca gggaccggac tagaagccat gttgcatatt ggggtttttg tttgtttgtt
    14521 ttttaagcac ttaccaagtg ccctatccct ggcaggcccc tagtgggggt gtcgtggctt
    14581 ttttcagagt ctataagcat gcagccatgg gttgtgagct gaccttgaga caggacgggt
    14641 cccacactcc ctgcctctgt ctcactcaac actcaggcta agaaggagcg ggtcaccaca
    14701 gacaagagtg gggccatatg tagcacagca atattccaga tgctggtggg tattgctgct
    14761 gccctagagc aatggctt
//
