# Supplementary material for: CRISPR-Cas9 enables conditional mutagenesis of challenging loci
Source: Sci Rep. 2016 Sep 1;6:32326. doi: 10.1038/srep32326 (PMC5007477; doi:10.1038/srep32326)
Supplement: Supplementary File 3 [file srep32326-s3.zip › gb/HEP01020_A05_vector.gb]

LOCUS       1014373#L1L2_Bact_P#pAYAC184        14166 bp    dna     circular UNK 
ACCESSION   unknown
SOURCE      Mus musculus
  ORGANISM  Mus musculus
            Eukaryota; Metazoa; Chordata; Craniata; Vertebrata; Euteleostomi;
            Mammalia; Eutheria; Euarchontoglires; Glires; Rodentia;
            Sciurognathi; Muroidea; Muridae; Murinae; Mus.
COMMENT     cassette: L1L2_Bact_P
COMMENT     design_id: 1014373
COMMENT     backbone: pAYAC184
COMMENT     transcript_id: ENSMUST00000169310
FEATURES             Location/Qualifiers
     source          1..4245
                     /mol_type="other DNA"
                     /dnas_title="pacyc184CleanwithGprimers"
                     /organism="Cloning vector pACYC184"
     gene            complement(1..4245)
                     /gene="cat"
     CDS             complement(1..4245)
                     /codon_start=1
                     /gene="cat"
                     /translation="MEKKITGYTTVDISQWHRKEHFEAFQSVAQCTYNQTVQLDITAF
                     LKTVKKNKHKFYPAFIHILARLMNAHPEFRMAMKDGELVIWDSVHPCYTVFHEQTETF
                     SSLWSEYHDDFRQFLHIYSQDVACYGENLAYFPKGFIENMFFVSANPWVSFTSFDLNV
                     ANMDNFFAPVFTMGKYYTQGDKVLMPLAIQVHHAVCDGFHVGRMLNELQQYCDEWQGG
                     A"
                     /product="chloramphenicol acetyltransferase"
                     /note="camR (confers resistance to chloramphenicol)"
                     /label="camR (confers resistance to chloramphenicol)"
     -10_signal      complement(286..291)
                     /note="cat promoter (counter-clockwise); CATATT"
                     /label="cat promoter (counter-clockwise); CATATT"
     -35_signal      complement(309..314)
                     /note="cat promoter (counter-clockwise); ACGTAA"
                     /label="cat promoter (counter-clockwise); ACGTAA"
     rep_origin      complement(848..1393)
                     /note="p15A origin of replication (clockwise) (RNAII -35
                     to RNA/DNA switch point)"
                     /label="p15A origin of replication (clockwise) (RNAII -35
     -35_signal      1505..1510
                     /note="tet promoter (clockwise); TTGACA"
                     /label="tet promoter (clockwise); TTGACA"
     -10_signal      1528..1533
                     /note="tet promoter (clockwise); TTTAAT; transcript start
                     1540"
                     /label="tet promoter (clockwise); TTTAAT; transcript start
     gene            1581..2771
                     /gene="tet"
     CDS             1581..2771
                     /codon_start=1
                     /gene="tet"
                     /translation="MKSNNALIVILGTVTLDAVGIGLVMPVLPGLLRDIVHSDSIASH
                     YGVLLALYALMQFLCAPVLGALSDRFGRRPVLLASLLGATIDYAIMATTPVLWILYAG
                     RIVAGITGATGAVAGAYIADITDGEDRARHFGLMSACFGVGMVAGPVAGGLLGAISLH
                     APFLAAAVLNGLNLLLGCFLMQESHKGERRPMPLRAFNPVSSFRWARGMTIVAALMTV
                     FFIMQLVGQVPAALWVIFGEDRFRWSATMIGLSLAVFGILHALAQAFVTGPATKRFGE
                     KQAIIAGMAADALGYVLLAFATRGWMAFPIMILLASGGIGMPALQAMLSRQVDDDHQG
                     QLQGSLAALTSLTSIIGPLIVTAIYAASASTWNGLAWIVGAALYLVCLPALRRGAWSR
                     ATST"
                     /product="tetracycline efflux protein, class C"
                     /note="tetR (confers resistance to tetracycline)"
                     /label="tetR (confers resistance to tetracycline)"
     misc_feature    complement(1473..1493)
                     /note="5' Gap primer"
                     /label="5' Gap primer"
     misc_feature    3805..3825
                     /note="3' Gap primer"
                     /label="3' Gap primer"
     misc_feature    1494..3804
                     /note="Not in Gap Backbone PCR"
                     /label="Not in Gap Backbone PCR"
     misc_feature    4246..5275
                     /note="5 arm"
                     /label="5 arm"
     misc_feature    5303..5327
                     /note="B1 Gateway"
                     /label="B1 Gateway"
     misc_feature    5340..5387
                     /note="Frt"
                     /label="Frt"
     intron          5388..6262
                     /note="mouse En2 intron"
                     /label="mouse En2 intron"
     misc_feature    6260..6262
                     /note="Splice Acceptor"
                     /label="Splice Acceptor"
     exon            6263..6435
                     /note="mouse En2 exon"
                     /label="mouse En2 exon"
     misc_feature    6447..7040
                     /note="ECMV IRES"
                     /label="ECMV IRES"
     gene            7041..10101
                     /gene="lacZ"
                     /note="lacZ"
                     /label="lacZ"
     misc_feature    10140..10383
                     /note="SV40 polyadenylation site"
                     /label="SV40 polyadenylation site"
     misc_feature    10387..10420
                     /note="loxP"
                     /label="loxP"
     promoter        10447..10966
                     /note="human beta actin promoter"
                     /label="human beta actin promoter"
     gene            10992..11786
                     /gene="NeoR"
                     /note="NeoR"
                     /label="NeoR"
     misc_feature    11986..12227
                     /note="SV40 polyadenylation site"
                     /label="SV40 polyadenylation site"
     misc_feature    12244..12291
                     /note="Frt"
                     /label="Frt"
     misc_feature    12298..12331
                     /note="loxP"
                     /label="loxP"
     misc_feature    6277..6354
                     /note="FCHK std_gpr"
                     /label="FCHK std_gpr"
     misc_feature    12347..12367
                     /note="B2 Gateway"
                     /label="B2 Gateway"
     misc_feature    5276..12397
                     /note="Synthetic Cassette"
                     /label="Synthetic Cassette"
     exon            12779..12867
                     /db_xref="ENSEMBL:ENSMUSE00000197336"
                     /type="targeted"
                     /rank="9"
                     /note="target exon 1 ENSMUSE00000197336"
     misc_feature    12398..13039
                     /note="Critical Region"
                     /label="Critical Region"
     misc_feature    13063..13096
                     /note="Downstream LoxP"
                     /label="Downstream LoxP"
     misc_feature    13040..13119
                     /note="synthetic loxP region"
                     /label="synthetic loxP region"
     exon            14150..14166
                     /db_xref="ENSEMBL:ENSMUSE00000197354"
                     /rank="10"
                     /note="ENSMUSE00000197354 5' fragment"
     misc_feature    13120..14166
                     /note="3 arm"
                     /label="3 arm"
ORIGIN      
        1 gaattccgga tgagcattca tcaggcgggc aagaatgtga ataaaggccg gataaaactt
       61 gtgcttattt ttctttacgg tctttaaaaa ggccgtaata tccagctgaa cggtctggtt
      121 ataggtacat tgagcaactg actgaaatgc ctcaaaatgt tctttacgat gccattggga
      181 tatatcaacg gtggtatatc cagtgatttt tttctccatt ttagcttcct tagctcctga
      241 aaatctcgat aactcaaaaa atacgcccgg tagtgatctt atttcattat ggtgaaagtt
      301 ggaacctctt acgtgccgat caacgtctca ttttcgccaa aagttggccc agggcttccc
      361 ggtatcaaca gggacaccag gatttattta ttctgcgaag tgatcttccg tcacaggtat
      421 ttattcggcg caaagtgcgt cgggtgatgc tgccaactta ctgatttagt gtatgatggt
      481 gtttttgagg tgctccagtg gcttctgttt ctatcagctg tccctcctgt tcagctactg
      541 acggggtggt gcgtaacggc aaaagcaccg ccggacatca gcgctagcgg agtgtatact
      601 ggcttactat gttggcactg atgagggtgt cagtgaagtg cttcatgtgg caggagaaaa
      661 aaggctgcac cggtgcgtca gcagaatatg tgatacagga tatattccgc ttcctcgctc
      721 actgactcgc tacgctcggt cgttcgactg cggcgagcgg aaatggctta cgaacggggc
      781 ggagatttcc tggaagatgc caggaagata cttaacaggg aagtgagagg gccgcggcaa
      841 agccgttttt ccataggctc cgcccccctg acaagcatca cgaaatctga cgctcaaatc
      901 agtggtggcg aaacccgaca ggactataaa gataccaggc gtttccccct ggcggctccc
      961 tcgtgcgctc tcctgttcct gcctttcggt ttaccggtgt cattccgctg ttatggccgc
     1021 gtttgtctca ttccacgcct gacactcagt tccgggtagg cagttcgctc caagctggac
     1081 tgtatgcacg aaccccccgt tcagtccgac cgctgcgcct tatccggtaa ctatcgtctt
     1141 gagtccaacc cggaaagaca tgcaaaagca ccactggcag cagccactgg taattgattt
     1201 agaggagtta gtcttgaagt catgcgccgg ttaaggctaa actgaaagga caagttttgg
     1261 tgactgcgct cctccaagcc agttacctcg gttcaaagag ttggtagctc agagaacctt
     1321 cgaaaaaccg ccctgcaagg cggttttttc gttttcagag caagagatta cgcgcagacc
     1381 aaaacgatct caagaagatc atcttattaa tcagataaaa tatttctaga tttcagtgca
     1441 atttatctct tcaaatgtag cacctgaagt cagccccata cgatataagt tgtaattctc
     1501 atgtttgaca gcttatcatc gataagcttt aatgcggtag tttatcacag ttaaattgct
     1561 aacgcagtca ggcaccgtgt atgaaatcta acaatgcgct catcgtcatc ctcggcaccg
     1621 tcaccctgga tgctgtaggc ataggcttgg ttatgccggt actgccgggc ctcttgcggg
     1681 atatcgtcca ttccgacagc atcgccagtc actatggcgt gctgctagcg ctatatgcgt
     1741 tgatgcaatt tctatgcgca cccgttctcg gagcactgtc cgaccgcttt ggccgccgcc
     1801 cagtcctgct cgcttcgcta cttggagcca ctatcgacta cgcgatcatg gcgaccacac
     1861 ccgtcctgtg gatcctctac gccggacgca tcgtggccgg catcaccggc gccacaggtg
     1921 cggttgctgg cgcctatatc gccgacatca ccgatgggga agatcgggct cgccacttcg
     1981 ggctcatgag cgcttgtttc ggcgtgggta tggtggcagg ccccgtggcc gggggactgt
     2041 tgggcgccat ctccttgcat gcaccattcc ttgcggcggc ggtgctcaac ggcctcaacc
     2101 tactactggg ctgcttccta atgcaggagt cgcataaggg agagcgtcga ccgatgccct
     2161 tgagagcctt caacccagtc agctccttcc ggtgggcgcg gggcatgact atcgtcgccg
     2221 cacttatgac tgtcttcttt atcatgcaac tcgtaggaca ggtgccggca gcgctctggg
     2281 tcattttcgg cgaggaccgc tttcgctgga gcgcgacgat gatcggcctg tcgcttgcgg
     2341 tattcggaat cttgcacgcc ctcgctcaag ccttcgtcac tggtcccgcc accaaacgtt
     2401 tcggcgagaa gcaggccatt atcgccggca tggcggccga cgcgctgggc tacgtcttgc
     2461 tggcgttcgc gacgcgaggc tggatggcct tccccattat gattcttctc gcttccggcg
     2521 gcatcgggat gcccgcgttg caggccatgc tgtccaggca ggtagatgac gaccatcagg
     2581 gacagcttca aggatcgctc gcggctctta ccagcctaac ttcgatcatt ggaccgctga
     2641 tcgtcacggc gatttatgcc gcctcggcga gcacatggaa cgggttggca tggattgtag
     2701 gcgccgccct ataccttgtc tgcctccccg cgttgcgtcg cggtgcatgg agccgggcca
     2761 cctcgacctg aatggaagcc ggcggcacct cgctaacgga ttcaccactc caagaattgg
     2821 agccaatcaa ttcttgcgga gaactgtgaa tgcgcaaacc aacccttggc agaacatatc
     2881 catcgcgtcc gccatctcca gcagccgcac gcggcgcatc tcgggcagcg ttgggtcctg
     2941 gccacgggtg cgcatgatcg tgctcctgtc gttgaggacc cggctaggct ggcggggttg
     3001 ccttactggt tagcagaatg aatcaccgat acgcgagcga acgtgaagcg actgctgctg
     3061 caaaacgtct gcgacctgag caacaacatg aatggtcttc ggtttccgtg tttcgtaaag
     3121 tctggaaacg cggaagtccc ctacgtgctg ctgaagttgc ccgcaacaga gagtggaacc
     3181 aaccggtgat accacgatac tatgactgag agtcaacgcc atgagcggcc tcatttctta
     3241 ttctgagtta caacagtccg caccgctgtc cggtagctcc ttccggtggg cgcggggcat
     3301 gactatcgtc gccgcactta tgactgtctt ctttatcatg caactcgtag gacaggtgcc
     3361 ggcagcgccc aacagtcccc cggccacggg gcctgccacc atacccacgc cgaaacaagc
     3421 gccctgcacc attatgttcc ggatctgcat cgcaggatgc tgctggctac cctgtggaac
     3481 acctacatct gtattaacga agcgctaacc gtttttatca ggctctggga ggcagaataa
     3541 atgatcatat cgtcaattat tacctccacg gggagagcct gagcaaactg gcctcaggca
     3601 tttgagaagc acacggtcac actgcttccg gtagtcaata aaccggtaaa ccagcaatag
     3661 acataagcgg ctatttaacg accctgccct gaaccgacga ccgggtcgaa tttgctttcg
     3721 aatttctgcc attcatccgc ttattatcac ttattcaggc gtagcaccag gcgtttaagg
     3781 gcaccaataa ctgccttaaa aaaattacgc cccgccctgc cactcatcgc agtactgttg
     3841 taattcatta agcattctgc cgacatggaa gccatcacag acggcatgat gaacctgaat
     3901 cgccagcggc atcagcacct tgtcgccttg cgtataatat ttgcccatgg tgaaaacggg
     3961 ggcgaagaag ttgtccatat tggccacgtt taaatcaaaa ctggtgaaac tcacccaggg
     4021 attggctgag acgaaaaaca tattctcaat aaacccttta gggaaatagg ccaggttttc
     4081 accgtaacac gccacatctt gcgaatatat gtgtagaaac tgccggaaat cgtcgtggta
     4141 ttcactccag agcgatgaaa acgtttcagt ttgctcatgg aaaacggtgt aacaagggtg
     4201 aacactatcc catatcacca gctcaccgtc tttcattgcc atacgacatc aactgttttt
     4261 atttcatcta catttgctta taaaggaaac ctttggtgtc gtagttctcc tccagccatc
     4321 tctctgcctc ctcctctcag tcccacttcc ttcctcccac tcacaggacc tacacttgct
     4381 ggacaaatgc caaggcccgc cccagccttc attcattcat ctttgtatca tttaataaac
     4441 atttactaga cagatgctat atgtctaaga tcatggacaa taaagggatt atctgtactc
     4501 ttcagacact gggcatcatc tttatcatta aaacctaaac ttcagattta tagaagatag
     4561 ctgcaggaac tagagagatt tctcagcggt taagagtacc cactgctctt ccaaaggtcc
     4621 tgagttcaag tcccagcaac cacatggtgg ttcacaacca tccgtaatga gatctgacac
     4681 cctcttctgg agtgtctgaa gacagctaca gtgtacttac atataataaa taaataaatt
     4741 ttaaaaaaag agagagagca cagactgctc ttccagagga ccagggttca attcccagta
     4801 cacacatggt ggcttacacg cacacgtaaa tttagtttca gggagtctga taccttctgg
     4861 tacttcacac acagtgcaca gacacgcatg cacttcctat tttctggtaa tataagatgg
     4921 tccaggaacg acttgtattt tctctgtccc agccctaaaa taagccccgt gtccaaggta
     4981 tcctgtcttc ttttgtggaa aaatgatttt tagaaatcag tatctgggtg ccaggtgccc
     5041 agtgtctttt gacagagagg agacacagag atatagcact tcacctccag tgtgtgaagg
     5101 ctcctgggag gagcgcagct tggtgcctcc ccaaagaaag caaatgaagt cctcaagaag
     5161 gacagtgctg tgaagttgag tagaattttc cagatggaag gcagggttag aggaacactg
     5221 gggagggagg tgggaggagt atgtgttccc aatatccagg catctgcttt taactaaggc
     5281 gcataacgat accacgatat caacaagttt gtacaaaaaa gcaggctggc gccggaaccg
     5341 aagttcctat tccgaagttc ctattctcta gaaagtatag gaacttcgaa ccctttccca
     5401 caccaccctc cacacttgcc ccaaacactg ccaactatgt aggaggaagg ggttgggact
     5461 aacagaagaa cccgttgtgg ggaagctgtt gggagggtca ctttatgttc ttgcccaagg
     5521 tcagttgggt ggcctgcttc tgatgaggtg gtcccaaggt ctggggtaga aggtgagagg
     5581 gacaggccac caaggtcagc cccccccccc tatcccatag gagccaggtc cctctcctgg
     5641 acaggaagac tgaaggggag atgccagaga ctcagtgaag cctggggtac cctattggag
     5701 tccttcaagg aaacaaactt ggcctcacca ggcctcagcc ttggctcctc ctgggaactc
     5761 tactgccctt gggatcccct tgtagttgtg ggttacatag gaagggggac gggattcccc
     5821 ttgactggct agcctactct tttcttcagt cttctccatc tcctctcacc tgtctctcga
     5881 ccctttccct aggatagact tggaaaaaga taaggggaga aaacaaatgc aaacgaggcc
     5941 agaaagattt tggctgggca ttccttccgc tagcttttat tgggatcccc tagtttgtga
     6001 taggcctttt agctacatct gccaatccat ctcattttca cacacacaca caccactttc
     6061 cttctggtca gtgggcacat gtccagcctc aagtttatat caccaccccc aatgcccaac
     6121 acttgtatgg ccttgggcgg gtcatccccc cccccacccc cagtatctgc aacctcaagc
     6181 tagcttgggt gcgttggttg tggataagta gctagactcc agcaaccagt aacctctgcc
     6241 ctttctcctc catgacaacc aggtcccagg tcccgaaaac caaagaagaa gaaccctaac
     6301 aaagaggaca agcggcctcg cacagccttc actgctgagc agctccagag gctcaaggct
     6361 gagtttcaga ccaacaggta cctgacagag cagcggcgcc agagtctggc acaggagctc
     6421 ggtacccgga agatctggac tctagagaat tccgcccctc tccctccccc ccccctaacg
     6481 ttactggccg aagccgcttg gaataaggcc ggtgtgcgtt tgtctatatg ttattttcca
     6541 ccatattgcc gtcttttggc aatgtgaggg cccggaaacc tggccctgtc ttcttgacga
     6601 gcattcctag gggtctttcc cctctcgcca aaggaatgca aggtctgttg aatgtcgtga
     6661 aggaagcagt tcctctggaa gcttcttgaa gacaaacaac gtctgtagcg accctttgca
     6721 ggcagcggaa ccccccacct ggcgacaggt gcctctgcgg ccaaaagcca cgtgtataag
     6781 atacacctgc aaaggcggca caaccccagt gccacgttgt gagttggata gttgtggaaa
     6841 gagtcaaatg gctctcctca agcgtattca acaaggggct gaaggatgcc cagaaggtac
     6901 cccattgtat gggatctgat ctggggcctc ggtgcacatg ctttacatgt gtttagtcga
     6961 ggttaaaaaa cgtctaggcc ccccgaacca cggggacgtg gttttccttt gaaaaacacg
     7021 atgataagct tgccacaacc atggaagatc ccgtcgtttt acaacgtcgt gactgggaaa
     7081 accctggcgt tacccaactt aatcgccttg cagcacatcc ccctttcgcc agctggcgta
     7141 atagcgaaga ggcccgcacc gatcgccctt cccaacagtt gcgcagcctg aatggcgaat
     7201 ggcgctttgc ctggtttccg gcaccagaag cggtgccgga aagctggctg gagtgcgatc
     7261 ttcctgaggc cgatactgtc gtcgtcccct caaactggca gatgcacggt tacgatgcgc
     7321 ccatctacac caacgtgacc tatcccatta cggtcaatcc gccgtttgtt cccacggaga
     7381 atccgacggg ttgttactcg ctcacattta atgttgatga aagctggcta caggaaggcc
     7441 agacgcgaat tatttttgat ggcgttaact cggcgtttca tctgtggtgc aacgggcgct
     7501 gggtcggtta cggccaggac agtcgtttgc cgtctgaatt tgacctgagc gcatttttac
     7561 gcgccggaga aaaccgcctc gcggtgatgg tgctgcgctg gagtgacggc agttatctgg
     7621 aagatcagga tatgtggcgg atgagcggca ttttccgtga cgtctcgttg ctgcataaac
     7681 cgactacaca aatcagcgat ttccatgttg ccactcgctt taatgatgat ttcagccgcg
     7741 ctgtactgga ggctgaagtt cagatgtgcg gcgagttgcg tgactaccta cgggtaacag
     7801 tttctttatg gcagggtgaa acgcaggtcg ccagcggcac cgcgcctttc ggcggtgaaa
     7861 ttatcgatga gcgtggtggt tatgccgatc gcgtcacact acgtctgaac gtcgaaaacc
     7921 cgaaactgtg gagcgccgaa atcccgaatc tctatcgtgc ggtggttgaa ctgcacaccg
     7981 ccgacggcac gctgattgaa gcagaagcct gcgatgtcgg tttccgcgag gtgcggattg
     8041 aaaatggtct gctgctgctg aacggcaagc cgttgctgat tcgaggcgtt aaccgtcacg
     8101 agcatcatcc tctgcatggt caggtcatgg atgagcagac gatggtgcag gatatcctgc
     8161 tgatgaagca gaacaacttt aacgccgtgc gctgttcgca ttatccgaac catccgctgt
     8221 ggtacacgct gtgcgaccgc tacggcctgt atgtggtgga tgaagccaat attgaaaccc
     8281 acggcatggt gccaatgaat cgtctgaccg atgatccgcg ctggctaccg gcgatgagcg
     8341 aacgcgtaac gcgaatggtg cagcgcgatc gtaatcaccc gagtgtgatc atctggtcgc
     8401 tggggaatga atcaggccac ggcgctaatc acgacgcgct gtatcgctgg atcaaatctg
     8461 tcgatccttc ccgcccggtg cagtatgaag gcggcggagc cgacaccacg gccaccgata
     8521 ttatttgccc gatgtacgcg cgcgtggatg aagaccagcc cttcccggct gtgccgaaat
     8581 ggtccatcaa aaaatggctt tcgctacctg gagagacgcg cccgctgatc ctttgcgaat
     8641 acgcccacgc gatgggtaac agtcttggcg gtttcgctaa atactggcag gcgtttcgtc
     8701 agtatccccg tttacagggc ggcttcgtct gggactgggt ggatcagtcg ctgattaaat
     8761 atgatgaaaa cggcaacccg tggtcggctt acggcggtga ttttggcgat acgccgaacg
     8821 atcgccagtt ctgtatgaac ggtctggtct ttgccgaccg cacgccgcat ccagcgctga
     8881 cggaagcaaa acaccagcag cagtttttcc agttccgttt atccgggcaa accatcgaag
     8941 tgaccagcga atacctgttc cgtcatagcg ataacgagct cctgcactgg atggtggcgc
     9001 tggatggtaa gccgctggca agcggtgaag tgcctctgga tgtcgctcca caaggtaaac
     9061 agttgattga actgcctgaa ctaccgcagc cggagagcgc cgggcaactc tggctcacag
     9121 tacgcgtagt gcaaccgaac gcgaccgcat ggtcagaagc cgggcacatc agcgcctggc
     9181 agcagtggcg tctggcggaa aacctcagtg tgacgctccc cgccgcgtcc cacgccatcc
     9241 cgcatctgac caccagcgaa atggattttt gcatcgagct gggtaataag cgttggcaat
     9301 ttaaccgcca gtcaggcttt ctttcacaga tgtggattgg cgataaaaaa caactgctga
     9361 cgccgctgcg cgatcagttc acccgtgcac cgctggataa cgacattggc gtaagtgaag
     9421 cgacccgcat tgaccctaac gcctgggtcg aacgctggaa ggcggcgggc cattaccagg
     9481 ccgaagcagc gttgttgcag tgcacggcag atacacttgc tgatgcggtg ctgattacga
     9541 ccgctcacgc gtggcagcat caggggaaaa ccttatttat cagccggaaa acctaccgga
     9601 ttgatggtag tggtcaaatg gcgattaccg ttgatgttga agtggcgagc gatacaccgc
     9661 atccggcgcg gattggcctg aactgccagc tggcgcaggt agcagagcgg gtaaactggc
     9721 tcggattagg gccgcaagaa aactatcccg accgccttac tgccgcctgt tttgaccgct
     9781 gggatctgcc attgtcagac atgtataccc cgtacgtctt cccgagcgaa aacggtctgc
     9841 gctgcgggac gcgcgaattg aattatggcc cacaccagtg gcgcggcgac ttccagttca
     9901 acatcagccg ctacagtcaa cagcaactga tggaaaccag ccatcgccat ctgctgcacg
     9961 cggaagaagg cacatggctg aatatcgacg gtttccatat ggggattggt ggcgacgact
    10021 cctggagccc gtcagtatcg gcggaattcc agctgagcgc cggtcgctac cattaccagt
    10081 tggtctggtg tcaaaaataa taataaccgg gcagggggga tctaagctct agataagtaa
    10141 tgatcataat cagccatatc acatctgtag aggttttact tgctttaaaa aacctcccac
    10201 acctccccct gaacctgaaa cataaaatga atgcaattgt tgttgttaac ttgtttattg
    10261 cagcttataa tggttacaaa taaagcaata gcatcacaaa tttcacaaat aaagcatttt
    10321 tttcactgca ttctagttgt ggtttgtcca aactcatcaa tgtatcttat catgtctgga
    10381 tccggaataa cttcgtatag catacattat acgaagttat gtttaaacgg cgcgccccgg
    10441 aattcgcctt ctgcaggagc gtacagaacc cagggccctg gcacccgtgc agaccctggc
    10501 ccaccccacc tgggcgctca gtgcccaaga gatgtccaca cctaggatgt cccgcggtgg
    10561 gtggggggcc cgagagacgg gcaggccggg ggcaggcctg gccatgcggg gccgaaccgg
    10621 gcactgccca gcgtgggcgc gggggccacg gcgcgcgccc ccagcccccg ggcccagcac
    10681 cccaaggcgg ccaacgccaa aactctccct cctcctcttc ctcaatctcg ctctcgctct
    10741 tttttttttt cgcaaaagga ggggagaggg ggtaaaaaaa tgctgcactg tgcggcgaag
    10801 ccggtgagtg agcggcgcgg ggccaatcag cgtgcgccgt tccgaaagtt gccttttatg
    10861 gctcgagcgg ccgcggcggc gccctataaa acccagcggc gcgacgcgcc accaccgccg
    10921 agaccgcgtc cgccccgcga gcacagagcc tcgcctttgc cgatcctcta gagtcgagat
    10981 ccgccgccac catgattgaa caagatggat tgcacgcagg ttctccggcc gcttgggtgg
    11041 agaggctatt cggctatgac tgggcacaac agacaatcgg ctgctctgat gccgccgtgt
    11101 tccggctgtc agcgcagggg cgcccggttc tttttgtcaa gaccgacctg tccggtgccc
    11161 tgaatgaact gcaggacgag gcagcgcggc tatcgtggct ggccacgacg ggcgttcctt
    11221 gcgcagctgt gctcgacgtt gtcactgaag cgggaaggga ctggctgcta ttgggcgaag
    11281 tgccggggca ggatctcctg tcatctcacc ttgctcctgc cgagaaagta tccatcatgg
    11341 ctgatgcaat gcggcggctg catacgcttg atccggctac ctgcccattc gaccaccaag
    11401 cgaaacatcg catcgagcga gcacgtactc ggatggaagc cggtcttgtc gatcaggatg
    11461 atctggacga agagcatcag gggctcgcgc cagccgaact gttcgccagg ctcaaggcgc
    11521 gcatgcccga cggcgaggat ctcgtcgtga cccatggcga tgcctgcttg ccgaatatca
    11581 tggtggaaaa tggccgcttt tctggattca tcgactgtgg ccggctgggt gtggcggacc
    11641 gctatcagga catagcgttg gctacccgtg atattgctga agagcttggc ggcgaatggg
    11701 ctgaccgctt cctcgtgctt tacggtatcg ccgctcccga ttcgcagcgc atcgccttct
    11761 atcgccttct tgacgagttc ttctgagcgg gactctgggg ttcgaaatga ccgaccaagc
    11821 gacgcccaac ctgccatcac gagatttcga ttccaccgcc gccttctatg aaaggttggg
    11881 cttcggaatc gttttccggg acgccggctg gatgatcctc cagcgcgggg atctcatgct
    11941 ggagttcttc gcccaccccc cggatctaag ctctagataa gtaatgatca taatcagcca
    12001 tatcacatct gtagaggttt tacttgcttt aaaaaacctc ccacacctcc ccctgaacct
    12061 gaaacataaa atgaatgcaa ttgttgttgt taacttgttt attgcagctt ataatggtta
    12121 caaataaagc aatagcatca caaatttcac aaataaagca tttttttcac tgcattctag
    12181 ttgtggtttg tccaaactca tcaatgtatc ttatcatgtc tggatccggg ggtaccgcgt
    12241 cgagaagttc ctattccgaa gttcctattc tctagaaagt ataggaactt cgtcgagata
    12301 acttcgtata gcatacatta tacgaagtta tgtcgagata tctagaccca gctttcttgt
    12361 acaaagtggt tgatatctct atagtcgcag taggcggttt tctcttgctc atcacacaca
    12421 gatgagccat tcttacagct tgcaattctc taagaggact ctcccctcta agtcctgaag
    12481 gttgcttgtc ctctgccctc tacctctgtc cctccctcct cttctccctc catttgtccc
    12541 ttccagtcct ttttctttct tttctctact tcctgctctc tccatggccc aggccaggcc
    12601 aggatgcgca ggggggagat gttccagttt ctgccttttg tctagggtga gatcctaagt
    12661 cttcttctct ttcctccagc cttctgtcaa gtgtctgctg tccgtacagt gctagtcatg
    12721 tgtggaactg tcaaactgac ctggtgtgcg gctctcagca agtgttttct gttcacagat
    12781 aacagttggt gtgtacgatc cctgtaacct agcccagtac cctggatggc ctttgaggaa
    12841 ttttttggtc ctggcagccc acagatggta tttacatgtg tgttcatgtc tgtgtgtctt
    12901 gtctgtatgc tccccacaat gggtctgctt atgtcagcaa gtttccctat gtgcattgat
    12961 ttcattcctg tcacagaaaa tagaaaataa gtcaactaaa ttgttgtggt ccagtttcta
    13021 tctctggtgc tcttaaacag agatggcgca acgcaattaa tgataacttc gtatagcata
    13081 cattatacga agttatggtc tgagctcgcc atcagttcat caagaggaat ttcctatcac
    13141 tgccactcct gcttttaaaa tttttcctaa tcctaaaata ataagaagtg gtattgggaa
    13201 gggccaactt acccttgata agatactcag catcactggg tatcatgaaa taacattaaa
    13261 aactataaga gataatccca ttaggactag gataggttta aggtttattt ttatttcatg
    13321 agtgttttgc ttccctgtat gtatgtgcac cacatttgtg ccttttttgc ttttaaaaga
    13381 cagagtctta cagggtagct gtatttgacc tggaactcac agagatcttc cttcctctcc
    13441 ctcccgagtg ctggaattaa aggtgtgcac caccacaacc agctatggat gggttttcaa
    13501 acataatgtt gagtaaatta agccagcctg aaaaatacat gcttccattt acatagttca
    13561 aaacaggcaa aaccactgtg ggagcctagc aggggatggc ctgggatagg tgtggtcagg
    13621 gttagagaga gagattgtgt gatttttctt tgtgtttgct ttaattaagt agaagtattt
    13681 actccaaaat aaagctagat aaatattaac agaccccaga gagcctggtt atgtggactc
    13741 tcagtcattc cgggcacata tgctacaagt ataaataccc tgggaaggcc agcttctggc
    13801 tggtggtaaa gggccttgag ggtcccttgt taagctcttg gaagcatccc acccttagat
    13861 ttaaaagctt ccttttccag agctatctat ctgttgtgtg actgctatag gaaattcacc
    13921 tggggcaggg gagggggagt ccagctaatg tggcagccag actgtaaatg cacagacaga
    13981 ggctgcctgc acggatgtgc ccaaggtccc tctcaggtta aagaggtcag acgagagtga
    14041 ttgcatgcct tggattctca gcagccactc tagaaagcac ttatgcctgc tctttttctt
    14101 ctcctttctt aatcatatga actcaatgca aatccatcgc ggacaacagg agcggcagtt
    14161 tccagt
//
