# Supplementary material for: CRISPR-Cas9 enables conditional mutagenesis of challenging loci
Source: Sci Rep. 2016 Sep 1;6:32326. doi: 10.1038/srep32326 (PMC5007477; doi:10.1038/srep32326)
Supplement: Supplementary File 3 [file srep32326-s3.zip › gb/HEP01020_B02_vector.gb]

LOCUS       1014750#L1L2_Bact_P#pAYAC184        13990 bp    dna     circular UNK 
ACCESSION   unknown
SOURCE      Mus musculus
  ORGANISM  Mus musculus
            Eukaryota; Metazoa; Chordata; Craniata; Vertebrata; Euteleostomi;
            Mammalia; Eutheria; Euarchontoglires; Glires; Rodentia;
            Sciurognathi; Muroidea; Muridae; Murinae; Mus.
COMMENT     cassette: L1L2_Bact_P
COMMENT     design_id: 1014750
COMMENT     backbone: pAYAC184
COMMENT     transcript_id: ENSMUST00000056398
FEATURES             Location/Qualifiers
     source          1..4245
                     /mol_type="other DNA"
                     /dnas_title="pacyc184CleanwithGprimers"
                     /organism="Cloning vector pACYC184"
     gene            complement(1..4245)
                     /gene="cat"
     CDS             complement(1..4245)
                     /codon_start=1
                     /gene="cat"
                     /translation="MEKKITGYTTVDISQWHRKEHFEAFQSVAQCTYNQTVQLDITAF
                     LKTVKKNKHKFYPAFIHILARLMNAHPEFRMAMKDGELVIWDSVHPCYTVFHEQTETF
                     SSLWSEYHDDFRQFLHIYSQDVACYGENLAYFPKGFIENMFFVSANPWVSFTSFDLNV
                     ANMDNFFAPVFTMGKYYTQGDKVLMPLAIQVHHAVCDGFHVGRMLNELQQYCDEWQGG
                     A"
                     /product="chloramphenicol acetyltransferase"
                     /note="camR (confers resistance to chloramphenicol)"
                     /label="camR (confers resistance to chloramphenicol)"
     -10_signal      complement(286..291)
                     /note="cat promoter (counter-clockwise); CATATT"
                     /label="cat promoter (counter-clockwise); CATATT"
     -35_signal      complement(309..314)
                     /note="cat promoter (counter-clockwise); ACGTAA"
                     /label="cat promoter (counter-clockwise); ACGTAA"
     rep_origin      complement(848..1393)
                     /note="p15A origin of replication (clockwise) (RNAII -35
                     to RNA/DNA switch point)"
                     /label="p15A origin of replication (clockwise) (RNAII -35
     -35_signal      1505..1510
                     /note="tet promoter (clockwise); TTGACA"
                     /label="tet promoter (clockwise); TTGACA"
     -10_signal      1528..1533
                     /note="tet promoter (clockwise); TTTAAT; transcript start
                     1540"
                     /label="tet promoter (clockwise); TTTAAT; transcript start
     gene            1581..2771
                     /gene="tet"
     CDS             1581..2771
                     /codon_start=1
                     /gene="tet"
                     /translation="MKSNNALIVILGTVTLDAVGIGLVMPVLPGLLRDIVHSDSIASH
                     YGVLLALYALMQFLCAPVLGALSDRFGRRPVLLASLLGATIDYAIMATTPVLWILYAG
                     RIVAGITGATGAVAGAYIADITDGEDRARHFGLMSACFGVGMVAGPVAGGLLGAISLH
                     APFLAAAVLNGLNLLLGCFLMQESHKGERRPMPLRAFNPVSSFRWARGMTIVAALMTV
                     FFIMQLVGQVPAALWVIFGEDRFRWSATMIGLSLAVFGILHALAQAFVTGPATKRFGE
                     KQAIIAGMAADALGYVLLAFATRGWMAFPIMILLASGGIGMPALQAMLSRQVDDDHQG
                     QLQGSLAALTSLTSIIGPLIVTAIYAASASTWNGLAWIVGAALYLVCLPALRRGAWSR
                     ATST"
                     /product="tetracycline efflux protein, class C"
                     /note="tetR (confers resistance to tetracycline)"
                     /label="tetR (confers resistance to tetracycline)"
     misc_feature    complement(1473..1493)
                     /note="5' Gap primer"
                     /label="5' Gap primer"
     misc_feature    3805..3825
                     /note="3' Gap primer"
                     /label="3' Gap primer"
     misc_feature    1494..3804
                     /note="Not in Gap Backbone PCR"
                     /label="Not in Gap Backbone PCR"
     exon            4688..4872
                     /db_xref="ENSEMBL:ENSMUSE00000778922"
                     /rank="1"
                     /note="ENSMUSE00000778922"
                     /label="ENSMUSE00000778922"
     misc_feature    4246..5313
                     /note="5 arm"
                     /label="5 arm"
     misc_feature    5341..5365
                     /note="B1 Gateway"
                     /label="B1 Gateway"
     misc_feature    5378..5425
                     /note="Frt"
                     /label="Frt"
     intron          5426..6300
                     /note="mouse En2 intron"
                     /label="mouse En2 intron"
     misc_feature    6298..6300
                     /note="Splice Acceptor"
                     /label="Splice Acceptor"
     exon            6301..6473
                     /note="mouse En2 exon"
                     /label="mouse En2 exon"
     misc_feature    6485..7078
                     /note="ECMV IRES"
                     /label="ECMV IRES"
     gene            7079..10139
                     /gene="lacZ"
                     /note="lacZ"
                     /label="lacZ"
     misc_feature    10178..10421
                     /note="SV40 polyadenylation site"
                     /label="SV40 polyadenylation site"
     misc_feature    10425..10458
                     /note="loxP"
                     /label="loxP"
     promoter        10485..11004
                     /note="human beta actin promoter"
                     /label="human beta actin promoter"
     gene            11030..11824
                     /gene="NeoR"
                     /note="NeoR"
                     /label="NeoR"
     misc_feature    12024..12265
                     /note="SV40 polyadenylation site"
                     /label="SV40 polyadenylation site"
     misc_feature    12282..12329
                     /note="Frt"
                     /label="Frt"
     misc_feature    12336..12369
                     /note="loxP"
                     /label="loxP"
     misc_feature    6315..6392
                     /note="FCHK std_gpr"
                     /label="FCHK std_gpr"
     misc_feature    12385..12405
                     /note="B2 Gateway"
                     /label="B2 Gateway"
     misc_feature    5314..12435
                     /note="Synthetic Cassette"
                     /label="Synthetic Cassette"
     exon            12787..12827
                     /db_xref="ENSEMBL:ENSMUSE00000370388"
                     /type="targeted"
                     /rank="2"
                     /note="target exon 1 ENSMUSE00000370388"
     misc_feature    12436..13002
                     /note="Critical Region"
                     /label="Critical Region"
     misc_feature    13026..13059
                     /note="Downstream LoxP"
                     /label="Downstream LoxP"
     misc_feature    13003..13082
                     /note="synthetic loxP region"
                     /label="synthetic loxP region"
     misc_feature    13083..13990
                     /note="3 arm"
                     /label="3 arm"
ORIGIN      
        1 gaattccgga tgagcattca tcaggcgggc aagaatgtga ataaaggccg gataaaactt
       61 gtgcttattt ttctttacgg tctttaaaaa ggccgtaata tccagctgaa cggtctggtt
      121 ataggtacat tgagcaactg actgaaatgc ctcaaaatgt tctttacgat gccattggga
      181 tatatcaacg gtggtatatc cagtgatttt tttctccatt ttagcttcct tagctcctga
      241 aaatctcgat aactcaaaaa atacgcccgg tagtgatctt atttcattat ggtgaaagtt
      301 ggaacctctt acgtgccgat caacgtctca ttttcgccaa aagttggccc agggcttccc
      361 ggtatcaaca gggacaccag gatttattta ttctgcgaag tgatcttccg tcacaggtat
      421 ttattcggcg caaagtgcgt cgggtgatgc tgccaactta ctgatttagt gtatgatggt
      481 gtttttgagg tgctccagtg gcttctgttt ctatcagctg tccctcctgt tcagctactg
      541 acggggtggt gcgtaacggc aaaagcaccg ccggacatca gcgctagcgg agtgtatact
      601 ggcttactat gttggcactg atgagggtgt cagtgaagtg cttcatgtgg caggagaaaa
      661 aaggctgcac cggtgcgtca gcagaatatg tgatacagga tatattccgc ttcctcgctc
      721 actgactcgc tacgctcggt cgttcgactg cggcgagcgg aaatggctta cgaacggggc
      781 ggagatttcc tggaagatgc caggaagata cttaacaggg aagtgagagg gccgcggcaa
      841 agccgttttt ccataggctc cgcccccctg acaagcatca cgaaatctga cgctcaaatc
      901 agtggtggcg aaacccgaca ggactataaa gataccaggc gtttccccct ggcggctccc
      961 tcgtgcgctc tcctgttcct gcctttcggt ttaccggtgt cattccgctg ttatggccgc
     1021 gtttgtctca ttccacgcct gacactcagt tccgggtagg cagttcgctc caagctggac
     1081 tgtatgcacg aaccccccgt tcagtccgac cgctgcgcct tatccggtaa ctatcgtctt
     1141 gagtccaacc cggaaagaca tgcaaaagca ccactggcag cagccactgg taattgattt
     1201 agaggagtta gtcttgaagt catgcgccgg ttaaggctaa actgaaagga caagttttgg
     1261 tgactgcgct cctccaagcc agttacctcg gttcaaagag ttggtagctc agagaacctt
     1321 cgaaaaaccg ccctgcaagg cggttttttc gttttcagag caagagatta cgcgcagacc
     1381 aaaacgatct caagaagatc atcttattaa tcagataaaa tatttctaga tttcagtgca
     1441 atttatctct tcaaatgtag cacctgaagt cagccccata cgatataagt tgtaattctc
     1501 atgtttgaca gcttatcatc gataagcttt aatgcggtag tttatcacag ttaaattgct
     1561 aacgcagtca ggcaccgtgt atgaaatcta acaatgcgct catcgtcatc ctcggcaccg
     1621 tcaccctgga tgctgtaggc ataggcttgg ttatgccggt actgccgggc ctcttgcggg
     1681 atatcgtcca ttccgacagc atcgccagtc actatggcgt gctgctagcg ctatatgcgt
     1741 tgatgcaatt tctatgcgca cccgttctcg gagcactgtc cgaccgcttt ggccgccgcc
     1801 cagtcctgct cgcttcgcta cttggagcca ctatcgacta cgcgatcatg gcgaccacac
     1861 ccgtcctgtg gatcctctac gccggacgca tcgtggccgg catcaccggc gccacaggtg
     1921 cggttgctgg cgcctatatc gccgacatca ccgatgggga agatcgggct cgccacttcg
     1981 ggctcatgag cgcttgtttc ggcgtgggta tggtggcagg ccccgtggcc gggggactgt
     2041 tgggcgccat ctccttgcat gcaccattcc ttgcggcggc ggtgctcaac ggcctcaacc
     2101 tactactggg ctgcttccta atgcaggagt cgcataaggg agagcgtcga ccgatgccct
     2161 tgagagcctt caacccagtc agctccttcc ggtgggcgcg gggcatgact atcgtcgccg
     2221 cacttatgac tgtcttcttt atcatgcaac tcgtaggaca ggtgccggca gcgctctggg
     2281 tcattttcgg cgaggaccgc tttcgctgga gcgcgacgat gatcggcctg tcgcttgcgg
     2341 tattcggaat cttgcacgcc ctcgctcaag ccttcgtcac tggtcccgcc accaaacgtt
     2401 tcggcgagaa gcaggccatt atcgccggca tggcggccga cgcgctgggc tacgtcttgc
     2461 tggcgttcgc gacgcgaggc tggatggcct tccccattat gattcttctc gcttccggcg
     2521 gcatcgggat gcccgcgttg caggccatgc tgtccaggca ggtagatgac gaccatcagg
     2581 gacagcttca aggatcgctc gcggctctta ccagcctaac ttcgatcatt ggaccgctga
     2641 tcgtcacggc gatttatgcc gcctcggcga gcacatggaa cgggttggca tggattgtag
     2701 gcgccgccct ataccttgtc tgcctccccg cgttgcgtcg cggtgcatgg agccgggcca
     2761 cctcgacctg aatggaagcc ggcggcacct cgctaacgga ttcaccactc caagaattgg
     2821 agccaatcaa ttcttgcgga gaactgtgaa tgcgcaaacc aacccttggc agaacatatc
     2881 catcgcgtcc gccatctcca gcagccgcac gcggcgcatc tcgggcagcg ttgggtcctg
     2941 gccacgggtg cgcatgatcg tgctcctgtc gttgaggacc cggctaggct ggcggggttg
     3001 ccttactggt tagcagaatg aatcaccgat acgcgagcga acgtgaagcg actgctgctg
     3061 caaaacgtct gcgacctgag caacaacatg aatggtcttc ggtttccgtg tttcgtaaag
     3121 tctggaaacg cggaagtccc ctacgtgctg ctgaagttgc ccgcaacaga gagtggaacc
     3181 aaccggtgat accacgatac tatgactgag agtcaacgcc atgagcggcc tcatttctta
     3241 ttctgagtta caacagtccg caccgctgtc cggtagctcc ttccggtggg cgcggggcat
     3301 gactatcgtc gccgcactta tgactgtctt ctttatcatg caactcgtag gacaggtgcc
     3361 ggcagcgccc aacagtcccc cggccacggg gcctgccacc atacccacgc cgaaacaagc
     3421 gccctgcacc attatgttcc ggatctgcat cgcaggatgc tgctggctac cctgtggaac
     3481 acctacatct gtattaacga agcgctaacc gtttttatca ggctctggga ggcagaataa
     3541 atgatcatat cgtcaattat tacctccacg gggagagcct gagcaaactg gcctcaggca
     3601 tttgagaagc acacggtcac actgcttccg gtagtcaata aaccggtaaa ccagcaatag
     3661 acataagcgg ctatttaacg accctgccct gaaccgacga ccgggtcgaa tttgctttcg
     3721 aatttctgcc attcatccgc ttattatcac ttattcaggc gtagcaccag gcgtttaagg
     3781 gcaccaataa ctgccttaaa aaaattacgc cccgccctgc cactcatcgc agtactgttg
     3841 taattcatta agcattctgc cgacatggaa gccatcacag acggcatgat gaacctgaat
     3901 cgccagcggc atcagcacct tgtcgccttg cgtataatat ttgcccatgg tgaaaacggg
     3961 ggcgaagaag ttgtccatat tggccacgtt taaatcaaaa ctggtgaaac tcacccaggg
     4021 attggctgag acgaaaaaca tattctcaat aaacccttta gggaaatagg ccaggttttc
     4081 accgtaacac gccacatctt gcgaatatat gtgtagaaac tgccggaaat cgtcgtggta
     4141 ttcactccag agcgatgaaa acgtttcagt ttgctcatgg aaaacggtgt aacaagggtg
     4201 aacactatcc catatcacca gctcaccgtc tttcattgcc atacgacact aacattctgt
     4261 atacagttgg attctccgaa aatgcacatc atggagctac aatatgctcc ctttgtactg
     4321 ggctatttgg ctttttaaac ttttctggct cacgcgtgag aaagctagaa ctccctccac
     4381 cctgcatcta tgtcgcctat gagaacaaag aatctctctc cttcagtagc caatgctacc
     4441 atcttcatgt cgtgtgtctt ccggcagaaa gtgtcttccc acactacctt tagtaactac
     4501 cacagtgtct tcccgtccgc tagagcctcc ttccaggctc tccttccagc ccaccttcag
     4561 tgacctctcc ataaactgcc tgtccccgcc ttggtctcgg cgtgcgagcg ccgcccagaa
     4621 gcccggcgga aacacactgc gcatgcccac tagtcagccc cgcccggctt cctgtttggc
     4681 cggctccttt ccgtccctga ttcgtcgccg ctgaggcctc agagtctcgc ggtctttgcg
     4741 ttcgccagcg ggcgcgaagc tgtccgggtt tctgtcgggc ggtgttttgt ctcctcgttg
     4801 ccgagccctc gcagattccc gggacctccg ggcccagcag catgacgtct gctttggaga
     4861 actacatcaa ccgtatcctc cggcgggctg ctgcgaccgc tcaggcggcg gcgggggcgg
     4921 gagggagcac gggaggcccg gagtggtggg cggtgggcgg aggacccggg gtcggggttc
     4981 gtggagggag ctcccggccg gcctcggggc tttttgcacc cacagcacag atctcggtgt
     5041 agttcgaact tctctgcaca cggcctttga tcgtgtgtcc caacatccgg aataagatgc
     5101 actgttttcc taagaactct gcgtttgcag gtcccccaag cagagatagc atacaacaga
     5161 tagatgcttc tcagatttgg gcttcaggtc ccatacctct gcttgaaatc ttgtcatggt
     5221 gtttagagag tggcgagtag cttttaaaag cccggttgaa ttttttaagt tagaattgct
     5281 gttctaaagt cggggcaaaa cctaagacac ataaaggcgc ataacgatac cacgatatca
     5341 acaagtttgt acaaaaaagc aggctggcgc cggaaccgaa gttcctattc cgaagttcct
     5401 attctctaga aagtatagga acttcgaacc ctttcccaca ccaccctcca cacttgcccc
     5461 aaacactgcc aactatgtag gaggaagggg ttgggactaa cagaagaacc cgttgtgggg
     5521 aagctgttgg gagggtcact ttatgttctt gcccaaggtc agttgggtgg cctgcttctg
     5581 atgaggtggt cccaaggtct ggggtagaag gtgagaggga caggccacca aggtcagccc
     5641 ccccccccta tcccatagga gccaggtccc tctcctggac aggaagactg aaggggagat
     5701 gccagagact cagtgaagcc tggggtaccc tattggagtc cttcaaggaa acaaacttgg
     5761 cctcaccagg cctcagcctt ggctcctcct gggaactcta ctgcccttgg gatccccttg
     5821 tagttgtggg ttacatagga agggggacgg gattcccctt gactggctag cctactcttt
     5881 tcttcagtct tctccatctc ctctcacctg tctctcgacc ctttccctag gatagacttg
     5941 gaaaaagata aggggagaaa acaaatgcaa acgaggccag aaagattttg gctgggcatt
     6001 ccttccgcta gcttttattg ggatccccta gtttgtgata ggccttttag ctacatctgc
     6061 caatccatct cattttcaca cacacacaca ccactttcct tctggtcagt gggcacatgt
     6121 ccagcctcaa gtttatatca ccacccccaa tgcccaacac ttgtatggcc ttgggcgggt
     6181 catccccccc cccaccccca gtatctgcaa cctcaagcta gcttgggtgc gttggttgtg
     6241 gataagtagc tagactccag caaccagtaa cctctgccct ttctcctcca tgacaaccag
     6301 gtcccaggtc ccgaaaacca aagaagaaga accctaacaa agaggacaag cggcctcgca
     6361 cagccttcac tgctgagcag ctccagaggc tcaaggctga gtttcagacc aacaggtacc
     6421 tgacagagca gcggcgccag agtctggcac aggagctcgg tacccggaag atctggactc
     6481 tagagaattc cgcccctctc cctccccccc ccctaacgtt actggccgaa gccgcttgga
     6541 ataaggccgg tgtgcgtttg tctatatgtt attttccacc atattgccgt cttttggcaa
     6601 tgtgagggcc cggaaacctg gccctgtctt cttgacgagc attcctaggg gtctttcccc
     6661 tctcgccaaa ggaatgcaag gtctgttgaa tgtcgtgaag gaagcagttc ctctggaagc
     6721 ttcttgaaga caaacaacgt ctgtagcgac cctttgcagg cagcggaacc ccccacctgg
     6781 cgacaggtgc ctctgcggcc aaaagccacg tgtataagat acacctgcaa aggcggcaca
     6841 accccagtgc cacgttgtga gttggatagt tgtggaaaga gtcaaatggc tctcctcaag
     6901 cgtattcaac aaggggctga aggatgccca gaaggtaccc cattgtatgg gatctgatct
     6961 ggggcctcgg tgcacatgct ttacatgtgt ttagtcgagg ttaaaaaacg tctaggcccc
     7021 ccgaaccacg gggacgtggt tttcctttga aaaacacgat gataagcttg ccacaaccat
     7081 ggaagatccc gtcgttttac aacgtcgtga ctgggaaaac cctggcgtta cccaacttaa
     7141 tcgccttgca gcacatcccc ctttcgccag ctggcgtaat agcgaagagg cccgcaccga
     7201 tcgcccttcc caacagttgc gcagcctgaa tggcgaatgg cgctttgcct ggtttccggc
     7261 accagaagcg gtgccggaaa gctggctgga gtgcgatctt cctgaggccg atactgtcgt
     7321 cgtcccctca aactggcaga tgcacggtta cgatgcgccc atctacacca acgtgaccta
     7381 tcccattacg gtcaatccgc cgtttgttcc cacggagaat ccgacgggtt gttactcgct
     7441 cacatttaat gttgatgaaa gctggctaca ggaaggccag acgcgaatta tttttgatgg
     7501 cgttaactcg gcgtttcatc tgtggtgcaa cgggcgctgg gtcggttacg gccaggacag
     7561 tcgtttgccg tctgaatttg acctgagcgc atttttacgc gccggagaaa accgcctcgc
     7621 ggtgatggtg ctgcgctgga gtgacggcag ttatctggaa gatcaggata tgtggcggat
     7681 gagcggcatt ttccgtgacg tctcgttgct gcataaaccg actacacaaa tcagcgattt
     7741 ccatgttgcc actcgcttta atgatgattt cagccgcgct gtactggagg ctgaagttca
     7801 gatgtgcggc gagttgcgtg actacctacg ggtaacagtt tctttatggc agggtgaaac
     7861 gcaggtcgcc agcggcaccg cgcctttcgg cggtgaaatt atcgatgagc gtggtggtta
     7921 tgccgatcgc gtcacactac gtctgaacgt cgaaaacccg aaactgtgga gcgccgaaat
     7981 cccgaatctc tatcgtgcgg tggttgaact gcacaccgcc gacggcacgc tgattgaagc
     8041 agaagcctgc gatgtcggtt tccgcgaggt gcggattgaa aatggtctgc tgctgctgaa
     8101 cggcaagccg ttgctgattc gaggcgttaa ccgtcacgag catcatcctc tgcatggtca
     8161 ggtcatggat gagcagacga tggtgcagga tatcctgctg atgaagcaga acaactttaa
     8221 cgccgtgcgc tgttcgcatt atccgaacca tccgctgtgg tacacgctgt gcgaccgcta
     8281 cggcctgtat gtggtggatg aagccaatat tgaaacccac ggcatggtgc caatgaatcg
     8341 tctgaccgat gatccgcgct ggctaccggc gatgagcgaa cgcgtaacgc gaatggtgca
     8401 gcgcgatcgt aatcacccga gtgtgatcat ctggtcgctg gggaatgaat caggccacgg
     8461 cgctaatcac gacgcgctgt atcgctggat caaatctgtc gatccttccc gcccggtgca
     8521 gtatgaaggc ggcggagccg acaccacggc caccgatatt atttgcccga tgtacgcgcg
     8581 cgtggatgaa gaccagccct tcccggctgt gccgaaatgg tccatcaaaa aatggctttc
     8641 gctacctgga gagacgcgcc cgctgatcct ttgcgaatac gcccacgcga tgggtaacag
     8701 tcttggcggt ttcgctaaat actggcaggc gtttcgtcag tatccccgtt tacagggcgg
     8761 cttcgtctgg gactgggtgg atcagtcgct gattaaatat gatgaaaacg gcaacccgtg
     8821 gtcggcttac ggcggtgatt ttggcgatac gccgaacgat cgccagttct gtatgaacgg
     8881 tctggtcttt gccgaccgca cgccgcatcc agcgctgacg gaagcaaaac accagcagca
     8941 gtttttccag ttccgtttat ccgggcaaac catcgaagtg accagcgaat acctgttccg
     9001 tcatagcgat aacgagctcc tgcactggat ggtggcgctg gatggtaagc cgctggcaag
     9061 cggtgaagtg cctctggatg tcgctccaca aggtaaacag ttgattgaac tgcctgaact
     9121 accgcagccg gagagcgccg ggcaactctg gctcacagta cgcgtagtgc aaccgaacgc
     9181 gaccgcatgg tcagaagccg ggcacatcag cgcctggcag cagtggcgtc tggcggaaaa
     9241 cctcagtgtg acgctccccg ccgcgtccca cgccatcccg catctgacca ccagcgaaat
     9301 ggatttttgc atcgagctgg gtaataagcg ttggcaattt aaccgccagt caggctttct
     9361 ttcacagatg tggattggcg ataaaaaaca actgctgacg ccgctgcgcg atcagttcac
     9421 ccgtgcaccg ctggataacg acattggcgt aagtgaagcg acccgcattg accctaacgc
     9481 ctgggtcgaa cgctggaagg cggcgggcca ttaccaggcc gaagcagcgt tgttgcagtg
     9541 cacggcagat acacttgctg atgcggtgct gattacgacc gctcacgcgt ggcagcatca
     9601 ggggaaaacc ttatttatca gccggaaaac ctaccggatt gatggtagtg gtcaaatggc
     9661 gattaccgtt gatgttgaag tggcgagcga tacaccgcat ccggcgcgga ttggcctgaa
     9721 ctgccagctg gcgcaggtag cagagcgggt aaactggctc ggattagggc cgcaagaaaa
     9781 ctatcccgac cgccttactg ccgcctgttt tgaccgctgg gatctgccat tgtcagacat
     9841 gtataccccg tacgtcttcc cgagcgaaaa cggtctgcgc tgcgggacgc gcgaattgaa
     9901 ttatggccca caccagtggc gcggcgactt ccagttcaac atcagccgct acagtcaaca
     9961 gcaactgatg gaaaccagcc atcgccatct gctgcacgcg gaagaaggca catggctgaa
    10021 tatcgacggt ttccatatgg ggattggtgg cgacgactcc tggagcccgt cagtatcggc
    10081 ggaattccag ctgagcgccg gtcgctacca ttaccagttg gtctggtgtc aaaaataata
    10141 ataaccgggc aggggggatc taagctctag ataagtaatg atcataatca gccatatcac
    10201 atctgtagag gttttacttg ctttaaaaaa cctcccacac ctccccctga acctgaaaca
    10261 taaaatgaat gcaattgttg ttgttaactt gtttattgca gcttataatg gttacaaata
    10321 aagcaatagc atcacaaatt tcacaaataa agcatttttt tcactgcatt ctagttgtgg
    10381 tttgtccaaa ctcatcaatg tatcttatca tgtctggatc cggaataact tcgtatagca
    10441 tacattatac gaagttatgt ttaaacggcg cgccccggaa ttcgccttct gcaggagcgt
    10501 acagaaccca gggccctggc acccgtgcag accctggccc accccacctg ggcgctcagt
    10561 gcccaagaga tgtccacacc taggatgtcc cgcggtgggt ggggggcccg agagacgggc
    10621 aggccggggg caggcctggc catgcggggc cgaaccgggc actgcccagc gtgggcgcgg
    10681 gggccacggc gcgcgccccc agcccccggg cccagcaccc caaggcggcc aacgccaaaa
    10741 ctctccctcc tcctcttcct caatctcgct ctcgctcttt ttttttttcg caaaaggagg
    10801 ggagaggggg taaaaaaatg ctgcactgtg cggcgaagcc ggtgagtgag cggcgcgggg
    10861 ccaatcagcg tgcgccgttc cgaaagttgc cttttatggc tcgagcggcc gcggcggcgc
    10921 cctataaaac ccagcggcgc gacgcgccac caccgccgag accgcgtccg ccccgcgagc
    10981 acagagcctc gcctttgccg atcctctaga gtcgagatcc gccgccacca tgattgaaca
    11041 agatggattg cacgcaggtt ctccggccgc ttgggtggag aggctattcg gctatgactg
    11101 ggcacaacag acaatcggct gctctgatgc cgccgtgttc cggctgtcag cgcaggggcg
    11161 cccggttctt tttgtcaaga ccgacctgtc cggtgccctg aatgaactgc aggacgaggc
    11221 agcgcggcta tcgtggctgg ccacgacggg cgttccttgc gcagctgtgc tcgacgttgt
    11281 cactgaagcg ggaagggact ggctgctatt gggcgaagtg ccggggcagg atctcctgtc
    11341 atctcacctt gctcctgccg agaaagtatc catcatggct gatgcaatgc ggcggctgca
    11401 tacgcttgat ccggctacct gcccattcga ccaccaagcg aaacatcgca tcgagcgagc
    11461 acgtactcgg atggaagccg gtcttgtcga tcaggatgat ctggacgaag agcatcaggg
    11521 gctcgcgcca gccgaactgt tcgccaggct caaggcgcgc atgcccgacg gcgaggatct
    11581 cgtcgtgacc catggcgatg cctgcttgcc gaatatcatg gtggaaaatg gccgcttttc
    11641 tggattcatc gactgtggcc ggctgggtgt ggcggaccgc tatcaggaca tagcgttggc
    11701 tacccgtgat attgctgaag agcttggcgg cgaatgggct gaccgcttcc tcgtgcttta
    11761 cggtatcgcc gctcccgatt cgcagcgcat cgccttctat cgccttcttg acgagttctt
    11821 ctgagcggga ctctggggtt cgaaatgacc gaccaagcga cgcccaacct gccatcacga
    11881 gatttcgatt ccaccgccgc cttctatgaa aggttgggct tcggaatcgt tttccgggac
    11941 gccggctgga tgatcctcca gcgcggggat ctcatgctgg agttcttcgc ccaccccccg
    12001 gatctaagct ctagataagt aatgatcata atcagccata tcacatctgt agaggtttta
    12061 cttgctttaa aaaacctccc acacctcccc ctgaacctga aacataaaat gaatgcaatt
    12121 gttgttgtta acttgtttat tgcagcttat aatggttaca aataaagcaa tagcatcaca
    12181 aatttcacaa ataaagcatt tttttcactg cattctagtt gtggtttgtc caaactcatc
    12241 aatgtatctt atcatgtctg gatccggggg taccgcgtcg agaagttcct attccgaagt
    12301 tcctattctc tagaaagtat aggaacttcg tcgagataac ttcgtatagc atacattata
    12361 cgaagttatg tcgagatatc tagacccagc tttcttgtac aaagtggttg atatctctat
    12421 agtcgcagta ggcggtggat gagaaggtcc tttacttgca taaagtaatt caacattaat
    12481 tagcactcac ctagttttta ttttaaagct taagaaatga gtctgcctga ctcagtgtca
    12541 taggttggaa acactgctgt ttaaaccaga gtcaagcggt cacataccct tctcccatgt
    12601 gatgaactgt tttcgaggta caattgaaac aagtttaaaa acttcagttt tctccctcaa
    12661 gagcagtggc agtgtggaat cttgattctg tctcttcttt cctttttaag taattggaac
    12721 tctttccagg ctgaaagttt tcaggttgta ttctttaaga aatacgttcc ttgactcggt
    12781 tctcagggac tgtggctgtt attacttctg atggcagaat gattgtggtg agtgacattt
    12841 ccgtttttct ctttccttag gcttattgat tgcaaatttg aggtaacatt tctggcctag
    12901 tgttcaggca ccacagcaca cctagttcac tgctcttatg attcacccat tgattcatcc
    12961 atttaacctt agtctcttgg ctacctgtac agattctcta atgagatggc gcaacgcaat
    13021 taatgataac ttcgtatagc atacattata cgaagttatg gtctgagctc gccatcagtt
    13081 catcttcctt atgccattag agaccttaaa cgatttacat attatgtgta tgccccaata
    13141 aattgcttat cgacgaggtg atttaatctg agaagtgtgt cttcagtgat ttcattgttc
    13201 ttccaaaaat aataaatggt tttggaaact tcaagttagc tatgacttca ctggtggtac
    13261 aatctttggg accattgcct tgtctatcat ctttgattga aatatttcct gtatgaaatt
    13321 taatcccatg ttatcccatt ctgtgatttt ttttttaaga tttatttttg ctcatgtttg
    13381 ttcatgtatg tttgtgtgaa tatctgctgt atgtgtgggg gtacactaca caagaaggcc
    13441 agaagaacta gagttgcagg tctttgtgag ccacaatgta tgggtgcttt ggagatcagt
    13501 atgtactctt aaccactgag ccatcagagc tccttaattt tattaatcct tttattgttt
    13561 ttcataggcc ataccagtca aagtgacaaa gactaaatgc atatcatgtg ctaagtatct
    13621 tgtgtgttat ttagtctgac atacagcctt gtgaagaatt accactaagc ctcatgttta
    13681 aatatcttgt ttctgttaca aaaggtttac agagggaaag cggaacaaaa gtattgacat
    13741 tgattagttc tatcttatca caaagtcgcc tgataaaata tttgtgtata aaatgaaggt
    13801 gagaggactt ttctggggtt ttatgataac tactgtttac caactactat agtaaatagt
    13861 ctaagttttt ctttccagtt tctagactcc aagtttctat ttattctgat tctatatagt
    13921 tatttggatc ataagtttaa tggctgaccc aagagattac ccagtcaaat ccaaaataag
    13981 caatttcttc
//
