# Supplementary material for: CRISPR-Cas9 enables conditional mutagenesis of challenging loci
Source: Sci Rep. 2016 Sep 1;6:32326. doi: 10.1038/srep32326 (PMC5007477; doi:10.1038/srep32326)
Supplement: Supplementary File 3 [file srep32326-s3.zip › gb/HEP01020_B03_vector.gb]

LOCUS       1014794#L1L2_Bact_P#pAYAC184        15189 bp    dna     circular UNK 
ACCESSION   unknown
SOURCE      Mus musculus
  ORGANISM  Mus musculus
            Eukaryota; Metazoa; Chordata; Craniata; Vertebrata; Euteleostomi;
            Mammalia; Eutheria; Euarchontoglires; Glires; Rodentia;
            Sciurognathi; Muroidea; Muridae; Murinae; Mus.
COMMENT     cassette: L1L2_Bact_P
COMMENT     design_id: 1014794
COMMENT     backbone: pAYAC184
COMMENT     transcript_id: ENSMUST00000035218
FEATURES             Location/Qualifiers
     source          1..4245
                     /mol_type="other DNA"
                     /dnas_title="pacyc184CleanwithGprimers"
                     /organism="Cloning vector pACYC184"
     gene            complement(1..4245)
                     /gene="cat"
     CDS             complement(1..4245)
                     /codon_start=1
                     /gene="cat"
                     /translation="MEKKITGYTTVDISQWHRKEHFEAFQSVAQCTYNQTVQLDITAF
                     LKTVKKNKHKFYPAFIHILARLMNAHPEFRMAMKDGELVIWDSVHPCYTVFHEQTETF
                     SSLWSEYHDDFRQFLHIYSQDVACYGENLAYFPKGFIENMFFVSANPWVSFTSFDLNV
                     ANMDNFFAPVFTMGKYYTQGDKVLMPLAIQVHHAVCDGFHVGRMLNELQQYCDEWQGG
                     A"
                     /product="chloramphenicol acetyltransferase"
                     /note="camR (confers resistance to chloramphenicol)"
                     /label="camR (confers resistance to chloramphenicol)"
     -10_signal      complement(286..291)
                     /note="cat promoter (counter-clockwise); CATATT"
                     /label="cat promoter (counter-clockwise); CATATT"
     -35_signal      complement(309..314)
                     /note="cat promoter (counter-clockwise); ACGTAA"
                     /label="cat promoter (counter-clockwise); ACGTAA"
     rep_origin      complement(848..1393)
                     /note="p15A origin of replication (clockwise) (RNAII -35
                     to RNA/DNA switch point)"
                     /label="p15A origin of replication (clockwise) (RNAII -35
     -35_signal      1505..1510
                     /note="tet promoter (clockwise); TTGACA"
                     /label="tet promoter (clockwise); TTGACA"
     -10_signal      1528..1533
                     /note="tet promoter (clockwise); TTTAAT; transcript start
                     1540"
                     /label="tet promoter (clockwise); TTTAAT; transcript start
     gene            1581..2771
                     /gene="tet"
     CDS             1581..2771
                     /codon_start=1
                     /gene="tet"
                     /translation="MKSNNALIVILGTVTLDAVGIGLVMPVLPGLLRDIVHSDSIASH
                     YGVLLALYALMQFLCAPVLGALSDRFGRRPVLLASLLGATIDYAIMATTPVLWILYAG
                     RIVAGITGATGAVAGAYIADITDGEDRARHFGLMSACFGVGMVAGPVAGGLLGAISLH
                     APFLAAAVLNGLNLLLGCFLMQESHKGERRPMPLRAFNPVSSFRWARGMTIVAALMTV
                     FFIMQLVGQVPAALWVIFGEDRFRWSATMIGLSLAVFGILHALAQAFVTGPATKRFGE
                     KQAIIAGMAADALGYVLLAFATRGWMAFPIMILLASGGIGMPALQAMLSRQVDDDHQG
                     QLQGSLAALTSLTSIIGPLIVTAIYAASASTWNGLAWIVGAALYLVCLPALRRGAWSR
                     ATST"
                     /product="tetracycline efflux protein, class C"
                     /note="tetR (confers resistance to tetracycline)"
                     /label="tetR (confers resistance to tetracycline)"
     misc_feature    complement(1473..1493)
                     /note="5' Gap primer"
                     /label="5' Gap primer"
     misc_feature    3805..3825
                     /note="3' Gap primer"
                     /label="3' Gap primer"
     misc_feature    1494..3804
                     /note="Not in Gap Backbone PCR"
                     /label="Not in Gap Backbone PCR"
     exon            4995..5104
                     /db_xref="ENSEMBL:ENSMUSE00000221325"
                     /rank="2"
                     /note="ENSMUSE00000221325"
                     /label="ENSMUSE00000221325"
     misc_feature    4246..5247
                     /note="5 arm"
                     /label="5 arm"
     misc_feature    5275..5299
                     /note="B1 Gateway"
                     /label="B1 Gateway"
     misc_feature    5312..5359
                     /note="Frt"
                     /label="Frt"
     intron          5360..6234
                     /note="mouse En2 intron"
                     /label="mouse En2 intron"
     misc_feature    6232..6234
                     /note="Splice Acceptor"
                     /label="Splice Acceptor"
     exon            6235..6407
                     /note="mouse En2 exon"
                     /label="mouse En2 exon"
     misc_feature    6419..7012
                     /note="ECMV IRES"
                     /label="ECMV IRES"
     gene            7013..10073
                     /gene="lacZ"
                     /note="lacZ"
                     /label="lacZ"
     misc_feature    10112..10355
                     /note="SV40 polyadenylation site"
                     /label="SV40 polyadenylation site"
     misc_feature    10359..10392
                     /note="loxP"
                     /label="loxP"
     promoter        10419..10938
                     /note="human beta actin promoter"
                     /label="human beta actin promoter"
     gene            10964..11758
                     /gene="NeoR"
                     /note="NeoR"
                     /label="NeoR"
     misc_feature    11958..12199
                     /note="SV40 polyadenylation site"
                     /label="SV40 polyadenylation site"
     misc_feature    12216..12263
                     /note="Frt"
                     /label="Frt"
     misc_feature    12270..12303
                     /note="loxP"
                     /label="loxP"
     misc_feature    6249..6326
                     /note="FCHK std_gpr"
                     /label="FCHK std_gpr"
     misc_feature    12319..12339
                     /note="B2 Gateway"
                     /label="B2 Gateway"
     misc_feature    5248..12369
                     /note="Synthetic Cassette"
                     /label="Synthetic Cassette"
     exon            12620..12824
                     /db_xref="ENSEMBL:ENSMUSE00000221314"
                     /type="targeted"
                     /rank="3"
                     /note="target exon 1 ENSMUSE00000221314"
     exon            12950..13040
                     /db_xref="ENSEMBL:ENSMUSE00000221317"
                     /type="targeted"
                     /rank="4"
                     /note="target exon 2 ENSMUSE00000221317"
     exon            13290..13780
                     /db_xref="ENSEMBL:ENSMUSE00000472692"
                     /type="targeted"
                     /rank="5"
                     /note="target exon 3 ENSMUSE00000472692"
     misc_feature    12370..13984
                     /note="Critical Region"
                     /label="Critical Region"
     misc_feature    14008..14041
                     /note="Downstream LoxP"
                     /label="Downstream LoxP"
     misc_feature    13985..14064
                     /note="synthetic loxP region"
                     /label="synthetic loxP region"
     exon            15079..15189
                     /db_xref="ENSEMBL:ENSMUSE00000515905"
                     /rank="6"
                     /note="ENSMUSE00000515905 5' fragment"
     misc_feature    14065..15189
                     /note="3 arm"
                     /label="3 arm"
ORIGIN      
        1 gaattccgga tgagcattca tcaggcgggc aagaatgtga ataaaggccg gataaaactt
       61 gtgcttattt ttctttacgg tctttaaaaa ggccgtaata tccagctgaa cggtctggtt
      121 ataggtacat tgagcaactg actgaaatgc ctcaaaatgt tctttacgat gccattggga
      181 tatatcaacg gtggtatatc cagtgatttt tttctccatt ttagcttcct tagctcctga
      241 aaatctcgat aactcaaaaa atacgcccgg tagtgatctt atttcattat ggtgaaagtt
      301 ggaacctctt acgtgccgat caacgtctca ttttcgccaa aagttggccc agggcttccc
      361 ggtatcaaca gggacaccag gatttattta ttctgcgaag tgatcttccg tcacaggtat
      421 ttattcggcg caaagtgcgt cgggtgatgc tgccaactta ctgatttagt gtatgatggt
      481 gtttttgagg tgctccagtg gcttctgttt ctatcagctg tccctcctgt tcagctactg
      541 acggggtggt gcgtaacggc aaaagcaccg ccggacatca gcgctagcgg agtgtatact
      601 ggcttactat gttggcactg atgagggtgt cagtgaagtg cttcatgtgg caggagaaaa
      661 aaggctgcac cggtgcgtca gcagaatatg tgatacagga tatattccgc ttcctcgctc
      721 actgactcgc tacgctcggt cgttcgactg cggcgagcgg aaatggctta cgaacggggc
      781 ggagatttcc tggaagatgc caggaagata cttaacaggg aagtgagagg gccgcggcaa
      841 agccgttttt ccataggctc cgcccccctg acaagcatca cgaaatctga cgctcaaatc
      901 agtggtggcg aaacccgaca ggactataaa gataccaggc gtttccccct ggcggctccc
      961 tcgtgcgctc tcctgttcct gcctttcggt ttaccggtgt cattccgctg ttatggccgc
     1021 gtttgtctca ttccacgcct gacactcagt tccgggtagg cagttcgctc caagctggac
     1081 tgtatgcacg aaccccccgt tcagtccgac cgctgcgcct tatccggtaa ctatcgtctt
     1141 gagtccaacc cggaaagaca tgcaaaagca ccactggcag cagccactgg taattgattt
     1201 agaggagtta gtcttgaagt catgcgccgg ttaaggctaa actgaaagga caagttttgg
     1261 tgactgcgct cctccaagcc agttacctcg gttcaaagag ttggtagctc agagaacctt
     1321 cgaaaaaccg ccctgcaagg cggttttttc gttttcagag caagagatta cgcgcagacc
     1381 aaaacgatct caagaagatc atcttattaa tcagataaaa tatttctaga tttcagtgca
     1441 atttatctct tcaaatgtag cacctgaagt cagccccata cgatataagt tgtaattctc
     1501 atgtttgaca gcttatcatc gataagcttt aatgcggtag tttatcacag ttaaattgct
     1561 aacgcagtca ggcaccgtgt atgaaatcta acaatgcgct catcgtcatc ctcggcaccg
     1621 tcaccctgga tgctgtaggc ataggcttgg ttatgccggt actgccgggc ctcttgcggg
     1681 atatcgtcca ttccgacagc atcgccagtc actatggcgt gctgctagcg ctatatgcgt
     1741 tgatgcaatt tctatgcgca cccgttctcg gagcactgtc cgaccgcttt ggccgccgcc
     1801 cagtcctgct cgcttcgcta cttggagcca ctatcgacta cgcgatcatg gcgaccacac
     1861 ccgtcctgtg gatcctctac gccggacgca tcgtggccgg catcaccggc gccacaggtg
     1921 cggttgctgg cgcctatatc gccgacatca ccgatgggga agatcgggct cgccacttcg
     1981 ggctcatgag cgcttgtttc ggcgtgggta tggtggcagg ccccgtggcc gggggactgt
     2041 tgggcgccat ctccttgcat gcaccattcc ttgcggcggc ggtgctcaac ggcctcaacc
     2101 tactactggg ctgcttccta atgcaggagt cgcataaggg agagcgtcga ccgatgccct
     2161 tgagagcctt caacccagtc agctccttcc ggtgggcgcg gggcatgact atcgtcgccg
     2221 cacttatgac tgtcttcttt atcatgcaac tcgtaggaca ggtgccggca gcgctctggg
     2281 tcattttcgg cgaggaccgc tttcgctgga gcgcgacgat gatcggcctg tcgcttgcgg
     2341 tattcggaat cttgcacgcc ctcgctcaag ccttcgtcac tggtcccgcc accaaacgtt
     2401 tcggcgagaa gcaggccatt atcgccggca tggcggccga cgcgctgggc tacgtcttgc
     2461 tggcgttcgc gacgcgaggc tggatggcct tccccattat gattcttctc gcttccggcg
     2521 gcatcgggat gcccgcgttg caggccatgc tgtccaggca ggtagatgac gaccatcagg
     2581 gacagcttca aggatcgctc gcggctctta ccagcctaac ttcgatcatt ggaccgctga
     2641 tcgtcacggc gatttatgcc gcctcggcga gcacatggaa cgggttggca tggattgtag
     2701 gcgccgccct ataccttgtc tgcctccccg cgttgcgtcg cggtgcatgg agccgggcca
     2761 cctcgacctg aatggaagcc ggcggcacct cgctaacgga ttcaccactc caagaattgg
     2821 agccaatcaa ttcttgcgga gaactgtgaa tgcgcaaacc aacccttggc agaacatatc
     2881 catcgcgtcc gccatctcca gcagccgcac gcggcgcatc tcgggcagcg ttgggtcctg
     2941 gccacgggtg cgcatgatcg tgctcctgtc gttgaggacc cggctaggct ggcggggttg
     3001 ccttactggt tagcagaatg aatcaccgat acgcgagcga acgtgaagcg actgctgctg
     3061 caaaacgtct gcgacctgag caacaacatg aatggtcttc ggtttccgtg tttcgtaaag
     3121 tctggaaacg cggaagtccc ctacgtgctg ctgaagttgc ccgcaacaga gagtggaacc
     3181 aaccggtgat accacgatac tatgactgag agtcaacgcc atgagcggcc tcatttctta
     3241 ttctgagtta caacagtccg caccgctgtc cggtagctcc ttccggtggg cgcggggcat
     3301 gactatcgtc gccgcactta tgactgtctt ctttatcatg caactcgtag gacaggtgcc
     3361 ggcagcgccc aacagtcccc cggccacggg gcctgccacc atacccacgc cgaaacaagc
     3421 gccctgcacc attatgttcc ggatctgcat cgcaggatgc tgctggctac cctgtggaac
     3481 acctacatct gtattaacga agcgctaacc gtttttatca ggctctggga ggcagaataa
     3541 atgatcatat cgtcaattat tacctccacg gggagagcct gagcaaactg gcctcaggca
     3601 tttgagaagc acacggtcac actgcttccg gtagtcaata aaccggtaaa ccagcaatag
     3661 acataagcgg ctatttaacg accctgccct gaaccgacga ccgggtcgaa tttgctttcg
     3721 aatttctgcc attcatccgc ttattatcac ttattcaggc gtagcaccag gcgtttaagg
     3781 gcaccaataa ctgccttaaa aaaattacgc cccgccctgc cactcatcgc agtactgttg
     3841 taattcatta agcattctgc cgacatggaa gccatcacag acggcatgat gaacctgaat
     3901 cgccagcggc atcagcacct tgtcgccttg cgtataatat ttgcccatgg tgaaaacggg
     3961 ggcgaagaag ttgtccatat tggccacgtt taaatcaaaa ctggtgaaac tcacccaggg
     4021 attggctgag acgaaaaaca tattctcaat aaacccttta gggaaatagg ccaggttttc
     4081 accgtaacac gccacatctt gcgaatatat gtgtagaaac tgccggaaat cgtcgtggta
     4141 ttcactccag agcgatgaaa acgtttcagt ttgctcatgg aaaacggtgt aacaagggtg
     4201 aacactatcc catatcacca gctcaccgtc tttcattgcc atacggccaa ctaaaacaaa
     4261 cgggactgta ccctaatgtg tgcttaggtc tgttctgggg ttcctgtccc gcagctggcc
     4321 aaccccaccg ctgtaatcca cacctccctc catgccagac agtggggtag aacggactcc
     4381 tgggttactg aggacggcca cacaggcagg aatcaggcca gtctctcaag tccctccttt
     4441 gtcagaagca gagtgccttc ccaaaggtgg tctgaaaaag tggcgggaca gcttgggagg
     4501 gtggaaggaa gggaggtcct tttgacccgt ttttacctcc cagcgcttgg gaaggtccct
     4561 gtgggtggga aggtccctgt ggggacaggg ctgttttgga gtgtgacctt ggctttgtga
     4621 aggagcagca tccagagtga ctgattaggg atcccagaca tgagagtctt cccttttggc
     4681 atctcatgct gggctctgag ccaagcccag ggagagacta ggtttggact cctggtccca
     4741 atctgggatt cctatggttt ctctctatag gtttttagaa ttgtctttgc cgagagcctg
     4801 tgtatgcaag cccctaaatg taaactataa aataccatca cagagtccca ggtaacacga
     4861 tttgaccact tcattctgta ttccattttg gctgtcttct agtgtccaga attctaggct
     4921 agttccagat tgggctgggt ctgggctgac caatcccact tggcacccag gtctaactac
     4981 ccacctacct ttagggcatg gaacaagatg tcctccaagc tattgaccgt gccattgagg
     5041 ctgtgcacaa cacagccatg cgagatggcg gcaagtacag cctggaacag cgtggagtcc
     5101 ttcagtgagt atctgggaag tggaggtaat accttccctt gagcgtgttg gtggggccag
     5161 agacactgga ggcagtacta gggttagtgc gaggttccac agagtgggat gaatgatggg
     5221 aaagatggac gatgaggagc ctgtactaag gcgcataacg ataccacgat atcaacaagt
     5281 ttgtacaaaa aagcaggctg gcgccggaac cgaagttcct attccgaagt tcctattctc
     5341 tagaaagtat aggaacttcg aaccctttcc cacaccaccc tccacacttg ccccaaacac
     5401 tgccaactat gtaggaggaa ggggttggga ctaacagaag aacccgttgt ggggaagctg
     5461 ttgggagggt cactttatgt tcttgcccaa ggtcagttgg gtggcctgct tctgatgagg
     5521 tggtcccaag gtctggggta gaaggtgaga gggacaggcc accaaggtca gccccccccc
     5581 cctatcccat aggagccagg tccctctcct ggacaggaag actgaagggg agatgccaga
     5641 gactcagtga agcctggggt accctattgg agtccttcaa ggaaacaaac ttggcctcac
     5701 caggcctcag ccttggctcc tcctgggaac tctactgccc ttgggatccc cttgtagttg
     5761 tgggttacat aggaaggggg acgggattcc ccttgactgg ctagcctact cttttcttca
     5821 gtcttctcca tctcctctca cctgtctctc gaccctttcc ctaggataga cttggaaaaa
     5881 gataagggga gaaaacaaat gcaaacgagg ccagaaagat tttggctggg cattccttcc
     5941 gctagctttt attgggatcc cctagtttgt gataggcctt ttagctacat ctgccaatcc
     6001 atctcatttt cacacacaca cacaccactt tccttctggt cagtgggcac atgtccagcc
     6061 tcaagtttat atcaccaccc ccaatgccca acacttgtat ggccttgggc gggtcatccc
     6121 cccccccacc cccagtatct gcaacctcaa gctagcttgg gtgcgttggt tgtggataag
     6181 tagctagact ccagcaacca gtaacctctg ccctttctcc tccatgacaa ccaggtccca
     6241 ggtcccgaaa accaaagaag aagaacccta acaaagagga caagcggcct cgcacagcct
     6301 tcactgctga gcagctccag aggctcaagg ctgagtttca gaccaacagg tacctgacag
     6361 agcagcggcg ccagagtctg gcacaggagc tcggtacccg gaagatctgg actctagaga
     6421 attccgcccc tctccctccc ccccccctaa cgttactggc cgaagccgct tggaataagg
     6481 ccggtgtgcg tttgtctata tgttattttc caccatattg ccgtcttttg gcaatgtgag
     6541 ggcccggaaa cctggccctg tcttcttgac gagcattcct aggggtcttt cccctctcgc
     6601 caaaggaatg caaggtctgt tgaatgtcgt gaaggaagca gttcctctgg aagcttcttg
     6661 aagacaaaca acgtctgtag cgaccctttg caggcagcgg aaccccccac ctggcgacag
     6721 gtgcctctgc ggccaaaagc cacgtgtata agatacacct gcaaaggcgg cacaacccca
     6781 gtgccacgtt gtgagttgga tagttgtgga aagagtcaaa tggctctcct caagcgtatt
     6841 caacaagggg ctgaaggatg cccagaaggt accccattgt atgggatctg atctggggcc
     6901 tcggtgcaca tgctttacat gtgtttagtc gaggttaaaa aacgtctagg ccccccgaac
     6961 cacggggacg tggttttcct ttgaaaaaca cgatgataag cttgccacaa ccatggaaga
     7021 tcccgtcgtt ttacaacgtc gtgactggga aaaccctggc gttacccaac ttaatcgcct
     7081 tgcagcacat ccccctttcg ccagctggcg taatagcgaa gaggcccgca ccgatcgccc
     7141 ttcccaacag ttgcgcagcc tgaatggcga atggcgcttt gcctggtttc cggcaccaga
     7201 agcggtgccg gaaagctggc tggagtgcga tcttcctgag gccgatactg tcgtcgtccc
     7261 ctcaaactgg cagatgcacg gttacgatgc gcccatctac accaacgtga cctatcccat
     7321 tacggtcaat ccgccgtttg ttcccacgga gaatccgacg ggttgttact cgctcacatt
     7381 taatgttgat gaaagctggc tacaggaagg ccagacgcga attatttttg atggcgttaa
     7441 ctcggcgttt catctgtggt gcaacgggcg ctgggtcggt tacggccagg acagtcgttt
     7501 gccgtctgaa tttgacctga gcgcattttt acgcgccgga gaaaaccgcc tcgcggtgat
     7561 ggtgctgcgc tggagtgacg gcagttatct ggaagatcag gatatgtggc ggatgagcgg
     7621 cattttccgt gacgtctcgt tgctgcataa accgactaca caaatcagcg atttccatgt
     7681 tgccactcgc tttaatgatg atttcagccg cgctgtactg gaggctgaag ttcagatgtg
     7741 cggcgagttg cgtgactacc tacgggtaac agtttcttta tggcagggtg aaacgcaggt
     7801 cgccagcggc accgcgcctt tcggcggtga aattatcgat gagcgtggtg gttatgccga
     7861 tcgcgtcaca ctacgtctga acgtcgaaaa cccgaaactg tggagcgccg aaatcccgaa
     7921 tctctatcgt gcggtggttg aactgcacac cgccgacggc acgctgattg aagcagaagc
     7981 ctgcgatgtc ggtttccgcg aggtgcggat tgaaaatggt ctgctgctgc tgaacggcaa
     8041 gccgttgctg attcgaggcg ttaaccgtca cgagcatcat cctctgcatg gtcaggtcat
     8101 ggatgagcag acgatggtgc aggatatcct gctgatgaag cagaacaact ttaacgccgt
     8161 gcgctgttcg cattatccga accatccgct gtggtacacg ctgtgcgacc gctacggcct
     8221 gtatgtggtg gatgaagcca atattgaaac ccacggcatg gtgccaatga atcgtctgac
     8281 cgatgatccg cgctggctac cggcgatgag cgaacgcgta acgcgaatgg tgcagcgcga
     8341 tcgtaatcac ccgagtgtga tcatctggtc gctggggaat gaatcaggcc acggcgctaa
     8401 tcacgacgcg ctgtatcgct ggatcaaatc tgtcgatcct tcccgcccgg tgcagtatga
     8461 aggcggcgga gccgacacca cggccaccga tattatttgc ccgatgtacg cgcgcgtgga
     8521 tgaagaccag cccttcccgg ctgtgccgaa atggtccatc aaaaaatggc tttcgctacc
     8581 tggagagacg cgcccgctga tcctttgcga atacgcccac gcgatgggta acagtcttgg
     8641 cggtttcgct aaatactggc aggcgtttcg tcagtatccc cgtttacagg gcggcttcgt
     8701 ctgggactgg gtggatcagt cgctgattaa atatgatgaa aacggcaacc cgtggtcggc
     8761 ttacggcggt gattttggcg atacgccgaa cgatcgccag ttctgtatga acggtctggt
     8821 ctttgccgac cgcacgccgc atccagcgct gacggaagca aaacaccagc agcagttttt
     8881 ccagttccgt ttatccgggc aaaccatcga agtgaccagc gaatacctgt tccgtcatag
     8941 cgataacgag ctcctgcact ggatggtggc gctggatggt aagccgctgg caagcggtga
     9001 agtgcctctg gatgtcgctc cacaaggtaa acagttgatt gaactgcctg aactaccgca
     9061 gccggagagc gccgggcaac tctggctcac agtacgcgta gtgcaaccga acgcgaccgc
     9121 atggtcagaa gccgggcaca tcagcgcctg gcagcagtgg cgtctggcgg aaaacctcag
     9181 tgtgacgctc cccgccgcgt cccacgccat cccgcatctg accaccagcg aaatggattt
     9241 ttgcatcgag ctgggtaata agcgttggca atttaaccgc cagtcaggct ttctttcaca
     9301 gatgtggatt ggcgataaaa aacaactgct gacgccgctg cgcgatcagt tcacccgtgc
     9361 accgctggat aacgacattg gcgtaagtga agcgacccgc attgacccta acgcctgggt
     9421 cgaacgctgg aaggcggcgg gccattacca ggccgaagca gcgttgttgc agtgcacggc
     9481 agatacactt gctgatgcgg tgctgattac gaccgctcac gcgtggcagc atcaggggaa
     9541 aaccttattt atcagccgga aaacctaccg gattgatggt agtggtcaaa tggcgattac
     9601 cgttgatgtt gaagtggcga gcgatacacc gcatccggcg cggattggcc tgaactgcca
     9661 gctggcgcag gtagcagagc gggtaaactg gctcggatta gggccgcaag aaaactatcc
     9721 cgaccgcctt actgccgcct gttttgaccg ctgggatctg ccattgtcag acatgtatac
     9781 cccgtacgtc ttcccgagcg aaaacggtct gcgctgcggg acgcgcgaat tgaattatgg
     9841 cccacaccag tggcgcggcg acttccagtt caacatcagc cgctacagtc aacagcaact
     9901 gatggaaacc agccatcgcc atctgctgca cgcggaagaa ggcacatggc tgaatatcga
     9961 cggtttccat atggggattg gtggcgacga ctcctggagc ccgtcagtat cggcggaatt
    10021 ccagctgagc gccggtcgct accattacca gttggtctgg tgtcaaaaat aataataacc
    10081 gggcaggggg gatctaagct ctagataagt aatgatcata atcagccata tcacatctgt
    10141 agaggtttta cttgctttaa aaaacctccc acacctcccc ctgaacctga aacataaaat
    10201 gaatgcaatt gttgttgtta acttgtttat tgcagcttat aatggttaca aataaagcaa
    10261 tagcatcaca aatttcacaa ataaagcatt tttttcactg cattctagtt gtggtttgtc
    10321 caaactcatc aatgtatctt atcatgtctg gatccggaat aacttcgtat agcatacatt
    10381 atacgaagtt atgtttaaac ggcgcgcccc ggaattcgcc ttctgcagga gcgtacagaa
    10441 cccagggccc tggcacccgt gcagaccctg gcccacccca cctgggcgct cagtgcccaa
    10501 gagatgtcca cacctaggat gtcccgcggt gggtgggggg cccgagagac gggcaggccg
    10561 ggggcaggcc tggccatgcg gggccgaacc gggcactgcc cagcgtgggc gcgggggcca
    10621 cggcgcgcgc ccccagcccc cgggcccagc accccaaggc ggccaacgcc aaaactctcc
    10681 ctcctcctct tcctcaatct cgctctcgct cttttttttt ttcgcaaaag gaggggagag
    10741 ggggtaaaaa aatgctgcac tgtgcggcga agccggtgag tgagcggcgc ggggccaatc
    10801 agcgtgcgcc gttccgaaag ttgcctttta tggctcgagc ggccgcggcg gcgccctata
    10861 aaacccagcg gcgcgacgcg ccaccaccgc cgagaccgcg tccgccccgc gagcacagag
    10921 cctcgccttt gccgatcctc tagagtcgag atccgccgcc accatgattg aacaagatgg
    10981 attgcacgca ggttctccgg ccgcttgggt ggagaggcta ttcggctatg actgggcaca
    11041 acagacaatc ggctgctctg atgccgccgt gttccggctg tcagcgcagg ggcgcccggt
    11101 tctttttgtc aagaccgacc tgtccggtgc cctgaatgaa ctgcaggacg aggcagcgcg
    11161 gctatcgtgg ctggccacga cgggcgttcc ttgcgcagct gtgctcgacg ttgtcactga
    11221 agcgggaagg gactggctgc tattgggcga agtgccgggg caggatctcc tgtcatctca
    11281 ccttgctcct gccgagaaag tatccatcat ggctgatgca atgcggcggc tgcatacgct
    11341 tgatccggct acctgcccat tcgaccacca agcgaaacat cgcatcgagc gagcacgtac
    11401 tcggatggaa gccggtcttg tcgatcagga tgatctggac gaagagcatc aggggctcgc
    11461 gccagccgaa ctgttcgcca ggctcaaggc gcgcatgccc gacggcgagg atctcgtcgt
    11521 gacccatggc gatgcctgct tgccgaatat catggtggaa aatggccgct tttctggatt
    11581 catcgactgt ggccggctgg gtgtggcgga ccgctatcag gacatagcgt tggctacccg
    11641 tgatattgct gaagagcttg gcggcgaatg ggctgaccgc ttcctcgtgc tttacggtat
    11701 cgccgctccc gattcgcagc gcatcgcctt ctatcgcctt cttgacgagt tcttctgagc
    11761 gggactctgg ggttcgaaat gaccgaccaa gcgacgccca acctgccatc acgagatttc
    11821 gattccaccg ccgccttcta tgaaaggttg ggcttcggaa tcgttttccg ggacgccggc
    11881 tggatgatcc tccagcgcgg ggatctcatg ctggagttct tcgcccaccc cccggatcta
    11941 agctctagat aagtaatgat cataatcagc catatcacat ctgtagaggt tttacttgct
    12001 ttaaaaaacc tcccacacct ccccctgaac ctgaaacata aaatgaatgc aattgttgtt
    12061 gttaacttgt ttattgcagc ttataatggt tacaaataaa gcaatagcat cacaaatttc
    12121 acaaataaag catttttttc actgcattct agttgtggtt tgtccaaact catcaatgta
    12181 tcttatcatg tctggatccg ggggtaccgc gtcgagaagt tcctattccg aagttcctat
    12241 tctctagaaa gtataggaac ttcgtcgaga taacttcgta tagcatacat tatacgaagt
    12301 tatgtcgaga tatctagacc cagctttctt gtacaaagtg gttgatatct ctatagtcgc
    12361 agtaggcggg tgaggtccca gaatcccgca gggggtttaa aaaaagattt attttaaagt
    12421 gtatatatga gagaaagtgt atatgtgtgt gagagtatgt gcatgcatgt gtgtgtgtgt
    12481 atgtgtgtgc atgcatgtgt gtgcatgcat gtgtgtgcat gcatttgtgt gtgcatgcat
    12541 gtgtgttgta tgcatgtgtg tgtgtacttt gggtgtagag aggagccttc ccatcatggt
    12601 ctgtttgtct ctctattagg aagcttatcc atcaccggaa agaaaccttg tctcgaagag
    12661 gcacctcagc ttccagtgct acggttatga ccccatccac cagtgaccac catttggacg
    12721 ctgctgtatc tagacagccc aatggggtgt gtcgaactgg gtttgaacgg cagcatagcc
    12781 tgcccagttc tgagcatctt gggacagatg gagccctcta ccaggtatgg agtaagggta
    12841 tcttttagaa ggaggtgtct gggactaaga cttcatccag aggcccaagg ggtctgctca
    12901 ggtgcagcta gcagctgtct tcccctagat ctcaattctg ttctctcagg ttccaccaca
    12961 gcctcgacga gcagctccta ccaccccacc cccaccggtg aagcgccgag accgtgaggc
    13021 cctggtgatc tcagggagtg gtgagagggc caggcttggg tagttgggat gggagtaccc
    13081 tgcgcttgga atggttgctc tgcccatgtt gggcaaatgg gagctctgaa tggggtaaat
    13141 atagagtttg tttggggcct ccaggcttgg tgaggagata gggcctaaca gaggaactag
    13201 gtcttgtact agggtcaggt tctctaggcc aagaagcttg gtgctcccca acaggctgcc
    13261 ccagcatagc ttttacttct tgttcacagg tggccgcaca gccataccct ctggaggtag
    13321 ttctgtgtct agtggctcat cagccagcag cacctccatg gacacactct atactggctc
    13381 cagcccctct gagctaggtc ccagctgctc acccacaccc ccgccggtac ctcgccgagg
    13441 ggcccacact actgtgtccc agccccagcc ctctccctcc aaggcaccat cccctgagcc
    13501 ccctacggag gaggtggcag ctgagacaaa ctcaacccct gatgacttgg aagctcagga
    13561 tgccctgagc ccagagacca cagaggagaa ggcagccgct gagacagttg tgccaaggac
    13621 cattggggca gagctgatgg aactcgtgcg gagaaacacc ggtctaagcc atgagttatg
    13681 ccgtgtagcc atcggcgtcg tggtgggtca catccaggcc accgtgccag ccagctcacc
    13741 tatcatggag caggtcctcc tctcgctggt agaaggcaag gtgagggtgg gcagcatggc
    13801 caaggagcct tcccaccctc aggcagcctg ctaatcccac cccgctcctg ccctcacgcc
    13861 tttgtccagg ctgtgtgaca ggtatttgtc aagctctggc ccttggcttt tactgtgctg
    13921 ggtcctagag tcatttgagt tgacccatga aggagaaagg gaggaagaac gttctagaca
    13981 gagagagatg gcgcaacgca attaatgata acttcgtata gcatacatta tacgaagtta
    14041 tggtctgagc tcgccatcag ttcagacagg accaagcatg gctcacagga aggaagaagg
    14101 tggatggcat atctgcatca gaggcagtgt gggagccggt gagcctaagg caggtgataa
    14161 gggagaccag gatgagatgg gactagggga agcttcccat cacctggagg ggtttcccac
    14221 tggtgctcct tctgtgattc cggatgcagg gaaagaagcg agacagcatg gggtgagaga
    14281 tcagtgcctt gccagccttg acggtgtaga gaaaaggggg cttggttaac tatggacgct
    14341 tgcttagttt tgatagtggt ttaggtgcca gcttggatgg tagtgagtga cgtgggcatt
    14401 tcaagatgac tgtggtcgtt tctcaaggtt agggtactgg tgttaggtct ggtgctgcac
    14461 gcctttaata ccagcactca ggaggcagag gcaggtggct ctctgggttt gaggccatct
    14521 tggtttacaa tgcaaattct aggacagcca gagaaactgt gtctctgaga aaaaaaaaaa
    14581 aagtaggtca ctcattagga gaaggaacgc ggtagtgagt cctgactacg atagggtttg
    14641 agtgggccaa aggtggtact taggctccac ctatgatatc tggttggagt gagtagaggg
    14701 cagtaggcca gtgttttgtg tgcctatgct gagcatagca gctagtgtct agtatgacag
    14761 gcctggtgtc acattgtgtg gaatgggatg aggatggatc ctgagtcaca ttcaaggagt
    14821 gacagagttc gttcctgcct cttgggagct gctcagcaag ttccagggtg ggagctggga
    14881 tgttgggaat tcccacagct gagccttgag cagagtcttg taccaggagg tggaaactgg
    14941 agttggccta cacagtgtaa attttgtggg acctcagttc aaagaatgct aagcttagag
    15001 gggccaggtc ttggaggctt cctggagctg gtggtgtgca gaggtcttac tgagtcatac
    15061 cctgccttct ccccacagga cctgagcaca gccctaccct cagggcaggt ctgccacgac
    15121 cagcagagac tggaagtgat ttttgcagac ctggctcgaa gaaaggatga cgcccagcag
    15181 cgcagctgg
//
