# Supplementary material for: CRISPR-Cas9 enables conditional mutagenesis of challenging loci
Source: Sci Rep. 2016 Sep 1;6:32326. doi: 10.1038/srep32326 (PMC5007477; doi:10.1038/srep32326)
Supplement: Supplementary File 3 [file srep32326-s3.zip › gb/HEP01021_A01_vector.gb]

LOCUS       1015065#L1L2_Bact_P#pAYAC184        17108 bp    dna     circular UNK 
ACCESSION   unknown
SOURCE      Mus musculus
  ORGANISM  Mus musculus
            Eukaryota; Metazoa; Chordata; Craniata; Vertebrata; Euteleostomi;
            Mammalia; Eutheria; Euarchontoglires; Glires; Rodentia;
            Sciurognathi; Muroidea; Muridae; Murinae; Mus.
COMMENT     cassette: L1L2_Bact_P
COMMENT     design_id: 1015065
COMMENT     backbone: pAYAC184
COMMENT     transcript_id: ENSMUST00000021605
FEATURES             Location/Qualifiers
     source          1..4245
                     /mol_type="other DNA"
                     /dnas_title="pacyc184CleanwithGprimers"
                     /organism="Cloning vector pACYC184"
     gene            complement(1..4245)
                     /gene="cat"
     CDS             complement(1..4245)
                     /codon_start=1
                     /gene="cat"
                     /translation="MEKKITGYTTVDISQWHRKEHFEAFQSVAQCTYNQTVQLDITAF
                     LKTVKKNKHKFYPAFIHILARLMNAHPEFRMAMKDGELVIWDSVHPCYTVFHEQTETF
                     SSLWSEYHDDFRQFLHIYSQDVACYGENLAYFPKGFIENMFFVSANPWVSFTSFDLNV
                     ANMDNFFAPVFTMGKYYTQGDKVLMPLAIQVHHAVCDGFHVGRMLNELQQYCDEWQGG
                     A"
                     /product="chloramphenicol acetyltransferase"
                     /note="camR (confers resistance to chloramphenicol)"
                     /label="camR (confers resistance to chloramphenicol)"
     -10_signal      complement(286..291)
                     /note="cat promoter (counter-clockwise); CATATT"
                     /label="cat promoter (counter-clockwise); CATATT"
     -35_signal      complement(309..314)
                     /note="cat promoter (counter-clockwise); ACGTAA"
                     /label="cat promoter (counter-clockwise); ACGTAA"
     rep_origin      complement(848..1393)
                     /note="p15A origin of replication (clockwise) (RNAII -35
                     to RNA/DNA switch point)"
                     /label="p15A origin of replication (clockwise) (RNAII -35
     -35_signal      1505..1510
                     /note="tet promoter (clockwise); TTGACA"
                     /label="tet promoter (clockwise); TTGACA"
     -10_signal      1528..1533
                     /note="tet promoter (clockwise); TTTAAT; transcript start
                     1540"
                     /label="tet promoter (clockwise); TTTAAT; transcript start
     gene            1581..2771
                     /gene="tet"
     CDS             1581..2771
                     /codon_start=1
                     /gene="tet"
                     /translation="MKSNNALIVILGTVTLDAVGIGLVMPVLPGLLRDIVHSDSIASH
                     YGVLLALYALMQFLCAPVLGALSDRFGRRPVLLASLLGATIDYAIMATTPVLWILYAG
                     RIVAGITGATGAVAGAYIADITDGEDRARHFGLMSACFGVGMVAGPVAGGLLGAISLH
                     APFLAAAVLNGLNLLLGCFLMQESHKGERRPMPLRAFNPVSSFRWARGMTIVAALMTV
                     FFIMQLVGQVPAALWVIFGEDRFRWSATMIGLSLAVFGILHALAQAFVTGPATKRFGE
                     KQAIIAGMAADALGYVLLAFATRGWMAFPIMILLASGGIGMPALQAMLSRQVDDDHQG
                     QLQGSLAALTSLTSIIGPLIVTAIYAASASTWNGLAWIVGAALYLVCLPALRRGAWSR
                     ATST"
                     /product="tetracycline efflux protein, class C"
                     /note="tetR (confers resistance to tetracycline)"
                     /label="tetR (confers resistance to tetracycline)"
     misc_feature    complement(1473..1493)
                     /note="5' Gap primer"
                     /label="5' Gap primer"
     misc_feature    3805..3825
                     /note="3' Gap primer"
                     /label="3' Gap primer"
     misc_feature    1494..3804
                     /note="Not in Gap Backbone PCR"
                     /label="Not in Gap Backbone PCR"
     exon            4797..4962
                     /db_xref="ENSEMBL:ENSMUSE00000115435"
                     /rank="6"
                     /note="ENSMUSE00000115435"
                     /label="ENSMUSE00000115435"
     misc_feature    4246..5193
                     /note="5 arm"
                     /label="5 arm"
     misc_feature    5221..5245
                     /note="B1 Gateway"
                     /label="B1 Gateway"
     misc_feature    5258..5305
                     /note="Frt"
                     /label="Frt"
     intron          5306..6180
                     /note="mouse En2 intron"
                     /label="mouse En2 intron"
     misc_feature    6178..6180
                     /note="Splice Acceptor"
                     /label="Splice Acceptor"
     exon            6181..6353
                     /note="mouse En2 exon"
                     /label="mouse En2 exon"
     misc_feature    6365..6958
                     /note="ECMV IRES"
                     /label="ECMV IRES"
     gene            6959..10019
                     /gene="lacZ"
                     /note="lacZ"
                     /label="lacZ"
     misc_feature    10058..10301
                     /note="SV40 polyadenylation site"
                     /label="SV40 polyadenylation site"
     misc_feature    10305..10338
                     /note="loxP"
                     /label="loxP"
     promoter        10365..10884
                     /note="human beta actin promoter"
                     /label="human beta actin promoter"
     gene            10910..11704
                     /gene="NeoR"
                     /note="NeoR"
                     /label="NeoR"
     misc_feature    11904..12145
                     /note="SV40 polyadenylation site"
                     /label="SV40 polyadenylation site"
     misc_feature    12162..12209
                     /note="Frt"
                     /label="Frt"
     misc_feature    12216..12249
                     /note="loxP"
                     /label="loxP"
     misc_feature    6195..6272
                     /note="FCHK std_gpr"
                     /label="FCHK std_gpr"
     misc_feature    12265..12285
                     /note="B2 Gateway"
                     /label="B2 Gateway"
     misc_feature    5194..12315
                     /note="Synthetic Cassette"
                     /label="Synthetic Cassette"
     exon            15696..15736
                     /db_xref="ENSEMBL:ENSMUSE00000115441"
                     /type="targeted"
                     /rank="8"
                     /note="target exon 1 ENSMUSE00000115441"
     exon            12521..12883
                     /db_xref="ENSEMBL:ENSMUSE00000439117"
                     /type="targeted"
                     /rank="7"
                     /note="target exon 2 ENSMUSE00000439117"
     misc_feature    12316..15856
                     /note="Critical Region"
                     /label="Critical Region"
     misc_feature    15880..15913
                     /note="Downstream LoxP"
                     /label="Downstream LoxP"
     misc_feature    15857..15936
                     /note="synthetic loxP region"
                     /label="synthetic loxP region"
     exon            16584..16670
                     /db_xref="ENSEMBL:ENSMUSE00000384443"
                     /rank="9"
                     /note="ENSMUSE00000384443"
                     /label="ENSMUSE00000384443"
     misc_feature    15937..17108
                     /note="3 arm"
                     /label="3 arm"
ORIGIN      
        1 gaattccgga tgagcattca tcaggcgggc aagaatgtga ataaaggccg gataaaactt
       61 gtgcttattt ttctttacgg tctttaaaaa ggccgtaata tccagctgaa cggtctggtt
      121 ataggtacat tgagcaactg actgaaatgc ctcaaaatgt tctttacgat gccattggga
      181 tatatcaacg gtggtatatc cagtgatttt tttctccatt ttagcttcct tagctcctga
      241 aaatctcgat aactcaaaaa atacgcccgg tagtgatctt atttcattat ggtgaaagtt
      301 ggaacctctt acgtgccgat caacgtctca ttttcgccaa aagttggccc agggcttccc
      361 ggtatcaaca gggacaccag gatttattta ttctgcgaag tgatcttccg tcacaggtat
      421 ttattcggcg caaagtgcgt cgggtgatgc tgccaactta ctgatttagt gtatgatggt
      481 gtttttgagg tgctccagtg gcttctgttt ctatcagctg tccctcctgt tcagctactg
      541 acggggtggt gcgtaacggc aaaagcaccg ccggacatca gcgctagcgg agtgtatact
      601 ggcttactat gttggcactg atgagggtgt cagtgaagtg cttcatgtgg caggagaaaa
      661 aaggctgcac cggtgcgtca gcagaatatg tgatacagga tatattccgc ttcctcgctc
      721 actgactcgc tacgctcggt cgttcgactg cggcgagcgg aaatggctta cgaacggggc
      781 ggagatttcc tggaagatgc caggaagata cttaacaggg aagtgagagg gccgcggcaa
      841 agccgttttt ccataggctc cgcccccctg acaagcatca cgaaatctga cgctcaaatc
      901 agtggtggcg aaacccgaca ggactataaa gataccaggc gtttccccct ggcggctccc
      961 tcgtgcgctc tcctgttcct gcctttcggt ttaccggtgt cattccgctg ttatggccgc
     1021 gtttgtctca ttccacgcct gacactcagt tccgggtagg cagttcgctc caagctggac
     1081 tgtatgcacg aaccccccgt tcagtccgac cgctgcgcct tatccggtaa ctatcgtctt
     1141 gagtccaacc cggaaagaca tgcaaaagca ccactggcag cagccactgg taattgattt
     1201 agaggagtta gtcttgaagt catgcgccgg ttaaggctaa actgaaagga caagttttgg
     1261 tgactgcgct cctccaagcc agttacctcg gttcaaagag ttggtagctc agagaacctt
     1321 cgaaaaaccg ccctgcaagg cggttttttc gttttcagag caagagatta cgcgcagacc
     1381 aaaacgatct caagaagatc atcttattaa tcagataaaa tatttctaga tttcagtgca
     1441 atttatctct tcaaatgtag cacctgaagt cagccccata cgatataagt tgtaattctc
     1501 atgtttgaca gcttatcatc gataagcttt aatgcggtag tttatcacag ttaaattgct
     1561 aacgcagtca ggcaccgtgt atgaaatcta acaatgcgct catcgtcatc ctcggcaccg
     1621 tcaccctgga tgctgtaggc ataggcttgg ttatgccggt actgccgggc ctcttgcggg
     1681 atatcgtcca ttccgacagc atcgccagtc actatggcgt gctgctagcg ctatatgcgt
     1741 tgatgcaatt tctatgcgca cccgttctcg gagcactgtc cgaccgcttt ggccgccgcc
     1801 cagtcctgct cgcttcgcta cttggagcca ctatcgacta cgcgatcatg gcgaccacac
     1861 ccgtcctgtg gatcctctac gccggacgca tcgtggccgg catcaccggc gccacaggtg
     1921 cggttgctgg cgcctatatc gccgacatca ccgatgggga agatcgggct cgccacttcg
     1981 ggctcatgag cgcttgtttc ggcgtgggta tggtggcagg ccccgtggcc gggggactgt
     2041 tgggcgccat ctccttgcat gcaccattcc ttgcggcggc ggtgctcaac ggcctcaacc
     2101 tactactggg ctgcttccta atgcaggagt cgcataaggg agagcgtcga ccgatgccct
     2161 tgagagcctt caacccagtc agctccttcc ggtgggcgcg gggcatgact atcgtcgccg
     2221 cacttatgac tgtcttcttt atcatgcaac tcgtaggaca ggtgccggca gcgctctggg
     2281 tcattttcgg cgaggaccgc tttcgctgga gcgcgacgat gatcggcctg tcgcttgcgg
     2341 tattcggaat cttgcacgcc ctcgctcaag ccttcgtcac tggtcccgcc accaaacgtt
     2401 tcggcgagaa gcaggccatt atcgccggca tggcggccga cgcgctgggc tacgtcttgc
     2461 tggcgttcgc gacgcgaggc tggatggcct tccccattat gattcttctc gcttccggcg
     2521 gcatcgggat gcccgcgttg caggccatgc tgtccaggca ggtagatgac gaccatcagg
     2581 gacagcttca aggatcgctc gcggctctta ccagcctaac ttcgatcatt ggaccgctga
     2641 tcgtcacggc gatttatgcc gcctcggcga gcacatggaa cgggttggca tggattgtag
     2701 gcgccgccct ataccttgtc tgcctccccg cgttgcgtcg cggtgcatgg agccgggcca
     2761 cctcgacctg aatggaagcc ggcggcacct cgctaacgga ttcaccactc caagaattgg
     2821 agccaatcaa ttcttgcgga gaactgtgaa tgcgcaaacc aacccttggc agaacatatc
     2881 catcgcgtcc gccatctcca gcagccgcac gcggcgcatc tcgggcagcg ttgggtcctg
     2941 gccacgggtg cgcatgatcg tgctcctgtc gttgaggacc cggctaggct ggcggggttg
     3001 ccttactggt tagcagaatg aatcaccgat acgcgagcga acgtgaagcg actgctgctg
     3061 caaaacgtct gcgacctgag caacaacatg aatggtcttc ggtttccgtg tttcgtaaag
     3121 tctggaaacg cggaagtccc ctacgtgctg ctgaagttgc ccgcaacaga gagtggaacc
     3181 aaccggtgat accacgatac tatgactgag agtcaacgcc atgagcggcc tcatttctta
     3241 ttctgagtta caacagtccg caccgctgtc cggtagctcc ttccggtggg cgcggggcat
     3301 gactatcgtc gccgcactta tgactgtctt ctttatcatg caactcgtag gacaggtgcc
     3361 ggcagcgccc aacagtcccc cggccacggg gcctgccacc atacccacgc cgaaacaagc
     3421 gccctgcacc attatgttcc ggatctgcat cgcaggatgc tgctggctac cctgtggaac
     3481 acctacatct gtattaacga agcgctaacc gtttttatca ggctctggga ggcagaataa
     3541 atgatcatat cgtcaattat tacctccacg gggagagcct gagcaaactg gcctcaggca
     3601 tttgagaagc acacggtcac actgcttccg gtagtcaata aaccggtaaa ccagcaatag
     3661 acataagcgg ctatttaacg accctgccct gaaccgacga ccgggtcgaa tttgctttcg
     3721 aatttctgcc attcatccgc ttattatcac ttattcaggc gtagcaccag gcgtttaagg
     3781 gcaccaataa ctgccttaaa aaaattacgc cccgccctgc cactcatcgc agtactgttg
     3841 taattcatta agcattctgc cgacatggaa gccatcacag acggcatgat gaacctgaat
     3901 cgccagcggc atcagcacct tgtcgccttg cgtataatat ttgcccatgg tgaaaacggg
     3961 ggcgaagaag ttgtccatat tggccacgtt taaatcaaaa ctggtgaaac tcacccaggg
     4021 attggctgag acgaaaaaca tattctcaat aaacccttta gggaaatagg ccaggttttc
     4081 accgtaacac gccacatctt gcgaatatat gtgtagaaac tgccggaaat cgtcgtggta
     4141 ttcactccag agcgatgaaa acgtttcagt ttgctcatgg aaaacggtgt aacaagggtg
     4201 aacactatcc catatcacca gctcaccgtc tttcattgcc atacgtagct gtgctcatta
     4261 acagatgttc gcagtgacct cactgctttc aagatctaag attagctgga aagctggatg
     4321 tgactttatg cacatgtaat ctaagccata gggaggctgt ggcaggagga tcatcacaac
     4381 ctcaaggcaa gcctgggcta tgtattgagt tcctgaccaa ccagagctat gtaacaagaa
     4441 agtcctgact caaaacaaca aaacaaaggc aggttcttgg ctcaagtatt gagggaatat
     4501 gtcctaaaga aaagaagata ctcttggctg caggtataag ggattatttt acccatgttt
     4561 tgttccattg tattcttgat gtttctccac taaaaataga acaacttttt aaactctaag
     4621 gcggcatgga cccatcagaa ttgtcctaat ttggggactg tggttgaatg ctttttagct
     4681 ttaatatgtt cagatagtca atcttaataa tacgaacttt taaagagtga aataagacac
     4741 ttttttggat tatttattga tcatgtacat tcttaccttt gttcctgttt tttaaggaac
     4801 ttaaacagaa cagaagtcag gacctcgatg accatcagca tgagctgtca gccctgcaga
     4861 acgctcatca gcagaagctg acagagataa gtcggcggca tcgagaggag ttaagtgact
     4921 atgaagagcg tattgaagaa ctggaaaatc tgttacagca aggttatgcg tttactaaca
     4981 tcacagatta gatgacattc tcaaatgata aaccttagac aatttataga tcagaatact
     5041 tttaataaaa agtgactcat tctatttact gctaagtttg tagcgatgcc atggctttct
     5101 gggtctgtag acatgaaaag cccttggcac ttatataaat aacttacagt tcatggattg
     5161 ctttgcattg tttgctggta acactacagc aaaaaggcgc ataacgatac cacgatatca
     5221 acaagtttgt acaaaaaagc aggctggcgc cggaaccgaa gttcctattc cgaagttcct
     5281 attctctaga aagtatagga acttcgaacc ctttcccaca ccaccctcca cacttgcccc
     5341 aaacactgcc aactatgtag gaggaagggg ttgggactaa cagaagaacc cgttgtgggg
     5401 aagctgttgg gagggtcact ttatgttctt gcccaaggtc agttgggtgg cctgcttctg
     5461 atgaggtggt cccaaggtct ggggtagaag gtgagaggga caggccacca aggtcagccc
     5521 ccccccccta tcccatagga gccaggtccc tctcctggac aggaagactg aaggggagat
     5581 gccagagact cagtgaagcc tggggtaccc tattggagtc cttcaaggaa acaaacttgg
     5641 cctcaccagg cctcagcctt ggctcctcct gggaactcta ctgcccttgg gatccccttg
     5701 tagttgtggg ttacatagga agggggacgg gattcccctt gactggctag cctactcttt
     5761 tcttcagtct tctccatctc ctctcacctg tctctcgacc ctttccctag gatagacttg
     5821 gaaaaagata aggggagaaa acaaatgcaa acgaggccag aaagattttg gctgggcatt
     5881 ccttccgcta gcttttattg ggatccccta gtttgtgata ggccttttag ctacatctgc
     5941 caatccatct cattttcaca cacacacaca ccactttcct tctggtcagt gggcacatgt
     6001 ccagcctcaa gtttatatca ccacccccaa tgcccaacac ttgtatggcc ttgggcgggt
     6061 catccccccc cccaccccca gtatctgcaa cctcaagcta gcttgggtgc gttggttgtg
     6121 gataagtagc tagactccag caaccagtaa cctctgccct ttctcctcca tgacaaccag
     6181 gtcccaggtc ccgaaaacca aagaagaaga accctaacaa agaggacaag cggcctcgca
     6241 cagccttcac tgctgagcag ctccagaggc tcaaggctga gtttcagacc aacaggtacc
     6301 tgacagagca gcggcgccag agtctggcac aggagctcgg tacccggaag atctggactc
     6361 tagagaattc cgcccctctc cctccccccc ccctaacgtt actggccgaa gccgcttgga
     6421 ataaggccgg tgtgcgtttg tctatatgtt attttccacc atattgccgt cttttggcaa
     6481 tgtgagggcc cggaaacctg gccctgtctt cttgacgagc attcctaggg gtctttcccc
     6541 tctcgccaaa ggaatgcaag gtctgttgaa tgtcgtgaag gaagcagttc ctctggaagc
     6601 ttcttgaaga caaacaacgt ctgtagcgac cctttgcagg cagcggaacc ccccacctgg
     6661 cgacaggtgc ctctgcggcc aaaagccacg tgtataagat acacctgcaa aggcggcaca
     6721 accccagtgc cacgttgtga gttggatagt tgtggaaaga gtcaaatggc tctcctcaag
     6781 cgtattcaac aaggggctga aggatgccca gaaggtaccc cattgtatgg gatctgatct
     6841 ggggcctcgg tgcacatgct ttacatgtgt ttagtcgagg ttaaaaaacg tctaggcccc
     6901 ccgaaccacg gggacgtggt tttcctttga aaaacacgat gataagcttg ccacaaccat
     6961 ggaagatccc gtcgttttac aacgtcgtga ctgggaaaac cctggcgtta cccaacttaa
     7021 tcgccttgca gcacatcccc ctttcgccag ctggcgtaat agcgaagagg cccgcaccga
     7081 tcgcccttcc caacagttgc gcagcctgaa tggcgaatgg cgctttgcct ggtttccggc
     7141 accagaagcg gtgccggaaa gctggctgga gtgcgatctt cctgaggccg atactgtcgt
     7201 cgtcccctca aactggcaga tgcacggtta cgatgcgccc atctacacca acgtgaccta
     7261 tcccattacg gtcaatccgc cgtttgttcc cacggagaat ccgacgggtt gttactcgct
     7321 cacatttaat gttgatgaaa gctggctaca ggaaggccag acgcgaatta tttttgatgg
     7381 cgttaactcg gcgtttcatc tgtggtgcaa cgggcgctgg gtcggttacg gccaggacag
     7441 tcgtttgccg tctgaatttg acctgagcgc atttttacgc gccggagaaa accgcctcgc
     7501 ggtgatggtg ctgcgctgga gtgacggcag ttatctggaa gatcaggata tgtggcggat
     7561 gagcggcatt ttccgtgacg tctcgttgct gcataaaccg actacacaaa tcagcgattt
     7621 ccatgttgcc actcgcttta atgatgattt cagccgcgct gtactggagg ctgaagttca
     7681 gatgtgcggc gagttgcgtg actacctacg ggtaacagtt tctttatggc agggtgaaac
     7741 gcaggtcgcc agcggcaccg cgcctttcgg cggtgaaatt atcgatgagc gtggtggtta
     7801 tgccgatcgc gtcacactac gtctgaacgt cgaaaacccg aaactgtgga gcgccgaaat
     7861 cccgaatctc tatcgtgcgg tggttgaact gcacaccgcc gacggcacgc tgattgaagc
     7921 agaagcctgc gatgtcggtt tccgcgaggt gcggattgaa aatggtctgc tgctgctgaa
     7981 cggcaagccg ttgctgattc gaggcgttaa ccgtcacgag catcatcctc tgcatggtca
     8041 ggtcatggat gagcagacga tggtgcagga tatcctgctg atgaagcaga acaactttaa
     8101 cgccgtgcgc tgttcgcatt atccgaacca tccgctgtgg tacacgctgt gcgaccgcta
     8161 cggcctgtat gtggtggatg aagccaatat tgaaacccac ggcatggtgc caatgaatcg
     8221 tctgaccgat gatccgcgct ggctaccggc gatgagcgaa cgcgtaacgc gaatggtgca
     8281 gcgcgatcgt aatcacccga gtgtgatcat ctggtcgctg gggaatgaat caggccacgg
     8341 cgctaatcac gacgcgctgt atcgctggat caaatctgtc gatccttccc gcccggtgca
     8401 gtatgaaggc ggcggagccg acaccacggc caccgatatt atttgcccga tgtacgcgcg
     8461 cgtggatgaa gaccagccct tcccggctgt gccgaaatgg tccatcaaaa aatggctttc
     8521 gctacctgga gagacgcgcc cgctgatcct ttgcgaatac gcccacgcga tgggtaacag
     8581 tcttggcggt ttcgctaaat actggcaggc gtttcgtcag tatccccgtt tacagggcgg
     8641 cttcgtctgg gactgggtgg atcagtcgct gattaaatat gatgaaaacg gcaacccgtg
     8701 gtcggcttac ggcggtgatt ttggcgatac gccgaacgat cgccagttct gtatgaacgg
     8761 tctggtcttt gccgaccgca cgccgcatcc agcgctgacg gaagcaaaac accagcagca
     8821 gtttttccag ttccgtttat ccgggcaaac catcgaagtg accagcgaat acctgttccg
     8881 tcatagcgat aacgagctcc tgcactggat ggtggcgctg gatggtaagc cgctggcaag
     8941 cggtgaagtg cctctggatg tcgctccaca aggtaaacag ttgattgaac tgcctgaact
     9001 accgcagccg gagagcgccg ggcaactctg gctcacagta cgcgtagtgc aaccgaacgc
     9061 gaccgcatgg tcagaagccg ggcacatcag cgcctggcag cagtggcgtc tggcggaaaa
     9121 cctcagtgtg acgctccccg ccgcgtccca cgccatcccg catctgacca ccagcgaaat
     9181 ggatttttgc atcgagctgg gtaataagcg ttggcaattt aaccgccagt caggctttct
     9241 ttcacagatg tggattggcg ataaaaaaca actgctgacg ccgctgcgcg atcagttcac
     9301 ccgtgcaccg ctggataacg acattggcgt aagtgaagcg acccgcattg accctaacgc
     9361 ctgggtcgaa cgctggaagg cggcgggcca ttaccaggcc gaagcagcgt tgttgcagtg
     9421 cacggcagat acacttgctg atgcggtgct gattacgacc gctcacgcgt ggcagcatca
     9481 ggggaaaacc ttatttatca gccggaaaac ctaccggatt gatggtagtg gtcaaatggc
     9541 gattaccgtt gatgttgaag tggcgagcga tacaccgcat ccggcgcgga ttggcctgaa
     9601 ctgccagctg gcgcaggtag cagagcgggt aaactggctc ggattagggc cgcaagaaaa
     9661 ctatcccgac cgccttactg ccgcctgttt tgaccgctgg gatctgccat tgtcagacat
     9721 gtataccccg tacgtcttcc cgagcgaaaa cggtctgcgc tgcgggacgc gcgaattgaa
     9781 ttatggccca caccagtggc gcggcgactt ccagttcaac atcagccgct acagtcaaca
     9841 gcaactgatg gaaaccagcc atcgccatct gctgcacgcg gaagaaggca catggctgaa
     9901 tatcgacggt ttccatatgg ggattggtgg cgacgactcc tggagcccgt cagtatcggc
     9961 ggaattccag ctgagcgccg gtcgctacca ttaccagttg gtctggtgtc aaaaataata
    10021 ataaccgggc aggggggatc taagctctag ataagtaatg atcataatca gccatatcac
    10081 atctgtagag gttttacttg ctttaaaaaa cctcccacac ctccccctga acctgaaaca
    10141 taaaatgaat gcaattgttg ttgttaactt gtttattgca gcttataatg gttacaaata
    10201 aagcaatagc atcacaaatt tcacaaataa agcatttttt tcactgcatt ctagttgtgg
    10261 tttgtccaaa ctcatcaatg tatcttatca tgtctggatc cggaataact tcgtatagca
    10321 tacattatac gaagttatgt ttaaacggcg cgccccggaa ttcgccttct gcaggagcgt
    10381 acagaaccca gggccctggc acccgtgcag accctggccc accccacctg ggcgctcagt
    10441 gcccaagaga tgtccacacc taggatgtcc cgcggtgggt ggggggcccg agagacgggc
    10501 aggccggggg caggcctggc catgcggggc cgaaccgggc actgcccagc gtgggcgcgg
    10561 gggccacggc gcgcgccccc agcccccggg cccagcaccc caaggcggcc aacgccaaaa
    10621 ctctccctcc tcctcttcct caatctcgct ctcgctcttt ttttttttcg caaaaggagg
    10681 ggagaggggg taaaaaaatg ctgcactgtg cggcgaagcc ggtgagtgag cggcgcgggg
    10741 ccaatcagcg tgcgccgttc cgaaagttgc cttttatggc tcgagcggcc gcggcggcgc
    10801 cctataaaac ccagcggcgc gacgcgccac caccgccgag accgcgtccg ccccgcgagc
    10861 acagagcctc gcctttgccg atcctctaga gtcgagatcc gccgccacca tgattgaaca
    10921 agatggattg cacgcaggtt ctccggccgc ttgggtggag aggctattcg gctatgactg
    10981 ggcacaacag acaatcggct gctctgatgc cgccgtgttc cggctgtcag cgcaggggcg
    11041 cccggttctt tttgtcaaga ccgacctgtc cggtgccctg aatgaactgc aggacgaggc
    11101 agcgcggcta tcgtggctgg ccacgacggg cgttccttgc gcagctgtgc tcgacgttgt
    11161 cactgaagcg ggaagggact ggctgctatt gggcgaagtg ccggggcagg atctcctgtc
    11221 atctcacctt gctcctgccg agaaagtatc catcatggct gatgcaatgc ggcggctgca
    11281 tacgcttgat ccggctacct gcccattcga ccaccaagcg aaacatcgca tcgagcgagc
    11341 acgtactcgg atggaagccg gtcttgtcga tcaggatgat ctggacgaag agcatcaggg
    11401 gctcgcgcca gccgaactgt tcgccaggct caaggcgcgc atgcccgacg gcgaggatct
    11461 cgtcgtgacc catggcgatg cctgcttgcc gaatatcatg gtggaaaatg gccgcttttc
    11521 tggattcatc gactgtggcc ggctgggtgt ggcggaccgc tatcaggaca tagcgttggc
    11581 tacccgtgat attgctgaag agcttggcgg cgaatgggct gaccgcttcc tcgtgcttta
    11641 cggtatcgcc gctcccgatt cgcagcgcat cgccttctat cgccttcttg acgagttctt
    11701 ctgagcggga ctctggggtt cgaaatgacc gaccaagcga cgcccaacct gccatcacga
    11761 gatttcgatt ccaccgccgc cttctatgaa aggttgggct tcggaatcgt tttccgggac
    11821 gccggctgga tgatcctcca gcgcggggat ctcatgctgg agttcttcgc ccaccccccg
    11881 gatctaagct ctagataagt aatgatcata atcagccata tcacatctgt agaggtttta
    11941 cttgctttaa aaaacctccc acacctcccc ctgaacctga aacataaaat gaatgcaatt
    12001 gttgttgtta acttgtttat tgcagcttat aatggttaca aataaagcaa tagcatcaca
    12061 aatttcacaa ataaagcatt tttttcactg cattctagtt gtggtttgtc caaactcatc
    12121 aatgtatctt atcatgtctg gatccggggg taccgcgtcg agaagttcct attccgaagt
    12181 tcctattctc tagaaagtat aggaacttcg tcgagataac ttcgtatagc atacattata
    12241 cgaagttatg tcgagatatc tagacccagc tttcttgtac aaagtggttg atatctctat
    12301 agtcgcagta ggcggacaaa accaagatat ttttaccttg ttttaaactc aaatatatag
    12361 acttaatagt tcaaatgaag tctttgactt tttatttatt taaaattcta gtaatttaag
    12421 ttgtccaggt tctaaacact cttaagtcta tattatatat atccagcaat ttatgttttg
    12481 gaatttgaca tttgattcct cttggttttt gatgttttag gtggctcagg agttacggta
    12541 actgatcact ctaaagtgta tgagatgcaa aacactattc agatcttaca gatggaaaaa
    12601 gtagaatcta ccaaacaaat cgaagacctt gagaataaaa taaaagagat acataaaaga
    12661 ttgtcttctg cagaacatga ccaggaagtc tggaaaaaag aacaagagcg gctggaagtg
    12721 gaaaagagag agatgactga gcagtgtgag cgcttgaagc tggaactcag tgaagcccag
    12781 cagagtgctc tgcggcagag tgatgctgcg gtggaggagg agacgatcct cccacacagc
    12841 tcctcagtcg cagaggtcct gagattgcag caagctttga ctggtataaa gcgtttggaa
    12901 cttacattgg tgtttcttgg cacactaggt ctttttagag acaagcactt gaataattgc
    12961 aaggtttatg gaaattaagt ttatggacat gattatgtaa ttagagtaga attgtggggc
    13021 ttggattcag caccaaacac ttgtctgctg gtagggggta aggattagca gggtgtcctt
    13081 ggcctccctt cctcattctt ttaggtgttt acatagaagt tagtgattca gaaagccagg
    13141 tagattgcta agaggttgtg ggtatagcga ttgttattca taggcgttgc tctgtttctt
    13201 taatgtagac agaactgagt actgtatgta cctaatcaga gcccagattc ttccattagg
    13261 gaatgagtat tgaaggaagt agacagagcc cagtcagtgt ccagtcatag caggaaagag
    13321 tgggagggag ctcctcagct gagaagatgc aaactctgta tgaactcatc cattcctgct
    13381 ctgaaaggag cagttctgtg tgcttgtgag cacctgtatc tgtatcctac atgccagtat
    13441 atcatgagct cctgacccca attcaactta aaattaaatg taacgtaaga ttatcttctc
    13501 ctctcccttc cttgcattcc ttccctaacc tctcggaagc agaattctag aagtcaacca
    13561 tgttctgtag tttttagttc cttgatttct ttctgtgtga gtgatattca ggattgcatc
    13621 ccccaggacc agggtttctt aagtgcttca gcactggggg ctgccacttg ggtaaaggga
    13681 gggtagttca gagggggatc tggacctcca aggagctcgg ttctatttat ttatttattt
    13741 atttatttag gtttttccag ggggtttctc tgtatgtctg gatgtcctgg aactcacttt
    13801 gtagatcagg ctggcctcga actcagaaat ccgcctgcct ctgcctccca agtgctggga
    13861 ttaaaggcat gcgccaccac gcccggcttg agctctgctc attttaagtg tattttctta
    13921 ccatattgag tgagcctcct gagtctggtt aacagtagag ccactctcct agttcttcct
    13981 tccctttttt cccatttcta tagccgtgga attacgtcag tcaggaaata actacttatt
    14041 tgctgagtta actgttaaca gatctcatag tggagtaagc agaaaaatgg ttaagaacaa
    14101 cagagttggg gcctggagag gcagctcagt tgttataagt gcttgctgag caattatgag
    14161 gacggggctt tggatcccat catccaaata tcagcctgag catactgtgt gagcctgtaa
    14221 cctgagcttt gaggggaagg aaacaggagg attgctggct actgtcctgg cctagaaata
    14281 tgagttggct ggaggaagag accctgcctt aaaagactac tagataggtg gcgagtgaca
    14341 gtggaggaag tacagaacac cctctcttgg cctgtgaata ggcatacaga tacactcaca
    14401 catgcaaatc actctttaaa aaccaagacg gttgggctag gaaatagtat tatcttactt
    14461 gtagggatgg agtagttgtg tgggctctgt gagttactat cgtctgcaga ctctcctttt
    14521 gaacagcatc tgttcccatg tgagtgttag aacagtattg gctgtttatt ctctggtttc
    14581 tgttattttt gtttatcttt ttctttctac tatgcagcta gagtaaagtt ttagaagtac
    14641 aaagccccta ctttatagta ctgtatggct ttatgggaac ttgaagatgc actctgagct
    14701 ttgttagttg aatgtgatgt ttctggtctt ctggtctgca tttactccct cagtttattc
    14761 ccatcgccca gctttgtaac ttagccatag tggactctgt ggttccttca gtcagcattg
    14821 tcttagctcg ttctccttag ttttgctgca ttgtctggat actgtcccta gttttctttt
    14881 ggccgactaa tattacattg acccagtgga ggtcttacct gcaccaagga agaggaggag
    14941 gacctgcgtt gcctcttgca gggccgcttt gttcccaccc agtcaggact agatgctcac
    15001 cctttgtgcc ctcacagtgg tcatgcttgc tctttcacac tgtaggcagc cattgtttac
    15061 ttgtttctac cacaattcta ttctgaagtg taagctcaca gagctaacgc tggctttgtc
    15121 ataaatgctc agttgtcttg ggatgagagg tgaatgaatt gcttcagctg ctctcgtgtt
    15181 ctctgtctct ggactcctct tccagagcct tccttctctg tggatctgta tgcagtacag
    15241 tgttactaca ttgctttatc taaggtgatt acataactat actgctatcg tataaatttt
    15301 tacttaatgc ttttcaaggt tgtttttttg tttttgttta ttttgtttta aataacaatc
    15361 gtacacctta tactattcaa actaatggga tgtattttga aacataattg atactatttt
    15421 tatcaggaca gtagattagt gcctcatcca gagcacagtg ataattctta cactttccta
    15481 aagcactggc tttctgcatg gttttaaact cagagcttac ttgttacagt catcacggaa
    15541 atagagaatg gcagaagtgg tcattatttc aagccgtcag cctgcttgct cttgtgtcta
    15601 taaatatact ttgcttactg cacctctgag gttaatgtgg gaggcaatta ctcaaatatt
    15661 ctaagtaatg tcaggttcat tcattgtttt tacagatgct gaaaatgaaa taatgagact
    15721 aaggagttta aaccaggtaa ctttttgttt tatgtttgtg cgtgtgcgtg tgcgtgtgcc
    15781 tgtgcgtgtg tgtgtgtgtg tgtgtgtata cacgtgtggc ggctccttcc aactttacgt
    15841 ggattcctgc tatcaagaga tggcgcaacg caattaatga taacttcgta tagcatacat
    15901 tatacgaagt tatggtctga gctcgccatc agttcacagc acgtgccttt acttgctgag
    15961 tcatcaccag cccttagctg tgttttagtt caaattattt tgtaaacaca cattggtttt
    16021 ttttgtttgt ttgttttttg tttttttaat tttttttttt ttttgagaca ggattttact
    16081 ttgtatcttt cgatatccta aaactgtagg acagagtccg gtgtagtggc gcacgccttt
    16141 aatcccagca ctcaggaggc agaggcaagc ggatttctga gttcgaagcc agcctggtct
    16201 acagagtgag ttccaggaca gccaaggcta tatagagaaa ccctgtctcg aaaaaccaaa
    16261 aaaaccaaaa aacaaaaaac tgtaggacag gctgtagatc aggctgaccc aaagtcttag
    16321 agatctactt gccaggggct tcctgagtga tgggattaaa ggtgtctgcc accactgcct
    16381 ggcttttggc tttttttttt tttaatgtta tgaatgaaag aatgtctaaa atgatggact
    16441 aattctaaac tgtccaactg aattatttta atctttagat gctattagag atatactgag
    16501 tagaactgta caattatgta accagattgc tttcttgtaa gttgaaaatt ctgttatctg
    16561 aaaatacttt aacattttca taggatatca gtcttgctga agacaatcag aaacttcaaa
    16621 tgtgtgtcca aactttagaa aaagagaagt ctttattgag tcaagaaaag gtaggtgctg
    16681 ttaagatggg gtggaattaa aatggtgtgt gacataggtc acagcatgtg tcagtttcta
    16741 ggacagtgga atgtttagtg atagagtcct cagaactagt ctgagctcat tgatatgctt
    16801 gccaagccag gttggaggag ctgggcaagg ttcagagtat aagaggttgg ccagagtata
    16861 tgtgtaaaca gaaaccagtg ggcgtacaga taggagcaga aaagaaatgg tttctgatgg
    16921 agtccctaca gcagcaccta cataggcagg cggagagcca tcgtggtggg taggaataag
    16981 gatattagtg agcagtaaag aagggtagtt ttgctgttag aagtggaatc ttttttctat
    17041 gtgttagtag caaagatgga atagagtgct atgacacacg gtttggtagg gagaagcgtt
    17101 atgtttgt
//
