# Supplementary material for: CRISPR-Cas9 enables conditional mutagenesis of challenging loci
Source: Sci Rep. 2016 Sep 1;6:32326. doi: 10.1038/srep32326 (PMC5007477; doi:10.1038/srep32326)
Supplement: Supplementary File 3 [file srep32326-s3.zip › gb/HEP01021_A03_vector.gb]

LOCUS       1014763#L1L2_Bact_P#pAYAC184        16326 bp    dna     circular UNK 
ACCESSION   unknown
SOURCE      Mus musculus
  ORGANISM  Mus musculus
            Eukaryota; Metazoa; Chordata; Craniata; Vertebrata; Euteleostomi;
            Mammalia; Eutheria; Euarchontoglires; Glires; Rodentia;
            Sciurognathi; Muroidea; Muridae; Murinae; Mus.
COMMENT     cassette: L1L2_Bact_P
COMMENT     design_id: 1014763
COMMENT     backbone: pAYAC184
COMMENT     transcript_id: ENSMUST00000109232
FEATURES             Location/Qualifiers
     source          1..4245
                     /mol_type="other DNA"
                     /dnas_title="pacyc184CleanwithGprimers"
                     /organism="Cloning vector pACYC184"
     gene            complement(1..4245)
                     /gene="cat"
     CDS             complement(1..4245)
                     /codon_start=1
                     /gene="cat"
                     /translation="MEKKITGYTTVDISQWHRKEHFEAFQSVAQCTYNQTVQLDITAF
                     LKTVKKNKHKFYPAFIHILARLMNAHPEFRMAMKDGELVIWDSVHPCYTVFHEQTETF
                     SSLWSEYHDDFRQFLHIYSQDVACYGENLAYFPKGFIENMFFVSANPWVSFTSFDLNV
                     ANMDNFFAPVFTMGKYYTQGDKVLMPLAIQVHHAVCDGFHVGRMLNELQQYCDEWQGG
                     A"
                     /product="chloramphenicol acetyltransferase"
                     /note="camR (confers resistance to chloramphenicol)"
                     /label="camR (confers resistance to chloramphenicol)"
     -10_signal      complement(286..291)
                     /note="cat promoter (counter-clockwise); CATATT"
                     /label="cat promoter (counter-clockwise); CATATT"
     -35_signal      complement(309..314)
                     /note="cat promoter (counter-clockwise); ACGTAA"
                     /label="cat promoter (counter-clockwise); ACGTAA"
     rep_origin      complement(848..1393)
                     /note="p15A origin of replication (clockwise) (RNAII -35
                     to RNA/DNA switch point)"
                     /label="p15A origin of replication (clockwise) (RNAII -35
     -35_signal      1505..1510
                     /note="tet promoter (clockwise); TTGACA"
                     /label="tet promoter (clockwise); TTGACA"
     -10_signal      1528..1533
                     /note="tet promoter (clockwise); TTTAAT; transcript start
                     1540"
                     /label="tet promoter (clockwise); TTTAAT; transcript start
     gene            1581..2771
                     /gene="tet"
     CDS             1581..2771
                     /codon_start=1
                     /gene="tet"
                     /translation="MKSNNALIVILGTVTLDAVGIGLVMPVLPGLLRDIVHSDSIASH
                     YGVLLALYALMQFLCAPVLGALSDRFGRRPVLLASLLGATIDYAIMATTPVLWILYAG
                     RIVAGITGATGAVAGAYIADITDGEDRARHFGLMSACFGVGMVAGPVAGGLLGAISLH
                     APFLAAAVLNGLNLLLGCFLMQESHKGERRPMPLRAFNPVSSFRWARGMTIVAALMTV
                     FFIMQLVGQVPAALWVIFGEDRFRWSATMIGLSLAVFGILHALAQAFVTGPATKRFGE
                     KQAIIAGMAADALGYVLLAFATRGWMAFPIMILLASGGIGMPALQAMLSRQVDDDHQG
                     QLQGSLAALTSLTSIIGPLIVTAIYAASASTWNGLAWIVGAALYLVCLPALRRGAWSR
                     ATST"
                     /product="tetracycline efflux protein, class C"
                     /note="tetR (confers resistance to tetracycline)"
                     /label="tetR (confers resistance to tetracycline)"
     misc_feature    complement(1473..1493)
                     /note="5' Gap primer"
                     /label="5' Gap primer"
     misc_feature    3805..3825
                     /note="3' Gap primer"
                     /label="3' Gap primer"
     misc_feature    1494..3804
                     /note="Not in Gap Backbone PCR"
                     /label="Not in Gap Backbone PCR"
     exon            4974..5143
                     /db_xref="ENSEMBL:ENSMUSE00000104191"
                     /rank="2"
                     /note="ENSMUSE00000104191"
                     /label="ENSMUSE00000104191"
     misc_feature    4246..5307
                     /note="5 arm"
                     /label="5 arm"
     misc_feature    5335..5359
                     /note="B1 Gateway"
                     /label="B1 Gateway"
     misc_feature    5372..5419
                     /note="Frt"
                     /label="Frt"
     intron          5420..6294
                     /note="mouse En2 intron"
                     /label="mouse En2 intron"
     misc_feature    6292..6294
                     /note="Splice Acceptor"
                     /label="Splice Acceptor"
     exon            6295..6467
                     /note="mouse En2 exon"
                     /label="mouse En2 exon"
     misc_feature    6479..7072
                     /note="ECMV IRES"
                     /label="ECMV IRES"
     gene            7073..10133
                     /gene="lacZ"
                     /note="lacZ"
                     /label="lacZ"
     misc_feature    10172..10415
                     /note="SV40 polyadenylation site"
                     /label="SV40 polyadenylation site"
     misc_feature    10419..10452
                     /note="loxP"
                     /label="loxP"
     promoter        10479..10998
                     /note="human beta actin promoter"
                     /label="human beta actin promoter"
     gene            11024..11818
                     /gene="NeoR"
                     /note="NeoR"
                     /label="NeoR"
     misc_feature    12018..12259
                     /note="SV40 polyadenylation site"
                     /label="SV40 polyadenylation site"
     misc_feature    12276..12323
                     /note="Frt"
                     /label="Frt"
     misc_feature    12330..12363
                     /note="loxP"
                     /label="loxP"
     misc_feature    6309..6386
                     /note="FCHK std_gpr"
                     /label="FCHK std_gpr"
     misc_feature    12379..12399
                     /note="B2 Gateway"
                     /label="B2 Gateway"
     misc_feature    5308..12429
                     /note="Synthetic Cassette"
                     /label="Synthetic Cassette"
     exon            12789..14947
                     /db_xref="ENSEMBL:ENSMUSE00000839134"
                     /type="targeted"
                     /rank="3"
                     /note="target exon 1 ENSMUSE00000839134"
     misc_feature    12430..15107
                     /note="Critical Region"
                     /label="Critical Region"
     misc_feature    15131..15164
                     /note="Downstream LoxP"
                     /label="Downstream LoxP"
     misc_feature    15108..15187
                     /note="synthetic loxP region"
                     /label="synthetic loxP region"
     misc_feature    15188..16326
                     /note="3 arm"
                     /label="3 arm"
ORIGIN      
        1 gaattccgga tgagcattca tcaggcgggc aagaatgtga ataaaggccg gataaaactt
       61 gtgcttattt ttctttacgg tctttaaaaa ggccgtaata tccagctgaa cggtctggtt
      121 ataggtacat tgagcaactg actgaaatgc ctcaaaatgt tctttacgat gccattggga
      181 tatatcaacg gtggtatatc cagtgatttt tttctccatt ttagcttcct tagctcctga
      241 aaatctcgat aactcaaaaa atacgcccgg tagtgatctt atttcattat ggtgaaagtt
      301 ggaacctctt acgtgccgat caacgtctca ttttcgccaa aagttggccc agggcttccc
      361 ggtatcaaca gggacaccag gatttattta ttctgcgaag tgatcttccg tcacaggtat
      421 ttattcggcg caaagtgcgt cgggtgatgc tgccaactta ctgatttagt gtatgatggt
      481 gtttttgagg tgctccagtg gcttctgttt ctatcagctg tccctcctgt tcagctactg
      541 acggggtggt gcgtaacggc aaaagcaccg ccggacatca gcgctagcgg agtgtatact
      601 ggcttactat gttggcactg atgagggtgt cagtgaagtg cttcatgtgg caggagaaaa
      661 aaggctgcac cggtgcgtca gcagaatatg tgatacagga tatattccgc ttcctcgctc
      721 actgactcgc tacgctcggt cgttcgactg cggcgagcgg aaatggctta cgaacggggc
      781 ggagatttcc tggaagatgc caggaagata cttaacaggg aagtgagagg gccgcggcaa
      841 agccgttttt ccataggctc cgcccccctg acaagcatca cgaaatctga cgctcaaatc
      901 agtggtggcg aaacccgaca ggactataaa gataccaggc gtttccccct ggcggctccc
      961 tcgtgcgctc tcctgttcct gcctttcggt ttaccggtgt cattccgctg ttatggccgc
     1021 gtttgtctca ttccacgcct gacactcagt tccgggtagg cagttcgctc caagctggac
     1081 tgtatgcacg aaccccccgt tcagtccgac cgctgcgcct tatccggtaa ctatcgtctt
     1141 gagtccaacc cggaaagaca tgcaaaagca ccactggcag cagccactgg taattgattt
     1201 agaggagtta gtcttgaagt catgcgccgg ttaaggctaa actgaaagga caagttttgg
     1261 tgactgcgct cctccaagcc agttacctcg gttcaaagag ttggtagctc agagaacctt
     1321 cgaaaaaccg ccctgcaagg cggttttttc gttttcagag caagagatta cgcgcagacc
     1381 aaaacgatct caagaagatc atcttattaa tcagataaaa tatttctaga tttcagtgca
     1441 atttatctct tcaaatgtag cacctgaagt cagccccata cgatataagt tgtaattctc
     1501 atgtttgaca gcttatcatc gataagcttt aatgcggtag tttatcacag ttaaattgct
     1561 aacgcagtca ggcaccgtgt atgaaatcta acaatgcgct catcgtcatc ctcggcaccg
     1621 tcaccctgga tgctgtaggc ataggcttgg ttatgccggt actgccgggc ctcttgcggg
     1681 atatcgtcca ttccgacagc atcgccagtc actatggcgt gctgctagcg ctatatgcgt
     1741 tgatgcaatt tctatgcgca cccgttctcg gagcactgtc cgaccgcttt ggccgccgcc
     1801 cagtcctgct cgcttcgcta cttggagcca ctatcgacta cgcgatcatg gcgaccacac
     1861 ccgtcctgtg gatcctctac gccggacgca tcgtggccgg catcaccggc gccacaggtg
     1921 cggttgctgg cgcctatatc gccgacatca ccgatgggga agatcgggct cgccacttcg
     1981 ggctcatgag cgcttgtttc ggcgtgggta tggtggcagg ccccgtggcc gggggactgt
     2041 tgggcgccat ctccttgcat gcaccattcc ttgcggcggc ggtgctcaac ggcctcaacc
     2101 tactactggg ctgcttccta atgcaggagt cgcataaggg agagcgtcga ccgatgccct
     2161 tgagagcctt caacccagtc agctccttcc ggtgggcgcg gggcatgact atcgtcgccg
     2221 cacttatgac tgtcttcttt atcatgcaac tcgtaggaca ggtgccggca gcgctctggg
     2281 tcattttcgg cgaggaccgc tttcgctgga gcgcgacgat gatcggcctg tcgcttgcgg
     2341 tattcggaat cttgcacgcc ctcgctcaag ccttcgtcac tggtcccgcc accaaacgtt
     2401 tcggcgagaa gcaggccatt atcgccggca tggcggccga cgcgctgggc tacgtcttgc
     2461 tggcgttcgc gacgcgaggc tggatggcct tccccattat gattcttctc gcttccggcg
     2521 gcatcgggat gcccgcgttg caggccatgc tgtccaggca ggtagatgac gaccatcagg
     2581 gacagcttca aggatcgctc gcggctctta ccagcctaac ttcgatcatt ggaccgctga
     2641 tcgtcacggc gatttatgcc gcctcggcga gcacatggaa cgggttggca tggattgtag
     2701 gcgccgccct ataccttgtc tgcctccccg cgttgcgtcg cggtgcatgg agccgggcca
     2761 cctcgacctg aatggaagcc ggcggcacct cgctaacgga ttcaccactc caagaattgg
     2821 agccaatcaa ttcttgcgga gaactgtgaa tgcgcaaacc aacccttggc agaacatatc
     2881 catcgcgtcc gccatctcca gcagccgcac gcggcgcatc tcgggcagcg ttgggtcctg
     2941 gccacgggtg cgcatgatcg tgctcctgtc gttgaggacc cggctaggct ggcggggttg
     3001 ccttactggt tagcagaatg aatcaccgat acgcgagcga acgtgaagcg actgctgctg
     3061 caaaacgtct gcgacctgag caacaacatg aatggtcttc ggtttccgtg tttcgtaaag
     3121 tctggaaacg cggaagtccc ctacgtgctg ctgaagttgc ccgcaacaga gagtggaacc
     3181 aaccggtgat accacgatac tatgactgag agtcaacgcc atgagcggcc tcatttctta
     3241 ttctgagtta caacagtccg caccgctgtc cggtagctcc ttccggtggg cgcggggcat
     3301 gactatcgtc gccgcactta tgactgtctt ctttatcatg caactcgtag gacaggtgcc
     3361 ggcagcgccc aacagtcccc cggccacggg gcctgccacc atacccacgc cgaaacaagc
     3421 gccctgcacc attatgttcc ggatctgcat cgcaggatgc tgctggctac cctgtggaac
     3481 acctacatct gtattaacga agcgctaacc gtttttatca ggctctggga ggcagaataa
     3541 atgatcatat cgtcaattat tacctccacg gggagagcct gagcaaactg gcctcaggca
     3601 tttgagaagc acacggtcac actgcttccg gtagtcaata aaccggtaaa ccagcaatag
     3661 acataagcgg ctatttaacg accctgccct gaaccgacga ccgggtcgaa tttgctttcg
     3721 aatttctgcc attcatccgc ttattatcac ttattcaggc gtagcaccag gcgtttaagg
     3781 gcaccaataa ctgccttaaa aaaattacgc cccgccctgc cactcatcgc agtactgttg
     3841 taattcatta agcattctgc cgacatggaa gccatcacag acggcatgat gaacctgaat
     3901 cgccagcggc atcagcacct tgtcgccttg cgtataatat ttgcccatgg tgaaaacggg
     3961 ggcgaagaag ttgtccatat tggccacgtt taaatcaaaa ctggtgaaac tcacccaggg
     4021 attggctgag acgaaaaaca tattctcaat aaacccttta gggaaatagg ccaggttttc
     4081 accgtaacac gccacatctt gcgaatatat gtgtagaaac tgccggaaat cgtcgtggta
     4141 ttcactccag agcgatgaaa acgtttcagt ttgctcatgg aaaacggtgt aacaagggtg
     4201 aacactatcc catatcacca gctcaccgtc tttcattgcc atacgttaca tttgtcagat
     4261 tacctagaat atgtgagtcc ttagtgctag catccttttc taaacaagca gagcagatct
     4321 tacttcacca tcacgtgaag tctggcaggc agcaagagtg ctctttaaca ggtgagaaag
     4381 acttgaagag atcaaaaaaa tagtagggtt tctaagtgat actgttttgt gttctcagaa
     4441 tttccttcat agacaaagtt tgcatatctc gacttgggtg tatagttaga gatattaggg
     4501 caacaaggct ctcacttctg ttatcttcac tgcaataaac ataacaattc agcattttta
     4561 agtctgattc agttaaacaa actatctgat aaaaacctgc agtcgtgggt gaatacagtt
     4621 aagagtcagg acacagcagg ccgtaggacc agagcagtat tgtgaagaag tcatggtacc
     4681 tgggagtcag tgactaagta gtttaaacgg tgattctgca gtaaaaatga ccttgccatt
     4741 gtccactgtg agttacagaa cctgtcttta cacttgaatg ttagaatcat aattgtggtg
     4801 ctatcacaaa gtagacaaag ggcaaacctt ttggaaggca gagtctttgg tgtgcaactt
     4861 tctgtacctt ccttgctcta tcccattagc ctaacaagga agtttttttg ttttttgttc
     4921 tcccccccac cgtcagatct tcataaagct ttgctttatt ttctctttgc caggatcatc
     4981 tgtccctatc gggtgagtta gcacacctgt tgtcttgggt ggtcaacacg ttctcaattt
     5041 tcaaggtgta tttcctatca ggaaacttga agataatatg gtctgaaccc acagtgaact
     5101 tctgaacatc gtagttgtgt tgatcaggct gctctggtct taggttggta cttttttctc
     5161 tcatcagtga agtttcatga cacagtaaca aatgtcacaa gaccctctcc ctccctcaca
     5221 ccctgccctg ctcttctccc cccccccccc ccagtatact ttgcccggtc tgtttttgag
     5281 aaattgacaa gtcttccgtg ctctggaaag gcgcataacg ataccacgat atcaacaagt
     5341 ttgtacaaaa aagcaggctg gcgccggaac cgaagttcct attccgaagt tcctattctc
     5401 tagaaagtat aggaacttcg aaccctttcc cacaccaccc tccacacttg ccccaaacac
     5461 tgccaactat gtaggaggaa ggggttggga ctaacagaag aacccgttgt ggggaagctg
     5521 ttgggagggt cactttatgt tcttgcccaa ggtcagttgg gtggcctgct tctgatgagg
     5581 tggtcccaag gtctggggta gaaggtgaga gggacaggcc accaaggtca gccccccccc
     5641 cctatcccat aggagccagg tccctctcct ggacaggaag actgaagggg agatgccaga
     5701 gactcagtga agcctggggt accctattgg agtccttcaa ggaaacaaac ttggcctcac
     5761 caggcctcag ccttggctcc tcctgggaac tctactgccc ttgggatccc cttgtagttg
     5821 tgggttacat aggaaggggg acgggattcc ccttgactgg ctagcctact cttttcttca
     5881 gtcttctcca tctcctctca cctgtctctc gaccctttcc ctaggataga cttggaaaaa
     5941 gataagggga gaaaacaaat gcaaacgagg ccagaaagat tttggctggg cattccttcc
     6001 gctagctttt attgggatcc cctagtttgt gataggcctt ttagctacat ctgccaatcc
     6061 atctcatttt cacacacaca cacaccactt tccttctggt cagtgggcac atgtccagcc
     6121 tcaagtttat atcaccaccc ccaatgccca acacttgtat ggccttgggc gggtcatccc
     6181 cccccccacc cccagtatct gcaacctcaa gctagcttgg gtgcgttggt tgtggataag
     6241 tagctagact ccagcaacca gtaacctctg ccctttctcc tccatgacaa ccaggtccca
     6301 ggtcccgaaa accaaagaag aagaacccta acaaagagga caagcggcct cgcacagcct
     6361 tcactgctga gcagctccag aggctcaagg ctgagtttca gaccaacagg tacctgacag
     6421 agcagcggcg ccagagtctg gcacaggagc tcggtacccg gaagatctgg actctagaga
     6481 attccgcccc tctccctccc ccccccctaa cgttactggc cgaagccgct tggaataagg
     6541 ccggtgtgcg tttgtctata tgttattttc caccatattg ccgtcttttg gcaatgtgag
     6601 ggcccggaaa cctggccctg tcttcttgac gagcattcct aggggtcttt cccctctcgc
     6661 caaaggaatg caaggtctgt tgaatgtcgt gaaggaagca gttcctctgg aagcttcttg
     6721 aagacaaaca acgtctgtag cgaccctttg caggcagcgg aaccccccac ctggcgacag
     6781 gtgcctctgc ggccaaaagc cacgtgtata agatacacct gcaaaggcgg cacaacccca
     6841 gtgccacgtt gtgagttgga tagttgtgga aagagtcaaa tggctctcct caagcgtatt
     6901 caacaagggg ctgaaggatg cccagaaggt accccattgt atgggatctg atctggggcc
     6961 tcggtgcaca tgctttacat gtgtttagtc gaggttaaaa aacgtctagg ccccccgaac
     7021 cacggggacg tggttttcct ttgaaaaaca cgatgataag cttgccacaa ccatggaaga
     7081 tcccgtcgtt ttacaacgtc gtgactggga aaaccctggc gttacccaac ttaatcgcct
     7141 tgcagcacat ccccctttcg ccagctggcg taatagcgaa gaggcccgca ccgatcgccc
     7201 ttcccaacag ttgcgcagcc tgaatggcga atggcgcttt gcctggtttc cggcaccaga
     7261 agcggtgccg gaaagctggc tggagtgcga tcttcctgag gccgatactg tcgtcgtccc
     7321 ctcaaactgg cagatgcacg gttacgatgc gcccatctac accaacgtga cctatcccat
     7381 tacggtcaat ccgccgtttg ttcccacgga gaatccgacg ggttgttact cgctcacatt
     7441 taatgttgat gaaagctggc tacaggaagg ccagacgcga attatttttg atggcgttaa
     7501 ctcggcgttt catctgtggt gcaacgggcg ctgggtcggt tacggccagg acagtcgttt
     7561 gccgtctgaa tttgacctga gcgcattttt acgcgccgga gaaaaccgcc tcgcggtgat
     7621 ggtgctgcgc tggagtgacg gcagttatct ggaagatcag gatatgtggc ggatgagcgg
     7681 cattttccgt gacgtctcgt tgctgcataa accgactaca caaatcagcg atttccatgt
     7741 tgccactcgc tttaatgatg atttcagccg cgctgtactg gaggctgaag ttcagatgtg
     7801 cggcgagttg cgtgactacc tacgggtaac agtttcttta tggcagggtg aaacgcaggt
     7861 cgccagcggc accgcgcctt tcggcggtga aattatcgat gagcgtggtg gttatgccga
     7921 tcgcgtcaca ctacgtctga acgtcgaaaa cccgaaactg tggagcgccg aaatcccgaa
     7981 tctctatcgt gcggtggttg aactgcacac cgccgacggc acgctgattg aagcagaagc
     8041 ctgcgatgtc ggtttccgcg aggtgcggat tgaaaatggt ctgctgctgc tgaacggcaa
     8101 gccgttgctg attcgaggcg ttaaccgtca cgagcatcat cctctgcatg gtcaggtcat
     8161 ggatgagcag acgatggtgc aggatatcct gctgatgaag cagaacaact ttaacgccgt
     8221 gcgctgttcg cattatccga accatccgct gtggtacacg ctgtgcgacc gctacggcct
     8281 gtatgtggtg gatgaagcca atattgaaac ccacggcatg gtgccaatga atcgtctgac
     8341 cgatgatccg cgctggctac cggcgatgag cgaacgcgta acgcgaatgg tgcagcgcga
     8401 tcgtaatcac ccgagtgtga tcatctggtc gctggggaat gaatcaggcc acggcgctaa
     8461 tcacgacgcg ctgtatcgct ggatcaaatc tgtcgatcct tcccgcccgg tgcagtatga
     8521 aggcggcgga gccgacacca cggccaccga tattatttgc ccgatgtacg cgcgcgtgga
     8581 tgaagaccag cccttcccgg ctgtgccgaa atggtccatc aaaaaatggc tttcgctacc
     8641 tggagagacg cgcccgctga tcctttgcga atacgcccac gcgatgggta acagtcttgg
     8701 cggtttcgct aaatactggc aggcgtttcg tcagtatccc cgtttacagg gcggcttcgt
     8761 ctgggactgg gtggatcagt cgctgattaa atatgatgaa aacggcaacc cgtggtcggc
     8821 ttacggcggt gattttggcg atacgccgaa cgatcgccag ttctgtatga acggtctggt
     8881 ctttgccgac cgcacgccgc atccagcgct gacggaagca aaacaccagc agcagttttt
     8941 ccagttccgt ttatccgggc aaaccatcga agtgaccagc gaatacctgt tccgtcatag
     9001 cgataacgag ctcctgcact ggatggtggc gctggatggt aagccgctgg caagcggtga
     9061 agtgcctctg gatgtcgctc cacaaggtaa acagttgatt gaactgcctg aactaccgca
     9121 gccggagagc gccgggcaac tctggctcac agtacgcgta gtgcaaccga acgcgaccgc
     9181 atggtcagaa gccgggcaca tcagcgcctg gcagcagtgg cgtctggcgg aaaacctcag
     9241 tgtgacgctc cccgccgcgt cccacgccat cccgcatctg accaccagcg aaatggattt
     9301 ttgcatcgag ctgggtaata agcgttggca atttaaccgc cagtcaggct ttctttcaca
     9361 gatgtggatt ggcgataaaa aacaactgct gacgccgctg cgcgatcagt tcacccgtgc
     9421 accgctggat aacgacattg gcgtaagtga agcgacccgc attgacccta acgcctgggt
     9481 cgaacgctgg aaggcggcgg gccattacca ggccgaagca gcgttgttgc agtgcacggc
     9541 agatacactt gctgatgcgg tgctgattac gaccgctcac gcgtggcagc atcaggggaa
     9601 aaccttattt atcagccgga aaacctaccg gattgatggt agtggtcaaa tggcgattac
     9661 cgttgatgtt gaagtggcga gcgatacacc gcatccggcg cggattggcc tgaactgcca
     9721 gctggcgcag gtagcagagc gggtaaactg gctcggatta gggccgcaag aaaactatcc
     9781 cgaccgcctt actgccgcct gttttgaccg ctgggatctg ccattgtcag acatgtatac
     9841 cccgtacgtc ttcccgagcg aaaacggtct gcgctgcggg acgcgcgaat tgaattatgg
     9901 cccacaccag tggcgcggcg acttccagtt caacatcagc cgctacagtc aacagcaact
     9961 gatggaaacc agccatcgcc atctgctgca cgcggaagaa ggcacatggc tgaatatcga
    10021 cggtttccat atggggattg gtggcgacga ctcctggagc ccgtcagtat cggcggaatt
    10081 ccagctgagc gccggtcgct accattacca gttggtctgg tgtcaaaaat aataataacc
    10141 gggcaggggg gatctaagct ctagataagt aatgatcata atcagccata tcacatctgt
    10201 agaggtttta cttgctttaa aaaacctccc acacctcccc ctgaacctga aacataaaat
    10261 gaatgcaatt gttgttgtta acttgtttat tgcagcttat aatggttaca aataaagcaa
    10321 tagcatcaca aatttcacaa ataaagcatt tttttcactg cattctagtt gtggtttgtc
    10381 caaactcatc aatgtatctt atcatgtctg gatccggaat aacttcgtat agcatacatt
    10441 atacgaagtt atgtttaaac ggcgcgcccc ggaattcgcc ttctgcagga gcgtacagaa
    10501 cccagggccc tggcacccgt gcagaccctg gcccacccca cctgggcgct cagtgcccaa
    10561 gagatgtcca cacctaggat gtcccgcggt gggtgggggg cccgagagac gggcaggccg
    10621 ggggcaggcc tggccatgcg gggccgaacc gggcactgcc cagcgtgggc gcgggggcca
    10681 cggcgcgcgc ccccagcccc cgggcccagc accccaaggc ggccaacgcc aaaactctcc
    10741 ctcctcctct tcctcaatct cgctctcgct cttttttttt ttcgcaaaag gaggggagag
    10801 ggggtaaaaa aatgctgcac tgtgcggcga agccggtgag tgagcggcgc ggggccaatc
    10861 agcgtgcgcc gttccgaaag ttgcctttta tggctcgagc ggccgcggcg gcgccctata
    10921 aaacccagcg gcgcgacgcg ccaccaccgc cgagaccgcg tccgccccgc gagcacagag
    10981 cctcgccttt gccgatcctc tagagtcgag atccgccgcc accatgattg aacaagatgg
    11041 attgcacgca ggttctccgg ccgcttgggt ggagaggcta ttcggctatg actgggcaca
    11101 acagacaatc ggctgctctg atgccgccgt gttccggctg tcagcgcagg ggcgcccggt
    11161 tctttttgtc aagaccgacc tgtccggtgc cctgaatgaa ctgcaggacg aggcagcgcg
    11221 gctatcgtgg ctggccacga cgggcgttcc ttgcgcagct gtgctcgacg ttgtcactga
    11281 agcgggaagg gactggctgc tattgggcga agtgccgggg caggatctcc tgtcatctca
    11341 ccttgctcct gccgagaaag tatccatcat ggctgatgca atgcggcggc tgcatacgct
    11401 tgatccggct acctgcccat tcgaccacca agcgaaacat cgcatcgagc gagcacgtac
    11461 tcggatggaa gccggtcttg tcgatcagga tgatctggac gaagagcatc aggggctcgc
    11521 gccagccgaa ctgttcgcca ggctcaaggc gcgcatgccc gacggcgagg atctcgtcgt
    11581 gacccatggc gatgcctgct tgccgaatat catggtggaa aatggccgct tttctggatt
    11641 catcgactgt ggccggctgg gtgtggcgga ccgctatcag gacatagcgt tggctacccg
    11701 tgatattgct gaagagcttg gcggcgaatg ggctgaccgc ttcctcgtgc tttacggtat
    11761 cgccgctccc gattcgcagc gcatcgcctt ctatcgcctt cttgacgagt tcttctgagc
    11821 gggactctgg ggttcgaaat gaccgaccaa gcgacgccca acctgccatc acgagatttc
    11881 gattccaccg ccgccttcta tgaaaggttg ggcttcggaa tcgttttccg ggacgccggc
    11941 tggatgatcc tccagcgcgg ggatctcatg ctggagttct tcgcccaccc cccggatcta
    12001 agctctagat aagtaatgat cataatcagc catatcacat ctgtagaggt tttacttgct
    12061 ttaaaaaacc tcccacacct ccccctgaac ctgaaacata aaatgaatgc aattgttgtt
    12121 gttaacttgt ttattgcagc ttataatggt tacaaataaa gcaatagcat cacaaatttc
    12181 acaaataaag catttttttc actgcattct agttgtggtt tgtccaaact catcaatgta
    12241 tcttatcatg tctggatccg ggggtaccgc gtcgagaagt tcctattccg aagttcctat
    12301 tctctagaaa gtataggaac ttcgtcgaga taacttcgta tagcatacat tatacgaagt
    12361 tatgtcgaga tatctagacc cagctttctt gtacaaagtg gttgatatct ctatagtcgc
    12421 agtaggcgga tatctgaaga tttttcccgc aagccccagt agatagagag ctaatgtggg
    12481 ctgtcccagc ttccatttcc ctcagacatt ctctatagag gaaaaagatg tagcttttgt
    12541 tttattaact actgttgaaa accctgagga aataaaggaa aatacatgga tgttaacata
    12601 atatttaatt agaacataat tgatagctat tcactgctgt aaatgttaat tttaaaatct
    12661 aagatcatct tgtcttggac tgtgtactgt cagaaaaagg aagaacatat tctgaagtca
    12721 ctaattgggg gcagcaggag gaaggtggtg ttcatgattc tgttctgaat cgtgctctgt
    12781 ttctttaggt tcttgattgt ctacaatggg tgaaccacag caagtgagtg cacttccacc
    12841 gcctccaatg cagtacatca aggaatatac agatgaaaat attcaggaag gcttggctcc
    12901 caagcctcct cctccaatta aagacagcta catgatgttt ggcaaccagt tccaatgtga
    12961 tgatcttatc attcgccctt tagaaagtca gggcattgaa cggcttcatc ctatgcaatt
    13021 tgatcataag aaagagctga gaaaactcaa tatgtctata ctgattaatt tcttagacct
    13081 tttagacatc ttaataagaa gtcctgggag tataaaacga gaagaaaagc tagaagatct
    13141 taagctactt tttgtacatg tacatcatct tataaatgaa tatcgacccc accaagcaag
    13201 agagactttg agagtcatga tggaggtcca gaaacgccag cgccttgaaa cagctgagag
    13261 gtttcagaaa catctggaac gagtcattga aatgattcag aattgcttgg cttctttgcc
    13321 cgatgatttg ccccattcag aagcagggat gagagttaaa gctgagccga tggatactga
    13381 tgataacagc aattgtcctg gacagaatga acaacaaaga gaaagttcag gtcacagaag
    13441 ggaccagatt atagaaaaag atgctgcctt atgtgtgcta attgatgaaa tgaatgaaag
    13501 gccatgaaga atattccttt ttttcctttt agtaagtagc atcatatatt agtttatttc
    13561 ctctcagaca gtcttaagag gtataactaa agatactaag agactttttt tcaattgaaa
    13621 tgctgtaggt ggtaatttaa cactaaacat aggccagcaa gtatatttga gtaattgcca
    13681 taaaaaagct gaatgtttgc tattgtttga gatagtccta ttttttggag ttggaataaa
    13741 aacttgaagt aataacgaat tgtcattctt ggaaaaaaag ttatttgctt cgagactaat
    13801 aaagggcatc aagtgtacat gtgaaattat aaaatgttta gatttattcc aaaataatat
    13861 agaaagttta tttttctgat tactgttcca gcaaactcag tatcacagct tttctcctcc
    13921 ttattctcca tagaatattt gttagggact ctttttttgc cccagtcagg taatgatgtg
    13981 gttatgatcc aattctatga gaaatgtaca tacttcacct tcacagatgg atacaggctt
    14041 cccccaaaag ataactctat tgagtagcta ttcagtctca acatagcttc ttttctggtt
    14101 tgtgtttgct aagactatcc tagtctctta gccatcatac caccctcaga agagtcttgc
    14161 ttccaaagta atctaatcag aacaccttgt ccagtttata tccttttcaa acacatgtat
    14221 atgttggtag cacagttcta atcacaaagc tacccacaac tcaatccgtc tttagtcatt
    14281 acagatgagg aagtagaggt tcagagaagt tgacttaacc aactaataag tggcagaatc
    14341 aagttagaaa gtaggtattc agtttcatag ccaaagtact gaacttcatt ctctatcctc
    14401 tagtctgtca tactggaaat cataactaga gctactccag ttttctaatc ttgaaatcca
    14461 ccctagtaaa tacctcatga cactagactc aagaggatac atttgttgat tggaagaatg
    14521 acttctcttt aaacatactc aggaggcagg gtttgttggt taagacttcc atatcttaag
    14581 atggtgcttg taattctacc taaaaaccct tcttagtagg taatgttcct aactaagact
    14641 cataagaatt aaaacttcac atttatggtt tggttgggca agagtctatg tgggataaga
    14701 aatcggcaaa gatttttctt gttttgcccc cttctccctt ttttggttcc ttgtcatctt
    14761 catctggtgg taaacttact gtacagccat ttaataggca ttgaaaggta tacaatttct
    14821 ctttcataat actcatctat ggcttgacag cagtcataga caataggtaa atgaaagcac
    14881 tgctctaatc caactctcat atatgaacaa ttggaataaa atatggacgc tgaaaattga
    14941 aactcaatta tccaggaatt ttgtgagata ttttgagttt ttgggccacc taaatgtaaa
    15001 tttctacact cttgggagtt gaaaatcaga tcacggagta gatttggctg atggcctaca
    15061 tggtttaaat cctgaaacat cactgagata ctaatggagg ggcagtagag atggcgcaac
    15121 gcaattaatg ataacttcgt atagcataca ttatacgaag ttatggtctg agctcgccat
    15181 cagttcaaaa tctccgtaga attgttttaa ggattgaaag agataacagc taatattctt
    15241 accacttgtt aaaagtttta cttatttttg gcatttgtag ccctggctgg catgaaacta
    15301 tatagaccaa tctggcctca atccaaatcc tgctacctta gctgcagtgt tggagttcta
    15361 ggcaggtgtc accacactca gcttctggtt ttacttttca tttggaagta actgggaaca
    15421 attatggggc tccgtgtgat gtttctatgc aagtatactc cactgagttt taactttagc
    15481 aaaccattga cattgagcat tacaatttta aaaactggct tcatattgta atgtgatgct
    15541 gctgtcaata agtggcagtc ttgcttaagt gtgtggtaat atagccagtt gcacagagga
    15601 ctgaaatgaa acccagaggc actgcttatg aactgctcac tccacctctt tcagaactga
    15661 attaggcttc acttacctgg ttggtacctg ttgaatcagg gatggctgtt aaaacacacc
    15721 cataatgcaa ctggaaatgg tgcctaacac ctggagtctc agcattctga agcatgtaat
    15781 cggggagctc tcaaggctaa agtgggctac cttgaaagac attaaaaagc aaaggacaac
    15841 acaacagaaa ctaccttcaa caaataaagc aaccttgagt cttagaattt gggctctact
    15901 attagctggg tagctttgat ttggtttatt agtatccatg gatgctcatt ttctttaacc
    15961 caggcagtta cagtagtcac cccagagtaa ttctgtcagt gaaagacaac acccacccta
    16021 actccttctg aaacccattc agccccaaac agtatattca ggttccaggc taactagtca
    16081 tatgctcaga aatatctgat ctgagttgtt ttgtgggtgc cccagaggct aggtggtgct
    16141 tgagcttggg gccttaaggc attactcctt ttgggaatag gggacaaaag aaaaggtaga
    16201 ggcagtaagt aacaaaacat ggacaacctt ctaatgcctt tgaagatttg gggaaagtgg
    16261 gcagattctt aggaaattat cagcactgat aagaaactcc aaggatattg caatcgggga
    16321 cctgga
//
