# Supplementary material for: CRISPR-Cas9 enables conditional mutagenesis of challenging loci
Source: Sci Rep. 2016 Sep 1;6:32326. doi: 10.1038/srep32326 (PMC5007477; doi:10.1038/srep32326)
Supplement: Supplementary File 3 [file srep32326-s3.zip › gb/HEP01021_A04_vector.gb]

LOCUS       1014582#L1L2_Bact_P#pAYAC184        14111 bp    dna     circular UNK 
ACCESSION   unknown
SOURCE      Mus musculus
  ORGANISM  Mus musculus
            Eukaryota; Metazoa; Chordata; Craniata; Vertebrata; Euteleostomi;
            Mammalia; Eutheria; Euarchontoglires; Glires; Rodentia;
            Sciurognathi; Muroidea; Muridae; Murinae; Mus.
COMMENT     cassette: L1L2_Bact_P
COMMENT     design_id: 1014582
COMMENT     backbone: pAYAC184
COMMENT     transcript_id: ENSMUST00000060336
FEATURES             Location/Qualifiers
     source          1..4245
                     /mol_type="other DNA"
                     /dnas_title="pacyc184CleanwithGprimers"
                     /organism="Cloning vector pACYC184"
     gene            complement(1..4245)
                     /gene="cat"
     CDS             complement(1..4245)
                     /codon_start=1
                     /gene="cat"
                     /translation="MEKKITGYTTVDISQWHRKEHFEAFQSVAQCTYNQTVQLDITAF
                     LKTVKKNKHKFYPAFIHILARLMNAHPEFRMAMKDGELVIWDSVHPCYTVFHEQTETF
                     SSLWSEYHDDFRQFLHIYSQDVACYGENLAYFPKGFIENMFFVSANPWVSFTSFDLNV
                     ANMDNFFAPVFTMGKYYTQGDKVLMPLAIQVHHAVCDGFHVGRMLNELQQYCDEWQGG
                     A"
                     /product="chloramphenicol acetyltransferase"
                     /note="camR (confers resistance to chloramphenicol)"
                     /label="camR (confers resistance to chloramphenicol)"
     -10_signal      complement(286..291)
                     /note="cat promoter (counter-clockwise); CATATT"
                     /label="cat promoter (counter-clockwise); CATATT"
     -35_signal      complement(309..314)
                     /note="cat promoter (counter-clockwise); ACGTAA"
                     /label="cat promoter (counter-clockwise); ACGTAA"
     rep_origin      complement(848..1393)
                     /note="p15A origin of replication (clockwise) (RNAII -35
                     to RNA/DNA switch point)"
                     /label="p15A origin of replication (clockwise) (RNAII -35
     -35_signal      1505..1510
                     /note="tet promoter (clockwise); TTGACA"
                     /label="tet promoter (clockwise); TTGACA"
     -10_signal      1528..1533
                     /note="tet promoter (clockwise); TTTAAT; transcript start
                     1540"
                     /label="tet promoter (clockwise); TTTAAT; transcript start
     gene            1581..2771
                     /gene="tet"
     CDS             1581..2771
                     /codon_start=1
                     /gene="tet"
                     /translation="MKSNNALIVILGTVTLDAVGIGLVMPVLPGLLRDIVHSDSIASH
                     YGVLLALYALMQFLCAPVLGALSDRFGRRPVLLASLLGATIDYAIMATTPVLWILYAG
                     RIVAGITGATGAVAGAYIADITDGEDRARHFGLMSACFGVGMVAGPVAGGLLGAISLH
                     APFLAAAVLNGLNLLLGCFLMQESHKGERRPMPLRAFNPVSSFRWARGMTIVAALMTV
                     FFIMQLVGQVPAALWVIFGEDRFRWSATMIGLSLAVFGILHALAQAFVTGPATKRFGE
                     KQAIIAGMAADALGYVLLAFATRGWMAFPIMILLASGGIGMPALQAMLSRQVDDDHQG
                     QLQGSLAALTSLTSIIGPLIVTAIYAASASTWNGLAWIVGAALYLVCLPALRRGAWSR
                     ATST"
                     /product="tetracycline efflux protein, class C"
                     /note="tetR (confers resistance to tetracycline)"
                     /label="tetR (confers resistance to tetracycline)"
     misc_feature    complement(1473..1493)
                     /note="5' Gap primer"
                     /label="5' Gap primer"
     misc_feature    3805..3825
                     /note="3' Gap primer"
                     /label="3' Gap primer"
     misc_feature    1494..3804
                     /note="Not in Gap Backbone PCR"
                     /label="Not in Gap Backbone PCR"
     exon            4784..5230
                     /db_xref="ENSEMBL:ENSMUSE00000439893"
                     /rank="1"
                     /note="ENSMUSE00000439893"
                     /label="ENSMUSE00000439893"
     misc_feature    4246..5480
                     /note="5 arm"
                     /label="5 arm"
     misc_feature    5508..5532
                     /note="B1 Gateway"
                     /label="B1 Gateway"
     misc_feature    5545..5592
                     /note="Frt"
                     /label="Frt"
     intron          5593..6467
                     /note="mouse En2 intron"
                     /label="mouse En2 intron"
     misc_feature    6465..6467
                     /note="Splice Acceptor"
                     /label="Splice Acceptor"
     exon            6468..6640
                     /note="mouse En2 exon"
                     /label="mouse En2 exon"
     misc_feature    6652..7245
                     /note="ECMV IRES"
                     /label="ECMV IRES"
     gene            7246..10306
                     /gene="lacZ"
                     /note="lacZ"
                     /label="lacZ"
     misc_feature    10345..10588
                     /note="SV40 polyadenylation site"
                     /label="SV40 polyadenylation site"
     misc_feature    10592..10625
                     /note="loxP"
                     /label="loxP"
     promoter        10652..11171
                     /note="human beta actin promoter"
                     /label="human beta actin promoter"
     gene            11197..11991
                     /gene="NeoR"
                     /note="NeoR"
                     /label="NeoR"
     misc_feature    12191..12432
                     /note="SV40 polyadenylation site"
                     /label="SV40 polyadenylation site"
     misc_feature    12449..12496
                     /note="Frt"
                     /label="Frt"
     misc_feature    12503..12536
                     /note="loxP"
                     /label="loxP"
     misc_feature    6482..6559
                     /note="FCHK std_gpr"
                     /label="FCHK std_gpr"
     misc_feature    12552..12572
                     /note="B2 Gateway"
                     /label="B2 Gateway"
     misc_feature    5481..12602
                     /note="Synthetic Cassette"
                     /label="Synthetic Cassette"
     exon            12746..12849
                     /db_xref="ENSEMBL:ENSMUSE00000359554"
                     /type="targeted"
                     /rank="2"
                     /note="target exon 1 ENSMUSE00000359554"
     misc_feature    12603..13000
                     /note="Critical Region"
                     /label="Critical Region"
     misc_feature    13024..13057
                     /note="Downstream LoxP"
                     /label="Downstream LoxP"
     misc_feature    13001..13080
                     /note="synthetic loxP region"
                     /label="synthetic loxP region"
     exon            13339..14111
                     /db_xref="ENSEMBL:ENSMUSE00000400260"
                     /rank="3"
                     /note="ENSMUSE00000400260 5' fragment"
     misc_feature    13081..14111
                     /note="3 arm"
                     /label="3 arm"
ORIGIN      
        1 gaattccgga tgagcattca tcaggcgggc aagaatgtga ataaaggccg gataaaactt
       61 gtgcttattt ttctttacgg tctttaaaaa ggccgtaata tccagctgaa cggtctggtt
      121 ataggtacat tgagcaactg actgaaatgc ctcaaaatgt tctttacgat gccattggga
      181 tatatcaacg gtggtatatc cagtgatttt tttctccatt ttagcttcct tagctcctga
      241 aaatctcgat aactcaaaaa atacgcccgg tagtgatctt atttcattat ggtgaaagtt
      301 ggaacctctt acgtgccgat caacgtctca ttttcgccaa aagttggccc agggcttccc
      361 ggtatcaaca gggacaccag gatttattta ttctgcgaag tgatcttccg tcacaggtat
      421 ttattcggcg caaagtgcgt cgggtgatgc tgccaactta ctgatttagt gtatgatggt
      481 gtttttgagg tgctccagtg gcttctgttt ctatcagctg tccctcctgt tcagctactg
      541 acggggtggt gcgtaacggc aaaagcaccg ccggacatca gcgctagcgg agtgtatact
      601 ggcttactat gttggcactg atgagggtgt cagtgaagtg cttcatgtgg caggagaaaa
      661 aaggctgcac cggtgcgtca gcagaatatg tgatacagga tatattccgc ttcctcgctc
      721 actgactcgc tacgctcggt cgttcgactg cggcgagcgg aaatggctta cgaacggggc
      781 ggagatttcc tggaagatgc caggaagata cttaacaggg aagtgagagg gccgcggcaa
      841 agccgttttt ccataggctc cgcccccctg acaagcatca cgaaatctga cgctcaaatc
      901 agtggtggcg aaacccgaca ggactataaa gataccaggc gtttccccct ggcggctccc
      961 tcgtgcgctc tcctgttcct gcctttcggt ttaccggtgt cattccgctg ttatggccgc
     1021 gtttgtctca ttccacgcct gacactcagt tccgggtagg cagttcgctc caagctggac
     1081 tgtatgcacg aaccccccgt tcagtccgac cgctgcgcct tatccggtaa ctatcgtctt
     1141 gagtccaacc cggaaagaca tgcaaaagca ccactggcag cagccactgg taattgattt
     1201 agaggagtta gtcttgaagt catgcgccgg ttaaggctaa actgaaagga caagttttgg
     1261 tgactgcgct cctccaagcc agttacctcg gttcaaagag ttggtagctc agagaacctt
     1321 cgaaaaaccg ccctgcaagg cggttttttc gttttcagag caagagatta cgcgcagacc
     1381 aaaacgatct caagaagatc atcttattaa tcagataaaa tatttctaga tttcagtgca
     1441 atttatctct tcaaatgtag cacctgaagt cagccccata cgatataagt tgtaattctc
     1501 atgtttgaca gcttatcatc gataagcttt aatgcggtag tttatcacag ttaaattgct
     1561 aacgcagtca ggcaccgtgt atgaaatcta acaatgcgct catcgtcatc ctcggcaccg
     1621 tcaccctgga tgctgtaggc ataggcttgg ttatgccggt actgccgggc ctcttgcggg
     1681 atatcgtcca ttccgacagc atcgccagtc actatggcgt gctgctagcg ctatatgcgt
     1741 tgatgcaatt tctatgcgca cccgttctcg gagcactgtc cgaccgcttt ggccgccgcc
     1801 cagtcctgct cgcttcgcta cttggagcca ctatcgacta cgcgatcatg gcgaccacac
     1861 ccgtcctgtg gatcctctac gccggacgca tcgtggccgg catcaccggc gccacaggtg
     1921 cggttgctgg cgcctatatc gccgacatca ccgatgggga agatcgggct cgccacttcg
     1981 ggctcatgag cgcttgtttc ggcgtgggta tggtggcagg ccccgtggcc gggggactgt
     2041 tgggcgccat ctccttgcat gcaccattcc ttgcggcggc ggtgctcaac ggcctcaacc
     2101 tactactggg ctgcttccta atgcaggagt cgcataaggg agagcgtcga ccgatgccct
     2161 tgagagcctt caacccagtc agctccttcc ggtgggcgcg gggcatgact atcgtcgccg
     2221 cacttatgac tgtcttcttt atcatgcaac tcgtaggaca ggtgccggca gcgctctggg
     2281 tcattttcgg cgaggaccgc tttcgctgga gcgcgacgat gatcggcctg tcgcttgcgg
     2341 tattcggaat cttgcacgcc ctcgctcaag ccttcgtcac tggtcccgcc accaaacgtt
     2401 tcggcgagaa gcaggccatt atcgccggca tggcggccga cgcgctgggc tacgtcttgc
     2461 tggcgttcgc gacgcgaggc tggatggcct tccccattat gattcttctc gcttccggcg
     2521 gcatcgggat gcccgcgttg caggccatgc tgtccaggca ggtagatgac gaccatcagg
     2581 gacagcttca aggatcgctc gcggctctta ccagcctaac ttcgatcatt ggaccgctga
     2641 tcgtcacggc gatttatgcc gcctcggcga gcacatggaa cgggttggca tggattgtag
     2701 gcgccgccct ataccttgtc tgcctccccg cgttgcgtcg cggtgcatgg agccgggcca
     2761 cctcgacctg aatggaagcc ggcggcacct cgctaacgga ttcaccactc caagaattgg
     2821 agccaatcaa ttcttgcgga gaactgtgaa tgcgcaaacc aacccttggc agaacatatc
     2881 catcgcgtcc gccatctcca gcagccgcac gcggcgcatc tcgggcagcg ttgggtcctg
     2941 gccacgggtg cgcatgatcg tgctcctgtc gttgaggacc cggctaggct ggcggggttg
     3001 ccttactggt tagcagaatg aatcaccgat acgcgagcga acgtgaagcg actgctgctg
     3061 caaaacgtct gcgacctgag caacaacatg aatggtcttc ggtttccgtg tttcgtaaag
     3121 tctggaaacg cggaagtccc ctacgtgctg ctgaagttgc ccgcaacaga gagtggaacc
     3181 aaccggtgat accacgatac tatgactgag agtcaacgcc atgagcggcc tcatttctta
     3241 ttctgagtta caacagtccg caccgctgtc cggtagctcc ttccggtggg cgcggggcat
     3301 gactatcgtc gccgcactta tgactgtctt ctttatcatg caactcgtag gacaggtgcc
     3361 ggcagcgccc aacagtcccc cggccacggg gcctgccacc atacccacgc cgaaacaagc
     3421 gccctgcacc attatgttcc ggatctgcat cgcaggatgc tgctggctac cctgtggaac
     3481 acctacatct gtattaacga agcgctaacc gtttttatca ggctctggga ggcagaataa
     3541 atgatcatat cgtcaattat tacctccacg gggagagcct gagcaaactg gcctcaggca
     3601 tttgagaagc acacggtcac actgcttccg gtagtcaata aaccggtaaa ccagcaatag
     3661 acataagcgg ctatttaacg accctgccct gaaccgacga ccgggtcgaa tttgctttcg
     3721 aatttctgcc attcatccgc ttattatcac ttattcaggc gtagcaccag gcgtttaagg
     3781 gcaccaataa ctgccttaaa aaaattacgc cccgccctgc cactcatcgc agtactgttg
     3841 taattcatta agcattctgc cgacatggaa gccatcacag acggcatgat gaacctgaat
     3901 cgccagcggc atcagcacct tgtcgccttg cgtataatat ttgcccatgg tgaaaacggg
     3961 ggcgaagaag ttgtccatat tggccacgtt taaatcaaaa ctggtgaaac tcacccaggg
     4021 attggctgag acgaaaaaca tattctcaat aaacccttta gggaaatagg ccaggttttc
     4081 accgtaacac gccacatctt gcgaatatat gtgtagaaac tgccggaaat cgtcgtggta
     4141 ttcactccag agcgatgaaa acgtttcagt ttgctcatgg aaaacggtgt aacaagggtg
     4201 aacactatcc catatcacca gctcaccgtc tttcattgcc atacgaaagt gcgggtctct
     4261 gctgtccctg aatgtcctca acctgagttc tcttagaagc acccactccg tagtttagac
     4321 ttcccatcac ctggaagacc cttaaatttc caagcctctg gggccagacc aagccttgcc
     4381 tccctccctc cgatcgtgcc ctacctcccg gctcccttag agttacaccc tgatagccaa
     4441 gccacagtgt gacttgcctc ccaccgtcag ctcaagccag tccttggcgc agcagaaagg
     4501 ttctggcggt tcaccaagtg tcccgcaagg aaggagcaca ggagatgccc tggggagcag
     4561 agagccaagg ggcgggatca acaggttcga gtgcggggcg gagccaagag taaggggttg
     4621 gggtctctcc aggtgacagt agccaccgcc aggcccgcgc ctcctccccc ggcggtgatt
     4681 ggcaggcggc ctgcgccccg gctcccaggc gaccgacgcc ccgcggggca ggcgagtagg
     4741 agggggcgcc ggctatatat accactgctc cggagggctg ggcgcgcggg gactatcccg
     4801 ccaccgttgc gtccctattt gctctcgcta cttaggtctg tgcgcagcac tcaccgaact
     4861 cacggcccgc agctcgaact cacgcacggc ccgcgggccg ggatggcgaa acgcgggccg
     4921 accacaggga cgctgctgcc cagggtcctg ctggccctgg tggtggccct ggcggaccga
     4981 gggaccgccg cacccaacgg cacgcggcac gcagaattgg ggcacggctg ggacggcttg
     5041 gtggcccgct cgctggcacg cctgccggtg gccgcgcagc ccccgcaggc ggcggtccgc
     5101 agcggcgcag gggactacct gctgggcctc aaaaggcttc ggcggctcta ctgcaacgtg
     5161 ggcatcggat tccacctgca ggtgctgccc gacggccgca tcggtggtgt gcacgcagac
     5221 acgagggaca gtgagttctg ggcgcgccga ggggataggg tcccgggcag tagtagtctc
     5281 gggggctgag tagagtcgag ctcccacccc ttgggctcca ggactgagag cgcacccggc
     5341 ggccgagccc cgcctcccgc cttcggaagc ctggtctctc ggtgcggaat tccatcgcct
     5401 tcacccgccc gcacccacgg gagcccggga caagcgccca gactgaggct ggacttgagg
     5461 gccaccggta gacaggagat aaggcgcata acgataccac gatatcaaca agtttgtaca
     5521 aaaaagcagg ctggcgccgg aaccgaagtt cctattccga agttcctatt ctctagaaag
     5581 tataggaact tcgaaccctt tcccacacca ccctccacac ttgccccaaa cactgccaac
     5641 tatgtaggag gaaggggttg ggactaacag aagaacccgt tgtggggaag ctgttgggag
     5701 ggtcacttta tgttcttgcc caaggtcagt tgggtggcct gcttctgatg aggtggtccc
     5761 aaggtctggg gtagaaggtg agagggacag gccaccaagg tcagcccccc ccccctatcc
     5821 cataggagcc aggtccctct cctggacagg aagactgaag gggagatgcc agagactcag
     5881 tgaagcctgg ggtaccctat tggagtcctt caaggaaaca aacttggcct caccaggcct
     5941 cagccttggc tcctcctggg aactctactg cccttgggat ccccttgtag ttgtgggtta
     6001 cataggaagg gggacgggat tccccttgac tggctagcct actcttttct tcagtcttct
     6061 ccatctcctc tcacctgtct ctcgaccctt tccctaggat agacttggaa aaagataagg
     6121 ggagaaaaca aatgcaaacg aggccagaaa gattttggct gggcattcct tccgctagct
     6181 tttattggga tcccctagtt tgtgataggc cttttagcta catctgccaa tccatctcat
     6241 tttcacacac acacacacca ctttccttct ggtcagtggg cacatgtcca gcctcaagtt
     6301 tatatcacca cccccaatgc ccaacacttg tatggccttg ggcgggtcat cccccccccc
     6361 acccccagta tctgcaacct caagctagct tgggtgcgtt ggttgtggat aagtagctag
     6421 actccagcaa ccagtaacct ctgccctttc tcctccatga caaccaggtc ccaggtcccg
     6481 aaaaccaaag aagaagaacc ctaacaaaga ggacaagcgg cctcgcacag ccttcactgc
     6541 tgagcagctc cagaggctca aggctgagtt tcagaccaac aggtacctga cagagcagcg
     6601 gcgccagagt ctggcacagg agctcggtac ccggaagatc tggactctag agaattccgc
     6661 ccctctccct cccccccccc taacgttact ggccgaagcc gcttggaata aggccggtgt
     6721 gcgtttgtct atatgttatt ttccaccata ttgccgtctt ttggcaatgt gagggcccgg
     6781 aaacctggcc ctgtcttctt gacgagcatt cctaggggtc tttcccctct cgccaaagga
     6841 atgcaaggtc tgttgaatgt cgtgaaggaa gcagttcctc tggaagcttc ttgaagacaa
     6901 acaacgtctg tagcgaccct ttgcaggcag cggaaccccc cacctggcga caggtgcctc
     6961 tgcggccaaa agccacgtgt ataagataca cctgcaaagg cggcacaacc ccagtgccac
     7021 gttgtgagtt ggatagttgt ggaaagagtc aaatggctct cctcaagcgt attcaacaag
     7081 gggctgaagg atgcccagaa ggtaccccat tgtatgggat ctgatctggg gcctcggtgc
     7141 acatgcttta catgtgttta gtcgaggtta aaaaacgtct aggccccccg aaccacgggg
     7201 acgtggtttt cctttgaaaa acacgatgat aagcttgcca caaccatgga agatcccgtc
     7261 gttttacaac gtcgtgactg ggaaaaccct ggcgttaccc aacttaatcg ccttgcagca
     7321 catccccctt tcgccagctg gcgtaatagc gaagaggccc gcaccgatcg cccttcccaa
     7381 cagttgcgca gcctgaatgg cgaatggcgc tttgcctggt ttccggcacc agaagcggtg
     7441 ccggaaagct ggctggagtg cgatcttcct gaggccgata ctgtcgtcgt cccctcaaac
     7501 tggcagatgc acggttacga tgcgcccatc tacaccaacg tgacctatcc cattacggtc
     7561 aatccgccgt ttgttcccac ggagaatccg acgggttgtt actcgctcac atttaatgtt
     7621 gatgaaagct ggctacagga aggccagacg cgaattattt ttgatggcgt taactcggcg
     7681 tttcatctgt ggtgcaacgg gcgctgggtc ggttacggcc aggacagtcg tttgccgtct
     7741 gaatttgacc tgagcgcatt tttacgcgcc ggagaaaacc gcctcgcggt gatggtgctg
     7801 cgctggagtg acggcagtta tctggaagat caggatatgt ggcggatgag cggcattttc
     7861 cgtgacgtct cgttgctgca taaaccgact acacaaatca gcgatttcca tgttgccact
     7921 cgctttaatg atgatttcag ccgcgctgta ctggaggctg aagttcagat gtgcggcgag
     7981 ttgcgtgact acctacgggt aacagtttct ttatggcagg gtgaaacgca ggtcgccagc
     8041 ggcaccgcgc ctttcggcgg tgaaattatc gatgagcgtg gtggttatgc cgatcgcgtc
     8101 acactacgtc tgaacgtcga aaacccgaaa ctgtggagcg ccgaaatccc gaatctctat
     8161 cgtgcggtgg ttgaactgca caccgccgac ggcacgctga ttgaagcaga agcctgcgat
     8221 gtcggtttcc gcgaggtgcg gattgaaaat ggtctgctgc tgctgaacgg caagccgttg
     8281 ctgattcgag gcgttaaccg tcacgagcat catcctctgc atggtcaggt catggatgag
     8341 cagacgatgg tgcaggatat cctgctgatg aagcagaaca actttaacgc cgtgcgctgt
     8401 tcgcattatc cgaaccatcc gctgtggtac acgctgtgcg accgctacgg cctgtatgtg
     8461 gtggatgaag ccaatattga aacccacggc atggtgccaa tgaatcgtct gaccgatgat
     8521 ccgcgctggc taccggcgat gagcgaacgc gtaacgcgaa tggtgcagcg cgatcgtaat
     8581 cacccgagtg tgatcatctg gtcgctgggg aatgaatcag gccacggcgc taatcacgac
     8641 gcgctgtatc gctggatcaa atctgtcgat ccttcccgcc cggtgcagta tgaaggcggc
     8701 ggagccgaca ccacggccac cgatattatt tgcccgatgt acgcgcgcgt ggatgaagac
     8761 cagcccttcc cggctgtgcc gaaatggtcc atcaaaaaat ggctttcgct acctggagag
     8821 acgcgcccgc tgatcctttg cgaatacgcc cacgcgatgg gtaacagtct tggcggtttc
     8881 gctaaatact ggcaggcgtt tcgtcagtat ccccgtttac agggcggctt cgtctgggac
     8941 tgggtggatc agtcgctgat taaatatgat gaaaacggca acccgtggtc ggcttacggc
     9001 ggtgattttg gcgatacgcc gaacgatcgc cagttctgta tgaacggtct ggtctttgcc
     9061 gaccgcacgc cgcatccagc gctgacggaa gcaaaacacc agcagcagtt tttccagttc
     9121 cgtttatccg ggcaaaccat cgaagtgacc agcgaatacc tgttccgtca tagcgataac
     9181 gagctcctgc actggatggt ggcgctggat ggtaagccgc tggcaagcgg tgaagtgcct
     9241 ctggatgtcg ctccacaagg taaacagttg attgaactgc ctgaactacc gcagccggag
     9301 agcgccgggc aactctggct cacagtacgc gtagtgcaac cgaacgcgac cgcatggtca
     9361 gaagccgggc acatcagcgc ctggcagcag tggcgtctgg cggaaaacct cagtgtgacg
     9421 ctccccgccg cgtcccacgc catcccgcat ctgaccacca gcgaaatgga tttttgcatc
     9481 gagctgggta ataagcgttg gcaatttaac cgccagtcag gctttctttc acagatgtgg
     9541 attggcgata aaaaacaact gctgacgccg ctgcgcgatc agttcacccg tgcaccgctg
     9601 gataacgaca ttggcgtaag tgaagcgacc cgcattgacc ctaacgcctg ggtcgaacgc
     9661 tggaaggcgg cgggccatta ccaggccgaa gcagcgttgt tgcagtgcac ggcagataca
     9721 cttgctgatg cggtgctgat tacgaccgct cacgcgtggc agcatcaggg gaaaacctta
     9781 tttatcagcc ggaaaaccta ccggattgat ggtagtggtc aaatggcgat taccgttgat
     9841 gttgaagtgg cgagcgatac accgcatccg gcgcggattg gcctgaactg ccagctggcg
     9901 caggtagcag agcgggtaaa ctggctcgga ttagggccgc aagaaaacta tcccgaccgc
     9961 cttactgccg cctgttttga ccgctgggat ctgccattgt cagacatgta taccccgtac
    10021 gtcttcccga gcgaaaacgg tctgcgctgc gggacgcgcg aattgaatta tggcccacac
    10081 cagtggcgcg gcgacttcca gttcaacatc agccgctaca gtcaacagca actgatggaa
    10141 accagccatc gccatctgct gcacgcggaa gaaggcacat ggctgaatat cgacggtttc
    10201 catatgggga ttggtggcga cgactcctgg agcccgtcag tatcggcgga attccagctg
    10261 agcgccggtc gctaccatta ccagttggtc tggtgtcaaa aataataata accgggcagg
    10321 ggggatctaa gctctagata agtaatgatc ataatcagcc atatcacatc tgtagaggtt
    10381 ttacttgctt taaaaaacct cccacacctc cccctgaacc tgaaacataa aatgaatgca
    10441 attgttgttg ttaacttgtt tattgcagct tataatggtt acaaataaag caatagcatc
    10501 acaaatttca caaataaagc atttttttca ctgcattcta gttgtggttt gtccaaactc
    10561 atcaatgtat cttatcatgt ctggatccgg aataacttcg tatagcatac attatacgaa
    10621 gttatgttta aacggcgcgc cccggaattc gccttctgca ggagcgtaca gaacccaggg
    10681 ccctggcacc cgtgcagacc ctggcccacc ccacctgggc gctcagtgcc caagagatgt
    10741 ccacacctag gatgtcccgc ggtgggtggg gggcccgaga gacgggcagg ccgggggcag
    10801 gcctggccat gcggggccga accgggcact gcccagcgtg ggcgcggggg ccacggcgcg
    10861 cgcccccagc ccccgggccc agcaccccaa ggcggccaac gccaaaactc tccctcctcc
    10921 tcttcctcaa tctcgctctc gctctttttt tttttcgcaa aaggagggga gagggggtaa
    10981 aaaaatgctg cactgtgcgg cgaagccggt gagtgagcgg cgcggggcca atcagcgtgc
    11041 gccgttccga aagttgcctt ttatggctcg agcggccgcg gcggcgccct ataaaaccca
    11101 gcggcgcgac gcgccaccac cgccgagacc gcgtccgccc cgcgagcaca gagcctcgcc
    11161 tttgccgatc ctctagagtc gagatccgcc gccaccatga ttgaacaaga tggattgcac
    11221 gcaggttctc cggccgcttg ggtggagagg ctattcggct atgactgggc acaacagaca
    11281 atcggctgct ctgatgccgc cgtgttccgg ctgtcagcgc aggggcgccc ggttcttttt
    11341 gtcaagaccg acctgtccgg tgccctgaat gaactgcagg acgaggcagc gcggctatcg
    11401 tggctggcca cgacgggcgt tccttgcgca gctgtgctcg acgttgtcac tgaagcggga
    11461 agggactggc tgctattggg cgaagtgccg gggcaggatc tcctgtcatc tcaccttgct
    11521 cctgccgaga aagtatccat catggctgat gcaatgcggc ggctgcatac gcttgatccg
    11581 gctacctgcc cattcgacca ccaagcgaaa catcgcatcg agcgagcacg tactcggatg
    11641 gaagccggtc ttgtcgatca ggatgatctg gacgaagagc atcaggggct cgcgccagcc
    11701 gaactgttcg ccaggctcaa ggcgcgcatg cccgacggcg aggatctcgt cgtgacccat
    11761 ggcgatgcct gcttgccgaa tatcatggtg gaaaatggcc gcttttctgg attcatcgac
    11821 tgtggccggc tgggtgtggc ggaccgctat caggacatag cgttggctac ccgtgatatt
    11881 gctgaagagc ttggcggcga atgggctgac cgcttcctcg tgctttacgg tatcgccgct
    11941 cccgattcgc agcgcatcgc cttctatcgc cttcttgacg agttcttctg agcgggactc
    12001 tggggttcga aatgaccgac caagcgacgc ccaacctgcc atcacgagat ttcgattcca
    12061 ccgccgcctt ctatgaaagg ttgggcttcg gaatcgtttt ccgggacgcc ggctggatga
    12121 tcctccagcg cggggatctc atgctggagt tcttcgccca ccccccggat ctaagctcta
    12181 gataagtaat gatcataatc agccatatca catctgtaga ggttttactt gctttaaaaa
    12241 acctcccaca cctccccctg aacctgaaac ataaaatgaa tgcaattgtt gttgttaact
    12301 tgtttattgc agcttataat ggttacaaat aaagcaatag catcacaaat ttcacaaata
    12361 aagcattttt ttcactgcat tctagttgtg gtttgtccaa actcatcaat gtatcttatc
    12421 atgtctggat ccgggggtac cgcgtcgaga agttcctatt ccgaagttcc tattctctag
    12481 aaagtatagg aacttcgtcg agataacttc gtatagcata cattatacga agttatgtcg
    12541 agatatctag acccagcttt cttgtacaaa gtggttgata tctctatagt cgcagtaggc
    12601 ggttaaagct tgctttgggg accctgggct tttcacccca gcatcgagat cccaagaggc
    12661 ttagagtcgg agggtctgtg tgggtccagg gtcacctagg cttttctgac ctgcgatccc
    12721 tcccccccaa cccccgcctc cccaggtctt ctggagctct ctccggtgca gcgaggcgtg
    12781 gtgagcatct tcggagtggc cagccggttc ttcgtggcca tgagcagcag gggcaagctc
    12841 ttcggtgtgg tgagtgccag cgggtctggc tgggccacct gctcgataca gtgtgcaaga
    12901 ctagcgggat tgtaaaccct tcaccccaca catacacttg tgtgttggtc acagaggact
    12961 ggcagtagga ttgccaggtc tcacgttttc agtcaaagta gagatggcgc aacgcaatta
    13021 atgataactt cgtatagcat acattatacg aagttatggt ctgagctcgc catcagttca
    13081 ctagaccaag ggaactaccc catccaattt cctcctgagt gaggtactta ctgattgggg
    13141 cgggtggggc ggggagaggg gtactccagc aggagatatt aagttgatag gggcaaagca
    13201 ggtgagctag ctatgcctag cgtggactta tcacctcttc gaaatctggg acagttttga
    13261 cactccgcct acctaagaaa gatctcttgg gtcccgattg cggcaggtcc ctggctcacc
    13321 cagtaccctc tttcccagcc tttctttacc gacgagtgta aattcaaaga aatacttctg
    13381 cccaacaact acaacgccta cgaatcctac gcgtaccccg gtatgttcat ggccctcagt
    13441 aagaacgggc ggaccaagaa ggggaaccga gtgtcgccta ccatgaaggt aacccacttc
    13501 cttcctagac tgtgaccctc cggagccctg cctcagcctc ggaagcacac cctacccctc
    13561 aggaggagca ctttctctcg atggagaatt gtttgcaaaa aaactggtct aagatattta
    13621 aattatttaa atatgtatat atggacgccc aattatttat aattttatgt attctcattt
    13681 tcgggggggg ggatatgacc aaaagaacaa acaaattgca gctcagacct ctttggaata
    13741 gcggaacaga cttctttctt cactatcaaa gatatgggtg tgatgctgtt tcatgtgtgc
    13801 ctctaaaact tggtgacatc agtttccaag ggtgcctggc ctgtaactgg aaaggcctgc
    13861 ctgggacctc tgaggcagtg agaaggaccc tgagcgttcc cgatcgggag cattctgccg
    13921 tcgccgctcc ctctgcttcc tttggtatga accctgtcgg atcggtttac tccagggaca
    13981 gaagtcctcc cgcctctgtt tttagatctc caagactgat ctttgaactc tcttgcagtc
    14041 aatcatcttc ttggacctac cggataggag acccttagac aactttataa actcctgttt
    14101 gccatttttg g
//
