# Supplementary material for: CRISPR-Cas9 enables conditional mutagenesis of challenging loci
Source: Sci Rep. 2016 Sep 1;6:32326. doi: 10.1038/srep32326 (PMC5007477; doi:10.1038/srep32326)
Supplement: Supplementary File 3 [file srep32326-s3.zip › gb/HEP01021_A05_vector.gb]

LOCUS       1014515#L1L2_Bact_P#pAYAC184        15818 bp    dna     circular UNK 
ACCESSION   unknown
SOURCE      Mus musculus
  ORGANISM  Mus musculus
            Eukaryota; Metazoa; Chordata; Craniata; Vertebrata; Euteleostomi;
            Mammalia; Eutheria; Euarchontoglires; Glires; Rodentia;
            Sciurognathi; Muroidea; Muridae; Murinae; Mus.
COMMENT     cassette: L1L2_Bact_P
COMMENT     design_id: 1014515
COMMENT     backbone: pAYAC184
COMMENT     transcript_id: ENSMUST00000048935
FEATURES             Location/Qualifiers
     source          1..4245
                     /mol_type="other DNA"
                     /dnas_title="pacyc184CleanwithGprimers"
                     /organism="Cloning vector pACYC184"
     gene            complement(1..4245)
                     /gene="cat"
     CDS             complement(1..4245)
                     /codon_start=1
                     /gene="cat"
                     /translation="MEKKITGYTTVDISQWHRKEHFEAFQSVAQCTYNQTVQLDITAF
                     LKTVKKNKHKFYPAFIHILARLMNAHPEFRMAMKDGELVIWDSVHPCYTVFHEQTETF
                     SSLWSEYHDDFRQFLHIYSQDVACYGENLAYFPKGFIENMFFVSANPWVSFTSFDLNV
                     ANMDNFFAPVFTMGKYYTQGDKVLMPLAIQVHHAVCDGFHVGRMLNELQQYCDEWQGG
                     A"
                     /product="chloramphenicol acetyltransferase"
                     /note="camR (confers resistance to chloramphenicol)"
                     /label="camR (confers resistance to chloramphenicol)"
     -10_signal      complement(286..291)
                     /note="cat promoter (counter-clockwise); CATATT"
                     /label="cat promoter (counter-clockwise); CATATT"
     -35_signal      complement(309..314)
                     /note="cat promoter (counter-clockwise); ACGTAA"
                     /label="cat promoter (counter-clockwise); ACGTAA"
     rep_origin      complement(848..1393)
                     /note="p15A origin of replication (clockwise) (RNAII -35
                     to RNA/DNA switch point)"
                     /label="p15A origin of replication (clockwise) (RNAII -35
     -35_signal      1505..1510
                     /note="tet promoter (clockwise); TTGACA"
                     /label="tet promoter (clockwise); TTGACA"
     -10_signal      1528..1533
                     /note="tet promoter (clockwise); TTTAAT; transcript start
                     1540"
                     /label="tet promoter (clockwise); TTTAAT; transcript start
     gene            1581..2771
                     /gene="tet"
     CDS             1581..2771
                     /codon_start=1
                     /gene="tet"
                     /translation="MKSNNALIVILGTVTLDAVGIGLVMPVLPGLLRDIVHSDSIASH
                     YGVLLALYALMQFLCAPVLGALSDRFGRRPVLLASLLGATIDYAIMATTPVLWILYAG
                     RIVAGITGATGAVAGAYIADITDGEDRARHFGLMSACFGVGMVAGPVAGGLLGAISLH
                     APFLAAAVLNGLNLLLGCFLMQESHKGERRPMPLRAFNPVSSFRWARGMTIVAALMTV
                     FFIMQLVGQVPAALWVIFGEDRFRWSATMIGLSLAVFGILHALAQAFVTGPATKRFGE
                     KQAIIAGMAADALGYVLLAFATRGWMAFPIMILLASGGIGMPALQAMLSRQVDDDHQG
                     QLQGSLAALTSLTSIIGPLIVTAIYAASASTWNGLAWIVGAALYLVCLPALRRGAWSR
                     ATST"
                     /product="tetracycline efflux protein, class C"
                     /note="tetR (confers resistance to tetracycline)"
                     /label="tetR (confers resistance to tetracycline)"
     misc_feature    complement(1473..1493)
                     /note="5' Gap primer"
                     /label="5' Gap primer"
     misc_feature    3805..3825
                     /note="3' Gap primer"
                     /label="3' Gap primer"
     misc_feature    1494..3804
                     /note="Not in Gap Backbone PCR"
                     /label="Not in Gap Backbone PCR"
     misc_feature    4246..5371
                     /note="5 arm"
                     /label="5 arm"
     misc_feature    5399..5423
                     /note="B1 Gateway"
                     /label="B1 Gateway"
     misc_feature    5436..5483
                     /note="Frt"
                     /label="Frt"
     intron          5484..6358
                     /note="mouse En2 intron"
                     /label="mouse En2 intron"
     misc_feature    6356..6358
                     /note="Splice Acceptor"
                     /label="Splice Acceptor"
     exon            6359..6531
                     /note="mouse En2 exon"
                     /label="mouse En2 exon"
     misc_feature    6543..7136
                     /note="ECMV IRES"
                     /label="ECMV IRES"
     gene            7137..10197
                     /gene="lacZ"
                     /note="lacZ"
                     /label="lacZ"
     misc_feature    10236..10479
                     /note="SV40 polyadenylation site"
                     /label="SV40 polyadenylation site"
     misc_feature    10483..10516
                     /note="loxP"
                     /label="loxP"
     promoter        10543..11062
                     /note="human beta actin promoter"
                     /label="human beta actin promoter"
     gene            11088..11882
                     /gene="NeoR"
                     /note="NeoR"
                     /label="NeoR"
     misc_feature    12082..12323
                     /note="SV40 polyadenylation site"
                     /label="SV40 polyadenylation site"
     misc_feature    12340..12387
                     /note="Frt"
                     /label="Frt"
     misc_feature    12394..12427
                     /note="loxP"
                     /label="loxP"
     misc_feature    6373..6450
                     /note="FCHK std_gpr"
                     /label="FCHK std_gpr"
     misc_feature    12443..12463
                     /note="B2 Gateway"
                     /label="B2 Gateway"
     misc_feature    5372..12493
                     /note="Synthetic Cassette"
                     /label="Synthetic Cassette"
     exon            12882..14540
                     /db_xref="ENSEMBL:ENSMUSE00000339401"
                     /type="targeted"
                     /rank="2"
                     /note="target exon 1 ENSMUSE00000339401"
     misc_feature    12494..14755
                     /note="Critical Region"
                     /label="Critical Region"
     misc_feature    14779..14812
                     /note="Downstream LoxP"
                     /label="Downstream LoxP"
     misc_feature    14756..14835
                     /note="synthetic loxP region"
                     /label="synthetic loxP region"
     misc_feature    14836..15818
                     /note="3 arm"
                     /label="3 arm"
ORIGIN      
        1 gaattccgga tgagcattca tcaggcgggc aagaatgtga ataaaggccg gataaaactt
       61 gtgcttattt ttctttacgg tctttaaaaa ggccgtaata tccagctgaa cggtctggtt
      121 ataggtacat tgagcaactg actgaaatgc ctcaaaatgt tctttacgat gccattggga
      181 tatatcaacg gtggtatatc cagtgatttt tttctccatt ttagcttcct tagctcctga
      241 aaatctcgat aactcaaaaa atacgcccgg tagtgatctt atttcattat ggtgaaagtt
      301 ggaacctctt acgtgccgat caacgtctca ttttcgccaa aagttggccc agggcttccc
      361 ggtatcaaca gggacaccag gatttattta ttctgcgaag tgatcttccg tcacaggtat
      421 ttattcggcg caaagtgcgt cgggtgatgc tgccaactta ctgatttagt gtatgatggt
      481 gtttttgagg tgctccagtg gcttctgttt ctatcagctg tccctcctgt tcagctactg
      541 acggggtggt gcgtaacggc aaaagcaccg ccggacatca gcgctagcgg agtgtatact
      601 ggcttactat gttggcactg atgagggtgt cagtgaagtg cttcatgtgg caggagaaaa
      661 aaggctgcac cggtgcgtca gcagaatatg tgatacagga tatattccgc ttcctcgctc
      721 actgactcgc tacgctcggt cgttcgactg cggcgagcgg aaatggctta cgaacggggc
      781 ggagatttcc tggaagatgc caggaagata cttaacaggg aagtgagagg gccgcggcaa
      841 agccgttttt ccataggctc cgcccccctg acaagcatca cgaaatctga cgctcaaatc
      901 agtggtggcg aaacccgaca ggactataaa gataccaggc gtttccccct ggcggctccc
      961 tcgtgcgctc tcctgttcct gcctttcggt ttaccggtgt cattccgctg ttatggccgc
     1021 gtttgtctca ttccacgcct gacactcagt tccgggtagg cagttcgctc caagctggac
     1081 tgtatgcacg aaccccccgt tcagtccgac cgctgcgcct tatccggtaa ctatcgtctt
     1141 gagtccaacc cggaaagaca tgcaaaagca ccactggcag cagccactgg taattgattt
     1201 agaggagtta gtcttgaagt catgcgccgg ttaaggctaa actgaaagga caagttttgg
     1261 tgactgcgct cctccaagcc agttacctcg gttcaaagag ttggtagctc agagaacctt
     1321 cgaaaaaccg ccctgcaagg cggttttttc gttttcagag caagagatta cgcgcagacc
     1381 aaaacgatct caagaagatc atcttattaa tcagataaaa tatttctaga tttcagtgca
     1441 atttatctct tcaaatgtag cacctgaagt cagccccata cgatataagt tgtaattctc
     1501 atgtttgaca gcttatcatc gataagcttt aatgcggtag tttatcacag ttaaattgct
     1561 aacgcagtca ggcaccgtgt atgaaatcta acaatgcgct catcgtcatc ctcggcaccg
     1621 tcaccctgga tgctgtaggc ataggcttgg ttatgccggt actgccgggc ctcttgcggg
     1681 atatcgtcca ttccgacagc atcgccagtc actatggcgt gctgctagcg ctatatgcgt
     1741 tgatgcaatt tctatgcgca cccgttctcg gagcactgtc cgaccgcttt ggccgccgcc
     1801 cagtcctgct cgcttcgcta cttggagcca ctatcgacta cgcgatcatg gcgaccacac
     1861 ccgtcctgtg gatcctctac gccggacgca tcgtggccgg catcaccggc gccacaggtg
     1921 cggttgctgg cgcctatatc gccgacatca ccgatgggga agatcgggct cgccacttcg
     1981 ggctcatgag cgcttgtttc ggcgtgggta tggtggcagg ccccgtggcc gggggactgt
     2041 tgggcgccat ctccttgcat gcaccattcc ttgcggcggc ggtgctcaac ggcctcaacc
     2101 tactactggg ctgcttccta atgcaggagt cgcataaggg agagcgtcga ccgatgccct
     2161 tgagagcctt caacccagtc agctccttcc ggtgggcgcg gggcatgact atcgtcgccg
     2221 cacttatgac tgtcttcttt atcatgcaac tcgtaggaca ggtgccggca gcgctctggg
     2281 tcattttcgg cgaggaccgc tttcgctgga gcgcgacgat gatcggcctg tcgcttgcgg
     2341 tattcggaat cttgcacgcc ctcgctcaag ccttcgtcac tggtcccgcc accaaacgtt
     2401 tcggcgagaa gcaggccatt atcgccggca tggcggccga cgcgctgggc tacgtcttgc
     2461 tggcgttcgc gacgcgaggc tggatggcct tccccattat gattcttctc gcttccggcg
     2521 gcatcgggat gcccgcgttg caggccatgc tgtccaggca ggtagatgac gaccatcagg
     2581 gacagcttca aggatcgctc gcggctctta ccagcctaac ttcgatcatt ggaccgctga
     2641 tcgtcacggc gatttatgcc gcctcggcga gcacatggaa cgggttggca tggattgtag
     2701 gcgccgccct ataccttgtc tgcctccccg cgttgcgtcg cggtgcatgg agccgggcca
     2761 cctcgacctg aatggaagcc ggcggcacct cgctaacgga ttcaccactc caagaattgg
     2821 agccaatcaa ttcttgcgga gaactgtgaa tgcgcaaacc aacccttggc agaacatatc
     2881 catcgcgtcc gccatctcca gcagccgcac gcggcgcatc tcgggcagcg ttgggtcctg
     2941 gccacgggtg cgcatgatcg tgctcctgtc gttgaggacc cggctaggct ggcggggttg
     3001 ccttactggt tagcagaatg aatcaccgat acgcgagcga acgtgaagcg actgctgctg
     3061 caaaacgtct gcgacctgag caacaacatg aatggtcttc ggtttccgtg tttcgtaaag
     3121 tctggaaacg cggaagtccc ctacgtgctg ctgaagttgc ccgcaacaga gagtggaacc
     3181 aaccggtgat accacgatac tatgactgag agtcaacgcc atgagcggcc tcatttctta
     3241 ttctgagtta caacagtccg caccgctgtc cggtagctcc ttccggtggg cgcggggcat
     3301 gactatcgtc gccgcactta tgactgtctt ctttatcatg caactcgtag gacaggtgcc
     3361 ggcagcgccc aacagtcccc cggccacggg gcctgccacc atacccacgc cgaaacaagc
     3421 gccctgcacc attatgttcc ggatctgcat cgcaggatgc tgctggctac cctgtggaac
     3481 acctacatct gtattaacga agcgctaacc gtttttatca ggctctggga ggcagaataa
     3541 atgatcatat cgtcaattat tacctccacg gggagagcct gagcaaactg gcctcaggca
     3601 tttgagaagc acacggtcac actgcttccg gtagtcaata aaccggtaaa ccagcaatag
     3661 acataagcgg ctatttaacg accctgccct gaaccgacga ccgggtcgaa tttgctttcg
     3721 aatttctgcc attcatccgc ttattatcac ttattcaggc gtagcaccag gcgtttaagg
     3781 gcaccaataa ctgccttaaa aaaattacgc cccgccctgc cactcatcgc agtactgttg
     3841 taattcatta agcattctgc cgacatggaa gccatcacag acggcatgat gaacctgaat
     3901 cgccagcggc atcagcacct tgtcgccttg cgtataatat ttgcccatgg tgaaaacggg
     3961 ggcgaagaag ttgtccatat tggccacgtt taaatcaaaa ctggtgaaac tcacccaggg
     4021 attggctgag acgaaaaaca tattctcaat aaacccttta gggaaatagg ccaggttttc
     4081 accgtaacac gccacatctt gcgaatatat gtgtagaaac tgccggaaat cgtcgtggta
     4141 ttcactccag agcgatgaaa acgtttcagt ttgctcatgg aaaacggtgt aacaagggtg
     4201 aacactatcc catatcacca gctcaccgtc tttcattgcc atacgtgcta cgttggtctt
     4261 gtaaaaggag gtctttggtg aatcccagag tggccattgg gagcaaaggg gggattcatt
     4321 gggtagacta caaatgaacc ccaacaatag aaacctagtt tctactaaag agcagtgcaa
     4381 tggaagtagc agtttgggat gactctgagt ttgtattaga catggttgaa agctgcatgt
     4441 tttgttataa tctgagaatg ctttaaaaca cttacgtttg gctgcaggct tttgttggct
     4501 tatctggtgc ttaagacccg tgtggtgtta aagaaatgaa cctcaatggg cctttgttaa
     4561 aagctttgaa agtaaacaac aacaggtagg agggggtgcc ttctggaagc tgctttgatg
     4621 aaagttcacc tctggctatc tgcacacaag caggtttgcc cacagagagg cccacaatga
     4681 ggctattcag gccagaagag aagacgtaga tccacagtcg ctcacaacct gacaactgcc
     4741 tcattgggac tggttttgtt ttcttttttt cttccttcct tccttccttc cttccttcct
     4801 tccttccttc cttttttttc ttcctttctt tttccttcag atccgttact ctaagcagcc
     4861 actactggca catttttttt aaaggataaa aaatctctgc atgtagtttc ctagtaagac
     4921 aaaatctgtt cctttattta cagtgaaacc cagagccccc ttgcccactc cttctgacta
     4981 tttagtactg catcgctcac ctctttggta acatccgagg ttaaaatgtc acattggcag
     5041 ctggtctgtt tcaaagctag tcttggctgt attaagaaaa ttcttagtta tccttcctcc
     5101 ttcaaacata ctttgaagtt gctgtagatc ctttccatgg cacaccagtt cacacaaagg
     5161 cacccatcta cctcttccca catatggtgg acagttccca aatcttccag ccattccttt
     5221 ctcctccatc cggaatttga actggctcct tgtatggcct ttggtaaggg ccaggcagct
     5281 gactttgcct ggcccttcag tggcttttta caagtgattt caggggttgt gtttgtcttt
     5341 cacttagaaa ctatgtcaat gagttattgt aaaggcgcat aacgatacca cgatatcaac
     5401 aagtttgtac aaaaaagcag gctggcgccg gaaccgaagt tcctattccg aagttcctat
     5461 tctctagaaa gtataggaac ttcgaaccct ttcccacacc accctccaca cttgccccaa
     5521 acactgccaa ctatgtagga ggaaggggtt gggactaaca gaagaacccg ttgtggggaa
     5581 gctgttggga gggtcacttt atgttcttgc ccaaggtcag ttgggtggcc tgcttctgat
     5641 gaggtggtcc caaggtctgg ggtagaaggt gagagggaca ggccaccaag gtcagccccc
     5701 cccccctatc ccataggagc caggtccctc tcctggacag gaagactgaa ggggagatgc
     5761 cagagactca gtgaagcctg gggtacccta ttggagtcct tcaaggaaac aaacttggcc
     5821 tcaccaggcc tcagccttgg ctcctcctgg gaactctact gcccttggga tccccttgta
     5881 gttgtgggtt acataggaag ggggacggga ttccccttga ctggctagcc tactcttttc
     5941 ttcagtcttc tccatctcct ctcacctgtc tctcgaccct ttccctagga tagacttgga
     6001 aaaagataag gggagaaaac aaatgcaaac gaggccagaa agattttggc tgggcattcc
     6061 ttccgctagc ttttattggg atcccctagt ttgtgatagg ccttttagct acatctgcca
     6121 atccatctca ttttcacaca cacacacacc actttccttc tggtcagtgg gcacatgtcc
     6181 agcctcaagt ttatatcacc acccccaatg cccaacactt gtatggcctt gggcgggtca
     6241 tccccccccc cacccccagt atctgcaacc tcaagctagc ttgggtgcgt tggttgtgga
     6301 taagtagcta gactccagca accagtaacc tctgcccttt ctcctccatg acaaccaggt
     6361 cccaggtccc gaaaaccaaa gaagaagaac cctaacaaag aggacaagcg gcctcgcaca
     6421 gccttcactg ctgagcagct ccagaggctc aaggctgagt ttcagaccaa caggtacctg
     6481 acagagcagc ggcgccagag tctggcacag gagctcggta cccggaagat ctggactcta
     6541 gagaattccg cccctctccc tccccccccc ctaacgttac tggccgaagc cgcttggaat
     6601 aaggccggtg tgcgtttgtc tatatgttat tttccaccat attgccgtct tttggcaatg
     6661 tgagggcccg gaaacctggc cctgtcttct tgacgagcat tcctaggggt ctttcccctc
     6721 tcgccaaagg aatgcaaggt ctgttgaatg tcgtgaagga agcagttcct ctggaagctt
     6781 cttgaagaca aacaacgtct gtagcgaccc tttgcaggca gcggaacccc ccacctggcg
     6841 acaggtgcct ctgcggccaa aagccacgtg tataagatac acctgcaaag gcggcacaac
     6901 cccagtgcca cgttgtgagt tggatagttg tggaaagagt caaatggctc tcctcaagcg
     6961 tattcaacaa ggggctgaag gatgcccaga aggtacccca ttgtatggga tctgatctgg
     7021 ggcctcggtg cacatgcttt acatgtgttt agtcgaggtt aaaaaacgtc taggcccccc
     7081 gaaccacggg gacgtggttt tcctttgaaa aacacgatga taagcttgcc acaaccatgg
     7141 aagatcccgt cgttttacaa cgtcgtgact gggaaaaccc tggcgttacc caacttaatc
     7201 gccttgcagc acatccccct ttcgccagct ggcgtaatag cgaagaggcc cgcaccgatc
     7261 gcccttccca acagttgcgc agcctgaatg gcgaatggcg ctttgcctgg tttccggcac
     7321 cagaagcggt gccggaaagc tggctggagt gcgatcttcc tgaggccgat actgtcgtcg
     7381 tcccctcaaa ctggcagatg cacggttacg atgcgcccat ctacaccaac gtgacctatc
     7441 ccattacggt caatccgccg tttgttccca cggagaatcc gacgggttgt tactcgctca
     7501 catttaatgt tgatgaaagc tggctacagg aaggccagac gcgaattatt tttgatggcg
     7561 ttaactcggc gtttcatctg tggtgcaacg ggcgctgggt cggttacggc caggacagtc
     7621 gtttgccgtc tgaatttgac ctgagcgcat ttttacgcgc cggagaaaac cgcctcgcgg
     7681 tgatggtgct gcgctggagt gacggcagtt atctggaaga tcaggatatg tggcggatga
     7741 gcggcatttt ccgtgacgtc tcgttgctgc ataaaccgac tacacaaatc agcgatttcc
     7801 atgttgccac tcgctttaat gatgatttca gccgcgctgt actggaggct gaagttcaga
     7861 tgtgcggcga gttgcgtgac tacctacggg taacagtttc tttatggcag ggtgaaacgc
     7921 aggtcgccag cggcaccgcg cctttcggcg gtgaaattat cgatgagcgt ggtggttatg
     7981 ccgatcgcgt cacactacgt ctgaacgtcg aaaacccgaa actgtggagc gccgaaatcc
     8041 cgaatctcta tcgtgcggtg gttgaactgc acaccgccga cggcacgctg attgaagcag
     8101 aagcctgcga tgtcggtttc cgcgaggtgc ggattgaaaa tggtctgctg ctgctgaacg
     8161 gcaagccgtt gctgattcga ggcgttaacc gtcacgagca tcatcctctg catggtcagg
     8221 tcatggatga gcagacgatg gtgcaggata tcctgctgat gaagcagaac aactttaacg
     8281 ccgtgcgctg ttcgcattat ccgaaccatc cgctgtggta cacgctgtgc gaccgctacg
     8341 gcctgtatgt ggtggatgaa gccaatattg aaacccacgg catggtgcca atgaatcgtc
     8401 tgaccgatga tccgcgctgg ctaccggcga tgagcgaacg cgtaacgcga atggtgcagc
     8461 gcgatcgtaa tcacccgagt gtgatcatct ggtcgctggg gaatgaatca ggccacggcg
     8521 ctaatcacga cgcgctgtat cgctggatca aatctgtcga tccttcccgc ccggtgcagt
     8581 atgaaggcgg cggagccgac accacggcca ccgatattat ttgcccgatg tacgcgcgcg
     8641 tggatgaaga ccagcccttc ccggctgtgc cgaaatggtc catcaaaaaa tggctttcgc
     8701 tacctggaga gacgcgcccg ctgatccttt gcgaatacgc ccacgcgatg ggtaacagtc
     8761 ttggcggttt cgctaaatac tggcaggcgt ttcgtcagta tccccgttta cagggcggct
     8821 tcgtctggga ctgggtggat cagtcgctga ttaaatatga tgaaaacggc aacccgtggt
     8881 cggcttacgg cggtgatttt ggcgatacgc cgaacgatcg ccagttctgt atgaacggtc
     8941 tggtctttgc cgaccgcacg ccgcatccag cgctgacgga agcaaaacac cagcagcagt
     9001 ttttccagtt ccgtttatcc gggcaaacca tcgaagtgac cagcgaatac ctgttccgtc
     9061 atagcgataa cgagctcctg cactggatgg tggcgctgga tggtaagccg ctggcaagcg
     9121 gtgaagtgcc tctggatgtc gctccacaag gtaaacagtt gattgaactg cctgaactac
     9181 cgcagccgga gagcgccggg caactctggc tcacagtacg cgtagtgcaa ccgaacgcga
     9241 ccgcatggtc agaagccggg cacatcagcg cctggcagca gtggcgtctg gcggaaaacc
     9301 tcagtgtgac gctccccgcc gcgtcccacg ccatcccgca tctgaccacc agcgaaatgg
     9361 atttttgcat cgagctgggt aataagcgtt ggcaatttaa ccgccagtca ggctttcttt
     9421 cacagatgtg gattggcgat aaaaaacaac tgctgacgcc gctgcgcgat cagttcaccc
     9481 gtgcaccgct ggataacgac attggcgtaa gtgaagcgac ccgcattgac cctaacgcct
     9541 gggtcgaacg ctggaaggcg gcgggccatt accaggccga agcagcgttg ttgcagtgca
     9601 cggcagatac acttgctgat gcggtgctga ttacgaccgc tcacgcgtgg cagcatcagg
     9661 ggaaaacctt atttatcagc cggaaaacct accggattga tggtagtggt caaatggcga
     9721 ttaccgttga tgttgaagtg gcgagcgata caccgcatcc ggcgcggatt ggcctgaact
     9781 gccagctggc gcaggtagca gagcgggtaa actggctcgg attagggccg caagaaaact
     9841 atcccgaccg ccttactgcc gcctgttttg accgctggga tctgccattg tcagacatgt
     9901 ataccccgta cgtcttcccg agcgaaaacg gtctgcgctg cgggacgcgc gaattgaatt
     9961 atggcccaca ccagtggcgc ggcgacttcc agttcaacat cagccgctac agtcaacagc
    10021 aactgatgga aaccagccat cgccatctgc tgcacgcgga agaaggcaca tggctgaata
    10081 tcgacggttt ccatatgggg attggtggcg acgactcctg gagcccgtca gtatcggcgg
    10141 aattccagct gagcgccggt cgctaccatt accagttggt ctggtgtcaa aaataataat
    10201 aaccgggcag gggggatcta agctctagat aagtaatgat cataatcagc catatcacat
    10261 ctgtagaggt tttacttgct ttaaaaaacc tcccacacct ccccctgaac ctgaaacata
    10321 aaatgaatgc aattgttgtt gttaacttgt ttattgcagc ttataatggt tacaaataaa
    10381 gcaatagcat cacaaatttc acaaataaag catttttttc actgcattct agttgtggtt
    10441 tgtccaaact catcaatgta tcttatcatg tctggatccg gaataacttc gtatagcata
    10501 cattatacga agttatgttt aaacggcgcg ccccggaatt cgccttctgc aggagcgtac
    10561 agaacccagg gccctggcac ccgtgcagac cctggcccac cccacctggg cgctcagtgc
    10621 ccaagagatg tccacaccta ggatgtcccg cggtgggtgg ggggcccgag agacgggcag
    10681 gccgggggca ggcctggcca tgcggggccg aaccgggcac tgcccagcgt gggcgcgggg
    10741 gccacggcgc gcgcccccag cccccgggcc cagcacccca aggcggccaa cgccaaaact
    10801 ctccctcctc ctcttcctca atctcgctct cgctcttttt ttttttcgca aaaggagggg
    10861 agagggggta aaaaaatgct gcactgtgcg gcgaagccgg tgagtgagcg gcgcggggcc
    10921 aatcagcgtg cgccgttccg aaagttgcct tttatggctc gagcggccgc ggcggcgccc
    10981 tataaaaccc agcggcgcga cgcgccacca ccgccgagac cgcgtccgcc ccgcgagcac
    11041 agagcctcgc ctttgccgat cctctagagt cgagatccgc cgccaccatg attgaacaag
    11101 atggattgca cgcaggttct ccggccgctt gggtggagag gctattcggc tatgactggg
    11161 cacaacagac aatcggctgc tctgatgccg ccgtgttccg gctgtcagcg caggggcgcc
    11221 cggttctttt tgtcaagacc gacctgtccg gtgccctgaa tgaactgcag gacgaggcag
    11281 cgcggctatc gtggctggcc acgacgggcg ttccttgcgc agctgtgctc gacgttgtca
    11341 ctgaagcggg aagggactgg ctgctattgg gcgaagtgcc ggggcaggat ctcctgtcat
    11401 ctcaccttgc tcctgccgag aaagtatcca tcatggctga tgcaatgcgg cggctgcata
    11461 cgcttgatcc ggctacctgc ccattcgacc accaagcgaa acatcgcatc gagcgagcac
    11521 gtactcggat ggaagccggt cttgtcgatc aggatgatct ggacgaagag catcaggggc
    11581 tcgcgccagc cgaactgttc gccaggctca aggcgcgcat gcccgacggc gaggatctcg
    11641 tcgtgaccca tggcgatgcc tgcttgccga atatcatggt ggaaaatggc cgcttttctg
    11701 gattcatcga ctgtggccgg ctgggtgtgg cggaccgcta tcaggacata gcgttggcta
    11761 cccgtgatat tgctgaagag cttggcggcg aatgggctga ccgcttcctc gtgctttacg
    11821 gtatcgccgc tcccgattcg cagcgcatcg ccttctatcg ccttcttgac gagttcttct
    11881 gagcgggact ctggggttcg aaatgaccga ccaagcgacg cccaacctgc catcacgaga
    11941 tttcgattcc accgccgcct tctatgaaag gttgggcttc ggaatcgttt tccgggacgc
    12001 cggctggatg atcctccagc gcggggatct catgctggag ttcttcgccc accccccgga
    12061 tctaagctct agataagtaa tgatcataat cagccatatc acatctgtag aggttttact
    12121 tgctttaaaa aacctcccac acctccccct gaacctgaaa cataaaatga atgcaattgt
    12181 tgttgttaac ttgtttattg cagcttataa tggttacaaa taaagcaata gcatcacaaa
    12241 tttcacaaat aaagcatttt tttcactgca ttctagttgt ggtttgtcca aactcatcaa
    12301 tgtatcttat catgtctgga tccgggggta ccgcgtcgag aagttcctat tccgaagttc
    12361 ctattctcta gaaagtatag gaacttcgtc gagataactt cgtatagcat acattatacg
    12421 aagttatgtc gagatatcta gacccagctt tcttgtacaa agtggttgat atctctatag
    12481 tcgcagtagg cggtgacaag ccctatttag cataaaacca ggccatggaa agcagatgtg
    12541 gttattaaag tgattatggg atggttgcag caggtgatca tggccagagc ccctcctgtg
    12601 gccatttcct gtgccctggt cagagtctca cagccctgca tgtgggtagc cattctgttt
    12661 ttaaggcacg cttcctctcc tacagcattc tgagaaaaca ttgattgcac catctttgtt
    12721 tactgacccc agtccctgac tccctttgcc aatgactttt gatttcttct ttaaaggctg
    12781 gcagtgtgtt atgacccatt gagccaaact ccctcatccc agaaggcttg actctgagca
    12841 catcaggaag gggttaaccc aactgttctc ttgcctttca gatctgacag aagagagagt
    12901 tggggacagc agttccacgg acaacactgc ggaggccttc agtgacaaag acaccgatca
    12961 gaggagctcc ccagatgttg tcaaaagcaa gaactgcttc actccggaga gccccgagat
    13021 cgtgtccgtg gatgaaggtg ggtacgccgt gcagaaaaac gggggcaacc ccgagagctg
    13081 ccccgacagc cccaagtacc acgctgagca gagccacctc ctgatcgagg gcccatcggg
    13141 gaccgtctct ctgcccttca gcttgaaagc caaccggcca cccctggaag tgttgaagaa
    13201 aatctttccc aaccagaagc ccactgtcct ggagctcatc ttgaaaggtt gcgggggcga
    13261 cctggtcagt gccgtggagg tcctgctgtc cagtcgctcc tccgcggctg gggcggagcg
    13321 gacggccgaa gagagcctgg tgctgccctc tagcggccat atctttgaac acacgctggg
    13381 ctcctaccct atctcttcct ccaagtggtc cgtgggctct gccttccgtg tccctgacac
    13441 cttacgcttt tccgcagact ccagcaacgt ggtccccaac cccttggccg tgcccctgca
    13501 gcatcctttc ccccagccac ctcggtaccc gctgatgctg aggaatactt tggccagaaa
    13561 ccagtcgagc ccctttttac ccaatgacgt caccctgtgg aacaccatga cgctgcagca
    13621 gcagtaccag ctgaggtccc agtatgtcag tccatttccc agtaactcca ctagcgtctt
    13681 ccggagctcg cccgtgctct cctcccgcac caccgaggac cctcggatct ccatccctga
    13741 cgacggttgt ccaatcgtga caaagcagtc catctacaca gaggatgact atgacgagag
    13801 gtctgactcc tcggattcta gaatactcaa cacgtcatcg taaaatgtac ctatgggtgt
    13861 tgccaggtga cattttatgt gtgttggaac cctggacgtc ccccctcccc tttcaggaga
    13921 gtccactaat actgtatact cttgcctcct gtttgacaaa gtgactgtgc ttgatagtct
    13981 atacattagc aataaaaaca taacttattt aattccctgc actccactgg aaaatgccaa
    14041 atagctctgc tctgtggatt tagtgctgaa tgctgtaaat gagtttaaag ctgaggacgc
    14101 ccgggaaggc cgggccagtg tgtggggggg tgctagttga ggggggtcag ctttactccc
    14161 taaattcaac ccggaatgtt cagtggcata gtacacttga atgccatttt gtaaaagaga
    14221 attcctcagg acactggaaa ccttagggag tggttcgatt gccaaccgac tatgagcagg
    14281 gacgttatct gactgcactc agactagagc ggactgagca ggcaggctct tgtttaagct
    14341 cgggccgttt tcagagacaa acttcattaa gaatcatcct tttcacatgg ctgaatggaa
    14401 acacgtgtta tgtcaaccta aaaccaatcc cagctgtgaa ctgcatgagg cgtatcgcga
    14461 agcgaacaca agattaagct ttgtcaggtt aatgtagcat gctaagtaag aactctagaa
    14521 aaaaataaac taaggacgcg atcttggttg atgtcttttc tgcttccgga aggaaggtct
    14581 ccaaacacag agcctcccta ctaatgcatg agtccgaaac caagacactg ttcaatgggg
    14641 acatgtcgta aactgggcat tcattgcctg tactggtggg gccgggcagg ggttcagcag
    14701 gtgtgggttc actccctagc actccaaact gaacagttaa cagcaaaaca cggtagagat
    14761 ggcgcaacgc aattaatgat aacttcgtat agcatacatt atacgaagtt atggtctgag
    14821 ctcgccatca gttcatgtgt ccagtcgaga cctgacacca aacccactgg gtacatgaag
    14881 tatgtgaaca ccgtggctcc agaagtccct cagcctcaca ttcagaatgt aggtgtgagc
    14941 ccccccccct tcaggacttc tcccctcttc tctgggaaag cgttcttggg ctaccataac
    15001 ttactattcc tgttcttcag catgcctgag aggtggtgat ggctgcttag gtcagacagt
    15061 catgctatga atctagaagg gagagcgaat agtcaaagca caagggcctc ttcatggggc
    15121 gatgcaggga gcacccccca ccacatgtat cagcttggag gagctcttga gtgatgttcg
    15181 aaaagggtcg ctgttcatcc tgagactcct tcaagcccag aacggctctg ggagaagggc
    15241 ctcattcaaa agaagaatct cattttaatt tccacagggt gcctctggag tgagcagtct
    15301 ttgagagaga aagatttctt tgttcatcac cctctttgag gtaatttgtg agttcactag
    15361 attagagaat ggtttttctc tctctccctt ggttgctttt cttctcagac ctgtaccgag
    15421 cgaaaactct aaggtctaaa ctcttgaact gagaatccca gtctaacttg acacaacaag
    15481 gtaaacctca ctgtgtaagc acacgagtgc ttgctctaag tctagtaccc actggggtca
    15541 tttactaggt gggtacacag ttgggtacac agaagcagaa atgtctgttt ctggaaactt
    15601 cacattggta aaggacctga taataatatt acaaatatgt ggtccccgtt gtgcccaggg
    15661 aaaagaaggt gccgtgaaac cttcaagtta ctcctggtgt tttctggtga atagttttga
    15721 gaatagtttt taccccgctg atttggattt tggaaaagca gcagcaatct tcacaatggg
    15781 gtgcaagtag tttcctacaa gggtagatgg ccaggtag
//
