# Supplementary material for: CRISPR-Cas9 enables conditional mutagenesis of challenging loci
Source: Sci Rep. 2016 Sep 1;6:32326. doi: 10.1038/srep32326 (PMC5007477; doi:10.1038/srep32326)
Supplement: Supplementary File 3 [file srep32326-s3.zip › gb/HEP01021_B01_vector.gb]

LOCUS       1014513#L1L2_Bact_P#pAYAC184        14691 bp    dna     circular UNK 
ACCESSION   unknown
SOURCE      Mus musculus
  ORGANISM  Mus musculus
            Eukaryota; Metazoa; Chordata; Craniata; Vertebrata; Euteleostomi;
            Mammalia; Eutheria; Euarchontoglires; Glires; Rodentia;
            Sciurognathi; Muroidea; Muridae; Murinae; Mus.
COMMENT     cassette: L1L2_Bact_P
COMMENT     design_id: 1014513
COMMENT     backbone: pAYAC184
COMMENT     transcript_id: ENSMUST00000155016
FEATURES             Location/Qualifiers
     source          1..4245
                     /mol_type="other DNA"
                     /dnas_title="pacyc184CleanwithGprimers"
                     /organism="Cloning vector pACYC184"
     gene            complement(1..4245)
                     /gene="cat"
     CDS             complement(1..4245)
                     /codon_start=1
                     /gene="cat"
                     /translation="MEKKITGYTTVDISQWHRKEHFEAFQSVAQCTYNQTVQLDITAF
                     LKTVKKNKHKFYPAFIHILARLMNAHPEFRMAMKDGELVIWDSVHPCYTVFHEQTETF
                     SSLWSEYHDDFRQFLHIYSQDVACYGENLAYFPKGFIENMFFVSANPWVSFTSFDLNV
                     ANMDNFFAPVFTMGKYYTQGDKVLMPLAIQVHHAVCDGFHVGRMLNELQQYCDEWQGG
                     A"
                     /product="chloramphenicol acetyltransferase"
                     /note="camR (confers resistance to chloramphenicol)"
                     /label="camR (confers resistance to chloramphenicol)"
     -10_signal      complement(286..291)
                     /note="cat promoter (counter-clockwise); CATATT"
                     /label="cat promoter (counter-clockwise); CATATT"
     -35_signal      complement(309..314)
                     /note="cat promoter (counter-clockwise); ACGTAA"
                     /label="cat promoter (counter-clockwise); ACGTAA"
     rep_origin      complement(848..1393)
                     /note="p15A origin of replication (clockwise) (RNAII -35
                     to RNA/DNA switch point)"
                     /label="p15A origin of replication (clockwise) (RNAII -35
     -35_signal      1505..1510
                     /note="tet promoter (clockwise); TTGACA"
                     /label="tet promoter (clockwise); TTGACA"
     -10_signal      1528..1533
                     /note="tet promoter (clockwise); TTTAAT; transcript start
                     1540"
                     /label="tet promoter (clockwise); TTTAAT; transcript start
     gene            1581..2771
                     /gene="tet"
     CDS             1581..2771
                     /codon_start=1
                     /gene="tet"
                     /translation="MKSNNALIVILGTVTLDAVGIGLVMPVLPGLLRDIVHSDSIASH
                     YGVLLALYALMQFLCAPVLGALSDRFGRRPVLLASLLGATIDYAIMATTPVLWILYAG
                     RIVAGITGATGAVAGAYIADITDGEDRARHFGLMSACFGVGMVAGPVAGGLLGAISLH
                     APFLAAAVLNGLNLLLGCFLMQESHKGERRPMPLRAFNPVSSFRWARGMTIVAALMTV
                     FFIMQLVGQVPAALWVIFGEDRFRWSATMIGLSLAVFGILHALAQAFVTGPATKRFGE
                     KQAIIAGMAADALGYVLLAFATRGWMAFPIMILLASGGIGMPALQAMLSRQVDDDHQG
                     QLQGSLAALTSLTSIIGPLIVTAIYAASASTWNGLAWIVGAALYLVCLPALRRGAWSR
                     ATST"
                     /product="tetracycline efflux protein, class C"
                     /note="tetR (confers resistance to tetracycline)"
                     /label="tetR (confers resistance to tetracycline)"
     misc_feature    complement(1473..1493)
                     /note="5' Gap primer"
                     /label="5' Gap primer"
     misc_feature    3805..3825
                     /note="3' Gap primer"
                     /label="3' Gap primer"
     misc_feature    1494..3804
                     /note="Not in Gap Backbone PCR"
                     /label="Not in Gap Backbone PCR"
     misc_feature    4246..5229
                     /note="5 arm"
                     /label="5 arm"
     misc_feature    5257..5281
                     /note="B1 Gateway"
                     /label="B1 Gateway"
     misc_feature    5294..5341
                     /note="Frt"
                     /label="Frt"
     intron          5342..6216
                     /note="mouse En2 intron"
                     /label="mouse En2 intron"
     misc_feature    6214..6216
                     /note="Splice Acceptor"
                     /label="Splice Acceptor"
     exon            6217..6389
                     /note="mouse En2 exon"
                     /label="mouse En2 exon"
     misc_feature    6401..6994
                     /note="ECMV IRES"
                     /label="ECMV IRES"
     gene            6995..10055
                     /gene="lacZ"
                     /note="lacZ"
                     /label="lacZ"
     misc_feature    10094..10337
                     /note="SV40 polyadenylation site"
                     /label="SV40 polyadenylation site"
     misc_feature    10341..10374
                     /note="loxP"
                     /label="loxP"
     promoter        10401..10920
                     /note="human beta actin promoter"
                     /label="human beta actin promoter"
     gene            10946..11740
                     /gene="NeoR"
                     /note="NeoR"
                     /label="NeoR"
     misc_feature    11940..12181
                     /note="SV40 polyadenylation site"
                     /label="SV40 polyadenylation site"
     misc_feature    12198..12245
                     /note="Frt"
                     /label="Frt"
     misc_feature    12252..12285
                     /note="loxP"
                     /label="loxP"
     misc_feature    6231..6308
                     /note="FCHK std_gpr"
                     /label="FCHK std_gpr"
     misc_feature    12301..12321
                     /note="B2 Gateway"
                     /label="B2 Gateway"
     misc_feature    5230..12351
                     /note="Synthetic Cassette"
                     /label="Synthetic Cassette"
     exon            13267..13507
                     /db_xref="ENSEMBL:ENSMUSE00001225134"
                     /type="targeted"
                     /rank="5"
                     /note="target exon 1 ENSMUSE00001225134"
     misc_feature    12352..13634
                     /note="Critical Region"
                     /label="Critical Region"
     misc_feature    13658..13691
                     /note="Downstream LoxP"
                     /label="Downstream LoxP"
     misc_feature    13635..13714
                     /note="synthetic loxP region"
                     /label="synthetic loxP region"
     misc_feature    13715..14691
                     /note="3 arm"
                     /label="3 arm"
ORIGIN      
        1 gaattccgga tgagcattca tcaggcgggc aagaatgtga ataaaggccg gataaaactt
       61 gtgcttattt ttctttacgg tctttaaaaa ggccgtaata tccagctgaa cggtctggtt
      121 ataggtacat tgagcaactg actgaaatgc ctcaaaatgt tctttacgat gccattggga
      181 tatatcaacg gtggtatatc cagtgatttt tttctccatt ttagcttcct tagctcctga
      241 aaatctcgat aactcaaaaa atacgcccgg tagtgatctt atttcattat ggtgaaagtt
      301 ggaacctctt acgtgccgat caacgtctca ttttcgccaa aagttggccc agggcttccc
      361 ggtatcaaca gggacaccag gatttattta ttctgcgaag tgatcttccg tcacaggtat
      421 ttattcggcg caaagtgcgt cgggtgatgc tgccaactta ctgatttagt gtatgatggt
      481 gtttttgagg tgctccagtg gcttctgttt ctatcagctg tccctcctgt tcagctactg
      541 acggggtggt gcgtaacggc aaaagcaccg ccggacatca gcgctagcgg agtgtatact
      601 ggcttactat gttggcactg atgagggtgt cagtgaagtg cttcatgtgg caggagaaaa
      661 aaggctgcac cggtgcgtca gcagaatatg tgatacagga tatattccgc ttcctcgctc
      721 actgactcgc tacgctcggt cgttcgactg cggcgagcgg aaatggctta cgaacggggc
      781 ggagatttcc tggaagatgc caggaagata cttaacaggg aagtgagagg gccgcggcaa
      841 agccgttttt ccataggctc cgcccccctg acaagcatca cgaaatctga cgctcaaatc
      901 agtggtggcg aaacccgaca ggactataaa gataccaggc gtttccccct ggcggctccc
      961 tcgtgcgctc tcctgttcct gcctttcggt ttaccggtgt cattccgctg ttatggccgc
     1021 gtttgtctca ttccacgcct gacactcagt tccgggtagg cagttcgctc caagctggac
     1081 tgtatgcacg aaccccccgt tcagtccgac cgctgcgcct tatccggtaa ctatcgtctt
     1141 gagtccaacc cggaaagaca tgcaaaagca ccactggcag cagccactgg taattgattt
     1201 agaggagtta gtcttgaagt catgcgccgg ttaaggctaa actgaaagga caagttttgg
     1261 tgactgcgct cctccaagcc agttacctcg gttcaaagag ttggtagctc agagaacctt
     1321 cgaaaaaccg ccctgcaagg cggttttttc gttttcagag caagagatta cgcgcagacc
     1381 aaaacgatct caagaagatc atcttattaa tcagataaaa tatttctaga tttcagtgca
     1441 atttatctct tcaaatgtag cacctgaagt cagccccata cgatataagt tgtaattctc
     1501 atgtttgaca gcttatcatc gataagcttt aatgcggtag tttatcacag ttaaattgct
     1561 aacgcagtca ggcaccgtgt atgaaatcta acaatgcgct catcgtcatc ctcggcaccg
     1621 tcaccctgga tgctgtaggc ataggcttgg ttatgccggt actgccgggc ctcttgcggg
     1681 atatcgtcca ttccgacagc atcgccagtc actatggcgt gctgctagcg ctatatgcgt
     1741 tgatgcaatt tctatgcgca cccgttctcg gagcactgtc cgaccgcttt ggccgccgcc
     1801 cagtcctgct cgcttcgcta cttggagcca ctatcgacta cgcgatcatg gcgaccacac
     1861 ccgtcctgtg gatcctctac gccggacgca tcgtggccgg catcaccggc gccacaggtg
     1921 cggttgctgg cgcctatatc gccgacatca ccgatgggga agatcgggct cgccacttcg
     1981 ggctcatgag cgcttgtttc ggcgtgggta tggtggcagg ccccgtggcc gggggactgt
     2041 tgggcgccat ctccttgcat gcaccattcc ttgcggcggc ggtgctcaac ggcctcaacc
     2101 tactactggg ctgcttccta atgcaggagt cgcataaggg agagcgtcga ccgatgccct
     2161 tgagagcctt caacccagtc agctccttcc ggtgggcgcg gggcatgact atcgtcgccg
     2221 cacttatgac tgtcttcttt atcatgcaac tcgtaggaca ggtgccggca gcgctctggg
     2281 tcattttcgg cgaggaccgc tttcgctgga gcgcgacgat gatcggcctg tcgcttgcgg
     2341 tattcggaat cttgcacgcc ctcgctcaag ccttcgtcac tggtcccgcc accaaacgtt
     2401 tcggcgagaa gcaggccatt atcgccggca tggcggccga cgcgctgggc tacgtcttgc
     2461 tggcgttcgc gacgcgaggc tggatggcct tccccattat gattcttctc gcttccggcg
     2521 gcatcgggat gcccgcgttg caggccatgc tgtccaggca ggtagatgac gaccatcagg
     2581 gacagcttca aggatcgctc gcggctctta ccagcctaac ttcgatcatt ggaccgctga
     2641 tcgtcacggc gatttatgcc gcctcggcga gcacatggaa cgggttggca tggattgtag
     2701 gcgccgccct ataccttgtc tgcctccccg cgttgcgtcg cggtgcatgg agccgggcca
     2761 cctcgacctg aatggaagcc ggcggcacct cgctaacgga ttcaccactc caagaattgg
     2821 agccaatcaa ttcttgcgga gaactgtgaa tgcgcaaacc aacccttggc agaacatatc
     2881 catcgcgtcc gccatctcca gcagccgcac gcggcgcatc tcgggcagcg ttgggtcctg
     2941 gccacgggtg cgcatgatcg tgctcctgtc gttgaggacc cggctaggct ggcggggttg
     3001 ccttactggt tagcagaatg aatcaccgat acgcgagcga acgtgaagcg actgctgctg
     3061 caaaacgtct gcgacctgag caacaacatg aatggtcttc ggtttccgtg tttcgtaaag
     3121 tctggaaacg cggaagtccc ctacgtgctg ctgaagttgc ccgcaacaga gagtggaacc
     3181 aaccggtgat accacgatac tatgactgag agtcaacgcc atgagcggcc tcatttctta
     3241 ttctgagtta caacagtccg caccgctgtc cggtagctcc ttccggtggg cgcggggcat
     3301 gactatcgtc gccgcactta tgactgtctt ctttatcatg caactcgtag gacaggtgcc
     3361 ggcagcgccc aacagtcccc cggccacggg gcctgccacc atacccacgc cgaaacaagc
     3421 gccctgcacc attatgttcc ggatctgcat cgcaggatgc tgctggctac cctgtggaac
     3481 acctacatct gtattaacga agcgctaacc gtttttatca ggctctggga ggcagaataa
     3541 atgatcatat cgtcaattat tacctccacg gggagagcct gagcaaactg gcctcaggca
     3601 tttgagaagc acacggtcac actgcttccg gtagtcaata aaccggtaaa ccagcaatag
     3661 acataagcgg ctatttaacg accctgccct gaaccgacga ccgggtcgaa tttgctttcg
     3721 aatttctgcc attcatccgc ttattatcac ttattcaggc gtagcaccag gcgtttaagg
     3781 gcaccaataa ctgccttaaa aaaattacgc cccgccctgc cactcatcgc agtactgttg
     3841 taattcatta agcattctgc cgacatggaa gccatcacag acggcatgat gaacctgaat
     3901 cgccagcggc atcagcacct tgtcgccttg cgtataatat ttgcccatgg tgaaaacggg
     3961 ggcgaagaag ttgtccatat tggccacgtt taaatcaaaa ctggtgaaac tcacccaggg
     4021 attggctgag acgaaaaaca tattctcaat aaacccttta gggaaatagg ccaggttttc
     4081 accgtaacac gccacatctt gcgaatatat gtgtagaaac tgccggaaat cgtcgtggta
     4141 ttcactccag agcgatgaaa acgtttcagt ttgctcatgg aaaacggtgt aacaagggtg
     4201 aacactatcc catatcacca gctcaccgtc tttcattgcc atacgggcag ctgcggaaat
     4261 gctagtacta ggtttgaaga cataccttgc ctcagaggag taggcagaga gctcacctgc
     4321 ctctacctaa gatgttcacc accataaaat ctggtggtgg tggtggtggt ggttagttat
     4381 ctgattttta aaaagatctt cataaatgta tttataaaaa gtttatggat gaggtcaggc
     4441 ctggtggtat atatctttaa tccagaattc cagagacaga ggcaggagga tttctttgag
     4501 ttcaaggcca gcctagtcta catagagagc tcctagacag tcaggactac ataaagagtc
     4561 aattaattaa ttcattgatt aataataaag ataaatttat ggatttttta aatgaaaagt
     4621 gaaacctgac aatagtttga aatctttttt tttaattttt tagtaggtaa tttcctcgtt
     4681 tacatttcca atgctatccc aaaagtcccc catacccacc cacccccact cccctaccca
     4741 cccactcccc ctttttggcc ctggcgttcc cctgtactgg ggcatataaa gtttgcaagt
     4801 ccaatgggcc tctctttcca gtgatggcca actagtccat cttttgaata gtttgaaatc
     4861 ttgatagtgc ttttttaaga tttttgacat atctgggttt ggcctatctt agcaaagtat
     4921 atattttgca aaacaaaata aaattaaaaa tgcatgtttc atactgtgca ctcaacttca
     4981 gtcaaccttg aaatgatttg acggactagt cacttcaaaa ggcatagtaa aataatttac
     5041 aaaaatagca gttgctaaaa aaatttacat gaactctgac ctcgagccaa tgaactttgc
     5101 tcttaaaact cccatttatc aataaggagg ggctggagta cagagccaga agagactgtg
     5161 agttctgtct ccagtcatgc aaaataaaca ttagctaaca ggaaactgta aatagaatta
     5221 tccagaacga aggcgcataa cgataccacg atatcaacaa gtttgtacaa aaaagcaggc
     5281 tggcgccgga accgaagttc ctattccgaa gttcctattc tctagaaagt ataggaactt
     5341 cgaacccttt cccacaccac cctccacact tgccccaaac actgccaact atgtaggagg
     5401 aaggggttgg gactaacaga agaacccgtt gtggggaagc tgttgggagg gtcactttat
     5461 gttcttgccc aaggtcagtt gggtggcctg cttctgatga ggtggtccca aggtctgggg
     5521 tagaaggtga gagggacagg ccaccaaggt cagccccccc cccctatccc ataggagcca
     5581 ggtccctctc ctggacagga agactgaagg ggagatgcca gagactcagt gaagcctggg
     5641 gtaccctatt ggagtccttc aaggaaacaa acttggcctc accaggcctc agccttggct
     5701 cctcctggga actctactgc ccttgggatc cccttgtagt tgtgggttac ataggaaggg
     5761 ggacgggatt ccccttgact ggctagccta ctcttttctt cagtcttctc catctcctct
     5821 cacctgtctc tcgacccttt ccctaggata gacttggaaa aagataaggg gagaaaacaa
     5881 atgcaaacga ggccagaaag attttggctg ggcattcctt ccgctagctt ttattgggat
     5941 cccctagttt gtgataggcc ttttagctac atctgccaat ccatctcatt ttcacacaca
     6001 cacacaccac tttccttctg gtcagtgggc acatgtccag cctcaagttt atatcaccac
     6061 ccccaatgcc caacacttgt atggccttgg gcgggtcatc ccccccccca cccccagtat
     6121 ctgcaacctc aagctagctt gggtgcgttg gttgtggata agtagctaga ctccagcaac
     6181 cagtaacctc tgccctttct cctccatgac aaccaggtcc caggtcccga aaaccaaaga
     6241 agaagaaccc taacaaagag gacaagcggc ctcgcacagc cttcactgct gagcagctcc
     6301 agaggctcaa ggctgagttt cagaccaaca ggtacctgac agagcagcgg cgccagagtc
     6361 tggcacagga gctcggtacc cggaagatct ggactctaga gaattccgcc cctctccctc
     6421 ccccccccct aacgttactg gccgaagccg cttggaataa ggccggtgtg cgtttgtcta
     6481 tatgttattt tccaccatat tgccgtcttt tggcaatgtg agggcccgga aacctggccc
     6541 tgtcttcttg acgagcattc ctaggggtct ttcccctctc gccaaaggaa tgcaaggtct
     6601 gttgaatgtc gtgaaggaag cagttcctct ggaagcttct tgaagacaaa caacgtctgt
     6661 agcgaccctt tgcaggcagc ggaacccccc acctggcgac aggtgcctct gcggccaaaa
     6721 gccacgtgta taagatacac ctgcaaaggc ggcacaaccc cagtgccacg ttgtgagttg
     6781 gatagttgtg gaaagagtca aatggctctc ctcaagcgta ttcaacaagg ggctgaagga
     6841 tgcccagaag gtaccccatt gtatgggatc tgatctgggg cctcggtgca catgctttac
     6901 atgtgtttag tcgaggttaa aaaacgtcta ggccccccga accacgggga cgtggttttc
     6961 ctttgaaaaa cacgatgata agcttgccac aaccatggaa gatcccgtcg ttttacaacg
     7021 tcgtgactgg gaaaaccctg gcgttaccca acttaatcgc cttgcagcac atcccccttt
     7081 cgccagctgg cgtaatagcg aagaggcccg caccgatcgc ccttcccaac agttgcgcag
     7141 cctgaatggc gaatggcgct ttgcctggtt tccggcacca gaagcggtgc cggaaagctg
     7201 gctggagtgc gatcttcctg aggccgatac tgtcgtcgtc ccctcaaact ggcagatgca
     7261 cggttacgat gcgcccatct acaccaacgt gacctatccc attacggtca atccgccgtt
     7321 tgttcccacg gagaatccga cgggttgtta ctcgctcaca tttaatgttg atgaaagctg
     7381 gctacaggaa ggccagacgc gaattatttt tgatggcgtt aactcggcgt ttcatctgtg
     7441 gtgcaacggg cgctgggtcg gttacggcca ggacagtcgt ttgccgtctg aatttgacct
     7501 gagcgcattt ttacgcgccg gagaaaaccg cctcgcggtg atggtgctgc gctggagtga
     7561 cggcagttat ctggaagatc aggatatgtg gcggatgagc ggcattttcc gtgacgtctc
     7621 gttgctgcat aaaccgacta cacaaatcag cgatttccat gttgccactc gctttaatga
     7681 tgatttcagc cgcgctgtac tggaggctga agttcagatg tgcggcgagt tgcgtgacta
     7741 cctacgggta acagtttctt tatggcaggg tgaaacgcag gtcgccagcg gcaccgcgcc
     7801 tttcggcggt gaaattatcg atgagcgtgg tggttatgcc gatcgcgtca cactacgtct
     7861 gaacgtcgaa aacccgaaac tgtggagcgc cgaaatcccg aatctctatc gtgcggtggt
     7921 tgaactgcac accgccgacg gcacgctgat tgaagcagaa gcctgcgatg tcggtttccg
     7981 cgaggtgcgg attgaaaatg gtctgctgct gctgaacggc aagccgttgc tgattcgagg
     8041 cgttaaccgt cacgagcatc atcctctgca tggtcaggtc atggatgagc agacgatggt
     8101 gcaggatatc ctgctgatga agcagaacaa ctttaacgcc gtgcgctgtt cgcattatcc
     8161 gaaccatccg ctgtggtaca cgctgtgcga ccgctacggc ctgtatgtgg tggatgaagc
     8221 caatattgaa acccacggca tggtgccaat gaatcgtctg accgatgatc cgcgctggct
     8281 accggcgatg agcgaacgcg taacgcgaat ggtgcagcgc gatcgtaatc acccgagtgt
     8341 gatcatctgg tcgctgggga atgaatcagg ccacggcgct aatcacgacg cgctgtatcg
     8401 ctggatcaaa tctgtcgatc cttcccgccc ggtgcagtat gaaggcggcg gagccgacac
     8461 cacggccacc gatattattt gcccgatgta cgcgcgcgtg gatgaagacc agcccttccc
     8521 ggctgtgccg aaatggtcca tcaaaaaatg gctttcgcta cctggagaga cgcgcccgct
     8581 gatcctttgc gaatacgccc acgcgatggg taacagtctt ggcggtttcg ctaaatactg
     8641 gcaggcgttt cgtcagtatc cccgtttaca gggcggcttc gtctgggact gggtggatca
     8701 gtcgctgatt aaatatgatg aaaacggcaa cccgtggtcg gcttacggcg gtgattttgg
     8761 cgatacgccg aacgatcgcc agttctgtat gaacggtctg gtctttgccg accgcacgcc
     8821 gcatccagcg ctgacggaag caaaacacca gcagcagttt ttccagttcc gtttatccgg
     8881 gcaaaccatc gaagtgacca gcgaatacct gttccgtcat agcgataacg agctcctgca
     8941 ctggatggtg gcgctggatg gtaagccgct ggcaagcggt gaagtgcctc tggatgtcgc
     9001 tccacaaggt aaacagttga ttgaactgcc tgaactaccg cagccggaga gcgccgggca
     9061 actctggctc acagtacgcg tagtgcaacc gaacgcgacc gcatggtcag aagccgggca
     9121 catcagcgcc tggcagcagt ggcgtctggc ggaaaacctc agtgtgacgc tccccgccgc
     9181 gtcccacgcc atcccgcatc tgaccaccag cgaaatggat ttttgcatcg agctgggtaa
     9241 taagcgttgg caatttaacc gccagtcagg ctttctttca cagatgtgga ttggcgataa
     9301 aaaacaactg ctgacgccgc tgcgcgatca gttcacccgt gcaccgctgg ataacgacat
     9361 tggcgtaagt gaagcgaccc gcattgaccc taacgcctgg gtcgaacgct ggaaggcggc
     9421 gggccattac caggccgaag cagcgttgtt gcagtgcacg gcagatacac ttgctgatgc
     9481 ggtgctgatt acgaccgctc acgcgtggca gcatcagggg aaaaccttat ttatcagccg
     9541 gaaaacctac cggattgatg gtagtggtca aatggcgatt accgttgatg ttgaagtggc
     9601 gagcgataca ccgcatccgg cgcggattgg cctgaactgc cagctggcgc aggtagcaga
     9661 gcgggtaaac tggctcggat tagggccgca agaaaactat cccgaccgcc ttactgccgc
     9721 ctgttttgac cgctgggatc tgccattgtc agacatgtat accccgtacg tcttcccgag
     9781 cgaaaacggt ctgcgctgcg ggacgcgcga attgaattat ggcccacacc agtggcgcgg
     9841 cgacttccag ttcaacatca gccgctacag tcaacagcaa ctgatggaaa ccagccatcg
     9901 ccatctgctg cacgcggaag aaggcacatg gctgaatatc gacggtttcc atatggggat
     9961 tggtggcgac gactcctgga gcccgtcagt atcggcggaa ttccagctga gcgccggtcg
    10021 ctaccattac cagttggtct ggtgtcaaaa ataataataa ccgggcaggg gggatctaag
    10081 ctctagataa gtaatgatca taatcagcca tatcacatct gtagaggttt tacttgcttt
    10141 aaaaaacctc ccacacctcc ccctgaacct gaaacataaa atgaatgcaa ttgttgttgt
    10201 taacttgttt attgcagctt ataatggtta caaataaagc aatagcatca caaatttcac
    10261 aaataaagca tttttttcac tgcattctag ttgtggtttg tccaaactca tcaatgtatc
    10321 ttatcatgtc tggatccgga ataacttcgt atagcataca ttatacgaag ttatgtttaa
    10381 acggcgcgcc ccggaattcg ccttctgcag gagcgtacag aacccagggc cctggcaccc
    10441 gtgcagaccc tggcccaccc cacctgggcg ctcagtgccc aagagatgtc cacacctagg
    10501 atgtcccgcg gtgggtgggg ggcccgagag acgggcaggc cgggggcagg cctggccatg
    10561 cggggccgaa ccgggcactg cccagcgtgg gcgcgggggc cacggcgcgc gcccccagcc
    10621 cccgggccca gcaccccaag gcggccaacg ccaaaactct ccctcctcct cttcctcaat
    10681 ctcgctctcg ctcttttttt ttttcgcaaa aggaggggag agggggtaaa aaaatgctgc
    10741 actgtgcggc gaagccggtg agtgagcggc gcggggccaa tcagcgtgcg ccgttccgaa
    10801 agttgccttt tatggctcga gcggccgcgg cggcgcccta taaaacccag cggcgcgacg
    10861 cgccaccacc gccgagaccg cgtccgcccc gcgagcacag agcctcgcct ttgccgatcc
    10921 tctagagtcg agatccgccg ccaccatgat tgaacaagat ggattgcacg caggttctcc
    10981 ggccgcttgg gtggagaggc tattcggcta tgactgggca caacagacaa tcggctgctc
    11041 tgatgccgcc gtgttccggc tgtcagcgca ggggcgcccg gttctttttg tcaagaccga
    11101 cctgtccggt gccctgaatg aactgcagga cgaggcagcg cggctatcgt ggctggccac
    11161 gacgggcgtt ccttgcgcag ctgtgctcga cgttgtcact gaagcgggaa gggactggct
    11221 gctattgggc gaagtgccgg ggcaggatct cctgtcatct caccttgctc ctgccgagaa
    11281 agtatccatc atggctgatg caatgcggcg gctgcatacg cttgatccgg ctacctgccc
    11341 attcgaccac caagcgaaac atcgcatcga gcgagcacgt actcggatgg aagccggtct
    11401 tgtcgatcag gatgatctgg acgaagagca tcaggggctc gcgccagccg aactgttcgc
    11461 caggctcaag gcgcgcatgc ccgacggcga ggatctcgtc gtgacccatg gcgatgcctg
    11521 cttgccgaat atcatggtgg aaaatggccg cttttctgga ttcatcgact gtggccggct
    11581 gggtgtggcg gaccgctatc aggacatagc gttggctacc cgtgatattg ctgaagagct
    11641 tggcggcgaa tgggctgacc gcttcctcgt gctttacggt atcgccgctc ccgattcgca
    11701 gcgcatcgcc ttctatcgcc ttcttgacga gttcttctga gcgggactct ggggttcgaa
    11761 atgaccgacc aagcgacgcc caacctgcca tcacgagatt tcgattccac cgccgccttc
    11821 tatgaaaggt tgggcttcgg aatcgttttc cgggacgccg gctggatgat cctccagcgc
    11881 ggggatctca tgctggagtt cttcgcccac cccccggatc taagctctag ataagtaatg
    11941 atcataatca gccatatcac atctgtagag gttttacttg ctttaaaaaa cctcccacac
    12001 ctccccctga acctgaaaca taaaatgaat gcaattgttg ttgttaactt gtttattgca
    12061 gcttataatg gttacaaata aagcaatagc atcacaaatt tcacaaataa agcatttttt
    12121 tcactgcatt ctagttgtgg tttgtccaaa ctcatcaatg tatcttatca tgtctggatc
    12181 cgggggtacc gcgtcgagaa gttcctattc cgaagttcct attctctaga aagtatagga
    12241 acttcgtcga gataacttcg tatagcatac attatacgaa gttatgtcga gatatctaga
    12301 cccagctttc ttgtacaaag tggttgatat ctctatagtc gcagtaggcg gcttcccagc
    12361 ctgcatttct tcactgttct agagacaaag ctctcctctg agaggaaggt aggtagaagg
    12421 tacatccacc caggtgtgta gatgtgtgtt ccagaccaag gaaggggtag gagtcttctt
    12481 ctattgctct ctcctttgtg tttttgaagc aagggctcgc acagaaactg gagcttcctg
    12541 gttggctagg ctggctgacc aatgagctat caggaatagc ctgtctctgc caccggagtt
    12601 gccccatgcc tctgctacaa gcacatgtaa ccaactgctt gtcacatatc gattcagatc
    12661 ctctggcttg acaagcaaga gttcttacat actgagatat cttcccagcc ccaaagctct
    12721 cgtgtgtggt ttcgtgtgtc aacttgacac aagctagagt taccacagag aaaggagcct
    12781 tccttgagga aatgcctcca tgagatccag ctgcaaggca ttttctcaat tagtgatcaa
    12841 tgggggaggg cccagcccat tgtgggtggt gccatccctg ggttctataa gaaagcaagc
    12901 tgagcaagcc aggggaagca agccagtaaa gaacatccct ccatggcctc tgcatcagct
    12961 cctgcttcct gacccgcttg agttccagtc ctgacttcct ttggtgatga acagcaatgt
    13021 ggaaagtgta agctgaataa accctttcct ccccaacttg ctttgtggtc atgatgtttt
    13081 gtgcaggaat aaaaaccctg actaagacag atacacgttg gaatgaccct gactaagaca
    13141 gatacacgtt ggaatgacac ataaacactg ctgctcttgt gggggaatga tgtttccaga
    13201 tgctgagctg gagttgttgg tggggaactg agggccaggt gtttaccacc ctgtggcttc
    13261 ccacaggtga gcgagatgga ggtgaacggc cagttcgaat ccgtgtgcga gtctgtgttc
    13321 agcgagctgg agtcgcaggc ggtggaagcg ctggacctgc ccctgcctgg ctgcttccgc
    13381 atgcggagcc acagctatgt gcgggccatc gaaaagggct gctcccagga cgacgaatgc
    13441 gtgtcgctgc ggtcgtcctc ccctccacgc acaaccacca ccgtgaggac catccagagc
    13501 agcaccggtg agtgagcttg ggggctccag cctggccgca gctgcgagca gctgtggagg
    13561 aaatgggcat ccttggtgta gtcacatggt taacagtaac aaatgccacc tatgtcccac
    13621 agagaaggac aggtgagatg gcgcaacgca attaatgata acttcgtata gcatacatta
    13681 tacgaagtta tggtctgagc tcgccatcag ttcatacccg tccttccctc caccaccatg
    13741 tgagaatcca caggaacagc tgctgctgtg gtctgggaga gacagcccag catcctctgg
    13801 ttgatctcac cctacttaga ttctcaatta gcaagctctg ggctgggaca aaaaaaaaaa
    13861 aaaaaaaaaa aaacacctgt ttctaaatgt attactttat gccaaggtgg tcatggtatg
    13921 actctcccag gagacctaaa aatgccctgc taaaattttt aaaaataaat aaattataaa
    13981 ggggcaaggg atagatggac cagtaatatt aactaggcac ttacatattt tgttacaaca
    14041 aaaagcagat ttatgtcatc ggtttaaacc ctgccatata taaagtttct cactctaaac
    14101 aatgattttt gcagaggaag tgtattttta tggccagttt ctaggtccag aggcctggaa
    14161 aagcttacct agcctccatg gtacagactc tgcatagcga tacagccctg agttatatgt
    14221 gactatataa aaactgaatg ccaagaggaa aacacttccc tcttaacttt atgattaaat
    14281 ccagcctaac tccaataaag taattctaca aagacaccat caaatgtaag ggtcaagata
    14341 agtaatgata gatgaattag aaacatttat agcaggatat ggtatcaata aatgattgat
    14401 aaataataaa ttgataaata aaaatacaaa gatattttta gccatactaa acaacaacaa
    14461 aaaaaaatac ttctaacata aacatcttag cagcaagctt agcaccgtga ccctggccat
    14521 taatatccag acagaagata gtgggttcca tataccttac ttgatgggaa attctccaag
    14581 agcagtgtca gacaatatcc atgaacgaaa tagaggtgat ttgtgaagtg ttccaaataa
    14641 tgtcttttaa aaatcggtca ctgtacattc tgtatgtgta atgtcaggac t
//
