# Supplementary material for: CRISPR-Cas9 enables conditional mutagenesis of challenging loci
Source: Sci Rep. 2016 Sep 1;6:32326. doi: 10.1038/srep32326 (PMC5007477; doi:10.1038/srep32326)
Supplement: Supplementary File 3 [file srep32326-s3.zip › gb/HEP01023_A01_vector.gb]

LOCUS       1015079#L1L2_Bact_P#pAYAC184        14729 bp    dna     circular UNK 
ACCESSION   unknown
SOURCE      Mus musculus
  ORGANISM  Mus musculus
            Eukaryota; Metazoa; Chordata; Craniata; Vertebrata; Euteleostomi;
            Mammalia; Eutheria; Euarchontoglires; Glires; Rodentia;
            Sciurognathi; Muroidea; Muridae; Murinae; Mus.
COMMENT     cassette: L1L2_Bact_P
COMMENT     design_id: 1015079
COMMENT     backbone: pAYAC184
COMMENT     transcript_id: ENSMUST00000001989
FEATURES             Location/Qualifiers
     source          1..4245
                     /mol_type="other DNA"
                     /dnas_title="pacyc184CleanwithGprimers"
                     /organism="Cloning vector pACYC184"
     gene            complement(1..4245)
                     /gene="cat"
     CDS             complement(1..4245)
                     /codon_start=1
                     /gene="cat"
                     /translation="MEKKITGYTTVDISQWHRKEHFEAFQSVAQCTYNQTVQLDITAF
                     LKTVKKNKHKFYPAFIHILARLMNAHPEFRMAMKDGELVIWDSVHPCYTVFHEQTETF
                     SSLWSEYHDDFRQFLHIYSQDVACYGENLAYFPKGFIENMFFVSANPWVSFTSFDLNV
                     ANMDNFFAPVFTMGKYYTQGDKVLMPLAIQVHHAVCDGFHVGRMLNELQQYCDEWQGG
                     A"
                     /product="chloramphenicol acetyltransferase"
                     /note="camR (confers resistance to chloramphenicol)"
                     /label="camR (confers resistance to chloramphenicol)"
     -10_signal      complement(286..291)
                     /note="cat promoter (counter-clockwise); CATATT"
                     /label="cat promoter (counter-clockwise); CATATT"
     -35_signal      complement(309..314)
                     /note="cat promoter (counter-clockwise); ACGTAA"
                     /label="cat promoter (counter-clockwise); ACGTAA"
     rep_origin      complement(848..1393)
                     /note="p15A origin of replication (clockwise) (RNAII -35
                     to RNA/DNA switch point)"
                     /label="p15A origin of replication (clockwise) (RNAII -35
     -35_signal      1505..1510
                     /note="tet promoter (clockwise); TTGACA"
                     /label="tet promoter (clockwise); TTGACA"
     -10_signal      1528..1533
                     /note="tet promoter (clockwise); TTTAAT; transcript start
                     1540"
                     /label="tet promoter (clockwise); TTTAAT; transcript start
     gene            1581..2771
                     /gene="tet"
     CDS             1581..2771
                     /codon_start=1
                     /gene="tet"
                     /translation="MKSNNALIVILGTVTLDAVGIGLVMPVLPGLLRDIVHSDSIASH
                     YGVLLALYALMQFLCAPVLGALSDRFGRRPVLLASLLGATIDYAIMATTPVLWILYAG
                     RIVAGITGATGAVAGAYIADITDGEDRARHFGLMSACFGVGMVAGPVAGGLLGAISLH
                     APFLAAAVLNGLNLLLGCFLMQESHKGERRPMPLRAFNPVSSFRWARGMTIVAALMTV
                     FFIMQLVGQVPAALWVIFGEDRFRWSATMIGLSLAVFGILHALAQAFVTGPATKRFGE
                     KQAIIAGMAADALGYVLLAFATRGWMAFPIMILLASGGIGMPALQAMLSRQVDDDHQG
                     QLQGSLAALTSLTSIIGPLIVTAIYAASASTWNGLAWIVGAALYLVCLPALRRGAWSR
                     ATST"
                     /product="tetracycline efflux protein, class C"
                     /note="tetR (confers resistance to tetracycline)"
                     /label="tetR (confers resistance to tetracycline)"
     misc_feature    complement(1473..1493)
                     /note="5' Gap primer"
                     /label="5' Gap primer"
     misc_feature    3805..3825
                     /note="3' Gap primer"
                     /label="3' Gap primer"
     misc_feature    1494..3804
                     /note="Not in Gap Backbone PCR"
                     /label="Not in Gap Backbone PCR"
     exon            4246..4302
                     /db_xref="ENSEMBL:ENSMUSE00001306916"
                     /rank="3"
                     /note="ENSMUSE00001306916 3' fragment"
     exon            4401..4569
                     /db_xref="ENSEMBL:ENSMUSE00001288533"
                     /rank="4"
                     /note="ENSMUSE00001288533"
                     /label="ENSMUSE00001288533"
     exon            4680..4814
                     /db_xref="ENSEMBL:ENSMUSE00001245185"
                     /rank="5"
                     /note="ENSMUSE00001245185"
                     /label="ENSMUSE00001245185"
     misc_feature    4246..5331
                     /note="5 arm"
                     /label="5 arm"
     misc_feature    5359..5383
                     /note="B1 Gateway"
                     /label="B1 Gateway"
     misc_feature    5396..5443
                     /note="Frt"
                     /label="Frt"
     intron          5444..6318
                     /note="mouse En2 intron"
                     /label="mouse En2 intron"
     misc_feature    6316..6318
                     /note="Splice Acceptor"
                     /label="Splice Acceptor"
     exon            6319..6491
                     /note="mouse En2 exon"
                     /label="mouse En2 exon"
     misc_feature    6503..7096
                     /note="ECMV IRES"
                     /label="ECMV IRES"
     gene            7097..10157
                     /gene="lacZ"
                     /note="lacZ"
                     /label="lacZ"
     misc_feature    10196..10439
                     /note="SV40 polyadenylation site"
                     /label="SV40 polyadenylation site"
     misc_feature    10443..10476
                     /note="loxP"
                     /label="loxP"
     promoter        10503..11022
                     /note="human beta actin promoter"
                     /label="human beta actin promoter"
     gene            11048..11842
                     /gene="NeoR"
                     /note="NeoR"
                     /label="NeoR"
     misc_feature    12042..12283
                     /note="SV40 polyadenylation site"
                     /label="SV40 polyadenylation site"
     misc_feature    12300..12347
                     /note="Frt"
                     /label="Frt"
     misc_feature    12354..12387
                     /note="loxP"
                     /label="loxP"
     misc_feature    6333..6410
                     /note="FCHK std_gpr"
                     /label="FCHK std_gpr"
     misc_feature    12403..12423
                     /note="B2 Gateway"
                     /label="B2 Gateway"
     misc_feature    5332..12453
                     /note="Synthetic Cassette"
                     /label="Synthetic Cassette"
     exon            12835..12941
                     /db_xref="ENSEMBL:ENSMUSE00000624608"
                     /type="targeted"
                     /rank="6"
                     /note="target exon 1 ENSMUSE00000624608"
     exon            13175..13265
                     /db_xref="ENSEMBL:ENSMUSE00000624607"
                     /type="targeted"
                     /rank="7"
                     /note="target exon 2 ENSMUSE00000624607"
     exon            13372..13504
                     /db_xref="ENSEMBL:ENSMUSE00000624606"
                     /type="targeted"
                     /rank="8"
                     /note="target exon 3 ENSMUSE00000624606"
     misc_feature    12454..13660
                     /note="Critical Region"
                     /label="Critical Region"
     misc_feature    13684..13717
                     /note="Downstream LoxP"
                     /label="Downstream LoxP"
     misc_feature    13661..13740
                     /note="synthetic loxP region"
                     /label="synthetic loxP region"
     exon            14017..14114
                     /db_xref="ENSEMBL:ENSMUSE00000624605"
                     /rank="9"
                     /note="ENSMUSE00000624605"
                     /label="ENSMUSE00000624605"
     exon            14351..14497
                     /db_xref="ENSEMBL:ENSMUSE00000624604"
                     /rank="10"
                     /note="ENSMUSE00000624604"
                     /label="ENSMUSE00000624604"
     exon            14632..14729
                     /db_xref="ENSEMBL:ENSMUSE00000624603"
                     /rank="11"
                     /note="ENSMUSE00000624603 5' fragment"
     misc_feature    13741..14729
                     /note="3 arm"
                     /label="3 arm"
ORIGIN      
        1 gaattccgga tgagcattca tcaggcgggc aagaatgtga ataaaggccg gataaaactt
       61 gtgcttattt ttctttacgg tctttaaaaa ggccgtaata tccagctgaa cggtctggtt
      121 ataggtacat tgagcaactg actgaaatgc ctcaaaatgt tctttacgat gccattggga
      181 tatatcaacg gtggtatatc cagtgatttt tttctccatt ttagcttcct tagctcctga
      241 aaatctcgat aactcaaaaa atacgcccgg tagtgatctt atttcattat ggtgaaagtt
      301 ggaacctctt acgtgccgat caacgtctca ttttcgccaa aagttggccc agggcttccc
      361 ggtatcaaca gggacaccag gatttattta ttctgcgaag tgatcttccg tcacaggtat
      421 ttattcggcg caaagtgcgt cgggtgatgc tgccaactta ctgatttagt gtatgatggt
      481 gtttttgagg tgctccagtg gcttctgttt ctatcagctg tccctcctgt tcagctactg
      541 acggggtggt gcgtaacggc aaaagcaccg ccggacatca gcgctagcgg agtgtatact
      601 ggcttactat gttggcactg atgagggtgt cagtgaagtg cttcatgtgg caggagaaaa
      661 aaggctgcac cggtgcgtca gcagaatatg tgatacagga tatattccgc ttcctcgctc
      721 actgactcgc tacgctcggt cgttcgactg cggcgagcgg aaatggctta cgaacggggc
      781 ggagatttcc tggaagatgc caggaagata cttaacaggg aagtgagagg gccgcggcaa
      841 agccgttttt ccataggctc cgcccccctg acaagcatca cgaaatctga cgctcaaatc
      901 agtggtggcg aaacccgaca ggactataaa gataccaggc gtttccccct ggcggctccc
      961 tcgtgcgctc tcctgttcct gcctttcggt ttaccggtgt cattccgctg ttatggccgc
     1021 gtttgtctca ttccacgcct gacactcagt tccgggtagg cagttcgctc caagctggac
     1081 tgtatgcacg aaccccccgt tcagtccgac cgctgcgcct tatccggtaa ctatcgtctt
     1141 gagtccaacc cggaaagaca tgcaaaagca ccactggcag cagccactgg taattgattt
     1201 agaggagtta gtcttgaagt catgcgccgg ttaaggctaa actgaaagga caagttttgg
     1261 tgactgcgct cctccaagcc agttacctcg gttcaaagag ttggtagctc agagaacctt
     1321 cgaaaaaccg ccctgcaagg cggttttttc gttttcagag caagagatta cgcgcagacc
     1381 aaaacgatct caagaagatc atcttattaa tcagataaaa tatttctaga tttcagtgca
     1441 atttatctct tcaaatgtag cacctgaagt cagccccata cgatataagt tgtaattctc
     1501 atgtttgaca gcttatcatc gataagcttt aatgcggtag tttatcacag ttaaattgct
     1561 aacgcagtca ggcaccgtgt atgaaatcta acaatgcgct catcgtcatc ctcggcaccg
     1621 tcaccctgga tgctgtaggc ataggcttgg ttatgccggt actgccgggc ctcttgcggg
     1681 atatcgtcca ttccgacagc atcgccagtc actatggcgt gctgctagcg ctatatgcgt
     1741 tgatgcaatt tctatgcgca cccgttctcg gagcactgtc cgaccgcttt ggccgccgcc
     1801 cagtcctgct cgcttcgcta cttggagcca ctatcgacta cgcgatcatg gcgaccacac
     1861 ccgtcctgtg gatcctctac gccggacgca tcgtggccgg catcaccggc gccacaggtg
     1921 cggttgctgg cgcctatatc gccgacatca ccgatgggga agatcgggct cgccacttcg
     1981 ggctcatgag cgcttgtttc ggcgtgggta tggtggcagg ccccgtggcc gggggactgt
     2041 tgggcgccat ctccttgcat gcaccattcc ttgcggcggc ggtgctcaac ggcctcaacc
     2101 tactactggg ctgcttccta atgcaggagt cgcataaggg agagcgtcga ccgatgccct
     2161 tgagagcctt caacccagtc agctccttcc ggtgggcgcg gggcatgact atcgtcgccg
     2221 cacttatgac tgtcttcttt atcatgcaac tcgtaggaca ggtgccggca gcgctctggg
     2281 tcattttcgg cgaggaccgc tttcgctgga gcgcgacgat gatcggcctg tcgcttgcgg
     2341 tattcggaat cttgcacgcc ctcgctcaag ccttcgtcac tggtcccgcc accaaacgtt
     2401 tcggcgagaa gcaggccatt atcgccggca tggcggccga cgcgctgggc tacgtcttgc
     2461 tggcgttcgc gacgcgaggc tggatggcct tccccattat gattcttctc gcttccggcg
     2521 gcatcgggat gcccgcgttg caggccatgc tgtccaggca ggtagatgac gaccatcagg
     2581 gacagcttca aggatcgctc gcggctctta ccagcctaac ttcgatcatt ggaccgctga
     2641 tcgtcacggc gatttatgcc gcctcggcga gcacatggaa cgggttggca tggattgtag
     2701 gcgccgccct ataccttgtc tgcctccccg cgttgcgtcg cggtgcatgg agccgggcca
     2761 cctcgacctg aatggaagcc ggcggcacct cgctaacgga ttcaccactc caagaattgg
     2821 agccaatcaa ttcttgcgga gaactgtgaa tgcgcaaacc aacccttggc agaacatatc
     2881 catcgcgtcc gccatctcca gcagccgcac gcggcgcatc tcgggcagcg ttgggtcctg
     2941 gccacgggtg cgcatgatcg tgctcctgtc gttgaggacc cggctaggct ggcggggttg
     3001 ccttactggt tagcagaatg aatcaccgat acgcgagcga acgtgaagcg actgctgctg
     3061 caaaacgtct gcgacctgag caacaacatg aatggtcttc ggtttccgtg tttcgtaaag
     3121 tctggaaacg cggaagtccc ctacgtgctg ctgaagttgc ccgcaacaga gagtggaacc
     3181 aaccggtgat accacgatac tatgactgag agtcaacgcc atgagcggcc tcatttctta
     3241 ttctgagtta caacagtccg caccgctgtc cggtagctcc ttccggtggg cgcggggcat
     3301 gactatcgtc gccgcactta tgactgtctt ctttatcatg caactcgtag gacaggtgcc
     3361 ggcagcgccc aacagtcccc cggccacggg gcctgccacc atacccacgc cgaaacaagc
     3421 gccctgcacc attatgttcc ggatctgcat cgcaggatgc tgctggctac cctgtggaac
     3481 acctacatct gtattaacga agcgctaacc gtttttatca ggctctggga ggcagaataa
     3541 atgatcatat cgtcaattat tacctccacg gggagagcct gagcaaactg gcctcaggca
     3601 tttgagaagc acacggtcac actgcttccg gtagtcaata aaccggtaaa ccagcaatag
     3661 acataagcgg ctatttaacg accctgccct gaaccgacga ccgggtcgaa tttgctttcg
     3721 aatttctgcc attcatccgc ttattatcac ttattcaggc gtagcaccag gcgtttaagg
     3781 gcaccaataa ctgccttaaa aaaattacgc cccgccctgc cactcatcgc agtactgttg
     3841 taattcatta agcattctgc cgacatggaa gccatcacag acggcatgat gaacctgaat
     3901 cgccagcggc atcagcacct tgtcgccttg cgtataatat ttgcccatgg tgaaaacggg
     3961 ggcgaagaag ttgtccatat tggccacgtt taaatcaaaa ctggtgaaac tcacccaggg
     4021 attggctgag acgaaaaaca tattctcaat aaacccttta gggaaatagg ccaggttttc
     4081 accgtaacac gccacatctt gcgaatatat gtgtagaaac tgccggaaat cgtcgtggta
     4141 ttcactccag agcgatgaaa acgtttcagt ttgctcatgg aaaacggtgt aacaagggtg
     4201 aacactatcc catatcacca gctcaccgtc tttcattgcc atacgaatgg cgaagaacgg
     4261 cagtgaagca gacatagacg agagccttta ctcccggcag ctgtaagtag ggcaggagtt
     4321 tgcctaaggt gggaaggggc actgaaagaa ctggatgggg tgggctggac cgtgacctgg
     4381 agtcccctct aatttgacag gtacgttttg ggccatgagg caatgaaaat gctccagaca
     4441 tccagcgtcc ttgtctcagg cttgcggggc ttgggtgtag aaattgctaa gaacatcatc
     4501 cttggtgggg tcaaggctgt caccctacat gaccaaggaa ctacccagtg ggctgatctc
     4561 tcctcccagg tatctcttcc caacatcctc accccccaac cccccatccc ccaccgcccg
     4621 ctgagatacc tgtttctctg tgccacagcc ttatcctcct gcccacctgt ctcttacagt
     4681 tttaccttcg ggaggaggac attggtaaaa atcgagcgga ggtatcccag ccccgacttg
     4741 ctgaactcaa cagctatgta cctgtcactg cctacactgg gcctcttgtc gaggacttcc
     4801 ttagtagctt ccaggtactt ggtgattgct cagcttcctg cttgattttc acagaaagaa
     4861 ctcatgtgtt gtatttttga tactattcac tatttaatgt gttgtctttg gcatcaagca
     4921 ttatgcgtga gagcagagaa gatgcagaca ggatgagacc ttgggcctat gcagacagga
     4981 tgagaccttg ggcctgcctt tggggaaaag atggagacag tgtcctgcta tgagtgtcta
     5041 gctcttctag tataacttta ggcaggtcac ttagatcctg gccttataac tctttccatt
     5101 ttcagaatag gaatggcagc agtaccgact tttcatgggg ttcctatgag gattaagcat
     5161 ggagaatagc agcttggaca caggaaagat ggcacaggca cttactagtt aaaaagccta
     5221 ggctgtgaga gctgaaagtc tgcctcgggg gactttcaag gtaccaaggt ccccaagggc
     5281 caaggtactg tagcaacaat cagacagagt agtaggagct catcctggtg gaaggcgcat
     5341 aacgatacca cgatatcaac aagtttgtac aaaaaagcag gctggcgccg gaaccgaagt
     5401 tcctattccg aagttcctat tctctagaaa gtataggaac ttcgaaccct ttcccacacc
     5461 accctccaca cttgccccaa acactgccaa ctatgtagga ggaaggggtt gggactaaca
     5521 gaagaacccg ttgtggggaa gctgttggga gggtcacttt atgttcttgc ccaaggtcag
     5581 ttgggtggcc tgcttctgat gaggtggtcc caaggtctgg ggtagaaggt gagagggaca
     5641 ggccaccaag gtcagccccc cccccctatc ccataggagc caggtccctc tcctggacag
     5701 gaagactgaa ggggagatgc cagagactca gtgaagcctg gggtacccta ttggagtcct
     5761 tcaaggaaac aaacttggcc tcaccaggcc tcagccttgg ctcctcctgg gaactctact
     5821 gcccttggga tccccttgta gttgtgggtt acataggaag ggggacggga ttccccttga
     5881 ctggctagcc tactcttttc ttcagtcttc tccatctcct ctcacctgtc tctcgaccct
     5941 ttccctagga tagacttgga aaaagataag gggagaaaac aaatgcaaac gaggccagaa
     6001 agattttggc tgggcattcc ttccgctagc ttttattggg atcccctagt ttgtgatagg
     6061 ccttttagct acatctgcca atccatctca ttttcacaca cacacacacc actttccttc
     6121 tggtcagtgg gcacatgtcc agcctcaagt ttatatcacc acccccaatg cccaacactt
     6181 gtatggcctt gggcgggtca tccccccccc cacccccagt atctgcaacc tcaagctagc
     6241 ttgggtgcgt tggttgtgga taagtagcta gactccagca accagtaacc tctgcccttt
     6301 ctcctccatg acaaccaggt cccaggtccc gaaaaccaaa gaagaagaac cctaacaaag
     6361 aggacaagcg gcctcgcaca gccttcactg ctgagcagct ccagaggctc aaggctgagt
     6421 ttcagaccaa caggtacctg acagagcagc ggcgccagag tctggcacag gagctcggta
     6481 cccggaagat ctggactcta gagaattccg cccctctccc tccccccccc ctaacgttac
     6541 tggccgaagc cgcttggaat aaggccggtg tgcgtttgtc tatatgttat tttccaccat
     6601 attgccgtct tttggcaatg tgagggcccg gaaacctggc cctgtcttct tgacgagcat
     6661 tcctaggggt ctttcccctc tcgccaaagg aatgcaaggt ctgttgaatg tcgtgaagga
     6721 agcagttcct ctggaagctt cttgaagaca aacaacgtct gtagcgaccc tttgcaggca
     6781 gcggaacccc ccacctggcg acaggtgcct ctgcggccaa aagccacgtg tataagatac
     6841 acctgcaaag gcggcacaac cccagtgcca cgttgtgagt tggatagttg tggaaagagt
     6901 caaatggctc tcctcaagcg tattcaacaa ggggctgaag gatgcccaga aggtacccca
     6961 ttgtatggga tctgatctgg ggcctcggtg cacatgcttt acatgtgttt agtcgaggtt
     7021 aaaaaacgtc taggcccccc gaaccacggg gacgtggttt tcctttgaaa aacacgatga
     7081 taagcttgcc acaaccatgg aagatcccgt cgttttacaa cgtcgtgact gggaaaaccc
     7141 tggcgttacc caacttaatc gccttgcagc acatccccct ttcgccagct ggcgtaatag
     7201 cgaagaggcc cgcaccgatc gcccttccca acagttgcgc agcctgaatg gcgaatggcg
     7261 ctttgcctgg tttccggcac cagaagcggt gccggaaagc tggctggagt gcgatcttcc
     7321 tgaggccgat actgtcgtcg tcccctcaaa ctggcagatg cacggttacg atgcgcccat
     7381 ctacaccaac gtgacctatc ccattacggt caatccgccg tttgttccca cggagaatcc
     7441 gacgggttgt tactcgctca catttaatgt tgatgaaagc tggctacagg aaggccagac
     7501 gcgaattatt tttgatggcg ttaactcggc gtttcatctg tggtgcaacg ggcgctgggt
     7561 cggttacggc caggacagtc gtttgccgtc tgaatttgac ctgagcgcat ttttacgcgc
     7621 cggagaaaac cgcctcgcgg tgatggtgct gcgctggagt gacggcagtt atctggaaga
     7681 tcaggatatg tggcggatga gcggcatttt ccgtgacgtc tcgttgctgc ataaaccgac
     7741 tacacaaatc agcgatttcc atgttgccac tcgctttaat gatgatttca gccgcgctgt
     7801 actggaggct gaagttcaga tgtgcggcga gttgcgtgac tacctacggg taacagtttc
     7861 tttatggcag ggtgaaacgc aggtcgccag cggcaccgcg cctttcggcg gtgaaattat
     7921 cgatgagcgt ggtggttatg ccgatcgcgt cacactacgt ctgaacgtcg aaaacccgaa
     7981 actgtggagc gccgaaatcc cgaatctcta tcgtgcggtg gttgaactgc acaccgccga
     8041 cggcacgctg attgaagcag aagcctgcga tgtcggtttc cgcgaggtgc ggattgaaaa
     8101 tggtctgctg ctgctgaacg gcaagccgtt gctgattcga ggcgttaacc gtcacgagca
     8161 tcatcctctg catggtcagg tcatggatga gcagacgatg gtgcaggata tcctgctgat
     8221 gaagcagaac aactttaacg ccgtgcgctg ttcgcattat ccgaaccatc cgctgtggta
     8281 cacgctgtgc gaccgctacg gcctgtatgt ggtggatgaa gccaatattg aaacccacgg
     8341 catggtgcca atgaatcgtc tgaccgatga tccgcgctgg ctaccggcga tgagcgaacg
     8401 cgtaacgcga atggtgcagc gcgatcgtaa tcacccgagt gtgatcatct ggtcgctggg
     8461 gaatgaatca ggccacggcg ctaatcacga cgcgctgtat cgctggatca aatctgtcga
     8521 tccttcccgc ccggtgcagt atgaaggcgg cggagccgac accacggcca ccgatattat
     8581 ttgcccgatg tacgcgcgcg tggatgaaga ccagcccttc ccggctgtgc cgaaatggtc
     8641 catcaaaaaa tggctttcgc tacctggaga gacgcgcccg ctgatccttt gcgaatacgc
     8701 ccacgcgatg ggtaacagtc ttggcggttt cgctaaatac tggcaggcgt ttcgtcagta
     8761 tccccgttta cagggcggct tcgtctggga ctgggtggat cagtcgctga ttaaatatga
     8821 tgaaaacggc aacccgtggt cggcttacgg cggtgatttt ggcgatacgc cgaacgatcg
     8881 ccagttctgt atgaacggtc tggtctttgc cgaccgcacg ccgcatccag cgctgacgga
     8941 agcaaaacac cagcagcagt ttttccagtt ccgtttatcc gggcaaacca tcgaagtgac
     9001 cagcgaatac ctgttccgtc atagcgataa cgagctcctg cactggatgg tggcgctgga
     9061 tggtaagccg ctggcaagcg gtgaagtgcc tctggatgtc gctccacaag gtaaacagtt
     9121 gattgaactg cctgaactac cgcagccgga gagcgccggg caactctggc tcacagtacg
     9181 cgtagtgcaa ccgaacgcga ccgcatggtc agaagccggg cacatcagcg cctggcagca
     9241 gtggcgtctg gcggaaaacc tcagtgtgac gctccccgcc gcgtcccacg ccatcccgca
     9301 tctgaccacc agcgaaatgg atttttgcat cgagctgggt aataagcgtt ggcaatttaa
     9361 ccgccagtca ggctttcttt cacagatgtg gattggcgat aaaaaacaac tgctgacgcc
     9421 gctgcgcgat cagttcaccc gtgcaccgct ggataacgac attggcgtaa gtgaagcgac
     9481 ccgcattgac cctaacgcct gggtcgaacg ctggaaggcg gcgggccatt accaggccga
     9541 agcagcgttg ttgcagtgca cggcagatac acttgctgat gcggtgctga ttacgaccgc
     9601 tcacgcgtgg cagcatcagg ggaaaacctt atttatcagc cggaaaacct accggattga
     9661 tggtagtggt caaatggcga ttaccgttga tgttgaagtg gcgagcgata caccgcatcc
     9721 ggcgcggatt ggcctgaact gccagctggc gcaggtagca gagcgggtaa actggctcgg
     9781 attagggccg caagaaaact atcccgaccg ccttactgcc gcctgttttg accgctggga
     9841 tctgccattg tcagacatgt ataccccgta cgtcttcccg agcgaaaacg gtctgcgctg
     9901 cgggacgcgc gaattgaatt atggcccaca ccagtggcgc ggcgacttcc agttcaacat
     9961 cagccgctac agtcaacagc aactgatgga aaccagccat cgccatctgc tgcacgcgga
    10021 agaaggcaca tggctgaata tcgacggttt ccatatgggg attggtggcg acgactcctg
    10081 gagcccgtca gtatcggcgg aattccagct gagcgccggt cgctaccatt accagttggt
    10141 ctggtgtcaa aaataataat aaccgggcag gggggatcta agctctagat aagtaatgat
    10201 cataatcagc catatcacat ctgtagaggt tttacttgct ttaaaaaacc tcccacacct
    10261 ccccctgaac ctgaaacata aaatgaatgc aattgttgtt gttaacttgt ttattgcagc
    10321 ttataatggt tacaaataaa gcaatagcat cacaaatttc acaaataaag catttttttc
    10381 actgcattct agttgtggtt tgtccaaact catcaatgta tcttatcatg tctggatccg
    10441 gaataacttc gtatagcata cattatacga agttatgttt aaacggcgcg ccccggaatt
    10501 cgccttctgc aggagcgtac agaacccagg gccctggcac ccgtgcagac cctggcccac
    10561 cccacctggg cgctcagtgc ccaagagatg tccacaccta ggatgtcccg cggtgggtgg
    10621 ggggcccgag agacgggcag gccgggggca ggcctggcca tgcggggccg aaccgggcac
    10681 tgcccagcgt gggcgcgggg gccacggcgc gcgcccccag cccccgggcc cagcacccca
    10741 aggcggccaa cgccaaaact ctccctcctc ctcttcctca atctcgctct cgctcttttt
    10801 ttttttcgca aaaggagggg agagggggta aaaaaatgct gcactgtgcg gcgaagccgg
    10861 tgagtgagcg gcgcggggcc aatcagcgtg cgccgttccg aaagttgcct tttatggctc
    10921 gagcggccgc ggcggcgccc tataaaaccc agcggcgcga cgcgccacca ccgccgagac
    10981 cgcgtccgcc ccgcgagcac agagcctcgc ctttgccgat cctctagagt cgagatccgc
    11041 cgccaccatg attgaacaag atggattgca cgcaggttct ccggccgctt gggtggagag
    11101 gctattcggc tatgactggg cacaacagac aatcggctgc tctgatgccg ccgtgttccg
    11161 gctgtcagcg caggggcgcc cggttctttt tgtcaagacc gacctgtccg gtgccctgaa
    11221 tgaactgcag gacgaggcag cgcggctatc gtggctggcc acgacgggcg ttccttgcgc
    11281 agctgtgctc gacgttgtca ctgaagcggg aagggactgg ctgctattgg gcgaagtgcc
    11341 ggggcaggat ctcctgtcat ctcaccttgc tcctgccgag aaagtatcca tcatggctga
    11401 tgcaatgcgg cggctgcata cgcttgatcc ggctacctgc ccattcgacc accaagcgaa
    11461 acatcgcatc gagcgagcac gtactcggat ggaagccggt cttgtcgatc aggatgatct
    11521 ggacgaagag catcaggggc tcgcgccagc cgaactgttc gccaggctca aggcgcgcat
    11581 gcccgacggc gaggatctcg tcgtgaccca tggcgatgcc tgcttgccga atatcatggt
    11641 ggaaaatggc cgcttttctg gattcatcga ctgtggccgg ctgggtgtgg cggaccgcta
    11701 tcaggacata gcgttggcta cccgtgatat tgctgaagag cttggcggcg aatgggctga
    11761 ccgcttcctc gtgctttacg gtatcgccgc tcccgattcg cagcgcatcg ccttctatcg
    11821 ccttcttgac gagttcttct gagcgggact ctggggttcg aaatgaccga ccaagcgacg
    11881 cccaacctgc catcacgaga tttcgattcc accgccgcct tctatgaaag gttgggcttc
    11941 ggaatcgttt tccgggacgc cggctggatg atcctccagc gcggggatct catgctggag
    12001 ttcttcgccc accccccgga tctaagctct agataagtaa tgatcataat cagccatatc
    12061 acatctgtag aggttttact tgctttaaaa aacctcccac acctccccct gaacctgaaa
    12121 cataaaatga atgcaattgt tgttgttaac ttgtttattg cagcttataa tggttacaaa
    12181 taaagcaata gcatcacaaa tttcacaaat aaagcatttt tttcactgca ttctagttgt
    12241 ggtttgtcca aactcatcaa tgtatcttat catgtctgga tccgggggta ccgcgtcgag
    12301 aagttcctat tccgaagttc ctattctcta gaaagtatag gaacttcgtc gagataactt
    12361 cgtatagcat acattatacg aagttatgtc gagatatcta gacccagctt tcttgtacaa
    12421 agtggttgat atctctatag tcgcagtagg cggaaaattg tggtggagtg ggcaccattt
    12481 tgagaactac taacagtagt agtgtaagag tgagctcaga ctttggcttg aaaccatttc
    12541 actctgcctg tctcgcacag ggcatggcac agttgtaggc aattagcaaa caggtgagtc
    12601 agctgttctg cagtttgtgc ccattctacc ttccccaaca tactctaagc ttttggtgtg
    12661 tttccctctc actgaatctg atctccagaa ggtctttaag agaggcctgg aggaccagag
    12721 gggtaactgc tatcaggact gcctgtgcct cttcccacca gtctctgcta ttagtctttt
    12781 atcttccctt cctcctagtt ccggcctctt gacctggggt ctgtttctcc acaggtggtg
    12841 gtcctcacca acagccccct ggaagcccag ctgcgagtgg gggagttctg tcatagccgt
    12901 ggtatcaagc tagtggtggc agatacaaga ggcctgtttg ggtgagtgcc actcctgcat
    12961 gccttttccc acaacctttc ctaggccaag atcctcatcc ctcttctaca acccacgttt
    13021 catattgtgt gtgctcacct ctcctcgtgt gacattagtg ctgctgtgtc ctctctgtga
    13081 tgtgccaagt ttgctcagca cacacacctt gaaagatgcc ttgggccttg tgtgggcctc
    13141 aggcatcagt cttcttgcca ctctctctct acaggcaact tttctgtgat tttggagagg
    13201 aaatggtcct cacagattcc aatggggagc agccactcag tgctatggtt tcaatggtca
    13261 ccaaggtaag gaaatcagcc ccagggctct tcgcagacag ataggtaatg ccagccctct
    13321 ctgtactctt gtacttagac ttgcttctga ggttcactcc tttttaacca ggacaacccc
    13381 ggtgtggtta cctgccttga tgaggcccga catggctttg agactggtga cttcgtctca
    13441 ttctcagaag tacagggcat gatccaactc aatggatgtc agcccatgga gatcaaagtg
    13501 ctgggtgagc tggggccatg gaagtatcat aggggaactg gttaggagat ttgaaagaga
    13561 agagtccctg ggttcagagt gatgggagct atatcctgag tgcctgaagt cgatcaaaga
    13621 atctagtaag acccaccaga gccagtgaac atggggaaga gagatggcgc aacgcaatta
    13681 atgataactt cgtatagcat acattatacg aagttatggt ctgagctcgc catcagttca
    13741 ttgtattttg aatggggcat catgtctcaa ctgatttggg gaaaagcagc ctatcagtat
    13801 aggcctggga ccagggacat gagagtctca tgatatctga actagctctg aagcaggggg
    13861 gagatagttt ctgatcccca gtgagaactg tagttgaaag ggtatctggt gtctacattg
    13921 agtcaggcat atggtttttt tttcctttgt ctcttgagtt ttgtaaactt taaggagggc
    13981 atataagact gacagcctcc ctatctacta ctctaggtcc ttataccttt agtatctgtg
    14041 acacttccaa cttctctgac tacatccgtg gaggcatcgt cagtcaggtc aaagtaccga
    14101 aaaagattag ttttgtgagt attgggggca gtagttcgtg gtgggtggtt ctagaacagt
    14161 gcttctcagc cttcctaatg ctgtgagcct ttatttaata cagttccttg tattgtggta
    14221 accccaacca taaaattggt ttcgttgcta ctgttatgaa atgtagtcta agtattttgc
    14281 cagaggggtg tgacctatac agttccaaat tctctgttca tttcttccct tttgtgctgc
    14341 tttcctgcag aaatccttgc cagcatcact ggtagagcct gactttgtga tgactgactt
    14401 tgccaagtat tctcgccctg cccaactgca cattggcttc caagctctgc accaattctg
    14461 tgctctgcac aaccaaccac ctcgaccacg aaatgaggta tgtagttgag ccagcagtca
    14521 gtaaggatag aaatacttgg tgctaaaggg ccacccatac ctgtgcttgt caaccgtcca
    14581 tcctttgaca gtagcctgat taatccttgc ttgtttcctt tgccctacca ggaagatgca
    14641 acagagctgg tgggcctggc tcaggctgta aacgctcggt ccccaccttc agtaaaacag
    14701 aacagcttgg atgaagacct tattcggaa
//
