# Supplementary material for: CRISPR-Cas9 enables conditional mutagenesis of challenging loci
Source: Sci Rep. 2016 Sep 1;6:32326. doi: 10.1038/srep32326 (PMC5007477; doi:10.1038/srep32326)
Supplement: Supplementary File 3 [file srep32326-s3.zip › gb/HEP01023_A02_vector.gb]

LOCUS       1014557#L1L2_Bact_P#pAYAC184        14796 bp    dna     circular UNK 
ACCESSION   unknown
SOURCE      Mus musculus
  ORGANISM  Mus musculus
            Eukaryota; Metazoa; Chordata; Craniata; Vertebrata; Euteleostomi;
            Mammalia; Eutheria; Euarchontoglires; Glires; Rodentia;
            Sciurognathi; Muroidea; Muridae; Murinae; Mus.
COMMENT     cassette: L1L2_Bact_P
COMMENT     design_id: 1014557
COMMENT     backbone: pAYAC184
COMMENT     transcript_id: ENSMUST00000090940
FEATURES             Location/Qualifiers
     source          1..4245
                     /mol_type="other DNA"
                     /dnas_title="pacyc184CleanwithGprimers"
                     /organism="Cloning vector pACYC184"
     gene            complement(1..4245)
                     /gene="cat"
     CDS             complement(1..4245)
                     /codon_start=1
                     /gene="cat"
                     /translation="MEKKITGYTTVDISQWHRKEHFEAFQSVAQCTYNQTVQLDITAF
                     LKTVKKNKHKFYPAFIHILARLMNAHPEFRMAMKDGELVIWDSVHPCYTVFHEQTETF
                     SSLWSEYHDDFRQFLHIYSQDVACYGENLAYFPKGFIENMFFVSANPWVSFTSFDLNV
                     ANMDNFFAPVFTMGKYYTQGDKVLMPLAIQVHHAVCDGFHVGRMLNELQQYCDEWQGG
                     A"
                     /product="chloramphenicol acetyltransferase"
                     /note="camR (confers resistance to chloramphenicol)"
                     /label="camR (confers resistance to chloramphenicol)"
     -10_signal      complement(286..291)
                     /note="cat promoter (counter-clockwise); CATATT"
                     /label="cat promoter (counter-clockwise); CATATT"
     -35_signal      complement(309..314)
                     /note="cat promoter (counter-clockwise); ACGTAA"
                     /label="cat promoter (counter-clockwise); ACGTAA"
     rep_origin      complement(848..1393)
                     /note="p15A origin of replication (clockwise) (RNAII -35
                     to RNA/DNA switch point)"
                     /label="p15A origin of replication (clockwise) (RNAII -35
     -35_signal      1505..1510
                     /note="tet promoter (clockwise); TTGACA"
                     /label="tet promoter (clockwise); TTGACA"
     -10_signal      1528..1533
                     /note="tet promoter (clockwise); TTTAAT; transcript start
                     1540"
                     /label="tet promoter (clockwise); TTTAAT; transcript start
     gene            1581..2771
                     /gene="tet"
     CDS             1581..2771
                     /codon_start=1
                     /gene="tet"
                     /translation="MKSNNALIVILGTVTLDAVGIGLVMPVLPGLLRDIVHSDSIASH
                     YGVLLALYALMQFLCAPVLGALSDRFGRRPVLLASLLGATIDYAIMATTPVLWILYAG
                     RIVAGITGATGAVAGAYIADITDGEDRARHFGLMSACFGVGMVAGPVAGGLLGAISLH
                     APFLAAAVLNGLNLLLGCFLMQESHKGERRPMPLRAFNPVSSFRWARGMTIVAALMTV
                     FFIMQLVGQVPAALWVIFGEDRFRWSATMIGLSLAVFGILHALAQAFVTGPATKRFGE
                     KQAIIAGMAADALGYVLLAFATRGWMAFPIMILLASGGIGMPALQAMLSRQVDDDHQG
                     QLQGSLAALTSLTSIIGPLIVTAIYAASASTWNGLAWIVGAALYLVCLPALRRGAWSR
                     ATST"
                     /product="tetracycline efflux protein, class C"
                     /note="tetR (confers resistance to tetracycline)"
                     /label="tetR (confers resistance to tetracycline)"
     misc_feature    complement(1473..1493)
                     /note="5' Gap primer"
                     /label="5' Gap primer"
     misc_feature    3805..3825
                     /note="3' Gap primer"
                     /label="3' Gap primer"
     misc_feature    1494..3804
                     /note="Not in Gap Backbone PCR"
                     /label="Not in Gap Backbone PCR"
     misc_feature    4246..5471
                     /note="5 arm"
                     /label="5 arm"
     misc_feature    5499..5523
                     /note="B1 Gateway"
                     /label="B1 Gateway"
     misc_feature    5536..5583
                     /note="Frt"
                     /label="Frt"
     intron          5584..6458
                     /note="mouse En2 intron"
                     /label="mouse En2 intron"
     misc_feature    6456..6458
                     /note="Splice Acceptor"
                     /label="Splice Acceptor"
     exon            6459..6631
                     /note="mouse En2 exon"
                     /label="mouse En2 exon"
     misc_feature    6643..7236
                     /note="ECMV IRES"
                     /label="ECMV IRES"
     gene            7237..10297
                     /gene="lacZ"
                     /note="lacZ"
                     /label="lacZ"
     misc_feature    10336..10579
                     /note="SV40 polyadenylation site"
                     /label="SV40 polyadenylation site"
     misc_feature    10583..10616
                     /note="loxP"
                     /label="loxP"
     promoter        10643..11162
                     /note="human beta actin promoter"
                     /label="human beta actin promoter"
     gene            11188..11982
                     /gene="NeoR"
                     /note="NeoR"
                     /label="NeoR"
     misc_feature    12182..12423
                     /note="SV40 polyadenylation site"
                     /label="SV40 polyadenylation site"
     misc_feature    12440..12487
                     /note="Frt"
                     /label="Frt"
     misc_feature    12494..12527
                     /note="loxP"
                     /label="loxP"
     misc_feature    6473..6550
                     /note="FCHK std_gpr"
                     /label="FCHK std_gpr"
     misc_feature    12543..12563
                     /note="B2 Gateway"
                     /label="B2 Gateway"
     misc_feature    5472..12593
                     /note="Synthetic Cassette"
                     /label="Synthetic Cassette"
     exon            12877..13682
                     /db_xref="ENSEMBL:ENSMUSE00000567042"
                     /type="targeted"
                     /rank="3"
                     /note="target exon 1 ENSMUSE00000567042 5' fragment"
     misc_feature    12594..13682
                     /note="Critical Region"
                     /label="Critical Region"
     misc_feature    13706..13739
                     /note="Downstream LoxP"
                     /label="Downstream LoxP"
     misc_feature    13683..13762
                     /note="synthetic loxP region"
                     /label="synthetic loxP region"
     exon            13763..14796
                     /db_xref="ENSEMBL:ENSMUSE00000567042"
                     /rank="3"
                     /note="ENSMUSE00000567042 central fragment"
                     /label="ENSMUSE00000567042 central fragment"
     misc_feature    13763..14796
                     /note="3 arm"
                     /label="3 arm"
ORIGIN      
        1 gaattccgga tgagcattca tcaggcgggc aagaatgtga ataaaggccg gataaaactt
       61 gtgcttattt ttctttacgg tctttaaaaa ggccgtaata tccagctgaa cggtctggtt
      121 ataggtacat tgagcaactg actgaaatgc ctcaaaatgt tctttacgat gccattggga
      181 tatatcaacg gtggtatatc cagtgatttt tttctccatt ttagcttcct tagctcctga
      241 aaatctcgat aactcaaaaa atacgcccgg tagtgatctt atttcattat ggtgaaagtt
      301 ggaacctctt acgtgccgat caacgtctca ttttcgccaa aagttggccc agggcttccc
      361 ggtatcaaca gggacaccag gatttattta ttctgcgaag tgatcttccg tcacaggtat
      421 ttattcggcg caaagtgcgt cgggtgatgc tgccaactta ctgatttagt gtatgatggt
      481 gtttttgagg tgctccagtg gcttctgttt ctatcagctg tccctcctgt tcagctactg
      541 acggggtggt gcgtaacggc aaaagcaccg ccggacatca gcgctagcgg agtgtatact
      601 ggcttactat gttggcactg atgagggtgt cagtgaagtg cttcatgtgg caggagaaaa
      661 aaggctgcac cggtgcgtca gcagaatatg tgatacagga tatattccgc ttcctcgctc
      721 actgactcgc tacgctcggt cgttcgactg cggcgagcgg aaatggctta cgaacggggc
      781 ggagatttcc tggaagatgc caggaagata cttaacaggg aagtgagagg gccgcggcaa
      841 agccgttttt ccataggctc cgcccccctg acaagcatca cgaaatctga cgctcaaatc
      901 agtggtggcg aaacccgaca ggactataaa gataccaggc gtttccccct ggcggctccc
      961 tcgtgcgctc tcctgttcct gcctttcggt ttaccggtgt cattccgctg ttatggccgc
     1021 gtttgtctca ttccacgcct gacactcagt tccgggtagg cagttcgctc caagctggac
     1081 tgtatgcacg aaccccccgt tcagtccgac cgctgcgcct tatccggtaa ctatcgtctt
     1141 gagtccaacc cggaaagaca tgcaaaagca ccactggcag cagccactgg taattgattt
     1201 agaggagtta gtcttgaagt catgcgccgg ttaaggctaa actgaaagga caagttttgg
     1261 tgactgcgct cctccaagcc agttacctcg gttcaaagag ttggtagctc agagaacctt
     1321 cgaaaaaccg ccctgcaagg cggttttttc gttttcagag caagagatta cgcgcagacc
     1381 aaaacgatct caagaagatc atcttattaa tcagataaaa tatttctaga tttcagtgca
     1441 atttatctct tcaaatgtag cacctgaagt cagccccata cgatataagt tgtaattctc
     1501 atgtttgaca gcttatcatc gataagcttt aatgcggtag tttatcacag ttaaattgct
     1561 aacgcagtca ggcaccgtgt atgaaatcta acaatgcgct catcgtcatc ctcggcaccg
     1621 tcaccctgga tgctgtaggc ataggcttgg ttatgccggt actgccgggc ctcttgcggg
     1681 atatcgtcca ttccgacagc atcgccagtc actatggcgt gctgctagcg ctatatgcgt
     1741 tgatgcaatt tctatgcgca cccgttctcg gagcactgtc cgaccgcttt ggccgccgcc
     1801 cagtcctgct cgcttcgcta cttggagcca ctatcgacta cgcgatcatg gcgaccacac
     1861 ccgtcctgtg gatcctctac gccggacgca tcgtggccgg catcaccggc gccacaggtg
     1921 cggttgctgg cgcctatatc gccgacatca ccgatgggga agatcgggct cgccacttcg
     1981 ggctcatgag cgcttgtttc ggcgtgggta tggtggcagg ccccgtggcc gggggactgt
     2041 tgggcgccat ctccttgcat gcaccattcc ttgcggcggc ggtgctcaac ggcctcaacc
     2101 tactactggg ctgcttccta atgcaggagt cgcataaggg agagcgtcga ccgatgccct
     2161 tgagagcctt caacccagtc agctccttcc ggtgggcgcg gggcatgact atcgtcgccg
     2221 cacttatgac tgtcttcttt atcatgcaac tcgtaggaca ggtgccggca gcgctctggg
     2281 tcattttcgg cgaggaccgc tttcgctgga gcgcgacgat gatcggcctg tcgcttgcgg
     2341 tattcggaat cttgcacgcc ctcgctcaag ccttcgtcac tggtcccgcc accaaacgtt
     2401 tcggcgagaa gcaggccatt atcgccggca tggcggccga cgcgctgggc tacgtcttgc
     2461 tggcgttcgc gacgcgaggc tggatggcct tccccattat gattcttctc gcttccggcg
     2521 gcatcgggat gcccgcgttg caggccatgc tgtccaggca ggtagatgac gaccatcagg
     2581 gacagcttca aggatcgctc gcggctctta ccagcctaac ttcgatcatt ggaccgctga
     2641 tcgtcacggc gatttatgcc gcctcggcga gcacatggaa cgggttggca tggattgtag
     2701 gcgccgccct ataccttgtc tgcctccccg cgttgcgtcg cggtgcatgg agccgggcca
     2761 cctcgacctg aatggaagcc ggcggcacct cgctaacgga ttcaccactc caagaattgg
     2821 agccaatcaa ttcttgcgga gaactgtgaa tgcgcaaacc aacccttggc agaacatatc
     2881 catcgcgtcc gccatctcca gcagccgcac gcggcgcatc tcgggcagcg ttgggtcctg
     2941 gccacgggtg cgcatgatcg tgctcctgtc gttgaggacc cggctaggct ggcggggttg
     3001 ccttactggt tagcagaatg aatcaccgat acgcgagcga acgtgaagcg actgctgctg
     3061 caaaacgtct gcgacctgag caacaacatg aatggtcttc ggtttccgtg tttcgtaaag
     3121 tctggaaacg cggaagtccc ctacgtgctg ctgaagttgc ccgcaacaga gagtggaacc
     3181 aaccggtgat accacgatac tatgactgag agtcaacgcc atgagcggcc tcatttctta
     3241 ttctgagtta caacagtccg caccgctgtc cggtagctcc ttccggtggg cgcggggcat
     3301 gactatcgtc gccgcactta tgactgtctt ctttatcatg caactcgtag gacaggtgcc
     3361 ggcagcgccc aacagtcccc cggccacggg gcctgccacc atacccacgc cgaaacaagc
     3421 gccctgcacc attatgttcc ggatctgcat cgcaggatgc tgctggctac cctgtggaac
     3481 acctacatct gtattaacga agcgctaacc gtttttatca ggctctggga ggcagaataa
     3541 atgatcatat cgtcaattat tacctccacg gggagagcct gagcaaactg gcctcaggca
     3601 tttgagaagc acacggtcac actgcttccg gtagtcaata aaccggtaaa ccagcaatag
     3661 acataagcgg ctatttaacg accctgccct gaaccgacga ccgggtcgaa tttgctttcg
     3721 aatttctgcc attcatccgc ttattatcac ttattcaggc gtagcaccag gcgtttaagg
     3781 gcaccaataa ctgccttaaa aaaattacgc cccgccctgc cactcatcgc agtactgttg
     3841 taattcatta agcattctgc cgacatggaa gccatcacag acggcatgat gaacctgaat
     3901 cgccagcggc atcagcacct tgtcgccttg cgtataatat ttgcccatgg tgaaaacggg
     3961 ggcgaagaag ttgtccatat tggccacgtt taaatcaaaa ctggtgaaac tcacccaggg
     4021 attggctgag acgaaaaaca tattctcaat aaacccttta gggaaatagg ccaggttttc
     4081 accgtaacac gccacatctt gcgaatatat gtgtagaaac tgccggaaat cgtcgtggta
     4141 ttcactccag agcgatgaaa acgtttcagt ttgctcatgg aaaacggtgt aacaagggtg
     4201 aacactatcc catatcacca gctcaccgtc tttcattgcc atacgggtga caggagaacc
     4261 tagcattata tgagtacaag cccaacataa gctctagagc tggatctcta gaagtcagta
     4321 gaggatctta agccatgttg tgtacgactc ggtggcccgc ttataaattc ctgagttctg
     4381 aatatctagg gacctgtgat cttctgggtt ttttttttta acattttatt tttattttat
     4441 attaaataac atttatttgt ttgttgattt atttagtgtg tgtgcctgtg tgtgagggag
     4501 tgttttgtct gcgtgtatgt tagtgccttc atctctcgcc tggttcctgg aggtaagatg
     4561 agggcattgg attctctaga actagagtta cacagaatca tagactatgc acacataaca
     4621 ggcttacgta gaaaacgtta cctagccata gagaacaggc caggacatgt ggcttcacca
     4681 ttctcttcct atgccacaag agcctataaa caaggtgaac ggccattgcc aacttttttc
     4741 ccctccacag ttctccctgt aagtctgttt cctctgtaaa cttgttttcc ccctttgagt
     4801 ccaagattcc acggaccatg atagagagaa gcaatcatgt gggtgctggg accaaacctg
     4861 gttccactga aacagcaagt ttctggaacc actaagccac ctgtctagcc tgcctttgct
     4921 cctttttgta gctcttaatt ttggtgacat tttatgtgtg tgaatgatta gcatgcatgc
     4981 atgtctgtgc actgtgtgca tgcctgttgt ccacagaagc cagaagaggg taatggatcc
     5041 cttgaaactg gagttagtga tagttgtgag atgccacgtg gggactggga ttggactctg
     5101 tgtctctgga agaatagcta gtaagtttaa ccattgatcc attttcctag ccacactcag
     5161 agacagcgtc tataactctg agtttgacta gccatgagca gacatcattt actttctgga
     5221 atgaagagtt ttagcccaag tcattgtttg catggtcctt gtgggatata tttgttaatg
     5281 tgaagtaaat ccaaacattt tactgagtgt gtacatatac acacatataa aatatataca
     5341 tgcacacacg tgtatgatct ggatacatac atatatacat aaacacacac atataattat
     5401 tgcaagagag aaatttttaa gtgtgcttca gagaacaata atcctcctaa atacgccagt
     5461 ctatgacgaa aaaggcgcat aacgatacca cgatatcaac aagtttgtac aaaaaagcag
     5521 gctggcgccg gaaccgaagt tcctattccg aagttcctat tctctagaaa gtataggaac
     5581 ttcgaaccct ttcccacacc accctccaca cttgccccaa acactgccaa ctatgtagga
     5641 ggaaggggtt gggactaaca gaagaacccg ttgtggggaa gctgttggga gggtcacttt
     5701 atgttcttgc ccaaggtcag ttgggtggcc tgcttctgat gaggtggtcc caaggtctgg
     5761 ggtagaaggt gagagggaca ggccaccaag gtcagccccc cccccctatc ccataggagc
     5821 caggtccctc tcctggacag gaagactgaa ggggagatgc cagagactca gtgaagcctg
     5881 gggtacccta ttggagtcct tcaaggaaac aaacttggcc tcaccaggcc tcagccttgg
     5941 ctcctcctgg gaactctact gcccttggga tccccttgta gttgtgggtt acataggaag
     6001 ggggacggga ttccccttga ctggctagcc tactcttttc ttcagtcttc tccatctcct
     6061 ctcacctgtc tctcgaccct ttccctagga tagacttgga aaaagataag gggagaaaac
     6121 aaatgcaaac gaggccagaa agattttggc tgggcattcc ttccgctagc ttttattggg
     6181 atcccctagt ttgtgatagg ccttttagct acatctgcca atccatctca ttttcacaca
     6241 cacacacacc actttccttc tggtcagtgg gcacatgtcc agcctcaagt ttatatcacc
     6301 acccccaatg cccaacactt gtatggcctt gggcgggtca tccccccccc cacccccagt
     6361 atctgcaacc tcaagctagc ttgggtgcgt tggttgtgga taagtagcta gactccagca
     6421 accagtaacc tctgcccttt ctcctccatg acaaccaggt cccaggtccc gaaaaccaaa
     6481 gaagaagaac cctaacaaag aggacaagcg gcctcgcaca gccttcactg ctgagcagct
     6541 ccagaggctc aaggctgagt ttcagaccaa caggtacctg acagagcagc ggcgccagag
     6601 tctggcacag gagctcggta cccggaagat ctggactcta gagaattccg cccctctccc
     6661 tccccccccc ctaacgttac tggccgaagc cgcttggaat aaggccggtg tgcgtttgtc
     6721 tatatgttat tttccaccat attgccgtct tttggcaatg tgagggcccg gaaacctggc
     6781 cctgtcttct tgacgagcat tcctaggggt ctttcccctc tcgccaaagg aatgcaaggt
     6841 ctgttgaatg tcgtgaagga agcagttcct ctggaagctt cttgaagaca aacaacgtct
     6901 gtagcgaccc tttgcaggca gcggaacccc ccacctggcg acaggtgcct ctgcggccaa
     6961 aagccacgtg tataagatac acctgcaaag gcggcacaac cccagtgcca cgttgtgagt
     7021 tggatagttg tggaaagagt caaatggctc tcctcaagcg tattcaacaa ggggctgaag
     7081 gatgcccaga aggtacccca ttgtatggga tctgatctgg ggcctcggtg cacatgcttt
     7141 acatgtgttt agtcgaggtt aaaaaacgtc taggcccccc gaaccacggg gacgtggttt
     7201 tcctttgaaa aacacgatga taagcttgcc acaaccatgg aagatcccgt cgttttacaa
     7261 cgtcgtgact gggaaaaccc tggcgttacc caacttaatc gccttgcagc acatccccct
     7321 ttcgccagct ggcgtaatag cgaagaggcc cgcaccgatc gcccttccca acagttgcgc
     7381 agcctgaatg gcgaatggcg ctttgcctgg tttccggcac cagaagcggt gccggaaagc
     7441 tggctggagt gcgatcttcc tgaggccgat actgtcgtcg tcccctcaaa ctggcagatg
     7501 cacggttacg atgcgcccat ctacaccaac gtgacctatc ccattacggt caatccgccg
     7561 tttgttccca cggagaatcc gacgggttgt tactcgctca catttaatgt tgatgaaagc
     7621 tggctacagg aaggccagac gcgaattatt tttgatggcg ttaactcggc gtttcatctg
     7681 tggtgcaacg ggcgctgggt cggttacggc caggacagtc gtttgccgtc tgaatttgac
     7741 ctgagcgcat ttttacgcgc cggagaaaac cgcctcgcgg tgatggtgct gcgctggagt
     7801 gacggcagtt atctggaaga tcaggatatg tggcggatga gcggcatttt ccgtgacgtc
     7861 tcgttgctgc ataaaccgac tacacaaatc agcgatttcc atgttgccac tcgctttaat
     7921 gatgatttca gccgcgctgt actggaggct gaagttcaga tgtgcggcga gttgcgtgac
     7981 tacctacggg taacagtttc tttatggcag ggtgaaacgc aggtcgccag cggcaccgcg
     8041 cctttcggcg gtgaaattat cgatgagcgt ggtggttatg ccgatcgcgt cacactacgt
     8101 ctgaacgtcg aaaacccgaa actgtggagc gccgaaatcc cgaatctcta tcgtgcggtg
     8161 gttgaactgc acaccgccga cggcacgctg attgaagcag aagcctgcga tgtcggtttc
     8221 cgcgaggtgc ggattgaaaa tggtctgctg ctgctgaacg gcaagccgtt gctgattcga
     8281 ggcgttaacc gtcacgagca tcatcctctg catggtcagg tcatggatga gcagacgatg
     8341 gtgcaggata tcctgctgat gaagcagaac aactttaacg ccgtgcgctg ttcgcattat
     8401 ccgaaccatc cgctgtggta cacgctgtgc gaccgctacg gcctgtatgt ggtggatgaa
     8461 gccaatattg aaacccacgg catggtgcca atgaatcgtc tgaccgatga tccgcgctgg
     8521 ctaccggcga tgagcgaacg cgtaacgcga atggtgcagc gcgatcgtaa tcacccgagt
     8581 gtgatcatct ggtcgctggg gaatgaatca ggccacggcg ctaatcacga cgcgctgtat
     8641 cgctggatca aatctgtcga tccttcccgc ccggtgcagt atgaaggcgg cggagccgac
     8701 accacggcca ccgatattat ttgcccgatg tacgcgcgcg tggatgaaga ccagcccttc
     8761 ccggctgtgc cgaaatggtc catcaaaaaa tggctttcgc tacctggaga gacgcgcccg
     8821 ctgatccttt gcgaatacgc ccacgcgatg ggtaacagtc ttggcggttt cgctaaatac
     8881 tggcaggcgt ttcgtcagta tccccgttta cagggcggct tcgtctggga ctgggtggat
     8941 cagtcgctga ttaaatatga tgaaaacggc aacccgtggt cggcttacgg cggtgatttt
     9001 ggcgatacgc cgaacgatcg ccagttctgt atgaacggtc tggtctttgc cgaccgcacg
     9061 ccgcatccag cgctgacgga agcaaaacac cagcagcagt ttttccagtt ccgtttatcc
     9121 gggcaaacca tcgaagtgac cagcgaatac ctgttccgtc atagcgataa cgagctcctg
     9181 cactggatgg tggcgctgga tggtaagccg ctggcaagcg gtgaagtgcc tctggatgtc
     9241 gctccacaag gtaaacagtt gattgaactg cctgaactac cgcagccgga gagcgccggg
     9301 caactctggc tcacagtacg cgtagtgcaa ccgaacgcga ccgcatggtc agaagccggg
     9361 cacatcagcg cctggcagca gtggcgtctg gcggaaaacc tcagtgtgac gctccccgcc
     9421 gcgtcccacg ccatcccgca tctgaccacc agcgaaatgg atttttgcat cgagctgggt
     9481 aataagcgtt ggcaatttaa ccgccagtca ggctttcttt cacagatgtg gattggcgat
     9541 aaaaaacaac tgctgacgcc gctgcgcgat cagttcaccc gtgcaccgct ggataacgac
     9601 attggcgtaa gtgaagcgac ccgcattgac cctaacgcct gggtcgaacg ctggaaggcg
     9661 gcgggccatt accaggccga agcagcgttg ttgcagtgca cggcagatac acttgctgat
     9721 gcggtgctga ttacgaccgc tcacgcgtgg cagcatcagg ggaaaacctt atttatcagc
     9781 cggaaaacct accggattga tggtagtggt caaatggcga ttaccgttga tgttgaagtg
     9841 gcgagcgata caccgcatcc ggcgcggatt ggcctgaact gccagctggc gcaggtagca
     9901 gagcgggtaa actggctcgg attagggccg caagaaaact atcccgaccg ccttactgcc
     9961 gcctgttttg accgctggga tctgccattg tcagacatgt ataccccgta cgtcttcccg
    10021 agcgaaaacg gtctgcgctg cgggacgcgc gaattgaatt atggcccaca ccagtggcgc
    10081 ggcgacttcc agttcaacat cagccgctac agtcaacagc aactgatgga aaccagccat
    10141 cgccatctgc tgcacgcgga agaaggcaca tggctgaata tcgacggttt ccatatgggg
    10201 attggtggcg acgactcctg gagcccgtca gtatcggcgg aattccagct gagcgccggt
    10261 cgctaccatt accagttggt ctggtgtcaa aaataataat aaccgggcag gggggatcta
    10321 agctctagat aagtaatgat cataatcagc catatcacat ctgtagaggt tttacttgct
    10381 ttaaaaaacc tcccacacct ccccctgaac ctgaaacata aaatgaatgc aattgttgtt
    10441 gttaacttgt ttattgcagc ttataatggt tacaaataaa gcaatagcat cacaaatttc
    10501 acaaataaag catttttttc actgcattct agttgtggtt tgtccaaact catcaatgta
    10561 tcttatcatg tctggatccg gaataacttc gtatagcata cattatacga agttatgttt
    10621 aaacggcgcg ccccggaatt cgccttctgc aggagcgtac agaacccagg gccctggcac
    10681 ccgtgcagac cctggcccac cccacctggg cgctcagtgc ccaagagatg tccacaccta
    10741 ggatgtcccg cggtgggtgg ggggcccgag agacgggcag gccgggggca ggcctggcca
    10801 tgcggggccg aaccgggcac tgcccagcgt gggcgcgggg gccacggcgc gcgcccccag
    10861 cccccgggcc cagcacccca aggcggccaa cgccaaaact ctccctcctc ctcttcctca
    10921 atctcgctct cgctcttttt ttttttcgca aaaggagggg agagggggta aaaaaatgct
    10981 gcactgtgcg gcgaagccgg tgagtgagcg gcgcggggcc aatcagcgtg cgccgttccg
    11041 aaagttgcct tttatggctc gagcggccgc ggcggcgccc tataaaaccc agcggcgcga
    11101 cgcgccacca ccgccgagac cgcgtccgcc ccgcgagcac agagcctcgc ctttgccgat
    11161 cctctagagt cgagatccgc cgccaccatg attgaacaag atggattgca cgcaggttct
    11221 ccggccgctt gggtggagag gctattcggc tatgactggg cacaacagac aatcggctgc
    11281 tctgatgccg ccgtgttccg gctgtcagcg caggggcgcc cggttctttt tgtcaagacc
    11341 gacctgtccg gtgccctgaa tgaactgcag gacgaggcag cgcggctatc gtggctggcc
    11401 acgacgggcg ttccttgcgc agctgtgctc gacgttgtca ctgaagcggg aagggactgg
    11461 ctgctattgg gcgaagtgcc ggggcaggat ctcctgtcat ctcaccttgc tcctgccgag
    11521 aaagtatcca tcatggctga tgcaatgcgg cggctgcata cgcttgatcc ggctacctgc
    11581 ccattcgacc accaagcgaa acatcgcatc gagcgagcac gtactcggat ggaagccggt
    11641 cttgtcgatc aggatgatct ggacgaagag catcaggggc tcgcgccagc cgaactgttc
    11701 gccaggctca aggcgcgcat gcccgacggc gaggatctcg tcgtgaccca tggcgatgcc
    11761 tgcttgccga atatcatggt ggaaaatggc cgcttttctg gattcatcga ctgtggccgg
    11821 ctgggtgtgg cggaccgcta tcaggacata gcgttggcta cccgtgatat tgctgaagag
    11881 cttggcggcg aatgggctga ccgcttcctc gtgctttacg gtatcgccgc tcccgattcg
    11941 cagcgcatcg ccttctatcg ccttcttgac gagttcttct gagcgggact ctggggttcg
    12001 aaatgaccga ccaagcgacg cccaacctgc catcacgaga tttcgattcc accgccgcct
    12061 tctatgaaag gttgggcttc ggaatcgttt tccgggacgc cggctggatg atcctccagc
    12121 gcggggatct catgctggag ttcttcgccc accccccgga tctaagctct agataagtaa
    12181 tgatcataat cagccatatc acatctgtag aggttttact tgctttaaaa aacctcccac
    12241 acctccccct gaacctgaaa cataaaatga atgcaattgt tgttgttaac ttgtttattg
    12301 cagcttataa tggttacaaa taaagcaata gcatcacaaa tttcacaaat aaagcatttt
    12361 tttcactgca ttctagttgt ggtttgtcca aactcatcaa tgtatcttat catgtctgga
    12421 tccgggggta ccgcgtcgag aagttcctat tccgaagttc ctattctcta gaaagtatag
    12481 gaacttcgtc gagataactt cgtatagcat acattatacg aagttatgtc gagatatcta
    12541 gacccagctt tcttgtacaa agtggttgat atctctatag tcgcagtagg cgggttgtgt
    12601 tggaaacatt tctgtaaaca tataatgctc attagcattt taaagattta aatgatgagg
    12661 tatgcattta actgtataaa atgcagggtt ttgcaaaccc tttttgactg tgaaacctat
    12721 ttgattgtct agaaattagc aggcaaccct gagtcacagt ccagaaggca caagttggac
    12781 tctcattgtc cagaagaatg gcttagcgta ttactgaata gccactagat gctctgaaac
    12841 ccagcatgtc tcacccacta gttcattttg ctgcagggca tccgtggaag aagattcctc
    12901 cgaacagcag taacctggaa gtgagtagac agaaggaaag aactgcccag caacagcttg
    12961 agcagagagg agatgcgagt acaactgaaa tcgaatggct ggggttccag aaatctcgtc
    13021 cagttgacat cttgcattct aagtgtgacg aggaagaaga agaagaagaa gaagtttgga
    13081 atgaagagat aaatgaggaa gatgttgatg agtgtgctga agaggaagat gaagttcgag
    13141 taatagaatt taagagaaaa cacagagaag gttctccatt aaaagaggaa agccttgcaa
    13201 gggaggactc cccactaggc agccctggct cccaacctgg gaccccagat gagcagccag
    13261 tgttcggaaa gaagggagat atcgccagga attcttattc cagatacaac acgatatcct
    13321 atcggaaaat aaggaaaggc aacaccaaac agagaattga tgagtttgag tcaatgatgc
    13381 acttataaac taacggggac cgaggaatgt agggagtgtt aaaggaaagc taacttctaa
    13441 cttccttccg ctgagatgtc ttctgctgcc tcatttgcaa gatgtgcaag cttaatgtct
    13501 tcttcaccat aaagcaacat ggaaataacc atagacaaaa cttatttggg taactagaaa
    13561 ccaatgagct ttagattcat tcctgggttt ttgcttaaaa aaaagtgaac taatatagca
    13621 tcaggtaagc attgtcacag agccaagcct ggtaggattt gtctttaaaa gtagcaatag
    13681 tagagatggc gcaacgcaat taatgataac ttcgtatagc atacattata cgaagttatg
    13741 gtctgagctc gccatcagtt caattaaacc ccacctccat caaacacagt ttttatagat
    13801 tctgactttt ttaaaaattc ttttctaatt attgtaaaaa gtatattata tcttaagtca
    13861 gtttccgtgg catctactga ataaaaattc agcagatctc ctttctaggt gcaactgttc
    13921 agtgaattcc ctcactaaaa gcttaagcaa ttgtcagtca gaattctgtt tgctgagtgc
    13981 tggtgcaggc tttatgcttt ccacgtgaat taaatcaaat gtgaagttga tccagagaga
    14041 gcctaggtga ctggggagcc attgagtagg gaattgtatt ggatgatggt tttcattttt
    14101 gttactgaaa acaaagtctt gtctagcacc gtgagaatca ttaaaaataa aatggcaatt
    14161 ttagcacaat gttaagaaaa tgccctactt cattaccgca ctttcttgta ttaatagtat
    14221 cttaaagctg tttttatttt tcttagaaat gagagacact ggcagtcata actgtactag
    14281 ttactatgaa catgaaaaaa taattatctt agactatttt agaagtaggg tgtgaacata
    14341 tatttttaga ggaaaagctg atagtcatag ggaatatatg atttattgga ccaacaccca
    14401 aatcaagaag cttaaaactg cacctgtgga gtgccacccg agccaacaca tcaaataatg
    14461 cattgaatat ttatgaaaaa gtatatttat actctcagat agtttgctcc acaaattttc
    14521 atttcgtgat tctgtatata ttgccctgaa ctttctgtga tcacagatta aaaatatctt
    14581 ttggttccaa atagaaagac aattctttat tgtctgactg taatacagcc ttcattgtgc
    14641 tattcatccc attgtttgct tcactctgtc tgtgtaaaag ccagggctat tcccgcttag
    14701 atgattgctt atttatgtgt aacaaatccc acacaatctc atggcaactt ccttaattcc
    14761 tcctggtcat ataatatatt tccatagtat cgtata
//
