# Supplementary material for: CRISPR-Cas9 enables conditional mutagenesis of challenging loci
Source: Sci Rep. 2016 Sep 1;6:32326. doi: 10.1038/srep32326 (PMC5007477; doi:10.1038/srep32326)
Supplement: Supplementary File 3 [file srep32326-s3.zip › gb/HEP01023_A03_vector.gb]

LOCUS       1014812#L1L2_Bact_P#pAYAC184        15015 bp    dna     circular UNK 
ACCESSION   unknown
SOURCE      Mus musculus
  ORGANISM  Mus musculus
            Eukaryota; Metazoa; Chordata; Craniata; Vertebrata; Euteleostomi;
            Mammalia; Eutheria; Euarchontoglires; Glires; Rodentia;
            Sciurognathi; Muroidea; Muridae; Murinae; Mus.
COMMENT     cassette: L1L2_Bact_P
COMMENT     design_id: 1014812
COMMENT     backbone: pAYAC184
COMMENT     transcript_id: ENSMUST00000191142
FEATURES             Location/Qualifiers
     source          1..4245
                     /mol_type="other DNA"
                     /dnas_title="pacyc184CleanwithGprimers"
                     /organism="Cloning vector pACYC184"
     gene            complement(1..4245)
                     /gene="cat"
     CDS             complement(1..4245)
                     /codon_start=1
                     /gene="cat"
                     /translation="MEKKITGYTTVDISQWHRKEHFEAFQSVAQCTYNQTVQLDITAF
                     LKTVKKNKHKFYPAFIHILARLMNAHPEFRMAMKDGELVIWDSVHPCYTVFHEQTETF
                     SSLWSEYHDDFRQFLHIYSQDVACYGENLAYFPKGFIENMFFVSANPWVSFTSFDLNV
                     ANMDNFFAPVFTMGKYYTQGDKVLMPLAIQVHHAVCDGFHVGRMLNELQQYCDEWQGG
                     A"
                     /product="chloramphenicol acetyltransferase"
                     /note="camR (confers resistance to chloramphenicol)"
                     /label="camR (confers resistance to chloramphenicol)"
     -10_signal      complement(286..291)
                     /note="cat promoter (counter-clockwise); CATATT"
                     /label="cat promoter (counter-clockwise); CATATT"
     -35_signal      complement(309..314)
                     /note="cat promoter (counter-clockwise); ACGTAA"
                     /label="cat promoter (counter-clockwise); ACGTAA"
     rep_origin      complement(848..1393)
                     /note="p15A origin of replication (clockwise) (RNAII -35
                     to RNA/DNA switch point)"
                     /label="p15A origin of replication (clockwise) (RNAII -35
     -35_signal      1505..1510
                     /note="tet promoter (clockwise); TTGACA"
                     /label="tet promoter (clockwise); TTGACA"
     -10_signal      1528..1533
                     /note="tet promoter (clockwise); TTTAAT; transcript start
                     1540"
                     /label="tet promoter (clockwise); TTTAAT; transcript start
     gene            1581..2771
                     /gene="tet"
     CDS             1581..2771
                     /codon_start=1
                     /gene="tet"
                     /translation="MKSNNALIVILGTVTLDAVGIGLVMPVLPGLLRDIVHSDSIASH
                     YGVLLALYALMQFLCAPVLGALSDRFGRRPVLLASLLGATIDYAIMATTPVLWILYAG
                     RIVAGITGATGAVAGAYIADITDGEDRARHFGLMSACFGVGMVAGPVAGGLLGAISLH
                     APFLAAAVLNGLNLLLGCFLMQESHKGERRPMPLRAFNPVSSFRWARGMTIVAALMTV
                     FFIMQLVGQVPAALWVIFGEDRFRWSATMIGLSLAVFGILHALAQAFVTGPATKRFGE
                     KQAIIAGMAADALGYVLLAFATRGWMAFPIMILLASGGIGMPALQAMLSRQVDDDHQG
                     QLQGSLAALTSLTSIIGPLIVTAIYAASASTWNGLAWIVGAALYLVCLPALRRGAWSR
                     ATST"
                     /product="tetracycline efflux protein, class C"
                     /note="tetR (confers resistance to tetracycline)"
                     /label="tetR (confers resistance to tetracycline)"
     misc_feature    complement(1473..1493)
                     /note="5' Gap primer"
                     /label="5' Gap primer"
     misc_feature    3805..3825
                     /note="3' Gap primer"
                     /label="3' Gap primer"
     misc_feature    1494..3804
                     /note="Not in Gap Backbone PCR"
                     /label="Not in Gap Backbone PCR"
     misc_feature    4246..5467
                     /note="5 arm"
                     /label="5 arm"
     misc_feature    5495..5519
                     /note="B1 Gateway"
                     /label="B1 Gateway"
     misc_feature    5532..5579
                     /note="Frt"
                     /label="Frt"
     intron          5580..6454
                     /note="mouse En2 intron"
                     /label="mouse En2 intron"
     misc_feature    6452..6454
                     /note="Splice Acceptor"
                     /label="Splice Acceptor"
     exon            6455..6627
                     /note="mouse En2 exon"
                     /label="mouse En2 exon"
     misc_feature    6639..7232
                     /note="ECMV IRES"
                     /label="ECMV IRES"
     gene            7233..10293
                     /gene="lacZ"
                     /note="lacZ"
                     /label="lacZ"
     misc_feature    10332..10575
                     /note="SV40 polyadenylation site"
                     /label="SV40 polyadenylation site"
     misc_feature    10579..10612
                     /note="loxP"
                     /label="loxP"
     promoter        10639..11158
                     /note="human beta actin promoter"
                     /label="human beta actin promoter"
     gene            11184..11978
                     /gene="NeoR"
                     /note="NeoR"
                     /label="NeoR"
     misc_feature    12178..12419
                     /note="SV40 polyadenylation site"
                     /label="SV40 polyadenylation site"
     misc_feature    12436..12483
                     /note="Frt"
                     /label="Frt"
     misc_feature    12490..12523
                     /note="loxP"
                     /label="loxP"
     misc_feature    6469..6546
                     /note="FCHK std_gpr"
                     /label="FCHK std_gpr"
     misc_feature    12539..12559
                     /note="B2 Gateway"
                     /label="B2 Gateway"
     misc_feature    5468..12589
                     /note="Synthetic Cassette"
                     /label="Synthetic Cassette"
     exon            13411..13532
                     /db_xref="ENSEMBL:ENSMUSE00000292397"
                     /type="targeted"
                     /rank="4"
                     /note="target exon 1 ENSMUSE00000292397"
     misc_feature    12590..13707
                     /note="Critical Region"
                     /label="Critical Region"
     misc_feature    13731..13764
                     /note="Downstream LoxP"
                     /label="Downstream LoxP"
     misc_feature    13708..13787
                     /note="synthetic loxP region"
                     /label="synthetic loxP region"
     misc_feature    13788..15015
                     /note="3 arm"
                     /label="3 arm"
ORIGIN      
        1 gaattccgga tgagcattca tcaggcgggc aagaatgtga ataaaggccg gataaaactt
       61 gtgcttattt ttctttacgg tctttaaaaa ggccgtaata tccagctgaa cggtctggtt
      121 ataggtacat tgagcaactg actgaaatgc ctcaaaatgt tctttacgat gccattggga
      181 tatatcaacg gtggtatatc cagtgatttt tttctccatt ttagcttcct tagctcctga
      241 aaatctcgat aactcaaaaa atacgcccgg tagtgatctt atttcattat ggtgaaagtt
      301 ggaacctctt acgtgccgat caacgtctca ttttcgccaa aagttggccc agggcttccc
      361 ggtatcaaca gggacaccag gatttattta ttctgcgaag tgatcttccg tcacaggtat
      421 ttattcggcg caaagtgcgt cgggtgatgc tgccaactta ctgatttagt gtatgatggt
      481 gtttttgagg tgctccagtg gcttctgttt ctatcagctg tccctcctgt tcagctactg
      541 acggggtggt gcgtaacggc aaaagcaccg ccggacatca gcgctagcgg agtgtatact
      601 ggcttactat gttggcactg atgagggtgt cagtgaagtg cttcatgtgg caggagaaaa
      661 aaggctgcac cggtgcgtca gcagaatatg tgatacagga tatattccgc ttcctcgctc
      721 actgactcgc tacgctcggt cgttcgactg cggcgagcgg aaatggctta cgaacggggc
      781 ggagatttcc tggaagatgc caggaagata cttaacaggg aagtgagagg gccgcggcaa
      841 agccgttttt ccataggctc cgcccccctg acaagcatca cgaaatctga cgctcaaatc
      901 agtggtggcg aaacccgaca ggactataaa gataccaggc gtttccccct ggcggctccc
      961 tcgtgcgctc tcctgttcct gcctttcggt ttaccggtgt cattccgctg ttatggccgc
     1021 gtttgtctca ttccacgcct gacactcagt tccgggtagg cagttcgctc caagctggac
     1081 tgtatgcacg aaccccccgt tcagtccgac cgctgcgcct tatccggtaa ctatcgtctt
     1141 gagtccaacc cggaaagaca tgcaaaagca ccactggcag cagccactgg taattgattt
     1201 agaggagtta gtcttgaagt catgcgccgg ttaaggctaa actgaaagga caagttttgg
     1261 tgactgcgct cctccaagcc agttacctcg gttcaaagag ttggtagctc agagaacctt
     1321 cgaaaaaccg ccctgcaagg cggttttttc gttttcagag caagagatta cgcgcagacc
     1381 aaaacgatct caagaagatc atcttattaa tcagataaaa tatttctaga tttcagtgca
     1441 atttatctct tcaaatgtag cacctgaagt cagccccata cgatataagt tgtaattctc
     1501 atgtttgaca gcttatcatc gataagcttt aatgcggtag tttatcacag ttaaattgct
     1561 aacgcagtca ggcaccgtgt atgaaatcta acaatgcgct catcgtcatc ctcggcaccg
     1621 tcaccctgga tgctgtaggc ataggcttgg ttatgccggt actgccgggc ctcttgcggg
     1681 atatcgtcca ttccgacagc atcgccagtc actatggcgt gctgctagcg ctatatgcgt
     1741 tgatgcaatt tctatgcgca cccgttctcg gagcactgtc cgaccgcttt ggccgccgcc
     1801 cagtcctgct cgcttcgcta cttggagcca ctatcgacta cgcgatcatg gcgaccacac
     1861 ccgtcctgtg gatcctctac gccggacgca tcgtggccgg catcaccggc gccacaggtg
     1921 cggttgctgg cgcctatatc gccgacatca ccgatgggga agatcgggct cgccacttcg
     1981 ggctcatgag cgcttgtttc ggcgtgggta tggtggcagg ccccgtggcc gggggactgt
     2041 tgggcgccat ctccttgcat gcaccattcc ttgcggcggc ggtgctcaac ggcctcaacc
     2101 tactactggg ctgcttccta atgcaggagt cgcataaggg agagcgtcga ccgatgccct
     2161 tgagagcctt caacccagtc agctccttcc ggtgggcgcg gggcatgact atcgtcgccg
     2221 cacttatgac tgtcttcttt atcatgcaac tcgtaggaca ggtgccggca gcgctctggg
     2281 tcattttcgg cgaggaccgc tttcgctgga gcgcgacgat gatcggcctg tcgcttgcgg
     2341 tattcggaat cttgcacgcc ctcgctcaag ccttcgtcac tggtcccgcc accaaacgtt
     2401 tcggcgagaa gcaggccatt atcgccggca tggcggccga cgcgctgggc tacgtcttgc
     2461 tggcgttcgc gacgcgaggc tggatggcct tccccattat gattcttctc gcttccggcg
     2521 gcatcgggat gcccgcgttg caggccatgc tgtccaggca ggtagatgac gaccatcagg
     2581 gacagcttca aggatcgctc gcggctctta ccagcctaac ttcgatcatt ggaccgctga
     2641 tcgtcacggc gatttatgcc gcctcggcga gcacatggaa cgggttggca tggattgtag
     2701 gcgccgccct ataccttgtc tgcctccccg cgttgcgtcg cggtgcatgg agccgggcca
     2761 cctcgacctg aatggaagcc ggcggcacct cgctaacgga ttcaccactc caagaattgg
     2821 agccaatcaa ttcttgcgga gaactgtgaa tgcgcaaacc aacccttggc agaacatatc
     2881 catcgcgtcc gccatctcca gcagccgcac gcggcgcatc tcgggcagcg ttgggtcctg
     2941 gccacgggtg cgcatgatcg tgctcctgtc gttgaggacc cggctaggct ggcggggttg
     3001 ccttactggt tagcagaatg aatcaccgat acgcgagcga acgtgaagcg actgctgctg
     3061 caaaacgtct gcgacctgag caacaacatg aatggtcttc ggtttccgtg tttcgtaaag
     3121 tctggaaacg cggaagtccc ctacgtgctg ctgaagttgc ccgcaacaga gagtggaacc
     3181 aaccggtgat accacgatac tatgactgag agtcaacgcc atgagcggcc tcatttctta
     3241 ttctgagtta caacagtccg caccgctgtc cggtagctcc ttccggtggg cgcggggcat
     3301 gactatcgtc gccgcactta tgactgtctt ctttatcatg caactcgtag gacaggtgcc
     3361 ggcagcgccc aacagtcccc cggccacggg gcctgccacc atacccacgc cgaaacaagc
     3421 gccctgcacc attatgttcc ggatctgcat cgcaggatgc tgctggctac cctgtggaac
     3481 acctacatct gtattaacga agcgctaacc gtttttatca ggctctggga ggcagaataa
     3541 atgatcatat cgtcaattat tacctccacg gggagagcct gagcaaactg gcctcaggca
     3601 tttgagaagc acacggtcac actgcttccg gtagtcaata aaccggtaaa ccagcaatag
     3661 acataagcgg ctatttaacg accctgccct gaaccgacga ccgggtcgaa tttgctttcg
     3721 aatttctgcc attcatccgc ttattatcac ttattcaggc gtagcaccag gcgtttaagg
     3781 gcaccaataa ctgccttaaa aaaattacgc cccgccctgc cactcatcgc agtactgttg
     3841 taattcatta agcattctgc cgacatggaa gccatcacag acggcatgat gaacctgaat
     3901 cgccagcggc atcagcacct tgtcgccttg cgtataatat ttgcccatgg tgaaaacggg
     3961 ggcgaagaag ttgtccatat tggccacgtt taaatcaaaa ctggtgaaac tcacccaggg
     4021 attggctgag acgaaaaaca tattctcaat aaacccttta gggaaatagg ccaggttttc
     4081 accgtaacac gccacatctt gcgaatatat gtgtagaaac tgccggaaat cgtcgtggta
     4141 ttcactccag agcgatgaaa acgtttcagt ttgctcatgg aaaacggtgt aacaagggtg
     4201 aacactatcc catatcacca gctcaccgtc tttcattgcc atacgaaaac ggagtaactg
     4261 tagatcagag tatacaattt agattttgta gaattaatat tctctgatag aagttaattt
     4321 atagcatttc ttttaccatt ttgtttactt ggaagggtac aattgtgtca gaggacagtt
     4381 agtgagagtg ttctgttctc tttaccagat agatcttggg ggtcaaactt aggggctcag
     4441 tttggtggca gaagccttgg cccattgggg tgtcttgttt ggccttgttt tttatttgaa
     4501 gttacttttt aacaatttat tgattcaggc atttatgtaa ataagtgttt tctctacatg
     4561 tttacctgca catcaaaaac gggcatcgga tcccatggaa ctctccatta ttagagggtt
     4621 gtgagctgta gtgtggtgct gagaattgaa tccaggacct ctagagaata gcttagttca
     4681 ggcccctgaa gttatatgag caagtttttt gaagtgataa gtattgtttg attgaagaag
     4741 atggtgacct agtggaatct agtgttagtc tagtatagag attttacact tagaaaaagt
     4801 atgtttgggg ctggagagat ggctcaacgg ttaagagcac tgactcctct tccaaaggtc
     4861 ccgagtttaa atcccagcaa tcacatggtg gctcacaacc atctgcaatg agatctgatg
     4921 ccttcttctg gtgtgtctga agacagctac agtgtactta tgtataataa taaataaatc
     4981 tttttaaaaa aaaagaaaaa gtatgtttaa gggaaggact attgtgtatg ctggattaaa
     5041 actaaaattg ggtaatacag aagattacaa actagaaatg agctggagag actggctgct
     5101 ctttcagagg acccagattc aattcccagt actcacatgg cagctcacag gaattcataa
     5161 tcctaattca attggaaggg atctgatgct cttgtggccc ttataggcat taggcctgca
     5221 catggtgcat agacatacat ctagacaaaa cacccatata cataaaacaa aaatttaaac
     5281 ttaagctagg aacatgaaat gcaattttaa ttttaaagag ctttgtgtgt gtgtgtgtgt
     5341 agtactaagg attaggccca aggtctttca catgctaaac agacacttta tccccagccc
     5401 aaagaaaaga ataaagaaag tctctttaca aaaaggtaga tattaggaat cagtgtatac
     5461 agtattaaag gcgcataacg ataccacgat atcaacaagt ttgtacaaaa aagcaggctg
     5521 gcgccggaac cgaagttcct attccgaagt tcctattctc tagaaagtat aggaacttcg
     5581 aaccctttcc cacaccaccc tccacacttg ccccaaacac tgccaactat gtaggaggaa
     5641 ggggttggga ctaacagaag aacccgttgt ggggaagctg ttgggagggt cactttatgt
     5701 tcttgcccaa ggtcagttgg gtggcctgct tctgatgagg tggtcccaag gtctggggta
     5761 gaaggtgaga gggacaggcc accaaggtca gccccccccc cctatcccat aggagccagg
     5821 tccctctcct ggacaggaag actgaagggg agatgccaga gactcagtga agcctggggt
     5881 accctattgg agtccttcaa ggaaacaaac ttggcctcac caggcctcag ccttggctcc
     5941 tcctgggaac tctactgccc ttgggatccc cttgtagttg tgggttacat aggaaggggg
     6001 acgggattcc ccttgactgg ctagcctact cttttcttca gtcttctcca tctcctctca
     6061 cctgtctctc gaccctttcc ctaggataga cttggaaaaa gataagggga gaaaacaaat
     6121 gcaaacgagg ccagaaagat tttggctggg cattccttcc gctagctttt attgggatcc
     6181 cctagtttgt gataggcctt ttagctacat ctgccaatcc atctcatttt cacacacaca
     6241 cacaccactt tccttctggt cagtgggcac atgtccagcc tcaagtttat atcaccaccc
     6301 ccaatgccca acacttgtat ggccttgggc gggtcatccc cccccccacc cccagtatct
     6361 gcaacctcaa gctagcttgg gtgcgttggt tgtggataag tagctagact ccagcaacca
     6421 gtaacctctg ccctttctcc tccatgacaa ccaggtccca ggtcccgaaa accaaagaag
     6481 aagaacccta acaaagagga caagcggcct cgcacagcct tcactgctga gcagctccag
     6541 aggctcaagg ctgagtttca gaccaacagg tacctgacag agcagcggcg ccagagtctg
     6601 gcacaggagc tcggtacccg gaagatctgg actctagaga attccgcccc tctccctccc
     6661 ccccccctaa cgttactggc cgaagccgct tggaataagg ccggtgtgcg tttgtctata
     6721 tgttattttc caccatattg ccgtcttttg gcaatgtgag ggcccggaaa cctggccctg
     6781 tcttcttgac gagcattcct aggggtcttt cccctctcgc caaaggaatg caaggtctgt
     6841 tgaatgtcgt gaaggaagca gttcctctgg aagcttcttg aagacaaaca acgtctgtag
     6901 cgaccctttg caggcagcgg aaccccccac ctggcgacag gtgcctctgc ggccaaaagc
     6961 cacgtgtata agatacacct gcaaaggcgg cacaacccca gtgccacgtt gtgagttgga
     7021 tagttgtgga aagagtcaaa tggctctcct caagcgtatt caacaagggg ctgaaggatg
     7081 cccagaaggt accccattgt atgggatctg atctggggcc tcggtgcaca tgctttacat
     7141 gtgtttagtc gaggttaaaa aacgtctagg ccccccgaac cacggggacg tggttttcct
     7201 ttgaaaaaca cgatgataag cttgccacaa ccatggaaga tcccgtcgtt ttacaacgtc
     7261 gtgactggga aaaccctggc gttacccaac ttaatcgcct tgcagcacat ccccctttcg
     7321 ccagctggcg taatagcgaa gaggcccgca ccgatcgccc ttcccaacag ttgcgcagcc
     7381 tgaatggcga atggcgcttt gcctggtttc cggcaccaga agcggtgccg gaaagctggc
     7441 tggagtgcga tcttcctgag gccgatactg tcgtcgtccc ctcaaactgg cagatgcacg
     7501 gttacgatgc gcccatctac accaacgtga cctatcccat tacggtcaat ccgccgtttg
     7561 ttcccacgga gaatccgacg ggttgttact cgctcacatt taatgttgat gaaagctggc
     7621 tacaggaagg ccagacgcga attatttttg atggcgttaa ctcggcgttt catctgtggt
     7681 gcaacgggcg ctgggtcggt tacggccagg acagtcgttt gccgtctgaa tttgacctga
     7741 gcgcattttt acgcgccgga gaaaaccgcc tcgcggtgat ggtgctgcgc tggagtgacg
     7801 gcagttatct ggaagatcag gatatgtggc ggatgagcgg cattttccgt gacgtctcgt
     7861 tgctgcataa accgactaca caaatcagcg atttccatgt tgccactcgc tttaatgatg
     7921 atttcagccg cgctgtactg gaggctgaag ttcagatgtg cggcgagttg cgtgactacc
     7981 tacgggtaac agtttcttta tggcagggtg aaacgcaggt cgccagcggc accgcgcctt
     8041 tcggcggtga aattatcgat gagcgtggtg gttatgccga tcgcgtcaca ctacgtctga
     8101 acgtcgaaaa cccgaaactg tggagcgccg aaatcccgaa tctctatcgt gcggtggttg
     8161 aactgcacac cgccgacggc acgctgattg aagcagaagc ctgcgatgtc ggtttccgcg
     8221 aggtgcggat tgaaaatggt ctgctgctgc tgaacggcaa gccgttgctg attcgaggcg
     8281 ttaaccgtca cgagcatcat cctctgcatg gtcaggtcat ggatgagcag acgatggtgc
     8341 aggatatcct gctgatgaag cagaacaact ttaacgccgt gcgctgttcg cattatccga
     8401 accatccgct gtggtacacg ctgtgcgacc gctacggcct gtatgtggtg gatgaagcca
     8461 atattgaaac ccacggcatg gtgccaatga atcgtctgac cgatgatccg cgctggctac
     8521 cggcgatgag cgaacgcgta acgcgaatgg tgcagcgcga tcgtaatcac ccgagtgtga
     8581 tcatctggtc gctggggaat gaatcaggcc acggcgctaa tcacgacgcg ctgtatcgct
     8641 ggatcaaatc tgtcgatcct tcccgcccgg tgcagtatga aggcggcgga gccgacacca
     8701 cggccaccga tattatttgc ccgatgtacg cgcgcgtgga tgaagaccag cccttcccgg
     8761 ctgtgccgaa atggtccatc aaaaaatggc tttcgctacc tggagagacg cgcccgctga
     8821 tcctttgcga atacgcccac gcgatgggta acagtcttgg cggtttcgct aaatactggc
     8881 aggcgtttcg tcagtatccc cgtttacagg gcggcttcgt ctgggactgg gtggatcagt
     8941 cgctgattaa atatgatgaa aacggcaacc cgtggtcggc ttacggcggt gattttggcg
     9001 atacgccgaa cgatcgccag ttctgtatga acggtctggt ctttgccgac cgcacgccgc
     9061 atccagcgct gacggaagca aaacaccagc agcagttttt ccagttccgt ttatccgggc
     9121 aaaccatcga agtgaccagc gaatacctgt tccgtcatag cgataacgag ctcctgcact
     9181 ggatggtggc gctggatggt aagccgctgg caagcggtga agtgcctctg gatgtcgctc
     9241 cacaaggtaa acagttgatt gaactgcctg aactaccgca gccggagagc gccgggcaac
     9301 tctggctcac agtacgcgta gtgcaaccga acgcgaccgc atggtcagaa gccgggcaca
     9361 tcagcgcctg gcagcagtgg cgtctggcgg aaaacctcag tgtgacgctc cccgccgcgt
     9421 cccacgccat cccgcatctg accaccagcg aaatggattt ttgcatcgag ctgggtaata
     9481 agcgttggca atttaaccgc cagtcaggct ttctttcaca gatgtggatt ggcgataaaa
     9541 aacaactgct gacgccgctg cgcgatcagt tcacccgtgc accgctggat aacgacattg
     9601 gcgtaagtga agcgacccgc attgacccta acgcctgggt cgaacgctgg aaggcggcgg
     9661 gccattacca ggccgaagca gcgttgttgc agtgcacggc agatacactt gctgatgcgg
     9721 tgctgattac gaccgctcac gcgtggcagc atcaggggaa aaccttattt atcagccgga
     9781 aaacctaccg gattgatggt agtggtcaaa tggcgattac cgttgatgtt gaagtggcga
     9841 gcgatacacc gcatccggcg cggattggcc tgaactgcca gctggcgcag gtagcagagc
     9901 gggtaaactg gctcggatta gggccgcaag aaaactatcc cgaccgcctt actgccgcct
     9961 gttttgaccg ctgggatctg ccattgtcag acatgtatac cccgtacgtc ttcccgagcg
    10021 aaaacggtct gcgctgcggg acgcgcgaat tgaattatgg cccacaccag tggcgcggcg
    10081 acttccagtt caacatcagc cgctacagtc aacagcaact gatggaaacc agccatcgcc
    10141 atctgctgca cgcggaagaa ggcacatggc tgaatatcga cggtttccat atggggattg
    10201 gtggcgacga ctcctggagc ccgtcagtat cggcggaatt ccagctgagc gccggtcgct
    10261 accattacca gttggtctgg tgtcaaaaat aataataacc gggcaggggg gatctaagct
    10321 ctagataagt aatgatcata atcagccata tcacatctgt agaggtttta cttgctttaa
    10381 aaaacctccc acacctcccc ctgaacctga aacataaaat gaatgcaatt gttgttgtta
    10441 acttgtttat tgcagcttat aatggttaca aataaagcaa tagcatcaca aatttcacaa
    10501 ataaagcatt tttttcactg cattctagtt gtggtttgtc caaactcatc aatgtatctt
    10561 atcatgtctg gatccggaat aacttcgtat agcatacatt atacgaagtt atgtttaaac
    10621 ggcgcgcccc ggaattcgcc ttctgcagga gcgtacagaa cccagggccc tggcacccgt
    10681 gcagaccctg gcccacccca cctgggcgct cagtgcccaa gagatgtcca cacctaggat
    10741 gtcccgcggt gggtgggggg cccgagagac gggcaggccg ggggcaggcc tggccatgcg
    10801 gggccgaacc gggcactgcc cagcgtgggc gcgggggcca cggcgcgcgc ccccagcccc
    10861 cgggcccagc accccaaggc ggccaacgcc aaaactctcc ctcctcctct tcctcaatct
    10921 cgctctcgct cttttttttt ttcgcaaaag gaggggagag ggggtaaaaa aatgctgcac
    10981 tgtgcggcga agccggtgag tgagcggcgc ggggccaatc agcgtgcgcc gttccgaaag
    11041 ttgcctttta tggctcgagc ggccgcggcg gcgccctata aaacccagcg gcgcgacgcg
    11101 ccaccaccgc cgagaccgcg tccgccccgc gagcacagag cctcgccttt gccgatcctc
    11161 tagagtcgag atccgccgcc accatgattg aacaagatgg attgcacgca ggttctccgg
    11221 ccgcttgggt ggagaggcta ttcggctatg actgggcaca acagacaatc ggctgctctg
    11281 atgccgccgt gttccggctg tcagcgcagg ggcgcccggt tctttttgtc aagaccgacc
    11341 tgtccggtgc cctgaatgaa ctgcaggacg aggcagcgcg gctatcgtgg ctggccacga
    11401 cgggcgttcc ttgcgcagct gtgctcgacg ttgtcactga agcgggaagg gactggctgc
    11461 tattgggcga agtgccgggg caggatctcc tgtcatctca ccttgctcct gccgagaaag
    11521 tatccatcat ggctgatgca atgcggcggc tgcatacgct tgatccggct acctgcccat
    11581 tcgaccacca agcgaaacat cgcatcgagc gagcacgtac tcggatggaa gccggtcttg
    11641 tcgatcagga tgatctggac gaagagcatc aggggctcgc gccagccgaa ctgttcgcca
    11701 ggctcaaggc gcgcatgccc gacggcgagg atctcgtcgt gacccatggc gatgcctgct
    11761 tgccgaatat catggtggaa aatggccgct tttctggatt catcgactgt ggccggctgg
    11821 gtgtggcgga ccgctatcag gacatagcgt tggctacccg tgatattgct gaagagcttg
    11881 gcggcgaatg ggctgaccgc ttcctcgtgc tttacggtat cgccgctccc gattcgcagc
    11941 gcatcgcctt ctatcgcctt cttgacgagt tcttctgagc gggactctgg ggttcgaaat
    12001 gaccgaccaa gcgacgccca acctgccatc acgagatttc gattccaccg ccgccttcta
    12061 tgaaaggttg ggcttcggaa tcgttttccg ggacgccggc tggatgatcc tccagcgcgg
    12121 ggatctcatg ctggagttct tcgcccaccc cccggatcta agctctagat aagtaatgat
    12181 cataatcagc catatcacat ctgtagaggt tttacttgct ttaaaaaacc tcccacacct
    12241 ccccctgaac ctgaaacata aaatgaatgc aattgttgtt gttaacttgt ttattgcagc
    12301 ttataatggt tacaaataaa gcaatagcat cacaaatttc acaaataaag catttttttc
    12361 actgcattct agttgtggtt tgtccaaact catcaatgta tcttatcatg tctggatccg
    12421 ggggtaccgc gtcgagaagt tcctattccg aagttcctat tctctagaaa gtataggaac
    12481 ttcgtcgaga taacttcgta tagcatacat tatacgaagt tatgtcgaga tatctagacc
    12541 cagctttctt gtacaaagtg gttgatatct ctatagtcgc agtaggcggg aaggcagaag
    12601 aaaatagcca gggttctata aaaccctttc ataaatgcca ggaatgatga tgcacatgtt
    12661 tatcccagca cttggaaagc taaaggcagg ctcacaaatt tgatgccagc tgaggctata
    12721 gactgcccta taaaaagaag ctgaatcttt ttatttattt atttatttat ttatttattt
    12781 attctatgta agtacactgt agctgtcttc agacactcca gaagagggcg tcaggtcttg
    12841 ttagagatgg ttgtgagcca ccatgtggtt gctgggattt gaactccgga cctttggaag
    12901 agcagtcggg tgctcttacc cactgagcca tctcaccagc ccaagaagct gaatcttaac
    12961 aaacttattt atttcagagt aggatctcac tttgtatacc cagctggctt taactcaggt
    13021 tgccctgctt tttcatgcct cccaagtgct gggataaaca ttgtgcatca tcatgcctgg
    13081 catttatgag gttggggggg gttggttttg ttttttgttt gtttctttga ttttgttttt
    13141 cgagacaggg tttctctgtg taatcctggc tgttctggaa ctcactctgt agaccaggct
    13201 ggcctgaaac tgcctctgcc tcccaagtgc tgggattaaa ggtgtgcgcc accatgccta
    13261 gccatgagtt ggttttttat aaaacattta cacaaataat ttttattttt ttaaaaatat
    13321 accttttaaa agaaatattt tctttccttt aaagtttaca tcagaagcgt tctcagttgt
    13381 aactctaaaa ttttctgttt ttctgtaaag cattcacagc tctgatggaa ggcaaaatca
    13441 ataaacagct gaagaaagtt ttgaagaaaa tagtaaaaga agcccatgaa cctctggctg
    13501 tcgctgatgc taaactagga ggggtaataa aggtaaagtt gggctgaggc tgaggctgtg
    13561 gctgtggctt aaagggcaag gcatgattct tccaggcctt ttagagctgc taagcctgct
    13621 ctttgtagta tttgtcatgt gttctcatag ttgatgtttt cctgttaggc agcataatct
    13681 caactagaaa ttgcaaaaac acgttttgag atggcgcaac gcaattaatg ataacttcgt
    13741 atagcataca ttatacgaag ttatggtctg agctcgccat cagttcacag ccactcatgc
    13801 cgtctgttca catttgtgat gatcctcata gaatttaaac ttttttctgt tgagtaaaga
    13861 agtgagttga ttggaagctt tagtagcagg cataaagtac agaggggact taaatggtct
    13921 gtggtggtgc atgcctagag ttacttgctt gtgatattat aaaatattgg cctatatgag
    13981 ggaattaaca aatatatgcg acagggaaag tgttatgatt gaaacagttt tgttttttaa
    14041 aacaaatttt tttctccaac atggaatttg tgtgccacaa aatccagggt caaaaagata
    14101 cttgttatct gtgtttatac tattcattaa tactctttgg gagggttatt tgagggatgc
    14161 acttatccat agggaaaaga tagaaacttt ttgctgttac ttttggttaa aatccggtga
    14221 gtatatgagt accttgtaat tttttttaaa gatttactta attattttta agatttattt
    14281 atcttattta taaatacact gtggctgtct tcaaacagac cagaacaggg catcggatcc
    14341 cattacagat ggttgtgagc cactgtgtgg ttgctgggaa ttgaactcag gacctctgga
    14401 atagcagtca gcactcttaa ctgagccatc tctccagccc aatactttgt aattttaaag
    14461 ctaaacaaat ggctggagtg atgatgggtg agtggttaaa agtgcttagt acacttaata
    14521 caccgggctt cagatcccat taccagcatt acacaggtca ttactaccca tcactcagtt
    14581 acaggggatt tgatactgtc tggcctttaa aggcacctgc acttaactag tgcacaaaaa
    14641 ctccctttgg ctggggctag agagatggct cagtggctaa gcgcactaaa ctacatggta
    14701 gctcaacaac catctgtaat gcaatctgat gccctcttct ggggtgactg aagataacga
    14761 cagtgtactc atatatataa aataaatctt ttctttaaaa aaaaatcaca taggtacatg
    14821 tgcagatttt aaaagtctgg aaatcaaata aaatagcagt agtccactta gtccaacaag
    14881 caagaaaaaa acttcctcag atttaataat gctttgcatc ttgggatgca gcctagccaa
    14941 aagggtaatt ggaaggtttc tctatttaat ttccatcaac ttcttaacaa acatactaga
    15001 agcaaacact atgta
//
