# Supplementary material for: CRISPR-Cas9 enables conditional mutagenesis of challenging loci
Source: Sci Rep. 2016 Sep 1;6:32326. doi: 10.1038/srep32326 (PMC5007477; doi:10.1038/srep32326)
Supplement: Supplementary File 3 [file srep32326-s3.zip › gb/HEP01023_A04_vector.gb]

LOCUS       1014973#L1L2_Bact_P#pAYAC184        14509 bp    dna     circular UNK 
ACCESSION   unknown
SOURCE      Mus musculus
  ORGANISM  Mus musculus
            Eukaryota; Metazoa; Chordata; Craniata; Vertebrata; Euteleostomi;
            Mammalia; Eutheria; Euarchontoglires; Glires; Rodentia;
            Sciurognathi; Muroidea; Muridae; Murinae; Mus.
COMMENT     cassette: L1L2_Bact_P
COMMENT     design_id: 1014973
COMMENT     backbone: pAYAC184
COMMENT     transcript_id: ENSMUST00000053969
FEATURES             Location/Qualifiers
     source          1..4245
                     /mol_type="other DNA"
                     /dnas_title="pacyc184CleanwithGprimers"
                     /organism="Cloning vector pACYC184"
     gene            complement(1..4245)
                     /gene="cat"
     CDS             complement(1..4245)
                     /codon_start=1
                     /gene="cat"
                     /translation="MEKKITGYTTVDISQWHRKEHFEAFQSVAQCTYNQTVQLDITAF
                     LKTVKKNKHKFYPAFIHILARLMNAHPEFRMAMKDGELVIWDSVHPCYTVFHEQTETF
                     SSLWSEYHDDFRQFLHIYSQDVACYGENLAYFPKGFIENMFFVSANPWVSFTSFDLNV
                     ANMDNFFAPVFTMGKYYTQGDKVLMPLAIQVHHAVCDGFHVGRMLNELQQYCDEWQGG
                     A"
                     /product="chloramphenicol acetyltransferase"
                     /note="camR (confers resistance to chloramphenicol)"
                     /label="camR (confers resistance to chloramphenicol)"
     -10_signal      complement(286..291)
                     /note="cat promoter (counter-clockwise); CATATT"
                     /label="cat promoter (counter-clockwise); CATATT"
     -35_signal      complement(309..314)
                     /note="cat promoter (counter-clockwise); ACGTAA"
                     /label="cat promoter (counter-clockwise); ACGTAA"
     rep_origin      complement(848..1393)
                     /note="p15A origin of replication (clockwise) (RNAII -35
                     to RNA/DNA switch point)"
                     /label="p15A origin of replication (clockwise) (RNAII -35
     -35_signal      1505..1510
                     /note="tet promoter (clockwise); TTGACA"
                     /label="tet promoter (clockwise); TTGACA"
     -10_signal      1528..1533
                     /note="tet promoter (clockwise); TTTAAT; transcript start
                     1540"
                     /label="tet promoter (clockwise); TTTAAT; transcript start
     gene            1581..2771
                     /gene="tet"
     CDS             1581..2771
                     /codon_start=1
                     /gene="tet"
                     /translation="MKSNNALIVILGTVTLDAVGIGLVMPVLPGLLRDIVHSDSIASH
                     YGVLLALYALMQFLCAPVLGALSDRFGRRPVLLASLLGATIDYAIMATTPVLWILYAG
                     RIVAGITGATGAVAGAYIADITDGEDRARHFGLMSACFGVGMVAGPVAGGLLGAISLH
                     APFLAAAVLNGLNLLLGCFLMQESHKGERRPMPLRAFNPVSSFRWARGMTIVAALMTV
                     FFIMQLVGQVPAALWVIFGEDRFRWSATMIGLSLAVFGILHALAQAFVTGPATKRFGE
                     KQAIIAGMAADALGYVLLAFATRGWMAFPIMILLASGGIGMPALQAMLSRQVDDDHQG
                     QLQGSLAALTSLTSIIGPLIVTAIYAASASTWNGLAWIVGAALYLVCLPALRRGAWSR
                     ATST"
                     /product="tetracycline efflux protein, class C"
                     /note="tetR (confers resistance to tetracycline)"
                     /label="tetR (confers resistance to tetracycline)"
     misc_feature    complement(1473..1493)
                     /note="5' Gap primer"
                     /label="5' Gap primer"
     misc_feature    3805..3825
                     /note="3' Gap primer"
                     /label="3' Gap primer"
     misc_feature    1494..3804
                     /note="Not in Gap Backbone PCR"
                     /label="Not in Gap Backbone PCR"
     misc_feature    4246..5328
                     /note="5 arm"
                     /label="5 arm"
     misc_feature    5356..5380
                     /note="B1 Gateway"
                     /label="B1 Gateway"
     misc_feature    5393..5440
                     /note="Frt"
                     /label="Frt"
     intron          5441..6315
                     /note="mouse En2 intron"
                     /label="mouse En2 intron"
     misc_feature    6313..6315
                     /note="Splice Acceptor"
                     /label="Splice Acceptor"
     exon            6316..6488
                     /note="mouse En2 exon"
                     /label="mouse En2 exon"
     misc_feature    6500..7093
                     /note="ECMV IRES"
                     /label="ECMV IRES"
     gene            7094..10154
                     /gene="lacZ"
                     /note="lacZ"
                     /label="lacZ"
     misc_feature    10193..10436
                     /note="SV40 polyadenylation site"
                     /label="SV40 polyadenylation site"
     misc_feature    10440..10473
                     /note="loxP"
                     /label="loxP"
     promoter        10500..11019
                     /note="human beta actin promoter"
                     /label="human beta actin promoter"
     gene            11045..11839
                     /gene="NeoR"
                     /note="NeoR"
                     /label="NeoR"
     misc_feature    12039..12280
                     /note="SV40 polyadenylation site"
                     /label="SV40 polyadenylation site"
     misc_feature    12297..12344
                     /note="Frt"
                     /label="Frt"
     misc_feature    12351..12384
                     /note="loxP"
                     /label="loxP"
     misc_feature    6330..6407
                     /note="FCHK std_gpr"
                     /label="FCHK std_gpr"
     misc_feature    12400..12420
                     /note="B2 Gateway"
                     /label="B2 Gateway"
     misc_feature    5329..12450
                     /note="Synthetic Cassette"
                     /label="Synthetic Cassette"
     exon            12823..12953
                     /db_xref="ENSEMBL:ENSMUSE00000448627"
                     /type="targeted"
                     /rank="3"
                     /note="target exon 1 ENSMUSE00000448627"
     misc_feature    12451..13326
                     /note="Critical Region"
                     /label="Critical Region"
     misc_feature    13350..13383
                     /note="Downstream LoxP"
                     /label="Downstream LoxP"
     misc_feature    13327..13406
                     /note="synthetic loxP region"
                     /label="synthetic loxP region"
     misc_feature    13407..14509
                     /note="3 arm"
                     /label="3 arm"
ORIGIN      
        1 gaattccgga tgagcattca tcaggcgggc aagaatgtga ataaaggccg gataaaactt
       61 gtgcttattt ttctttacgg tctttaaaaa ggccgtaata tccagctgaa cggtctggtt
      121 ataggtacat tgagcaactg actgaaatgc ctcaaaatgt tctttacgat gccattggga
      181 tatatcaacg gtggtatatc cagtgatttt tttctccatt ttagcttcct tagctcctga
      241 aaatctcgat aactcaaaaa atacgcccgg tagtgatctt atttcattat ggtgaaagtt
      301 ggaacctctt acgtgccgat caacgtctca ttttcgccaa aagttggccc agggcttccc
      361 ggtatcaaca gggacaccag gatttattta ttctgcgaag tgatcttccg tcacaggtat
      421 ttattcggcg caaagtgcgt cgggtgatgc tgccaactta ctgatttagt gtatgatggt
      481 gtttttgagg tgctccagtg gcttctgttt ctatcagctg tccctcctgt tcagctactg
      541 acggggtggt gcgtaacggc aaaagcaccg ccggacatca gcgctagcgg agtgtatact
      601 ggcttactat gttggcactg atgagggtgt cagtgaagtg cttcatgtgg caggagaaaa
      661 aaggctgcac cggtgcgtca gcagaatatg tgatacagga tatattccgc ttcctcgctc
      721 actgactcgc tacgctcggt cgttcgactg cggcgagcgg aaatggctta cgaacggggc
      781 ggagatttcc tggaagatgc caggaagata cttaacaggg aagtgagagg gccgcggcaa
      841 agccgttttt ccataggctc cgcccccctg acaagcatca cgaaatctga cgctcaaatc
      901 agtggtggcg aaacccgaca ggactataaa gataccaggc gtttccccct ggcggctccc
      961 tcgtgcgctc tcctgttcct gcctttcggt ttaccggtgt cattccgctg ttatggccgc
     1021 gtttgtctca ttccacgcct gacactcagt tccgggtagg cagttcgctc caagctggac
     1081 tgtatgcacg aaccccccgt tcagtccgac cgctgcgcct tatccggtaa ctatcgtctt
     1141 gagtccaacc cggaaagaca tgcaaaagca ccactggcag cagccactgg taattgattt
     1201 agaggagtta gtcttgaagt catgcgccgg ttaaggctaa actgaaagga caagttttgg
     1261 tgactgcgct cctccaagcc agttacctcg gttcaaagag ttggtagctc agagaacctt
     1321 cgaaaaaccg ccctgcaagg cggttttttc gttttcagag caagagatta cgcgcagacc
     1381 aaaacgatct caagaagatc atcttattaa tcagataaaa tatttctaga tttcagtgca
     1441 atttatctct tcaaatgtag cacctgaagt cagccccata cgatataagt tgtaattctc
     1501 atgtttgaca gcttatcatc gataagcttt aatgcggtag tttatcacag ttaaattgct
     1561 aacgcagtca ggcaccgtgt atgaaatcta acaatgcgct catcgtcatc ctcggcaccg
     1621 tcaccctgga tgctgtaggc ataggcttgg ttatgccggt actgccgggc ctcttgcggg
     1681 atatcgtcca ttccgacagc atcgccagtc actatggcgt gctgctagcg ctatatgcgt
     1741 tgatgcaatt tctatgcgca cccgttctcg gagcactgtc cgaccgcttt ggccgccgcc
     1801 cagtcctgct cgcttcgcta cttggagcca ctatcgacta cgcgatcatg gcgaccacac
     1861 ccgtcctgtg gatcctctac gccggacgca tcgtggccgg catcaccggc gccacaggtg
     1921 cggttgctgg cgcctatatc gccgacatca ccgatgggga agatcgggct cgccacttcg
     1981 ggctcatgag cgcttgtttc ggcgtgggta tggtggcagg ccccgtggcc gggggactgt
     2041 tgggcgccat ctccttgcat gcaccattcc ttgcggcggc ggtgctcaac ggcctcaacc
     2101 tactactggg ctgcttccta atgcaggagt cgcataaggg agagcgtcga ccgatgccct
     2161 tgagagcctt caacccagtc agctccttcc ggtgggcgcg gggcatgact atcgtcgccg
     2221 cacttatgac tgtcttcttt atcatgcaac tcgtaggaca ggtgccggca gcgctctggg
     2281 tcattttcgg cgaggaccgc tttcgctgga gcgcgacgat gatcggcctg tcgcttgcgg
     2341 tattcggaat cttgcacgcc ctcgctcaag ccttcgtcac tggtcccgcc accaaacgtt
     2401 tcggcgagaa gcaggccatt atcgccggca tggcggccga cgcgctgggc tacgtcttgc
     2461 tggcgttcgc gacgcgaggc tggatggcct tccccattat gattcttctc gcttccggcg
     2521 gcatcgggat gcccgcgttg caggccatgc tgtccaggca ggtagatgac gaccatcagg
     2581 gacagcttca aggatcgctc gcggctctta ccagcctaac ttcgatcatt ggaccgctga
     2641 tcgtcacggc gatttatgcc gcctcggcga gcacatggaa cgggttggca tggattgtag
     2701 gcgccgccct ataccttgtc tgcctccccg cgttgcgtcg cggtgcatgg agccgggcca
     2761 cctcgacctg aatggaagcc ggcggcacct cgctaacgga ttcaccactc caagaattgg
     2821 agccaatcaa ttcttgcgga gaactgtgaa tgcgcaaacc aacccttggc agaacatatc
     2881 catcgcgtcc gccatctcca gcagccgcac gcggcgcatc tcgggcagcg ttgggtcctg
     2941 gccacgggtg cgcatgatcg tgctcctgtc gttgaggacc cggctaggct ggcggggttg
     3001 ccttactggt tagcagaatg aatcaccgat acgcgagcga acgtgaagcg actgctgctg
     3061 caaaacgtct gcgacctgag caacaacatg aatggtcttc ggtttccgtg tttcgtaaag
     3121 tctggaaacg cggaagtccc ctacgtgctg ctgaagttgc ccgcaacaga gagtggaacc
     3181 aaccggtgat accacgatac tatgactgag agtcaacgcc atgagcggcc tcatttctta
     3241 ttctgagtta caacagtccg caccgctgtc cggtagctcc ttccggtggg cgcggggcat
     3301 gactatcgtc gccgcactta tgactgtctt ctttatcatg caactcgtag gacaggtgcc
     3361 ggcagcgccc aacagtcccc cggccacggg gcctgccacc atacccacgc cgaaacaagc
     3421 gccctgcacc attatgttcc ggatctgcat cgcaggatgc tgctggctac cctgtggaac
     3481 acctacatct gtattaacga agcgctaacc gtttttatca ggctctggga ggcagaataa
     3541 atgatcatat cgtcaattat tacctccacg gggagagcct gagcaaactg gcctcaggca
     3601 tttgagaagc acacggtcac actgcttccg gtagtcaata aaccggtaaa ccagcaatag
     3661 acataagcgg ctatttaacg accctgccct gaaccgacga ccgggtcgaa tttgctttcg
     3721 aatttctgcc attcatccgc ttattatcac ttattcaggc gtagcaccag gcgtttaagg
     3781 gcaccaataa ctgccttaaa aaaattacgc cccgccctgc cactcatcgc agtactgttg
     3841 taattcatta agcattctgc cgacatggaa gccatcacag acggcatgat gaacctgaat
     3901 cgccagcggc atcagcacct tgtcgccttg cgtataatat ttgcccatgg tgaaaacggg
     3961 ggcgaagaag ttgtccatat tggccacgtt taaatcaaaa ctggtgaaac tcacccaggg
     4021 attggctgag acgaaaaaca tattctcaat aaacccttta gggaaatagg ccaggttttc
     4081 accgtaacac gccacatctt gcgaatatat gtgtagaaac tgccggaaat cgtcgtggta
     4141 ttcactccag agcgatgaaa acgtttcagt ttgctcatgg aaaacggtgt aacaagggtg
     4201 aacactatcc catatcacca gctcaccgtc tttcattgcc atacgctgcc ctgagggtct
     4261 ctagttgctt gagtaggagg ttccgatgcc gtcttgtttt ccttgaagtt cttgtcggct
     4321 cttttatact atttctgtct ccccactttc tgtttttttc cttgttgtca gttgttctat
     4381 cacattgctg tctgcatgca agtctgtatc agccctacac cctggacttt gtcaacaccg
     4441 ggacttatct gtcacctctc tgaaataaag ctgtgggctg gaagaccaga caaccaagct
     4501 tgttagaatt gtgtgcaaag taagagtaac taccccgtga gcgtgcgtca catgtgctgt
     4561 gctttgaggg tgtacgtgag tgtttggagc ctgtgctgtt attggcttgt ttttcagttg
     4621 ttcatgtgtg aaatgcttgt tgcctgtatt accattgtgt tgtcttagtt tgaatttcca
     4681 tggattataa tattcttaga gcctgcgatg tttttgagtc tatcttttat aattgtatat
     4741 tagtatttat ttgtaaagtg ttttcatgag catttcctaa attttaaaac cgtataacta
     4801 gatatgctaa attacttctt attattctca tggattttca aatacttata tattttatat
     4861 caaaataaca tgttttcaaa tatacatttt atatgccaat actgtaccat gtcataactt
     4921 atatagtcat gtcatgtgta gatgacatag aacaacttaa agcaaatgtt ttgggagttt
     4981 aaaaagtaag ttatctgctt gtcatatatt tttgtgttgt atggattttc ccatctgtga
     5041 acatttcatg tgcctatcaa cagttttaag ccttagaggt atatattcaa gtatcagttt
     5101 tattattttc tataaataat tcccttcagt gctaaggatt gactctaact tgatgtatac
     5161 taggcagtca ccccatcctg agctgcacct ctccactagc agttaactta gctttgaccc
     5221 ctcccaaggc catgctaaag cttggggcct tgaacagttg agagggtaca ctgtactctc
     5281 tcgggtatgt gaccacagtt tgtctcattc cttggaaatt gttgataaaa ggcgcataac
     5341 gataccacga tatcaacaag tttgtacaaa aaagcaggct ggcgccggaa ccgaagttcc
     5401 tattccgaag ttcctattct ctagaaagta taggaacttc gaaccctttc ccacaccacc
     5461 ctccacactt gccccaaaca ctgccaacta tgtaggagga aggggttggg actaacagaa
     5521 gaacccgttg tggggaagct gttgggaggg tcactttatg ttcttgccca aggtcagttg
     5581 ggtggcctgc ttctgatgag gtggtcccaa ggtctggggt agaaggtgag agggacaggc
     5641 caccaaggtc agcccccccc ccctatccca taggagccag gtccctctcc tggacaggaa
     5701 gactgaaggg gagatgccag agactcagtg aagcctgggg taccctattg gagtccttca
     5761 aggaaacaaa cttggcctca ccaggcctca gccttggctc ctcctgggaa ctctactgcc
     5821 cttgggatcc ccttgtagtt gtgggttaca taggaagggg gacgggattc cccttgactg
     5881 gctagcctac tcttttcttc agtcttctcc atctcctctc acctgtctct cgaccctttc
     5941 cctaggatag acttggaaaa agataagggg agaaaacaaa tgcaaacgag gccagaaaga
     6001 ttttggctgg gcattccttc cgctagcttt tattgggatc ccctagtttg tgataggcct
     6061 tttagctaca tctgccaatc catctcattt tcacacacac acacaccact ttccttctgg
     6121 tcagtgggca catgtccagc ctcaagttta tatcaccacc cccaatgccc aacacttgta
     6181 tggccttggg cgggtcatcc ccccccccac ccccagtatc tgcaacctca agctagcttg
     6241 ggtgcgttgg ttgtggataa gtagctagac tccagcaacc agtaacctct gccctttctc
     6301 ctccatgaca accaggtccc aggtcccgaa aaccaaagaa gaagaaccct aacaaagagg
     6361 acaagcggcc tcgcacagcc ttcactgctg agcagctcca gaggctcaag gctgagtttc
     6421 agaccaacag gtacctgaca gagcagcggc gccagagtct ggcacaggag ctcggtaccc
     6481 ggaagatctg gactctagag aattccgccc ctctccctcc ccccccccta acgttactgg
     6541 ccgaagccgc ttggaataag gccggtgtgc gtttgtctat atgttatttt ccaccatatt
     6601 gccgtctttt ggcaatgtga gggcccggaa acctggccct gtcttcttga cgagcattcc
     6661 taggggtctt tcccctctcg ccaaaggaat gcaaggtctg ttgaatgtcg tgaaggaagc
     6721 agttcctctg gaagcttctt gaagacaaac aacgtctgta gcgacccttt gcaggcagcg
     6781 gaacccccca cctggcgaca ggtgcctctg cggccaaaag ccacgtgtat aagatacacc
     6841 tgcaaaggcg gcacaacccc agtgccacgt tgtgagttgg atagttgtgg aaagagtcaa
     6901 atggctctcc tcaagcgtat tcaacaaggg gctgaaggat gcccagaagg taccccattg
     6961 tatgggatct gatctggggc ctcggtgcac atgctttaca tgtgtttagt cgaggttaaa
     7021 aaacgtctag gccccccgaa ccacggggac gtggttttcc tttgaaaaac acgatgataa
     7081 gcttgccaca accatggaag atcccgtcgt tttacaacgt cgtgactggg aaaaccctgg
     7141 cgttacccaa cttaatcgcc ttgcagcaca tccccctttc gccagctggc gtaatagcga
     7201 agaggcccgc accgatcgcc cttcccaaca gttgcgcagc ctgaatggcg aatggcgctt
     7261 tgcctggttt ccggcaccag aagcggtgcc ggaaagctgg ctggagtgcg atcttcctga
     7321 ggccgatact gtcgtcgtcc cctcaaactg gcagatgcac ggttacgatg cgcccatcta
     7381 caccaacgtg acctatccca ttacggtcaa tccgccgttt gttcccacgg agaatccgac
     7441 gggttgttac tcgctcacat ttaatgttga tgaaagctgg ctacaggaag gccagacgcg
     7501 aattattttt gatggcgtta actcggcgtt tcatctgtgg tgcaacgggc gctgggtcgg
     7561 ttacggccag gacagtcgtt tgccgtctga atttgacctg agcgcatttt tacgcgccgg
     7621 agaaaaccgc ctcgcggtga tggtgctgcg ctggagtgac ggcagttatc tggaagatca
     7681 ggatatgtgg cggatgagcg gcattttccg tgacgtctcg ttgctgcata aaccgactac
     7741 acaaatcagc gatttccatg ttgccactcg ctttaatgat gatttcagcc gcgctgtact
     7801 ggaggctgaa gttcagatgt gcggcgagtt gcgtgactac ctacgggtaa cagtttcttt
     7861 atggcagggt gaaacgcagg tcgccagcgg caccgcgcct ttcggcggtg aaattatcga
     7921 tgagcgtggt ggttatgccg atcgcgtcac actacgtctg aacgtcgaaa acccgaaact
     7981 gtggagcgcc gaaatcccga atctctatcg tgcggtggtt gaactgcaca ccgccgacgg
     8041 cacgctgatt gaagcagaag cctgcgatgt cggtttccgc gaggtgcgga ttgaaaatgg
     8101 tctgctgctg ctgaacggca agccgttgct gattcgaggc gttaaccgtc acgagcatca
     8161 tcctctgcat ggtcaggtca tggatgagca gacgatggtg caggatatcc tgctgatgaa
     8221 gcagaacaac tttaacgccg tgcgctgttc gcattatccg aaccatccgc tgtggtacac
     8281 gctgtgcgac cgctacggcc tgtatgtggt ggatgaagcc aatattgaaa cccacggcat
     8341 ggtgccaatg aatcgtctga ccgatgatcc gcgctggcta ccggcgatga gcgaacgcgt
     8401 aacgcgaatg gtgcagcgcg atcgtaatca cccgagtgtg atcatctggt cgctggggaa
     8461 tgaatcaggc cacggcgcta atcacgacgc gctgtatcgc tggatcaaat ctgtcgatcc
     8521 ttcccgcccg gtgcagtatg aaggcggcgg agccgacacc acggccaccg atattatttg
     8581 cccgatgtac gcgcgcgtgg atgaagacca gcccttcccg gctgtgccga aatggtccat
     8641 caaaaaatgg ctttcgctac ctggagagac gcgcccgctg atcctttgcg aatacgccca
     8701 cgcgatgggt aacagtcttg gcggtttcgc taaatactgg caggcgtttc gtcagtatcc
     8761 ccgtttacag ggcggcttcg tctgggactg ggtggatcag tcgctgatta aatatgatga
     8821 aaacggcaac ccgtggtcgg cttacggcgg tgattttggc gatacgccga acgatcgcca
     8881 gttctgtatg aacggtctgg tctttgccga ccgcacgccg catccagcgc tgacggaagc
     8941 aaaacaccag cagcagtttt tccagttccg tttatccggg caaaccatcg aagtgaccag
     9001 cgaatacctg ttccgtcata gcgataacga gctcctgcac tggatggtgg cgctggatgg
     9061 taagccgctg gcaagcggtg aagtgcctct ggatgtcgct ccacaaggta aacagttgat
     9121 tgaactgcct gaactaccgc agccggagag cgccgggcaa ctctggctca cagtacgcgt
     9181 agtgcaaccg aacgcgaccg catggtcaga agccgggcac atcagcgcct ggcagcagtg
     9241 gcgtctggcg gaaaacctca gtgtgacgct ccccgccgcg tcccacgcca tcccgcatct
     9301 gaccaccagc gaaatggatt tttgcatcga gctgggtaat aagcgttggc aatttaaccg
     9361 ccagtcaggc tttctttcac agatgtggat tggcgataaa aaacaactgc tgacgccgct
     9421 gcgcgatcag ttcacccgtg caccgctgga taacgacatt ggcgtaagtg aagcgacccg
     9481 cattgaccct aacgcctggg tcgaacgctg gaaggcggcg ggccattacc aggccgaagc
     9541 agcgttgttg cagtgcacgg cagatacact tgctgatgcg gtgctgatta cgaccgctca
     9601 cgcgtggcag catcagggga aaaccttatt tatcagccgg aaaacctacc ggattgatgg
     9661 tagtggtcaa atggcgatta ccgttgatgt tgaagtggcg agcgatacac cgcatccggc
     9721 gcggattggc ctgaactgcc agctggcgca ggtagcagag cgggtaaact ggctcggatt
     9781 agggccgcaa gaaaactatc ccgaccgcct tactgccgcc tgttttgacc gctgggatct
     9841 gccattgtca gacatgtata ccccgtacgt cttcccgagc gaaaacggtc tgcgctgcgg
     9901 gacgcgcgaa ttgaattatg gcccacacca gtggcgcggc gacttccagt tcaacatcag
     9961 ccgctacagt caacagcaac tgatggaaac cagccatcgc catctgctgc acgcggaaga
    10021 aggcacatgg ctgaatatcg acggtttcca tatggggatt ggtggcgacg actcctggag
    10081 cccgtcagta tcggcggaat tccagctgag cgccggtcgc taccattacc agttggtctg
    10141 gtgtcaaaaa taataataac cgggcagggg ggatctaagc tctagataag taatgatcat
    10201 aatcagccat atcacatctg tagaggtttt acttgcttta aaaaacctcc cacacctccc
    10261 cctgaacctg aaacataaaa tgaatgcaat tgttgttgtt aacttgttta ttgcagctta
    10321 taatggttac aaataaagca atagcatcac aaatttcaca aataaagcat ttttttcact
    10381 gcattctagt tgtggtttgt ccaaactcat caatgtatct tatcatgtct ggatccggaa
    10441 taacttcgta tagcatacat tatacgaagt tatgtttaaa cggcgcgccc cggaattcgc
    10501 cttctgcagg agcgtacaga acccagggcc ctggcacccg tgcagaccct ggcccacccc
    10561 acctgggcgc tcagtgccca agagatgtcc acacctagga tgtcccgcgg tgggtggggg
    10621 gcccgagaga cgggcaggcc gggggcaggc ctggccatgc ggggccgaac cgggcactgc
    10681 ccagcgtggg cgcgggggcc acggcgcgcg cccccagccc ccgggcccag caccccaagg
    10741 cggccaacgc caaaactctc cctcctcctc ttcctcaatc tcgctctcgc tctttttttt
    10801 tttcgcaaaa ggaggggaga gggggtaaaa aaatgctgca ctgtgcggcg aagccggtga
    10861 gtgagcggcg cggggccaat cagcgtgcgc cgttccgaaa gttgcctttt atggctcgag
    10921 cggccgcggc ggcgccctat aaaacccagc ggcgcgacgc gccaccaccg ccgagaccgc
    10981 gtccgccccg cgagcacaga gcctcgcctt tgccgatcct ctagagtcga gatccgccgc
    11041 caccatgatt gaacaagatg gattgcacgc aggttctccg gccgcttggg tggagaggct
    11101 attcggctat gactgggcac aacagacaat cggctgctct gatgccgccg tgttccggct
    11161 gtcagcgcag gggcgcccgg ttctttttgt caagaccgac ctgtccggtg ccctgaatga
    11221 actgcaggac gaggcagcgc ggctatcgtg gctggccacg acgggcgttc cttgcgcagc
    11281 tgtgctcgac gttgtcactg aagcgggaag ggactggctg ctattgggcg aagtgccggg
    11341 gcaggatctc ctgtcatctc accttgctcc tgccgagaaa gtatccatca tggctgatgc
    11401 aatgcggcgg ctgcatacgc ttgatccggc tacctgccca ttcgaccacc aagcgaaaca
    11461 tcgcatcgag cgagcacgta ctcggatgga agccggtctt gtcgatcagg atgatctgga
    11521 cgaagagcat caggggctcg cgccagccga actgttcgcc aggctcaagg cgcgcatgcc
    11581 cgacggcgag gatctcgtcg tgacccatgg cgatgcctgc ttgccgaata tcatggtgga
    11641 aaatggccgc ttttctggat tcatcgactg tggccggctg ggtgtggcgg accgctatca
    11701 ggacatagcg ttggctaccc gtgatattgc tgaagagctt ggcggcgaat gggctgaccg
    11761 cttcctcgtg ctttacggta tcgccgctcc cgattcgcag cgcatcgcct tctatcgcct
    11821 tcttgacgag ttcttctgag cgggactctg gggttcgaaa tgaccgacca agcgacgccc
    11881 aacctgccat cacgagattt cgattccacc gccgccttct atgaaaggtt gggcttcgga
    11941 atcgttttcc gggacgccgg ctggatgatc ctccagcgcg gggatctcat gctggagttc
    12001 ttcgcccacc ccccggatct aagctctaga taagtaatga tcataatcag ccatatcaca
    12061 tctgtagagg ttttacttgc tttaaaaaac ctcccacacc tccccctgaa cctgaaacat
    12121 aaaatgaatg caattgttgt tgttaacttg tttattgcag cttataatgg ttacaaataa
    12181 agcaatagca tcacaaattt cacaaataaa gcattttttt cactgcattc tagttgtggt
    12241 ttgtccaaac tcatcaatgt atcttatcat gtctggatcc gggggtaccg cgtcgagaag
    12301 ttcctattcc gaagttccta ttctctagaa agtataggaa cttcgtcgag ataacttcgt
    12361 atagcataca ttatacgaag ttatgtcgag atatctagac ccagctttct tgtacaaagt
    12421 ggttgatatc tctatagtcg cagtaggcgg tcactgtaac ctggaagaag tccctctcct
    12481 caaacactat tgtatgtata cataaaacat aaaaagccct atcacagggt acatatgaac
    12541 ggtagcctgt ggaaacggtg ggatatggag agagcacatt gaacacatag gctggtgcgc
    12601 tggagagcag gcagaaccca gcaggcagaa ccttctctgg gctgtgctcc cagcaagcct
    12661 gtgtagctca gtgtttatac tcagtgaagg atggtagggt ttcttaaaca tacatatttc
    12721 ttaccagtaa tttctgggaa gtgatcttga acccgaagag aatatgatat tttgcagtgt
    12781 cagataaatt ttctaatttt gttttatctt gttttaccta agaacactgg aactattttg
    12841 gggctgatga gaacctcggt ccagtggctg tgagcattcg aagggaaaaa ccagaagaca
    12901 tgaaggaaaa cggatctcca tacaactacc gaataatatt caggactagt gaggtaagtg
    12961 gcaggtgaac agatgtgagg ggtggagtag aagcagtcac tagggactgg agtcacggag
    13021 gtcgtcacag agtccttgga acaaagaagg agcaaggcag gggagatagt tgagttcata
    13081 aagtgctggc taagacttga ggtcagtccc cagcacctgg ggattgaaag ctgtcatggt
    13141 agcatgtgct tgaaatgagg cagagatagg cagatccctg gagcattcta gctagacagc
    13201 caagcccgct tggcaagctc ctgggcaacc atgttattat tattttttaa agtgtggata
    13261 acatctgagg gtctgagggc agatacctga gatgaccttt gacctttgta cgtatgtgca
    13321 tggtaagaga tggcgcaacg caattaatga taacttcgta tagcatacat tatacgaagt
    13381 tatggtctga gctcgccatc agttcaattt ggcctagctc gcagtaagag tgcaatgaag
    13441 gagtggggat tcctgtgcac agaaggacag gtccgaggaa actggaaccc tgcagagtca
    13501 cagatgagta cttaagagta cctcagggtg ccagagctct cacaggtgag agacaacacc
    13561 tcaggcttct tcattctgcc ttccccacca ctgcgtagac atttcctgat ccaagaagtt
    13621 tcttcccctt cactgttcct gtgcgtactc tccaaggcca gaaaacaatc tatttatgag
    13681 tgagttggct ctctgaggtc ttcagatact ttggttatta ctttatttac atattgtgag
    13741 cttgtgtgtg tcaggagttc agaggacagc ttgctggcat tggctctgct cttcaccatg
    13801 tatgttctgg agaccaaact tggattataa atcttggcag caagtgctac agagccctct
    13861 ctgacctgtc agagctcttt agggattaaa tatgtgaact tttattttaa gataaaaaag
    13921 ttcaagtttt taagaaaggg aaaataaaat agcatcaatg tattgcctca gcccctaatt
    13981 cattttagga ttgttcctat agatcaatgt ctgatatccc tgaggtcaag aaaataatga
    14041 ttttgaaatt agtttaaata gagtgtttgg ctgtatttcc ttcattgaat gcagggcaag
    14101 tttcaggggt tggcttccct tcctaattgt ttctgagcat gaactctcag gaaattaaaa
    14161 gtaaggtttt gaaggcaaca ctcttacatc tgatgtgctg tttgtagtgg cagggaggag
    14221 tggcgagcct gcaggcgttc tcgggctgct gaggcagcac actttccctc ttcccagatc
    14281 tatcagactt ctcaaaccac ccttgtctaa tttccagttg gttttctgtt gctgtcttta
    14341 ttcactctct aggaatgccc ccacccctgt gtgtggcatc ctcacaacac acacatacac
    14401 acacacacac acacatacac acacttccag ttgatgctcc atttttagct ttcctttctt
    14461 tgtgaagttg tttggccttt accatggtct tgtccctgtg taaagggga
//
