# Supplementary material for: CRISPR-Cas9 enables conditional mutagenesis of challenging loci
Source: Sci Rep. 2016 Sep 1;6:32326. doi: 10.1038/srep32326 (PMC5007477; doi:10.1038/srep32326)
Supplement: Supplementary File 3 [file srep32326-s3.zip › gb/HEP01023_A05_vector.gb]

LOCUS       1014789#L1L2_Bact_P#pAYAC184        15664 bp    dna     circular UNK 
ACCESSION   unknown
SOURCE      Mus musculus
  ORGANISM  Mus musculus
            Eukaryota; Metazoa; Chordata; Craniata; Vertebrata; Euteleostomi;
            Mammalia; Eutheria; Euarchontoglires; Glires; Rodentia;
            Sciurognathi; Muroidea; Muridae; Murinae; Mus.
COMMENT     cassette: L1L2_Bact_P
COMMENT     design_id: 1014789
COMMENT     backbone: pAYAC184
COMMENT     transcript_id: ENSMUST00000090287
FEATURES             Location/Qualifiers
     source          1..4245
                     /mol_type="other DNA"
                     /dnas_title="pacyc184CleanwithGprimers"
                     /organism="Cloning vector pACYC184"
     gene            complement(1..4245)
                     /gene="cat"
     CDS             complement(1..4245)
                     /codon_start=1
                     /gene="cat"
                     /translation="MEKKITGYTTVDISQWHRKEHFEAFQSVAQCTYNQTVQLDITAF
                     LKTVKKNKHKFYPAFIHILARLMNAHPEFRMAMKDGELVIWDSVHPCYTVFHEQTETF
                     SSLWSEYHDDFRQFLHIYSQDVACYGENLAYFPKGFIENMFFVSANPWVSFTSFDLNV
                     ANMDNFFAPVFTMGKYYTQGDKVLMPLAIQVHHAVCDGFHVGRMLNELQQYCDEWQGG
                     A"
                     /product="chloramphenicol acetyltransferase"
                     /note="camR (confers resistance to chloramphenicol)"
                     /label="camR (confers resistance to chloramphenicol)"
     -10_signal      complement(286..291)
                     /note="cat promoter (counter-clockwise); CATATT"
                     /label="cat promoter (counter-clockwise); CATATT"
     -35_signal      complement(309..314)
                     /note="cat promoter (counter-clockwise); ACGTAA"
                     /label="cat promoter (counter-clockwise); ACGTAA"
     rep_origin      complement(848..1393)
                     /note="p15A origin of replication (clockwise) (RNAII -35
                     to RNA/DNA switch point)"
                     /label="p15A origin of replication (clockwise) (RNAII -35
     -35_signal      1505..1510
                     /note="tet promoter (clockwise); TTGACA"
                     /label="tet promoter (clockwise); TTGACA"
     -10_signal      1528..1533
                     /note="tet promoter (clockwise); TTTAAT; transcript start
                     1540"
                     /label="tet promoter (clockwise); TTTAAT; transcript start
     gene            1581..2771
                     /gene="tet"
     CDS             1581..2771
                     /codon_start=1
                     /gene="tet"
                     /translation="MKSNNALIVILGTVTLDAVGIGLVMPVLPGLLRDIVHSDSIASH
                     YGVLLALYALMQFLCAPVLGALSDRFGRRPVLLASLLGATIDYAIMATTPVLWILYAG
                     RIVAGITGATGAVAGAYIADITDGEDRARHFGLMSACFGVGMVAGPVAGGLLGAISLH
                     APFLAAAVLNGLNLLLGCFLMQESHKGERRPMPLRAFNPVSSFRWARGMTIVAALMTV
                     FFIMQLVGQVPAALWVIFGEDRFRWSATMIGLSLAVFGILHALAQAFVTGPATKRFGE
                     KQAIIAGMAADALGYVLLAFATRGWMAFPIMILLASGGIGMPALQAMLSRQVDDDHQG
                     QLQGSLAALTSLTSIIGPLIVTAIYAASASTWNGLAWIVGAALYLVCLPALRRGAWSR
                     ATST"
                     /product="tetracycline efflux protein, class C"
                     /note="tetR (confers resistance to tetracycline)"
                     /label="tetR (confers resistance to tetracycline)"
     misc_feature    complement(1473..1493)
                     /note="5' Gap primer"
                     /label="5' Gap primer"
     misc_feature    3805..3825
                     /note="3' Gap primer"
                     /label="3' Gap primer"
     misc_feature    1494..3804
                     /note="Not in Gap Backbone PCR"
                     /label="Not in Gap Backbone PCR"
     misc_feature    4246..5441
                     /note="5 arm"
                     /label="5 arm"
     misc_feature    5469..5493
                     /note="B1 Gateway"
                     /label="B1 Gateway"
     misc_feature    5506..5553
                     /note="Frt"
                     /label="Frt"
     intron          5554..6428
                     /note="mouse En2 intron"
                     /label="mouse En2 intron"
     misc_feature    6426..6428
                     /note="Splice Acceptor"
                     /label="Splice Acceptor"
     exon            6429..6601
                     /note="mouse En2 exon"
                     /label="mouse En2 exon"
     misc_feature    6613..7206
                     /note="ECMV IRES"
                     /label="ECMV IRES"
     gene            7207..10267
                     /gene="lacZ"
                     /note="lacZ"
                     /label="lacZ"
     misc_feature    10306..10549
                     /note="SV40 polyadenylation site"
                     /label="SV40 polyadenylation site"
     misc_feature    10553..10586
                     /note="loxP"
                     /label="loxP"
     promoter        10613..11132
                     /note="human beta actin promoter"
                     /label="human beta actin promoter"
     gene            11158..11952
                     /gene="NeoR"
                     /note="NeoR"
                     /label="NeoR"
     misc_feature    12152..12393
                     /note="SV40 polyadenylation site"
                     /label="SV40 polyadenylation site"
     misc_feature    12410..12457
                     /note="Frt"
                     /label="Frt"
     misc_feature    12464..12497
                     /note="loxP"
                     /label="loxP"
     misc_feature    6443..6520
                     /note="FCHK std_gpr"
                     /label="FCHK std_gpr"
     misc_feature    12513..12533
                     /note="B2 Gateway"
                     /label="B2 Gateway"
     misc_feature    5442..12563
                     /note="Synthetic Cassette"
                     /label="Synthetic Cassette"
     exon            13959..14061
                     /db_xref="ENSEMBL:ENSMUSE00000129411"
                     /type="targeted"
                     /rank="5"
                     /note="target exon 1 ENSMUSE00000129411"
     misc_feature    12564..14556
                     /note="Critical Region"
                     /label="Critical Region"
     misc_feature    14580..14613
                     /note="Downstream LoxP"
                     /label="Downstream LoxP"
     misc_feature    14557..14636
                     /note="synthetic loxP region"
                     /label="synthetic loxP region"
     misc_feature    14637..15664
                     /note="3 arm"
                     /label="3 arm"
ORIGIN      
        1 gaattccgga tgagcattca tcaggcgggc aagaatgtga ataaaggccg gataaaactt
       61 gtgcttattt ttctttacgg tctttaaaaa ggccgtaata tccagctgaa cggtctggtt
      121 ataggtacat tgagcaactg actgaaatgc ctcaaaatgt tctttacgat gccattggga
      181 tatatcaacg gtggtatatc cagtgatttt tttctccatt ttagcttcct tagctcctga
      241 aaatctcgat aactcaaaaa atacgcccgg tagtgatctt atttcattat ggtgaaagtt
      301 ggaacctctt acgtgccgat caacgtctca ttttcgccaa aagttggccc agggcttccc
      361 ggtatcaaca gggacaccag gatttattta ttctgcgaag tgatcttccg tcacaggtat
      421 ttattcggcg caaagtgcgt cgggtgatgc tgccaactta ctgatttagt gtatgatggt
      481 gtttttgagg tgctccagtg gcttctgttt ctatcagctg tccctcctgt tcagctactg
      541 acggggtggt gcgtaacggc aaaagcaccg ccggacatca gcgctagcgg agtgtatact
      601 ggcttactat gttggcactg atgagggtgt cagtgaagtg cttcatgtgg caggagaaaa
      661 aaggctgcac cggtgcgtca gcagaatatg tgatacagga tatattccgc ttcctcgctc
      721 actgactcgc tacgctcggt cgttcgactg cggcgagcgg aaatggctta cgaacggggc
      781 ggagatttcc tggaagatgc caggaagata cttaacaggg aagtgagagg gccgcggcaa
      841 agccgttttt ccataggctc cgcccccctg acaagcatca cgaaatctga cgctcaaatc
      901 agtggtggcg aaacccgaca ggactataaa gataccaggc gtttccccct ggcggctccc
      961 tcgtgcgctc tcctgttcct gcctttcggt ttaccggtgt cattccgctg ttatggccgc
     1021 gtttgtctca ttccacgcct gacactcagt tccgggtagg cagttcgctc caagctggac
     1081 tgtatgcacg aaccccccgt tcagtccgac cgctgcgcct tatccggtaa ctatcgtctt
     1141 gagtccaacc cggaaagaca tgcaaaagca ccactggcag cagccactgg taattgattt
     1201 agaggagtta gtcttgaagt catgcgccgg ttaaggctaa actgaaagga caagttttgg
     1261 tgactgcgct cctccaagcc agttacctcg gttcaaagag ttggtagctc agagaacctt
     1321 cgaaaaaccg ccctgcaagg cggttttttc gttttcagag caagagatta cgcgcagacc
     1381 aaaacgatct caagaagatc atcttattaa tcagataaaa tatttctaga tttcagtgca
     1441 atttatctct tcaaatgtag cacctgaagt cagccccata cgatataagt tgtaattctc
     1501 atgtttgaca gcttatcatc gataagcttt aatgcggtag tttatcacag ttaaattgct
     1561 aacgcagtca ggcaccgtgt atgaaatcta acaatgcgct catcgtcatc ctcggcaccg
     1621 tcaccctgga tgctgtaggc ataggcttgg ttatgccggt actgccgggc ctcttgcggg
     1681 atatcgtcca ttccgacagc atcgccagtc actatggcgt gctgctagcg ctatatgcgt
     1741 tgatgcaatt tctatgcgca cccgttctcg gagcactgtc cgaccgcttt ggccgccgcc
     1801 cagtcctgct cgcttcgcta cttggagcca ctatcgacta cgcgatcatg gcgaccacac
     1861 ccgtcctgtg gatcctctac gccggacgca tcgtggccgg catcaccggc gccacaggtg
     1921 cggttgctgg cgcctatatc gccgacatca ccgatgggga agatcgggct cgccacttcg
     1981 ggctcatgag cgcttgtttc ggcgtgggta tggtggcagg ccccgtggcc gggggactgt
     2041 tgggcgccat ctccttgcat gcaccattcc ttgcggcggc ggtgctcaac ggcctcaacc
     2101 tactactggg ctgcttccta atgcaggagt cgcataaggg agagcgtcga ccgatgccct
     2161 tgagagcctt caacccagtc agctccttcc ggtgggcgcg gggcatgact atcgtcgccg
     2221 cacttatgac tgtcttcttt atcatgcaac tcgtaggaca ggtgccggca gcgctctggg
     2281 tcattttcgg cgaggaccgc tttcgctgga gcgcgacgat gatcggcctg tcgcttgcgg
     2341 tattcggaat cttgcacgcc ctcgctcaag ccttcgtcac tggtcccgcc accaaacgtt
     2401 tcggcgagaa gcaggccatt atcgccggca tggcggccga cgcgctgggc tacgtcttgc
     2461 tggcgttcgc gacgcgaggc tggatggcct tccccattat gattcttctc gcttccggcg
     2521 gcatcgggat gcccgcgttg caggccatgc tgtccaggca ggtagatgac gaccatcagg
     2581 gacagcttca aggatcgctc gcggctctta ccagcctaac ttcgatcatt ggaccgctga
     2641 tcgtcacggc gatttatgcc gcctcggcga gcacatggaa cgggttggca tggattgtag
     2701 gcgccgccct ataccttgtc tgcctccccg cgttgcgtcg cggtgcatgg agccgggcca
     2761 cctcgacctg aatggaagcc ggcggcacct cgctaacgga ttcaccactc caagaattgg
     2821 agccaatcaa ttcttgcgga gaactgtgaa tgcgcaaacc aacccttggc agaacatatc
     2881 catcgcgtcc gccatctcca gcagccgcac gcggcgcatc tcgggcagcg ttgggtcctg
     2941 gccacgggtg cgcatgatcg tgctcctgtc gttgaggacc cggctaggct ggcggggttg
     3001 ccttactggt tagcagaatg aatcaccgat acgcgagcga acgtgaagcg actgctgctg
     3061 caaaacgtct gcgacctgag caacaacatg aatggtcttc ggtttccgtg tttcgtaaag
     3121 tctggaaacg cggaagtccc ctacgtgctg ctgaagttgc ccgcaacaga gagtggaacc
     3181 aaccggtgat accacgatac tatgactgag agtcaacgcc atgagcggcc tcatttctta
     3241 ttctgagtta caacagtccg caccgctgtc cggtagctcc ttccggtggg cgcggggcat
     3301 gactatcgtc gccgcactta tgactgtctt ctttatcatg caactcgtag gacaggtgcc
     3361 ggcagcgccc aacagtcccc cggccacggg gcctgccacc atacccacgc cgaaacaagc
     3421 gccctgcacc attatgttcc ggatctgcat cgcaggatgc tgctggctac cctgtggaac
     3481 acctacatct gtattaacga agcgctaacc gtttttatca ggctctggga ggcagaataa
     3541 atgatcatat cgtcaattat tacctccacg gggagagcct gagcaaactg gcctcaggca
     3601 tttgagaagc acacggtcac actgcttccg gtagtcaata aaccggtaaa ccagcaatag
     3661 acataagcgg ctatttaacg accctgccct gaaccgacga ccgggtcgaa tttgctttcg
     3721 aatttctgcc attcatccgc ttattatcac ttattcaggc gtagcaccag gcgtttaagg
     3781 gcaccaataa ctgccttaaa aaaattacgc cccgccctgc cactcatcgc agtactgttg
     3841 taattcatta agcattctgc cgacatggaa gccatcacag acggcatgat gaacctgaat
     3901 cgccagcggc atcagcacct tgtcgccttg cgtataatat ttgcccatgg tgaaaacggg
     3961 ggcgaagaag ttgtccatat tggccacgtt taaatcaaaa ctggtgaaac tcacccaggg
     4021 attggctgag acgaaaaaca tattctcaat aaacccttta gggaaatagg ccaggttttc
     4081 accgtaacac gccacatctt gcgaatatat gtgtagaaac tgccggaaat cgtcgtggta
     4141 ttcactccag agcgatgaaa acgtttcagt ttgctcatgg aaaacggtgt aacaagggtg
     4201 aacactatcc catatcacca gctcaccgtc tttcattgcc atacgtttac ttccgtgtcc
     4261 ctaaacctca gtttctccaa agtgatgaaa agaaccatga agttcctcct tagatggctg
     4321 gggagtgaag gagcagacca ggcacgtagg aagcacaaag gcccgcctgc cctttgtctg
     4381 gcccttgggt ttgctatggc tcccagggtg tggcacatgg accttgcaca ggaggtcagg
     4441 aaacacaggg ctggatgcta ctgattggct ctctttgttc tttccaagcc gtggaggacc
     4501 ccagctcatg ggatagtgac tcccacattc aatgtggggt ttcttcccac ctcatttagc
     4561 ccaatctaga aattccctca ctggcatggc cagatgtttg tctacttggt gagtctaaat
     4621 cctgtcaata atcaatatta ttagagaaca gagcctgtgg ggtagaatag caagagtgtg
     4681 ggtagcattg gaatcaagga ccgaatttaa tgtgcccttc ccttgctgtg agacctagaa
     4741 caggttgctt acccactctg ggctagagtt ctttaccaca gtaacacaga ctaagacacc
     4801 atagctcttg cctccaaatg taagggtggt gctgagagaa agataaagga gactgagcat
     4861 gcaaaatagc aagtaccctt tctcacacac attgtcaatt cttcaaagtg tagaaaaaaa
     4921 atcaatcatg tgtcctttgg gaaaggagga ccagggacct cacaccactg tgactgtgtg
     4981 cagcccatca tagcggctga tgtgagtcgg accttggcag tgggaacctg cacccagtca
     5041 tttctcacct gctgttgtga agtagagggc ctgagctgga agctgttggg ctatgaccct
     5101 caaaggtcca tctcctgtga cctgccgccc caggcactac cagttaggga ctgtgttcag
     5161 atatatcgcc tgtgggagac agctctcact caaactggga caacaggaaa ctgtccagaa
     5221 gaggcatcct ttttcaacag tggactccgt ggggccaggc ccagttctca gagcaagtgg
     5281 tggcttttcc ttttctctct tctccagctt caacagagtc actgagacat gcttggcaga
     5341 gaaagttatt tttttccttc tatttaggga gaatagcaga gctatgccca gagaataccg
     5401 agctgacctt tgcatggatg atattttttc cagacttaaa aaaggcgcat aacgatacca
     5461 cgatatcaac aagtttgtac aaaaaagcag gctggcgccg gaaccgaagt tcctattccg
     5521 aagttcctat tctctagaaa gtataggaac ttcgaaccct ttcccacacc accctccaca
     5581 cttgccccaa acactgccaa ctatgtagga ggaaggggtt gggactaaca gaagaacccg
     5641 ttgtggggaa gctgttggga gggtcacttt atgttcttgc ccaaggtcag ttgggtggcc
     5701 tgcttctgat gaggtggtcc caaggtctgg ggtagaaggt gagagggaca ggccaccaag
     5761 gtcagccccc cccccctatc ccataggagc caggtccctc tcctggacag gaagactgaa
     5821 ggggagatgc cagagactca gtgaagcctg gggtacccta ttggagtcct tcaaggaaac
     5881 aaacttggcc tcaccaggcc tcagccttgg ctcctcctgg gaactctact gcccttggga
     5941 tccccttgta gttgtgggtt acataggaag ggggacggga ttccccttga ctggctagcc
     6001 tactcttttc ttcagtcttc tccatctcct ctcacctgtc tctcgaccct ttccctagga
     6061 tagacttgga aaaagataag gggagaaaac aaatgcaaac gaggccagaa agattttggc
     6121 tgggcattcc ttccgctagc ttttattggg atcccctagt ttgtgatagg ccttttagct
     6181 acatctgcca atccatctca ttttcacaca cacacacacc actttccttc tggtcagtgg
     6241 gcacatgtcc agcctcaagt ttatatcacc acccccaatg cccaacactt gtatggcctt
     6301 gggcgggtca tccccccccc cacccccagt atctgcaacc tcaagctagc ttgggtgcgt
     6361 tggttgtgga taagtagcta gactccagca accagtaacc tctgcccttt ctcctccatg
     6421 acaaccaggt cccaggtccc gaaaaccaaa gaagaagaac cctaacaaag aggacaagcg
     6481 gcctcgcaca gccttcactg ctgagcagct ccagaggctc aaggctgagt ttcagaccaa
     6541 caggtacctg acagagcagc ggcgccagag tctggcacag gagctcggta cccggaagat
     6601 ctggactcta gagaattccg cccctctccc tccccccccc ctaacgttac tggccgaagc
     6661 cgcttggaat aaggccggtg tgcgtttgtc tatatgttat tttccaccat attgccgtct
     6721 tttggcaatg tgagggcccg gaaacctggc cctgtcttct tgacgagcat tcctaggggt
     6781 ctttcccctc tcgccaaagg aatgcaaggt ctgttgaatg tcgtgaagga agcagttcct
     6841 ctggaagctt cttgaagaca aacaacgtct gtagcgaccc tttgcaggca gcggaacccc
     6901 ccacctggcg acaggtgcct ctgcggccaa aagccacgtg tataagatac acctgcaaag
     6961 gcggcacaac cccagtgcca cgttgtgagt tggatagttg tggaaagagt caaatggctc
     7021 tcctcaagcg tattcaacaa ggggctgaag gatgcccaga aggtacccca ttgtatggga
     7081 tctgatctgg ggcctcggtg cacatgcttt acatgtgttt agtcgaggtt aaaaaacgtc
     7141 taggcccccc gaaccacggg gacgtggttt tcctttgaaa aacacgatga taagcttgcc
     7201 acaaccatgg aagatcccgt cgttttacaa cgtcgtgact gggaaaaccc tggcgttacc
     7261 caacttaatc gccttgcagc acatccccct ttcgccagct ggcgtaatag cgaagaggcc
     7321 cgcaccgatc gcccttccca acagttgcgc agcctgaatg gcgaatggcg ctttgcctgg
     7381 tttccggcac cagaagcggt gccggaaagc tggctggagt gcgatcttcc tgaggccgat
     7441 actgtcgtcg tcccctcaaa ctggcagatg cacggttacg atgcgcccat ctacaccaac
     7501 gtgacctatc ccattacggt caatccgccg tttgttccca cggagaatcc gacgggttgt
     7561 tactcgctca catttaatgt tgatgaaagc tggctacagg aaggccagac gcgaattatt
     7621 tttgatggcg ttaactcggc gtttcatctg tggtgcaacg ggcgctgggt cggttacggc
     7681 caggacagtc gtttgccgtc tgaatttgac ctgagcgcat ttttacgcgc cggagaaaac
     7741 cgcctcgcgg tgatggtgct gcgctggagt gacggcagtt atctggaaga tcaggatatg
     7801 tggcggatga gcggcatttt ccgtgacgtc tcgttgctgc ataaaccgac tacacaaatc
     7861 agcgatttcc atgttgccac tcgctttaat gatgatttca gccgcgctgt actggaggct
     7921 gaagttcaga tgtgcggcga gttgcgtgac tacctacggg taacagtttc tttatggcag
     7981 ggtgaaacgc aggtcgccag cggcaccgcg cctttcggcg gtgaaattat cgatgagcgt
     8041 ggtggttatg ccgatcgcgt cacactacgt ctgaacgtcg aaaacccgaa actgtggagc
     8101 gccgaaatcc cgaatctcta tcgtgcggtg gttgaactgc acaccgccga cggcacgctg
     8161 attgaagcag aagcctgcga tgtcggtttc cgcgaggtgc ggattgaaaa tggtctgctg
     8221 ctgctgaacg gcaagccgtt gctgattcga ggcgttaacc gtcacgagca tcatcctctg
     8281 catggtcagg tcatggatga gcagacgatg gtgcaggata tcctgctgat gaagcagaac
     8341 aactttaacg ccgtgcgctg ttcgcattat ccgaaccatc cgctgtggta cacgctgtgc
     8401 gaccgctacg gcctgtatgt ggtggatgaa gccaatattg aaacccacgg catggtgcca
     8461 atgaatcgtc tgaccgatga tccgcgctgg ctaccggcga tgagcgaacg cgtaacgcga
     8521 atggtgcagc gcgatcgtaa tcacccgagt gtgatcatct ggtcgctggg gaatgaatca
     8581 ggccacggcg ctaatcacga cgcgctgtat cgctggatca aatctgtcga tccttcccgc
     8641 ccggtgcagt atgaaggcgg cggagccgac accacggcca ccgatattat ttgcccgatg
     8701 tacgcgcgcg tggatgaaga ccagcccttc ccggctgtgc cgaaatggtc catcaaaaaa
     8761 tggctttcgc tacctggaga gacgcgcccg ctgatccttt gcgaatacgc ccacgcgatg
     8821 ggtaacagtc ttggcggttt cgctaaatac tggcaggcgt ttcgtcagta tccccgttta
     8881 cagggcggct tcgtctggga ctgggtggat cagtcgctga ttaaatatga tgaaaacggc
     8941 aacccgtggt cggcttacgg cggtgatttt ggcgatacgc cgaacgatcg ccagttctgt
     9001 atgaacggtc tggtctttgc cgaccgcacg ccgcatccag cgctgacgga agcaaaacac
     9061 cagcagcagt ttttccagtt ccgtttatcc gggcaaacca tcgaagtgac cagcgaatac
     9121 ctgttccgtc atagcgataa cgagctcctg cactggatgg tggcgctgga tggtaagccg
     9181 ctggcaagcg gtgaagtgcc tctggatgtc gctccacaag gtaaacagtt gattgaactg
     9241 cctgaactac cgcagccgga gagcgccggg caactctggc tcacagtacg cgtagtgcaa
     9301 ccgaacgcga ccgcatggtc agaagccggg cacatcagcg cctggcagca gtggcgtctg
     9361 gcggaaaacc tcagtgtgac gctccccgcc gcgtcccacg ccatcccgca tctgaccacc
     9421 agcgaaatgg atttttgcat cgagctgggt aataagcgtt ggcaatttaa ccgccagtca
     9481 ggctttcttt cacagatgtg gattggcgat aaaaaacaac tgctgacgcc gctgcgcgat
     9541 cagttcaccc gtgcaccgct ggataacgac attggcgtaa gtgaagcgac ccgcattgac
     9601 cctaacgcct gggtcgaacg ctggaaggcg gcgggccatt accaggccga agcagcgttg
     9661 ttgcagtgca cggcagatac acttgctgat gcggtgctga ttacgaccgc tcacgcgtgg
     9721 cagcatcagg ggaaaacctt atttatcagc cggaaaacct accggattga tggtagtggt
     9781 caaatggcga ttaccgttga tgttgaagtg gcgagcgata caccgcatcc ggcgcggatt
     9841 ggcctgaact gccagctggc gcaggtagca gagcgggtaa actggctcgg attagggccg
     9901 caagaaaact atcccgaccg ccttactgcc gcctgttttg accgctggga tctgccattg
     9961 tcagacatgt ataccccgta cgtcttcccg agcgaaaacg gtctgcgctg cgggacgcgc
    10021 gaattgaatt atggcccaca ccagtggcgc ggcgacttcc agttcaacat cagccgctac
    10081 agtcaacagc aactgatgga aaccagccat cgccatctgc tgcacgcgga agaaggcaca
    10141 tggctgaata tcgacggttt ccatatgggg attggtggcg acgactcctg gagcccgtca
    10201 gtatcggcgg aattccagct gagcgccggt cgctaccatt accagttggt ctggtgtcaa
    10261 aaataataat aaccgggcag gggggatcta agctctagat aagtaatgat cataatcagc
    10321 catatcacat ctgtagaggt tttacttgct ttaaaaaacc tcccacacct ccccctgaac
    10381 ctgaaacata aaatgaatgc aattgttgtt gttaacttgt ttattgcagc ttataatggt
    10441 tacaaataaa gcaatagcat cacaaatttc acaaataaag catttttttc actgcattct
    10501 agttgtggtt tgtccaaact catcaatgta tcttatcatg tctggatccg gaataacttc
    10561 gtatagcata cattatacga agttatgttt aaacggcgcg ccccggaatt cgccttctgc
    10621 aggagcgtac agaacccagg gccctggcac ccgtgcagac cctggcccac cccacctggg
    10681 cgctcagtgc ccaagagatg tccacaccta ggatgtcccg cggtgggtgg ggggcccgag
    10741 agacgggcag gccgggggca ggcctggcca tgcggggccg aaccgggcac tgcccagcgt
    10801 gggcgcgggg gccacggcgc gcgcccccag cccccgggcc cagcacccca aggcggccaa
    10861 cgccaaaact ctccctcctc ctcttcctca atctcgctct cgctcttttt ttttttcgca
    10921 aaaggagggg agagggggta aaaaaatgct gcactgtgcg gcgaagccgg tgagtgagcg
    10981 gcgcggggcc aatcagcgtg cgccgttccg aaagttgcct tttatggctc gagcggccgc
    11041 ggcggcgccc tataaaaccc agcggcgcga cgcgccacca ccgccgagac cgcgtccgcc
    11101 ccgcgagcac agagcctcgc ctttgccgat cctctagagt cgagatccgc cgccaccatg
    11161 attgaacaag atggattgca cgcaggttct ccggccgctt gggtggagag gctattcggc
    11221 tatgactggg cacaacagac aatcggctgc tctgatgccg ccgtgttccg gctgtcagcg
    11281 caggggcgcc cggttctttt tgtcaagacc gacctgtccg gtgccctgaa tgaactgcag
    11341 gacgaggcag cgcggctatc gtggctggcc acgacgggcg ttccttgcgc agctgtgctc
    11401 gacgttgtca ctgaagcggg aagggactgg ctgctattgg gcgaagtgcc ggggcaggat
    11461 ctcctgtcat ctcaccttgc tcctgccgag aaagtatcca tcatggctga tgcaatgcgg
    11521 cggctgcata cgcttgatcc ggctacctgc ccattcgacc accaagcgaa acatcgcatc
    11581 gagcgagcac gtactcggat ggaagccggt cttgtcgatc aggatgatct ggacgaagag
    11641 catcaggggc tcgcgccagc cgaactgttc gccaggctca aggcgcgcat gcccgacggc
    11701 gaggatctcg tcgtgaccca tggcgatgcc tgcttgccga atatcatggt ggaaaatggc
    11761 cgcttttctg gattcatcga ctgtggccgg ctgggtgtgg cggaccgcta tcaggacata
    11821 gcgttggcta cccgtgatat tgctgaagag cttggcggcg aatgggctga ccgcttcctc
    11881 gtgctttacg gtatcgccgc tcccgattcg cagcgcatcg ccttctatcg ccttcttgac
    11941 gagttcttct gagcgggact ctggggttcg aaatgaccga ccaagcgacg cccaacctgc
    12001 catcacgaga tttcgattcc accgccgcct tctatgaaag gttgggcttc ggaatcgttt
    12061 tccgggacgc cggctggatg atcctccagc gcggggatct catgctggag ttcttcgccc
    12121 accccccgga tctaagctct agataagtaa tgatcataat cagccatatc acatctgtag
    12181 aggttttact tgctttaaaa aacctcccac acctccccct gaacctgaaa cataaaatga
    12241 atgcaattgt tgttgttaac ttgtttattg cagcttataa tggttacaaa taaagcaata
    12301 gcatcacaaa tttcacaaat aaagcatttt tttcactgca ttctagttgt ggtttgtcca
    12361 aactcatcaa tgtatcttat catgtctgga tccgggggta ccgcgtcgag aagttcctat
    12421 tccgaagttc ctattctcta gaaagtatag gaacttcgtc gagataactt cgtatagcat
    12481 acattatacg aagttatgtc gagatatcta gacccagctt tcttgtacaa agtggttgat
    12541 atctctatag tcgcagtagg cggtaagcgc caaaaatgag aacattcaag caagaaagga
    12601 aaaaataaac aaacaatcct gatggaagat gatgtggaag caaagtgagc agagagactt
    12661 gtcttagttt gggtttgatt gttctgaaga aacactatga ccaaggcagc tcttataaag
    12721 ggcaacattg aataggggct ggcttatggt ttcagaggtt tagtccctta tcgtcatggc
    12781 aggaagcatg gcagcatcca ggcagactgg atgctggagg tgccaagagt tctacatctt
    12841 gatccaaagg cagctaggag gagactggat tccacactgg gtggaccttg agcataggag
    12901 acctcaaagc ccgcccccac agtgacacac ttcctccaac aagaccacac ctcctaatag
    12961 tgctattacc cacgggccaa gcattcaaaa cacatgagtc tatggtggtc aaacctagtc
    13021 aagcctccac agaagctatc agctatatgt acgttagcat aaattactcc aaccaaggaa
    13081 aactttagct actcatttgc gattatcagc taactgcctg atattcaagg aattctgctg
    13141 agtatgaaag agcttgcttc tgctccagga ctcatgggat atgattcttt tttttttttt
    13201 ttaattagct attttcttca tttacatttc aaatgctatt ccaaaagtcc cctatacccc
    13261 cctcccccac gggatacgat tctttttcct agattttatg ctttgggttc tgcttatttg
    13321 aagaatacac attctttctt ggaagtgtct ttcttgtcca gctcttctgg gtccactttg
    13381 ctggcagtgc ctctcagtag acaatgcaga atagactgga gtttgatcct tcacagcaga
    13441 actcaggttc tcctctcctc ttctgggttc ttccttgcag agaagtacct cctagaggag
    13501 gtccttctag aggagtgccc tggcttgtgg acctgggcgt atttaggttc atatgcaggg
    13561 gtaagaaacc caagctcagg gctggagaga tggctcagtg ggtaaagcat ttgttgtgga
    13621 aacatgagga tctcagttca gatccccagg acccacgtta gacaagagtc gggcagagta
    13681 atgagtgtat aaccctagca aggggaggga cacagacaag cagatctttg gggctcactg
    13741 ccaagccagc ctagcctaat cggtgagttc cagccagaga gaaatctggt ttttgttttt
    13801 ttctttctta aaggtgcatg gtaacagagg ttgacctctg gcctccatat gtgcacctgc
    13861 acatatccag taaatgcccc tgctaggagg agttttggtt tcctcacttg gggagtggca
    13921 gggatgacca tgagagtcac cacactcatg tctttcagag gtgagtctgg agccggaaag
    13981 acagagaaca caaagaaagt catacagtac ttggctgtgg tggcatcctc ccacaagggc
    14041 aagaaagaca gcagcatcac ggtaagtggc agcgctgtca ccaaggccac ccaggcctta
    14101 gcatcctcag agcgaacaga accctgagtg agaactcatc ctgtgttcgc tgggttgtcc
    14161 cccctgggtg gagtgggctg actctggaga ccctctcccc cttcatggat acagggtctg
    14221 agaagtctgc agacagcctc ctccactgag atctgcggtg agcacttctt agcagtggct
    14281 ctgacatcac tatgacctga ctttctgttg tagggactgt tctatgaact gcaatgctcc
    14341 tggtcccttg tctctgtccc tgtatgccac aatatatttg gaggcagcaa atatgctcca
    14401 gatactgtca aatgttccta gggggtggga ctcagtccca aattggaatg accccatgtc
    14461 ctacccccag gggacaagga tgctgaggtc actcagcatg ggtccctggt ctactattga
    14521 ctgaccttct tgctgtgagc cagacaacac aaggatgaga tggcgcaacg caattaatga
    14581 taacttcgta tagcatacat tatacgaagt tatggtctga gctcgccatc agttcaactg
    14641 tccccgtggg aggaggactt acaagaaaaa gtacaagaag tttctagaac cttctcttat
    14701 ttcctttcct ctctctcatt tgccttcctc atcagtccac tatgggacca aggatcctgt
    14761 cagttcctct ctatggattc tgagggcaga gagatgacag gaaaggtttc tgccaccctg
    14821 catcttgttt cctatcctta ggggtagcag tcttgctcag tggccagtga acctggagtt
    14881 ctcagggacc tgggctgggt gctggatata tcctaggaaa cttttcccct taaacaagcc
    14941 cacaaccata gaccagcctg tcagggttgt gtagggacca ctggcctaag cttgtttatc
    15001 agagagaatc ctgcttcttc ccacctagcc ttttcctata tagaaaaaaa caagatgtga
    15061 tagttacgat gattcagcta gacactctct ccctctatat gcaggcatat tgcttcccct
    15121 atcagatcaa acgtcagtgt ggtgggggag gagagctcga ggggttggaa gaatgcctac
    15181 ctagtgggta caaagccttg tgctcatccc cagaatccta taaaccagat gtggtagtgc
    15241 acacctttaa tccaaacatt tgggaggtaa aggcaggaga attataactt caaccttggg
    15301 tatctagtaa gtttgagacc agtctgggat acataagacc ctgtcaaaag gagaaaggaa
    15361 gggcaggaag aaggaaggga gggagggaga gaggagagga aggaaaggag ggagggggaa
    15421 aggagggagc cagggaggga gggagggagg agaggaagga aaggagggag ggggaaagga
    15481 gggagggagg gagggaggga gggaggagag gaaggaaagg agggaggaga ggaaggaaag
    15541 gagggagggg aaaaagaggg agccagggag ggagggaggg agggaggaag atatacacta
    15601 aggccctagc aattaggaaa cgtgaggtag ctgggtgtct aagaatgtag ttaatggcca
    15661 attg
//
