# Supplementary material for: CRISPR-Cas9 enables conditional mutagenesis of challenging loci
Source: Sci Rep. 2016 Sep 1;6:32326. doi: 10.1038/srep32326 (PMC5007477; doi:10.1038/srep32326)
Supplement: Supplementary File 3 [file srep32326-s3.zip › gb/HEP01023_B01_vector.gb]

LOCUS       1014815#L1L2_Bact_P#pAYAC184        15111 bp    dna     circular UNK 
ACCESSION   unknown
SOURCE      Mus musculus
  ORGANISM  Mus musculus
            Eukaryota; Metazoa; Chordata; Craniata; Vertebrata; Euteleostomi;
            Mammalia; Eutheria; Euarchontoglires; Glires; Rodentia;
            Sciurognathi; Muroidea; Muridae; Murinae; Mus.
COMMENT     cassette: L1L2_Bact_P
COMMENT     design_id: 1014815
COMMENT     backbone: pAYAC184
COMMENT     transcript_id: ENSMUST00000071442
FEATURES             Location/Qualifiers
     source          1..4245
                     /mol_type="other DNA"
                     /dnas_title="pacyc184CleanwithGprimers"
                     /organism="Cloning vector pACYC184"
     gene            complement(1..4245)
                     /gene="cat"
     CDS             complement(1..4245)
                     /codon_start=1
                     /gene="cat"
                     /translation="MEKKITGYTTVDISQWHRKEHFEAFQSVAQCTYNQTVQLDITAF
                     LKTVKKNKHKFYPAFIHILARLMNAHPEFRMAMKDGELVIWDSVHPCYTVFHEQTETF
                     SSLWSEYHDDFRQFLHIYSQDVACYGENLAYFPKGFIENMFFVSANPWVSFTSFDLNV
                     ANMDNFFAPVFTMGKYYTQGDKVLMPLAIQVHHAVCDGFHVGRMLNELQQYCDEWQGG
                     A"
                     /product="chloramphenicol acetyltransferase"
                     /note="camR (confers resistance to chloramphenicol)"
                     /label="camR (confers resistance to chloramphenicol)"
     -10_signal      complement(286..291)
                     /note="cat promoter (counter-clockwise); CATATT"
                     /label="cat promoter (counter-clockwise); CATATT"
     -35_signal      complement(309..314)
                     /note="cat promoter (counter-clockwise); ACGTAA"
                     /label="cat promoter (counter-clockwise); ACGTAA"
     rep_origin      complement(848..1393)
                     /note="p15A origin of replication (clockwise) (RNAII -35
                     to RNA/DNA switch point)"
                     /label="p15A origin of replication (clockwise) (RNAII -35
     -35_signal      1505..1510
                     /note="tet promoter (clockwise); TTGACA"
                     /label="tet promoter (clockwise); TTGACA"
     -10_signal      1528..1533
                     /note="tet promoter (clockwise); TTTAAT; transcript start
                     1540"
                     /label="tet promoter (clockwise); TTTAAT; transcript start
     gene            1581..2771
                     /gene="tet"
     CDS             1581..2771
                     /codon_start=1
                     /gene="tet"
                     /translation="MKSNNALIVILGTVTLDAVGIGLVMPVLPGLLRDIVHSDSIASH
                     YGVLLALYALMQFLCAPVLGALSDRFGRRPVLLASLLGATIDYAIMATTPVLWILYAG
                     RIVAGITGATGAVAGAYIADITDGEDRARHFGLMSACFGVGMVAGPVAGGLLGAISLH
                     APFLAAAVLNGLNLLLGCFLMQESHKGERRPMPLRAFNPVSSFRWARGMTIVAALMTV
                     FFIMQLVGQVPAALWVIFGEDRFRWSATMIGLSLAVFGILHALAQAFVTGPATKRFGE
                     KQAIIAGMAADALGYVLLAFATRGWMAFPIMILLASGGIGMPALQAMLSRQVDDDHQG
                     QLQGSLAALTSLTSIIGPLIVTAIYAASASTWNGLAWIVGAALYLVCLPALRRGAWSR
                     ATST"
                     /product="tetracycline efflux protein, class C"
                     /note="tetR (confers resistance to tetracycline)"
                     /label="tetR (confers resistance to tetracycline)"
     misc_feature    complement(1473..1493)
                     /note="5' Gap primer"
                     /label="5' Gap primer"
     misc_feature    3805..3825
                     /note="3' Gap primer"
                     /label="3' Gap primer"
     misc_feature    1494..3804
                     /note="Not in Gap Backbone PCR"
                     /label="Not in Gap Backbone PCR"
     exon            4246..4387
                     /db_xref="ENSEMBL:ENSMUSE00001265531"
                     /rank="2"
                     /note="ENSMUSE00001265531 3' fragment"
     misc_feature    4246..5235
                     /note="5 arm"
                     /label="5 arm"
     misc_feature    5263..5287
                     /note="B1 Gateway"
                     /label="B1 Gateway"
     misc_feature    5300..5347
                     /note="Frt"
                     /label="Frt"
     intron          5348..6222
                     /note="mouse En2 intron"
                     /label="mouse En2 intron"
     misc_feature    6220..6222
                     /note="Splice Acceptor"
                     /label="Splice Acceptor"
     exon            6223..6395
                     /note="mouse En2 exon"
                     /label="mouse En2 exon"
     misc_feature    6407..7000
                     /note="ECMV IRES"
                     /label="ECMV IRES"
     gene            7001..10061
                     /gene="lacZ"
                     /note="lacZ"
                     /label="lacZ"
     misc_feature    10100..10343
                     /note="SV40 polyadenylation site"
                     /label="SV40 polyadenylation site"
     misc_feature    10347..10380
                     /note="loxP"
                     /label="loxP"
     promoter        10407..10926
                     /note="human beta actin promoter"
                     /label="human beta actin promoter"
     gene            10952..11746
                     /gene="NeoR"
                     /note="NeoR"
                     /label="NeoR"
     misc_feature    11946..12187
                     /note="SV40 polyadenylation site"
                     /label="SV40 polyadenylation site"
     misc_feature    12204..12251
                     /note="Frt"
                     /label="Frt"
     misc_feature    12258..12291
                     /note="loxP"
                     /label="loxP"
     misc_feature    6237..6314
                     /note="FCHK std_gpr"
                     /label="FCHK std_gpr"
     misc_feature    12307..12327
                     /note="B2 Gateway"
                     /label="B2 Gateway"
     misc_feature    5236..12357
                     /note="Synthetic Cassette"
                     /label="Synthetic Cassette"
     exon            12739..12879
                     /db_xref="ENSEMBL:ENSMUSE00001291240"
                     /type="targeted"
                     /rank="3"
                     /note="target exon 1 ENSMUSE00001291240"
     exon            12984..13157
                     /db_xref="ENSEMBL:ENSMUSE00001260147"
                     /type="targeted"
                     /rank="4"
                     /note="target exon 2 ENSMUSE00001260147"
     exon            13257..13323
                     /db_xref="ENSEMBL:ENSMUSE00001253174"
                     /type="targeted"
                     /rank="5"
                     /note="target exon 3 ENSMUSE00001253174"
     exon            13403..13490
                     /db_xref="ENSEMBL:ENSMUSE00001218451"
                     /type="targeted"
                     /rank="6"
                     /note="target exon 4 ENSMUSE00001218451"
     exon            13750..13829
                     /db_xref="ENSEMBL:ENSMUSE00001218943"
                     /type="targeted"
                     /rank="7"
                     /note="target exon 5 ENSMUSE00001218943"
     misc_feature    12358..13934
                     /note="Critical Region"
                     /label="Critical Region"
     misc_feature    13958..13991
                     /note="Downstream LoxP"
                     /label="Downstream LoxP"
     misc_feature    13935..14014
                     /note="synthetic loxP region"
                     /label="synthetic loxP region"
     exon            14117..14213
                     /db_xref="ENSEMBL:ENSMUSE00001276841"
                     /rank="8"
                     /note="ENSMUSE00001276841"
                     /label="ENSMUSE00001276841"
     exon            14311..14706
                     /db_xref="ENSEMBL:ENSMUSE00000490532"
                     /rank="9"
                     /note="ENSMUSE00000490532"
                     /label="ENSMUSE00000490532"
     misc_feature    14015..15111
                     /note="3 arm"
                     /label="3 arm"
ORIGIN      
        1 gaattccgga tgagcattca tcaggcgggc aagaatgtga ataaaggccg gataaaactt
       61 gtgcttattt ttctttacgg tctttaaaaa ggccgtaata tccagctgaa cggtctggtt
      121 ataggtacat tgagcaactg actgaaatgc ctcaaaatgt tctttacgat gccattggga
      181 tatatcaacg gtggtatatc cagtgatttt tttctccatt ttagcttcct tagctcctga
      241 aaatctcgat aactcaaaaa atacgcccgg tagtgatctt atttcattat ggtgaaagtt
      301 ggaacctctt acgtgccgat caacgtctca ttttcgccaa aagttggccc agggcttccc
      361 ggtatcaaca gggacaccag gatttattta ttctgcgaag tgatcttccg tcacaggtat
      421 ttattcggcg caaagtgcgt cgggtgatgc tgccaactta ctgatttagt gtatgatggt
      481 gtttttgagg tgctccagtg gcttctgttt ctatcagctg tccctcctgt tcagctactg
      541 acggggtggt gcgtaacggc aaaagcaccg ccggacatca gcgctagcgg agtgtatact
      601 ggcttactat gttggcactg atgagggtgt cagtgaagtg cttcatgtgg caggagaaaa
      661 aaggctgcac cggtgcgtca gcagaatatg tgatacagga tatattccgc ttcctcgctc
      721 actgactcgc tacgctcggt cgttcgactg cggcgagcgg aaatggctta cgaacggggc
      781 ggagatttcc tggaagatgc caggaagata cttaacaggg aagtgagagg gccgcggcaa
      841 agccgttttt ccataggctc cgcccccctg acaagcatca cgaaatctga cgctcaaatc
      901 agtggtggcg aaacccgaca ggactataaa gataccaggc gtttccccct ggcggctccc
      961 tcgtgcgctc tcctgttcct gcctttcggt ttaccggtgt cattccgctg ttatggccgc
     1021 gtttgtctca ttccacgcct gacactcagt tccgggtagg cagttcgctc caagctggac
     1081 tgtatgcacg aaccccccgt tcagtccgac cgctgcgcct tatccggtaa ctatcgtctt
     1141 gagtccaacc cggaaagaca tgcaaaagca ccactggcag cagccactgg taattgattt
     1201 agaggagtta gtcttgaagt catgcgccgg ttaaggctaa actgaaagga caagttttgg
     1261 tgactgcgct cctccaagcc agttacctcg gttcaaagag ttggtagctc agagaacctt
     1321 cgaaaaaccg ccctgcaagg cggttttttc gttttcagag caagagatta cgcgcagacc
     1381 aaaacgatct caagaagatc atcttattaa tcagataaaa tatttctaga tttcagtgca
     1441 atttatctct tcaaatgtag cacctgaagt cagccccata cgatataagt tgtaattctc
     1501 atgtttgaca gcttatcatc gataagcttt aatgcggtag tttatcacag ttaaattgct
     1561 aacgcagtca ggcaccgtgt atgaaatcta acaatgcgct catcgtcatc ctcggcaccg
     1621 tcaccctgga tgctgtaggc ataggcttgg ttatgccggt actgccgggc ctcttgcggg
     1681 atatcgtcca ttccgacagc atcgccagtc actatggcgt gctgctagcg ctatatgcgt
     1741 tgatgcaatt tctatgcgca cccgttctcg gagcactgtc cgaccgcttt ggccgccgcc
     1801 cagtcctgct cgcttcgcta cttggagcca ctatcgacta cgcgatcatg gcgaccacac
     1861 ccgtcctgtg gatcctctac gccggacgca tcgtggccgg catcaccggc gccacaggtg
     1921 cggttgctgg cgcctatatc gccgacatca ccgatgggga agatcgggct cgccacttcg
     1981 ggctcatgag cgcttgtttc ggcgtgggta tggtggcagg ccccgtggcc gggggactgt
     2041 tgggcgccat ctccttgcat gcaccattcc ttgcggcggc ggtgctcaac ggcctcaacc
     2101 tactactggg ctgcttccta atgcaggagt cgcataaggg agagcgtcga ccgatgccct
     2161 tgagagcctt caacccagtc agctccttcc ggtgggcgcg gggcatgact atcgtcgccg
     2221 cacttatgac tgtcttcttt atcatgcaac tcgtaggaca ggtgccggca gcgctctggg
     2281 tcattttcgg cgaggaccgc tttcgctgga gcgcgacgat gatcggcctg tcgcttgcgg
     2341 tattcggaat cttgcacgcc ctcgctcaag ccttcgtcac tggtcccgcc accaaacgtt
     2401 tcggcgagaa gcaggccatt atcgccggca tggcggccga cgcgctgggc tacgtcttgc
     2461 tggcgttcgc gacgcgaggc tggatggcct tccccattat gattcttctc gcttccggcg
     2521 gcatcgggat gcccgcgttg caggccatgc tgtccaggca ggtagatgac gaccatcagg
     2581 gacagcttca aggatcgctc gcggctctta ccagcctaac ttcgatcatt ggaccgctga
     2641 tcgtcacggc gatttatgcc gcctcggcga gcacatggaa cgggttggca tggattgtag
     2701 gcgccgccct ataccttgtc tgcctccccg cgttgcgtcg cggtgcatgg agccgggcca
     2761 cctcgacctg aatggaagcc ggcggcacct cgctaacgga ttcaccactc caagaattgg
     2821 agccaatcaa ttcttgcgga gaactgtgaa tgcgcaaacc aacccttggc agaacatatc
     2881 catcgcgtcc gccatctcca gcagccgcac gcggcgcatc tcgggcagcg ttgggtcctg
     2941 gccacgggtg cgcatgatcg tgctcctgtc gttgaggacc cggctaggct ggcggggttg
     3001 ccttactggt tagcagaatg aatcaccgat acgcgagcga acgtgaagcg actgctgctg
     3061 caaaacgtct gcgacctgag caacaacatg aatggtcttc ggtttccgtg tttcgtaaag
     3121 tctggaaacg cggaagtccc ctacgtgctg ctgaagttgc ccgcaacaga gagtggaacc
     3181 aaccggtgat accacgatac tatgactgag agtcaacgcc atgagcggcc tcatttctta
     3241 ttctgagtta caacagtccg caccgctgtc cggtagctcc ttccggtggg cgcggggcat
     3301 gactatcgtc gccgcactta tgactgtctt ctttatcatg caactcgtag gacaggtgcc
     3361 ggcagcgccc aacagtcccc cggccacggg gcctgccacc atacccacgc cgaaacaagc
     3421 gccctgcacc attatgttcc ggatctgcat cgcaggatgc tgctggctac cctgtggaac
     3481 acctacatct gtattaacga agcgctaacc gtttttatca ggctctggga ggcagaataa
     3541 atgatcatat cgtcaattat tacctccacg gggagagcct gagcaaactg gcctcaggca
     3601 tttgagaagc acacggtcac actgcttccg gtagtcaata aaccggtaaa ccagcaatag
     3661 acataagcgg ctatttaacg accctgccct gaaccgacga ccgggtcgaa tttgctttcg
     3721 aatttctgcc attcatccgc ttattatcac ttattcaggc gtagcaccag gcgtttaagg
     3781 gcaccaataa ctgccttaaa aaaattacgc cccgccctgc cactcatcgc agtactgttg
     3841 taattcatta agcattctgc cgacatggaa gccatcacag acggcatgat gaacctgaat
     3901 cgccagcggc atcagcacct tgtcgccttg cgtataatat ttgcccatgg tgaaaacggg
     3961 ggcgaagaag ttgtccatat tggccacgtt taaatcaaaa ctggtgaaac tcacccaggg
     4021 attggctgag acgaaaaaca tattctcaat aaacccttta gggaaatagg ccaggttttc
     4081 accgtaacac gccacatctt gcgaatatat gtgtagaaac tgccggaaat cgtcgtggta
     4141 ttcactccag agcgatgaaa acgtttcagt ttgctcatgg aaaacggtgt aacaagggtg
     4201 aacactatcc catatcacca gctcaccgtc tttcattgcc atacgaccac ctgtcctgga
     4261 agcctggatt gtgcactgaa gaggcgggca aaatgcccac caggggcaca tgcctgtgga
     4321 ccatgccttc agtccttcca ggaagaccag cgagggttct gtgtgccaag gaaacaccta
     4381 tcttctggta tggcagagta tagaattaag ggaaatggat gtgtggcatg tgtttccttc
     4441 ctccctcccc tgccctatgg ctccatacct aaggatccta aagccctgtg atagtggcca
     4501 cccatacctc tgagcatcat ggaatgctca aatccaagac cagagtgaca agcccctcca
     4561 tcctttcaag atggtgctga ggcagtgttg gactaggctg agccctatgg ctgctgggtc
     4621 ctccagggta agggatgacc ccaggaggag gcggagaggt cagactgtta ggcttggacc
     4681 atgatagatc tcccgatgtc cttccagcta tctactcttg caccctctag gcaacctgct
     4741 cttctctctt gatcacttat cccgccccct cactccccac tcagcatgtt gggaggtgcc
     4801 agccccgtgg tggtggccac tgtccttcag tgtatccaga tgcctcttca ggagtgatga
     4861 gggctttacc tgcgaggtgc tggggatgcg gccagccatg cttcctggga agaaggctga
     4921 agattgagtc ccgtgtggga gctttttatt tggggctttg gtttttcaag gcagggtttc
     4981 tctgtgtagc cctgggtatc ctggaactca ctctgtagac caggctggcc ttggaactca
     5041 cagagatcca tctgtctctg cctcccaaat actgggatta aagggcatgt accatgccac
     5101 agtgcgctga gcttgggagc ttctctctgg actgtggggt attaagggag aaccagtcag
     5161 ggtccaccct acccccaccc cacccctgta ggcaacttct tttctgaagg cctgggagta
     5221 gcctagatgt tcaggaaggc gcataacgat accacgatat caacaagttt gtacaaaaaa
     5281 gcaggctggc gccggaaccg aagttcctat tccgaagttc ctattctcta gaaagtatag
     5341 gaacttcgaa ccctttccca caccaccctc cacacttgcc ccaaacactg ccaactatgt
     5401 aggaggaagg ggttgggact aacagaagaa cccgttgtgg ggaagctgtt gggagggtca
     5461 ctttatgttc ttgcccaagg tcagttgggt ggcctgcttc tgatgaggtg gtcccaaggt
     5521 ctggggtaga aggtgagagg gacaggccac caaggtcagc cccccccccc tatcccatag
     5581 gagccaggtc cctctcctgg acaggaagac tgaaggggag atgccagaga ctcagtgaag
     5641 cctggggtac cctattggag tccttcaagg aaacaaactt ggcctcacca ggcctcagcc
     5701 ttggctcctc ctgggaactc tactgccctt gggatcccct tgtagttgtg ggttacatag
     5761 gaagggggac gggattcccc ttgactggct agcctactct tttcttcagt cttctccatc
     5821 tcctctcacc tgtctctcga ccctttccct aggatagact tggaaaaaga taaggggaga
     5881 aaacaaatgc aaacgaggcc agaaagattt tggctgggca ttccttccgc tagcttttat
     5941 tgggatcccc tagtttgtga taggcctttt agctacatct gccaatccat ctcattttca
     6001 cacacacaca caccactttc cttctggtca gtgggcacat gtccagcctc aagtttatat
     6061 caccaccccc aatgcccaac acttgtatgg ccttgggcgg gtcatccccc cccccacccc
     6121 cagtatctgc aacctcaagc tagcttgggt gcgttggttg tggataagta gctagactcc
     6181 agcaaccagt aacctctgcc ctttctcctc catgacaacc aggtcccagg tcccgaaaac
     6241 caaagaagaa gaaccctaac aaagaggaca agcggcctcg cacagccttc actgctgagc
     6301 agctccagag gctcaaggct gagtttcaga ccaacaggta cctgacagag cagcggcgcc
     6361 agagtctggc acaggagctc ggtacccgga agatctggac tctagagaat tccgcccctc
     6421 tccctccccc ccccctaacg ttactggccg aagccgcttg gaataaggcc ggtgtgcgtt
     6481 tgtctatatg ttattttcca ccatattgcc gtcttttggc aatgtgaggg cccggaaacc
     6541 tggccctgtc ttcttgacga gcattcctag gggtctttcc cctctcgcca aaggaatgca
     6601 aggtctgttg aatgtcgtga aggaagcagt tcctctggaa gcttcttgaa gacaaacaac
     6661 gtctgtagcg accctttgca ggcagcggaa ccccccacct ggcgacaggt gcctctgcgg
     6721 ccaaaagcca cgtgtataag atacacctgc aaaggcggca caaccccagt gccacgttgt
     6781 gagttggata gttgtggaaa gagtcaaatg gctctcctca agcgtattca acaaggggct
     6841 gaaggatgcc cagaaggtac cccattgtat gggatctgat ctggggcctc ggtgcacatg
     6901 ctttacatgt gtttagtcga ggttaaaaaa cgtctaggcc ccccgaacca cggggacgtg
     6961 gttttccttt gaaaaacacg atgataagct tgccacaacc atggaagatc ccgtcgtttt
     7021 acaacgtcgt gactgggaaa accctggcgt tacccaactt aatcgccttg cagcacatcc
     7081 ccctttcgcc agctggcgta atagcgaaga ggcccgcacc gatcgccctt cccaacagtt
     7141 gcgcagcctg aatggcgaat ggcgctttgc ctggtttccg gcaccagaag cggtgccgga
     7201 aagctggctg gagtgcgatc ttcctgaggc cgatactgtc gtcgtcccct caaactggca
     7261 gatgcacggt tacgatgcgc ccatctacac caacgtgacc tatcccatta cggtcaatcc
     7321 gccgtttgtt cccacggaga atccgacggg ttgttactcg ctcacattta atgttgatga
     7381 aagctggcta caggaaggcc agacgcgaat tatttttgat ggcgttaact cggcgtttca
     7441 tctgtggtgc aacgggcgct gggtcggtta cggccaggac agtcgtttgc cgtctgaatt
     7501 tgacctgagc gcatttttac gcgccggaga aaaccgcctc gcggtgatgg tgctgcgctg
     7561 gagtgacggc agttatctgg aagatcagga tatgtggcgg atgagcggca ttttccgtga
     7621 cgtctcgttg ctgcataaac cgactacaca aatcagcgat ttccatgttg ccactcgctt
     7681 taatgatgat ttcagccgcg ctgtactgga ggctgaagtt cagatgtgcg gcgagttgcg
     7741 tgactaccta cgggtaacag tttctttatg gcagggtgaa acgcaggtcg ccagcggcac
     7801 cgcgcctttc ggcggtgaaa ttatcgatga gcgtggtggt tatgccgatc gcgtcacact
     7861 acgtctgaac gtcgaaaacc cgaaactgtg gagcgccgaa atcccgaatc tctatcgtgc
     7921 ggtggttgaa ctgcacaccg ccgacggcac gctgattgaa gcagaagcct gcgatgtcgg
     7981 tttccgcgag gtgcggattg aaaatggtct gctgctgctg aacggcaagc cgttgctgat
     8041 tcgaggcgtt aaccgtcacg agcatcatcc tctgcatggt caggtcatgg atgagcagac
     8101 gatggtgcag gatatcctgc tgatgaagca gaacaacttt aacgccgtgc gctgttcgca
     8161 ttatccgaac catccgctgt ggtacacgct gtgcgaccgc tacggcctgt atgtggtgga
     8221 tgaagccaat attgaaaccc acggcatggt gccaatgaat cgtctgaccg atgatccgcg
     8281 ctggctaccg gcgatgagcg aacgcgtaac gcgaatggtg cagcgcgatc gtaatcaccc
     8341 gagtgtgatc atctggtcgc tggggaatga atcaggccac ggcgctaatc acgacgcgct
     8401 gtatcgctgg atcaaatctg tcgatccttc ccgcccggtg cagtatgaag gcggcggagc
     8461 cgacaccacg gccaccgata ttatttgccc gatgtacgcg cgcgtggatg aagaccagcc
     8521 cttcccggct gtgccgaaat ggtccatcaa aaaatggctt tcgctacctg gagagacgcg
     8581 cccgctgatc ctttgcgaat acgcccacgc gatgggtaac agtcttggcg gtttcgctaa
     8641 atactggcag gcgtttcgtc agtatccccg tttacagggc ggcttcgtct gggactgggt
     8701 ggatcagtcg ctgattaaat atgatgaaaa cggcaacccg tggtcggctt acggcggtga
     8761 ttttggcgat acgccgaacg atcgccagtt ctgtatgaac ggtctggtct ttgccgaccg
     8821 cacgccgcat ccagcgctga cggaagcaaa acaccagcag cagtttttcc agttccgttt
     8881 atccgggcaa accatcgaag tgaccagcga atacctgttc cgtcatagcg ataacgagct
     8941 cctgcactgg atggtggcgc tggatggtaa gccgctggca agcggtgaag tgcctctgga
     9001 tgtcgctcca caaggtaaac agttgattga actgcctgaa ctaccgcagc cggagagcgc
     9061 cgggcaactc tggctcacag tacgcgtagt gcaaccgaac gcgaccgcat ggtcagaagc
     9121 cgggcacatc agcgcctggc agcagtggcg tctggcggaa aacctcagtg tgacgctccc
     9181 cgccgcgtcc cacgccatcc cgcatctgac caccagcgaa atggattttt gcatcgagct
     9241 gggtaataag cgttggcaat ttaaccgcca gtcaggcttt ctttcacaga tgtggattgg
     9301 cgataaaaaa caactgctga cgccgctgcg cgatcagttc acccgtgcac cgctggataa
     9361 cgacattggc gtaagtgaag cgacccgcat tgaccctaac gcctgggtcg aacgctggaa
     9421 ggcggcgggc cattaccagg ccgaagcagc gttgttgcag tgcacggcag atacacttgc
     9481 tgatgcggtg ctgattacga ccgctcacgc gtggcagcat caggggaaaa ccttatttat
     9541 cagccggaaa acctaccgga ttgatggtag tggtcaaatg gcgattaccg ttgatgttga
     9601 agtggcgagc gatacaccgc atccggcgcg gattggcctg aactgccagc tggcgcaggt
     9661 agcagagcgg gtaaactggc tcggattagg gccgcaagaa aactatcccg accgccttac
     9721 tgccgcctgt tttgaccgct gggatctgcc attgtcagac atgtataccc cgtacgtctt
     9781 cccgagcgaa aacggtctgc gctgcgggac gcgcgaattg aattatggcc cacaccagtg
     9841 gcgcggcgac ttccagttca acatcagccg ctacagtcaa cagcaactga tggaaaccag
     9901 ccatcgccat ctgctgcacg cggaagaagg cacatggctg aatatcgacg gtttccatat
     9961 ggggattggt ggcgacgact cctggagccc gtcagtatcg gcggaattcc agctgagcgc
    10021 cggtcgctac cattaccagt tggtctggtg tcaaaaataa taataaccgg gcagggggga
    10081 tctaagctct agataagtaa tgatcataat cagccatatc acatctgtag aggttttact
    10141 tgctttaaaa aacctcccac acctccccct gaacctgaaa cataaaatga atgcaattgt
    10201 tgttgttaac ttgtttattg cagcttataa tggttacaaa taaagcaata gcatcacaaa
    10261 tttcacaaat aaagcatttt tttcactgca ttctagttgt ggtttgtcca aactcatcaa
    10321 tgtatcttat catgtctgga tccggaataa cttcgtatag catacattat acgaagttat
    10381 gtttaaacgg cgcgccccgg aattcgcctt ctgcaggagc gtacagaacc cagggccctg
    10441 gcacccgtgc agaccctggc ccaccccacc tgggcgctca gtgcccaaga gatgtccaca
    10501 cctaggatgt cccgcggtgg gtggggggcc cgagagacgg gcaggccggg ggcaggcctg
    10561 gccatgcggg gccgaaccgg gcactgccca gcgtgggcgc gggggccacg gcgcgcgccc
    10621 ccagcccccg ggcccagcac cccaaggcgg ccaacgccaa aactctccct cctcctcttc
    10681 ctcaatctcg ctctcgctct tttttttttt cgcaaaagga ggggagaggg ggtaaaaaaa
    10741 tgctgcactg tgcggcgaag ccggtgagtg agcggcgcgg ggccaatcag cgtgcgccgt
    10801 tccgaaagtt gccttttatg gctcgagcgg ccgcggcggc gccctataaa acccagcggc
    10861 gcgacgcgcc accaccgccg agaccgcgtc cgccccgcga gcacagagcc tcgcctttgc
    10921 cgatcctcta gagtcgagat ccgccgccac catgattgaa caagatggat tgcacgcagg
    10981 ttctccggcc gcttgggtgg agaggctatt cggctatgac tgggcacaac agacaatcgg
    11041 ctgctctgat gccgccgtgt tccggctgtc agcgcagggg cgcccggttc tttttgtcaa
    11101 gaccgacctg tccggtgccc tgaatgaact gcaggacgag gcagcgcggc tatcgtggct
    11161 ggccacgacg ggcgttcctt gcgcagctgt gctcgacgtt gtcactgaag cgggaaggga
    11221 ctggctgcta ttgggcgaag tgccggggca ggatctcctg tcatctcacc ttgctcctgc
    11281 cgagaaagta tccatcatgg ctgatgcaat gcggcggctg catacgcttg atccggctac
    11341 ctgcccattc gaccaccaag cgaaacatcg catcgagcga gcacgtactc ggatggaagc
    11401 cggtcttgtc gatcaggatg atctggacga agagcatcag gggctcgcgc cagccgaact
    11461 gttcgccagg ctcaaggcgc gcatgcccga cggcgaggat ctcgtcgtga cccatggcga
    11521 tgcctgcttg ccgaatatca tggtggaaaa tggccgcttt tctggattca tcgactgtgg
    11581 ccggctgggt gtggcggacc gctatcagga catagcgttg gctacccgtg atattgctga
    11641 agagcttggc ggcgaatggg ctgaccgctt cctcgtgctt tacggtatcg ccgctcccga
    11701 ttcgcagcgc atcgccttct atcgccttct tgacgagttc ttctgagcgg gactctgggg
    11761 ttcgaaatga ccgaccaagc gacgcccaac ctgccatcac gagatttcga ttccaccgcc
    11821 gccttctatg aaaggttggg cttcggaatc gttttccggg acgccggctg gatgatcctc
    11881 cagcgcgggg atctcatgct ggagttcttc gcccaccccc cggatctaag ctctagataa
    11941 gtaatgatca taatcagcca tatcacatct gtagaggttt tacttgcttt aaaaaacctc
    12001 ccacacctcc ccctgaacct gaaacataaa atgaatgcaa ttgttgttgt taacttgttt
    12061 attgcagctt ataatggtta caaataaagc aatagcatca caaatttcac aaataaagca
    12121 tttttttcac tgcattctag ttgtggtttg tccaaactca tcaatgtatc ttatcatgtc
    12181 tggatccggg ggtaccgcgt cgagaagttc ctattccgaa gttcctattc tctagaaagt
    12241 ataggaactt cgtcgagata acttcgtata gcatacatta tacgaagtta tgtcgagata
    12301 tctagaccca gctttcttgt acaaagtggt tgatatctct atagtcgcag taggcggttt
    12361 ggcattgttc tatcccctca gggtttcctt tcttctctta ggcagagaag gtgcctgggg
    12421 gtgggagagg ttggatgggt agtgactccc agtactctgg ccacccctct gtgcacacta
    12481 gttaggatga ggagtccatt cctttatctt cttgtgggtc tctgcacaca ccctagcctt
    12541 cctctccact tttctcctct tccctacccc ctccttcctc ctcccccacc tctgagtcaa
    12601 agaagatccc tcagttgtca ccatggaaac caagatagtg aaactttgga tgggaccctc
    12661 catctccgga ggctgcttgc tgcaggtatt gtcaagggtc gggtgcctct gtatatgttg
    12721 gcccatcaca ctcctcaggg gagggcctgc cccagcccag actggaagag gagatcgatt
    12781 ctctggccca ggaactggca ctgaaggaga aggaggcggg gcactcaagg ctgaccgcac
    12841 agcccttgct tgaggctgcg cagaagctcc tggagcctgg taaggagtcc cacccccacc
    12901 cccaccccat gcacactatc ctgatcctgt ttctttaacc aaaggccaag tcctgctgac
    12961 tacatgtata tacccgactt tagcagctac cctgggattc tcacagtggg gtcaacgact
    13021 ggagcccggg ctcccctcta ctcatggaac ctcttcacct ataccccata cttccttgag
    13081 ttcccgagca tcctctggac ctgtgcagat gtccccgctg gagccccagg gaaggcatgg
    13141 gaatggcctc acccttggta ggtccaggtt ggcaacaaag tatagacatg tgatggccct
    13201 aggggaggta gatgggggac tctcaggctc ctccatattg cccctttctc ccacagtgct
    13261 gatcctggct ttctgcttag caagctcagc cgccctggct gtggcagccc tctgctggtg
    13321 taggtgagct tcagactcca gttggtgggt aggatctgac cttcaggtcc ataacaacac
    13381 tctcaacctc aaactacttc aggcttcagc gagagatccg cctgactcag aaggctgact
    13441 atgctgccac agctaagggg cccacttcac cttcaacacc acgaatctcg gtgcgtagct
    13501 ctgcctccac aggcacgatt tttttttttt tttttttttt ttttttgttt gagacagggt
    13561 ttctctgtat agtcctggct gtcctggaac tcactttgta gaccaggctg gccttgaact
    13621 cagaaatccg cctgcctctg cctcccgagt gctgggatta aaggcgtgtg ctgctaccac
    13681 ccggcaggca caggcacgct tttactctgt gcatcccaac aagtgcttaa gattttgcct
    13741 cttccacagc ctggggatca gcggctggca cacagtgctg agatgtatca ttatcagcac
    13801 cagagacagc agatgctgtg cctggagcgg tgagcgtcct ggtctgaagt ggccgctttt
    13861 ctcctgcacc tgtgccccac ccacacctca cctggccatc cgtccctacc tgctcgaaac
    13921 ctcttactct ctgcgagatg gcgcaacgca attaatgata acttcgtata gcatacatta
    13981 tacgaagtta tggtctgagc tcgccatcag ttcaagccca cggcccctac ccagggcagc
    14041 aatacattga gcacccgcct ctgggcccct gttccttgga gaggcacaga ggacccagct
    14101 attttgctcc caccaggcat aaggaacctc caaaggaact agagtcagct tcctccgatg
    14161 aggaaaatga agatggcgac ttcactgtgt atgaatgccc aggcctggcg ccagtgagtg
    14221 ccccaggggt gtggaggggg gtttctgctg ggtttcctct catcttgtct caggccttgc
    14281 tgccaggagc ttgacccagt atcttcacag acaggggaga tggaggtgcg caacccactg
    14341 tttgaccatt ccacgctgtc agcaccagtg cctggtcccc attccttgcc gccgctgcag
    14401 tgactcctag gcccacatgc ctgcagccca cagcccacca gtggggacga gcgagtcctg
    14461 gtgttcccca tggaaaagag cagcattgtg acccccgcat gcttttggca ggagggaggc
    14521 gccacccctg gactcccttg ccagggagat tctccgcctt atgtgggaga tctagcatct
    14581 gcttgcacat tctctgtctg gtatgaaccc tcaaactgga gatccaagtc caggaaccct
    14641 agagcccagg catggataga gagttttgga gacaaaagcc aattaaagtt tttttcaaac
    14701 ctgtgagtgg cttctgggtt cactgatggt gtgatcagcc cacagtcacc cacctccctg
    14761 ggaagccttg gcggatagac attcaatgag ggactgggac cttctcttgc aattccagag
    14821 agaggtggta cctccgaaag gggcttgaag gctggaggaa aatcaaacac aggacaacct
    14881 catcatctac agtgggcact cactcttact acctacccac tcttctgccc tacaggttag
    14941 gaatattaag ggtataagca taaggctaga gtagcccaaa gatggccaga ttctgaagac
    15001 ccctttctgt gggataaaaa gagttaggaa aaggagcggt ttgcatatgc ctctctgtgg
    15061 gtacccagta tctccattcc tgcgtgttac caacctagga caaaccccca a
//
