# Supplementary material for: CRISPR-Cas9 enables conditional mutagenesis of challenging loci
Source: Sci Rep. 2016 Sep 1;6:32326. doi: 10.1038/srep32326 (PMC5007477; doi:10.1038/srep32326)
Supplement: Supplementary File 3 [file srep32326-s3.zip › gb/HEP01023_B03_vector.gb]

LOCUS       1015088#L1L2_Bact_P#pAYAC184        14741 bp    dna     circular UNK 
ACCESSION   unknown
SOURCE      Mus musculus
  ORGANISM  Mus musculus
            Eukaryota; Metazoa; Chordata; Craniata; Vertebrata; Euteleostomi;
            Mammalia; Eutheria; Euarchontoglires; Glires; Rodentia;
            Sciurognathi; Muroidea; Muridae; Murinae; Mus.
COMMENT     cassette: L1L2_Bact_P
COMMENT     design_id: 1015088
COMMENT     backbone: pAYAC184
COMMENT     transcript_id: ENSMUST00000060798
FEATURES             Location/Qualifiers
     source          1..4245
                     /mol_type="other DNA"
                     /dnas_title="pacyc184CleanwithGprimers"
                     /organism="Cloning vector pACYC184"
     gene            complement(1..4245)
                     /gene="cat"
     CDS             complement(1..4245)
                     /codon_start=1
                     /gene="cat"
                     /translation="MEKKITGYTTVDISQWHRKEHFEAFQSVAQCTYNQTVQLDITAF
                     LKTVKKNKHKFYPAFIHILARLMNAHPEFRMAMKDGELVIWDSVHPCYTVFHEQTETF
                     SSLWSEYHDDFRQFLHIYSQDVACYGENLAYFPKGFIENMFFVSANPWVSFTSFDLNV
                     ANMDNFFAPVFTMGKYYTQGDKVLMPLAIQVHHAVCDGFHVGRMLNELQQYCDEWQGG
                     A"
                     /product="chloramphenicol acetyltransferase"
                     /note="camR (confers resistance to chloramphenicol)"
                     /label="camR (confers resistance to chloramphenicol)"
     -10_signal      complement(286..291)
                     /note="cat promoter (counter-clockwise); CATATT"
                     /label="cat promoter (counter-clockwise); CATATT"
     -35_signal      complement(309..314)
                     /note="cat promoter (counter-clockwise); ACGTAA"
                     /label="cat promoter (counter-clockwise); ACGTAA"
     rep_origin      complement(848..1393)
                     /note="p15A origin of replication (clockwise) (RNAII -35
                     to RNA/DNA switch point)"
                     /label="p15A origin of replication (clockwise) (RNAII -35
     -35_signal      1505..1510
                     /note="tet promoter (clockwise); TTGACA"
                     /label="tet promoter (clockwise); TTGACA"
     -10_signal      1528..1533
                     /note="tet promoter (clockwise); TTTAAT; transcript start
                     1540"
                     /label="tet promoter (clockwise); TTTAAT; transcript start
     gene            1581..2771
                     /gene="tet"
     CDS             1581..2771
                     /codon_start=1
                     /gene="tet"
                     /translation="MKSNNALIVILGTVTLDAVGIGLVMPVLPGLLRDIVHSDSIASH
                     YGVLLALYALMQFLCAPVLGALSDRFGRRPVLLASLLGATIDYAIMATTPVLWILYAG
                     RIVAGITGATGAVAGAYIADITDGEDRARHFGLMSACFGVGMVAGPVAGGLLGAISLH
                     APFLAAAVLNGLNLLLGCFLMQESHKGERRPMPLRAFNPVSSFRWARGMTIVAALMTV
                     FFIMQLVGQVPAALWVIFGEDRFRWSATMIGLSLAVFGILHALAQAFVTGPATKRFGE
                     KQAIIAGMAADALGYVLLAFATRGWMAFPIMILLASGGIGMPALQAMLSRQVDDDHQG
                     QLQGSLAALTSLTSIIGPLIVTAIYAASASTWNGLAWIVGAALYLVCLPALRRGAWSR
                     ATST"
                     /product="tetracycline efflux protein, class C"
                     /note="tetR (confers resistance to tetracycline)"
                     /label="tetR (confers resistance to tetracycline)"
     misc_feature    complement(1473..1493)
                     /note="5' Gap primer"
                     /label="5' Gap primer"
     misc_feature    3805..3825
                     /note="3' Gap primer"
                     /label="3' Gap primer"
     misc_feature    1494..3804
                     /note="Not in Gap Backbone PCR"
                     /label="Not in Gap Backbone PCR"
     misc_feature    4246..5152
                     /note="5 arm"
                     /label="5 arm"
     misc_feature    5180..5204
                     /note="B1 Gateway"
                     /label="B1 Gateway"
     misc_feature    5217..5264
                     /note="Frt"
                     /label="Frt"
     intron          5265..6139
                     /note="mouse En2 intron"
                     /label="mouse En2 intron"
     misc_feature    6137..6139
                     /note="Splice Acceptor"
                     /label="Splice Acceptor"
     exon            6140..6312
                     /note="mouse En2 exon"
                     /label="mouse En2 exon"
     misc_feature    6324..6917
                     /note="ECMV IRES"
                     /label="ECMV IRES"
     gene            6918..9978
                     /gene="lacZ"
                     /note="lacZ"
                     /label="lacZ"
     misc_feature    10017..10260
                     /note="SV40 polyadenylation site"
                     /label="SV40 polyadenylation site"
     misc_feature    10264..10297
                     /note="loxP"
                     /label="loxP"
     promoter        10324..10843
                     /note="human beta actin promoter"
                     /label="human beta actin promoter"
     gene            10869..11663
                     /gene="NeoR"
                     /note="NeoR"
                     /label="NeoR"
     misc_feature    11863..12104
                     /note="SV40 polyadenylation site"
                     /label="SV40 polyadenylation site"
     misc_feature    12121..12168
                     /note="Frt"
                     /label="Frt"
     misc_feature    12175..12208
                     /note="loxP"
                     /label="loxP"
     misc_feature    6154..6231
                     /note="FCHK std_gpr"
                     /label="FCHK std_gpr"
     misc_feature    12224..12244
                     /note="B2 Gateway"
                     /label="B2 Gateway"
     misc_feature    5153..12274
                     /note="Synthetic Cassette"
                     /label="Synthetic Cassette"
     exon            13017..13189
                     /db_xref="ENSEMBL:ENSMUSE00001312292"
                     /type="targeted"
                     /rank="4"
                     /note="target exon 1 ENSMUSE00001312292"
     exon            12787..12898
                     /db_xref="ENSEMBL:ENSMUSE00000388943"
                     /type="targeted"
                     /rank="3"
                     /note="target exon 2 ENSMUSE00000388943"
     misc_feature    12275..13590
                     /note="Critical Region"
                     /label="Critical Region"
     misc_feature    13614..13647
                     /note="Downstream LoxP"
                     /label="Downstream LoxP"
     misc_feature    13591..13670
                     /note="synthetic loxP region"
                     /label="synthetic loxP region"
     misc_feature    13671..14741
                     /note="3 arm"
                     /label="3 arm"
ORIGIN      
        1 gaattccgga tgagcattca tcaggcgggc aagaatgtga ataaaggccg gataaaactt
       61 gtgcttattt ttctttacgg tctttaaaaa ggccgtaata tccagctgaa cggtctggtt
      121 ataggtacat tgagcaactg actgaaatgc ctcaaaatgt tctttacgat gccattggga
      181 tatatcaacg gtggtatatc cagtgatttt tttctccatt ttagcttcct tagctcctga
      241 aaatctcgat aactcaaaaa atacgcccgg tagtgatctt atttcattat ggtgaaagtt
      301 ggaacctctt acgtgccgat caacgtctca ttttcgccaa aagttggccc agggcttccc
      361 ggtatcaaca gggacaccag gatttattta ttctgcgaag tgatcttccg tcacaggtat
      421 ttattcggcg caaagtgcgt cgggtgatgc tgccaactta ctgatttagt gtatgatggt
      481 gtttttgagg tgctccagtg gcttctgttt ctatcagctg tccctcctgt tcagctactg
      541 acggggtggt gcgtaacggc aaaagcaccg ccggacatca gcgctagcgg agtgtatact
      601 ggcttactat gttggcactg atgagggtgt cagtgaagtg cttcatgtgg caggagaaaa
      661 aaggctgcac cggtgcgtca gcagaatatg tgatacagga tatattccgc ttcctcgctc
      721 actgactcgc tacgctcggt cgttcgactg cggcgagcgg aaatggctta cgaacggggc
      781 ggagatttcc tggaagatgc caggaagata cttaacaggg aagtgagagg gccgcggcaa
      841 agccgttttt ccataggctc cgcccccctg acaagcatca cgaaatctga cgctcaaatc
      901 agtggtggcg aaacccgaca ggactataaa gataccaggc gtttccccct ggcggctccc
      961 tcgtgcgctc tcctgttcct gcctttcggt ttaccggtgt cattccgctg ttatggccgc
     1021 gtttgtctca ttccacgcct gacactcagt tccgggtagg cagttcgctc caagctggac
     1081 tgtatgcacg aaccccccgt tcagtccgac cgctgcgcct tatccggtaa ctatcgtctt
     1141 gagtccaacc cggaaagaca tgcaaaagca ccactggcag cagccactgg taattgattt
     1201 agaggagtta gtcttgaagt catgcgccgg ttaaggctaa actgaaagga caagttttgg
     1261 tgactgcgct cctccaagcc agttacctcg gttcaaagag ttggtagctc agagaacctt
     1321 cgaaaaaccg ccctgcaagg cggttttttc gttttcagag caagagatta cgcgcagacc
     1381 aaaacgatct caagaagatc atcttattaa tcagataaaa tatttctaga tttcagtgca
     1441 atttatctct tcaaatgtag cacctgaagt cagccccata cgatataagt tgtaattctc
     1501 atgtttgaca gcttatcatc gataagcttt aatgcggtag tttatcacag ttaaattgct
     1561 aacgcagtca ggcaccgtgt atgaaatcta acaatgcgct catcgtcatc ctcggcaccg
     1621 tcaccctgga tgctgtaggc ataggcttgg ttatgccggt actgccgggc ctcttgcggg
     1681 atatcgtcca ttccgacagc atcgccagtc actatggcgt gctgctagcg ctatatgcgt
     1741 tgatgcaatt tctatgcgca cccgttctcg gagcactgtc cgaccgcttt ggccgccgcc
     1801 cagtcctgct cgcttcgcta cttggagcca ctatcgacta cgcgatcatg gcgaccacac
     1861 ccgtcctgtg gatcctctac gccggacgca tcgtggccgg catcaccggc gccacaggtg
     1921 cggttgctgg cgcctatatc gccgacatca ccgatgggga agatcgggct cgccacttcg
     1981 ggctcatgag cgcttgtttc ggcgtgggta tggtggcagg ccccgtggcc gggggactgt
     2041 tgggcgccat ctccttgcat gcaccattcc ttgcggcggc ggtgctcaac ggcctcaacc
     2101 tactactggg ctgcttccta atgcaggagt cgcataaggg agagcgtcga ccgatgccct
     2161 tgagagcctt caacccagtc agctccttcc ggtgggcgcg gggcatgact atcgtcgccg
     2221 cacttatgac tgtcttcttt atcatgcaac tcgtaggaca ggtgccggca gcgctctggg
     2281 tcattttcgg cgaggaccgc tttcgctgga gcgcgacgat gatcggcctg tcgcttgcgg
     2341 tattcggaat cttgcacgcc ctcgctcaag ccttcgtcac tggtcccgcc accaaacgtt
     2401 tcggcgagaa gcaggccatt atcgccggca tggcggccga cgcgctgggc tacgtcttgc
     2461 tggcgttcgc gacgcgaggc tggatggcct tccccattat gattcttctc gcttccggcg
     2521 gcatcgggat gcccgcgttg caggccatgc tgtccaggca ggtagatgac gaccatcagg
     2581 gacagcttca aggatcgctc gcggctctta ccagcctaac ttcgatcatt ggaccgctga
     2641 tcgtcacggc gatttatgcc gcctcggcga gcacatggaa cgggttggca tggattgtag
     2701 gcgccgccct ataccttgtc tgcctccccg cgttgcgtcg cggtgcatgg agccgggcca
     2761 cctcgacctg aatggaagcc ggcggcacct cgctaacgga ttcaccactc caagaattgg
     2821 agccaatcaa ttcttgcgga gaactgtgaa tgcgcaaacc aacccttggc agaacatatc
     2881 catcgcgtcc gccatctcca gcagccgcac gcggcgcatc tcgggcagcg ttgggtcctg
     2941 gccacgggtg cgcatgatcg tgctcctgtc gttgaggacc cggctaggct ggcggggttg
     3001 ccttactggt tagcagaatg aatcaccgat acgcgagcga acgtgaagcg actgctgctg
     3061 caaaacgtct gcgacctgag caacaacatg aatggtcttc ggtttccgtg tttcgtaaag
     3121 tctggaaacg cggaagtccc ctacgtgctg ctgaagttgc ccgcaacaga gagtggaacc
     3181 aaccggtgat accacgatac tatgactgag agtcaacgcc atgagcggcc tcatttctta
     3241 ttctgagtta caacagtccg caccgctgtc cggtagctcc ttccggtggg cgcggggcat
     3301 gactatcgtc gccgcactta tgactgtctt ctttatcatg caactcgtag gacaggtgcc
     3361 ggcagcgccc aacagtcccc cggccacggg gcctgccacc atacccacgc cgaaacaagc
     3421 gccctgcacc attatgttcc ggatctgcat cgcaggatgc tgctggctac cctgtggaac
     3481 acctacatct gtattaacga agcgctaacc gtttttatca ggctctggga ggcagaataa
     3541 atgatcatat cgtcaattat tacctccacg gggagagcct gagcaaactg gcctcaggca
     3601 tttgagaagc acacggtcac actgcttccg gtagtcaata aaccggtaaa ccagcaatag
     3661 acataagcgg ctatttaacg accctgccct gaaccgacga ccgggtcgaa tttgctttcg
     3721 aatttctgcc attcatccgc ttattatcac ttattcaggc gtagcaccag gcgtttaagg
     3781 gcaccaataa ctgccttaaa aaaattacgc cccgccctgc cactcatcgc agtactgttg
     3841 taattcatta agcattctgc cgacatggaa gccatcacag acggcatgat gaacctgaat
     3901 cgccagcggc atcagcacct tgtcgccttg cgtataatat ttgcccatgg tgaaaacggg
     3961 ggcgaagaag ttgtccatat tggccacgtt taaatcaaaa ctggtgaaac tcacccaggg
     4021 attggctgag acgaaaaaca tattctcaat aaacccttta gggaaatagg ccaggttttc
     4081 accgtaacac gccacatctt gcgaatatat gtgtagaaac tgccggaaat cgtcgtggta
     4141 ttcactccag agcgatgaaa acgtttcagt ttgctcatgg aaaacggtgt aacaagggtg
     4201 aacactatcc catatcacca gctcaccgtc tttcattgcc atacgtagcc atccacgggc
     4261 ctttcaactg ggatctctaa tgaaacttac tctttttaaa aaataattta tttattttta
     4321 ttttatgtga attggtgttt tccctgcatg tatgtctgag tgactgtatt gagtctcctg
     4381 gacctggagt tacagacagt tgtgagctgc caagtgggtg gtgggaattg aacccaggtt
     4441 cactggaaga acaaccggtg ttcctaaccc tgagccatct ttccagcccc taataaaact
     4501 tactttgcaa agttcttctc attggatttg tggctcagaa tgagccagcg attctctgag
     4561 aatataggta ttagcatctc agagaaataa aaggcagtcc cgagctgcgg ttctctcgtg
     4621 aacggagcac ttatctggct taaaacacac aggcagactt gctaggaaag tgttagccca
     4681 acttgatcac cggcctggct cagcgggcct tgcatttccc cccgtcatct tctggtcctg
     4741 ctcaaggcac cgaagcctcc ggaaaggctg ctgcagatgc tgtaggtgtg tggtcttcat
     4801 ccctcctagt ccgtgagcac tcgctcacac cagagtgccc tcctgcatgg gttgctctga
     4861 tgggcttgaa tcacatcagt ggatccgggc ccttaccatg taggtagaag ccccaaacca
     4921 ggacagcgcg ccagtacccc tgggacatca caggcacaga tgctgggtgc tcagatgtgt
     4981 agagaattcc cctccacgtt catactgtga ccattgtaga tcttttatgt ggaatcagca
     5041 gtaggctgga ccaggggatg gcacggagca catgccagtc cacgtgctgg ttccaggtgg
     5101 tcagagaagt gggtcagggt gtcctgcaat agacatgagc gtcctgcgtt tgaaggcgca
     5161 taacgatacc acgatatcaa caagtttgta caaaaaagca ggctggcgcc ggaaccgaag
     5221 ttcctattcc gaagttccta ttctctagaa agtataggaa cttcgaaccc tttcccacac
     5281 caccctccac acttgcccca aacactgcca actatgtagg aggaaggggt tgggactaac
     5341 agaagaaccc gttgtgggga agctgttggg agggtcactt tatgttcttg cccaaggtca
     5401 gttgggtggc ctgcttctga tgaggtggtc ccaaggtctg gggtagaagg tgagagggac
     5461 aggccaccaa ggtcagcccc ccccccctat cccataggag ccaggtccct ctcctggaca
     5521 ggaagactga aggggagatg ccagagactc agtgaagcct ggggtaccct attggagtcc
     5581 ttcaaggaaa caaacttggc ctcaccaggc ctcagccttg gctcctcctg ggaactctac
     5641 tgcccttggg atccccttgt agttgtgggt tacataggaa gggggacggg attccccttg
     5701 actggctagc ctactctttt cttcagtctt ctccatctcc tctcacctgt ctctcgaccc
     5761 tttccctagg atagacttgg aaaaagataa ggggagaaaa caaatgcaaa cgaggccaga
     5821 aagattttgg ctgggcattc cttccgctag cttttattgg gatcccctag tttgtgatag
     5881 gccttttagc tacatctgcc aatccatctc attttcacac acacacacac cactttcctt
     5941 ctggtcagtg ggcacatgtc cagcctcaag tttatatcac cacccccaat gcccaacact
     6001 tgtatggcct tgggcgggtc atcccccccc ccacccccag tatctgcaac ctcaagctag
     6061 cttgggtgcg ttggttgtgg ataagtagct agactccagc aaccagtaac ctctgccctt
     6121 tctcctccat gacaaccagg tcccaggtcc cgaaaaccaa agaagaagaa ccctaacaaa
     6181 gaggacaagc ggcctcgcac agccttcact gctgagcagc tccagaggct caaggctgag
     6241 tttcagacca acaggtacct gacagagcag cggcgccaga gtctggcaca ggagctcggt
     6301 acccggaaga tctggactct agagaattcc gcccctctcc ctcccccccc cctaacgtta
     6361 ctggccgaag ccgcttggaa taaggccggt gtgcgtttgt ctatatgtta ttttccacca
     6421 tattgccgtc ttttggcaat gtgagggccc ggaaacctgg ccctgtcttc ttgacgagca
     6481 ttcctagggg tctttcccct ctcgccaaag gaatgcaagg tctgttgaat gtcgtgaagg
     6541 aagcagttcc tctggaagct tcttgaagac aaacaacgtc tgtagcgacc ctttgcaggc
     6601 agcggaaccc cccacctggc gacaggtgcc tctgcggcca aaagccacgt gtataagata
     6661 cacctgcaaa ggcggcacaa ccccagtgcc acgttgtgag ttggatagtt gtggaaagag
     6721 tcaaatggct ctcctcaagc gtattcaaca aggggctgaa ggatgcccag aaggtacccc
     6781 attgtatggg atctgatctg gggcctcggt gcacatgctt tacatgtgtt tagtcgaggt
     6841 taaaaaacgt ctaggccccc cgaaccacgg ggacgtggtt ttcctttgaa aaacacgatg
     6901 ataagcttgc cacaaccatg gaagatcccg tcgttttaca acgtcgtgac tgggaaaacc
     6961 ctggcgttac ccaacttaat cgccttgcag cacatccccc tttcgccagc tggcgtaata
     7021 gcgaagaggc ccgcaccgat cgcccttccc aacagttgcg cagcctgaat ggcgaatggc
     7081 gctttgcctg gtttccggca ccagaagcgg tgccggaaag ctggctggag tgcgatcttc
     7141 ctgaggccga tactgtcgtc gtcccctcaa actggcagat gcacggttac gatgcgccca
     7201 tctacaccaa cgtgacctat cccattacgg tcaatccgcc gtttgttccc acggagaatc
     7261 cgacgggttg ttactcgctc acatttaatg ttgatgaaag ctggctacag gaaggccaga
     7321 cgcgaattat ttttgatggc gttaactcgg cgtttcatct gtggtgcaac gggcgctggg
     7381 tcggttacgg ccaggacagt cgtttgccgt ctgaatttga cctgagcgca tttttacgcg
     7441 ccggagaaaa ccgcctcgcg gtgatggtgc tgcgctggag tgacggcagt tatctggaag
     7501 atcaggatat gtggcggatg agcggcattt tccgtgacgt ctcgttgctg cataaaccga
     7561 ctacacaaat cagcgatttc catgttgcca ctcgctttaa tgatgatttc agccgcgctg
     7621 tactggaggc tgaagttcag atgtgcggcg agttgcgtga ctacctacgg gtaacagttt
     7681 ctttatggca gggtgaaacg caggtcgcca gcggcaccgc gcctttcggc ggtgaaatta
     7741 tcgatgagcg tggtggttat gccgatcgcg tcacactacg tctgaacgtc gaaaacccga
     7801 aactgtggag cgccgaaatc ccgaatctct atcgtgcggt ggttgaactg cacaccgccg
     7861 acggcacgct gattgaagca gaagcctgcg atgtcggttt ccgcgaggtg cggattgaaa
     7921 atggtctgct gctgctgaac ggcaagccgt tgctgattcg aggcgttaac cgtcacgagc
     7981 atcatcctct gcatggtcag gtcatggatg agcagacgat ggtgcaggat atcctgctga
     8041 tgaagcagaa caactttaac gccgtgcgct gttcgcatta tccgaaccat ccgctgtggt
     8101 acacgctgtg cgaccgctac ggcctgtatg tggtggatga agccaatatt gaaacccacg
     8161 gcatggtgcc aatgaatcgt ctgaccgatg atccgcgctg gctaccggcg atgagcgaac
     8221 gcgtaacgcg aatggtgcag cgcgatcgta atcacccgag tgtgatcatc tggtcgctgg
     8281 ggaatgaatc aggccacggc gctaatcacg acgcgctgta tcgctggatc aaatctgtcg
     8341 atccttcccg cccggtgcag tatgaaggcg gcggagccga caccacggcc accgatatta
     8401 tttgcccgat gtacgcgcgc gtggatgaag accagccctt cccggctgtg ccgaaatggt
     8461 ccatcaaaaa atggctttcg ctacctggag agacgcgccc gctgatcctt tgcgaatacg
     8521 cccacgcgat gggtaacagt cttggcggtt tcgctaaata ctggcaggcg tttcgtcagt
     8581 atccccgttt acagggcggc ttcgtctggg actgggtgga tcagtcgctg attaaatatg
     8641 atgaaaacgg caacccgtgg tcggcttacg gcggtgattt tggcgatacg ccgaacgatc
     8701 gccagttctg tatgaacggt ctggtctttg ccgaccgcac gccgcatcca gcgctgacgg
     8761 aagcaaaaca ccagcagcag tttttccagt tccgtttatc cgggcaaacc atcgaagtga
     8821 ccagcgaata cctgttccgt catagcgata acgagctcct gcactggatg gtggcgctgg
     8881 atggtaagcc gctggcaagc ggtgaagtgc ctctggatgt cgctccacaa ggtaaacagt
     8941 tgattgaact gcctgaacta ccgcagccgg agagcgccgg gcaactctgg ctcacagtac
     9001 gcgtagtgca accgaacgcg accgcatggt cagaagccgg gcacatcagc gcctggcagc
     9061 agtggcgtct ggcggaaaac ctcagtgtga cgctccccgc cgcgtcccac gccatcccgc
     9121 atctgaccac cagcgaaatg gatttttgca tcgagctggg taataagcgt tggcaattta
     9181 accgccagtc aggctttctt tcacagatgt ggattggcga taaaaaacaa ctgctgacgc
     9241 cgctgcgcga tcagttcacc cgtgcaccgc tggataacga cattggcgta agtgaagcga
     9301 cccgcattga ccctaacgcc tgggtcgaac gctggaaggc ggcgggccat taccaggccg
     9361 aagcagcgtt gttgcagtgc acggcagata cacttgctga tgcggtgctg attacgaccg
     9421 ctcacgcgtg gcagcatcag gggaaaacct tatttatcag ccggaaaacc taccggattg
     9481 atggtagtgg tcaaatggcg attaccgttg atgttgaagt ggcgagcgat acaccgcatc
     9541 cggcgcggat tggcctgaac tgccagctgg cgcaggtagc agagcgggta aactggctcg
     9601 gattagggcc gcaagaaaac tatcccgacc gccttactgc cgcctgtttt gaccgctggg
     9661 atctgccatt gtcagacatg tataccccgt acgtcttccc gagcgaaaac ggtctgcgct
     9721 gcgggacgcg cgaattgaat tatggcccac accagtggcg cggcgacttc cagttcaaca
     9781 tcagccgcta cagtcaacag caactgatgg aaaccagcca tcgccatctg ctgcacgcgg
     9841 aagaaggcac atggctgaat atcgacggtt tccatatggg gattggtggc gacgactcct
     9901 ggagcccgtc agtatcggcg gaattccagc tgagcgccgg tcgctaccat taccagttgg
     9961 tctggtgtca aaaataataa taaccgggca ggggggatct aagctctaga taagtaatga
    10021 tcataatcag ccatatcaca tctgtagagg ttttacttgc tttaaaaaac ctcccacacc
    10081 tccccctgaa cctgaaacat aaaatgaatg caattgttgt tgttaacttg tttattgcag
    10141 cttataatgg ttacaaataa agcaatagca tcacaaattt cacaaataaa gcattttttt
    10201 cactgcattc tagttgtggt ttgtccaaac tcatcaatgt atcttatcat gtctggatcc
    10261 ggaataactt cgtatagcat acattatacg aagttatgtt taaacggcgc gccccggaat
    10321 tcgccttctg caggagcgta cagaacccag ggccctggca cccgtgcaga ccctggccca
    10381 ccccacctgg gcgctcagtg cccaagagat gtccacacct aggatgtccc gcggtgggtg
    10441 gggggcccga gagacgggca ggccgggggc aggcctggcc atgcggggcc gaaccgggca
    10501 ctgcccagcg tgggcgcggg ggccacggcg cgcgccccca gcccccgggc ccagcacccc
    10561 aaggcggcca acgccaaaac tctccctcct cctcttcctc aatctcgctc tcgctctttt
    10621 tttttttcgc aaaaggaggg gagagggggt aaaaaaatgc tgcactgtgc ggcgaagccg
    10681 gtgagtgagc ggcgcggggc caatcagcgt gcgccgttcc gaaagttgcc ttttatggct
    10741 cgagcggccg cggcggcgcc ctataaaacc cagcggcgcg acgcgccacc accgccgaga
    10801 ccgcgtccgc cccgcgagca cagagcctcg cctttgccga tcctctagag tcgagatccg
    10861 ccgccaccat gattgaacaa gatggattgc acgcaggttc tccggccgct tgggtggaga
    10921 ggctattcgg ctatgactgg gcacaacaga caatcggctg ctctgatgcc gccgtgttcc
    10981 ggctgtcagc gcaggggcgc ccggttcttt ttgtcaagac cgacctgtcc ggtgccctga
    11041 atgaactgca ggacgaggca gcgcggctat cgtggctggc cacgacgggc gttccttgcg
    11101 cagctgtgct cgacgttgtc actgaagcgg gaagggactg gctgctattg ggcgaagtgc
    11161 cggggcagga tctcctgtca tctcaccttg ctcctgccga gaaagtatcc atcatggctg
    11221 atgcaatgcg gcggctgcat acgcttgatc cggctacctg cccattcgac caccaagcga
    11281 aacatcgcat cgagcgagca cgtactcgga tggaagccgg tcttgtcgat caggatgatc
    11341 tggacgaaga gcatcagggg ctcgcgccag ccgaactgtt cgccaggctc aaggcgcgca
    11401 tgcccgacgg cgaggatctc gtcgtgaccc atggcgatgc ctgcttgccg aatatcatgg
    11461 tggaaaatgg ccgcttttct ggattcatcg actgtggccg gctgggtgtg gcggaccgct
    11521 atcaggacat agcgttggct acccgtgata ttgctgaaga gcttggcggc gaatgggctg
    11581 accgcttcct cgtgctttac ggtatcgccg ctcccgattc gcagcgcatc gccttctatc
    11641 gccttcttga cgagttcttc tgagcgggac tctggggttc gaaatgaccg accaagcgac
    11701 gcccaacctg ccatcacgag atttcgattc caccgccgcc ttctatgaaa ggttgggctt
    11761 cggaatcgtt ttccgggacg ccggctggat gatcctccag cgcggggatc tcatgctgga
    11821 gttcttcgcc caccccccgg atctaagctc tagataagta atgatcataa tcagccatat
    11881 cacatctgta gaggttttac ttgctttaaa aaacctccca cacctccccc tgaacctgaa
    11941 acataaaatg aatgcaattg ttgttgttaa cttgtttatt gcagcttata atggttacaa
    12001 ataaagcaat agcatcacaa atttcacaaa taaagcattt ttttcactgc attctagttg
    12061 tggtttgtcc aaactcatca atgtatctta tcatgtctgg atccgggggt accgcgtcga
    12121 gaagttccta ttccgaagtt cctattctct agaaagtata ggaacttcgt cgagataact
    12181 tcgtatagca tacattatac gaagttatgt cgagatatct agacccagct ttcttgtaca
    12241 aagtggttga tatctctata gtcgcagtag gcggaatcag acggtgctcc caggatgcct
    12301 ctcatgccca gccctctctg cctcccatcc tgcttagagt ctggtgctct gatccagtca
    12361 gcgtggactc ggctgtagga ttggagtcac acaagtcata gcccgtgttc agcctgcctc
    12421 ttattatttc accccaggac gtgcccatcc ccccaaatca tataaggcaa atcgcatcat
    12481 gttttaagaa cagactttgg tcagctggac ctgcattcag aactttgctc aatcccttac
    12541 ctgtttggga actttgggct tgggcgtgac ttagcatttt gaacttcagt gtccttctct
    12601 gtgaagccat ctgtgaaatc agaacgagcg gctcctccct acggggctgc ctgaagcctg
    12661 gtacagcctg ttgccagtct gtgcccagga agcagggctg tagggttgga actagtgtga
    12721 tctgtcagtc ggtggcgtgc tgggtgggta cgtgggtgct cacggctcag ctctgtgctc
    12781 ttgcagacca agaccaggat gcggaggagg agagcgtcga cgtggatatc agtgtgggcc
    12841 gtttcgttcg atatcagttc acaccggcgt ttcttcgcct ccggaccgtt ggtgccacgt
    12901 gagtgctgtt atttttctga gggcagaaca tttggcttat cgtaaggaag aatgcgctct
    12961 gtggggctga ggctggctgt gaggaaatga agaatctcat agagattctc ttacagggta
    13021 gagttcactg tgggtgacag gccagtgaca ggtttccgga tgatcgagcg gcactacttc
    13081 cgggagcggc tgctgaagac ctttgacttt gattttggct tctgcatccc tagcagcaga
    13141 aacacgtgtg agcacatcta cgagttcccg cagctctccg aggacgtcag tacgtatgcg
    13201 cgcgcgcgca cacacacaca cacacacaca cacacataca cacacacaca cacacacaca
    13261 cacacacaca cacacacccc tccgtgcctc cctccctccc tctgagctag attctgacca
    13321 ccacctgctc cagtggcctc actgcacaag agcgaagtgt ggcttgctgt gtgtcaggtc
    13381 atgtgacctc aggttcctgt cttctgcctc tgaggaccca ggctgagtca ctaaggcctc
    13441 tcactgttgc tcacagcccc actgtgccct gcttactgca atatgacgtg tgttctctca
    13501 gtctcaggtc cctggcgatt gcatgctctg gagtgggcgc tccactcttg tgacaacagc
    13561 acccaggtgg ggcgccttcg agccgggcag gagatggcgc aacgcaatta atgataactt
    13621 cgtatagcat acattatacg aagttatggt ctgagctcgc catcagttca tgagctgacc
    13681 tggaggtgca gatgcttgca gggttagatc aactggtgaa agcaaaccgt ccaagggtgt
    13741 ggagttgagt cagagtgtac actgcattgc tgtggcccgg ctgagcacag agagctgagc
    13801 atggctgaca ctgcttacac ctgagatgcc tttccctatg gctaggagat ggcccagggc
    13861 tcttaaatca gagccaagtg gagggaaccg gaattgtatt caccttcttc cagtgtggaa
    13921 agaggggagg gcaagggctt agacagacag acagacagaa gttccctagg caaatgggcc
    13981 tctctagaga gtggcttccc tctgttcctc tgactgggca cctaaggttc ttttggcttg
    14041 caggcccata gcggtaggag gatggagacg tggggaagag catggttctt ctcccagagg
    14101 acctgggctc cattcccagt gcctacaccg gggctgctca cagggcttta gcctcacttc
    14161 tggcatctga gagtagcaca catgtagtgt acagatgtct acaggcaggc aaaacaaaac
    14221 aaaacaaaac cttgtacaca taaaataagt aatttaaaaa aaattaacaa gtgagttggt
    14281 tatggtggtg ccccctggcc cttgggaagc agaaggcagc aaatctctgt gagttcagag
    14341 ccagccagag tggtacagtg agatccttcc tccacaaacc agacaaccca gagaggcagg
    14401 tacagagggg catgctactc tgggtttctg ctggaatatc cagaggtggc agcaggccaa
    14461 aagcagggct cactgctggg ccggccagga gcgtggagga aagaagtggt cgtgactgag
    14521 aagtttgttt cctaggatac ggcaagacag atgaggctag ggatgactaa agagttgatt
    14581 gcatcctggt gtagaactgg actggacgtc acagtccatc tggcgccctc caggctccct
    14641 ggattctttt gcactcaagc tttgcaaagt gctgctctgt ctttggaggg atgctgagcg
    14701 gcttccgcct ggctgtgggg cagactcaca gagcttgctc t
//
