# Supplementary material for: CRISPR-Cas9 enables conditional mutagenesis of challenging loci
Source: Sci Rep. 2016 Sep 1;6:32326. doi: 10.1038/srep32326 (PMC5007477; doi:10.1038/srep32326)
Supplement: Supplementary File 3 [file srep32326-s3.zip › gb/HEP01024_A02_vector.gb]

LOCUS       1015078#L1L2_Bact_P#pAYAC184        15137 bp    dna     circular UNK 
ACCESSION   unknown
SOURCE      Mus musculus
  ORGANISM  Mus musculus
            Eukaryota; Metazoa; Chordata; Craniata; Vertebrata; Euteleostomi;
            Mammalia; Eutheria; Euarchontoglires; Glires; Rodentia;
            Sciurognathi; Muroidea; Muridae; Murinae; Mus.
COMMENT     cassette: L1L2_Bact_P
COMMENT     design_id: 1015078
COMMENT     backbone: pAYAC184
COMMENT     transcript_id: ENSMUST00000052774
FEATURES             Location/Qualifiers
     source          1..4245
                     /mol_type="other DNA"
                     /dnas_title="pacyc184CleanwithGprimers"
                     /organism="Cloning vector pACYC184"
     gene            complement(1..4245)
                     /gene="cat"
     CDS             complement(1..4245)
                     /codon_start=1
                     /gene="cat"
                     /translation="MEKKITGYTTVDISQWHRKEHFEAFQSVAQCTYNQTVQLDITAF
                     LKTVKKNKHKFYPAFIHILARLMNAHPEFRMAMKDGELVIWDSVHPCYTVFHEQTETF
                     SSLWSEYHDDFRQFLHIYSQDVACYGENLAYFPKGFIENMFFVSANPWVSFTSFDLNV
                     ANMDNFFAPVFTMGKYYTQGDKVLMPLAIQVHHAVCDGFHVGRMLNELQQYCDEWQGG
                     A"
                     /product="chloramphenicol acetyltransferase"
                     /note="camR (confers resistance to chloramphenicol)"
                     /label="camR (confers resistance to chloramphenicol)"
     -10_signal      complement(286..291)
                     /note="cat promoter (counter-clockwise); CATATT"
                     /label="cat promoter (counter-clockwise); CATATT"
     -35_signal      complement(309..314)
                     /note="cat promoter (counter-clockwise); ACGTAA"
                     /label="cat promoter (counter-clockwise); ACGTAA"
     rep_origin      complement(848..1393)
                     /note="p15A origin of replication (clockwise) (RNAII -35
                     to RNA/DNA switch point)"
                     /label="p15A origin of replication (clockwise) (RNAII -35
     -35_signal      1505..1510
                     /note="tet promoter (clockwise); TTGACA"
                     /label="tet promoter (clockwise); TTGACA"
     -10_signal      1528..1533
                     /note="tet promoter (clockwise); TTTAAT; transcript start
                     1540"
                     /label="tet promoter (clockwise); TTTAAT; transcript start
     gene            1581..2771
                     /gene="tet"
     CDS             1581..2771
                     /codon_start=1
                     /gene="tet"
                     /translation="MKSNNALIVILGTVTLDAVGIGLVMPVLPGLLRDIVHSDSIASH
                     YGVLLALYALMQFLCAPVLGALSDRFGRRPVLLASLLGATIDYAIMATTPVLWILYAG
                     RIVAGITGATGAVAGAYIADITDGEDRARHFGLMSACFGVGMVAGPVAGGLLGAISLH
                     APFLAAAVLNGLNLLLGCFLMQESHKGERRPMPLRAFNPVSSFRWARGMTIVAALMTV
                     FFIMQLVGQVPAALWVIFGEDRFRWSATMIGLSLAVFGILHALAQAFVTGPATKRFGE
                     KQAIIAGMAADALGYVLLAFATRGWMAFPIMILLASGGIGMPALQAMLSRQVDDDHQG
                     QLQGSLAALTSLTSIIGPLIVTAIYAASASTWNGLAWIVGAALYLVCLPALRRGAWSR
                     ATST"
                     /product="tetracycline efflux protein, class C"
                     /note="tetR (confers resistance to tetracycline)"
                     /label="tetR (confers resistance to tetracycline)"
     misc_feature    complement(1473..1493)
                     /note="5' Gap primer"
                     /label="5' Gap primer"
     misc_feature    3805..3825
                     /note="3' Gap primer"
                     /label="3' Gap primer"
     misc_feature    1494..3804
                     /note="Not in Gap Backbone PCR"
                     /label="Not in Gap Backbone PCR"
     misc_feature    4246..5319
                     /note="5 arm"
                     /label="5 arm"
     misc_feature    5347..5371
                     /note="B1 Gateway"
                     /label="B1 Gateway"
     misc_feature    5384..5431
                     /note="Frt"
                     /label="Frt"
     intron          5432..6306
                     /note="mouse En2 intron"
                     /label="mouse En2 intron"
     misc_feature    6304..6306
                     /note="Splice Acceptor"
                     /label="Splice Acceptor"
     exon            6307..6479
                     /note="mouse En2 exon"
                     /label="mouse En2 exon"
     misc_feature    6491..7084
                     /note="ECMV IRES"
                     /label="ECMV IRES"
     gene            7085..10145
                     /gene="lacZ"
                     /note="lacZ"
                     /label="lacZ"
     misc_feature    10184..10427
                     /note="SV40 polyadenylation site"
                     /label="SV40 polyadenylation site"
     misc_feature    10431..10464
                     /note="loxP"
                     /label="loxP"
     promoter        10491..11010
                     /note="human beta actin promoter"
                     /label="human beta actin promoter"
     gene            11036..11830
                     /gene="NeoR"
                     /note="NeoR"
                     /label="NeoR"
     misc_feature    12030..12271
                     /note="SV40 polyadenylation site"
                     /label="SV40 polyadenylation site"
     misc_feature    12288..12335
                     /note="Frt"
                     /label="Frt"
     misc_feature    12342..12375
                     /note="loxP"
                     /label="loxP"
     misc_feature    6321..6398
                     /note="FCHK std_gpr"
                     /label="FCHK std_gpr"
     misc_feature    12391..12411
                     /note="B2 Gateway"
                     /label="B2 Gateway"
     misc_feature    5320..12441
                     /note="Synthetic Cassette"
                     /label="Synthetic Cassette"
     exon            13574..13672
                     /db_xref="ENSEMBL:ENSMUSE00000341074"
                     /type="targeted"
                     /rank="3"
                     /note="target exon 1 ENSMUSE00000341074"
     exon            12855..12935
                     /db_xref="ENSEMBL:ENSMUSE00000407840"
                     /type="targeted"
                     /rank="2"
                     /note="target exon 2 ENSMUSE00000407840"
     misc_feature    12442..13822
                     /note="Critical Region"
                     /label="Critical Region"
     misc_feature    13846..13879
                     /note="Downstream LoxP"
                     /label="Downstream LoxP"
     misc_feature    13823..13902
                     /note="synthetic loxP region"
                     /label="synthetic loxP region"
     misc_feature    13903..15137
                     /note="3 arm"
                     /label="3 arm"
ORIGIN      
        1 gaattccgga tgagcattca tcaggcgggc aagaatgtga ataaaggccg gataaaactt
       61 gtgcttattt ttctttacgg tctttaaaaa ggccgtaata tccagctgaa cggtctggtt
      121 ataggtacat tgagcaactg actgaaatgc ctcaaaatgt tctttacgat gccattggga
      181 tatatcaacg gtggtatatc cagtgatttt tttctccatt ttagcttcct tagctcctga
      241 aaatctcgat aactcaaaaa atacgcccgg tagtgatctt atttcattat ggtgaaagtt
      301 ggaacctctt acgtgccgat caacgtctca ttttcgccaa aagttggccc agggcttccc
      361 ggtatcaaca gggacaccag gatttattta ttctgcgaag tgatcttccg tcacaggtat
      421 ttattcggcg caaagtgcgt cgggtgatgc tgccaactta ctgatttagt gtatgatggt
      481 gtttttgagg tgctccagtg gcttctgttt ctatcagctg tccctcctgt tcagctactg
      541 acggggtggt gcgtaacggc aaaagcaccg ccggacatca gcgctagcgg agtgtatact
      601 ggcttactat gttggcactg atgagggtgt cagtgaagtg cttcatgtgg caggagaaaa
      661 aaggctgcac cggtgcgtca gcagaatatg tgatacagga tatattccgc ttcctcgctc
      721 actgactcgc tacgctcggt cgttcgactg cggcgagcgg aaatggctta cgaacggggc
      781 ggagatttcc tggaagatgc caggaagata cttaacaggg aagtgagagg gccgcggcaa
      841 agccgttttt ccataggctc cgcccccctg acaagcatca cgaaatctga cgctcaaatc
      901 agtggtggcg aaacccgaca ggactataaa gataccaggc gtttccccct ggcggctccc
      961 tcgtgcgctc tcctgttcct gcctttcggt ttaccggtgt cattccgctg ttatggccgc
     1021 gtttgtctca ttccacgcct gacactcagt tccgggtagg cagttcgctc caagctggac
     1081 tgtatgcacg aaccccccgt tcagtccgac cgctgcgcct tatccggtaa ctatcgtctt
     1141 gagtccaacc cggaaagaca tgcaaaagca ccactggcag cagccactgg taattgattt
     1201 agaggagtta gtcttgaagt catgcgccgg ttaaggctaa actgaaagga caagttttgg
     1261 tgactgcgct cctccaagcc agttacctcg gttcaaagag ttggtagctc agagaacctt
     1321 cgaaaaaccg ccctgcaagg cggttttttc gttttcagag caagagatta cgcgcagacc
     1381 aaaacgatct caagaagatc atcttattaa tcagataaaa tatttctaga tttcagtgca
     1441 atttatctct tcaaatgtag cacctgaagt cagccccata cgatataagt tgtaattctc
     1501 atgtttgaca gcttatcatc gataagcttt aatgcggtag tttatcacag ttaaattgct
     1561 aacgcagtca ggcaccgtgt atgaaatcta acaatgcgct catcgtcatc ctcggcaccg
     1621 tcaccctgga tgctgtaggc ataggcttgg ttatgccggt actgccgggc ctcttgcggg
     1681 atatcgtcca ttccgacagc atcgccagtc actatggcgt gctgctagcg ctatatgcgt
     1741 tgatgcaatt tctatgcgca cccgttctcg gagcactgtc cgaccgcttt ggccgccgcc
     1801 cagtcctgct cgcttcgcta cttggagcca ctatcgacta cgcgatcatg gcgaccacac
     1861 ccgtcctgtg gatcctctac gccggacgca tcgtggccgg catcaccggc gccacaggtg
     1921 cggttgctgg cgcctatatc gccgacatca ccgatgggga agatcgggct cgccacttcg
     1981 ggctcatgag cgcttgtttc ggcgtgggta tggtggcagg ccccgtggcc gggggactgt
     2041 tgggcgccat ctccttgcat gcaccattcc ttgcggcggc ggtgctcaac ggcctcaacc
     2101 tactactggg ctgcttccta atgcaggagt cgcataaggg agagcgtcga ccgatgccct
     2161 tgagagcctt caacccagtc agctccttcc ggtgggcgcg gggcatgact atcgtcgccg
     2221 cacttatgac tgtcttcttt atcatgcaac tcgtaggaca ggtgccggca gcgctctggg
     2281 tcattttcgg cgaggaccgc tttcgctgga gcgcgacgat gatcggcctg tcgcttgcgg
     2341 tattcggaat cttgcacgcc ctcgctcaag ccttcgtcac tggtcccgcc accaaacgtt
     2401 tcggcgagaa gcaggccatt atcgccggca tggcggccga cgcgctgggc tacgtcttgc
     2461 tggcgttcgc gacgcgaggc tggatggcct tccccattat gattcttctc gcttccggcg
     2521 gcatcgggat gcccgcgttg caggccatgc tgtccaggca ggtagatgac gaccatcagg
     2581 gacagcttca aggatcgctc gcggctctta ccagcctaac ttcgatcatt ggaccgctga
     2641 tcgtcacggc gatttatgcc gcctcggcga gcacatggaa cgggttggca tggattgtag
     2701 gcgccgccct ataccttgtc tgcctccccg cgttgcgtcg cggtgcatgg agccgggcca
     2761 cctcgacctg aatggaagcc ggcggcacct cgctaacgga ttcaccactc caagaattgg
     2821 agccaatcaa ttcttgcgga gaactgtgaa tgcgcaaacc aacccttggc agaacatatc
     2881 catcgcgtcc gccatctcca gcagccgcac gcggcgcatc tcgggcagcg ttgggtcctg
     2941 gccacgggtg cgcatgatcg tgctcctgtc gttgaggacc cggctaggct ggcggggttg
     3001 ccttactggt tagcagaatg aatcaccgat acgcgagcga acgtgaagcg actgctgctg
     3061 caaaacgtct gcgacctgag caacaacatg aatggtcttc ggtttccgtg tttcgtaaag
     3121 tctggaaacg cggaagtccc ctacgtgctg ctgaagttgc ccgcaacaga gagtggaacc
     3181 aaccggtgat accacgatac tatgactgag agtcaacgcc atgagcggcc tcatttctta
     3241 ttctgagtta caacagtccg caccgctgtc cggtagctcc ttccggtggg cgcggggcat
     3301 gactatcgtc gccgcactta tgactgtctt ctttatcatg caactcgtag gacaggtgcc
     3361 ggcagcgccc aacagtcccc cggccacggg gcctgccacc atacccacgc cgaaacaagc
     3421 gccctgcacc attatgttcc ggatctgcat cgcaggatgc tgctggctac cctgtggaac
     3481 acctacatct gtattaacga agcgctaacc gtttttatca ggctctggga ggcagaataa
     3541 atgatcatat cgtcaattat tacctccacg gggagagcct gagcaaactg gcctcaggca
     3601 tttgagaagc acacggtcac actgcttccg gtagtcaata aaccggtaaa ccagcaatag
     3661 acataagcgg ctatttaacg accctgccct gaaccgacga ccgggtcgaa tttgctttcg
     3721 aatttctgcc attcatccgc ttattatcac ttattcaggc gtagcaccag gcgtttaagg
     3781 gcaccaataa ctgccttaaa aaaattacgc cccgccctgc cactcatcgc agtactgttg
     3841 taattcatta agcattctgc cgacatggaa gccatcacag acggcatgat gaacctgaat
     3901 cgccagcggc atcagcacct tgtcgccttg cgtataatat ttgcccatgg tgaaaacggg
     3961 ggcgaagaag ttgtccatat tggccacgtt taaatcaaaa ctggtgaaac tcacccaggg
     4021 attggctgag acgaaaaaca tattctcaat aaacccttta gggaaatagg ccaggttttc
     4081 accgtaacac gccacatctt gcgaatatat gtgtagaaac tgccggaaat cgtcgtggta
     4141 ttcactccag agcgatgaaa acgtttcagt ttgctcatgg aaaacggtgt aacaagggtg
     4201 aacactatcc catatcacca gctcaccgtc tttcattgcc atacgtttta agcagaattt
     4261 actttagaaa atccaaattt atattgttct gtaacctgca atcctttcct cattttaacc
     4321 aactgccaag attgaactat tttctttagt tacttgtctt tgtcttgttc ctgttcttca
     4381 tttaggagtg gcagagtact gagaaccgaa cttagggtct cgatcatgct cagcaaacac
     4441 tctaccactg agtgaaactt ccagcctcct ccctaccttt tgtttttttt tttttttaaa
     4501 ccttctaaaa caggatcttt caaagctgca tagactgatc ttgaacacat ttaatagacc
     4561 aagaactcct ggaacctgtg gtcctcctgc ctcagcttct ggagtagctg tcctataatg
     4621 cttcccctat atctacatag ctgagacacg actctccaag ctccactgtt atgccagaca
     4681 cagaaagagg tgcagacaag cacagtgccc acttaagagt ggctgtccat tctgagttgt
     4741 cataggatgc tttctgaacc ttgtctagct tatgtatctt atacttggtg gctatttatt
     4801 tttactctgc tttattagaa aagaaggaaa gtgaaaaaaa aaatcagggt ggagaaaaca
     4861 taggtaagcc agagatgttc caagtcgtgg tgtgacattg tgtacatttg ctaagcataa
     4921 accactcatt tggctcggag gttgtttata acagccagcc catgttccta gagcctcact
     4981 atgaaaaccg gtcgttcagg gcccacgctt cccccaccag ctcccagagg agcctccaga
     5041 gctttgtgtg cgtggttgtt gtagagatgc ggtggtcttc atgtgtgtgg ttttctgctc
     5101 tccctttgca gactctgagg gaaggatctg tatataccga ttagaatttg caaagaagca
     5161 gtgtttaggt cgctgttgga atgacagcct ctccagagct ttgacacatt gctcctcgct
     5221 gctttgcata tgcagtctac tttagggatc tcaaatacat ttccatagtg gtgaggaaca
     5281 tgtcgaaagg tgtgcccatc ccagacgtca gcaaatggta aggcgcataa cgataccacg
     5341 atatcaacaa gtttgtacaa aaaagcaggc tggcgccgga accgaagttc ctattccgaa
     5401 gttcctattc tctagaaagt ataggaactt cgaacccttt cccacaccac cctccacact
     5461 tgccccaaac actgccaact atgtaggagg aaggggttgg gactaacaga agaacccgtt
     5521 gtggggaagc tgttgggagg gtcactttat gttcttgccc aaggtcagtt gggtggcctg
     5581 cttctgatga ggtggtccca aggtctgggg tagaaggtga gagggacagg ccaccaaggt
     5641 cagccccccc cccctatccc ataggagcca ggtccctctc ctggacagga agactgaagg
     5701 ggagatgcca gagactcagt gaagcctggg gtaccctatt ggagtccttc aaggaaacaa
     5761 acttggcctc accaggcctc agccttggct cctcctggga actctactgc ccttgggatc
     5821 cccttgtagt tgtgggttac ataggaaggg ggacgggatt ccccttgact ggctagccta
     5881 ctcttttctt cagtcttctc catctcctct cacctgtctc tcgacccttt ccctaggata
     5941 gacttggaaa aagataaggg gagaaaacaa atgcaaacga ggccagaaag attttggctg
     6001 ggcattcctt ccgctagctt ttattgggat cccctagttt gtgataggcc ttttagctac
     6061 atctgccaat ccatctcatt ttcacacaca cacacaccac tttccttctg gtcagtgggc
     6121 acatgtccag cctcaagttt atatcaccac ccccaatgcc caacacttgt atggccttgg
     6181 gcgggtcatc ccccccccca cccccagtat ctgcaacctc aagctagctt gggtgcgttg
     6241 gttgtggata agtagctaga ctccagcaac cagtaacctc tgccctttct cctccatgac
     6301 aaccaggtcc caggtcccga aaaccaaaga agaagaaccc taacaaagag gacaagcggc
     6361 ctcgcacagc cttcactgct gagcagctcc agaggctcaa ggctgagttt cagaccaaca
     6421 ggtacctgac agagcagcgg cgccagagtc tggcacagga gctcggtacc cggaagatct
     6481 ggactctaga gaattccgcc cctctccctc ccccccccct aacgttactg gccgaagccg
     6541 cttggaataa ggccggtgtg cgtttgtcta tatgttattt tccaccatat tgccgtcttt
     6601 tggcaatgtg agggcccgga aacctggccc tgtcttcttg acgagcattc ctaggggtct
     6661 ttcccctctc gccaaaggaa tgcaaggtct gttgaatgtc gtgaaggaag cagttcctct
     6721 ggaagcttct tgaagacaaa caacgtctgt agcgaccctt tgcaggcagc ggaacccccc
     6781 acctggcgac aggtgcctct gcggccaaaa gccacgtgta taagatacac ctgcaaaggc
     6841 ggcacaaccc cagtgccacg ttgtgagttg gatagttgtg gaaagagtca aatggctctc
     6901 ctcaagcgta ttcaacaagg ggctgaagga tgcccagaag gtaccccatt gtatgggatc
     6961 tgatctgggg cctcggtgca catgctttac atgtgtttag tcgaggttaa aaaacgtcta
     7021 ggccccccga accacgggga cgtggttttc ctttgaaaaa cacgatgata agcttgccac
     7081 aaccatggaa gatcccgtcg ttttacaacg tcgtgactgg gaaaaccctg gcgttaccca
     7141 acttaatcgc cttgcagcac atcccccttt cgccagctgg cgtaatagcg aagaggcccg
     7201 caccgatcgc ccttcccaac agttgcgcag cctgaatggc gaatggcgct ttgcctggtt
     7261 tccggcacca gaagcggtgc cggaaagctg gctggagtgc gatcttcctg aggccgatac
     7321 tgtcgtcgtc ccctcaaact ggcagatgca cggttacgat gcgcccatct acaccaacgt
     7381 gacctatccc attacggtca atccgccgtt tgttcccacg gagaatccga cgggttgtta
     7441 ctcgctcaca tttaatgttg atgaaagctg gctacaggaa ggccagacgc gaattatttt
     7501 tgatggcgtt aactcggcgt ttcatctgtg gtgcaacggg cgctgggtcg gttacggcca
     7561 ggacagtcgt ttgccgtctg aatttgacct gagcgcattt ttacgcgccg gagaaaaccg
     7621 cctcgcggtg atggtgctgc gctggagtga cggcagttat ctggaagatc aggatatgtg
     7681 gcggatgagc ggcattttcc gtgacgtctc gttgctgcat aaaccgacta cacaaatcag
     7741 cgatttccat gttgccactc gctttaatga tgatttcagc cgcgctgtac tggaggctga
     7801 agttcagatg tgcggcgagt tgcgtgacta cctacgggta acagtttctt tatggcaggg
     7861 tgaaacgcag gtcgccagcg gcaccgcgcc tttcggcggt gaaattatcg atgagcgtgg
     7921 tggttatgcc gatcgcgtca cactacgtct gaacgtcgaa aacccgaaac tgtggagcgc
     7981 cgaaatcccg aatctctatc gtgcggtggt tgaactgcac accgccgacg gcacgctgat
     8041 tgaagcagaa gcctgcgatg tcggtttccg cgaggtgcgg attgaaaatg gtctgctgct
     8101 gctgaacggc aagccgttgc tgattcgagg cgttaaccgt cacgagcatc atcctctgca
     8161 tggtcaggtc atggatgagc agacgatggt gcaggatatc ctgctgatga agcagaacaa
     8221 ctttaacgcc gtgcgctgtt cgcattatcc gaaccatccg ctgtggtaca cgctgtgcga
     8281 ccgctacggc ctgtatgtgg tggatgaagc caatattgaa acccacggca tggtgccaat
     8341 gaatcgtctg accgatgatc cgcgctggct accggcgatg agcgaacgcg taacgcgaat
     8401 ggtgcagcgc gatcgtaatc acccgagtgt gatcatctgg tcgctgggga atgaatcagg
     8461 ccacggcgct aatcacgacg cgctgtatcg ctggatcaaa tctgtcgatc cttcccgccc
     8521 ggtgcagtat gaaggcggcg gagccgacac cacggccacc gatattattt gcccgatgta
     8581 cgcgcgcgtg gatgaagacc agcccttccc ggctgtgccg aaatggtcca tcaaaaaatg
     8641 gctttcgcta cctggagaga cgcgcccgct gatcctttgc gaatacgccc acgcgatggg
     8701 taacagtctt ggcggtttcg ctaaatactg gcaggcgttt cgtcagtatc cccgtttaca
     8761 gggcggcttc gtctgggact gggtggatca gtcgctgatt aaatatgatg aaaacggcaa
     8821 cccgtggtcg gcttacggcg gtgattttgg cgatacgccg aacgatcgcc agttctgtat
     8881 gaacggtctg gtctttgccg accgcacgcc gcatccagcg ctgacggaag caaaacacca
     8941 gcagcagttt ttccagttcc gtttatccgg gcaaaccatc gaagtgacca gcgaatacct
     9001 gttccgtcat agcgataacg agctcctgca ctggatggtg gcgctggatg gtaagccgct
     9061 ggcaagcggt gaagtgcctc tggatgtcgc tccacaaggt aaacagttga ttgaactgcc
     9121 tgaactaccg cagccggaga gcgccgggca actctggctc acagtacgcg tagtgcaacc
     9181 gaacgcgacc gcatggtcag aagccgggca catcagcgcc tggcagcagt ggcgtctggc
     9241 ggaaaacctc agtgtgacgc tccccgccgc gtcccacgcc atcccgcatc tgaccaccag
     9301 cgaaatggat ttttgcatcg agctgggtaa taagcgttgg caatttaacc gccagtcagg
     9361 ctttctttca cagatgtgga ttggcgataa aaaacaactg ctgacgccgc tgcgcgatca
     9421 gttcacccgt gcaccgctgg ataacgacat tggcgtaagt gaagcgaccc gcattgaccc
     9481 taacgcctgg gtcgaacgct ggaaggcggc gggccattac caggccgaag cagcgttgtt
     9541 gcagtgcacg gcagatacac ttgctgatgc ggtgctgatt acgaccgctc acgcgtggca
     9601 gcatcagggg aaaaccttat ttatcagccg gaaaacctac cggattgatg gtagtggtca
     9661 aatggcgatt accgttgatg ttgaagtggc gagcgataca ccgcatccgg cgcggattgg
     9721 cctgaactgc cagctggcgc aggtagcaga gcgggtaaac tggctcggat tagggccgca
     9781 agaaaactat cccgaccgcc ttactgccgc ctgttttgac cgctgggatc tgccattgtc
     9841 agacatgtat accccgtacg tcttcccgag cgaaaacggt ctgcgctgcg ggacgcgcga
     9901 attgaattat ggcccacacc agtggcgcgg cgacttccag ttcaacatca gccgctacag
     9961 tcaacagcaa ctgatggaaa ccagccatcg ccatctgctg cacgcggaag aaggcacatg
    10021 gctgaatatc gacggtttcc atatggggat tggtggcgac gactcctgga gcccgtcagt
    10081 atcggcggaa ttccagctga gcgccggtcg ctaccattac cagttggtct ggtgtcaaaa
    10141 ataataataa ccgggcaggg gggatctaag ctctagataa gtaatgatca taatcagcca
    10201 tatcacatct gtagaggttt tacttgcttt aaaaaacctc ccacacctcc ccctgaacct
    10261 gaaacataaa atgaatgcaa ttgttgttgt taacttgttt attgcagctt ataatggtta
    10321 caaataaagc aatagcatca caaatttcac aaataaagca tttttttcac tgcattctag
    10381 ttgtggtttg tccaaactca tcaatgtatc ttatcatgtc tggatccgga ataacttcgt
    10441 atagcataca ttatacgaag ttatgtttaa acggcgcgcc ccggaattcg ccttctgcag
    10501 gagcgtacag aacccagggc cctggcaccc gtgcagaccc tggcccaccc cacctgggcg
    10561 ctcagtgccc aagagatgtc cacacctagg atgtcccgcg gtgggtgggg ggcccgagag
    10621 acgggcaggc cgggggcagg cctggccatg cggggccgaa ccgggcactg cccagcgtgg
    10681 gcgcgggggc cacggcgcgc gcccccagcc cccgggccca gcaccccaag gcggccaacg
    10741 ccaaaactct ccctcctcct cttcctcaat ctcgctctcg ctcttttttt ttttcgcaaa
    10801 aggaggggag agggggtaaa aaaatgctgc actgtgcggc gaagccggtg agtgagcggc
    10861 gcggggccaa tcagcgtgcg ccgttccgaa agttgccttt tatggctcga gcggccgcgg
    10921 cggcgcccta taaaacccag cggcgcgacg cgccaccacc gccgagaccg cgtccgcccc
    10981 gcgagcacag agcctcgcct ttgccgatcc tctagagtcg agatccgccg ccaccatgat
    11041 tgaacaagat ggattgcacg caggttctcc ggccgcttgg gtggagaggc tattcggcta
    11101 tgactgggca caacagacaa tcggctgctc tgatgccgcc gtgttccggc tgtcagcgca
    11161 ggggcgcccg gttctttttg tcaagaccga cctgtccggt gccctgaatg aactgcagga
    11221 cgaggcagcg cggctatcgt ggctggccac gacgggcgtt ccttgcgcag ctgtgctcga
    11281 cgttgtcact gaagcgggaa gggactggct gctattgggc gaagtgccgg ggcaggatct
    11341 cctgtcatct caccttgctc ctgccgagaa agtatccatc atggctgatg caatgcggcg
    11401 gctgcatacg cttgatccgg ctacctgccc attcgaccac caagcgaaac atcgcatcga
    11461 gcgagcacgt actcggatgg aagccggtct tgtcgatcag gatgatctgg acgaagagca
    11521 tcaggggctc gcgccagccg aactgttcgc caggctcaag gcgcgcatgc ccgacggcga
    11581 ggatctcgtc gtgacccatg gcgatgcctg cttgccgaat atcatggtgg aaaatggccg
    11641 cttttctgga ttcatcgact gtggccggct gggtgtggcg gaccgctatc aggacatagc
    11701 gttggctacc cgtgatattg ctgaagagct tggcggcgaa tgggctgacc gcttcctcgt
    11761 gctttacggt atcgccgctc ccgattcgca gcgcatcgcc ttctatcgcc ttcttgacga
    11821 gttcttctga gcgggactct ggggttcgaa atgaccgacc aagcgacgcc caacctgcca
    11881 tcacgagatt tcgattccac cgccgccttc tatgaaaggt tgggcttcgg aatcgttttc
    11941 cgggacgccg gctggatgat cctccagcgc ggggatctca tgctggagtt cttcgcccac
    12001 cccccggatc taagctctag ataagtaatg atcataatca gccatatcac atctgtagag
    12061 gttttacttg ctttaaaaaa cctcccacac ctccccctga acctgaaaca taaaatgaat
    12121 gcaattgttg ttgttaactt gtttattgca gcttataatg gttacaaata aagcaatagc
    12181 atcacaaatt tcacaaataa agcatttttt tcactgcatt ctagttgtgg tttgtccaaa
    12241 ctcatcaatg tatcttatca tgtctggatc cgggggtacc gcgtcgagaa gttcctattc
    12301 cgaagttcct attctctaga aagtatagga acttcgtcga gataacttcg tatagcatac
    12361 attatacgaa gttatgtcga gatatctaga cccagctttc ttgtacaaag tggttgatat
    12421 ctctatagtc gcagtaggcg gtgttctaca ggaggtgcct tctccctttt tcactttttt
    12481 atggtgaaat actgctaaca tataagtcct tcatcctttt cttccagcaa acacatgccc
    12541 agagaggctt gtgacccagg gtaggtgtgc tcagctgcca ttcataagat cttgggtttc
    12601 atccccagca gcacaacaca aacacagaag caaaccaaaa gcacgcccct gtttctgaag
    12661 acacctgagt acttttacca tctgagccct aagttacttg aattgatttt tctcctaggt
    12721 tatctttacc caaaatacac tgaattattt ttcagtcatc tttctgagta ctaacttaag
    12781 aatgcccacc atgttctaca atgcaaatgt actcatcttg ctaagtttta cagttgagtt
    12841 gtctgtcatt ttagagcaca gaaggctctg gagttcagaa gcaacactgc tgctggctgc
    12901 tggtcacaca caaaccgtgt gcgagagacg atgtggtaag tttttaagtt aaaaagtgat
    12961 ctgcaactca gcagggaggc ctgcctcttc agcagcacag aggtgagggt gggcacatgg
    13021 ctcactgggt tcaaatctca cattcagctc tgttatttaa taactttgca acctggtaaa
    13081 aaaaatataa aagaagaagg gacttcactc tgccttgcta gcttcaatgt tggaaataag
    13141 agtatatcat ttaccacgat cccttctgga cacgctcatg gctgtgccca gtgtgtcgtc
    13201 tctgagcctg cagagtgagc acagggaagg ttgtaccagg cagagacctt ccctccgggt
    13261 ccctgtggac atccggcccc atcctctgca gaaatgagga aaggagagaa gtggacacaa
    13321 agaggtgtgg ctggttccag cattctcgtg tggaatgggg agggctccat gcccttcata
    13381 ggctccacag gaaactaagt aaaataagca aagaataatg tttgtaataa aaatgagggc
    13441 agaggacgca gatgtctcag acagagtggg tagtgagagc tagaatgtct aggaagcaga
    13501 aggtgggtgg gagaacaggt tgacaggaca gggctgggca gccgcacctc atgctgaccc
    13561 ttggttccct cagatggcag ctctgaaggg tgcaaccagc gaagctgttt tgaagtttga
    13621 accttttatc ctccatgtgc aatgccggac actgcaggac gcacaaaccc tggtaagacg
    13681 ttgaacttgc tcttgaattg agatgtcttt cagtagaatt aattttaagc tttaagccac
    13741 cttttaaaat tatttaatgt tgattgattc agctaatgtt ttgacttaat tgttctcata
    13801 tgtttgcttg gtctagctat ttgagatggc gcaacgcaat taatgataac ttcgtatagc
    13861 atacattata cgaagttatg gtctgagctc gccatcagtt catcatctct gggaaagtaa
    13921 aatgagtacc cacacctggc ccgcggtctc cctcagcggg aggattcatg tggatttcac
    13981 agtgctgtgt ctttggtttt ctggctgagt tctagacgag agctcaagaa ctgcatgtct
    14041 gaggtctccc tgctcaccta caccttttac tccattacat gcagagtcgt ctcattgcaa
    14101 cataatttag taaatcatga gccacagagc atccgggtag agctgtgtgc agtccttgct
    14161 cacaagctgc tctgaagaac tccctgaagc tgagactgaa aaggacgaag cagagttagg
    14221 cctgcagctg ggagatgaag attccgagca gattagagtg ttccctgttt cagaagcaag
    14281 aaaggtctgg tgtgttcaca gagcagaaga agcaggccat agaggggagg ggggatgagg
    14341 agagaggaag atggaggcct ctaggccaga agaggtctgg ttgccttgtc aggcaagggc
    14401 tagctgcaaa ggcttggcgc actgtacttt gagagcctag ttctgccaca gtatattagg
    14461 gctcagctgt agtgtcctgg agtgtggtgg catggcctga gaggacacca aagaacatga
    14521 gagggtgaca gagtcaaaat gttttagctt ctgcattaac agagtgatga ggccgctcaa
    14581 gaattagaca gcctgagggg agaagtggtg aagagatcac agcagtgcca tagtgtcaca
    14641 gcgccctagt gtcacagcat cacagcgccc tagcaccata gagaagtgtc caggcttcag
    14701 acgtgcgtct tattctggat gccttacaga caaccacctc tcccttgcct ctctcatggc
    14761 cttcctctgt gaatgcacag cagtggcatc tcttataagg tcatcatcac ccctgttgac
    14821 ttaggtccct accttgacaa ccttatccag catgaccaac ataaaggccc tttctgcaaa
    14881 tgttgtcgct ggggttagca caacttgaaa gccacttcag ttctaacacc aaaatgtggt
    14941 tggtgtttgt gtaaaaggct gctctggagt atagactggc ctgcagatgc acactggaga
    15001 gatgttagca tgcaccattt aaagccatgt gcccggaagc actcactgtg gagagagtga
    15061 gaggaagcag gaacacttag acacgctttc aaagccttgg ttgagacaca gtgctccgca
    15121 gcctgcgact ttgtttc
//
