# Supplementary material for: CRISPR-Cas9 enables conditional mutagenesis of challenging loci
Source: Sci Rep. 2016 Sep 1;6:32326. doi: 10.1038/srep32326 (PMC5007477; doi:10.1038/srep32326)
Supplement: Supplementary File 3 [file srep32326-s3.zip › gb/HEP01024_A03_vector.gb]

LOCUS       1015058#L1L2_Bact_P#pAYAC184        14652 bp    dna     circular UNK 
ACCESSION   unknown
SOURCE      Mus musculus
  ORGANISM  Mus musculus
            Eukaryota; Metazoa; Chordata; Craniata; Vertebrata; Euteleostomi;
            Mammalia; Eutheria; Euarchontoglires; Glires; Rodentia;
            Sciurognathi; Muroidea; Muridae; Murinae; Mus.
COMMENT     cassette: L1L2_Bact_P
COMMENT     design_id: 1015058
COMMENT     backbone: pAYAC184
COMMENT     transcript_id: ENSMUST00000062193
FEATURES             Location/Qualifiers
     source          1..4245
                     /mol_type="other DNA"
                     /dnas_title="pacyc184CleanwithGprimers"
                     /organism="Cloning vector pACYC184"
     gene            complement(1..4245)
                     /gene="cat"
     CDS             complement(1..4245)
                     /codon_start=1
                     /gene="cat"
                     /translation="MEKKITGYTTVDISQWHRKEHFEAFQSVAQCTYNQTVQLDITAF
                     LKTVKKNKHKFYPAFIHILARLMNAHPEFRMAMKDGELVIWDSVHPCYTVFHEQTETF
                     SSLWSEYHDDFRQFLHIYSQDVACYGENLAYFPKGFIENMFFVSANPWVSFTSFDLNV
                     ANMDNFFAPVFTMGKYYTQGDKVLMPLAIQVHHAVCDGFHVGRMLNELQQYCDEWQGG
                     A"
                     /product="chloramphenicol acetyltransferase"
                     /note="camR (confers resistance to chloramphenicol)"
                     /label="camR (confers resistance to chloramphenicol)"
     -10_signal      complement(286..291)
                     /note="cat promoter (counter-clockwise); CATATT"
                     /label="cat promoter (counter-clockwise); CATATT"
     -35_signal      complement(309..314)
                     /note="cat promoter (counter-clockwise); ACGTAA"
                     /label="cat promoter (counter-clockwise); ACGTAA"
     rep_origin      complement(848..1393)
                     /note="p15A origin of replication (clockwise) (RNAII -35
                     to RNA/DNA switch point)"
                     /label="p15A origin of replication (clockwise) (RNAII -35
     -35_signal      1505..1510
                     /note="tet promoter (clockwise); TTGACA"
                     /label="tet promoter (clockwise); TTGACA"
     -10_signal      1528..1533
                     /note="tet promoter (clockwise); TTTAAT; transcript start
                     1540"
                     /label="tet promoter (clockwise); TTTAAT; transcript start
     gene            1581..2771
                     /gene="tet"
     CDS             1581..2771
                     /codon_start=1
                     /gene="tet"
                     /translation="MKSNNALIVILGTVTLDAVGIGLVMPVLPGLLRDIVHSDSIASH
                     YGVLLALYALMQFLCAPVLGALSDRFGRRPVLLASLLGATIDYAIMATTPVLWILYAG
                     RIVAGITGATGAVAGAYIADITDGEDRARHFGLMSACFGVGMVAGPVAGGLLGAISLH
                     APFLAAAVLNGLNLLLGCFLMQESHKGERRPMPLRAFNPVSSFRWARGMTIVAALMTV
                     FFIMQLVGQVPAALWVIFGEDRFRWSATMIGLSLAVFGILHALAQAFVTGPATKRFGE
                     KQAIIAGMAADALGYVLLAFATRGWMAFPIMILLASGGIGMPALQAMLSRQVDDDHQG
                     QLQGSLAALTSLTSIIGPLIVTAIYAASASTWNGLAWIVGAALYLVCLPALRRGAWSR
                     ATST"
                     /product="tetracycline efflux protein, class C"
                     /note="tetR (confers resistance to tetracycline)"
                     /label="tetR (confers resistance to tetracycline)"
     misc_feature    complement(1473..1493)
                     /note="5' Gap primer"
                     /label="5' Gap primer"
     misc_feature    3805..3825
                     /note="3' Gap primer"
                     /label="3' Gap primer"
     misc_feature    1494..3804
                     /note="Not in Gap Backbone PCR"
                     /label="Not in Gap Backbone PCR"
     misc_feature    4246..5261
                     /note="5 arm"
                     /label="5 arm"
     misc_feature    5289..5313
                     /note="B1 Gateway"
                     /label="B1 Gateway"
     misc_feature    5326..5373
                     /note="Frt"
                     /label="Frt"
     intron          5374..6248
                     /note="mouse En2 intron"
                     /label="mouse En2 intron"
     misc_feature    6246..6248
                     /note="Splice Acceptor"
                     /label="Splice Acceptor"
     exon            6249..6421
                     /note="mouse En2 exon"
                     /label="mouse En2 exon"
     misc_feature    6433..7026
                     /note="ECMV IRES"
                     /label="ECMV IRES"
     gene            7027..10087
                     /gene="lacZ"
                     /note="lacZ"
                     /label="lacZ"
     misc_feature    10126..10369
                     /note="SV40 polyadenylation site"
                     /label="SV40 polyadenylation site"
     misc_feature    10373..10406
                     /note="loxP"
                     /label="loxP"
     promoter        10433..10952
                     /note="human beta actin promoter"
                     /label="human beta actin promoter"
     gene            10978..11772
                     /gene="NeoR"
                     /note="NeoR"
                     /label="NeoR"
     misc_feature    11972..12213
                     /note="SV40 polyadenylation site"
                     /label="SV40 polyadenylation site"
     misc_feature    12230..12277
                     /note="Frt"
                     /label="Frt"
     misc_feature    12284..12317
                     /note="loxP"
                     /label="loxP"
     misc_feature    6263..6340
                     /note="FCHK std_gpr"
                     /label="FCHK std_gpr"
     misc_feature    12333..12353
                     /note="B2 Gateway"
                     /label="B2 Gateway"
     misc_feature    5262..12383
                     /note="Synthetic Cassette"
                     /label="Synthetic Cassette"
     exon            12820..12953
                     /db_xref="ENSEMBL:ENSMUSE00001291439"
                     /type="targeted"
                     /rank="3"
                     /note="target exon 1 ENSMUSE00001291439"
     misc_feature    12384..13587
                     /note="Critical Region"
                     /label="Critical Region"
     misc_feature    13611..13644
                     /note="Downstream LoxP"
                     /label="Downstream LoxP"
     misc_feature    13588..13667
                     /note="synthetic loxP region"
                     /label="synthetic loxP region"
     exon            13902..14019
                     /db_xref="ENSEMBL:ENSMUSE00001272333"
                     /rank="4"
                     /note="ENSMUSE00001272333"
                     /label="ENSMUSE00001272333"
     exon            14121..14191
                     /db_xref="ENSEMBL:ENSMUSE00001229659"
                     /rank="5"
                     /note="ENSMUSE00001229659"
                     /label="ENSMUSE00001229659"
     misc_feature    13668..14652
                     /note="3 arm"
                     /label="3 arm"
ORIGIN      
        1 gaattccgga tgagcattca tcaggcgggc aagaatgtga ataaaggccg gataaaactt
       61 gtgcttattt ttctttacgg tctttaaaaa ggccgtaata tccagctgaa cggtctggtt
      121 ataggtacat tgagcaactg actgaaatgc ctcaaaatgt tctttacgat gccattggga
      181 tatatcaacg gtggtatatc cagtgatttt tttctccatt ttagcttcct tagctcctga
      241 aaatctcgat aactcaaaaa atacgcccgg tagtgatctt atttcattat ggtgaaagtt
      301 ggaacctctt acgtgccgat caacgtctca ttttcgccaa aagttggccc agggcttccc
      361 ggtatcaaca gggacaccag gatttattta ttctgcgaag tgatcttccg tcacaggtat
      421 ttattcggcg caaagtgcgt cgggtgatgc tgccaactta ctgatttagt gtatgatggt
      481 gtttttgagg tgctccagtg gcttctgttt ctatcagctg tccctcctgt tcagctactg
      541 acggggtggt gcgtaacggc aaaagcaccg ccggacatca gcgctagcgg agtgtatact
      601 ggcttactat gttggcactg atgagggtgt cagtgaagtg cttcatgtgg caggagaaaa
      661 aaggctgcac cggtgcgtca gcagaatatg tgatacagga tatattccgc ttcctcgctc
      721 actgactcgc tacgctcggt cgttcgactg cggcgagcgg aaatggctta cgaacggggc
      781 ggagatttcc tggaagatgc caggaagata cttaacaggg aagtgagagg gccgcggcaa
      841 agccgttttt ccataggctc cgcccccctg acaagcatca cgaaatctga cgctcaaatc
      901 agtggtggcg aaacccgaca ggactataaa gataccaggc gtttccccct ggcggctccc
      961 tcgtgcgctc tcctgttcct gcctttcggt ttaccggtgt cattccgctg ttatggccgc
     1021 gtttgtctca ttccacgcct gacactcagt tccgggtagg cagttcgctc caagctggac
     1081 tgtatgcacg aaccccccgt tcagtccgac cgctgcgcct tatccggtaa ctatcgtctt
     1141 gagtccaacc cggaaagaca tgcaaaagca ccactggcag cagccactgg taattgattt
     1201 agaggagtta gtcttgaagt catgcgccgg ttaaggctaa actgaaagga caagttttgg
     1261 tgactgcgct cctccaagcc agttacctcg gttcaaagag ttggtagctc agagaacctt
     1321 cgaaaaaccg ccctgcaagg cggttttttc gttttcagag caagagatta cgcgcagacc
     1381 aaaacgatct caagaagatc atcttattaa tcagataaaa tatttctaga tttcagtgca
     1441 atttatctct tcaaatgtag cacctgaagt cagccccata cgatataagt tgtaattctc
     1501 atgtttgaca gcttatcatc gataagcttt aatgcggtag tttatcacag ttaaattgct
     1561 aacgcagtca ggcaccgtgt atgaaatcta acaatgcgct catcgtcatc ctcggcaccg
     1621 tcaccctgga tgctgtaggc ataggcttgg ttatgccggt actgccgggc ctcttgcggg
     1681 atatcgtcca ttccgacagc atcgccagtc actatggcgt gctgctagcg ctatatgcgt
     1741 tgatgcaatt tctatgcgca cccgttctcg gagcactgtc cgaccgcttt ggccgccgcc
     1801 cagtcctgct cgcttcgcta cttggagcca ctatcgacta cgcgatcatg gcgaccacac
     1861 ccgtcctgtg gatcctctac gccggacgca tcgtggccgg catcaccggc gccacaggtg
     1921 cggttgctgg cgcctatatc gccgacatca ccgatgggga agatcgggct cgccacttcg
     1981 ggctcatgag cgcttgtttc ggcgtgggta tggtggcagg ccccgtggcc gggggactgt
     2041 tgggcgccat ctccttgcat gcaccattcc ttgcggcggc ggtgctcaac ggcctcaacc
     2101 tactactggg ctgcttccta atgcaggagt cgcataaggg agagcgtcga ccgatgccct
     2161 tgagagcctt caacccagtc agctccttcc ggtgggcgcg gggcatgact atcgtcgccg
     2221 cacttatgac tgtcttcttt atcatgcaac tcgtaggaca ggtgccggca gcgctctggg
     2281 tcattttcgg cgaggaccgc tttcgctgga gcgcgacgat gatcggcctg tcgcttgcgg
     2341 tattcggaat cttgcacgcc ctcgctcaag ccttcgtcac tggtcccgcc accaaacgtt
     2401 tcggcgagaa gcaggccatt atcgccggca tggcggccga cgcgctgggc tacgtcttgc
     2461 tggcgttcgc gacgcgaggc tggatggcct tccccattat gattcttctc gcttccggcg
     2521 gcatcgggat gcccgcgttg caggccatgc tgtccaggca ggtagatgac gaccatcagg
     2581 gacagcttca aggatcgctc gcggctctta ccagcctaac ttcgatcatt ggaccgctga
     2641 tcgtcacggc gatttatgcc gcctcggcga gcacatggaa cgggttggca tggattgtag
     2701 gcgccgccct ataccttgtc tgcctccccg cgttgcgtcg cggtgcatgg agccgggcca
     2761 cctcgacctg aatggaagcc ggcggcacct cgctaacgga ttcaccactc caagaattgg
     2821 agccaatcaa ttcttgcgga gaactgtgaa tgcgcaaacc aacccttggc agaacatatc
     2881 catcgcgtcc gccatctcca gcagccgcac gcggcgcatc tcgggcagcg ttgggtcctg
     2941 gccacgggtg cgcatgatcg tgctcctgtc gttgaggacc cggctaggct ggcggggttg
     3001 ccttactggt tagcagaatg aatcaccgat acgcgagcga acgtgaagcg actgctgctg
     3061 caaaacgtct gcgacctgag caacaacatg aatggtcttc ggtttccgtg tttcgtaaag
     3121 tctggaaacg cggaagtccc ctacgtgctg ctgaagttgc ccgcaacaga gagtggaacc
     3181 aaccggtgat accacgatac tatgactgag agtcaacgcc atgagcggcc tcatttctta
     3241 ttctgagtta caacagtccg caccgctgtc cggtagctcc ttccggtggg cgcggggcat
     3301 gactatcgtc gccgcactta tgactgtctt ctttatcatg caactcgtag gacaggtgcc
     3361 ggcagcgccc aacagtcccc cggccacggg gcctgccacc atacccacgc cgaaacaagc
     3421 gccctgcacc attatgttcc ggatctgcat cgcaggatgc tgctggctac cctgtggaac
     3481 acctacatct gtattaacga agcgctaacc gtttttatca ggctctggga ggcagaataa
     3541 atgatcatat cgtcaattat tacctccacg gggagagcct gagcaaactg gcctcaggca
     3601 tttgagaagc acacggtcac actgcttccg gtagtcaata aaccggtaaa ccagcaatag
     3661 acataagcgg ctatttaacg accctgccct gaaccgacga ccgggtcgaa tttgctttcg
     3721 aatttctgcc attcatccgc ttattatcac ttattcaggc gtagcaccag gcgtttaagg
     3781 gcaccaataa ctgccttaaa aaaattacgc cccgccctgc cactcatcgc agtactgttg
     3841 taattcatta agcattctgc cgacatggaa gccatcacag acggcatgat gaacctgaat
     3901 cgccagcggc atcagcacct tgtcgccttg cgtataatat ttgcccatgg tgaaaacggg
     3961 ggcgaagaag ttgtccatat tggccacgtt taaatcaaaa ctggtgaaac tcacccaggg
     4021 attggctgag acgaaaaaca tattctcaat aaacccttta gggaaatagg ccaggttttc
     4081 accgtaacac gccacatctt gcgaatatat gtgtagaaac tgccggaaat cgtcgtggta
     4141 ttcactccag agcgatgaaa acgtttcagt ttgctcatgg aaaacggtgt aacaagggtg
     4201 aacactatcc catatcacca gctcaccgtc tttcattgcc atacgccctt gactgttaga
     4261 ggaaaccagg gtaatggaat tcaggcacag tctgggctgg agaggggagc cagagttcac
     4321 cgggatagaa gcgtttgaac gtcatcatgt gtagcaaaga tcttaaattt ggggtggtgt
     4381 ttatttgttt gaaacagggt ctccttgggt agcccacgtt ggcattgaac ttaccctgtc
     4441 ttcagagtgc tagattgtgg ccacgtataa tcccatctgt gagaacccct tccagactga
     4501 cagtagacca gctatgttgg tgacttactt ggacttgagc gtgtgctttg ttgcatatga
     4561 agccagggaa gttactatta ggaattgtac tgaagtccag tgaagcttag taggaggttg
     4621 ttagaggcat agaatagaaa ggcaggcagc cagccagagg cgtggcgcta ggtggaagct
     4681 agggttcttg tttgtttttt ataagggaac acactgaagg ggcggggtgg gggaagatgg
     4741 acagtttgtg gggactagtt ctctttgtcc cccgtgtggt tcccagaagt agggctcaga
     4801 tcctcagcct tggcatctgg tacctttagc tgttgagtca tctttgcagc ccaagagagc
     4861 ccaatcttgc gtcctttccc tttcctgtct ggagagctgt ctggaaggca ttagttggtc
     4921 atcttcctgg tgtgttcggg gaaggagatc acaaggttaa actggtatac atagagaaat
     4981 ataaaatgat agaaatacta aacaccgggt atcctggcat ttgcctgtag tcccaacact
     5041 caggaggatc tggagttgaa aactggaagt agctgtcatt gaaggagaag tctgtctcct
     5101 ctagctgctt ttttgagaca ggatctcact gtgtagacta ggactagact ggcttcagac
     5161 tcagggagac ctacttgcct ctgcctcctg cgtgccacaa ttgaaggtgt gtgtcaatac
     5221 acccggcttt gttggccctt ataggttctg ggatttgaat taaggcgcat aacgatacca
     5281 cgatatcaac aagtttgtac aaaaaagcag gctggcgccg gaaccgaagt tcctattccg
     5341 aagttcctat tctctagaaa gtataggaac ttcgaaccct ttcccacacc accctccaca
     5401 cttgccccaa acactgccaa ctatgtagga ggaaggggtt gggactaaca gaagaacccg
     5461 ttgtggggaa gctgttggga gggtcacttt atgttcttgc ccaaggtcag ttgggtggcc
     5521 tgcttctgat gaggtggtcc caaggtctgg ggtagaaggt gagagggaca ggccaccaag
     5581 gtcagccccc cccccctatc ccataggagc caggtccctc tcctggacag gaagactgaa
     5641 ggggagatgc cagagactca gtgaagcctg gggtacccta ttggagtcct tcaaggaaac
     5701 aaacttggcc tcaccaggcc tcagccttgg ctcctcctgg gaactctact gcccttggga
     5761 tccccttgta gttgtgggtt acataggaag ggggacggga ttccccttga ctggctagcc
     5821 tactcttttc ttcagtcttc tccatctcct ctcacctgtc tctcgaccct ttccctagga
     5881 tagacttgga aaaagataag gggagaaaac aaatgcaaac gaggccagaa agattttggc
     5941 tgggcattcc ttccgctagc ttttattggg atcccctagt ttgtgatagg ccttttagct
     6001 acatctgcca atccatctca ttttcacaca cacacacacc actttccttc tggtcagtgg
     6061 gcacatgtcc agcctcaagt ttatatcacc acccccaatg cccaacactt gtatggcctt
     6121 gggcgggtca tccccccccc cacccccagt atctgcaacc tcaagctagc ttgggtgcgt
     6181 tggttgtgga taagtagcta gactccagca accagtaacc tctgcccttt ctcctccatg
     6241 acaaccaggt cccaggtccc gaaaaccaaa gaagaagaac cctaacaaag aggacaagcg
     6301 gcctcgcaca gccttcactg ctgagcagct ccagaggctc aaggctgagt ttcagaccaa
     6361 caggtacctg acagagcagc ggcgccagag tctggcacag gagctcggta cccggaagat
     6421 ctggactcta gagaattccg cccctctccc tccccccccc ctaacgttac tggccgaagc
     6481 cgcttggaat aaggccggtg tgcgtttgtc tatatgttat tttccaccat attgccgtct
     6541 tttggcaatg tgagggcccg gaaacctggc cctgtcttct tgacgagcat tcctaggggt
     6601 ctttcccctc tcgccaaagg aatgcaaggt ctgttgaatg tcgtgaagga agcagttcct
     6661 ctggaagctt cttgaagaca aacaacgtct gtagcgaccc tttgcaggca gcggaacccc
     6721 ccacctggcg acaggtgcct ctgcggccaa aagccacgtg tataagatac acctgcaaag
     6781 gcggcacaac cccagtgcca cgttgtgagt tggatagttg tggaaagagt caaatggctc
     6841 tcctcaagcg tattcaacaa ggggctgaag gatgcccaga aggtacccca ttgtatggga
     6901 tctgatctgg ggcctcggtg cacatgcttt acatgtgttt agtcgaggtt aaaaaacgtc
     6961 taggcccccc gaaccacggg gacgtggttt tcctttgaaa aacacgatga taagcttgcc
     7021 acaaccatgg aagatcccgt cgttttacaa cgtcgtgact gggaaaaccc tggcgttacc
     7081 caacttaatc gccttgcagc acatccccct ttcgccagct ggcgtaatag cgaagaggcc
     7141 cgcaccgatc gcccttccca acagttgcgc agcctgaatg gcgaatggcg ctttgcctgg
     7201 tttccggcac cagaagcggt gccggaaagc tggctggagt gcgatcttcc tgaggccgat
     7261 actgtcgtcg tcccctcaaa ctggcagatg cacggttacg atgcgcccat ctacaccaac
     7321 gtgacctatc ccattacggt caatccgccg tttgttccca cggagaatcc gacgggttgt
     7381 tactcgctca catttaatgt tgatgaaagc tggctacagg aaggccagac gcgaattatt
     7441 tttgatggcg ttaactcggc gtttcatctg tggtgcaacg ggcgctgggt cggttacggc
     7501 caggacagtc gtttgccgtc tgaatttgac ctgagcgcat ttttacgcgc cggagaaaac
     7561 cgcctcgcgg tgatggtgct gcgctggagt gacggcagtt atctggaaga tcaggatatg
     7621 tggcggatga gcggcatttt ccgtgacgtc tcgttgctgc ataaaccgac tacacaaatc
     7681 agcgatttcc atgttgccac tcgctttaat gatgatttca gccgcgctgt actggaggct
     7741 gaagttcaga tgtgcggcga gttgcgtgac tacctacggg taacagtttc tttatggcag
     7801 ggtgaaacgc aggtcgccag cggcaccgcg cctttcggcg gtgaaattat cgatgagcgt
     7861 ggtggttatg ccgatcgcgt cacactacgt ctgaacgtcg aaaacccgaa actgtggagc
     7921 gccgaaatcc cgaatctcta tcgtgcggtg gttgaactgc acaccgccga cggcacgctg
     7981 attgaagcag aagcctgcga tgtcggtttc cgcgaggtgc ggattgaaaa tggtctgctg
     8041 ctgctgaacg gcaagccgtt gctgattcga ggcgttaacc gtcacgagca tcatcctctg
     8101 catggtcagg tcatggatga gcagacgatg gtgcaggata tcctgctgat gaagcagaac
     8161 aactttaacg ccgtgcgctg ttcgcattat ccgaaccatc cgctgtggta cacgctgtgc
     8221 gaccgctacg gcctgtatgt ggtggatgaa gccaatattg aaacccacgg catggtgcca
     8281 atgaatcgtc tgaccgatga tccgcgctgg ctaccggcga tgagcgaacg cgtaacgcga
     8341 atggtgcagc gcgatcgtaa tcacccgagt gtgatcatct ggtcgctggg gaatgaatca
     8401 ggccacggcg ctaatcacga cgcgctgtat cgctggatca aatctgtcga tccttcccgc
     8461 ccggtgcagt atgaaggcgg cggagccgac accacggcca ccgatattat ttgcccgatg
     8521 tacgcgcgcg tggatgaaga ccagcccttc ccggctgtgc cgaaatggtc catcaaaaaa
     8581 tggctttcgc tacctggaga gacgcgcccg ctgatccttt gcgaatacgc ccacgcgatg
     8641 ggtaacagtc ttggcggttt cgctaaatac tggcaggcgt ttcgtcagta tccccgttta
     8701 cagggcggct tcgtctggga ctgggtggat cagtcgctga ttaaatatga tgaaaacggc
     8761 aacccgtggt cggcttacgg cggtgatttt ggcgatacgc cgaacgatcg ccagttctgt
     8821 atgaacggtc tggtctttgc cgaccgcacg ccgcatccag cgctgacgga agcaaaacac
     8881 cagcagcagt ttttccagtt ccgtttatcc gggcaaacca tcgaagtgac cagcgaatac
     8941 ctgttccgtc atagcgataa cgagctcctg cactggatgg tggcgctgga tggtaagccg
     9001 ctggcaagcg gtgaagtgcc tctggatgtc gctccacaag gtaaacagtt gattgaactg
     9061 cctgaactac cgcagccgga gagcgccggg caactctggc tcacagtacg cgtagtgcaa
     9121 ccgaacgcga ccgcatggtc agaagccggg cacatcagcg cctggcagca gtggcgtctg
     9181 gcggaaaacc tcagtgtgac gctccccgcc gcgtcccacg ccatcccgca tctgaccacc
     9241 agcgaaatgg atttttgcat cgagctgggt aataagcgtt ggcaatttaa ccgccagtca
     9301 ggctttcttt cacagatgtg gattggcgat aaaaaacaac tgctgacgcc gctgcgcgat
     9361 cagttcaccc gtgcaccgct ggataacgac attggcgtaa gtgaagcgac ccgcattgac
     9421 cctaacgcct gggtcgaacg ctggaaggcg gcgggccatt accaggccga agcagcgttg
     9481 ttgcagtgca cggcagatac acttgctgat gcggtgctga ttacgaccgc tcacgcgtgg
     9541 cagcatcagg ggaaaacctt atttatcagc cggaaaacct accggattga tggtagtggt
     9601 caaatggcga ttaccgttga tgttgaagtg gcgagcgata caccgcatcc ggcgcggatt
     9661 ggcctgaact gccagctggc gcaggtagca gagcgggtaa actggctcgg attagggccg
     9721 caagaaaact atcccgaccg ccttactgcc gcctgttttg accgctggga tctgccattg
     9781 tcagacatgt ataccccgta cgtcttcccg agcgaaaacg gtctgcgctg cgggacgcgc
     9841 gaattgaatt atggcccaca ccagtggcgc ggcgacttcc agttcaacat cagccgctac
     9901 agtcaacagc aactgatgga aaccagccat cgccatctgc tgcacgcgga agaaggcaca
     9961 tggctgaata tcgacggttt ccatatgggg attggtggcg acgactcctg gagcccgtca
    10021 gtatcggcgg aattccagct gagcgccggt cgctaccatt accagttggt ctggtgtcaa
    10081 aaataataat aaccgggcag gggggatcta agctctagat aagtaatgat cataatcagc
    10141 catatcacat ctgtagaggt tttacttgct ttaaaaaacc tcccacacct ccccctgaac
    10201 ctgaaacata aaatgaatgc aattgttgtt gttaacttgt ttattgcagc ttataatggt
    10261 tacaaataaa gcaatagcat cacaaatttc acaaataaag catttttttc actgcattct
    10321 agttgtggtt tgtccaaact catcaatgta tcttatcatg tctggatccg gaataacttc
    10381 gtatagcata cattatacga agttatgttt aaacggcgcg ccccggaatt cgccttctgc
    10441 aggagcgtac agaacccagg gccctggcac ccgtgcagac cctggcccac cccacctggg
    10501 cgctcagtgc ccaagagatg tccacaccta ggatgtcccg cggtgggtgg ggggcccgag
    10561 agacgggcag gccgggggca ggcctggcca tgcggggccg aaccgggcac tgcccagcgt
    10621 gggcgcgggg gccacggcgc gcgcccccag cccccgggcc cagcacccca aggcggccaa
    10681 cgccaaaact ctccctcctc ctcttcctca atctcgctct cgctcttttt ttttttcgca
    10741 aaaggagggg agagggggta aaaaaatgct gcactgtgcg gcgaagccgg tgagtgagcg
    10801 gcgcggggcc aatcagcgtg cgccgttccg aaagttgcct tttatggctc gagcggccgc
    10861 ggcggcgccc tataaaaccc agcggcgcga cgcgccacca ccgccgagac cgcgtccgcc
    10921 ccgcgagcac agagcctcgc ctttgccgat cctctagagt cgagatccgc cgccaccatg
    10981 attgaacaag atggattgca cgcaggttct ccggccgctt gggtggagag gctattcggc
    11041 tatgactggg cacaacagac aatcggctgc tctgatgccg ccgtgttccg gctgtcagcg
    11101 caggggcgcc cggttctttt tgtcaagacc gacctgtccg gtgccctgaa tgaactgcag
    11161 gacgaggcag cgcggctatc gtggctggcc acgacgggcg ttccttgcgc agctgtgctc
    11221 gacgttgtca ctgaagcggg aagggactgg ctgctattgg gcgaagtgcc ggggcaggat
    11281 ctcctgtcat ctcaccttgc tcctgccgag aaagtatcca tcatggctga tgcaatgcgg
    11341 cggctgcata cgcttgatcc ggctacctgc ccattcgacc accaagcgaa acatcgcatc
    11401 gagcgagcac gtactcggat ggaagccggt cttgtcgatc aggatgatct ggacgaagag
    11461 catcaggggc tcgcgccagc cgaactgttc gccaggctca aggcgcgcat gcccgacggc
    11521 gaggatctcg tcgtgaccca tggcgatgcc tgcttgccga atatcatggt ggaaaatggc
    11581 cgcttttctg gattcatcga ctgtggccgg ctgggtgtgg cggaccgcta tcaggacata
    11641 gcgttggcta cccgtgatat tgctgaagag cttggcggcg aatgggctga ccgcttcctc
    11701 gtgctttacg gtatcgccgc tcccgattcg cagcgcatcg ccttctatcg ccttcttgac
    11761 gagttcttct gagcgggact ctggggttcg aaatgaccga ccaagcgacg cccaacctgc
    11821 catcacgaga tttcgattcc accgccgcct tctatgaaag gttgggcttc ggaatcgttt
    11881 tccgggacgc cggctggatg atcctccagc gcggggatct catgctggag ttcttcgccc
    11941 accccccgga tctaagctct agataagtaa tgatcataat cagccatatc acatctgtag
    12001 aggttttact tgctttaaaa aacctcccac acctccccct gaacctgaaa cataaaatga
    12061 atgcaattgt tgttgttaac ttgtttattg cagcttataa tggttacaaa taaagcaata
    12121 gcatcacaaa tttcacaaat aaagcatttt tttcactgca ttctagttgt ggtttgtcca
    12181 aactcatcaa tgtatcttat catgtctgga tccgggggta ccgcgtcgag aagttcctat
    12241 tccgaagttc ctattctcta gaaagtatag gaacttcgtc gagataactt cgtatagcat
    12301 acattatacg aagttatgtc gagatatcta gacccagctt tcttgtacaa agtggttgat
    12361 atctctatag tcgcagtagg cggaaatgat actgtgtgga taaggaactg aattttagaa
    12421 tgctctgcag ggctgagggt accacccctt tgttagagtg cttgtcggac atgcacaaaa
    12481 ccctgggttc tatccctcac acagcataaa ttggacattg tggaacatac ctgtaatctc
    12541 aacacttggg aggtactcca tggcacgttc aagccagcgt gggctacgtg aggttagttc
    12601 acatgagcaa aacatttcct gtttaaccaa tgggagttct tagctaggga aggaggaaac
    12661 tgattagtaa tcatgtagtt agatctttag catttaaagc aagacaggct ctatcttacc
    12721 tacacgactg gcttcttcat agtagtcagg tctagccttc tgttacagtt ggttttctca
    12781 ccagaagttg atttgttttc catttcccat tgattgaagg ctgaagctga ggtggcctcc
    12841 ttgaaccgca ggatccagct ggttgaagag gagctggacc gtgcgcagga gcgccttgcc
    12901 actgctttgc agaagctgga ggaagcagag aaggctgctg atgagagtga gaggtgtgtg
    12961 aatcccaaaa gaataggccg gcggggcttc tgggtggagc agccctctcc tgcctggcct
    13021 gaggtgtcct gggttccatc cctggcactg cagacagtaa agctgatagt ggctctgacc
    13081 tggattttcc actagacctg ttttttgttt tgtttgtgtt ttttgtttga ggcatggtct
    13141 catgtaaccc agactggctt tgaactcttg agcctcccgc ctccactctt tgggtttgtt
    13201 tttgtttgtt tgtttggttt tggttttggt tttttgagac agggtttctc tgtgtagccc
    13261 tggctgtcct ggaactcact ttgtagacca ggctggcctc gaactcagaa atccgcctgc
    13321 ctctgccgcc tgagtgctgg gattaaaggt gtgcgccacc atgctgggct tcgcctccac
    13381 tttttaattg ctgggattgc aggcctgttc caccgtatcc tggtctagac ctgcttttgt
    13441 ttttgcagat tgaacacagt atctaccttc tgtgctaagc acatcctcta ccactgactt
    13501 accctcccag cccctgagac ctacttttta aatggtagtg attttatatt actagtatta
    13561 ttttatacta tgcaaattga actcggggag atggcgcaac gcaattaatg ataacttcgt
    13621 atagcataca ttatacgaag ttatggtctg agctcgccat cagttcaaat accaggcacc
    13681 tgttctattg ttaaatccca ttccctggcc caaatttgtt tgttttataa ggaaaagttt
    13741 tcagttaaat ggtacaggtg ctggaatgct atggaatttc tgtttgggca gcggaacagg
    13801 aatgggactg ggaagggcgt ggttttgagt gtttgaaatg gagttgatgc ccagctcaga
    13861 atgtcattgc tgtgttcatt ctttcattct gtttccggca gaggtatgaa ggtgattgaa
    13921 aatcgggctc taaaagatga agaaaagatg gaactccagg aaatccagct aaaggaagca
    13981 aagcacattg cagaagaggc cgataggaag tatgaagagg tgagttgcct ctgcagtgcg
    14041 tgcgggccct gcaaagacag tcaagagggg atagctatcg ccctggcttg attgagccgt
    14101 actggggtct tttcttctag gtggctcgta agttggtgat tattgaagga gacttggaac
    14161 gcacggagga acgtgctgag ctggcagagt cgtgagtatt ttgtctccag atcttgtcag
    14221 ctcatcctgc ctgcttgggc actaattccg agtaaactag ccttcctttg accttgttaa
    14281 acaggccctg gagggtggtg gtcctctgta gtgcttttag cctccaagaa tggctttggg
    14341 ctttctctta ccttgactag aaacagggaa caaagcttgc ttattcttgg gaagattctc
    14401 aaatagaggg accatagaga ctaatatggc cactggctag ttggaagatc ctattgggtc
    14461 cttcctcctg gaatctattc ctccttggcc tgtaccgatt tcgggcctgg tctctttttt
    14521 tttttttttt tttttttttt tacaaacttt gccaatctgc ctggaaactt gagagcaaag
    14581 gctttagaga aatcacctgc tgccttggta ccagcttggc cttgtgtaac aaagtcagcg
    14641 tggatgtgta tg
//
