# Supplementary material for: CRISPR-Cas9 enables conditional mutagenesis of challenging loci
Source: Sci Rep. 2016 Sep 1;6:32326. doi: 10.1038/srep32326 (PMC5007477; doi:10.1038/srep32326)
Supplement: Supplementary File 3 [file srep32326-s3.zip › gb/HEP01024_A04_vector.gb]

LOCUS       1015026#L1L2_Bact_P#pAYAC184        15136 bp    dna     circular UNK 
ACCESSION   unknown
SOURCE      Mus musculus
  ORGANISM  Mus musculus
            Eukaryota; Metazoa; Chordata; Craniata; Vertebrata; Euteleostomi;
            Mammalia; Eutheria; Euarchontoglires; Glires; Rodentia;
            Sciurognathi; Muroidea; Muridae; Murinae; Mus.
COMMENT     cassette: L1L2_Bact_P
COMMENT     design_id: 1015026
COMMENT     backbone: pAYAC184
COMMENT     transcript_id: ENSMUST00000113495
FEATURES             Location/Qualifiers
     source          1..4245
                     /mol_type="other DNA"
                     /dnas_title="pacyc184CleanwithGprimers"
                     /organism="Cloning vector pACYC184"
     gene            complement(1..4245)
                     /gene="cat"
     CDS             complement(1..4245)
                     /codon_start=1
                     /gene="cat"
                     /translation="MEKKITGYTTVDISQWHRKEHFEAFQSVAQCTYNQTVQLDITAF
                     LKTVKKNKHKFYPAFIHILARLMNAHPEFRMAMKDGELVIWDSVHPCYTVFHEQTETF
                     SSLWSEYHDDFRQFLHIYSQDVACYGENLAYFPKGFIENMFFVSANPWVSFTSFDLNV
                     ANMDNFFAPVFTMGKYYTQGDKVLMPLAIQVHHAVCDGFHVGRMLNELQQYCDEWQGG
                     A"
                     /product="chloramphenicol acetyltransferase"
                     /note="camR (confers resistance to chloramphenicol)"
                     /label="camR (confers resistance to chloramphenicol)"
     -10_signal      complement(286..291)
                     /note="cat promoter (counter-clockwise); CATATT"
                     /label="cat promoter (counter-clockwise); CATATT"
     -35_signal      complement(309..314)
                     /note="cat promoter (counter-clockwise); ACGTAA"
                     /label="cat promoter (counter-clockwise); ACGTAA"
     rep_origin      complement(848..1393)
                     /note="p15A origin of replication (clockwise) (RNAII -35
                     to RNA/DNA switch point)"
                     /label="p15A origin of replication (clockwise) (RNAII -35
     -35_signal      1505..1510
                     /note="tet promoter (clockwise); TTGACA"
                     /label="tet promoter (clockwise); TTGACA"
     -10_signal      1528..1533
                     /note="tet promoter (clockwise); TTTAAT; transcript start
                     1540"
                     /label="tet promoter (clockwise); TTTAAT; transcript start
     gene            1581..2771
                     /gene="tet"
     CDS             1581..2771
                     /codon_start=1
                     /gene="tet"
                     /translation="MKSNNALIVILGTVTLDAVGIGLVMPVLPGLLRDIVHSDSIASH
                     YGVLLALYALMQFLCAPVLGALSDRFGRRPVLLASLLGATIDYAIMATTPVLWILYAG
                     RIVAGITGATGAVAGAYIADITDGEDRARHFGLMSACFGVGMVAGPVAGGLLGAISLH
                     APFLAAAVLNGLNLLLGCFLMQESHKGERRPMPLRAFNPVSSFRWARGMTIVAALMTV
                     FFIMQLVGQVPAALWVIFGEDRFRWSATMIGLSLAVFGILHALAQAFVTGPATKRFGE
                     KQAIIAGMAADALGYVLLAFATRGWMAFPIMILLASGGIGMPALQAMLSRQVDDDHQG
                     QLQGSLAALTSLTSIIGPLIVTAIYAASASTWNGLAWIVGAALYLVCLPALRRGAWSR
                     ATST"
                     /product="tetracycline efflux protein, class C"
                     /note="tetR (confers resistance to tetracycline)"
                     /label="tetR (confers resistance to tetracycline)"
     misc_feature    complement(1473..1493)
                     /note="5' Gap primer"
                     /label="5' Gap primer"
     misc_feature    3805..3825
                     /note="3' Gap primer"
                     /label="3' Gap primer"
     misc_feature    1494..3804
                     /note="Not in Gap Backbone PCR"
                     /label="Not in Gap Backbone PCR"
     exon            5267..5348
                     /db_xref="ENSEMBL:ENSMUSE00000380458"
                     /rank="3"
                     /note="ENSMUSE00000380458"
                     /label="ENSMUSE00000380458"
     exon            4546..4665
                     /db_xref="ENSEMBL:ENSMUSE00001264849"
                     /rank="2"
                     /note="ENSMUSE00001264849"
                     /label="ENSMUSE00001264849"
     misc_feature    4246..5463
                     /note="5 arm"
                     /label="5 arm"
     misc_feature    5491..5515
                     /note="B1 Gateway"
                     /label="B1 Gateway"
     misc_feature    5528..5575
                     /note="Frt"
                     /label="Frt"
     intron          5576..6450
                     /note="mouse En2 intron"
                     /label="mouse En2 intron"
     misc_feature    6448..6450
                     /note="Splice Acceptor"
                     /label="Splice Acceptor"
     exon            6451..6623
                     /note="mouse En2 exon"
                     /label="mouse En2 exon"
     misc_feature    6635..7228
                     /note="ECMV IRES"
                     /label="ECMV IRES"
     gene            7229..10289
                     /gene="lacZ"
                     /note="lacZ"
                     /label="lacZ"
     misc_feature    10328..10571
                     /note="SV40 polyadenylation site"
                     /label="SV40 polyadenylation site"
     misc_feature    10575..10608
                     /note="loxP"
                     /label="loxP"
     promoter        10635..11154
                     /note="human beta actin promoter"
                     /label="human beta actin promoter"
     gene            11180..11974
                     /gene="NeoR"
                     /note="NeoR"
                     /label="NeoR"
     misc_feature    12174..12415
                     /note="SV40 polyadenylation site"
                     /label="SV40 polyadenylation site"
     misc_feature    12432..12479
                     /note="Frt"
                     /label="Frt"
     misc_feature    12486..12519
                     /note="loxP"
                     /label="loxP"
     misc_feature    6465..6542
                     /note="FCHK std_gpr"
                     /label="FCHK std_gpr"
     misc_feature    12535..12555
                     /note="B2 Gateway"
                     /label="B2 Gateway"
     misc_feature    5464..12585
                     /note="Synthetic Cassette"
                     /label="Synthetic Cassette"
     exon            13113..13247
                     /db_xref="ENSEMBL:ENSMUSE00000466409"
                     /type="targeted"
                     /rank="5"
                     /note="target exon 1 ENSMUSE00000466409"
     exon            12898..13034
                     /db_xref="ENSEMBL:ENSMUSE00000463675"
                     /type="targeted"
                     /rank="4"
                     /note="target exon 2 ENSMUSE00000463675"
     misc_feature    12586..14062
                     /note="Critical Region"
                     /label="Critical Region"
     misc_feature    14086..14119
                     /note="Downstream LoxP"
                     /label="Downstream LoxP"
     misc_feature    14063..14142
                     /note="synthetic loxP region"
                     /label="synthetic loxP region"
     misc_feature    14143..15136
                     /note="3 arm"
                     /label="3 arm"
ORIGIN      
        1 gaattccgga tgagcattca tcaggcgggc aagaatgtga ataaaggccg gataaaactt
       61 gtgcttattt ttctttacgg tctttaaaaa ggccgtaata tccagctgaa cggtctggtt
      121 ataggtacat tgagcaactg actgaaatgc ctcaaaatgt tctttacgat gccattggga
      181 tatatcaacg gtggtatatc cagtgatttt tttctccatt ttagcttcct tagctcctga
      241 aaatctcgat aactcaaaaa atacgcccgg tagtgatctt atttcattat ggtgaaagtt
      301 ggaacctctt acgtgccgat caacgtctca ttttcgccaa aagttggccc agggcttccc
      361 ggtatcaaca gggacaccag gatttattta ttctgcgaag tgatcttccg tcacaggtat
      421 ttattcggcg caaagtgcgt cgggtgatgc tgccaactta ctgatttagt gtatgatggt
      481 gtttttgagg tgctccagtg gcttctgttt ctatcagctg tccctcctgt tcagctactg
      541 acggggtggt gcgtaacggc aaaagcaccg ccggacatca gcgctagcgg agtgtatact
      601 ggcttactat gttggcactg atgagggtgt cagtgaagtg cttcatgtgg caggagaaaa
      661 aaggctgcac cggtgcgtca gcagaatatg tgatacagga tatattccgc ttcctcgctc
      721 actgactcgc tacgctcggt cgttcgactg cggcgagcgg aaatggctta cgaacggggc
      781 ggagatttcc tggaagatgc caggaagata cttaacaggg aagtgagagg gccgcggcaa
      841 agccgttttt ccataggctc cgcccccctg acaagcatca cgaaatctga cgctcaaatc
      901 agtggtggcg aaacccgaca ggactataaa gataccaggc gtttccccct ggcggctccc
      961 tcgtgcgctc tcctgttcct gcctttcggt ttaccggtgt cattccgctg ttatggccgc
     1021 gtttgtctca ttccacgcct gacactcagt tccgggtagg cagttcgctc caagctggac
     1081 tgtatgcacg aaccccccgt tcagtccgac cgctgcgcct tatccggtaa ctatcgtctt
     1141 gagtccaacc cggaaagaca tgcaaaagca ccactggcag cagccactgg taattgattt
     1201 agaggagtta gtcttgaagt catgcgccgg ttaaggctaa actgaaagga caagttttgg
     1261 tgactgcgct cctccaagcc agttacctcg gttcaaagag ttggtagctc agagaacctt
     1321 cgaaaaaccg ccctgcaagg cggttttttc gttttcagag caagagatta cgcgcagacc
     1381 aaaacgatct caagaagatc atcttattaa tcagataaaa tatttctaga tttcagtgca
     1441 atttatctct tcaaatgtag cacctgaagt cagccccata cgatataagt tgtaattctc
     1501 atgtttgaca gcttatcatc gataagcttt aatgcggtag tttatcacag ttaaattgct
     1561 aacgcagtca ggcaccgtgt atgaaatcta acaatgcgct catcgtcatc ctcggcaccg
     1621 tcaccctgga tgctgtaggc ataggcttgg ttatgccggt actgccgggc ctcttgcggg
     1681 atatcgtcca ttccgacagc atcgccagtc actatggcgt gctgctagcg ctatatgcgt
     1741 tgatgcaatt tctatgcgca cccgttctcg gagcactgtc cgaccgcttt ggccgccgcc
     1801 cagtcctgct cgcttcgcta cttggagcca ctatcgacta cgcgatcatg gcgaccacac
     1861 ccgtcctgtg gatcctctac gccggacgca tcgtggccgg catcaccggc gccacaggtg
     1921 cggttgctgg cgcctatatc gccgacatca ccgatgggga agatcgggct cgccacttcg
     1981 ggctcatgag cgcttgtttc ggcgtgggta tggtggcagg ccccgtggcc gggggactgt
     2041 tgggcgccat ctccttgcat gcaccattcc ttgcggcggc ggtgctcaac ggcctcaacc
     2101 tactactggg ctgcttccta atgcaggagt cgcataaggg agagcgtcga ccgatgccct
     2161 tgagagcctt caacccagtc agctccttcc ggtgggcgcg gggcatgact atcgtcgccg
     2221 cacttatgac tgtcttcttt atcatgcaac tcgtaggaca ggtgccggca gcgctctggg
     2281 tcattttcgg cgaggaccgc tttcgctgga gcgcgacgat gatcggcctg tcgcttgcgg
     2341 tattcggaat cttgcacgcc ctcgctcaag ccttcgtcac tggtcccgcc accaaacgtt
     2401 tcggcgagaa gcaggccatt atcgccggca tggcggccga cgcgctgggc tacgtcttgc
     2461 tggcgttcgc gacgcgaggc tggatggcct tccccattat gattcttctc gcttccggcg
     2521 gcatcgggat gcccgcgttg caggccatgc tgtccaggca ggtagatgac gaccatcagg
     2581 gacagcttca aggatcgctc gcggctctta ccagcctaac ttcgatcatt ggaccgctga
     2641 tcgtcacggc gatttatgcc gcctcggcga gcacatggaa cgggttggca tggattgtag
     2701 gcgccgccct ataccttgtc tgcctccccg cgttgcgtcg cggtgcatgg agccgggcca
     2761 cctcgacctg aatggaagcc ggcggcacct cgctaacgga ttcaccactc caagaattgg
     2821 agccaatcaa ttcttgcgga gaactgtgaa tgcgcaaacc aacccttggc agaacatatc
     2881 catcgcgtcc gccatctcca gcagccgcac gcggcgcatc tcgggcagcg ttgggtcctg
     2941 gccacgggtg cgcatgatcg tgctcctgtc gttgaggacc cggctaggct ggcggggttg
     3001 ccttactggt tagcagaatg aatcaccgat acgcgagcga acgtgaagcg actgctgctg
     3061 caaaacgtct gcgacctgag caacaacatg aatggtcttc ggtttccgtg tttcgtaaag
     3121 tctggaaacg cggaagtccc ctacgtgctg ctgaagttgc ccgcaacaga gagtggaacc
     3181 aaccggtgat accacgatac tatgactgag agtcaacgcc atgagcggcc tcatttctta
     3241 ttctgagtta caacagtccg caccgctgtc cggtagctcc ttccggtggg cgcggggcat
     3301 gactatcgtc gccgcactta tgactgtctt ctttatcatg caactcgtag gacaggtgcc
     3361 ggcagcgccc aacagtcccc cggccacggg gcctgccacc atacccacgc cgaaacaagc
     3421 gccctgcacc attatgttcc ggatctgcat cgcaggatgc tgctggctac cctgtggaac
     3481 acctacatct gtattaacga agcgctaacc gtttttatca ggctctggga ggcagaataa
     3541 atgatcatat cgtcaattat tacctccacg gggagagcct gagcaaactg gcctcaggca
     3601 tttgagaagc acacggtcac actgcttccg gtagtcaata aaccggtaaa ccagcaatag
     3661 acataagcgg ctatttaacg accctgccct gaaccgacga ccgggtcgaa tttgctttcg
     3721 aatttctgcc attcatccgc ttattatcac ttattcaggc gtagcaccag gcgtttaagg
     3781 gcaccaataa ctgccttaaa aaaattacgc cccgccctgc cactcatcgc agtactgttg
     3841 taattcatta agcattctgc cgacatggaa gccatcacag acggcatgat gaacctgaat
     3901 cgccagcggc atcagcacct tgtcgccttg cgtataatat ttgcccatgg tgaaaacggg
     3961 ggcgaagaag ttgtccatat tggccacgtt taaatcaaaa ctggtgaaac tcacccaggg
     4021 attggctgag acgaaaaaca tattctcaat aaacccttta gggaaatagg ccaggttttc
     4081 accgtaacac gccacatctt gcgaatatat gtgtagaaac tgccggaaat cgtcgtggta
     4141 ttcactccag agcgatgaaa acgtttcagt ttgctcatgg aaaacggtgt aacaagggtg
     4201 aacactatcc catatcacca gctcaccgtc tttcattgcc atacggctgt cgcgtttgcc
     4261 agaaccatgt tcacccagcg gccgagtgga ggaagggcct ctgagggaat tccaggaaac
     4321 tccgaggacc agtgggcatt aagtgggagt gaggatggtc ggaggggagc tggcgctgca
     4381 tggcgcagag tcgctgagca tcgctagggc gacttcctcc gcacctctcc acctccgaac
     4441 ctgcatgggc cccgggtagc caagtccaca caggtggggg ctggcggctg ggaagcagcc
     4501 ccggccgggg agctgcgtgc taggaccgcc ttccatcccc cacaggggtg gagccagacc
     4561 gaggtggaaa ccgcctgcag ctctatctcc gaggttgagg agccgcaaga gaaaatggag
     4621 ccggccaaga tggcgcctat caagaacgct ccgagagatg ccttggtaag cgcgcgcggg
     4681 gagcagggcc cggcgcactc cgtagcattg ggacctgtga gacaggccag cccgagcgct
     4741 tgccggggga gcccgagcgc ctggcgggga tcgcgcgccg tttgcagccg gtagacgtgg
     4801 ctgggaaagg gcagtggagt ccccctgtcc ctggggctcc gtccttgctc ctggggagcc
     4861 cctccaaagg gctgccgcgg ggctttgtct cgctggcccg aggccacccc cacccacaag
     4921 tccgcagcct cctcgcttca cgaggattcc ctgactgcga catgggttct gatgctagta
     4981 gcttccctcg ctgacagatc cgaaaatgac agccagctgg acccacccct acctctgcct
     5041 ggaaagccgg taaaggccat tcttgtgcct ttgctcccac ccttgctaaa agttttcagc
     5101 aagaacatat gcctgatttt gtgtgatcac tgataggcaa acactgggag aggcacaagg
     5161 aggaacggtt tgctgcatat aaaaatatgc cttccatcca gccttgattt ctttcactta
     5221 acatcgcgca ttccgtctgg cattttgtct ttctttgaat ccacaggtga tggcacagat
     5281 cctgaaggat atgggaatca cagagtatga gccaagggtt ataaatcaaa tgttggaatt
     5341 tgctttccgt aagttaaata agtgaataca cccaaaacct gacctcatga attagagaag
     5401 ctcgtttgct ataacacttt aaaccaaaag cagttgttac taatctagag atgagtaaag
     5461 cacaaggcgc ataacgatac cacgatatca acaagtttgt acaaaaaagc aggctggcgc
     5521 cggaaccgaa gttcctattc cgaagttcct attctctaga aagtatagga acttcgaacc
     5581 ctttcccaca ccaccctcca cacttgcccc aaacactgcc aactatgtag gaggaagggg
     5641 ttgggactaa cagaagaacc cgttgtgggg aagctgttgg gagggtcact ttatgttctt
     5701 gcccaaggtc agttgggtgg cctgcttctg atgaggtggt cccaaggtct ggggtagaag
     5761 gtgagaggga caggccacca aggtcagccc ccccccccta tcccatagga gccaggtccc
     5821 tctcctggac aggaagactg aaggggagat gccagagact cagtgaagcc tggggtaccc
     5881 tattggagtc cttcaaggaa acaaacttgg cctcaccagg cctcagcctt ggctcctcct
     5941 gggaactcta ctgcccttgg gatccccttg tagttgtggg ttacatagga agggggacgg
     6001 gattcccctt gactggctag cctactcttt tcttcagtct tctccatctc ctctcacctg
     6061 tctctcgacc ctttccctag gatagacttg gaaaaagata aggggagaaa acaaatgcaa
     6121 acgaggccag aaagattttg gctgggcatt ccttccgcta gcttttattg ggatccccta
     6181 gtttgtgata ggccttttag ctacatctgc caatccatct cattttcaca cacacacaca
     6241 ccactttcct tctggtcagt gggcacatgt ccagcctcaa gtttatatca ccacccccaa
     6301 tgcccaacac ttgtatggcc ttgggcgggt catccccccc cccaccccca gtatctgcaa
     6361 cctcaagcta gcttgggtgc gttggttgtg gataagtagc tagactccag caaccagtaa
     6421 cctctgccct ttctcctcca tgacaaccag gtcccaggtc ccgaaaacca aagaagaaga
     6481 accctaacaa agaggacaag cggcctcgca cagccttcac tgctgagcag ctccagaggc
     6541 tcaaggctga gtttcagacc aacaggtacc tgacagagca gcggcgccag agtctggcac
     6601 aggagctcgg tacccggaag atctggactc tagagaattc cgcccctctc cctccccccc
     6661 ccctaacgtt actggccgaa gccgcttgga ataaggccgg tgtgcgtttg tctatatgtt
     6721 attttccacc atattgccgt cttttggcaa tgtgagggcc cggaaacctg gccctgtctt
     6781 cttgacgagc attcctaggg gtctttcccc tctcgccaaa ggaatgcaag gtctgttgaa
     6841 tgtcgtgaag gaagcagttc ctctggaagc ttcttgaaga caaacaacgt ctgtagcgac
     6901 cctttgcagg cagcggaacc ccccacctgg cgacaggtgc ctctgcggcc aaaagccacg
     6961 tgtataagat acacctgcaa aggcggcaca accccagtgc cacgttgtga gttggatagt
     7021 tgtggaaaga gtcaaatggc tctcctcaag cgtattcaac aaggggctga aggatgccca
     7081 gaaggtaccc cattgtatgg gatctgatct ggggcctcgg tgcacatgct ttacatgtgt
     7141 ttagtcgagg ttaaaaaacg tctaggcccc ccgaaccacg gggacgtggt tttcctttga
     7201 aaaacacgat gataagcttg ccacaaccat ggaagatccc gtcgttttac aacgtcgtga
     7261 ctgggaaaac cctggcgtta cccaacttaa tcgccttgca gcacatcccc ctttcgccag
     7321 ctggcgtaat agcgaagagg cccgcaccga tcgcccttcc caacagttgc gcagcctgaa
     7381 tggcgaatgg cgctttgcct ggtttccggc accagaagcg gtgccggaaa gctggctgga
     7441 gtgcgatctt cctgaggccg atactgtcgt cgtcccctca aactggcaga tgcacggtta
     7501 cgatgcgccc atctacacca acgtgaccta tcccattacg gtcaatccgc cgtttgttcc
     7561 cacggagaat ccgacgggtt gttactcgct cacatttaat gttgatgaaa gctggctaca
     7621 ggaaggccag acgcgaatta tttttgatgg cgttaactcg gcgtttcatc tgtggtgcaa
     7681 cgggcgctgg gtcggttacg gccaggacag tcgtttgccg tctgaatttg acctgagcgc
     7741 atttttacgc gccggagaaa accgcctcgc ggtgatggtg ctgcgctgga gtgacggcag
     7801 ttatctggaa gatcaggata tgtggcggat gagcggcatt ttccgtgacg tctcgttgct
     7861 gcataaaccg actacacaaa tcagcgattt ccatgttgcc actcgcttta atgatgattt
     7921 cagccgcgct gtactggagg ctgaagttca gatgtgcggc gagttgcgtg actacctacg
     7981 ggtaacagtt tctttatggc agggtgaaac gcaggtcgcc agcggcaccg cgcctttcgg
     8041 cggtgaaatt atcgatgagc gtggtggtta tgccgatcgc gtcacactac gtctgaacgt
     8101 cgaaaacccg aaactgtgga gcgccgaaat cccgaatctc tatcgtgcgg tggttgaact
     8161 gcacaccgcc gacggcacgc tgattgaagc agaagcctgc gatgtcggtt tccgcgaggt
     8221 gcggattgaa aatggtctgc tgctgctgaa cggcaagccg ttgctgattc gaggcgttaa
     8281 ccgtcacgag catcatcctc tgcatggtca ggtcatggat gagcagacga tggtgcagga
     8341 tatcctgctg atgaagcaga acaactttaa cgccgtgcgc tgttcgcatt atccgaacca
     8401 tccgctgtgg tacacgctgt gcgaccgcta cggcctgtat gtggtggatg aagccaatat
     8461 tgaaacccac ggcatggtgc caatgaatcg tctgaccgat gatccgcgct ggctaccggc
     8521 gatgagcgaa cgcgtaacgc gaatggtgca gcgcgatcgt aatcacccga gtgtgatcat
     8581 ctggtcgctg gggaatgaat caggccacgg cgctaatcac gacgcgctgt atcgctggat
     8641 caaatctgtc gatccttccc gcccggtgca gtatgaaggc ggcggagccg acaccacggc
     8701 caccgatatt atttgcccga tgtacgcgcg cgtggatgaa gaccagccct tcccggctgt
     8761 gccgaaatgg tccatcaaaa aatggctttc gctacctgga gagacgcgcc cgctgatcct
     8821 ttgcgaatac gcccacgcga tgggtaacag tcttggcggt ttcgctaaat actggcaggc
     8881 gtttcgtcag tatccccgtt tacagggcgg cttcgtctgg gactgggtgg atcagtcgct
     8941 gattaaatat gatgaaaacg gcaacccgtg gtcggcttac ggcggtgatt ttggcgatac
     9001 gccgaacgat cgccagttct gtatgaacgg tctggtcttt gccgaccgca cgccgcatcc
     9061 agcgctgacg gaagcaaaac accagcagca gtttttccag ttccgtttat ccgggcaaac
     9121 catcgaagtg accagcgaat acctgttccg tcatagcgat aacgagctcc tgcactggat
     9181 ggtggcgctg gatggtaagc cgctggcaag cggtgaagtg cctctggatg tcgctccaca
     9241 aggtaaacag ttgattgaac tgcctgaact accgcagccg gagagcgccg ggcaactctg
     9301 gctcacagta cgcgtagtgc aaccgaacgc gaccgcatgg tcagaagccg ggcacatcag
     9361 cgcctggcag cagtggcgtc tggcggaaaa cctcagtgtg acgctccccg ccgcgtccca
     9421 cgccatcccg catctgacca ccagcgaaat ggatttttgc atcgagctgg gtaataagcg
     9481 ttggcaattt aaccgccagt caggctttct ttcacagatg tggattggcg ataaaaaaca
     9541 actgctgacg ccgctgcgcg atcagttcac ccgtgcaccg ctggataacg acattggcgt
     9601 aagtgaagcg acccgcattg accctaacgc ctgggtcgaa cgctggaagg cggcgggcca
     9661 ttaccaggcc gaagcagcgt tgttgcagtg cacggcagat acacttgctg atgcggtgct
     9721 gattacgacc gctcacgcgt ggcagcatca ggggaaaacc ttatttatca gccggaaaac
     9781 ctaccggatt gatggtagtg gtcaaatggc gattaccgtt gatgttgaag tggcgagcga
     9841 tacaccgcat ccggcgcgga ttggcctgaa ctgccagctg gcgcaggtag cagagcgggt
     9901 aaactggctc ggattagggc cgcaagaaaa ctatcccgac cgccttactg ccgcctgttt
     9961 tgaccgctgg gatctgccat tgtcagacat gtataccccg tacgtcttcc cgagcgaaaa
    10021 cggtctgcgc tgcgggacgc gcgaattgaa ttatggccca caccagtggc gcggcgactt
    10081 ccagttcaac atcagccgct acagtcaaca gcaactgatg gaaaccagcc atcgccatct
    10141 gctgcacgcg gaagaaggca catggctgaa tatcgacggt ttccatatgg ggattggtgg
    10201 cgacgactcc tggagcccgt cagtatcggc ggaattccag ctgagcgccg gtcgctacca
    10261 ttaccagttg gtctggtgtc aaaaataata ataaccgggc aggggggatc taagctctag
    10321 ataagtaatg atcataatca gccatatcac atctgtagag gttttacttg ctttaaaaaa
    10381 cctcccacac ctccccctga acctgaaaca taaaatgaat gcaattgttg ttgttaactt
    10441 gtttattgca gcttataatg gttacaaata aagcaatagc atcacaaatt tcacaaataa
    10501 agcatttttt tcactgcatt ctagttgtgg tttgtccaaa ctcatcaatg tatcttatca
    10561 tgtctggatc cggaataact tcgtatagca tacattatac gaagttatgt ttaaacggcg
    10621 cgccccggaa ttcgccttct gcaggagcgt acagaaccca gggccctggc acccgtgcag
    10681 accctggccc accccacctg ggcgctcagt gcccaagaga tgtccacacc taggatgtcc
    10741 cgcggtgggt ggggggcccg agagacgggc aggccggggg caggcctggc catgcggggc
    10801 cgaaccgggc actgcccagc gtgggcgcgg gggccacggc gcgcgccccc agcccccggg
    10861 cccagcaccc caaggcggcc aacgccaaaa ctctccctcc tcctcttcct caatctcgct
    10921 ctcgctcttt ttttttttcg caaaaggagg ggagaggggg taaaaaaatg ctgcactgtg
    10981 cggcgaagcc ggtgagtgag cggcgcgggg ccaatcagcg tgcgccgttc cgaaagttgc
    11041 cttttatggc tcgagcggcc gcggcggcgc cctataaaac ccagcggcgc gacgcgccac
    11101 caccgccgag accgcgtccg ccccgcgagc acagagcctc gcctttgccg atcctctaga
    11161 gtcgagatcc gccgccacca tgattgaaca agatggattg cacgcaggtt ctccggccgc
    11221 ttgggtggag aggctattcg gctatgactg ggcacaacag acaatcggct gctctgatgc
    11281 cgccgtgttc cggctgtcag cgcaggggcg cccggttctt tttgtcaaga ccgacctgtc
    11341 cggtgccctg aatgaactgc aggacgaggc agcgcggcta tcgtggctgg ccacgacggg
    11401 cgttccttgc gcagctgtgc tcgacgttgt cactgaagcg ggaagggact ggctgctatt
    11461 gggcgaagtg ccggggcagg atctcctgtc atctcacctt gctcctgccg agaaagtatc
    11521 catcatggct gatgcaatgc ggcggctgca tacgcttgat ccggctacct gcccattcga
    11581 ccaccaagcg aaacatcgca tcgagcgagc acgtactcgg atggaagccg gtcttgtcga
    11641 tcaggatgat ctggacgaag agcatcaggg gctcgcgcca gccgaactgt tcgccaggct
    11701 caaggcgcgc atgcccgacg gcgaggatct cgtcgtgacc catggcgatg cctgcttgcc
    11761 gaatatcatg gtggaaaatg gccgcttttc tggattcatc gactgtggcc ggctgggtgt
    11821 ggcggaccgc tatcaggaca tagcgttggc tacccgtgat attgctgaag agcttggcgg
    11881 cgaatgggct gaccgcttcc tcgtgcttta cggtatcgcc gctcccgatt cgcagcgcat
    11941 cgccttctat cgccttcttg acgagttctt ctgagcggga ctctggggtt cgaaatgacc
    12001 gaccaagcga cgcccaacct gccatcacga gatttcgatt ccaccgccgc cttctatgaa
    12061 aggttgggct tcggaatcgt tttccgggac gccggctgga tgatcctcca gcgcggggat
    12121 ctcatgctgg agttcttcgc ccaccccccg gatctaagct ctagataagt aatgatcata
    12181 atcagccata tcacatctgt agaggtttta cttgctttaa aaaacctccc acacctcccc
    12241 ctgaacctga aacataaaat gaatgcaatt gttgttgtta acttgtttat tgcagcttat
    12301 aatggttaca aataaagcaa tagcatcaca aatttcacaa ataaagcatt tttttcactg
    12361 cattctagtt gtggtttgtc caaactcatc aatgtatctt atcatgtctg gatccggggg
    12421 taccgcgtcg agaagttcct attccgaagt tcctattctc tagaaagtat aggaacttcg
    12481 tcgagataac ttcgtatagc atacattata cgaagttatg tcgagatatc tagacccagc
    12541 tttcttgtac aaagtggttg atatctctat agtcgcagta ggcggggttg tagtatttag
    12601 atatggcatg tccgcataag taaagtatgc gaataggaca attagcgatt aaaaccaaaa
    12661 ttcataaagg ttccagaaat tagcggaacc tttaaaaacc agggagcata aatagtaagg
    12721 tgcttttagg ttagtcttgg ttatgcatac tgtaatctag cccttgagaa ggagaggcaa
    12781 gaggatcgga agttccaagg gatcccttgg cgatatagtg aggccggtat gggctagtta
    12841 agatcctgcc ttgaaatctc ttcattcgtt taagaaaaaa ttattttgct cttaaaggat
    12901 atgtgactac aattctggac gatgcaaaga tttattcgag tcatgctaag aaacccactg
    12961 ttgatgccga tgacgtgaga ctggccatcc agtgtcgggc tgaccagtcc tttacctctc
    13021 ctcccccaag agatgtgagc aaacgtttat ttgcagtttt tcttacttac actttaaaag
    13081 gtatatttct aatgagtatt tttctctatt agtttttact agatattgca aggcagaaga
    13141 atcaaacccc tttgccgctg attaagccat atgcaggacc cagactgcca cctgatagat
    13201 actgcttaac agctccaaac tataggctga agtccttagt taaaaaggta aggttttctg
    13261 gacaggtgta gtaactagtg cctataattc caacagtagg ggtgctaagg caggaggatt
    13321 aggggttcaa agctgtctta ggctacatga attgcttatg tcaaaacgga ggacagggga
    13381 gttttagtta gcttatgggg tttttttcat taatttattt actcacttta tatcgggatc
    13441 caagcccccc tcctcccagt cccccctcac acagcttcta ctccccacat cctcccttcc
    13501 cctctgagaa gagagaatcc cctgggtacc ctcctaccct ggcacatcaa gtcactacag
    13561 gagtgactac aagtctccca ctgatgccag acaaggtggc acagctaggg gaagagaatc
    13621 cacaggcagg caacagattc agggacagtc cccactccaa ttgttcggag actcaaatga
    13681 agctgtgctg tgctgcacat ctgctacaca tgtgagggga aggggtctag cccatcctag
    13741 cactttggcg gttcagtctc tgggggcctc cacgggtcca ggttagttga ctctgtctgt
    13801 catatggagt ccctatcccc tttggatccc tccatcttag gatttttttt tttttttgtg
    13861 tggttttttg agacagggtt tctctatagc cctggatgtc ctggaactca ctttgtagac
    13921 caggctggcc tcgaacgcag aaatctgcct ggctctgcct cccgagtgct gggattaaag
    13981 gcgtgagcca ccatgcctgg ctcatcttag gtttttttaa agagtggaag taataggtaa
    14041 acttacagaa agccaaattc ctgagatggc gcaacgcaat taatgataac ttcgtatagc
    14101 atacattata cgaagttatg gtctgagctc gccatcagtt caggaatttt tttttcagag
    14161 ctagaagaat tttattattt catctaaccc agtgggaatt ttttgcattg gagtcaggga
    14221 caaagctagg actgactccc agatctggta gctcacaaac tttccacttt gccatagctt
    14281 tttgtgtgtg acatccaata gtgaggtgaa tggtatgtca ttcatatcta gacttttttt
    14341 cagacatatg acctaaggct ctctgagcac tgaaaagaga actctcttta ttgggccacc
    14401 cttgttttct gaaactctgc tataagacag ttttatttta ggcagaatta agacactgag
    14461 tatttcggcc atcagtggaa agagaggccc attggtcttg caaactttat atgcctcagt
    14521 ataggggaac gccaggacca agaagtggga gtgggtgggt aggggagtga ggtgggaggg
    14581 tttgggggac ttttgggata gcatgggaaa tgtaaatgaa gaaaatacct aattaaaaaa
    14641 aagacactga ctatttaaaa tccaatatta taatacaagt gagcatttat ctaccttaaa
    14701 tatacagaac tgagccgggc agcggtggcg catgccttta atcccagcac ttgggaggtg
    14761 gaggcaggtg gatttctgag ttcgaggcca gcctggtcta cagactgagt tccaggacag
    14821 tcagggctac acagagaaac cctgtctcga aaaacatata tatatatata tatatatata
    14881 tatatatata tatatatata tatatataca cacagacaca cacacacata tacgtgtgtg
    14941 tgtgtgtgtg tgtgaatgat agtgttgtat gtacagatat atggacggat gtaaaaactc
    15001 ccaataattg gttttaaaac agaagagttc agtcactcct cagtaacatg acaaaaagaa
    15061 aaacacaata aaagcaaata ttgttgcatt ggatcatcca ataataaccc acatcagcag
    15121 ttacactttc actctt
//
