# Supplementary material for: CRISPR-Cas9 enables conditional mutagenesis of challenging loci
Source: Sci Rep. 2016 Sep 1;6:32326. doi: 10.1038/srep32326 (PMC5007477; doi:10.1038/srep32326)
Supplement: Supplementary File 3 [file srep32326-s3.zip › gb/HEP01024_A05_vector.gb]

LOCUS       1014648#L1L2_Bact_P#pAYAC184        15307 bp    dna     circular UNK 
ACCESSION   unknown
SOURCE      Mus musculus
  ORGANISM  Mus musculus
            Eukaryota; Metazoa; Chordata; Craniata; Vertebrata; Euteleostomi;
            Mammalia; Eutheria; Euarchontoglires; Glires; Rodentia;
            Sciurognathi; Muroidea; Muridae; Murinae; Mus.
COMMENT     cassette: L1L2_Bact_P
COMMENT     design_id: 1014648
COMMENT     backbone: pAYAC184
COMMENT     transcript_id: ENSMUST00000173985
FEATURES             Location/Qualifiers
     source          1..4245
                     /mol_type="other DNA"
                     /dnas_title="pacyc184CleanwithGprimers"
                     /organism="Cloning vector pACYC184"
     gene            complement(1..4245)
                     /gene="cat"
     CDS             complement(1..4245)
                     /codon_start=1
                     /gene="cat"
                     /translation="MEKKITGYTTVDISQWHRKEHFEAFQSVAQCTYNQTVQLDITAF
                     LKTVKKNKHKFYPAFIHILARLMNAHPEFRMAMKDGELVIWDSVHPCYTVFHEQTETF
                     SSLWSEYHDDFRQFLHIYSQDVACYGENLAYFPKGFIENMFFVSANPWVSFTSFDLNV
                     ANMDNFFAPVFTMGKYYTQGDKVLMPLAIQVHHAVCDGFHVGRMLNELQQYCDEWQGG
                     A"
                     /product="chloramphenicol acetyltransferase"
                     /note="camR (confers resistance to chloramphenicol)"
                     /label="camR (confers resistance to chloramphenicol)"
     -10_signal      complement(286..291)
                     /note="cat promoter (counter-clockwise); CATATT"
                     /label="cat promoter (counter-clockwise); CATATT"
     -35_signal      complement(309..314)
                     /note="cat promoter (counter-clockwise); ACGTAA"
                     /label="cat promoter (counter-clockwise); ACGTAA"
     rep_origin      complement(848..1393)
                     /note="p15A origin of replication (clockwise) (RNAII -35
                     to RNA/DNA switch point)"
                     /label="p15A origin of replication (clockwise) (RNAII -35
     -35_signal      1505..1510
                     /note="tet promoter (clockwise); TTGACA"
                     /label="tet promoter (clockwise); TTGACA"
     -10_signal      1528..1533
                     /note="tet promoter (clockwise); TTTAAT; transcript start
                     1540"
                     /label="tet promoter (clockwise); TTTAAT; transcript start
     gene            1581..2771
                     /gene="tet"
     CDS             1581..2771
                     /codon_start=1
                     /gene="tet"
                     /translation="MKSNNALIVILGTVTLDAVGIGLVMPVLPGLLRDIVHSDSIASH
                     YGVLLALYALMQFLCAPVLGALSDRFGRRPVLLASLLGATIDYAIMATTPVLWILYAG
                     RIVAGITGATGAVAGAYIADITDGEDRARHFGLMSACFGVGMVAGPVAGGLLGAISLH
                     APFLAAAVLNGLNLLLGCFLMQESHKGERRPMPLRAFNPVSSFRWARGMTIVAALMTV
                     FFIMQLVGQVPAALWVIFGEDRFRWSATMIGLSLAVFGILHALAQAFVTGPATKRFGE
                     KQAIIAGMAADALGYVLLAFATRGWMAFPIMILLASGGIGMPALQAMLSRQVDDDHQG
                     QLQGSLAALTSLTSIIGPLIVTAIYAASASTWNGLAWIVGAALYLVCLPALRRGAWSR
                     ATST"
                     /product="tetracycline efflux protein, class C"
                     /note="tetR (confers resistance to tetracycline)"
                     /label="tetR (confers resistance to tetracycline)"
     misc_feature    complement(1473..1493)
                     /note="5' Gap primer"
                     /label="5' Gap primer"
     misc_feature    3805..3825
                     /note="3' Gap primer"
                     /label="3' Gap primer"
     misc_feature    1494..3804
                     /note="Not in Gap Backbone PCR"
                     /label="Not in Gap Backbone PCR"
     misc_feature    4246..5420
                     /note="5 arm"
                     /label="5 arm"
     misc_feature    5448..5472
                     /note="B1 Gateway"
                     /label="B1 Gateway"
     misc_feature    5485..5532
                     /note="Frt"
                     /label="Frt"
     intron          5533..6407
                     /note="mouse En2 intron"
                     /label="mouse En2 intron"
     misc_feature    6405..6407
                     /note="Splice Acceptor"
                     /label="Splice Acceptor"
     exon            6408..6580
                     /note="mouse En2 exon"
                     /label="mouse En2 exon"
     misc_feature    6592..7185
                     /note="ECMV IRES"
                     /label="ECMV IRES"
     gene            7186..10246
                     /gene="lacZ"
                     /note="lacZ"
                     /label="lacZ"
     misc_feature    10285..10528
                     /note="SV40 polyadenylation site"
                     /label="SV40 polyadenylation site"
     misc_feature    10532..10565
                     /note="loxP"
                     /label="loxP"
     promoter        10592..11111
                     /note="human beta actin promoter"
                     /label="human beta actin promoter"
     gene            11137..11931
                     /gene="NeoR"
                     /note="NeoR"
                     /label="NeoR"
     misc_feature    12131..12372
                     /note="SV40 polyadenylation site"
                     /label="SV40 polyadenylation site"
     misc_feature    12389..12436
                     /note="Frt"
                     /label="Frt"
     misc_feature    12443..12476
                     /note="loxP"
                     /label="loxP"
     misc_feature    6422..6499
                     /note="FCHK std_gpr"
                     /label="FCHK std_gpr"
     misc_feature    12492..12512
                     /note="B2 Gateway"
                     /label="B2 Gateway"
     misc_feature    5421..12542
                     /note="Synthetic Cassette"
                     /label="Synthetic Cassette"
     exon            12994..13235
                     /db_xref="ENSEMBL:ENSMUSE00000143018"
                     /type="targeted"
                     /rank="3"
                     /note="target exon 1 ENSMUSE00000143018"
     misc_feature    12543..14152
                     /note="Critical Region"
                     /label="Critical Region"
     misc_feature    14176..14209
                     /note="Downstream LoxP"
                     /label="Downstream LoxP"
     misc_feature    14153..14232
                     /note="synthetic loxP region"
                     /label="synthetic loxP region"
     misc_feature    14233..15307
                     /note="3 arm"
                     /label="3 arm"
ORIGIN      
        1 gaattccgga tgagcattca tcaggcgggc aagaatgtga ataaaggccg gataaaactt
       61 gtgcttattt ttctttacgg tctttaaaaa ggccgtaata tccagctgaa cggtctggtt
      121 ataggtacat tgagcaactg actgaaatgc ctcaaaatgt tctttacgat gccattggga
      181 tatatcaacg gtggtatatc cagtgatttt tttctccatt ttagcttcct tagctcctga
      241 aaatctcgat aactcaaaaa atacgcccgg tagtgatctt atttcattat ggtgaaagtt
      301 ggaacctctt acgtgccgat caacgtctca ttttcgccaa aagttggccc agggcttccc
      361 ggtatcaaca gggacaccag gatttattta ttctgcgaag tgatcttccg tcacaggtat
      421 ttattcggcg caaagtgcgt cgggtgatgc tgccaactta ctgatttagt gtatgatggt
      481 gtttttgagg tgctccagtg gcttctgttt ctatcagctg tccctcctgt tcagctactg
      541 acggggtggt gcgtaacggc aaaagcaccg ccggacatca gcgctagcgg agtgtatact
      601 ggcttactat gttggcactg atgagggtgt cagtgaagtg cttcatgtgg caggagaaaa
      661 aaggctgcac cggtgcgtca gcagaatatg tgatacagga tatattccgc ttcctcgctc
      721 actgactcgc tacgctcggt cgttcgactg cggcgagcgg aaatggctta cgaacggggc
      781 ggagatttcc tggaagatgc caggaagata cttaacaggg aagtgagagg gccgcggcaa
      841 agccgttttt ccataggctc cgcccccctg acaagcatca cgaaatctga cgctcaaatc
      901 agtggtggcg aaacccgaca ggactataaa gataccaggc gtttccccct ggcggctccc
      961 tcgtgcgctc tcctgttcct gcctttcggt ttaccggtgt cattccgctg ttatggccgc
     1021 gtttgtctca ttccacgcct gacactcagt tccgggtagg cagttcgctc caagctggac
     1081 tgtatgcacg aaccccccgt tcagtccgac cgctgcgcct tatccggtaa ctatcgtctt
     1141 gagtccaacc cggaaagaca tgcaaaagca ccactggcag cagccactgg taattgattt
     1201 agaggagtta gtcttgaagt catgcgccgg ttaaggctaa actgaaagga caagttttgg
     1261 tgactgcgct cctccaagcc agttacctcg gttcaaagag ttggtagctc agagaacctt
     1321 cgaaaaaccg ccctgcaagg cggttttttc gttttcagag caagagatta cgcgcagacc
     1381 aaaacgatct caagaagatc atcttattaa tcagataaaa tatttctaga tttcagtgca
     1441 atttatctct tcaaatgtag cacctgaagt cagccccata cgatataagt tgtaattctc
     1501 atgtttgaca gcttatcatc gataagcttt aatgcggtag tttatcacag ttaaattgct
     1561 aacgcagtca ggcaccgtgt atgaaatcta acaatgcgct catcgtcatc ctcggcaccg
     1621 tcaccctgga tgctgtaggc ataggcttgg ttatgccggt actgccgggc ctcttgcggg
     1681 atatcgtcca ttccgacagc atcgccagtc actatggcgt gctgctagcg ctatatgcgt
     1741 tgatgcaatt tctatgcgca cccgttctcg gagcactgtc cgaccgcttt ggccgccgcc
     1801 cagtcctgct cgcttcgcta cttggagcca ctatcgacta cgcgatcatg gcgaccacac
     1861 ccgtcctgtg gatcctctac gccggacgca tcgtggccgg catcaccggc gccacaggtg
     1921 cggttgctgg cgcctatatc gccgacatca ccgatgggga agatcgggct cgccacttcg
     1981 ggctcatgag cgcttgtttc ggcgtgggta tggtggcagg ccccgtggcc gggggactgt
     2041 tgggcgccat ctccttgcat gcaccattcc ttgcggcggc ggtgctcaac ggcctcaacc
     2101 tactactggg ctgcttccta atgcaggagt cgcataaggg agagcgtcga ccgatgccct
     2161 tgagagcctt caacccagtc agctccttcc ggtgggcgcg gggcatgact atcgtcgccg
     2221 cacttatgac tgtcttcttt atcatgcaac tcgtaggaca ggtgccggca gcgctctggg
     2281 tcattttcgg cgaggaccgc tttcgctgga gcgcgacgat gatcggcctg tcgcttgcgg
     2341 tattcggaat cttgcacgcc ctcgctcaag ccttcgtcac tggtcccgcc accaaacgtt
     2401 tcggcgagaa gcaggccatt atcgccggca tggcggccga cgcgctgggc tacgtcttgc
     2461 tggcgttcgc gacgcgaggc tggatggcct tccccattat gattcttctc gcttccggcg
     2521 gcatcgggat gcccgcgttg caggccatgc tgtccaggca ggtagatgac gaccatcagg
     2581 gacagcttca aggatcgctc gcggctctta ccagcctaac ttcgatcatt ggaccgctga
     2641 tcgtcacggc gatttatgcc gcctcggcga gcacatggaa cgggttggca tggattgtag
     2701 gcgccgccct ataccttgtc tgcctccccg cgttgcgtcg cggtgcatgg agccgggcca
     2761 cctcgacctg aatggaagcc ggcggcacct cgctaacgga ttcaccactc caagaattgg
     2821 agccaatcaa ttcttgcgga gaactgtgaa tgcgcaaacc aacccttggc agaacatatc
     2881 catcgcgtcc gccatctcca gcagccgcac gcggcgcatc tcgggcagcg ttgggtcctg
     2941 gccacgggtg cgcatgatcg tgctcctgtc gttgaggacc cggctaggct ggcggggttg
     3001 ccttactggt tagcagaatg aatcaccgat acgcgagcga acgtgaagcg actgctgctg
     3061 caaaacgtct gcgacctgag caacaacatg aatggtcttc ggtttccgtg tttcgtaaag
     3121 tctggaaacg cggaagtccc ctacgtgctg ctgaagttgc ccgcaacaga gagtggaacc
     3181 aaccggtgat accacgatac tatgactgag agtcaacgcc atgagcggcc tcatttctta
     3241 ttctgagtta caacagtccg caccgctgtc cggtagctcc ttccggtggg cgcggggcat
     3301 gactatcgtc gccgcactta tgactgtctt ctttatcatg caactcgtag gacaggtgcc
     3361 ggcagcgccc aacagtcccc cggccacggg gcctgccacc atacccacgc cgaaacaagc
     3421 gccctgcacc attatgttcc ggatctgcat cgcaggatgc tgctggctac cctgtggaac
     3481 acctacatct gtattaacga agcgctaacc gtttttatca ggctctggga ggcagaataa
     3541 atgatcatat cgtcaattat tacctccacg gggagagcct gagcaaactg gcctcaggca
     3601 tttgagaagc acacggtcac actgcttccg gtagtcaata aaccggtaaa ccagcaatag
     3661 acataagcgg ctatttaacg accctgccct gaaccgacga ccgggtcgaa tttgctttcg
     3721 aatttctgcc attcatccgc ttattatcac ttattcaggc gtagcaccag gcgtttaagg
     3781 gcaccaataa ctgccttaaa aaaattacgc cccgccctgc cactcatcgc agtactgttg
     3841 taattcatta agcattctgc cgacatggaa gccatcacag acggcatgat gaacctgaat
     3901 cgccagcggc atcagcacct tgtcgccttg cgtataatat ttgcccatgg tgaaaacggg
     3961 ggcgaagaag ttgtccatat tggccacgtt taaatcaaaa ctggtgaaac tcacccaggg
     4021 attggctgag acgaaaaaca tattctcaat aaacccttta gggaaatagg ccaggttttc
     4081 accgtaacac gccacatctt gcgaatatat gtgtagaaac tgccggaaat cgtcgtggta
     4141 ttcactccag agcgatgaaa acgtttcagt ttgctcatgg aaaacggtgt aacaagggtg
     4201 aacactatcc catatcacca gctcaccgtc tttcattgcc atacggaacc atgagacttt
     4261 aactcaaaag caccaaaggc ttattagtag tagaaacctc tgtgccagcg aaactgggag
     4321 cagagaaata acgtgtgtct atttgaagga tgaaagcgtt tagaactggg acctggctgg
     4381 gtgtggtggc gctccccttt aattccagac cccggtaggc agaaggaggc agatctcagt
     4441 gagtttgagg ctagctggga ctacatggtg aggcccagtc tcaaaaacaa acaaaccaaa
     4501 aatatgtgga cgtgggatct gcactgccac caagatggat gaactaagtt caaatcttgg
     4561 aacccacatg gtagaagaag aaaaccaact cccacaggtt tccctctgac ctgcactgac
     4621 atgcactgtg acatcacaca cacacacatg aacacacata tgcacacatg cacacacata
     4681 cacatgtaca ctcacacata catgcacaca aacatgcaca tgtatacaca catacatgca
     4741 cacatatgca cacacatgca cacacatata ccatatacac atgcacacac acatggacac
     4801 acacatggac acacatgcat gcacacacac gtgcacatgc atacacacac gtgcacatgc
     4861 acacacacac acgtgcacat gcatacacac atacatgcac acatatgcac acacatgcac
     4921 acatatatac acatgcatac acacacggac acacacatgg acacacatgc atgcacacac
     4981 acgtgcacat gcatacatac atacatggac acacacgcac acacatatac acatgcatgc
     5041 acacacagtt tttaaaaaaa gaaagaatgc agaaatgggg ttggtcacac acttcttaga
     5101 tatatgaata tcactgttct ttacaacttt ggcctccttc ataggattaa ctaactaatt
     5161 aatttgtaag gcagacacat gtgcttagaa ctactgagag attctcagag atccaaaaga
     5221 aaccccggaa ttgatgtggc tgttgaatat atcagtcaga acttgttttc aactggtttt
     5281 tcattacact tttaacccac catcacttct aggtgaggtt ttctagattc aatttcagct
     5341 aaaattcaga gaaagtttaa gtgaaagatt cctttggtac aattgtatta cagataagag
     5401 aaaggcaaca tttaaaaaaa aaggcgcata acgataccac gatatcaaca agtttgtaca
     5461 aaaaagcagg ctggcgccgg aaccgaagtt cctattccga agttcctatt ctctagaaag
     5521 tataggaact tcgaaccctt tcccacacca ccctccacac ttgccccaaa cactgccaac
     5581 tatgtaggag gaaggggttg ggactaacag aagaacccgt tgtggggaag ctgttgggag
     5641 ggtcacttta tgttcttgcc caaggtcagt tgggtggcct gcttctgatg aggtggtccc
     5701 aaggtctggg gtagaaggtg agagggacag gccaccaagg tcagcccccc ccccctatcc
     5761 cataggagcc aggtccctct cctggacagg aagactgaag gggagatgcc agagactcag
     5821 tgaagcctgg ggtaccctat tggagtcctt caaggaaaca aacttggcct caccaggcct
     5881 cagccttggc tcctcctggg aactctactg cccttgggat ccccttgtag ttgtgggtta
     5941 cataggaagg gggacgggat tccccttgac tggctagcct actcttttct tcagtcttct
     6001 ccatctcctc tcacctgtct ctcgaccctt tccctaggat agacttggaa aaagataagg
     6061 ggagaaaaca aatgcaaacg aggccagaaa gattttggct gggcattcct tccgctagct
     6121 tttattggga tcccctagtt tgtgataggc cttttagcta catctgccaa tccatctcat
     6181 tttcacacac acacacacca ctttccttct ggtcagtggg cacatgtcca gcctcaagtt
     6241 tatatcacca cccccaatgc ccaacacttg tatggccttg ggcgggtcat cccccccccc
     6301 acccccagta tctgcaacct caagctagct tgggtgcgtt ggttgtggat aagtagctag
     6361 actccagcaa ccagtaacct ctgccctttc tcctccatga caaccaggtc ccaggtcccg
     6421 aaaaccaaag aagaagaacc ctaacaaaga ggacaagcgg cctcgcacag ccttcactgc
     6481 tgagcagctc cagaggctca aggctgagtt tcagaccaac aggtacctga cagagcagcg
     6541 gcgccagagt ctggcacagg agctcggtac ccggaagatc tggactctag agaattccgc
     6601 ccctctccct cccccccccc taacgttact ggccgaagcc gcttggaata aggccggtgt
     6661 gcgtttgtct atatgttatt ttccaccata ttgccgtctt ttggcaatgt gagggcccgg
     6721 aaacctggcc ctgtcttctt gacgagcatt cctaggggtc tttcccctct cgccaaagga
     6781 atgcaaggtc tgttgaatgt cgtgaaggaa gcagttcctc tggaagcttc ttgaagacaa
     6841 acaacgtctg tagcgaccct ttgcaggcag cggaaccccc cacctggcga caggtgcctc
     6901 tgcggccaaa agccacgtgt ataagataca cctgcaaagg cggcacaacc ccagtgccac
     6961 gttgtgagtt ggatagttgt ggaaagagtc aaatggctct cctcaagcgt attcaacaag
     7021 gggctgaagg atgcccagaa ggtaccccat tgtatgggat ctgatctggg gcctcggtgc
     7081 acatgcttta catgtgttta gtcgaggtta aaaaacgtct aggccccccg aaccacgggg
     7141 acgtggtttt cctttgaaaa acacgatgat aagcttgcca caaccatgga agatcccgtc
     7201 gttttacaac gtcgtgactg ggaaaaccct ggcgttaccc aacttaatcg ccttgcagca
     7261 catccccctt tcgccagctg gcgtaatagc gaagaggccc gcaccgatcg cccttcccaa
     7321 cagttgcgca gcctgaatgg cgaatggcgc tttgcctggt ttccggcacc agaagcggtg
     7381 ccggaaagct ggctggagtg cgatcttcct gaggccgata ctgtcgtcgt cccctcaaac
     7441 tggcagatgc acggttacga tgcgcccatc tacaccaacg tgacctatcc cattacggtc
     7501 aatccgccgt ttgttcccac ggagaatccg acgggttgtt actcgctcac atttaatgtt
     7561 gatgaaagct ggctacagga aggccagacg cgaattattt ttgatggcgt taactcggcg
     7621 tttcatctgt ggtgcaacgg gcgctgggtc ggttacggcc aggacagtcg tttgccgtct
     7681 gaatttgacc tgagcgcatt tttacgcgcc ggagaaaacc gcctcgcggt gatggtgctg
     7741 cgctggagtg acggcagtta tctggaagat caggatatgt ggcggatgag cggcattttc
     7801 cgtgacgtct cgttgctgca taaaccgact acacaaatca gcgatttcca tgttgccact
     7861 cgctttaatg atgatttcag ccgcgctgta ctggaggctg aagttcagat gtgcggcgag
     7921 ttgcgtgact acctacgggt aacagtttct ttatggcagg gtgaaacgca ggtcgccagc
     7981 ggcaccgcgc ctttcggcgg tgaaattatc gatgagcgtg gtggttatgc cgatcgcgtc
     8041 acactacgtc tgaacgtcga aaacccgaaa ctgtggagcg ccgaaatccc gaatctctat
     8101 cgtgcggtgg ttgaactgca caccgccgac ggcacgctga ttgaagcaga agcctgcgat
     8161 gtcggtttcc gcgaggtgcg gattgaaaat ggtctgctgc tgctgaacgg caagccgttg
     8221 ctgattcgag gcgttaaccg tcacgagcat catcctctgc atggtcaggt catggatgag
     8281 cagacgatgg tgcaggatat cctgctgatg aagcagaaca actttaacgc cgtgcgctgt
     8341 tcgcattatc cgaaccatcc gctgtggtac acgctgtgcg accgctacgg cctgtatgtg
     8401 gtggatgaag ccaatattga aacccacggc atggtgccaa tgaatcgtct gaccgatgat
     8461 ccgcgctggc taccggcgat gagcgaacgc gtaacgcgaa tggtgcagcg cgatcgtaat
     8521 cacccgagtg tgatcatctg gtcgctgggg aatgaatcag gccacggcgc taatcacgac
     8581 gcgctgtatc gctggatcaa atctgtcgat ccttcccgcc cggtgcagta tgaaggcggc
     8641 ggagccgaca ccacggccac cgatattatt tgcccgatgt acgcgcgcgt ggatgaagac
     8701 cagcccttcc cggctgtgcc gaaatggtcc atcaaaaaat ggctttcgct acctggagag
     8761 acgcgcccgc tgatcctttg cgaatacgcc cacgcgatgg gtaacagtct tggcggtttc
     8821 gctaaatact ggcaggcgtt tcgtcagtat ccccgtttac agggcggctt cgtctgggac
     8881 tgggtggatc agtcgctgat taaatatgat gaaaacggca acccgtggtc ggcttacggc
     8941 ggtgattttg gcgatacgcc gaacgatcgc cagttctgta tgaacggtct ggtctttgcc
     9001 gaccgcacgc cgcatccagc gctgacggaa gcaaaacacc agcagcagtt tttccagttc
     9061 cgtttatccg ggcaaaccat cgaagtgacc agcgaatacc tgttccgtca tagcgataac
     9121 gagctcctgc actggatggt ggcgctggat ggtaagccgc tggcaagcgg tgaagtgcct
     9181 ctggatgtcg ctccacaagg taaacagttg attgaactgc ctgaactacc gcagccggag
     9241 agcgccgggc aactctggct cacagtacgc gtagtgcaac cgaacgcgac cgcatggtca
     9301 gaagccgggc acatcagcgc ctggcagcag tggcgtctgg cggaaaacct cagtgtgacg
     9361 ctccccgccg cgtcccacgc catcccgcat ctgaccacca gcgaaatgga tttttgcatc
     9421 gagctgggta ataagcgttg gcaatttaac cgccagtcag gctttctttc acagatgtgg
     9481 attggcgata aaaaacaact gctgacgccg ctgcgcgatc agttcacccg tgcaccgctg
     9541 gataacgaca ttggcgtaag tgaagcgacc cgcattgacc ctaacgcctg ggtcgaacgc
     9601 tggaaggcgg cgggccatta ccaggccgaa gcagcgttgt tgcagtgcac ggcagataca
     9661 cttgctgatg cggtgctgat tacgaccgct cacgcgtggc agcatcaggg gaaaacctta
     9721 tttatcagcc ggaaaaccta ccggattgat ggtagtggtc aaatggcgat taccgttgat
     9781 gttgaagtgg cgagcgatac accgcatccg gcgcggattg gcctgaactg ccagctggcg
     9841 caggtagcag agcgggtaaa ctggctcgga ttagggccgc aagaaaacta tcccgaccgc
     9901 cttactgccg cctgttttga ccgctgggat ctgccattgt cagacatgta taccccgtac
     9961 gtcttcccga gcgaaaacgg tctgcgctgc gggacgcgcg aattgaatta tggcccacac
    10021 cagtggcgcg gcgacttcca gttcaacatc agccgctaca gtcaacagca actgatggaa
    10081 accagccatc gccatctgct gcacgcggaa gaaggcacat ggctgaatat cgacggtttc
    10141 catatgggga ttggtggcga cgactcctgg agcccgtcag tatcggcgga attccagctg
    10201 agcgccggtc gctaccatta ccagttggtc tggtgtcaaa aataataata accgggcagg
    10261 ggggatctaa gctctagata agtaatgatc ataatcagcc atatcacatc tgtagaggtt
    10321 ttacttgctt taaaaaacct cccacacctc cccctgaacc tgaaacataa aatgaatgca
    10381 attgttgttg ttaacttgtt tattgcagct tataatggtt acaaataaag caatagcatc
    10441 acaaatttca caaataaagc atttttttca ctgcattcta gttgtggttt gtccaaactc
    10501 atcaatgtat cttatcatgt ctggatccgg aataacttcg tatagcatac attatacgaa
    10561 gttatgttta aacggcgcgc cccggaattc gccttctgca ggagcgtaca gaacccaggg
    10621 ccctggcacc cgtgcagacc ctggcccacc ccacctgggc gctcagtgcc caagagatgt
    10681 ccacacctag gatgtcccgc ggtgggtggg gggcccgaga gacgggcagg ccgggggcag
    10741 gcctggccat gcggggccga accgggcact gcccagcgtg ggcgcggggg ccacggcgcg
    10801 cgcccccagc ccccgggccc agcaccccaa ggcggccaac gccaaaactc tccctcctcc
    10861 tcttcctcaa tctcgctctc gctctttttt tttttcgcaa aaggagggga gagggggtaa
    10921 aaaaatgctg cactgtgcgg cgaagccggt gagtgagcgg cgcggggcca atcagcgtgc
    10981 gccgttccga aagttgcctt ttatggctcg agcggccgcg gcggcgccct ataaaaccca
    11041 gcggcgcgac gcgccaccac cgccgagacc gcgtccgccc cgcgagcaca gagcctcgcc
    11101 tttgccgatc ctctagagtc gagatccgcc gccaccatga ttgaacaaga tggattgcac
    11161 gcaggttctc cggccgcttg ggtggagagg ctattcggct atgactgggc acaacagaca
    11221 atcggctgct ctgatgccgc cgtgttccgg ctgtcagcgc aggggcgccc ggttcttttt
    11281 gtcaagaccg acctgtccgg tgccctgaat gaactgcagg acgaggcagc gcggctatcg
    11341 tggctggcca cgacgggcgt tccttgcgca gctgtgctcg acgttgtcac tgaagcggga
    11401 agggactggc tgctattggg cgaagtgccg gggcaggatc tcctgtcatc tcaccttgct
    11461 cctgccgaga aagtatccat catggctgat gcaatgcggc ggctgcatac gcttgatccg
    11521 gctacctgcc cattcgacca ccaagcgaaa catcgcatcg agcgagcacg tactcggatg
    11581 gaagccggtc ttgtcgatca ggatgatctg gacgaagagc atcaggggct cgcgccagcc
    11641 gaactgttcg ccaggctcaa ggcgcgcatg cccgacggcg aggatctcgt cgtgacccat
    11701 ggcgatgcct gcttgccgaa tatcatggtg gaaaatggcc gcttttctgg attcatcgac
    11761 tgtggccggc tgggtgtggc ggaccgctat caggacatag cgttggctac ccgtgatatt
    11821 gctgaagagc ttggcggcga atgggctgac cgcttcctcg tgctttacgg tatcgccgct
    11881 cccgattcgc agcgcatcgc cttctatcgc cttcttgacg agttcttctg agcgggactc
    11941 tggggttcga aatgaccgac caagcgacgc ccaacctgcc atcacgagat ttcgattcca
    12001 ccgccgcctt ctatgaaagg ttgggcttcg gaatcgtttt ccgggacgcc ggctggatga
    12061 tcctccagcg cggggatctc atgctggagt tcttcgccca ccccccggat ctaagctcta
    12121 gataagtaat gatcataatc agccatatca catctgtaga ggttttactt gctttaaaaa
    12181 acctcccaca cctccccctg aacctgaaac ataaaatgaa tgcaattgtt gttgttaact
    12241 tgtttattgc agcttataat ggttacaaat aaagcaatag catcacaaat ttcacaaata
    12301 aagcattttt ttcactgcat tctagttgtg gtttgtccaa actcatcaat gtatcttatc
    12361 atgtctggat ccgggggtac cgcgtcgaga agttcctatt ccgaagttcc tattctctag
    12421 aaagtatagg aacttcgtcg agataacttc gtatagcata cattatacga agttatgtcg
    12481 agatatctag acccagcttt cttgtacaaa gtggttgata tctctatagt cgcagtaggc
    12541 ggtttgattt tcagcagaaa cttgaaattg gtggcgggag acgccgggat tctgcaattc
    12601 agccggccac gcagaattga tagaacttta cattcggaag ctttcttaga tgcgatttgc
    12661 cctggcctgt tcctttcata gttgataaca ctgaagcctg gggtgctaca gcacttgtct
    12721 gaagtcactc cactaggtag tagaggttag tagcaaaacc cagggcccct gagtcacatg
    12781 cagatctgaa tttgatttag ttcactccat cttttggatt gatagcagag cccatgtgtt
    12841 gtgtatagcc caactcttaa tagtaaaata atgctgttta ttttgcattt actgggcagt
    12901 cgtgttcacc gcacaggtct ctgtttcagt tgctccttct tctgttcccc tccgttggat
    12961 ttgtagcatc ccgggtttgt tctgcgttca caggacactt aatgggaaaa aagagcacgg
    13021 atgaatcccc gtccctgtat gcggctgaca gagacggcct gaaggagcag ctgagggggt
    13081 acgtccgctg ggaagaagct gcaagggatt tgctggacct cctagaagct gctgggaacc
    13141 aaagccacca gccacctcag catccgcctc tcagtctcca gcctacttgg gatcccgagg
    13201 acggcagcta ctttaacgac gttcaaaccg ctaaggtgaa acaagcacgc ttcagatgag
    13261 gggtgggagg tattcagaaa gagttcaggg ggcaggggtg ttgatcaggg gaacgtgaag
    13321 tgattatgac atgtattgat cacctttccc atcgctgtac aaaatacctg accaaaagca
    13381 atgtaagaaa aaggtggatt tatcgcagct cacagtctga agacacagtc catctcactg
    13441 aggaaggtga ggtggggccc gtgtgtcaca gagagataaa ttaaatgttg gtgctctact
    13501 cactgtctcc tcccgaggac cccgtctcgt agggtggtgc cccccacatt cagggcgggt
    13561 catccccacc cccagagatg tgtcccctaa gtgattctag ctccagtcaa attggcaatg
    13621 tagattaacc atggcatgaa gacattcagt tgttacacta ggccaacacc tatgtatgct
    13681 aagcaaacta ttattccaag ctatcttttc tttggatata atcgtttttc tcttagtata
    13741 aaacctgggt tccaaagttc agtttaggaa ttttattagt aaccgtgctc acttgaagca
    13801 gcgattatgg ccttcatgag aatttttgta gttcctgctg gcctctaact gtctcgagat
    13861 tgtcctgctt aagcctctgc agggtttagg attataggtg tgcgccatca cgcctgactt
    13921 ctcactggga tattttgata gtgagcccac agacagtatt caagtaaatt cttgtgggtt
    13981 tacagatgtg ttaatttttg atatgcagta gaggaagaag gtgtctattt tttttcagag
    14041 gagagagctc tttttttttt tttaatatac aatgtggctt tttaaaaatt tattccaagt
    14101 tgaataattc cagttgcatt ccaatattca aaaatcagtg agtatttctg aagagatggc
    14161 gcaacgcaat taatgataac ttcgtatagc atacattata cgaagttatg gtctgagctc
    14221 gccatcagtt caaataccaa agtggtaatg gtcagataca aagatagcaa atcactgagc
    14281 ctgggttatg ggaagcgagg cagctgaacg tgaagtgatc accactactt tttaacacac
    14341 gtccagtaaa aggcaaaggt agataatgat gccagggtag aggccttcct acttccgttc
    14401 ctcctccttc cattcctcct acttcctggg caccctgagg tgaatggctt ttgctctgcc
    14461 ccgctctttc acgatggaca gaagcctttg aaaccatgga gcaaagccaa tattaccttc
    14521 cataaaaagt aatgacgtgg aactgaagga atggcgcggt gattaagagt gcatactgct
    14581 cttgaaaagg acccaagttc ggttctcagc acccacatca ggcagtttac actagcctat
    14641 aactcagctc aggggatgcc atctgagctc ttcagttgtg tgaccaaacc cttgtattcc
    14701 agcgagtagg gtaagtgagt tatctccttt gaccaccctc ccccgtcagg tgagagcctc
    14761 tgttactctt tatattgttt atttgatgct gaaaatgagc ccagtgccac atacatgcta
    14821 cgagtatgcc ctgctactca gtagagcccc agcctctgca ttttgaggtt gagcaaactg
    14881 aatcacaaca cttctcattg atggtattag agcaatagtc tgagttccat ctgcctggga
    14941 cagtatgccc ttcaggtccc cttccaggga atggtaccca attaacacat gggatgcagg
    15001 atggagaagg tggccttgct tggctctgtt cctggagatg gctaatactt cttgtcattc
    15061 accgagctca gagacacctc cccgctgctt cactcttccc tgatggttag ctctttgatg
    15121 gcccttttgc tttcttggag ggatgctttc tgtttgactt tccccacatc tgtggcaatt
    15181 tttgatgtta aatgcaaagc aagagctctt ttgttgcaca aaactcctag agagaaagcc
    15241 ttcagtggct tttattcaga agagaactct agatcaaatc agccaatgaa gaaatcagta
    15301 ccaatgg
//
