# Supplementary material for: CRISPR-Cas9 enables conditional mutagenesis of challenging loci
Source: Sci Rep. 2016 Sep 1;6:32326. doi: 10.1038/srep32326 (PMC5007477; doi:10.1038/srep32326)
Supplement: Supplementary File 3 [file srep32326-s3.zip › gb/HEP01024_B01_vector.gb]

LOCUS       1014702#L1L2_Bact_P#pAYAC184        15228 bp    dna     circular UNK 
ACCESSION   unknown
SOURCE      Mus musculus
  ORGANISM  Mus musculus
            Eukaryota; Metazoa; Chordata; Craniata; Vertebrata; Euteleostomi;
            Mammalia; Eutheria; Euarchontoglires; Glires; Rodentia;
            Sciurognathi; Muroidea; Muridae; Murinae; Mus.
COMMENT     cassette: L1L2_Bact_P
COMMENT     design_id: 1014702
COMMENT     backbone: pAYAC184
COMMENT     transcript_id: ENSMUST00000035214
FEATURES             Location/Qualifiers
     source          1..4245
                     /mol_type="other DNA"
                     /dnas_title="pacyc184CleanwithGprimers"
                     /organism="Cloning vector pACYC184"
     gene            complement(1..4245)
                     /gene="cat"
     CDS             complement(1..4245)
                     /codon_start=1
                     /gene="cat"
                     /translation="MEKKITGYTTVDISQWHRKEHFEAFQSVAQCTYNQTVQLDITAF
                     LKTVKKNKHKFYPAFIHILARLMNAHPEFRMAMKDGELVIWDSVHPCYTVFHEQTETF
                     SSLWSEYHDDFRQFLHIYSQDVACYGENLAYFPKGFIENMFFVSANPWVSFTSFDLNV
                     ANMDNFFAPVFTMGKYYTQGDKVLMPLAIQVHHAVCDGFHVGRMLNELQQYCDEWQGG
                     A"
                     /product="chloramphenicol acetyltransferase"
                     /note="camR (confers resistance to chloramphenicol)"
                     /label="camR (confers resistance to chloramphenicol)"
     -10_signal      complement(286..291)
                     /note="cat promoter (counter-clockwise); CATATT"
                     /label="cat promoter (counter-clockwise); CATATT"
     -35_signal      complement(309..314)
                     /note="cat promoter (counter-clockwise); ACGTAA"
                     /label="cat promoter (counter-clockwise); ACGTAA"
     rep_origin      complement(848..1393)
                     /note="p15A origin of replication (clockwise) (RNAII -35
                     to RNA/DNA switch point)"
                     /label="p15A origin of replication (clockwise) (RNAII -35
     -35_signal      1505..1510
                     /note="tet promoter (clockwise); TTGACA"
                     /label="tet promoter (clockwise); TTGACA"
     -10_signal      1528..1533
                     /note="tet promoter (clockwise); TTTAAT; transcript start
                     1540"
                     /label="tet promoter (clockwise); TTTAAT; transcript start
     gene            1581..2771
                     /gene="tet"
     CDS             1581..2771
                     /codon_start=1
                     /gene="tet"
                     /translation="MKSNNALIVILGTVTLDAVGIGLVMPVLPGLLRDIVHSDSIASH
                     YGVLLALYALMQFLCAPVLGALSDRFGRRPVLLASLLGATIDYAIMATTPVLWILYAG
                     RIVAGITGATGAVAGAYIADITDGEDRARHFGLMSACFGVGMVAGPVAGGLLGAISLH
                     APFLAAAVLNGLNLLLGCFLMQESHKGERRPMPLRAFNPVSSFRWARGMTIVAALMTV
                     FFIMQLVGQVPAALWVIFGEDRFRWSATMIGLSLAVFGILHALAQAFVTGPATKRFGE
                     KQAIIAGMAADALGYVLLAFATRGWMAFPIMILLASGGIGMPALQAMLSRQVDDDHQG
                     QLQGSLAALTSLTSIIGPLIVTAIYAASASTWNGLAWIVGAALYLVCLPALRRGAWSR
                     ATST"
                     /product="tetracycline efflux protein, class C"
                     /note="tetR (confers resistance to tetracycline)"
                     /label="tetR (confers resistance to tetracycline)"
     misc_feature    complement(1473..1493)
                     /note="5' Gap primer"
                     /label="5' Gap primer"
     misc_feature    3805..3825
                     /note="3' Gap primer"
                     /label="3' Gap primer"
     misc_feature    1494..3804
                     /note="Not in Gap Backbone PCR"
                     /label="Not in Gap Backbone PCR"
     misc_feature    4246..5189
                     /note="5 arm"
                     /label="5 arm"
     misc_feature    5217..5241
                     /note="B1 Gateway"
                     /label="B1 Gateway"
     misc_feature    5254..5301
                     /note="Frt"
                     /label="Frt"
     intron          5302..6176
                     /note="mouse En2 intron"
                     /label="mouse En2 intron"
     misc_feature    6174..6176
                     /note="Splice Acceptor"
                     /label="Splice Acceptor"
     exon            6177..6349
                     /note="mouse En2 exon"
                     /label="mouse En2 exon"
     misc_feature    6361..6954
                     /note="ECMV IRES"
                     /label="ECMV IRES"
     gene            6955..10015
                     /gene="lacZ"
                     /note="lacZ"
                     /label="lacZ"
     misc_feature    10054..10297
                     /note="SV40 polyadenylation site"
                     /label="SV40 polyadenylation site"
     misc_feature    10301..10334
                     /note="loxP"
                     /label="loxP"
     promoter        10361..10880
                     /note="human beta actin promoter"
                     /label="human beta actin promoter"
     gene            10906..11700
                     /gene="NeoR"
                     /note="NeoR"
                     /label="NeoR"
     misc_feature    11900..12141
                     /note="SV40 polyadenylation site"
                     /label="SV40 polyadenylation site"
     misc_feature    12158..12205
                     /note="Frt"
                     /label="Frt"
     misc_feature    12212..12245
                     /note="loxP"
                     /label="loxP"
     misc_feature    6191..6268
                     /note="FCHK std_gpr"
                     /label="FCHK std_gpr"
     misc_feature    12261..12281
                     /note="B2 Gateway"
                     /label="B2 Gateway"
     misc_feature    5190..12311
                     /note="Synthetic Cassette"
                     /label="Synthetic Cassette"
     exon            13506..13687
                     /db_xref="ENSEMBL:ENSMUSE00001272027"
                     /type="targeted"
                     /rank="4"
                     /note="target exon 1 ENSMUSE00001272027"
     misc_feature    12312..13950
                     /note="Critical Region"
                     /label="Critical Region"
     misc_feature    13974..14007
                     /note="Downstream LoxP"
                     /label="Downstream LoxP"
     misc_feature    13951..14030
                     /note="synthetic loxP region"
                     /label="synthetic loxP region"
     misc_feature    14031..15228
                     /note="3 arm"
                     /label="3 arm"
ORIGIN      
        1 gaattccgga tgagcattca tcaggcgggc aagaatgtga ataaaggccg gataaaactt
       61 gtgcttattt ttctttacgg tctttaaaaa ggccgtaata tccagctgaa cggtctggtt
      121 ataggtacat tgagcaactg actgaaatgc ctcaaaatgt tctttacgat gccattggga
      181 tatatcaacg gtggtatatc cagtgatttt tttctccatt ttagcttcct tagctcctga
      241 aaatctcgat aactcaaaaa atacgcccgg tagtgatctt atttcattat ggtgaaagtt
      301 ggaacctctt acgtgccgat caacgtctca ttttcgccaa aagttggccc agggcttccc
      361 ggtatcaaca gggacaccag gatttattta ttctgcgaag tgatcttccg tcacaggtat
      421 ttattcggcg caaagtgcgt cgggtgatgc tgccaactta ctgatttagt gtatgatggt
      481 gtttttgagg tgctccagtg gcttctgttt ctatcagctg tccctcctgt tcagctactg
      541 acggggtggt gcgtaacggc aaaagcaccg ccggacatca gcgctagcgg agtgtatact
      601 ggcttactat gttggcactg atgagggtgt cagtgaagtg cttcatgtgg caggagaaaa
      661 aaggctgcac cggtgcgtca gcagaatatg tgatacagga tatattccgc ttcctcgctc
      721 actgactcgc tacgctcggt cgttcgactg cggcgagcgg aaatggctta cgaacggggc
      781 ggagatttcc tggaagatgc caggaagata cttaacaggg aagtgagagg gccgcggcaa
      841 agccgttttt ccataggctc cgcccccctg acaagcatca cgaaatctga cgctcaaatc
      901 agtggtggcg aaacccgaca ggactataaa gataccaggc gtttccccct ggcggctccc
      961 tcgtgcgctc tcctgttcct gcctttcggt ttaccggtgt cattccgctg ttatggccgc
     1021 gtttgtctca ttccacgcct gacactcagt tccgggtagg cagttcgctc caagctggac
     1081 tgtatgcacg aaccccccgt tcagtccgac cgctgcgcct tatccggtaa ctatcgtctt
     1141 gagtccaacc cggaaagaca tgcaaaagca ccactggcag cagccactgg taattgattt
     1201 agaggagtta gtcttgaagt catgcgccgg ttaaggctaa actgaaagga caagttttgg
     1261 tgactgcgct cctccaagcc agttacctcg gttcaaagag ttggtagctc agagaacctt
     1321 cgaaaaaccg ccctgcaagg cggttttttc gttttcagag caagagatta cgcgcagacc
     1381 aaaacgatct caagaagatc atcttattaa tcagataaaa tatttctaga tttcagtgca
     1441 atttatctct tcaaatgtag cacctgaagt cagccccata cgatataagt tgtaattctc
     1501 atgtttgaca gcttatcatc gataagcttt aatgcggtag tttatcacag ttaaattgct
     1561 aacgcagtca ggcaccgtgt atgaaatcta acaatgcgct catcgtcatc ctcggcaccg
     1621 tcaccctgga tgctgtaggc ataggcttgg ttatgccggt actgccgggc ctcttgcggg
     1681 atatcgtcca ttccgacagc atcgccagtc actatggcgt gctgctagcg ctatatgcgt
     1741 tgatgcaatt tctatgcgca cccgttctcg gagcactgtc cgaccgcttt ggccgccgcc
     1801 cagtcctgct cgcttcgcta cttggagcca ctatcgacta cgcgatcatg gcgaccacac
     1861 ccgtcctgtg gatcctctac gccggacgca tcgtggccgg catcaccggc gccacaggtg
     1921 cggttgctgg cgcctatatc gccgacatca ccgatgggga agatcgggct cgccacttcg
     1981 ggctcatgag cgcttgtttc ggcgtgggta tggtggcagg ccccgtggcc gggggactgt
     2041 tgggcgccat ctccttgcat gcaccattcc ttgcggcggc ggtgctcaac ggcctcaacc
     2101 tactactggg ctgcttccta atgcaggagt cgcataaggg agagcgtcga ccgatgccct
     2161 tgagagcctt caacccagtc agctccttcc ggtgggcgcg gggcatgact atcgtcgccg
     2221 cacttatgac tgtcttcttt atcatgcaac tcgtaggaca ggtgccggca gcgctctggg
     2281 tcattttcgg cgaggaccgc tttcgctgga gcgcgacgat gatcggcctg tcgcttgcgg
     2341 tattcggaat cttgcacgcc ctcgctcaag ccttcgtcac tggtcccgcc accaaacgtt
     2401 tcggcgagaa gcaggccatt atcgccggca tggcggccga cgcgctgggc tacgtcttgc
     2461 tggcgttcgc gacgcgaggc tggatggcct tccccattat gattcttctc gcttccggcg
     2521 gcatcgggat gcccgcgttg caggccatgc tgtccaggca ggtagatgac gaccatcagg
     2581 gacagcttca aggatcgctc gcggctctta ccagcctaac ttcgatcatt ggaccgctga
     2641 tcgtcacggc gatttatgcc gcctcggcga gcacatggaa cgggttggca tggattgtag
     2701 gcgccgccct ataccttgtc tgcctccccg cgttgcgtcg cggtgcatgg agccgggcca
     2761 cctcgacctg aatggaagcc ggcggcacct cgctaacgga ttcaccactc caagaattgg
     2821 agccaatcaa ttcttgcgga gaactgtgaa tgcgcaaacc aacccttggc agaacatatc
     2881 catcgcgtcc gccatctcca gcagccgcac gcggcgcatc tcgggcagcg ttgggtcctg
     2941 gccacgggtg cgcatgatcg tgctcctgtc gttgaggacc cggctaggct ggcggggttg
     3001 ccttactggt tagcagaatg aatcaccgat acgcgagcga acgtgaagcg actgctgctg
     3061 caaaacgtct gcgacctgag caacaacatg aatggtcttc ggtttccgtg tttcgtaaag
     3121 tctggaaacg cggaagtccc ctacgtgctg ctgaagttgc ccgcaacaga gagtggaacc
     3181 aaccggtgat accacgatac tatgactgag agtcaacgcc atgagcggcc tcatttctta
     3241 ttctgagtta caacagtccg caccgctgtc cggtagctcc ttccggtggg cgcggggcat
     3301 gactatcgtc gccgcactta tgactgtctt ctttatcatg caactcgtag gacaggtgcc
     3361 ggcagcgccc aacagtcccc cggccacggg gcctgccacc atacccacgc cgaaacaagc
     3421 gccctgcacc attatgttcc ggatctgcat cgcaggatgc tgctggctac cctgtggaac
     3481 acctacatct gtattaacga agcgctaacc gtttttatca ggctctggga ggcagaataa
     3541 atgatcatat cgtcaattat tacctccacg gggagagcct gagcaaactg gcctcaggca
     3601 tttgagaagc acacggtcac actgcttccg gtagtcaata aaccggtaaa ccagcaatag
     3661 acataagcgg ctatttaacg accctgccct gaaccgacga ccgggtcgaa tttgctttcg
     3721 aatttctgcc attcatccgc ttattatcac ttattcaggc gtagcaccag gcgtttaagg
     3781 gcaccaataa ctgccttaaa aaaattacgc cccgccctgc cactcatcgc agtactgttg
     3841 taattcatta agcattctgc cgacatggaa gccatcacag acggcatgat gaacctgaat
     3901 cgccagcggc atcagcacct tgtcgccttg cgtataatat ttgcccatgg tgaaaacggg
     3961 ggcgaagaag ttgtccatat tggccacgtt taaatcaaaa ctggtgaaac tcacccaggg
     4021 attggctgag acgaaaaaca tattctcaat aaacccttta gggaaatagg ccaggttttc
     4081 accgtaacac gccacatctt gcgaatatat gtgtagaaac tgccggaaat cgtcgtggta
     4141 ttcactccag agcgatgaaa acgtttcagt ttgctcatgg aaaacggtgt aacaagggtg
     4201 aacactatcc catatcacca gctcaccgtc tttcattgcc atacggttgc agttgggtaa
     4261 tcctctttta actgggattt ttttttcagg ctcccttcct ccgtgtgtgt gtgtgtgtgt
     4321 gtgtgtgtgt gttgggggtg taaatgcata tggaggtcag tagttgacat tacttttcta
     4381 ccttattcac tgaggcagtt tcagtcaaat gcactgctca cgtatggcca ggctccatat
     4441 actcaccatg ctctgggcat ttcctgtgta tcattcaggg ttctctagag aaacagaact
     4501 gatagaacga atgtctataa taaaggtgat ttattagata ttagagtggc tcaccagatg
     4561 tggtttagta gttcagtagt tggagaatcc agtacttttc agttgaggag attggatatc
     4621 tgagctggtt tcagtacatg ccagaatcct gaggagtagg ctctgatgct agtgaaggga
     4681 tgagcttggc ggcggctaga gtcaggccaa gcaggcaaag agcagaagct tctttcttca
     4741 gtgtctttta caccaactcc cagcaggccg tctgggccag attgaaggtg gctcttccca
     4801 cttaaacgat tgaagaaaaa tccatcacag ctatacccag ctgcttgggt tttagttaat
     4861 tcctgatgcg ttcaagttgc aagaatagcc atcacatcct gtctttgcgt cgtgaaggtt
     4921 ggaattacag cctagtcacc acactcacat ggtgtgacat gggctctggg acaccagact
     4981 ccggttctca tccttgtgtg gtgagggctt gttgctggtt tgtttttaaa taggagttct
     5041 ctgtgctgct cgtgccgatt tggtctcaaa agtgttgtgg ttaagtggtc tgcctcatta
     5101 gccttctgag catctggggc tactctgtaa ggacaccaga ggacatttgc aggcctatgt
     5161 cagctacgtt cacagcagca gtgtgcaaga aggcgcataa cgataccacg atatcaacaa
     5221 gtttgtacaa aaaagcaggc tggcgccgga accgaagttc ctattccgaa gttcctattc
     5281 tctagaaagt ataggaactt cgaacccttt cccacaccac cctccacact tgccccaaac
     5341 actgccaact atgtaggagg aaggggttgg gactaacaga agaacccgtt gtggggaagc
     5401 tgttgggagg gtcactttat gttcttgccc aaggtcagtt gggtggcctg cttctgatga
     5461 ggtggtccca aggtctgggg tagaaggtga gagggacagg ccaccaaggt cagccccccc
     5521 cccctatccc ataggagcca ggtccctctc ctggacagga agactgaagg ggagatgcca
     5581 gagactcagt gaagcctggg gtaccctatt ggagtccttc aaggaaacaa acttggcctc
     5641 accaggcctc agccttggct cctcctggga actctactgc ccttgggatc cccttgtagt
     5701 tgtgggttac ataggaaggg ggacgggatt ccccttgact ggctagccta ctcttttctt
     5761 cagtcttctc catctcctct cacctgtctc tcgacccttt ccctaggata gacttggaaa
     5821 aagataaggg gagaaaacaa atgcaaacga ggccagaaag attttggctg ggcattcctt
     5881 ccgctagctt ttattgggat cccctagttt gtgataggcc ttttagctac atctgccaat
     5941 ccatctcatt ttcacacaca cacacaccac tttccttctg gtcagtgggc acatgtccag
     6001 cctcaagttt atatcaccac ccccaatgcc caacacttgt atggccttgg gcgggtcatc
     6061 ccccccccca cccccagtat ctgcaacctc aagctagctt gggtgcgttg gttgtggata
     6121 agtagctaga ctccagcaac cagtaacctc tgccctttct cctccatgac aaccaggtcc
     6181 caggtcccga aaaccaaaga agaagaaccc taacaaagag gacaagcggc ctcgcacagc
     6241 cttcactgct gagcagctcc agaggctcaa ggctgagttt cagaccaaca ggtacctgac
     6301 agagcagcgg cgccagagtc tggcacagga gctcggtacc cggaagatct ggactctaga
     6361 gaattccgcc cctctccctc ccccccccct aacgttactg gccgaagccg cttggaataa
     6421 ggccggtgtg cgtttgtcta tatgttattt tccaccatat tgccgtcttt tggcaatgtg
     6481 agggcccgga aacctggccc tgtcttcttg acgagcattc ctaggggtct ttcccctctc
     6541 gccaaaggaa tgcaaggtct gttgaatgtc gtgaaggaag cagttcctct ggaagcttct
     6601 tgaagacaaa caacgtctgt agcgaccctt tgcaggcagc ggaacccccc acctggcgac
     6661 aggtgcctct gcggccaaaa gccacgtgta taagatacac ctgcaaaggc ggcacaaccc
     6721 cagtgccacg ttgtgagttg gatagttgtg gaaagagtca aatggctctc ctcaagcgta
     6781 ttcaacaagg ggctgaagga tgcccagaag gtaccccatt gtatgggatc tgatctgggg
     6841 cctcggtgca catgctttac atgtgtttag tcgaggttaa aaaacgtcta ggccccccga
     6901 accacgggga cgtggttttc ctttgaaaaa cacgatgata agcttgccac aaccatggaa
     6961 gatcccgtcg ttttacaacg tcgtgactgg gaaaaccctg gcgttaccca acttaatcgc
     7021 cttgcagcac atcccccttt cgccagctgg cgtaatagcg aagaggcccg caccgatcgc
     7081 ccttcccaac agttgcgcag cctgaatggc gaatggcgct ttgcctggtt tccggcacca
     7141 gaagcggtgc cggaaagctg gctggagtgc gatcttcctg aggccgatac tgtcgtcgtc
     7201 ccctcaaact ggcagatgca cggttacgat gcgcccatct acaccaacgt gacctatccc
     7261 attacggtca atccgccgtt tgttcccacg gagaatccga cgggttgtta ctcgctcaca
     7321 tttaatgttg atgaaagctg gctacaggaa ggccagacgc gaattatttt tgatggcgtt
     7381 aactcggcgt ttcatctgtg gtgcaacggg cgctgggtcg gttacggcca ggacagtcgt
     7441 ttgccgtctg aatttgacct gagcgcattt ttacgcgccg gagaaaaccg cctcgcggtg
     7501 atggtgctgc gctggagtga cggcagttat ctggaagatc aggatatgtg gcggatgagc
     7561 ggcattttcc gtgacgtctc gttgctgcat aaaccgacta cacaaatcag cgatttccat
     7621 gttgccactc gctttaatga tgatttcagc cgcgctgtac tggaggctga agttcagatg
     7681 tgcggcgagt tgcgtgacta cctacgggta acagtttctt tatggcaggg tgaaacgcag
     7741 gtcgccagcg gcaccgcgcc tttcggcggt gaaattatcg atgagcgtgg tggttatgcc
     7801 gatcgcgtca cactacgtct gaacgtcgaa aacccgaaac tgtggagcgc cgaaatcccg
     7861 aatctctatc gtgcggtggt tgaactgcac accgccgacg gcacgctgat tgaagcagaa
     7921 gcctgcgatg tcggtttccg cgaggtgcgg attgaaaatg gtctgctgct gctgaacggc
     7981 aagccgttgc tgattcgagg cgttaaccgt cacgagcatc atcctctgca tggtcaggtc
     8041 atggatgagc agacgatggt gcaggatatc ctgctgatga agcagaacaa ctttaacgcc
     8101 gtgcgctgtt cgcattatcc gaaccatccg ctgtggtaca cgctgtgcga ccgctacggc
     8161 ctgtatgtgg tggatgaagc caatattgaa acccacggca tggtgccaat gaatcgtctg
     8221 accgatgatc cgcgctggct accggcgatg agcgaacgcg taacgcgaat ggtgcagcgc
     8281 gatcgtaatc acccgagtgt gatcatctgg tcgctgggga atgaatcagg ccacggcgct
     8341 aatcacgacg cgctgtatcg ctggatcaaa tctgtcgatc cttcccgccc ggtgcagtat
     8401 gaaggcggcg gagccgacac cacggccacc gatattattt gcccgatgta cgcgcgcgtg
     8461 gatgaagacc agcccttccc ggctgtgccg aaatggtcca tcaaaaaatg gctttcgcta
     8521 cctggagaga cgcgcccgct gatcctttgc gaatacgccc acgcgatggg taacagtctt
     8581 ggcggtttcg ctaaatactg gcaggcgttt cgtcagtatc cccgtttaca gggcggcttc
     8641 gtctgggact gggtggatca gtcgctgatt aaatatgatg aaaacggcaa cccgtggtcg
     8701 gcttacggcg gtgattttgg cgatacgccg aacgatcgcc agttctgtat gaacggtctg
     8761 gtctttgccg accgcacgcc gcatccagcg ctgacggaag caaaacacca gcagcagttt
     8821 ttccagttcc gtttatccgg gcaaaccatc gaagtgacca gcgaatacct gttccgtcat
     8881 agcgataacg agctcctgca ctggatggtg gcgctggatg gtaagccgct ggcaagcggt
     8941 gaagtgcctc tggatgtcgc tccacaaggt aaacagttga ttgaactgcc tgaactaccg
     9001 cagccggaga gcgccgggca actctggctc acagtacgcg tagtgcaacc gaacgcgacc
     9061 gcatggtcag aagccgggca catcagcgcc tggcagcagt ggcgtctggc ggaaaacctc
     9121 agtgtgacgc tccccgccgc gtcccacgcc atcccgcatc tgaccaccag cgaaatggat
     9181 ttttgcatcg agctgggtaa taagcgttgg caatttaacc gccagtcagg ctttctttca
     9241 cagatgtgga ttggcgataa aaaacaactg ctgacgccgc tgcgcgatca gttcacccgt
     9301 gcaccgctgg ataacgacat tggcgtaagt gaagcgaccc gcattgaccc taacgcctgg
     9361 gtcgaacgct ggaaggcggc gggccattac caggccgaag cagcgttgtt gcagtgcacg
     9421 gcagatacac ttgctgatgc ggtgctgatt acgaccgctc acgcgtggca gcatcagggg
     9481 aaaaccttat ttatcagccg gaaaacctac cggattgatg gtagtggtca aatggcgatt
     9541 accgttgatg ttgaagtggc gagcgataca ccgcatccgg cgcggattgg cctgaactgc
     9601 cagctggcgc aggtagcaga gcgggtaaac tggctcggat tagggccgca agaaaactat
     9661 cccgaccgcc ttactgccgc ctgttttgac cgctgggatc tgccattgtc agacatgtat
     9721 accccgtacg tcttcccgag cgaaaacggt ctgcgctgcg ggacgcgcga attgaattat
     9781 ggcccacacc agtggcgcgg cgacttccag ttcaacatca gccgctacag tcaacagcaa
     9841 ctgatggaaa ccagccatcg ccatctgctg cacgcggaag aaggcacatg gctgaatatc
     9901 gacggtttcc atatggggat tggtggcgac gactcctgga gcccgtcagt atcggcggaa
     9961 ttccagctga gcgccggtcg ctaccattac cagttggtct ggtgtcaaaa ataataataa
    10021 ccgggcaggg gggatctaag ctctagataa gtaatgatca taatcagcca tatcacatct
    10081 gtagaggttt tacttgcttt aaaaaacctc ccacacctcc ccctgaacct gaaacataaa
    10141 atgaatgcaa ttgttgttgt taacttgttt attgcagctt ataatggtta caaataaagc
    10201 aatagcatca caaatttcac aaataaagca tttttttcac tgcattctag ttgtggtttg
    10261 tccaaactca tcaatgtatc ttatcatgtc tggatccgga ataacttcgt atagcataca
    10321 ttatacgaag ttatgtttaa acggcgcgcc ccggaattcg ccttctgcag gagcgtacag
    10381 aacccagggc cctggcaccc gtgcagaccc tggcccaccc cacctgggcg ctcagtgccc
    10441 aagagatgtc cacacctagg atgtcccgcg gtgggtgggg ggcccgagag acgggcaggc
    10501 cgggggcagg cctggccatg cggggccgaa ccgggcactg cccagcgtgg gcgcgggggc
    10561 cacggcgcgc gcccccagcc cccgggccca gcaccccaag gcggccaacg ccaaaactct
    10621 ccctcctcct cttcctcaat ctcgctctcg ctcttttttt ttttcgcaaa aggaggggag
    10681 agggggtaaa aaaatgctgc actgtgcggc gaagccggtg agtgagcggc gcggggccaa
    10741 tcagcgtgcg ccgttccgaa agttgccttt tatggctcga gcggccgcgg cggcgcccta
    10801 taaaacccag cggcgcgacg cgccaccacc gccgagaccg cgtccgcccc gcgagcacag
    10861 agcctcgcct ttgccgatcc tctagagtcg agatccgccg ccaccatgat tgaacaagat
    10921 ggattgcacg caggttctcc ggccgcttgg gtggagaggc tattcggcta tgactgggca
    10981 caacagacaa tcggctgctc tgatgccgcc gtgttccggc tgtcagcgca ggggcgcccg
    11041 gttctttttg tcaagaccga cctgtccggt gccctgaatg aactgcagga cgaggcagcg
    11101 cggctatcgt ggctggccac gacgggcgtt ccttgcgcag ctgtgctcga cgttgtcact
    11161 gaagcgggaa gggactggct gctattgggc gaagtgccgg ggcaggatct cctgtcatct
    11221 caccttgctc ctgccgagaa agtatccatc atggctgatg caatgcggcg gctgcatacg
    11281 cttgatccgg ctacctgccc attcgaccac caagcgaaac atcgcatcga gcgagcacgt
    11341 actcggatgg aagccggtct tgtcgatcag gatgatctgg acgaagagca tcaggggctc
    11401 gcgccagccg aactgttcgc caggctcaag gcgcgcatgc ccgacggcga ggatctcgtc
    11461 gtgacccatg gcgatgcctg cttgccgaat atcatggtgg aaaatggccg cttttctgga
    11521 ttcatcgact gtggccggct gggtgtggcg gaccgctatc aggacatagc gttggctacc
    11581 cgtgatattg ctgaagagct tggcggcgaa tgggctgacc gcttcctcgt gctttacggt
    11641 atcgccgctc ccgattcgca gcgcatcgcc ttctatcgcc ttcttgacga gttcttctga
    11701 gcgggactct ggggttcgaa atgaccgacc aagcgacgcc caacctgcca tcacgagatt
    11761 tcgattccac cgccgccttc tatgaaaggt tgggcttcgg aatcgttttc cgggacgccg
    11821 gctggatgat cctccagcgc ggggatctca tgctggagtt cttcgcccac cccccggatc
    11881 taagctctag ataagtaatg atcataatca gccatatcac atctgtagag gttttacttg
    11941 ctttaaaaaa cctcccacac ctccccctga acctgaaaca taaaatgaat gcaattgttg
    12001 ttgttaactt gtttattgca gcttataatg gttacaaata aagcaatagc atcacaaatt
    12061 tcacaaataa agcatttttt tcactgcatt ctagttgtgg tttgtccaaa ctcatcaatg
    12121 tatcttatca tgtctggatc cgggggtacc gcgtcgagaa gttcctattc cgaagttcct
    12181 attctctaga aagtatagga acttcgtcga gataacttcg tatagcatac attatacgaa
    12241 gttatgtcga gatatctaga cccagctttc ttgtacaaag tggttgatat ctctatagtc
    12301 gcagtaggcg gagccttgga taccctacat agcacttgtt ctagttgtgg gttttgtttt
    12361 ttaagatttg ttcacatttt tttattttta attatatgta tatatgcatg tctttgtgtg
    12421 cgtatgtatg cttgagttga gatgcccacg aaggacacaa gggcatttta tcttcctggg
    12481 catagtacaa gcaattatgt tggtgctgga aaccaaactc cagtcttctt caaaaactgt
    12541 agctatgccg ggtgtggtgg cgcacgcctt taatcccagc attcgggagg cagaggcaga
    12601 ggcaggagga tttctgagtt ccaggacagc ctggtctaca aagtgagttc caggacagcc
    12661 agggctacag agaaaccctg tctggaaaaa cttaactaac taactaacta actaactaaa
    12721 taaataaata aataaacaaa ctgtagctac ttgtaaccac caagcctctc tccagtacct
    12781 agtgttcttt actttttcac tttttttttt tttttttttt ggtggtggtg ttttgttttt
    12841 ttgtttgctt ttggagaggg gtcattgttt tatttttcag acagggtttt atgtaactct
    12901 gactgccctt aaactctcat tgtgtagatc agggtggcct tgaactcact gaaatctgcc
    12961 tgcctttacc tcctaagtgc tgatatcaaa ggtgtgcacc acctcacctt agcttttttt
    13021 ttaaactatt taaattaagt actatttatt attgggtatt tgttggggac agagtgtgtg
    13081 tgtgtgtgtg tgtgtgtgtg tgtgtgtgtg tgtgtataat ctccccttat acgtacatac
    13141 atagaggtca gagaacaggt ttgtggagtt aagtctttcc ttctactgta tggatcctgg
    13201 ggctccaact caggttgtca ggtttgtgcc ccaagtgcct taccctgtta ccagaaccca
    13261 gagtttgtcc ttttacatta acaaatggga agcgttatca gacgctgtaa ttggataagg
    13321 ctgtttttca ggaacttttc agaggcccaa ggtgctgatt ctgttcactc actttacttg
    13381 gagccagtgc cacctgtgag caggttctgg gtgacagaca gggcttgttc taattcttct
    13441 ctaccctgtg tccctaaagg tgacttctct gatctcttag cggtatgtgt gttcttcctt
    13501 cttagctccc aggaggcaaa gagtccaaag gtggaactgc acagccactc agatgtccct
    13561 ttccagatgc tagacagcaa tagcggtctg agctccgaga agatcagcta caacccctgg
    13621 agcctgcgct gccacaagca gcagctgagc cgcatgcgct ccgagtccaa ggaccgaaaa
    13681 ctctacagta tccttgtcca ctgaatggca agactgtttg gttgctattg tagttttggt
    13741 ctgaggactg catctgggac ccactcaggc ccaagcattt cctctaccac tgacctcttt
    13801 tccccttagg ctcgagacat aatagtaggt tttattatga gatttctcta cacatacgta
    13861 atgtatttaa atcacactca gatgcttcct ctctggtgtc ttgtccactg attttcctct
    13921 tcctggctag cctactctgc ttctctgtgt gagatggcgc aacgcaatta atgataactt
    13981 cgtatagcat acattatacg aagttatggt ctgagctcgc catcagttca aaaaattgct
    14041 ctcctgtcca ccattgacta agtatgaatc ctcggggaat gatgggccca ggagcccaag
    14101 acatgatgtt tgttgataga actggccttg cacaggtaac ggtgctattg caagttaagg
    14161 gttactgctc ccacatcatg gatcgtgtcc tttctctgac ctcattgtta ctgattttta
    14221 aagatgtatt tatttagctt atgtatgagt acagtgtcac tgtcttcaga caccagaaga
    14281 gggcatcaga tcccattaca gatggttgtg agccaccatg tggttgctgg gaattgaact
    14341 caggacctct ggaagagcag tcaatcgatg ctcttaactg ctgagccatc tctccagccc
    14401 tcattattgt tattattttt taatggcttt tgttttgatt tgttttgttt tttcaagaca
    14461 gggtttctct gtgtaatcct ggctgtcctg gaactcattt tgtagaccag gctggccttg
    14521 aactcagaga tccacctgtc tctgcctctc tgtttattgc tgggattaaa gatgtgcacc
    14581 actgttgcct gaccttaaaa tgaggttcta ttctttgata gtttcatgtg tgtgtgctca
    14641 cacccacatt ctgttccctt atccctctcc tactggaacc tgtgcccctg tttcatttaa
    14701 aacaaaagaa aaccaaaaga aacctattga attaaggaga atgttggcat attcgtggat
    14761 ttgggccata tactaaatta gggtaactta gtggcagcga tatccctgtg aaaaatgact
    14821 cccctgccct agcagccttt accagtagcc tttcagcttc atgaggataa ggccttgtgc
    14881 cttggtccca ttcttgctgg aatgctgatg ggccatgcct gccatagcat gtgcccctcc
    14941 cttacccagg ctgcattgta gacacgctca gttttgtcca ggtcttgtgc aagtcatgtc
    15001 agtcaccaca gctgctgtgt gtctgactgt agtgagcaca ctgtggtcag agacagtgtt
    15061 gtgcatattc cttcctgtcc tccatgatgc cccctagcct tagaaggagt gatacagctg
    15121 tcccacttgt ggctggacat tggacgcttg ttcattctct ccaagataga tttttaagtc
    15181 tagtacttcc tgaaaatttc tgttgagaat attagaattt gatttcct
//
