# Supplementary material for: CRISPR-Cas9 enables conditional mutagenesis of challenging loci
Source: Sci Rep. 2016 Sep 1;6:32326. doi: 10.1038/srep32326 (PMC5007477; doi:10.1038/srep32326)
Supplement: Supplementary File 3 [file srep32326-s3.zip › gb/HEP01024_B03_vector.gb]

LOCUS       1014652#L1L2_Bact_P#pAYAC184        15570 bp    dna     circular UNK 
ACCESSION   unknown
SOURCE      Mus musculus
  ORGANISM  Mus musculus
            Eukaryota; Metazoa; Chordata; Craniata; Vertebrata; Euteleostomi;
            Mammalia; Eutheria; Euarchontoglires; Glires; Rodentia;
            Sciurognathi; Muroidea; Muridae; Murinae; Mus.
COMMENT     cassette: L1L2_Bact_P
COMMENT     design_id: 1014652
COMMENT     backbone: pAYAC184
COMMENT     transcript_id: ENSMUST00000016086
FEATURES             Location/Qualifiers
     source          1..4245
                     /mol_type="other DNA"
                     /dnas_title="pacyc184CleanwithGprimers"
                     /organism="Cloning vector pACYC184"
     gene            complement(1..4245)
                     /gene="cat"
     CDS             complement(1..4245)
                     /codon_start=1
                     /gene="cat"
                     /translation="MEKKITGYTTVDISQWHRKEHFEAFQSVAQCTYNQTVQLDITAF
                     LKTVKKNKHKFYPAFIHILARLMNAHPEFRMAMKDGELVIWDSVHPCYTVFHEQTETF
                     SSLWSEYHDDFRQFLHIYSQDVACYGENLAYFPKGFIENMFFVSANPWVSFTSFDLNV
                     ANMDNFFAPVFTMGKYYTQGDKVLMPLAIQVHHAVCDGFHVGRMLNELQQYCDEWQGG
                     A"
                     /product="chloramphenicol acetyltransferase"
                     /note="camR (confers resistance to chloramphenicol)"
                     /label="camR (confers resistance to chloramphenicol)"
     -10_signal      complement(286..291)
                     /note="cat promoter (counter-clockwise); CATATT"
                     /label="cat promoter (counter-clockwise); CATATT"
     -35_signal      complement(309..314)
                     /note="cat promoter (counter-clockwise); ACGTAA"
                     /label="cat promoter (counter-clockwise); ACGTAA"
     rep_origin      complement(848..1393)
                     /note="p15A origin of replication (clockwise) (RNAII -35
                     to RNA/DNA switch point)"
                     /label="p15A origin of replication (clockwise) (RNAII -35
     -35_signal      1505..1510
                     /note="tet promoter (clockwise); TTGACA"
                     /label="tet promoter (clockwise); TTGACA"
     -10_signal      1528..1533
                     /note="tet promoter (clockwise); TTTAAT; transcript start
                     1540"
                     /label="tet promoter (clockwise); TTTAAT; transcript start
     gene            1581..2771
                     /gene="tet"
     CDS             1581..2771
                     /codon_start=1
                     /gene="tet"
                     /translation="MKSNNALIVILGTVTLDAVGIGLVMPVLPGLLRDIVHSDSIASH
                     YGVLLALYALMQFLCAPVLGALSDRFGRRPVLLASLLGATIDYAIMATTPVLWILYAG
                     RIVAGITGATGAVAGAYIADITDGEDRARHFGLMSACFGVGMVAGPVAGGLLGAISLH
                     APFLAAAVLNGLNLLLGCFLMQESHKGERRPMPLRAFNPVSSFRWARGMTIVAALMTV
                     FFIMQLVGQVPAALWVIFGEDRFRWSATMIGLSLAVFGILHALAQAFVTGPATKRFGE
                     KQAIIAGMAADALGYVLLAFATRGWMAFPIMILLASGGIGMPALQAMLSRQVDDDHQG
                     QLQGSLAALTSLTSIIGPLIVTAIYAASASTWNGLAWIVGAALYLVCLPALRRGAWSR
                     ATST"
                     /product="tetracycline efflux protein, class C"
                     /note="tetR (confers resistance to tetracycline)"
                     /label="tetR (confers resistance to tetracycline)"
     misc_feature    complement(1473..1493)
                     /note="5' Gap primer"
                     /label="5' Gap primer"
     misc_feature    3805..3825
                     /note="3' Gap primer"
                     /label="3' Gap primer"
     misc_feature    1494..3804
                     /note="Not in Gap Backbone PCR"
                     /label="Not in Gap Backbone PCR"
     exon            4573..4670
                     /db_xref="ENSEMBL:ENSMUSE00000366380"
                     /rank="2"
                     /note="ENSMUSE00000366380"
                     /label="ENSMUSE00000366380"
     misc_feature    4246..5252
                     /note="5 arm"
                     /label="5 arm"
     misc_feature    5280..5304
                     /note="B1 Gateway"
                     /label="B1 Gateway"
     misc_feature    5317..5364
                     /note="Frt"
                     /label="Frt"
     intron          5365..6239
                     /note="mouse En2 intron"
                     /label="mouse En2 intron"
     misc_feature    6237..6239
                     /note="Splice Acceptor"
                     /label="Splice Acceptor"
     exon            6240..6412
                     /note="mouse En2 exon"
                     /label="mouse En2 exon"
     misc_feature    6424..7017
                     /note="ECMV IRES"
                     /label="ECMV IRES"
     gene            7018..10078
                     /gene="lacZ"
                     /note="lacZ"
                     /label="lacZ"
     misc_feature    10117..10360
                     /note="SV40 polyadenylation site"
                     /label="SV40 polyadenylation site"
     misc_feature    10364..10397
                     /note="loxP"
                     /label="loxP"
     promoter        10424..10943
                     /note="human beta actin promoter"
                     /label="human beta actin promoter"
     gene            10969..11763
                     /gene="NeoR"
                     /note="NeoR"
                     /label="NeoR"
     misc_feature    11963..12204
                     /note="SV40 polyadenylation site"
                     /label="SV40 polyadenylation site"
     misc_feature    12221..12268
                     /note="Frt"
                     /label="Frt"
     misc_feature    12275..12308
                     /note="loxP"
                     /label="loxP"
     misc_feature    6254..6331
                     /note="FCHK std_gpr"
                     /label="FCHK std_gpr"
     misc_feature    12324..12344
                     /note="B2 Gateway"
                     /label="B2 Gateway"
     misc_feature    5253..12374
                     /note="Synthetic Cassette"
                     /label="Synthetic Cassette"
     exon            13163..13301
                     /db_xref="ENSEMBL:ENSMUSE00001223458"
                     /type="targeted"
                     /rank="3"
                     /note="target exon 1 ENSMUSE00001223458"
     misc_feature    12375..14363
                     /note="Critical Region"
                     /label="Critical Region"
     misc_feature    14387..14420
                     /note="Downstream LoxP"
                     /label="Downstream LoxP"
     misc_feature    14364..14443
                     /note="synthetic loxP region"
                     /label="synthetic loxP region"
     exon            15424..15540
                     /db_xref="ENSEMBL:ENSMUSE00001214920"
                     /rank="4"
                     /note="ENSMUSE00001214920"
                     /label="ENSMUSE00001214920"
     misc_feature    14444..15570
                     /note="3 arm"
                     /label="3 arm"
ORIGIN      
        1 gaattccgga tgagcattca tcaggcgggc aagaatgtga ataaaggccg gataaaactt
       61 gtgcttattt ttctttacgg tctttaaaaa ggccgtaata tccagctgaa cggtctggtt
      121 ataggtacat tgagcaactg actgaaatgc ctcaaaatgt tctttacgat gccattggga
      181 tatatcaacg gtggtatatc cagtgatttt tttctccatt ttagcttcct tagctcctga
      241 aaatctcgat aactcaaaaa atacgcccgg tagtgatctt atttcattat ggtgaaagtt
      301 ggaacctctt acgtgccgat caacgtctca ttttcgccaa aagttggccc agggcttccc
      361 ggtatcaaca gggacaccag gatttattta ttctgcgaag tgatcttccg tcacaggtat
      421 ttattcggcg caaagtgcgt cgggtgatgc tgccaactta ctgatttagt gtatgatggt
      481 gtttttgagg tgctccagtg gcttctgttt ctatcagctg tccctcctgt tcagctactg
      541 acggggtggt gcgtaacggc aaaagcaccg ccggacatca gcgctagcgg agtgtatact
      601 ggcttactat gttggcactg atgagggtgt cagtgaagtg cttcatgtgg caggagaaaa
      661 aaggctgcac cggtgcgtca gcagaatatg tgatacagga tatattccgc ttcctcgctc
      721 actgactcgc tacgctcggt cgttcgactg cggcgagcgg aaatggctta cgaacggggc
      781 ggagatttcc tggaagatgc caggaagata cttaacaggg aagtgagagg gccgcggcaa
      841 agccgttttt ccataggctc cgcccccctg acaagcatca cgaaatctga cgctcaaatc
      901 agtggtggcg aaacccgaca ggactataaa gataccaggc gtttccccct ggcggctccc
      961 tcgtgcgctc tcctgttcct gcctttcggt ttaccggtgt cattccgctg ttatggccgc
     1021 gtttgtctca ttccacgcct gacactcagt tccgggtagg cagttcgctc caagctggac
     1081 tgtatgcacg aaccccccgt tcagtccgac cgctgcgcct tatccggtaa ctatcgtctt
     1141 gagtccaacc cggaaagaca tgcaaaagca ccactggcag cagccactgg taattgattt
     1201 agaggagtta gtcttgaagt catgcgccgg ttaaggctaa actgaaagga caagttttgg
     1261 tgactgcgct cctccaagcc agttacctcg gttcaaagag ttggtagctc agagaacctt
     1321 cgaaaaaccg ccctgcaagg cggttttttc gttttcagag caagagatta cgcgcagacc
     1381 aaaacgatct caagaagatc atcttattaa tcagataaaa tatttctaga tttcagtgca
     1441 atttatctct tcaaatgtag cacctgaagt cagccccata cgatataagt tgtaattctc
     1501 atgtttgaca gcttatcatc gataagcttt aatgcggtag tttatcacag ttaaattgct
     1561 aacgcagtca ggcaccgtgt atgaaatcta acaatgcgct catcgtcatc ctcggcaccg
     1621 tcaccctgga tgctgtaggc ataggcttgg ttatgccggt actgccgggc ctcttgcggg
     1681 atatcgtcca ttccgacagc atcgccagtc actatggcgt gctgctagcg ctatatgcgt
     1741 tgatgcaatt tctatgcgca cccgttctcg gagcactgtc cgaccgcttt ggccgccgcc
     1801 cagtcctgct cgcttcgcta cttggagcca ctatcgacta cgcgatcatg gcgaccacac
     1861 ccgtcctgtg gatcctctac gccggacgca tcgtggccgg catcaccggc gccacaggtg
     1921 cggttgctgg cgcctatatc gccgacatca ccgatgggga agatcgggct cgccacttcg
     1981 ggctcatgag cgcttgtttc ggcgtgggta tggtggcagg ccccgtggcc gggggactgt
     2041 tgggcgccat ctccttgcat gcaccattcc ttgcggcggc ggtgctcaac ggcctcaacc
     2101 tactactggg ctgcttccta atgcaggagt cgcataaggg agagcgtcga ccgatgccct
     2161 tgagagcctt caacccagtc agctccttcc ggtgggcgcg gggcatgact atcgtcgccg
     2221 cacttatgac tgtcttcttt atcatgcaac tcgtaggaca ggtgccggca gcgctctggg
     2281 tcattttcgg cgaggaccgc tttcgctgga gcgcgacgat gatcggcctg tcgcttgcgg
     2341 tattcggaat cttgcacgcc ctcgctcaag ccttcgtcac tggtcccgcc accaaacgtt
     2401 tcggcgagaa gcaggccatt atcgccggca tggcggccga cgcgctgggc tacgtcttgc
     2461 tggcgttcgc gacgcgaggc tggatggcct tccccattat gattcttctc gcttccggcg
     2521 gcatcgggat gcccgcgttg caggccatgc tgtccaggca ggtagatgac gaccatcagg
     2581 gacagcttca aggatcgctc gcggctctta ccagcctaac ttcgatcatt ggaccgctga
     2641 tcgtcacggc gatttatgcc gcctcggcga gcacatggaa cgggttggca tggattgtag
     2701 gcgccgccct ataccttgtc tgcctccccg cgttgcgtcg cggtgcatgg agccgggcca
     2761 cctcgacctg aatggaagcc ggcggcacct cgctaacgga ttcaccactc caagaattgg
     2821 agccaatcaa ttcttgcgga gaactgtgaa tgcgcaaacc aacccttggc agaacatatc
     2881 catcgcgtcc gccatctcca gcagccgcac gcggcgcatc tcgggcagcg ttgggtcctg
     2941 gccacgggtg cgcatgatcg tgctcctgtc gttgaggacc cggctaggct ggcggggttg
     3001 ccttactggt tagcagaatg aatcaccgat acgcgagcga acgtgaagcg actgctgctg
     3061 caaaacgtct gcgacctgag caacaacatg aatggtcttc ggtttccgtg tttcgtaaag
     3121 tctggaaacg cggaagtccc ctacgtgctg ctgaagttgc ccgcaacaga gagtggaacc
     3181 aaccggtgat accacgatac tatgactgag agtcaacgcc atgagcggcc tcatttctta
     3241 ttctgagtta caacagtccg caccgctgtc cggtagctcc ttccggtggg cgcggggcat
     3301 gactatcgtc gccgcactta tgactgtctt ctttatcatg caactcgtag gacaggtgcc
     3361 ggcagcgccc aacagtcccc cggccacggg gcctgccacc atacccacgc cgaaacaagc
     3421 gccctgcacc attatgttcc ggatctgcat cgcaggatgc tgctggctac cctgtggaac
     3481 acctacatct gtattaacga agcgctaacc gtttttatca ggctctggga ggcagaataa
     3541 atgatcatat cgtcaattat tacctccacg gggagagcct gagcaaactg gcctcaggca
     3601 tttgagaagc acacggtcac actgcttccg gtagtcaata aaccggtaaa ccagcaatag
     3661 acataagcgg ctatttaacg accctgccct gaaccgacga ccgggtcgaa tttgctttcg
     3721 aatttctgcc attcatccgc ttattatcac ttattcaggc gtagcaccag gcgtttaagg
     3781 gcaccaataa ctgccttaaa aaaattacgc cccgccctgc cactcatcgc agtactgttg
     3841 taattcatta agcattctgc cgacatggaa gccatcacag acggcatgat gaacctgaat
     3901 cgccagcggc atcagcacct tgtcgccttg cgtataatat ttgcccatgg tgaaaacggg
     3961 ggcgaagaag ttgtccatat tggccacgtt taaatcaaaa ctggtgaaac tcacccaggg
     4021 attggctgag acgaaaaaca tattctcaat aaacccttta gggaaatagg ccaggttttc
     4081 accgtaacac gccacatctt gcgaatatat gtgtagaaac tgccggaaat cgtcgtggta
     4141 ttcactccag agcgatgaaa acgtttcagt ttgctcatgg aaaacggtgt aacaagggtg
     4201 aacactatcc catatcacca gctcaccgtc tttcattgcc atacggatgt aacacttttc
     4261 tctgaagagc ttcccggtct gctgtgatga gagcaacctg acccacacat tgctgtctcc
     4321 tcacacgttg cttctctgct gtgggagctg taggtgaggt agggtctggg taccacacaa
     4381 ggactacctg atgccttcag tgtcctaagg acgtctttcc tcccaaagat tctggcatct
     4441 ccatcctgca ccagcctggg cacccaatgt aatccatggt ggaccctcca ttcacaccca
     4501 cagagctgtc atcctgtgat tgcaaaaaca actgagagtt cccactgctc actccatgtt
     4561 tctcctctac aggaacaatg gcccaagtag cagtgactac tcagcccact gatgagccct
     4621 cagacggcag gatggtggtg acgttcctca tgtctgccct ggagtccatg gtgagacgct
     4681 gtggctctgc cgattgttac tgaactgaac gatggagaca cacttcaggg tcacttcttt
     4741 gtacccccct cgtgtctgta tgagggtgtc cttcagtgca gcatggagct acacacctgt
     4801 aaaccccagc accttaggag gtagataaag agggccagga gttcaaggtc attagaggca
     4861 taagggcact tttgatgttt ttccgtgtca tcacacagtg gatgtgatat gcgtgccata
     4921 gagtgcaccg ggaggttaga gggccatttt ggggaagctg gtgtgctctg gccgtcacgt
     4981 gggtctgggg gaatcaaact caggtcgtaa ggctgtcccc tacgttatgt tatgttatgt
     5041 tatgttatgt tatgttatgt tatgttatgt tatgttatgt tatcttgcca acataacata
     5101 gtgagttctt ggccagtaag ggacacgtgc gaccaaactc ttcaccccct aaaaaggaag
     5161 aaagctagaa atatctgtcc taaaaaccac gggaggggga tggttcactg ctgcatttaa
     5221 caagcactga tgacttctcc catcccgact ccaaggcgca taacgatacc acgatatcaa
     5281 caagtttgta caaaaaagca ggctggcgcc ggaaccgaag ttcctattcc gaagttccta
     5341 ttctctagaa agtataggaa cttcgaaccc tttcccacac caccctccac acttgcccca
     5401 aacactgcca actatgtagg aggaaggggt tgggactaac agaagaaccc gttgtgggga
     5461 agctgttggg agggtcactt tatgttcttg cccaaggtca gttgggtggc ctgcttctga
     5521 tgaggtggtc ccaaggtctg gggtagaagg tgagagggac aggccaccaa ggtcagcccc
     5581 ccccccctat cccataggag ccaggtccct ctcctggaca ggaagactga aggggagatg
     5641 ccagagactc agtgaagcct ggggtaccct attggagtcc ttcaaggaaa caaacttggc
     5701 ctcaccaggc ctcagccttg gctcctcctg ggaactctac tgcccttggg atccccttgt
     5761 agttgtgggt tacataggaa gggggacggg attccccttg actggctagc ctactctttt
     5821 cttcagtctt ctccatctcc tctcacctgt ctctcgaccc tttccctagg atagacttgg
     5881 aaaaagataa ggggagaaaa caaatgcaaa cgaggccaga aagattttgg ctgggcattc
     5941 cttccgctag cttttattgg gatcccctag tttgtgatag gccttttagc tacatctgcc
     6001 aatccatctc attttcacac acacacacac cactttcctt ctggtcagtg ggcacatgtc
     6061 cagcctcaag tttatatcac cacccccaat gcccaacact tgtatggcct tgggcgggtc
     6121 atcccccccc ccacccccag tatctgcaac ctcaagctag cttgggtgcg ttggttgtgg
     6181 ataagtagct agactccagc aaccagtaac ctctgccctt tctcctccat gacaaccagg
     6241 tcccaggtcc cgaaaaccaa agaagaagaa ccctaacaaa gaggacaagc ggcctcgcac
     6301 agccttcact gctgagcagc tccagaggct caaggctgag tttcagacca acaggtacct
     6361 gacagagcag cggcgccaga gtctggcaca ggagctcggt acccggaaga tctggactct
     6421 agagaattcc gcccctctcc ctcccccccc cctaacgtta ctggccgaag ccgcttggaa
     6481 taaggccggt gtgcgtttgt ctatatgtta ttttccacca tattgccgtc ttttggcaat
     6541 gtgagggccc ggaaacctgg ccctgtcttc ttgacgagca ttcctagggg tctttcccct
     6601 ctcgccaaag gaatgcaagg tctgttgaat gtcgtgaagg aagcagttcc tctggaagct
     6661 tcttgaagac aaacaacgtc tgtagcgacc ctttgcaggc agcggaaccc cccacctggc
     6721 gacaggtgcc tctgcggcca aaagccacgt gtataagata cacctgcaaa ggcggcacaa
     6781 ccccagtgcc acgttgtgag ttggatagtt gtggaaagag tcaaatggct ctcctcaagc
     6841 gtattcaaca aggggctgaa ggatgcccag aaggtacccc attgtatggg atctgatctg
     6901 gggcctcggt gcacatgctt tacatgtgtt tagtcgaggt taaaaaacgt ctaggccccc
     6961 cgaaccacgg ggacgtggtt ttcctttgaa aaacacgatg ataagcttgc cacaaccatg
     7021 gaagatcccg tcgttttaca acgtcgtgac tgggaaaacc ctggcgttac ccaacttaat
     7081 cgccttgcag cacatccccc tttcgccagc tggcgtaata gcgaagaggc ccgcaccgat
     7141 cgcccttccc aacagttgcg cagcctgaat ggcgaatggc gctttgcctg gtttccggca
     7201 ccagaagcgg tgccggaaag ctggctggag tgcgatcttc ctgaggccga tactgtcgtc
     7261 gtcccctcaa actggcagat gcacggttac gatgcgccca tctacaccaa cgtgacctat
     7321 cccattacgg tcaatccgcc gtttgttccc acggagaatc cgacgggttg ttactcgctc
     7381 acatttaatg ttgatgaaag ctggctacag gaaggccaga cgcgaattat ttttgatggc
     7441 gttaactcgg cgtttcatct gtggtgcaac gggcgctggg tcggttacgg ccaggacagt
     7501 cgtttgccgt ctgaatttga cctgagcgca tttttacgcg ccggagaaaa ccgcctcgcg
     7561 gtgatggtgc tgcgctggag tgacggcagt tatctggaag atcaggatat gtggcggatg
     7621 agcggcattt tccgtgacgt ctcgttgctg cataaaccga ctacacaaat cagcgatttc
     7681 catgttgcca ctcgctttaa tgatgatttc agccgcgctg tactggaggc tgaagttcag
     7741 atgtgcggcg agttgcgtga ctacctacgg gtaacagttt ctttatggca gggtgaaacg
     7801 caggtcgcca gcggcaccgc gcctttcggc ggtgaaatta tcgatgagcg tggtggttat
     7861 gccgatcgcg tcacactacg tctgaacgtc gaaaacccga aactgtggag cgccgaaatc
     7921 ccgaatctct atcgtgcggt ggttgaactg cacaccgccg acggcacgct gattgaagca
     7981 gaagcctgcg atgtcggttt ccgcgaggtg cggattgaaa atggtctgct gctgctgaac
     8041 ggcaagccgt tgctgattcg aggcgttaac cgtcacgagc atcatcctct gcatggtcag
     8101 gtcatggatg agcagacgat ggtgcaggat atcctgctga tgaagcagaa caactttaac
     8161 gccgtgcgct gttcgcatta tccgaaccat ccgctgtggt acacgctgtg cgaccgctac
     8221 ggcctgtatg tggtggatga agccaatatt gaaacccacg gcatggtgcc aatgaatcgt
     8281 ctgaccgatg atccgcgctg gctaccggcg atgagcgaac gcgtaacgcg aatggtgcag
     8341 cgcgatcgta atcacccgag tgtgatcatc tggtcgctgg ggaatgaatc aggccacggc
     8401 gctaatcacg acgcgctgta tcgctggatc aaatctgtcg atccttcccg cccggtgcag
     8461 tatgaaggcg gcggagccga caccacggcc accgatatta tttgcccgat gtacgcgcgc
     8521 gtggatgaag accagccctt cccggctgtg ccgaaatggt ccatcaaaaa atggctttcg
     8581 ctacctggag agacgcgccc gctgatcctt tgcgaatacg cccacgcgat gggtaacagt
     8641 cttggcggtt tcgctaaata ctggcaggcg tttcgtcagt atccccgttt acagggcggc
     8701 ttcgtctggg actgggtgga tcagtcgctg attaaatatg atgaaaacgg caacccgtgg
     8761 tcggcttacg gcggtgattt tggcgatacg ccgaacgatc gccagttctg tatgaacggt
     8821 ctggtctttg ccgaccgcac gccgcatcca gcgctgacgg aagcaaaaca ccagcagcag
     8881 tttttccagt tccgtttatc cgggcaaacc atcgaagtga ccagcgaata cctgttccgt
     8941 catagcgata acgagctcct gcactggatg gtggcgctgg atggtaagcc gctggcaagc
     9001 ggtgaagtgc ctctggatgt cgctccacaa ggtaaacagt tgattgaact gcctgaacta
     9061 ccgcagccgg agagcgccgg gcaactctgg ctcacagtac gcgtagtgca accgaacgcg
     9121 accgcatggt cagaagccgg gcacatcagc gcctggcagc agtggcgtct ggcggaaaac
     9181 ctcagtgtga cgctccccgc cgcgtcccac gccatcccgc atctgaccac cagcgaaatg
     9241 gatttttgca tcgagctggg taataagcgt tggcaattta accgccagtc aggctttctt
     9301 tcacagatgt ggattggcga taaaaaacaa ctgctgacgc cgctgcgcga tcagttcacc
     9361 cgtgcaccgc tggataacga cattggcgta agtgaagcga cccgcattga ccctaacgcc
     9421 tgggtcgaac gctggaaggc ggcgggccat taccaggccg aagcagcgtt gttgcagtgc
     9481 acggcagata cacttgctga tgcggtgctg attacgaccg ctcacgcgtg gcagcatcag
     9541 gggaaaacct tatttatcag ccggaaaacc taccggattg atggtagtgg tcaaatggcg
     9601 attaccgttg atgttgaagt ggcgagcgat acaccgcatc cggcgcggat tggcctgaac
     9661 tgccagctgg cgcaggtagc agagcgggta aactggctcg gattagggcc gcaagaaaac
     9721 tatcccgacc gccttactgc cgcctgtttt gaccgctggg atctgccatt gtcagacatg
     9781 tataccccgt acgtcttccc gagcgaaaac ggtctgcgct gcgggacgcg cgaattgaat
     9841 tatggcccac accagtggcg cggcgacttc cagttcaaca tcagccgcta cagtcaacag
     9901 caactgatgg aaaccagcca tcgccatctg ctgcacgcgg aagaaggcac atggctgaat
     9961 atcgacggtt tccatatggg gattggtggc gacgactcct ggagcccgtc agtatcggcg
    10021 gaattccagc tgagcgccgg tcgctaccat taccagttgg tctggtgtca aaaataataa
    10081 taaccgggca ggggggatct aagctctaga taagtaatga tcataatcag ccatatcaca
    10141 tctgtagagg ttttacttgc tttaaaaaac ctcccacacc tccccctgaa cctgaaacat
    10201 aaaatgaatg caattgttgt tgttaacttg tttattgcag cttataatgg ttacaaataa
    10261 agcaatagca tcacaaattt cacaaataaa gcattttttt cactgcattc tagttgtggt
    10321 ttgtccaaac tcatcaatgt atcttatcat gtctggatcc ggaataactt cgtatagcat
    10381 acattatacg aagttatgtt taaacggcgc gccccggaat tcgccttctg caggagcgta
    10441 cagaacccag ggccctggca cccgtgcaga ccctggccca ccccacctgg gcgctcagtg
    10501 cccaagagat gtccacacct aggatgtccc gcggtgggtg gggggcccga gagacgggca
    10561 ggccgggggc aggcctggcc atgcggggcc gaaccgggca ctgcccagcg tgggcgcggg
    10621 ggccacggcg cgcgccccca gcccccgggc ccagcacccc aaggcggcca acgccaaaac
    10681 tctccctcct cctcttcctc aatctcgctc tcgctctttt tttttttcgc aaaaggaggg
    10741 gagagggggt aaaaaaatgc tgcactgtgc ggcgaagccg gtgagtgagc ggcgcggggc
    10801 caatcagcgt gcgccgttcc gaaagttgcc ttttatggct cgagcggccg cggcggcgcc
    10861 ctataaaacc cagcggcgcg acgcgccacc accgccgaga ccgcgtccgc cccgcgagca
    10921 cagagcctcg cctttgccga tcctctagag tcgagatccg ccgccaccat gattgaacaa
    10981 gatggattgc acgcaggttc tccggccgct tgggtggaga ggctattcgg ctatgactgg
    11041 gcacaacaga caatcggctg ctctgatgcc gccgtgttcc ggctgtcagc gcaggggcgc
    11101 ccggttcttt ttgtcaagac cgacctgtcc ggtgccctga atgaactgca ggacgaggca
    11161 gcgcggctat cgtggctggc cacgacgggc gttccttgcg cagctgtgct cgacgttgtc
    11221 actgaagcgg gaagggactg gctgctattg ggcgaagtgc cggggcagga tctcctgtca
    11281 tctcaccttg ctcctgccga gaaagtatcc atcatggctg atgcaatgcg gcggctgcat
    11341 acgcttgatc cggctacctg cccattcgac caccaagcga aacatcgcat cgagcgagca
    11401 cgtactcgga tggaagccgg tcttgtcgat caggatgatc tggacgaaga gcatcagggg
    11461 ctcgcgccag ccgaactgtt cgccaggctc aaggcgcgca tgcccgacgg cgaggatctc
    11521 gtcgtgaccc atggcgatgc ctgcttgccg aatatcatgg tggaaaatgg ccgcttttct
    11581 ggattcatcg actgtggccg gctgggtgtg gcggaccgct atcaggacat agcgttggct
    11641 acccgtgata ttgctgaaga gcttggcggc gaatgggctg accgcttcct cgtgctttac
    11701 ggtatcgccg ctcccgattc gcagcgcatc gccttctatc gccttcttga cgagttcttc
    11761 tgagcgggac tctggggttc gaaatgaccg accaagcgac gcccaacctg ccatcacgag
    11821 atttcgattc caccgccgcc ttctatgaaa ggttgggctt cggaatcgtt ttccgggacg
    11881 ccggctggat gatcctccag cgcggggatc tcatgctgga gttcttcgcc caccccccgg
    11941 atctaagctc tagataagta atgatcataa tcagccatat cacatctgta gaggttttac
    12001 ttgctttaaa aaacctccca cacctccccc tgaacctgaa acataaaatg aatgcaattg
    12061 ttgttgttaa cttgtttatt gcagcttata atggttacaa ataaagcaat agcatcacaa
    12121 atttcacaaa taaagcattt ttttcactgc attctagttg tggtttgtcc aaactcatca
    12181 atgtatctta tcatgtctgg atccgggggt accgcgtcga gaagttccta ttccgaagtt
    12241 cctattctct agaaagtata ggaacttcgt cgagataact tcgtatagca tacattatac
    12301 gaagttatgt cgagatatct agacccagct ttcttgtaca aagtggttga tatctctata
    12361 gtcgcagtag gcgggacact ggggaccaca caaggccaga tcagaccgcc tcacaggtct
    12421 tctatcctgt gcctatgtgt ttctataggt aactgtagtg cccataaagc agggccagtg
    12481 agagggctca gcaggtagag gagggttgac actaaccctg actatccgag ttcaagtccc
    12541 gggacccaca agtagaagga gaaagctaac acttggaagt tgttctcttc gcatgagtac
    12601 tgtatgcgta catgtgtgca tacacataca cacacaccat ctaagtatgg aggatgttta
    12661 agggagagtg ggtgactagt ttgggggtcg gagataaatt ctcttagtag ttgtgtggct
    12721 cccccttttt tgcccttttt tttttttttt tttttttttt tttttttggt ttttcgagac
    12781 agggtttctg tgtagccctg gctgtcctgg aactcactcg gtagaccagg ctggcctcga
    12841 actcagaaat ctgcctgctt ctgcctccca agtgctagga ttaaagatta aaggtgtgtg
    12901 ccaccactgc cgggccagtt ttttggtttt ttttttaaga cagattctca agcagcccac
    12961 gaggaccttg aacatgctac gtagcagagg ctttgatccc cctgcctcca cctccagagc
    13021 actgggatcc cagttgtgag ccatctttct tgtccttgat tttttttctc ctttctctcc
    13081 aatagggctc ctaagccgac ctaacgaact ccaggcctgc atgtgtagaa cccactcttg
    13141 tcctttggca tttctgtttc agtgtaaaga gctggccaag tccaaggccg aggtggcctg
    13201 catcgctgtg tatgagacag acgtgtacgt ggtggggacg gagcggggct gtgcctttgt
    13261 caacgccaga caggatctcc agaaagactt tgcacagcac tgtaggtggc cagtgttgta
    13321 ccctgttgtt gtccctggtg ctgtctgtct atctgtctgt ctggttggtt ggtttgtata
    13381 cctgggattg aatttagcac ctcacacatg ctaggcaaat actccacctc tgaactgtat
    13441 ccccgttttt attctcatat ttcattttat aattattttt tgagacaaga gtctcactat
    13501 gtagccctag tgggcctgag atttgctgtg tagaccaggt tggccttgaa ctcacaggga
    13561 tcttcctgcc cctgcctcct gagtgctagg cttaaagttg tgcactacct tgcacaacct
    13621 aatttattga ttttttttat tcttcattct aatgtcatat tattgcattt atggattttt
    13681 aaaaaatatt tatttttatg tacatgagga cactgtagct ataagacaca ccagaatcgg
    13741 gcattggatc tcattacaga tggtcgtgag ccaccatgtg gttgctggga attgaactca
    13801 gaacctctgg aagagcagtc agtgttctta agcactgagc catctctcca gccccccaat
    13861 attttttaaa ggaagattta ctttcatttt tatttgtgtg tgcatgtatg tgtgtgtgtg
    13921 ggggggggtt gtctgtgcat gtgagagcca atgcccagag tccagaagaa gaatcagaag
    13981 agctggactt agaggcaatt cagaactgca tgatatggga gctcagaact aaaacccagc
    14041 cctctgggag agcagttgat gctatgttga agtcttgttg tattcgttac tttatggtta
    14101 cctaatgtta acgacttaag ggagcaaggg tgttttgggt gcttgggaga tgacagcact
    14161 tgggaacatg gggagaccca gggccacctg tgggtctagc tccaggggga tccaacactt
    14221 ctggccttcg tcggcactca cttcctagac tcccgtgcac acactgcacg tacacacaaa
    14281 cccatgaata cacatagtta aaaatgatgc atcttaaaaa gcaagttctg cttcctggtt
    14341 tcactgggcc tgtatgtaca tgagagatgg cgcaacgcaa ttaatgataa cttcgtatag
    14401 catacattat acgaagttat ggtctgagct cgccatcagt tcacaggagc atgtgggagg
    14461 ggacagtgct ctgcctgact cagactagaa gcaagcaggg actcaccttc agaggccagc
    14521 cggccagtga cctgcttctt ccatcaagac cctgttcaca gcttttccaa atgtcacaga
    14581 tcagttctac cacagggacc aaggcgtcaa tattcctgac actcgtggct ctttcttctt
    14641 aaagattttt tttttttttt ggtttgttta gtttggtggt ttgtggtgtt gtcatttgtt
    14701 ttgtggcaca gggtttctct gtgtagtcca ggctatcacg aaactcactc tgtagactag
    14761 gctggtctcg aactcacaga gatccgcctg cctcccaagc actggggtca caagtgtgag
    14821 tgctcaccct ggcatctggg tagctgtagc tttatttcag gggtgaccac catgcttgac
    14881 tctattcatc aggtaatcct gcctctcagg gctggagaca tggccagtag ttagaggctt
    14941 gctgtgtgta cagaggacca gagtttggct cctagcaccc atatcaggta gctaagagcc
    15001 gctggtaact ccagtaccaa gagatctgat gacctctctg gcacctacac acacacacac
    15061 acacacacac acacacacac acacatgata tgtgtggcac acagacacac atgtgcacat
    15121 aaaagtaaat attcaaacag acaacaaaga aacctctgtg cttggggctg agggatacgg
    15181 ctgagggata cggctgaggg atacggctga gggatatggc tgagggatac ggctgagtca
    15241 gtagggtagt tacctagcat gtgtgtatcc ctggcttcca ccttagataa cagacaaaca
    15301 aaaatgccca cctttttcta ttatgattgt ccccttcccc tccttttcct ctcagtacaa
    15361 gaaatacaga tgggtgggca gaaagaatgc tcactctgac ccatgctcat cctgtgtttg
    15421 caggccaggg ggaagggctg cctgaagaga agccactgtg tctgggaaat ggggaggcct
    15481 gtcctggaga agcccagctg ctcaggagag ccgtgcagga ccatttctgc ctctgttacc
    15541 gtgagtccct gtggagcata ggcaaccccg
//
