# Supplementary material for: CRISPR-Cas9 enables conditional mutagenesis of challenging loci
Source: Sci Rep. 2016 Sep 1;6:32326. doi: 10.1038/srep32326 (PMC5007477; doi:10.1038/srep32326)
Supplement: Supplementary File 3 [file srep32326-s3.zip › gb/HEP01025_A02_vector.gb]

LOCUS       1014681#L1L2_Bact_P#pAYAC184        14857 bp    dna     circular UNK 
ACCESSION   unknown
SOURCE      Mus musculus
  ORGANISM  Mus musculus
            Eukaryota; Metazoa; Chordata; Craniata; Vertebrata; Euteleostomi;
            Mammalia; Eutheria; Euarchontoglires; Glires; Rodentia;
            Sciurognathi; Muroidea; Muridae; Murinae; Mus.
COMMENT     cassette: L1L2_Bact_P
COMMENT     design_id: 1014681
COMMENT     backbone: pAYAC184
COMMENT     transcript_id: ENSMUST00000099428
FEATURES             Location/Qualifiers
     source          1..4245
                     /mol_type="other DNA"
                     /dnas_title="pacyc184CleanwithGprimers"
                     /organism="Cloning vector pACYC184"
     gene            complement(1..4245)
                     /gene="cat"
     CDS             complement(1..4245)
                     /codon_start=1
                     /gene="cat"
                     /translation="MEKKITGYTTVDISQWHRKEHFEAFQSVAQCTYNQTVQLDITAF
                     LKTVKKNKHKFYPAFIHILARLMNAHPEFRMAMKDGELVIWDSVHPCYTVFHEQTETF
                     SSLWSEYHDDFRQFLHIYSQDVACYGENLAYFPKGFIENMFFVSANPWVSFTSFDLNV
                     ANMDNFFAPVFTMGKYYTQGDKVLMPLAIQVHHAVCDGFHVGRMLNELQQYCDEWQGG
                     A"
                     /product="chloramphenicol acetyltransferase"
                     /note="camR (confers resistance to chloramphenicol)"
                     /label="camR (confers resistance to chloramphenicol)"
     -10_signal      complement(286..291)
                     /note="cat promoter (counter-clockwise); CATATT"
                     /label="cat promoter (counter-clockwise); CATATT"
     -35_signal      complement(309..314)
                     /note="cat promoter (counter-clockwise); ACGTAA"
                     /label="cat promoter (counter-clockwise); ACGTAA"
     rep_origin      complement(848..1393)
                     /note="p15A origin of replication (clockwise) (RNAII -35
                     to RNA/DNA switch point)"
                     /label="p15A origin of replication (clockwise) (RNAII -35
     -35_signal      1505..1510
                     /note="tet promoter (clockwise); TTGACA"
                     /label="tet promoter (clockwise); TTGACA"
     -10_signal      1528..1533
                     /note="tet promoter (clockwise); TTTAAT; transcript start
                     1540"
                     /label="tet promoter (clockwise); TTTAAT; transcript start
     gene            1581..2771
                     /gene="tet"
     CDS             1581..2771
                     /codon_start=1
                     /gene="tet"
                     /translation="MKSNNALIVILGTVTLDAVGIGLVMPVLPGLLRDIVHSDSIASH
                     YGVLLALYALMQFLCAPVLGALSDRFGRRPVLLASLLGATIDYAIMATTPVLWILYAG
                     RIVAGITGATGAVAGAYIADITDGEDRARHFGLMSACFGVGMVAGPVAGGLLGAISLH
                     APFLAAAVLNGLNLLLGCFLMQESHKGERRPMPLRAFNPVSSFRWARGMTIVAALMTV
                     FFIMQLVGQVPAALWVIFGEDRFRWSATMIGLSLAVFGILHALAQAFVTGPATKRFGE
                     KQAIIAGMAADALGYVLLAFATRGWMAFPIMILLASGGIGMPALQAMLSRQVDDDHQG
                     QLQGSLAALTSLTSIIGPLIVTAIYAASASTWNGLAWIVGAALYLVCLPALRRGAWSR
                     ATST"
                     /product="tetracycline efflux protein, class C"
                     /note="tetR (confers resistance to tetracycline)"
                     /label="tetR (confers resistance to tetracycline)"
     misc_feature    complement(1473..1493)
                     /note="5' Gap primer"
                     /label="5' Gap primer"
     misc_feature    3805..3825
                     /note="3' Gap primer"
                     /label="3' Gap primer"
     misc_feature    1494..3804
                     /note="Not in Gap Backbone PCR"
                     /label="Not in Gap Backbone PCR"
     misc_feature    4246..5461
                     /note="5 arm"
                     /label="5 arm"
     misc_feature    5489..5513
                     /note="B1 Gateway"
                     /label="B1 Gateway"
     misc_feature    5526..5573
                     /note="Frt"
                     /label="Frt"
     intron          5574..6448
                     /note="mouse En2 intron"
                     /label="mouse En2 intron"
     misc_feature    6446..6448
                     /note="Splice Acceptor"
                     /label="Splice Acceptor"
     exon            6449..6621
                     /note="mouse En2 exon"
                     /label="mouse En2 exon"
     misc_feature    6633..7226
                     /note="ECMV IRES"
                     /label="ECMV IRES"
     gene            7227..10287
                     /gene="lacZ"
                     /note="lacZ"
                     /label="lacZ"
     misc_feature    10326..10569
                     /note="SV40 polyadenylation site"
                     /label="SV40 polyadenylation site"
     misc_feature    10573..10606
                     /note="loxP"
                     /label="loxP"
     promoter        10633..11152
                     /note="human beta actin promoter"
                     /label="human beta actin promoter"
     gene            11178..11972
                     /gene="NeoR"
                     /note="NeoR"
                     /label="NeoR"
     misc_feature    12172..12413
                     /note="SV40 polyadenylation site"
                     /label="SV40 polyadenylation site"
     misc_feature    12430..12477
                     /note="Frt"
                     /label="Frt"
     misc_feature    12484..12517
                     /note="loxP"
                     /label="loxP"
     misc_feature    6463..6540
                     /note="FCHK std_gpr"
                     /label="FCHK std_gpr"
     misc_feature    12533..12553
                     /note="B2 Gateway"
                     /label="B2 Gateway"
     misc_feature    5462..12583
                     /note="Synthetic Cassette"
                     /label="Synthetic Cassette"
     exon            13212..13383
                     /db_xref="ENSEMBL:ENSMUSE00000641459"
                     /type="targeted"
                     /rank="5"
                     /note="target exon 1 ENSMUSE00000641459"
     misc_feature    12584..13570
                     /note="Critical Region"
                     /label="Critical Region"
     misc_feature    13594..13627
                     /note="Downstream LoxP"
                     /label="Downstream LoxP"
     misc_feature    13571..13650
                     /note="synthetic loxP region"
                     /label="synthetic loxP region"
     misc_feature    13651..14857
                     /note="3 arm"
                     /label="3 arm"
ORIGIN      
        1 gaattccgga tgagcattca tcaggcgggc aagaatgtga ataaaggccg gataaaactt
       61 gtgcttattt ttctttacgg tctttaaaaa ggccgtaata tccagctgaa cggtctggtt
      121 ataggtacat tgagcaactg actgaaatgc ctcaaaatgt tctttacgat gccattggga
      181 tatatcaacg gtggtatatc cagtgatttt tttctccatt ttagcttcct tagctcctga
      241 aaatctcgat aactcaaaaa atacgcccgg tagtgatctt atttcattat ggtgaaagtt
      301 ggaacctctt acgtgccgat caacgtctca ttttcgccaa aagttggccc agggcttccc
      361 ggtatcaaca gggacaccag gatttattta ttctgcgaag tgatcttccg tcacaggtat
      421 ttattcggcg caaagtgcgt cgggtgatgc tgccaactta ctgatttagt gtatgatggt
      481 gtttttgagg tgctccagtg gcttctgttt ctatcagctg tccctcctgt tcagctactg
      541 acggggtggt gcgtaacggc aaaagcaccg ccggacatca gcgctagcgg agtgtatact
      601 ggcttactat gttggcactg atgagggtgt cagtgaagtg cttcatgtgg caggagaaaa
      661 aaggctgcac cggtgcgtca gcagaatatg tgatacagga tatattccgc ttcctcgctc
      721 actgactcgc tacgctcggt cgttcgactg cggcgagcgg aaatggctta cgaacggggc
      781 ggagatttcc tggaagatgc caggaagata cttaacaggg aagtgagagg gccgcggcaa
      841 agccgttttt ccataggctc cgcccccctg acaagcatca cgaaatctga cgctcaaatc
      901 agtggtggcg aaacccgaca ggactataaa gataccaggc gtttccccct ggcggctccc
      961 tcgtgcgctc tcctgttcct gcctttcggt ttaccggtgt cattccgctg ttatggccgc
     1021 gtttgtctca ttccacgcct gacactcagt tccgggtagg cagttcgctc caagctggac
     1081 tgtatgcacg aaccccccgt tcagtccgac cgctgcgcct tatccggtaa ctatcgtctt
     1141 gagtccaacc cggaaagaca tgcaaaagca ccactggcag cagccactgg taattgattt
     1201 agaggagtta gtcttgaagt catgcgccgg ttaaggctaa actgaaagga caagttttgg
     1261 tgactgcgct cctccaagcc agttacctcg gttcaaagag ttggtagctc agagaacctt
     1321 cgaaaaaccg ccctgcaagg cggttttttc gttttcagag caagagatta cgcgcagacc
     1381 aaaacgatct caagaagatc atcttattaa tcagataaaa tatttctaga tttcagtgca
     1441 atttatctct tcaaatgtag cacctgaagt cagccccata cgatataagt tgtaattctc
     1501 atgtttgaca gcttatcatc gataagcttt aatgcggtag tttatcacag ttaaattgct
     1561 aacgcagtca ggcaccgtgt atgaaatcta acaatgcgct catcgtcatc ctcggcaccg
     1621 tcaccctgga tgctgtaggc ataggcttgg ttatgccggt actgccgggc ctcttgcggg
     1681 atatcgtcca ttccgacagc atcgccagtc actatggcgt gctgctagcg ctatatgcgt
     1741 tgatgcaatt tctatgcgca cccgttctcg gagcactgtc cgaccgcttt ggccgccgcc
     1801 cagtcctgct cgcttcgcta cttggagcca ctatcgacta cgcgatcatg gcgaccacac
     1861 ccgtcctgtg gatcctctac gccggacgca tcgtggccgg catcaccggc gccacaggtg
     1921 cggttgctgg cgcctatatc gccgacatca ccgatgggga agatcgggct cgccacttcg
     1981 ggctcatgag cgcttgtttc ggcgtgggta tggtggcagg ccccgtggcc gggggactgt
     2041 tgggcgccat ctccttgcat gcaccattcc ttgcggcggc ggtgctcaac ggcctcaacc
     2101 tactactggg ctgcttccta atgcaggagt cgcataaggg agagcgtcga ccgatgccct
     2161 tgagagcctt caacccagtc agctccttcc ggtgggcgcg gggcatgact atcgtcgccg
     2221 cacttatgac tgtcttcttt atcatgcaac tcgtaggaca ggtgccggca gcgctctggg
     2281 tcattttcgg cgaggaccgc tttcgctgga gcgcgacgat gatcggcctg tcgcttgcgg
     2341 tattcggaat cttgcacgcc ctcgctcaag ccttcgtcac tggtcccgcc accaaacgtt
     2401 tcggcgagaa gcaggccatt atcgccggca tggcggccga cgcgctgggc tacgtcttgc
     2461 tggcgttcgc gacgcgaggc tggatggcct tccccattat gattcttctc gcttccggcg
     2521 gcatcgggat gcccgcgttg caggccatgc tgtccaggca ggtagatgac gaccatcagg
     2581 gacagcttca aggatcgctc gcggctctta ccagcctaac ttcgatcatt ggaccgctga
     2641 tcgtcacggc gatttatgcc gcctcggcga gcacatggaa cgggttggca tggattgtag
     2701 gcgccgccct ataccttgtc tgcctccccg cgttgcgtcg cggtgcatgg agccgggcca
     2761 cctcgacctg aatggaagcc ggcggcacct cgctaacgga ttcaccactc caagaattgg
     2821 agccaatcaa ttcttgcgga gaactgtgaa tgcgcaaacc aacccttggc agaacatatc
     2881 catcgcgtcc gccatctcca gcagccgcac gcggcgcatc tcgggcagcg ttgggtcctg
     2941 gccacgggtg cgcatgatcg tgctcctgtc gttgaggacc cggctaggct ggcggggttg
     3001 ccttactggt tagcagaatg aatcaccgat acgcgagcga acgtgaagcg actgctgctg
     3061 caaaacgtct gcgacctgag caacaacatg aatggtcttc ggtttccgtg tttcgtaaag
     3121 tctggaaacg cggaagtccc ctacgtgctg ctgaagttgc ccgcaacaga gagtggaacc
     3181 aaccggtgat accacgatac tatgactgag agtcaacgcc atgagcggcc tcatttctta
     3241 ttctgagtta caacagtccg caccgctgtc cggtagctcc ttccggtggg cgcggggcat
     3301 gactatcgtc gccgcactta tgactgtctt ctttatcatg caactcgtag gacaggtgcc
     3361 ggcagcgccc aacagtcccc cggccacggg gcctgccacc atacccacgc cgaaacaagc
     3421 gccctgcacc attatgttcc ggatctgcat cgcaggatgc tgctggctac cctgtggaac
     3481 acctacatct gtattaacga agcgctaacc gtttttatca ggctctggga ggcagaataa
     3541 atgatcatat cgtcaattat tacctccacg gggagagcct gagcaaactg gcctcaggca
     3601 tttgagaagc acacggtcac actgcttccg gtagtcaata aaccggtaaa ccagcaatag
     3661 acataagcgg ctatttaacg accctgccct gaaccgacga ccgggtcgaa tttgctttcg
     3721 aatttctgcc attcatccgc ttattatcac ttattcaggc gtagcaccag gcgtttaagg
     3781 gcaccaataa ctgccttaaa aaaattacgc cccgccctgc cactcatcgc agtactgttg
     3841 taattcatta agcattctgc cgacatggaa gccatcacag acggcatgat gaacctgaat
     3901 cgccagcggc atcagcacct tgtcgccttg cgtataatat ttgcccatgg tgaaaacggg
     3961 ggcgaagaag ttgtccatat tggccacgtt taaatcaaaa ctggtgaaac tcacccaggg
     4021 attggctgag acgaaaaaca tattctcaat aaacccttta gggaaatagg ccaggttttc
     4081 accgtaacac gccacatctt gcgaatatat gtgtagaaac tgccggaaat cgtcgtggta
     4141 ttcactccag agcgatgaaa acgtttcagt ttgctcatgg aaaacggtgt aacaagggtg
     4201 aacactatcc catatcacca gctcaccgtc tttcattgcc atacgttttc ctccatggga
     4261 tgaatcattt cagagttccc atatgatgtc ttatgttttt tatttcctta ttcaataagt
     4321 cagtaacaca ccattaattc ttttattctt tttagctctc ttaacatatt tataattttg
     4381 aagttcttag gtgccgatta atctaacgtt taaggcgtca aaggggtggt ttatagtgac
     4441 tgctcttttc ctgccttgaa tatggtagca cttttcaatt ttcctttcat agctcatgat
     4501 tttcttgttg aaaggggtgc attttaggtg tgatgttaga gtagcacaga attcttagtg
     4561 tccatcccag aggctgagtt tgtttctttt tgtttggctt tttagttact ctagtctatc
     4621 actcttacat caagtagtca ctgacatctc cagttaaaat actcaatcct ttagaagctg
     4681 gagagacggc tcagtagtta aatgtactgt ctgttcttcc agaggaccca agttcaactc
     4741 ctagcaccca cagagtggct cataaccatg tgcagctcac ttccaagggg gtctgacccc
     4801 ctcctctggc ctctgagggc agtgtgtgca cgtagtacac agacatgcat gcaacagagc
     4861 acccacgcat atgcaacaaa gcacccacac atatgcaaca aagcacccac acatagtagg
     4921 tagctttaaa ttaatccttc agagatattt ttaaggtcag ttaccttggg gtttccttcg
     4981 cattggtgta acttaatgat aacccaataa ttgacgaggt tgtgctcctt aaattgacat
     5041 taaagccagg ccagtagata tgctgatgga gggtacacgg taaatactta ggtagtaaca
     5101 tgcctccttg tgtcttccct atgagaacac tagggttcta ctcatgggcg agtatataga
     5161 taactaaagg tctccaaagt tacttctaaa tatatgcaac ctccaggatt aaagggtgtg
     5221 taagagagac tattaatttt cactgtggct gtcttatttc cccatatttc tcttgaaatt
     5281 tcatgtgagc ctagtaatct atgtcctgtc cctactagtt gaagcttcaa actgtctgag
     5341 ataatggctt cgggggtctc tagtggactt cctctaactc taaagagctg ttgcttttta
     5401 taccagggct tttcatatcc ttccagtata aacctaagca aagcagtttt gctcaaaatt
     5461 aaaggcgcat aacgatacca cgatatcaac aagtttgtac aaaaaagcag gctggcgccg
     5521 gaaccgaagt tcctattccg aagttcctat tctctagaaa gtataggaac ttcgaaccct
     5581 ttcccacacc accctccaca cttgccccaa acactgccaa ctatgtagga ggaaggggtt
     5641 gggactaaca gaagaacccg ttgtggggaa gctgttggga gggtcacttt atgttcttgc
     5701 ccaaggtcag ttgggtggcc tgcttctgat gaggtggtcc caaggtctgg ggtagaaggt
     5761 gagagggaca ggccaccaag gtcagccccc cccccctatc ccataggagc caggtccctc
     5821 tcctggacag gaagactgaa ggggagatgc cagagactca gtgaagcctg gggtacccta
     5881 ttggagtcct tcaaggaaac aaacttggcc tcaccaggcc tcagccttgg ctcctcctgg
     5941 gaactctact gcccttggga tccccttgta gttgtgggtt acataggaag ggggacggga
     6001 ttccccttga ctggctagcc tactcttttc ttcagtcttc tccatctcct ctcacctgtc
     6061 tctcgaccct ttccctagga tagacttgga aaaagataag gggagaaaac aaatgcaaac
     6121 gaggccagaa agattttggc tgggcattcc ttccgctagc ttttattggg atcccctagt
     6181 ttgtgatagg ccttttagct acatctgcca atccatctca ttttcacaca cacacacacc
     6241 actttccttc tggtcagtgg gcacatgtcc agcctcaagt ttatatcacc acccccaatg
     6301 cccaacactt gtatggcctt gggcgggtca tccccccccc cacccccagt atctgcaacc
     6361 tcaagctagc ttgggtgcgt tggttgtgga taagtagcta gactccagca accagtaacc
     6421 tctgcccttt ctcctccatg acaaccaggt cccaggtccc gaaaaccaaa gaagaagaac
     6481 cctaacaaag aggacaagcg gcctcgcaca gccttcactg ctgagcagct ccagaggctc
     6541 aaggctgagt ttcagaccaa caggtacctg acagagcagc ggcgccagag tctggcacag
     6601 gagctcggta cccggaagat ctggactcta gagaattccg cccctctccc tccccccccc
     6661 ctaacgttac tggccgaagc cgcttggaat aaggccggtg tgcgtttgtc tatatgttat
     6721 tttccaccat attgccgtct tttggcaatg tgagggcccg gaaacctggc cctgtcttct
     6781 tgacgagcat tcctaggggt ctttcccctc tcgccaaagg aatgcaaggt ctgttgaatg
     6841 tcgtgaagga agcagttcct ctggaagctt cttgaagaca aacaacgtct gtagcgaccc
     6901 tttgcaggca gcggaacccc ccacctggcg acaggtgcct ctgcggccaa aagccacgtg
     6961 tataagatac acctgcaaag gcggcacaac cccagtgcca cgttgtgagt tggatagttg
     7021 tggaaagagt caaatggctc tcctcaagcg tattcaacaa ggggctgaag gatgcccaga
     7081 aggtacccca ttgtatggga tctgatctgg ggcctcggtg cacatgcttt acatgtgttt
     7141 agtcgaggtt aaaaaacgtc taggcccccc gaaccacggg gacgtggttt tcctttgaaa
     7201 aacacgatga taagcttgcc acaaccatgg aagatcccgt cgttttacaa cgtcgtgact
     7261 gggaaaaccc tggcgttacc caacttaatc gccttgcagc acatccccct ttcgccagct
     7321 ggcgtaatag cgaagaggcc cgcaccgatc gcccttccca acagttgcgc agcctgaatg
     7381 gcgaatggcg ctttgcctgg tttccggcac cagaagcggt gccggaaagc tggctggagt
     7441 gcgatcttcc tgaggccgat actgtcgtcg tcccctcaaa ctggcagatg cacggttacg
     7501 atgcgcccat ctacaccaac gtgacctatc ccattacggt caatccgccg tttgttccca
     7561 cggagaatcc gacgggttgt tactcgctca catttaatgt tgatgaaagc tggctacagg
     7621 aaggccagac gcgaattatt tttgatggcg ttaactcggc gtttcatctg tggtgcaacg
     7681 ggcgctgggt cggttacggc caggacagtc gtttgccgtc tgaatttgac ctgagcgcat
     7741 ttttacgcgc cggagaaaac cgcctcgcgg tgatggtgct gcgctggagt gacggcagtt
     7801 atctggaaga tcaggatatg tggcggatga gcggcatttt ccgtgacgtc tcgttgctgc
     7861 ataaaccgac tacacaaatc agcgatttcc atgttgccac tcgctttaat gatgatttca
     7921 gccgcgctgt actggaggct gaagttcaga tgtgcggcga gttgcgtgac tacctacggg
     7981 taacagtttc tttatggcag ggtgaaacgc aggtcgccag cggcaccgcg cctttcggcg
     8041 gtgaaattat cgatgagcgt ggtggttatg ccgatcgcgt cacactacgt ctgaacgtcg
     8101 aaaacccgaa actgtggagc gccgaaatcc cgaatctcta tcgtgcggtg gttgaactgc
     8161 acaccgccga cggcacgctg attgaagcag aagcctgcga tgtcggtttc cgcgaggtgc
     8221 ggattgaaaa tggtctgctg ctgctgaacg gcaagccgtt gctgattcga ggcgttaacc
     8281 gtcacgagca tcatcctctg catggtcagg tcatggatga gcagacgatg gtgcaggata
     8341 tcctgctgat gaagcagaac aactttaacg ccgtgcgctg ttcgcattat ccgaaccatc
     8401 cgctgtggta cacgctgtgc gaccgctacg gcctgtatgt ggtggatgaa gccaatattg
     8461 aaacccacgg catggtgcca atgaatcgtc tgaccgatga tccgcgctgg ctaccggcga
     8521 tgagcgaacg cgtaacgcga atggtgcagc gcgatcgtaa tcacccgagt gtgatcatct
     8581 ggtcgctggg gaatgaatca ggccacggcg ctaatcacga cgcgctgtat cgctggatca
     8641 aatctgtcga tccttcccgc ccggtgcagt atgaaggcgg cggagccgac accacggcca
     8701 ccgatattat ttgcccgatg tacgcgcgcg tggatgaaga ccagcccttc ccggctgtgc
     8761 cgaaatggtc catcaaaaaa tggctttcgc tacctggaga gacgcgcccg ctgatccttt
     8821 gcgaatacgc ccacgcgatg ggtaacagtc ttggcggttt cgctaaatac tggcaggcgt
     8881 ttcgtcagta tccccgttta cagggcggct tcgtctggga ctgggtggat cagtcgctga
     8941 ttaaatatga tgaaaacggc aacccgtggt cggcttacgg cggtgatttt ggcgatacgc
     9001 cgaacgatcg ccagttctgt atgaacggtc tggtctttgc cgaccgcacg ccgcatccag
     9061 cgctgacgga agcaaaacac cagcagcagt ttttccagtt ccgtttatcc gggcaaacca
     9121 tcgaagtgac cagcgaatac ctgttccgtc atagcgataa cgagctcctg cactggatgg
     9181 tggcgctgga tggtaagccg ctggcaagcg gtgaagtgcc tctggatgtc gctccacaag
     9241 gtaaacagtt gattgaactg cctgaactac cgcagccgga gagcgccggg caactctggc
     9301 tcacagtacg cgtagtgcaa ccgaacgcga ccgcatggtc agaagccggg cacatcagcg
     9361 cctggcagca gtggcgtctg gcggaaaacc tcagtgtgac gctccccgcc gcgtcccacg
     9421 ccatcccgca tctgaccacc agcgaaatgg atttttgcat cgagctgggt aataagcgtt
     9481 ggcaatttaa ccgccagtca ggctttcttt cacagatgtg gattggcgat aaaaaacaac
     9541 tgctgacgcc gctgcgcgat cagttcaccc gtgcaccgct ggataacgac attggcgtaa
     9601 gtgaagcgac ccgcattgac cctaacgcct gggtcgaacg ctggaaggcg gcgggccatt
     9661 accaggccga agcagcgttg ttgcagtgca cggcagatac acttgctgat gcggtgctga
     9721 ttacgaccgc tcacgcgtgg cagcatcagg ggaaaacctt atttatcagc cggaaaacct
     9781 accggattga tggtagtggt caaatggcga ttaccgttga tgttgaagtg gcgagcgata
     9841 caccgcatcc ggcgcggatt ggcctgaact gccagctggc gcaggtagca gagcgggtaa
     9901 actggctcgg attagggccg caagaaaact atcccgaccg ccttactgcc gcctgttttg
     9961 accgctggga tctgccattg tcagacatgt ataccccgta cgtcttcccg agcgaaaacg
    10021 gtctgcgctg cgggacgcgc gaattgaatt atggcccaca ccagtggcgc ggcgacttcc
    10081 agttcaacat cagccgctac agtcaacagc aactgatgga aaccagccat cgccatctgc
    10141 tgcacgcgga agaaggcaca tggctgaata tcgacggttt ccatatgggg attggtggcg
    10201 acgactcctg gagcccgtca gtatcggcgg aattccagct gagcgccggt cgctaccatt
    10261 accagttggt ctggtgtcaa aaataataat aaccgggcag gggggatcta agctctagat
    10321 aagtaatgat cataatcagc catatcacat ctgtagaggt tttacttgct ttaaaaaacc
    10381 tcccacacct ccccctgaac ctgaaacata aaatgaatgc aattgttgtt gttaacttgt
    10441 ttattgcagc ttataatggt tacaaataaa gcaatagcat cacaaatttc acaaataaag
    10501 catttttttc actgcattct agttgtggtt tgtccaaact catcaatgta tcttatcatg
    10561 tctggatccg gaataacttc gtatagcata cattatacga agttatgttt aaacggcgcg
    10621 ccccggaatt cgccttctgc aggagcgtac agaacccagg gccctggcac ccgtgcagac
    10681 cctggcccac cccacctggg cgctcagtgc ccaagagatg tccacaccta ggatgtcccg
    10741 cggtgggtgg ggggcccgag agacgggcag gccgggggca ggcctggcca tgcggggccg
    10801 aaccgggcac tgcccagcgt gggcgcgggg gccacggcgc gcgcccccag cccccgggcc
    10861 cagcacccca aggcggccaa cgccaaaact ctccctcctc ctcttcctca atctcgctct
    10921 cgctcttttt ttttttcgca aaaggagggg agagggggta aaaaaatgct gcactgtgcg
    10981 gcgaagccgg tgagtgagcg gcgcggggcc aatcagcgtg cgccgttccg aaagttgcct
    11041 tttatggctc gagcggccgc ggcggcgccc tataaaaccc agcggcgcga cgcgccacca
    11101 ccgccgagac cgcgtccgcc ccgcgagcac agagcctcgc ctttgccgat cctctagagt
    11161 cgagatccgc cgccaccatg attgaacaag atggattgca cgcaggttct ccggccgctt
    11221 gggtggagag gctattcggc tatgactggg cacaacagac aatcggctgc tctgatgccg
    11281 ccgtgttccg gctgtcagcg caggggcgcc cggttctttt tgtcaagacc gacctgtccg
    11341 gtgccctgaa tgaactgcag gacgaggcag cgcggctatc gtggctggcc acgacgggcg
    11401 ttccttgcgc agctgtgctc gacgttgtca ctgaagcggg aagggactgg ctgctattgg
    11461 gcgaagtgcc ggggcaggat ctcctgtcat ctcaccttgc tcctgccgag aaagtatcca
    11521 tcatggctga tgcaatgcgg cggctgcata cgcttgatcc ggctacctgc ccattcgacc
    11581 accaagcgaa acatcgcatc gagcgagcac gtactcggat ggaagccggt cttgtcgatc
    11641 aggatgatct ggacgaagag catcaggggc tcgcgccagc cgaactgttc gccaggctca
    11701 aggcgcgcat gcccgacggc gaggatctcg tcgtgaccca tggcgatgcc tgcttgccga
    11761 atatcatggt ggaaaatggc cgcttttctg gattcatcga ctgtggccgg ctgggtgtgg
    11821 cggaccgcta tcaggacata gcgttggcta cccgtgatat tgctgaagag cttggcggcg
    11881 aatgggctga ccgcttcctc gtgctttacg gtatcgccgc tcccgattcg cagcgcatcg
    11941 ccttctatcg ccttcttgac gagttcttct gagcgggact ctggggttcg aaatgaccga
    12001 ccaagcgacg cccaacctgc catcacgaga tttcgattcc accgccgcct tctatgaaag
    12061 gttgggcttc ggaatcgttt tccgggacgc cggctggatg atcctccagc gcggggatct
    12121 catgctggag ttcttcgccc accccccgga tctaagctct agataagtaa tgatcataat
    12181 cagccatatc acatctgtag aggttttact tgctttaaaa aacctcccac acctccccct
    12241 gaacctgaaa cataaaatga atgcaattgt tgttgttaac ttgtttattg cagcttataa
    12301 tggttacaaa taaagcaata gcatcacaaa tttcacaaat aaagcatttt tttcactgca
    12361 ttctagttgt ggtttgtcca aactcatcaa tgtatcttat catgtctgga tccgggggta
    12421 ccgcgtcgag aagttcctat tccgaagttc ctattctcta gaaagtatag gaacttcgtc
    12481 gagataactt cgtatagcat acattatacg aagttatgtc gagatatcta gacccagctt
    12541 tcttgtacaa agtggttgat atctctatag tcgcagtagg cggaaggata tttctcctaa
    12601 tttcctgtgc aataatcata tttatgaagg taacccttgt taccctttgt attagtttcc
    12661 taagctttgc aataacaaat tactatggct taaaataaaa gaaaaaagtt tctcttactg
    12721 tttatgaagc cagaaatctg aaatcaaaac atcagtgtgg ttggtttctg ctggaagctc
    12781 tgaaggaaga tctattccat tcctctctta gcttctgggg gtttccagaa ttccttagca
    12841 tagtagcctc tctctgggct ttgtgtttat caccacatag cattttttcc tgtgtctgtg
    12901 gatctgaagg tccttttcct ttgtgttaca aacacagcag ttgttgggag actgtattct
    12961 gcaaagtgta ctattcatta caaagtgtca tatgaaaata agtatggtct tgtttgtgaa
    13021 ttaggtgatg ttttatgaag ataggtttgg aaatgaatgg ttcagcaagt tggcattact
    13081 aacatgactg tttctgtgtt ccttaagata acttatatcc tccttttgtt attttattca
    13141 tgctagtaag aaaagggctg gcagaacctt gctcttctcc attctaactt atatgtctgt
    13201 ttttaatcta gagccaaata actatcggag catccatggc cgggcagtaa atggtagcca
    13261 gttgggaaag gattacatcc agctgaagag cctgctccaa cccatccggg tttactccag
    13321 agccagcctg tacggcccca acatcggacg gcccaggaag aacgtcattg ctctcctaga
    13381 tgggtaggcc agatgactta gctgtcttac accattgctc gtgagatata atggagtgac
    13441 atatttgtgt ttattcagga ttaagaaaaa aagtattttc aaaaaacatt tttttaaaag
    13501 aagaaaggaa aggctttctc attgcagttt tctcctaaac agaaattctt tatcaaacaa
    13561 tagaactcat gagatggcgc aacgcaatta atgataactt cgtatagcat acattatacg
    13621 aagttatggt ctgagctcgc catcagttca gggaggaagg gaggcatatc ttagactctg
    13681 ggttacttga tcaggatgca ctatttgtaa aagtatcatt tcgtatagga ttttattgaa
    13741 tcgttttata ttttgaaaag gttaaaaaac attctaagta tttacaaatt aaaggagaac
    13801 tgaactactg cttcagtagc agacattctg cagaattatt atcatttgct taattttgac
    13861 tgatctaaca aacatctttt gtgcattgat gcaaagcatg ttagatgttc tctaactcag
    13921 ctttggcagc aggccagcct caagctgagt aatggatata tgcttacaga tttggtctag
    13981 ctacacaggg ttggaagtca cttttgccaa taaataaaat aattagaatt aaagagagcc
    14041 acagtagagt gaggaaggct ttgtgtgtgt gtgtgtgtgt gtgtgtgtgt gtgtgtgtgt
    14101 gtgtgtgtgt atgtgtgtgt gtgtgtgtta aatcaaggct caacgtcaaa atttaactaa
    14161 agcaagaata agaacaatga ggttgggaga ttcccatgtc atgtgtcaca tttactcaga
    14221 ggccagatag gaatagccat ccctacagtt cagtttgaat gagaacgttt ccaatgaagt
    14281 atgggtggac caagcattag ataaatgtca tgcaagcata aacagagatg aaaagaaaga
    14341 aaaatggtgt atcctgaatg gctgtgtatc ttgatggatc atgggactct tttcttttct
    14401 gattgcttca tcttcgtttg agcttgtgaa catagcagac tttcctgaat atctggggaa
    14461 ggctcaggga tttatatggt aacagcacca gcaaggcaga gtttaatatt ggccattttt
    14521 ctctatatgt cactgaattt ttatgtaaac tacctctctt aacctgctct tcttcccctt
    14581 tcgtctttcc ttgctcagca gcaatttgct tcctttctgt tgaaaatgtc atggccttac
    14641 tccctgctca tcactagggg cttccttctg cagatgcgca ctgaacgttg acattgctct
    14701 gtgcatgtgc gtgtgaggag tgggacctca tttttcctgt tatatgtata tgttatatgt
    14761 agtctataaa gacccctcat agtgcactta gtcatatttc acggatcatt aaggaaacct
    14821 aatcactcta tcctttaagt atatatcgtt attatct
//
