# Supplementary material for: CRISPR-Cas9 enables conditional mutagenesis of challenging loci
Source: Sci Rep. 2016 Sep 1;6:32326. doi: 10.1038/srep32326 (PMC5007477; doi:10.1038/srep32326)
Supplement: Supplementary File 3 [file srep32326-s3.zip › gb/HEP01025_A03_vector.gb]

LOCUS       1014377#L1L2_Bact_P#pAYAC184        15235 bp    dna     circular UNK 
ACCESSION   unknown
SOURCE      Mus musculus
  ORGANISM  Mus musculus
            Eukaryota; Metazoa; Chordata; Craniata; Vertebrata; Euteleostomi;
            Mammalia; Eutheria; Euarchontoglires; Glires; Rodentia;
            Sciurognathi; Muroidea; Muridae; Murinae; Mus.
COMMENT     cassette: L1L2_Bact_P
COMMENT     design_id: 1014377
COMMENT     backbone: pAYAC184
COMMENT     transcript_id: ENSMUST00000030266
FEATURES             Location/Qualifiers
     source          1..4245
                     /mol_type="other DNA"
                     /dnas_title="pacyc184CleanwithGprimers"
                     /organism="Cloning vector pACYC184"
     gene            complement(1..4245)
                     /gene="cat"
     CDS             complement(1..4245)
                     /codon_start=1
                     /gene="cat"
                     /translation="MEKKITGYTTVDISQWHRKEHFEAFQSVAQCTYNQTVQLDITAF
                     LKTVKKNKHKFYPAFIHILARLMNAHPEFRMAMKDGELVIWDSVHPCYTVFHEQTETF
                     SSLWSEYHDDFRQFLHIYSQDVACYGENLAYFPKGFIENMFFVSANPWVSFTSFDLNV
                     ANMDNFFAPVFTMGKYYTQGDKVLMPLAIQVHHAVCDGFHVGRMLNELQQYCDEWQGG
                     A"
                     /product="chloramphenicol acetyltransferase"
                     /note="camR (confers resistance to chloramphenicol)"
                     /label="camR (confers resistance to chloramphenicol)"
     -10_signal      complement(286..291)
                     /note="cat promoter (counter-clockwise); CATATT"
                     /label="cat promoter (counter-clockwise); CATATT"
     -35_signal      complement(309..314)
                     /note="cat promoter (counter-clockwise); ACGTAA"
                     /label="cat promoter (counter-clockwise); ACGTAA"
     rep_origin      complement(848..1393)
                     /note="p15A origin of replication (clockwise) (RNAII -35
                     to RNA/DNA switch point)"
                     /label="p15A origin of replication (clockwise) (RNAII -35
     -35_signal      1505..1510
                     /note="tet promoter (clockwise); TTGACA"
                     /label="tet promoter (clockwise); TTGACA"
     -10_signal      1528..1533
                     /note="tet promoter (clockwise); TTTAAT; transcript start
                     1540"
                     /label="tet promoter (clockwise); TTTAAT; transcript start
     gene            1581..2771
                     /gene="tet"
     CDS             1581..2771
                     /codon_start=1
                     /gene="tet"
                     /translation="MKSNNALIVILGTVTLDAVGIGLVMPVLPGLLRDIVHSDSIASH
                     YGVLLALYALMQFLCAPVLGALSDRFGRRPVLLASLLGATIDYAIMATTPVLWILYAG
                     RIVAGITGATGAVAGAYIADITDGEDRARHFGLMSACFGVGMVAGPVAGGLLGAISLH
                     APFLAAAVLNGLNLLLGCFLMQESHKGERRPMPLRAFNPVSSFRWARGMTIVAALMTV
                     FFIMQLVGQVPAALWVIFGEDRFRWSATMIGLSLAVFGILHALAQAFVTGPATKRFGE
                     KQAIIAGMAADALGYVLLAFATRGWMAFPIMILLASGGIGMPALQAMLSRQVDDDHQG
                     QLQGSLAALTSLTSIIGPLIVTAIYAASASTWNGLAWIVGAALYLVCLPALRRGAWSR
                     ATST"
                     /product="tetracycline efflux protein, class C"
                     /note="tetR (confers resistance to tetracycline)"
                     /label="tetR (confers resistance to tetracycline)"
     misc_feature    complement(1473..1493)
                     /note="5' Gap primer"
                     /label="5' Gap primer"
     misc_feature    3805..3825
                     /note="3' Gap primer"
                     /label="3' Gap primer"
     misc_feature    1494..3804
                     /note="Not in Gap Backbone PCR"
                     /label="Not in Gap Backbone PCR"
     misc_feature    4246..5315
                     /note="5 arm"
                     /label="5 arm"
     misc_feature    5343..5367
                     /note="B1 Gateway"
                     /label="B1 Gateway"
     misc_feature    5380..5427
                     /note="Frt"
                     /label="Frt"
     intron          5428..6302
                     /note="mouse En2 intron"
                     /label="mouse En2 intron"
     misc_feature    6300..6302
                     /note="Splice Acceptor"
                     /label="Splice Acceptor"
     exon            6303..6475
                     /note="mouse En2 exon"
                     /label="mouse En2 exon"
     misc_feature    6487..7080
                     /note="ECMV IRES"
                     /label="ECMV IRES"
     gene            7081..10141
                     /gene="lacZ"
                     /note="lacZ"
                     /label="lacZ"
     misc_feature    10180..10423
                     /note="SV40 polyadenylation site"
                     /label="SV40 polyadenylation site"
     misc_feature    10427..10460
                     /note="loxP"
                     /label="loxP"
     promoter        10487..11006
                     /note="human beta actin promoter"
                     /label="human beta actin promoter"
     gene            11032..11826
                     /gene="NeoR"
                     /note="NeoR"
                     /label="NeoR"
     misc_feature    12026..12267
                     /note="SV40 polyadenylation site"
                     /label="SV40 polyadenylation site"
     misc_feature    12284..12331
                     /note="Frt"
                     /label="Frt"
     misc_feature    12338..12371
                     /note="loxP"
                     /label="loxP"
     misc_feature    6317..6394
                     /note="FCHK std_gpr"
                     /label="FCHK std_gpr"
     misc_feature    12387..12407
                     /note="B2 Gateway"
                     /label="B2 Gateway"
     misc_feature    5316..12437
                     /note="Synthetic Cassette"
                     /label="Synthetic Cassette"
     exon            13763..13867
                     /db_xref="ENSEMBL:ENSMUSE00001290497"
                     /type="targeted"
                     /rank="7"
                     /note="target exon 1 ENSMUSE00001290497"
     exon            13528..13650
                     /db_xref="ENSEMBL:ENSMUSE00001264955"
                     /type="targeted"
                     /rank="6"
                     /note="target exon 2 ENSMUSE00001264955"
     exon            13118..13308
                     /db_xref="ENSEMBL:ENSMUSE00001241676"
                     /type="targeted"
                     /rank="5"
                     /note="target exon 3 ENSMUSE00001241676"
     misc_feature    12438..14049
                     /note="Critical Region"
                     /label="Critical Region"
     misc_feature    14073..14106
                     /note="Downstream LoxP"
                     /label="Downstream LoxP"
     misc_feature    14050..14129
                     /note="synthetic loxP region"
                     /label="synthetic loxP region"
     misc_feature    14130..15235
                     /note="3 arm"
                     /label="3 arm"
ORIGIN      
        1 gaattccgga tgagcattca tcaggcgggc aagaatgtga ataaaggccg gataaaactt
       61 gtgcttattt ttctttacgg tctttaaaaa ggccgtaata tccagctgaa cggtctggtt
      121 ataggtacat tgagcaactg actgaaatgc ctcaaaatgt tctttacgat gccattggga
      181 tatatcaacg gtggtatatc cagtgatttt tttctccatt ttagcttcct tagctcctga
      241 aaatctcgat aactcaaaaa atacgcccgg tagtgatctt atttcattat ggtgaaagtt
      301 ggaacctctt acgtgccgat caacgtctca ttttcgccaa aagttggccc agggcttccc
      361 ggtatcaaca gggacaccag gatttattta ttctgcgaag tgatcttccg tcacaggtat
      421 ttattcggcg caaagtgcgt cgggtgatgc tgccaactta ctgatttagt gtatgatggt
      481 gtttttgagg tgctccagtg gcttctgttt ctatcagctg tccctcctgt tcagctactg
      541 acggggtggt gcgtaacggc aaaagcaccg ccggacatca gcgctagcgg agtgtatact
      601 ggcttactat gttggcactg atgagggtgt cagtgaagtg cttcatgtgg caggagaaaa
      661 aaggctgcac cggtgcgtca gcagaatatg tgatacagga tatattccgc ttcctcgctc
      721 actgactcgc tacgctcggt cgttcgactg cggcgagcgg aaatggctta cgaacggggc
      781 ggagatttcc tggaagatgc caggaagata cttaacaggg aagtgagagg gccgcggcaa
      841 agccgttttt ccataggctc cgcccccctg acaagcatca cgaaatctga cgctcaaatc
      901 agtggtggcg aaacccgaca ggactataaa gataccaggc gtttccccct ggcggctccc
      961 tcgtgcgctc tcctgttcct gcctttcggt ttaccggtgt cattccgctg ttatggccgc
     1021 gtttgtctca ttccacgcct gacactcagt tccgggtagg cagttcgctc caagctggac
     1081 tgtatgcacg aaccccccgt tcagtccgac cgctgcgcct tatccggtaa ctatcgtctt
     1141 gagtccaacc cggaaagaca tgcaaaagca ccactggcag cagccactgg taattgattt
     1201 agaggagtta gtcttgaagt catgcgccgg ttaaggctaa actgaaagga caagttttgg
     1261 tgactgcgct cctccaagcc agttacctcg gttcaaagag ttggtagctc agagaacctt
     1321 cgaaaaaccg ccctgcaagg cggttttttc gttttcagag caagagatta cgcgcagacc
     1381 aaaacgatct caagaagatc atcttattaa tcagataaaa tatttctaga tttcagtgca
     1441 atttatctct tcaaatgtag cacctgaagt cagccccata cgatataagt tgtaattctc
     1501 atgtttgaca gcttatcatc gataagcttt aatgcggtag tttatcacag ttaaattgct
     1561 aacgcagtca ggcaccgtgt atgaaatcta acaatgcgct catcgtcatc ctcggcaccg
     1621 tcaccctgga tgctgtaggc ataggcttgg ttatgccggt actgccgggc ctcttgcggg
     1681 atatcgtcca ttccgacagc atcgccagtc actatggcgt gctgctagcg ctatatgcgt
     1741 tgatgcaatt tctatgcgca cccgttctcg gagcactgtc cgaccgcttt ggccgccgcc
     1801 cagtcctgct cgcttcgcta cttggagcca ctatcgacta cgcgatcatg gcgaccacac
     1861 ccgtcctgtg gatcctctac gccggacgca tcgtggccgg catcaccggc gccacaggtg
     1921 cggttgctgg cgcctatatc gccgacatca ccgatgggga agatcgggct cgccacttcg
     1981 ggctcatgag cgcttgtttc ggcgtgggta tggtggcagg ccccgtggcc gggggactgt
     2041 tgggcgccat ctccttgcat gcaccattcc ttgcggcggc ggtgctcaac ggcctcaacc
     2101 tactactggg ctgcttccta atgcaggagt cgcataaggg agagcgtcga ccgatgccct
     2161 tgagagcctt caacccagtc agctccttcc ggtgggcgcg gggcatgact atcgtcgccg
     2221 cacttatgac tgtcttcttt atcatgcaac tcgtaggaca ggtgccggca gcgctctggg
     2281 tcattttcgg cgaggaccgc tttcgctgga gcgcgacgat gatcggcctg tcgcttgcgg
     2341 tattcggaat cttgcacgcc ctcgctcaag ccttcgtcac tggtcccgcc accaaacgtt
     2401 tcggcgagaa gcaggccatt atcgccggca tggcggccga cgcgctgggc tacgtcttgc
     2461 tggcgttcgc gacgcgaggc tggatggcct tccccattat gattcttctc gcttccggcg
     2521 gcatcgggat gcccgcgttg caggccatgc tgtccaggca ggtagatgac gaccatcagg
     2581 gacagcttca aggatcgctc gcggctctta ccagcctaac ttcgatcatt ggaccgctga
     2641 tcgtcacggc gatttatgcc gcctcggcga gcacatggaa cgggttggca tggattgtag
     2701 gcgccgccct ataccttgtc tgcctccccg cgttgcgtcg cggtgcatgg agccgggcca
     2761 cctcgacctg aatggaagcc ggcggcacct cgctaacgga ttcaccactc caagaattgg
     2821 agccaatcaa ttcttgcgga gaactgtgaa tgcgcaaacc aacccttggc agaacatatc
     2881 catcgcgtcc gccatctcca gcagccgcac gcggcgcatc tcgggcagcg ttgggtcctg
     2941 gccacgggtg cgcatgatcg tgctcctgtc gttgaggacc cggctaggct ggcggggttg
     3001 ccttactggt tagcagaatg aatcaccgat acgcgagcga acgtgaagcg actgctgctg
     3061 caaaacgtct gcgacctgag caacaacatg aatggtcttc ggtttccgtg tttcgtaaag
     3121 tctggaaacg cggaagtccc ctacgtgctg ctgaagttgc ccgcaacaga gagtggaacc
     3181 aaccggtgat accacgatac tatgactgag agtcaacgcc atgagcggcc tcatttctta
     3241 ttctgagtta caacagtccg caccgctgtc cggtagctcc ttccggtggg cgcggggcat
     3301 gactatcgtc gccgcactta tgactgtctt ctttatcatg caactcgtag gacaggtgcc
     3361 ggcagcgccc aacagtcccc cggccacggg gcctgccacc atacccacgc cgaaacaagc
     3421 gccctgcacc attatgttcc ggatctgcat cgcaggatgc tgctggctac cctgtggaac
     3481 acctacatct gtattaacga agcgctaacc gtttttatca ggctctggga ggcagaataa
     3541 atgatcatat cgtcaattat tacctccacg gggagagcct gagcaaactg gcctcaggca
     3601 tttgagaagc acacggtcac actgcttccg gtagtcaata aaccggtaaa ccagcaatag
     3661 acataagcgg ctatttaacg accctgccct gaaccgacga ccgggtcgaa tttgctttcg
     3721 aatttctgcc attcatccgc ttattatcac ttattcaggc gtagcaccag gcgtttaagg
     3781 gcaccaataa ctgccttaaa aaaattacgc cccgccctgc cactcatcgc agtactgttg
     3841 taattcatta agcattctgc cgacatggaa gccatcacag acggcatgat gaacctgaat
     3901 cgccagcggc atcagcacct tgtcgccttg cgtataatat ttgcccatgg tgaaaacggg
     3961 ggcgaagaag ttgtccatat tggccacgtt taaatcaaaa ctggtgaaac tcacccaggg
     4021 attggctgag acgaaaaaca tattctcaat aaacccttta gggaaatagg ccaggttttc
     4081 accgtaacac gccacatctt gcgaatatat gtgtagaaac tgccggaaat cgtcgtggta
     4141 ttcactccag agcgatgaaa acgtttcagt ttgctcatgg aaaacggtgt aacaagggtg
     4201 aacactatcc catatcacca gctcaccgtc tttcattgcc atacgctcat tagcgcataa
     4261 tttagagatt gcttcttatc attgtttgtt ttgtttacac acataccacc acagaacact
     4321 tcaaacattg ttttgaagta ggggtaacct gcatatgttg ttgtgattac atgtgaaggt
     4381 cagaggacaa cttcgtggcg ggccgggcat caaacccagg tcttcaggct catgccgaga
     4441 attactgtac ctgctgagcc atctcaccaa gctaggaatt tcttaaaatc cacgacacct
     4501 gacgtacctg cagagcatgg aatattgggg tgggggcagt tgaaggtttt gatggagaaa
     4561 tgaaagtggc taccgaggcc caggaggtgg acccgcagag tgtcaggagc ccctcgggag
     4621 tggataccct ggaaggccag caggcaggca ggaaggaagt gtggcagctg tgtgtgagct
     4681 ctgtggggga gtcagaggga tgtggaccaa ggatgtccag tggatttagc aacacggtgg
     4741 gcctagtgag agccatttca ggggcatggt gggggcggaa gcagattgca gtgggttgaa
     4801 gaagaaggaa tcagatttga caaaatagct aattagagac aactctttaa aaaaaatctc
     4861 tgctgaggag gaatgacaaa aggtagggtg atgtctggaa ggaggctgtt ttgtttttgt
     4921 gtgtgttttt aggttttgtt tgttttgttg ttgttgttgt tttacctcca gagagcgaaa
     4981 tgagcttatt tatgaggtgt gtgggaaaga cccagggctc ccggccttta gagtgaggct
     5041 ggaaggatga tggtaaatca gccagggctg gtggcgctca gggagcaggt gtagttcagt
     5101 tcactgctca gatgaaaccg ctcccgcctc tcaggctcgc ccggggccgg gaggggccca
     5161 ctcacagatg cctgctgcac gtgcttcttt tagcgaaggt tgtagcagaa gccaagaggc
     5221 cagttcttgt cagctttccc ctctttgtcc agagctgcct gggcctgcat gaccagagcc
     5281 cctgcagtcc tgtctctgtg ggtcctgaac tcacaaaggc gcataacgat accacgatat
     5341 caacaagttt gtacaaaaaa gcaggctggc gccggaaccg aagttcctat tccgaagttc
     5401 ctattctcta gaaagtatag gaacttcgaa ccctttccca caccaccctc cacacttgcc
     5461 ccaaacactg ccaactatgt aggaggaagg ggttgggact aacagaagaa cccgttgtgg
     5521 ggaagctgtt gggagggtca ctttatgttc ttgcccaagg tcagttgggt ggcctgcttc
     5581 tgatgaggtg gtcccaaggt ctggggtaga aggtgagagg gacaggccac caaggtcagc
     5641 cccccccccc tatcccatag gagccaggtc cctctcctgg acaggaagac tgaaggggag
     5701 atgccagaga ctcagtgaag cctggggtac cctattggag tccttcaagg aaacaaactt
     5761 ggcctcacca ggcctcagcc ttggctcctc ctgggaactc tactgccctt gggatcccct
     5821 tgtagttgtg ggttacatag gaagggggac gggattcccc ttgactggct agcctactct
     5881 tttcttcagt cttctccatc tcctctcacc tgtctctcga ccctttccct aggatagact
     5941 tggaaaaaga taaggggaga aaacaaatgc aaacgaggcc agaaagattt tggctgggca
     6001 ttccttccgc tagcttttat tgggatcccc tagtttgtga taggcctttt agctacatct
     6061 gccaatccat ctcattttca cacacacaca caccactttc cttctggtca gtgggcacat
     6121 gtccagcctc aagtttatat caccaccccc aatgcccaac acttgtatgg ccttgggcgg
     6181 gtcatccccc cccccacccc cagtatctgc aacctcaagc tagcttgggt gcgttggttg
     6241 tggataagta gctagactcc agcaaccagt aacctctgcc ctttctcctc catgacaacc
     6301 aggtcccagg tcccgaaaac caaagaagaa gaaccctaac aaagaggaca agcggcctcg
     6361 cacagccttc actgctgagc agctccagag gctcaaggct gagtttcaga ccaacaggta
     6421 cctgacagag cagcggcgcc agagtctggc acaggagctc ggtacccgga agatctggac
     6481 tctagagaat tccgcccctc tccctccccc ccccctaacg ttactggccg aagccgcttg
     6541 gaataaggcc ggtgtgcgtt tgtctatatg ttattttcca ccatattgcc gtcttttggc
     6601 aatgtgaggg cccggaaacc tggccctgtc ttcttgacga gcattcctag gggtctttcc
     6661 cctctcgcca aaggaatgca aggtctgttg aatgtcgtga aggaagcagt tcctctggaa
     6721 gcttcttgaa gacaaacaac gtctgtagcg accctttgca ggcagcggaa ccccccacct
     6781 ggcgacaggt gcctctgcgg ccaaaagcca cgtgtataag atacacctgc aaaggcggca
     6841 caaccccagt gccacgttgt gagttggata gttgtggaaa gagtcaaatg gctctcctca
     6901 agcgtattca acaaggggct gaaggatgcc cagaaggtac cccattgtat gggatctgat
     6961 ctggggcctc ggtgcacatg ctttacatgt gtttagtcga ggttaaaaaa cgtctaggcc
     7021 ccccgaacca cggggacgtg gttttccttt gaaaaacacg atgataagct tgccacaacc
     7081 atggaagatc ccgtcgtttt acaacgtcgt gactgggaaa accctggcgt tacccaactt
     7141 aatcgccttg cagcacatcc ccctttcgcc agctggcgta atagcgaaga ggcccgcacc
     7201 gatcgccctt cccaacagtt gcgcagcctg aatggcgaat ggcgctttgc ctggtttccg
     7261 gcaccagaag cggtgccgga aagctggctg gagtgcgatc ttcctgaggc cgatactgtc
     7321 gtcgtcccct caaactggca gatgcacggt tacgatgcgc ccatctacac caacgtgacc
     7381 tatcccatta cggtcaatcc gccgtttgtt cccacggaga atccgacggg ttgttactcg
     7441 ctcacattta atgttgatga aagctggcta caggaaggcc agacgcgaat tatttttgat
     7501 ggcgttaact cggcgtttca tctgtggtgc aacgggcgct gggtcggtta cggccaggac
     7561 agtcgtttgc cgtctgaatt tgacctgagc gcatttttac gcgccggaga aaaccgcctc
     7621 gcggtgatgg tgctgcgctg gagtgacggc agttatctgg aagatcagga tatgtggcgg
     7681 atgagcggca ttttccgtga cgtctcgttg ctgcataaac cgactacaca aatcagcgat
     7741 ttccatgttg ccactcgctt taatgatgat ttcagccgcg ctgtactgga ggctgaagtt
     7801 cagatgtgcg gcgagttgcg tgactaccta cgggtaacag tttctttatg gcagggtgaa
     7861 acgcaggtcg ccagcggcac cgcgcctttc ggcggtgaaa ttatcgatga gcgtggtggt
     7921 tatgccgatc gcgtcacact acgtctgaac gtcgaaaacc cgaaactgtg gagcgccgaa
     7981 atcccgaatc tctatcgtgc ggtggttgaa ctgcacaccg ccgacggcac gctgattgaa
     8041 gcagaagcct gcgatgtcgg tttccgcgag gtgcggattg aaaatggtct gctgctgctg
     8101 aacggcaagc cgttgctgat tcgaggcgtt aaccgtcacg agcatcatcc tctgcatggt
     8161 caggtcatgg atgagcagac gatggtgcag gatatcctgc tgatgaagca gaacaacttt
     8221 aacgccgtgc gctgttcgca ttatccgaac catccgctgt ggtacacgct gtgcgaccgc
     8281 tacggcctgt atgtggtgga tgaagccaat attgaaaccc acggcatggt gccaatgaat
     8341 cgtctgaccg atgatccgcg ctggctaccg gcgatgagcg aacgcgtaac gcgaatggtg
     8401 cagcgcgatc gtaatcaccc gagtgtgatc atctggtcgc tggggaatga atcaggccac
     8461 ggcgctaatc acgacgcgct gtatcgctgg atcaaatctg tcgatccttc ccgcccggtg
     8521 cagtatgaag gcggcggagc cgacaccacg gccaccgata ttatttgccc gatgtacgcg
     8581 cgcgtggatg aagaccagcc cttcccggct gtgccgaaat ggtccatcaa aaaatggctt
     8641 tcgctacctg gagagacgcg cccgctgatc ctttgcgaat acgcccacgc gatgggtaac
     8701 agtcttggcg gtttcgctaa atactggcag gcgtttcgtc agtatccccg tttacagggc
     8761 ggcttcgtct gggactgggt ggatcagtcg ctgattaaat atgatgaaaa cggcaacccg
     8821 tggtcggctt acggcggtga ttttggcgat acgccgaacg atcgccagtt ctgtatgaac
     8881 ggtctggtct ttgccgaccg cacgccgcat ccagcgctga cggaagcaaa acaccagcag
     8941 cagtttttcc agttccgttt atccgggcaa accatcgaag tgaccagcga atacctgttc
     9001 cgtcatagcg ataacgagct cctgcactgg atggtggcgc tggatggtaa gccgctggca
     9061 agcggtgaag tgcctctgga tgtcgctcca caaggtaaac agttgattga actgcctgaa
     9121 ctaccgcagc cggagagcgc cgggcaactc tggctcacag tacgcgtagt gcaaccgaac
     9181 gcgaccgcat ggtcagaagc cgggcacatc agcgcctggc agcagtggcg tctggcggaa
     9241 aacctcagtg tgacgctccc cgccgcgtcc cacgccatcc cgcatctgac caccagcgaa
     9301 atggattttt gcatcgagct gggtaataag cgttggcaat ttaaccgcca gtcaggcttt
     9361 ctttcacaga tgtggattgg cgataaaaaa caactgctga cgccgctgcg cgatcagttc
     9421 acccgtgcac cgctggataa cgacattggc gtaagtgaag cgacccgcat tgaccctaac
     9481 gcctgggtcg aacgctggaa ggcggcgggc cattaccagg ccgaagcagc gttgttgcag
     9541 tgcacggcag atacacttgc tgatgcggtg ctgattacga ccgctcacgc gtggcagcat
     9601 caggggaaaa ccttatttat cagccggaaa acctaccgga ttgatggtag tggtcaaatg
     9661 gcgattaccg ttgatgttga agtggcgagc gatacaccgc atccggcgcg gattggcctg
     9721 aactgccagc tggcgcaggt agcagagcgg gtaaactggc tcggattagg gccgcaagaa
     9781 aactatcccg accgccttac tgccgcctgt tttgaccgct gggatctgcc attgtcagac
     9841 atgtataccc cgtacgtctt cccgagcgaa aacggtctgc gctgcgggac gcgcgaattg
     9901 aattatggcc cacaccagtg gcgcggcgac ttccagttca acatcagccg ctacagtcaa
     9961 cagcaactga tggaaaccag ccatcgccat ctgctgcacg cggaagaagg cacatggctg
    10021 aatatcgacg gtttccatat ggggattggt ggcgacgact cctggagccc gtcagtatcg
    10081 gcggaattcc agctgagcgc cggtcgctac cattaccagt tggtctggtg tcaaaaataa
    10141 taataaccgg gcagggggga tctaagctct agataagtaa tgatcataat cagccatatc
    10201 acatctgtag aggttttact tgctttaaaa aacctcccac acctccccct gaacctgaaa
    10261 cataaaatga atgcaattgt tgttgttaac ttgtttattg cagcttataa tggttacaaa
    10321 taaagcaata gcatcacaaa tttcacaaat aaagcatttt tttcactgca ttctagttgt
    10381 ggtttgtcca aactcatcaa tgtatcttat catgtctgga tccggaataa cttcgtatag
    10441 catacattat acgaagttat gtttaaacgg cgcgccccgg aattcgcctt ctgcaggagc
    10501 gtacagaacc cagggccctg gcacccgtgc agaccctggc ccaccccacc tgggcgctca
    10561 gtgcccaaga gatgtccaca cctaggatgt cccgcggtgg gtggggggcc cgagagacgg
    10621 gcaggccggg ggcaggcctg gccatgcggg gccgaaccgg gcactgccca gcgtgggcgc
    10681 gggggccacg gcgcgcgccc ccagcccccg ggcccagcac cccaaggcgg ccaacgccaa
    10741 aactctccct cctcctcttc ctcaatctcg ctctcgctct tttttttttt cgcaaaagga
    10801 ggggagaggg ggtaaaaaaa tgctgcactg tgcggcgaag ccggtgagtg agcggcgcgg
    10861 ggccaatcag cgtgcgccgt tccgaaagtt gccttttatg gctcgagcgg ccgcggcggc
    10921 gccctataaa acccagcggc gcgacgcgcc accaccgccg agaccgcgtc cgccccgcga
    10981 gcacagagcc tcgcctttgc cgatcctcta gagtcgagat ccgccgccac catgattgaa
    11041 caagatggat tgcacgcagg ttctccggcc gcttgggtgg agaggctatt cggctatgac
    11101 tgggcacaac agacaatcgg ctgctctgat gccgccgtgt tccggctgtc agcgcagggg
    11161 cgcccggttc tttttgtcaa gaccgacctg tccggtgccc tgaatgaact gcaggacgag
    11221 gcagcgcggc tatcgtggct ggccacgacg ggcgttcctt gcgcagctgt gctcgacgtt
    11281 gtcactgaag cgggaaggga ctggctgcta ttgggcgaag tgccggggca ggatctcctg
    11341 tcatctcacc ttgctcctgc cgagaaagta tccatcatgg ctgatgcaat gcggcggctg
    11401 catacgcttg atccggctac ctgcccattc gaccaccaag cgaaacatcg catcgagcga
    11461 gcacgtactc ggatggaagc cggtcttgtc gatcaggatg atctggacga agagcatcag
    11521 gggctcgcgc cagccgaact gttcgccagg ctcaaggcgc gcatgcccga cggcgaggat
    11581 ctcgtcgtga cccatggcga tgcctgcttg ccgaatatca tggtggaaaa tggccgcttt
    11641 tctggattca tcgactgtgg ccggctgggt gtggcggacc gctatcagga catagcgttg
    11701 gctacccgtg atattgctga agagcttggc ggcgaatggg ctgaccgctt cctcgtgctt
    11761 tacggtatcg ccgctcccga ttcgcagcgc atcgccttct atcgccttct tgacgagttc
    11821 ttctgagcgg gactctgggg ttcgaaatga ccgaccaagc gacgcccaac ctgccatcac
    11881 gagatttcga ttccaccgcc gccttctatg aaaggttggg cttcggaatc gttttccggg
    11941 acgccggctg gatgatcctc cagcgcgggg atctcatgct ggagttcttc gcccaccccc
    12001 cggatctaag ctctagataa gtaatgatca taatcagcca tatcacatct gtagaggttt
    12061 tacttgcttt aaaaaacctc ccacacctcc ccctgaacct gaaacataaa atgaatgcaa
    12121 ttgttgttgt taacttgttt attgcagctt ataatggtta caaataaagc aatagcatca
    12181 caaatttcac aaataaagca tttttttcac tgcattctag ttgtggtttg tccaaactca
    12241 tcaatgtatc ttatcatgtc tggatccggg ggtaccgcgt cgagaagttc ctattccgaa
    12301 gttcctattc tctagaaagt ataggaactt cgtcgagata acttcgtata gcatacatta
    12361 tacgaagtta tgtcgagata tctagaccca gctttcttgt acaaagtggt tgatatctct
    12421 atagtcgcag taggcggata gcctggtgct tgtctttttg ttgggaagac aagatcattt
    12481 aacacattcc tgcgttgtct ccggggctgc ccagggagtt ggaagtgaat caactcgggc
    12541 caggggagct acttcagctc cggacactta gggcattcct tgtttgtctc acatcacagc
    12601 tgtaggctca gtaggaagag aaaccaggac tccttgtccc tagactttcc actggcacac
    12661 aggaggcaca cctggtacaa aggaaaaagt cgcagggtgt ctttgaatga atgaatgaat
    12721 gtagctctct aaatagtggt tcagtagaca cgggtgaaaa tggggcctgg aggtgtgttt
    12781 ggaagtcagc ccccttccag gcacgagctt tctagctagg gggacgtgct aatcaacccc
    12841 agtgcctggt aatcaaaaag tccagcatgt cctttggtgc ctaagcaact taatgtggtt
    12901 gggccataga ttcttaagac atccaagagg agactggagc cagactgtga atgggggttg
    12961 tcaggtgaga agctaggctt attcctgaga atctgaggga gttgtggagg tgggggacaa
    13021 ttgtgtgggc ccctggaatc acgagggaag ctgaaatggt aggtacttgc cggtcagggc
    13081 cccagagcaa atctgtgtcc gtccacccat tcgccagcat ggcgaggaga ccttcaaccg
    13141 agccaagctg ctcaacgtgg gcttcctaga ggcactgaag gaggatgctg cctatgactg
    13201 cttcatcttc agtgatgtgg acctggtccc tatggatgac cgcaatctgt accgttgtgg
    13261 tgaccagccc cgccactttg ccatcgccat ggacaagttt ggcttccggt gagactctct
    13321 tagtgagact cagacctacc cacccccact tcacccaagc cctgagtccc agcctcagtc
    13381 tcctcctagc ctttggcccc tggttcagat ccttctatgt atgcactacc tccctgggtc
    13441 cttgttacac atggtcccta cacaccatct atgatcctgc atcttgaatc tccttgcaac
    13501 cctaacacct gctctcttgt gtcataggtt gccctatgct agctactttg gaggtgtgtc
    13561 gggcctgagc aaggcccagt ttctgaggat caatggcttt cccaacgagt actggggctg
    13621 gggtggcgag gatgatgaca tcttcaaccg gttagtagag gtggggcaga gagcaggctg
    13681 gtcagggagt gaggaggcac agactggatg gggttccttc cccttccccg tgcctcctca
    13741 gtctgcctgt ctcccatcct aggatctccc tgactgggat gaagatctca cgcccggatg
    13801 tccggattgg ccgctaccgc atgatcaagc acgaccggga caaacataac gagcccaacc
    13861 ctcagaggtg accccagcac cccaggtgcc cctgacccct agacgtcacc tcccagtatc
    13921 ccaaatgcct ttgatctctg accccataga ggaggcctct gagcatcctt gactcctgag
    13981 gagtactttc cagaggcagc tgattcctag aaatgaccca gatgttcctg acccctgacc
    14041 tctaaaggtg agatggcgca acgcaattaa tgataacttc gtatagcata cattatacga
    14101 agttatggtc tgagctcgcc atcagttcaa gagtttagat tccagcttgt gttgtaattg
    14161 cttaggcaca tttccgtcag tgctctcgaa gacaccactg gggtgctatg catgacccct
    14221 gcttatatgg gccctgtcag agcagacaag atgatagtgg gtgctagcca tagatcctag
    14281 gaacccaaca aaggtgtgcc aaatagagga agtgtgggga gggaggattg agacagtgcc
    14341 aacgcctctg agatcagagc agctaactcg ttttttttta aagatatata tatatatata
    14401 tatatatata tgagtatata tgagtacact gtcttcacgc acaccagaag agggcatcag
    14461 atcacattac agatggttgt gagccaccat gcggttgctg ggaattgaac tcagaacctc
    14521 tgaaagagca gcctgtgctc ttacccactg agccatctct ccagcccccc agctcctgtg
    14581 tgggttgaga tacccacatt aggtattcat gaccggctgg gaaaggcctg gcaggcatgg
    14641 gaaatctaag cagactcctt gagcctccag atgcatctgt gagtggtgcc aagccttctg
    14701 cagtcacacc gagttcctgt cctcccgacc ctcatgaggc tcacactagg caaggaaaat
    14761 agttatgtcc taggtcatga gaacaggtaa tttcctggca gagagatgag tgaggtcgtg
    14821 ggaactggaa aagttacccc ttcactgaga tctgcctcag ttccctcggg catatacgtt
    14881 taccagtgct gtgttgccag gctgatggag aagaccagag tggatgaagg aacttgtctg
    14941 tgtaagagct gattctgagc atgcctgcca tattctgaaa tcttaaagct acttggttct
    15001 taaacatctg aaggctggga gcgatggcag gggctttagt gctgtgtagc tgagtaccag
    15061 ggggctttta acttttttcc cagagggctt tgagggtctt agaaagtccc ttaacagaaa
    15121 cgagacagag tttgtttggt ggtcttattt tctgtgctca agaaagagga aggaatgacc
    15181 tagctgctgt gtggacctag gaggaacctt gaccaagcct aaattcataa aacta
//
