# Supplementary material for: CRISPR-Cas9 enables conditional mutagenesis of challenging loci
Source: Sci Rep. 2016 Sep 1;6:32326. doi: 10.1038/srep32326 (PMC5007477; doi:10.1038/srep32326)
Supplement: Supplementary File 3 [file srep32326-s3.zip › gb/HEP01025_A04_vector.gb]

LOCUS       1014964#L1L2_Bact_P#pAYAC184        15791 bp    dna     circular UNK 
ACCESSION   unknown
SOURCE      Mus musculus
  ORGANISM  Mus musculus
            Eukaryota; Metazoa; Chordata; Craniata; Vertebrata; Euteleostomi;
            Mammalia; Eutheria; Euarchontoglires; Glires; Rodentia;
            Sciurognathi; Muroidea; Muridae; Murinae; Mus.
COMMENT     cassette: L1L2_Bact_P
COMMENT     design_id: 1014964
COMMENT     backbone: pAYAC184
COMMENT     transcript_id: ENSMUST00000191642
FEATURES             Location/Qualifiers
     source          1..4245
                     /mol_type="other DNA"
                     /dnas_title="pacyc184CleanwithGprimers"
                     /organism="Cloning vector pACYC184"
     gene            complement(1..4245)
                     /gene="cat"
     CDS             complement(1..4245)
                     /codon_start=1
                     /gene="cat"
                     /translation="MEKKITGYTTVDISQWHRKEHFEAFQSVAQCTYNQTVQLDITAF
                     LKTVKKNKHKFYPAFIHILARLMNAHPEFRMAMKDGELVIWDSVHPCYTVFHEQTETF
                     SSLWSEYHDDFRQFLHIYSQDVACYGENLAYFPKGFIENMFFVSANPWVSFTSFDLNV
                     ANMDNFFAPVFTMGKYYTQGDKVLMPLAIQVHHAVCDGFHVGRMLNELQQYCDEWQGG
                     A"
                     /product="chloramphenicol acetyltransferase"
                     /note="camR (confers resistance to chloramphenicol)"
                     /label="camR (confers resistance to chloramphenicol)"
     -10_signal      complement(286..291)
                     /note="cat promoter (counter-clockwise); CATATT"
                     /label="cat promoter (counter-clockwise); CATATT"
     -35_signal      complement(309..314)
                     /note="cat promoter (counter-clockwise); ACGTAA"
                     /label="cat promoter (counter-clockwise); ACGTAA"
     rep_origin      complement(848..1393)
                     /note="p15A origin of replication (clockwise) (RNAII -35
                     to RNA/DNA switch point)"
                     /label="p15A origin of replication (clockwise) (RNAII -35
     -35_signal      1505..1510
                     /note="tet promoter (clockwise); TTGACA"
                     /label="tet promoter (clockwise); TTGACA"
     -10_signal      1528..1533
                     /note="tet promoter (clockwise); TTTAAT; transcript start
                     1540"
                     /label="tet promoter (clockwise); TTTAAT; transcript start
     gene            1581..2771
                     /gene="tet"
     CDS             1581..2771
                     /codon_start=1
                     /gene="tet"
                     /translation="MKSNNALIVILGTVTLDAVGIGLVMPVLPGLLRDIVHSDSIASH
                     YGVLLALYALMQFLCAPVLGALSDRFGRRPVLLASLLGATIDYAIMATTPVLWILYAG
                     RIVAGITGATGAVAGAYIADITDGEDRARHFGLMSACFGVGMVAGPVAGGLLGAISLH
                     APFLAAAVLNGLNLLLGCFLMQESHKGERRPMPLRAFNPVSSFRWARGMTIVAALMTV
                     FFIMQLVGQVPAALWVIFGEDRFRWSATMIGLSLAVFGILHALAQAFVTGPATKRFGE
                     KQAIIAGMAADALGYVLLAFATRGWMAFPIMILLASGGIGMPALQAMLSRQVDDDHQG
                     QLQGSLAALTSLTSIIGPLIVTAIYAASASTWNGLAWIVGAALYLVCLPALRRGAWSR
                     ATST"
                     /product="tetracycline efflux protein, class C"
                     /note="tetR (confers resistance to tetracycline)"
                     /label="tetR (confers resistance to tetracycline)"
     misc_feature    complement(1473..1493)
                     /note="5' Gap primer"
                     /label="5' Gap primer"
     misc_feature    3805..3825
                     /note="3' Gap primer"
                     /label="3' Gap primer"
     misc_feature    1494..3804
                     /note="Not in Gap Backbone PCR"
                     /label="Not in Gap Backbone PCR"
     exon            4246..4299
                     /db_xref="ENSEMBL:ENSMUSE00001344994"
                     /rank="3"
                     /note="ENSMUSE00001344994 3' fragment"
     misc_feature    4246..5365
                     /note="5 arm"
                     /label="5 arm"
     misc_feature    5393..5417
                     /note="B1 Gateway"
                     /label="B1 Gateway"
     misc_feature    5430..5477
                     /note="Frt"
                     /label="Frt"
     intron          5478..6352
                     /note="mouse En2 intron"
                     /label="mouse En2 intron"
     misc_feature    6350..6352
                     /note="Splice Acceptor"
                     /label="Splice Acceptor"
     exon            6353..6525
                     /note="mouse En2 exon"
                     /label="mouse En2 exon"
     misc_feature    6537..7130
                     /note="ECMV IRES"
                     /label="ECMV IRES"
     gene            7131..10191
                     /gene="lacZ"
                     /note="lacZ"
                     /label="lacZ"
     misc_feature    10230..10473
                     /note="SV40 polyadenylation site"
                     /label="SV40 polyadenylation site"
     misc_feature    10477..10510
                     /note="loxP"
                     /label="loxP"
     promoter        10537..11056
                     /note="human beta actin promoter"
                     /label="human beta actin promoter"
     gene            11082..11876
                     /gene="NeoR"
                     /note="NeoR"
                     /label="NeoR"
     misc_feature    12076..12317
                     /note="SV40 polyadenylation site"
                     /label="SV40 polyadenylation site"
     misc_feature    12334..12381
                     /note="Frt"
                     /label="Frt"
     misc_feature    12388..12421
                     /note="loxP"
                     /label="loxP"
     misc_feature    6367..6444
                     /note="FCHK std_gpr"
                     /label="FCHK std_gpr"
     misc_feature    12437..12457
                     /note="B2 Gateway"
                     /label="B2 Gateway"
     misc_feature    5366..12487
                     /note="Synthetic Cassette"
                     /label="Synthetic Cassette"
     exon            14439..14614
                     /db_xref="ENSEMBL:ENSMUSE00001235817"
                     /type="targeted"
                     /rank="10"
                     /note="target exon 1 ENSMUSE00001235817"
     exon            14203..14354
                     /db_xref="ENSEMBL:ENSMUSE00000155973"
                     /type="targeted"
                     /rank="9"
                     /note="target exon 2 ENSMUSE00000155973"
     exon            13993..14109
                     /db_xref="ENSEMBL:ENSMUSE00001226763"
                     /type="targeted"
                     /rank="8"
                     /note="target exon 3 ENSMUSE00001226763"
     exon            13766..13862
                     /db_xref="ENSEMBL:ENSMUSE00001244698"
                     /type="targeted"
                     /rank="7"
                     /note="target exon 4 ENSMUSE00001244698"
     exon            13519..13617
                     /db_xref="ENSEMBL:ENSMUSE00001264060"
                     /type="targeted"
                     /rank="6"
                     /note="target exon 5 ENSMUSE00001264060"
     exon            13345..13407
                     /db_xref="ENSEMBL:ENSMUSE00000230726"
                     /type="targeted"
                     /rank="5"
                     /note="target exon 6 ENSMUSE00000230726"
     exon            12933..13081
                     /db_xref="ENSEMBL:ENSMUSE00000155976"
                     /type="targeted"
                     /rank="4"
                     /note="target exon 7 ENSMUSE00000155976"
     misc_feature    12488..14717
                     /note="Critical Region"
                     /label="Critical Region"
     misc_feature    14741..14774
                     /note="Downstream LoxP"
                     /label="Downstream LoxP"
     misc_feature    14718..14797
                     /note="synthetic loxP region"
                     /label="synthetic loxP region"
     exon            15559..15671
                     /db_xref="ENSEMBL:ENSMUSE00000155978"
                     /rank="13"
                     /note="ENSMUSE00000155978"
                     /label="ENSMUSE00000155978"
     exon            15248..15470
                     /db_xref="ENSEMBL:ENSMUSE00000155970"
                     /rank="12"
                     /note="ENSMUSE00000155970"
                     /label="ENSMUSE00000155970"
     exon            15001..15145
                     /db_xref="ENSEMBL:ENSMUSE00001205532"
                     /rank="11"
                     /note="ENSMUSE00001205532"
                     /label="ENSMUSE00001205532"
     misc_feature    14798..15791
                     /note="3 arm"
                     /label="3 arm"
ORIGIN      
        1 gaattccgga tgagcattca tcaggcgggc aagaatgtga ataaaggccg gataaaactt
       61 gtgcttattt ttctttacgg tctttaaaaa ggccgtaata tccagctgaa cggtctggtt
      121 ataggtacat tgagcaactg actgaaatgc ctcaaaatgt tctttacgat gccattggga
      181 tatatcaacg gtggtatatc cagtgatttt tttctccatt ttagcttcct tagctcctga
      241 aaatctcgat aactcaaaaa atacgcccgg tagtgatctt atttcattat ggtgaaagtt
      301 ggaacctctt acgtgccgat caacgtctca ttttcgccaa aagttggccc agggcttccc
      361 ggtatcaaca gggacaccag gatttattta ttctgcgaag tgatcttccg tcacaggtat
      421 ttattcggcg caaagtgcgt cgggtgatgc tgccaactta ctgatttagt gtatgatggt
      481 gtttttgagg tgctccagtg gcttctgttt ctatcagctg tccctcctgt tcagctactg
      541 acggggtggt gcgtaacggc aaaagcaccg ccggacatca gcgctagcgg agtgtatact
      601 ggcttactat gttggcactg atgagggtgt cagtgaagtg cttcatgtgg caggagaaaa
      661 aaggctgcac cggtgcgtca gcagaatatg tgatacagga tatattccgc ttcctcgctc
      721 actgactcgc tacgctcggt cgttcgactg cggcgagcgg aaatggctta cgaacggggc
      781 ggagatttcc tggaagatgc caggaagata cttaacaggg aagtgagagg gccgcggcaa
      841 agccgttttt ccataggctc cgcccccctg acaagcatca cgaaatctga cgctcaaatc
      901 agtggtggcg aaacccgaca ggactataaa gataccaggc gtttccccct ggcggctccc
      961 tcgtgcgctc tcctgttcct gcctttcggt ttaccggtgt cattccgctg ttatggccgc
     1021 gtttgtctca ttccacgcct gacactcagt tccgggtagg cagttcgctc caagctggac
     1081 tgtatgcacg aaccccccgt tcagtccgac cgctgcgcct tatccggtaa ctatcgtctt
     1141 gagtccaacc cggaaagaca tgcaaaagca ccactggcag cagccactgg taattgattt
     1201 agaggagtta gtcttgaagt catgcgccgg ttaaggctaa actgaaagga caagttttgg
     1261 tgactgcgct cctccaagcc agttacctcg gttcaaagag ttggtagctc agagaacctt
     1321 cgaaaaaccg ccctgcaagg cggttttttc gttttcagag caagagatta cgcgcagacc
     1381 aaaacgatct caagaagatc atcttattaa tcagataaaa tatttctaga tttcagtgca
     1441 atttatctct tcaaatgtag cacctgaagt cagccccata cgatataagt tgtaattctc
     1501 atgtttgaca gcttatcatc gataagcttt aatgcggtag tttatcacag ttaaattgct
     1561 aacgcagtca ggcaccgtgt atgaaatcta acaatgcgct catcgtcatc ctcggcaccg
     1621 tcaccctgga tgctgtaggc ataggcttgg ttatgccggt actgccgggc ctcttgcggg
     1681 atatcgtcca ttccgacagc atcgccagtc actatggcgt gctgctagcg ctatatgcgt
     1741 tgatgcaatt tctatgcgca cccgttctcg gagcactgtc cgaccgcttt ggccgccgcc
     1801 cagtcctgct cgcttcgcta cttggagcca ctatcgacta cgcgatcatg gcgaccacac
     1861 ccgtcctgtg gatcctctac gccggacgca tcgtggccgg catcaccggc gccacaggtg
     1921 cggttgctgg cgcctatatc gccgacatca ccgatgggga agatcgggct cgccacttcg
     1981 ggctcatgag cgcttgtttc ggcgtgggta tggtggcagg ccccgtggcc gggggactgt
     2041 tgggcgccat ctccttgcat gcaccattcc ttgcggcggc ggtgctcaac ggcctcaacc
     2101 tactactggg ctgcttccta atgcaggagt cgcataaggg agagcgtcga ccgatgccct
     2161 tgagagcctt caacccagtc agctccttcc ggtgggcgcg gggcatgact atcgtcgccg
     2221 cacttatgac tgtcttcttt atcatgcaac tcgtaggaca ggtgccggca gcgctctggg
     2281 tcattttcgg cgaggaccgc tttcgctgga gcgcgacgat gatcggcctg tcgcttgcgg
     2341 tattcggaat cttgcacgcc ctcgctcaag ccttcgtcac tggtcccgcc accaaacgtt
     2401 tcggcgagaa gcaggccatt atcgccggca tggcggccga cgcgctgggc tacgtcttgc
     2461 tggcgttcgc gacgcgaggc tggatggcct tccccattat gattcttctc gcttccggcg
     2521 gcatcgggat gcccgcgttg caggccatgc tgtccaggca ggtagatgac gaccatcagg
     2581 gacagcttca aggatcgctc gcggctctta ccagcctaac ttcgatcatt ggaccgctga
     2641 tcgtcacggc gatttatgcc gcctcggcga gcacatggaa cgggttggca tggattgtag
     2701 gcgccgccct ataccttgtc tgcctccccg cgttgcgtcg cggtgcatgg agccgggcca
     2761 cctcgacctg aatggaagcc ggcggcacct cgctaacgga ttcaccactc caagaattgg
     2821 agccaatcaa ttcttgcgga gaactgtgaa tgcgcaaacc aacccttggc agaacatatc
     2881 catcgcgtcc gccatctcca gcagccgcac gcggcgcatc tcgggcagcg ttgggtcctg
     2941 gccacgggtg cgcatgatcg tgctcctgtc gttgaggacc cggctaggct ggcggggttg
     3001 ccttactggt tagcagaatg aatcaccgat acgcgagcga acgtgaagcg actgctgctg
     3061 caaaacgtct gcgacctgag caacaacatg aatggtcttc ggtttccgtg tttcgtaaag
     3121 tctggaaacg cggaagtccc ctacgtgctg ctgaagttgc ccgcaacaga gagtggaacc
     3181 aaccggtgat accacgatac tatgactgag agtcaacgcc atgagcggcc tcatttctta
     3241 ttctgagtta caacagtccg caccgctgtc cggtagctcc ttccggtggg cgcggggcat
     3301 gactatcgtc gccgcactta tgactgtctt ctttatcatg caactcgtag gacaggtgcc
     3361 ggcagcgccc aacagtcccc cggccacggg gcctgccacc atacccacgc cgaaacaagc
     3421 gccctgcacc attatgttcc ggatctgcat cgcaggatgc tgctggctac cctgtggaac
     3481 acctacatct gtattaacga agcgctaacc gtttttatca ggctctggga ggcagaataa
     3541 atgatcatat cgtcaattat tacctccacg gggagagcct gagcaaactg gcctcaggca
     3601 tttgagaagc acacggtcac actgcttccg gtagtcaata aaccggtaaa ccagcaatag
     3661 acataagcgg ctatttaacg accctgccct gaaccgacga ccgggtcgaa tttgctttcg
     3721 aatttctgcc attcatccgc ttattatcac ttattcaggc gtagcaccag gcgtttaagg
     3781 gcaccaataa ctgccttaaa aaaattacgc cccgccctgc cactcatcgc agtactgttg
     3841 taattcatta agcattctgc cgacatggaa gccatcacag acggcatgat gaacctgaat
     3901 cgccagcggc atcagcacct tgtcgccttg cgtataatat ttgcccatgg tgaaaacggg
     3961 ggcgaagaag ttgtccatat tggccacgtt taaatcaaaa ctggtgaaac tcacccaggg
     4021 attggctgag acgaaaaaca tattctcaat aaacccttta gggaaatagg ccaggttttc
     4081 accgtaacac gccacatctt gcgaatatat gtgtagaaac tgccggaaat cgtcgtggta
     4141 ttcactccag agcgatgaaa acgtttcagt ttgctcatgg aaaacggtgt aacaagggtg
     4201 aacactatcc catatcacca gctcaccgtc tttcattgcc atacgtcggg gctgagatgt
     4261 ggtggaacct tgtgccccgg aagacagtat cttctggggg tgagtgcctg aagcatggga
     4321 ggcagggcca gagggaggct gggatagact gctgggggaa gggcgaggag gggagtgatg
     4381 cttgcttgca ggaaggagct gctgctgagg aattaccccc aagcatgcac ctttacaccg
     4441 atatgtgtgg ctgtggcttt ctaagaaacg cgagtggccc caggggccca gaactggtag
     4501 tgctggtcta gacctgggct ttgccccctt ctgacactgg gataacttta tgggatctct
     4561 taccagcgca cccccaccct cacccagacc tggctggcct ggtgtgcaag ggaggtagtt
     4621 tctgaatcaa cctccctgtt cctcacttga attgtctctc ttgcttggaa gcctagagag
     4681 agaaacctga accccagggc aagtgtaaac ctaaccctat ctccagtctt tctagctgtc
     4741 tgtccctaga agccccttta attcacccta atggtctcct ctgctgctct aacactggag
     4801 ccttctgatg gctctgggtg gacacatata agctcgcgct tcgtggggga ggagacagag
     4861 tgaaccagac agctctcctt tgctttcgcg cacacctgta tggagaggtg atgtcaggtg
     4921 tttgtatcat ctctgtgctc ctgggacatg ggatgagctc acctcccaca ggctacactc
     4981 agctgctatt aaagcccctc ccatgtcgac ccaactctcg ttggtcactg cctcccgacc
     5041 ctgaagctgg cttaagtagg gatcctgtga acaggtgtgc aggtatacgg tcctctgaca
     5101 ggttacatga ctgtatgtat gatcacgccc tacgtgtgct ggccggaagc acaacttccc
     5161 aggcttcagc accacctctg agtctcaggt tccttttatc tcccagtcct aacctcttct
     5221 tccttctcca cacgccactt tgccagtccc ctgcccatct gtgcgtgtgt ctctgaaagc
     5281 ctggattggt gcctgctggg acttcttaga caaggaatgc ttacaactat tctgtgcctc
     5341 ctgatgcagt aaatccgcca ccaggaaggc gcataacgat accacgatat caacaagttt
     5401 gtacaaaaaa gcaggctggc gccggaaccg aagttcctat tccgaagttc ctattctcta
     5461 gaaagtatag gaacttcgaa ccctttccca caccaccctc cacacttgcc ccaaacactg
     5521 ccaactatgt aggaggaagg ggttgggact aacagaagaa cccgttgtgg ggaagctgtt
     5581 gggagggtca ctttatgttc ttgcccaagg tcagttgggt ggcctgcttc tgatgaggtg
     5641 gtcccaaggt ctggggtaga aggtgagagg gacaggccac caaggtcagc cccccccccc
     5701 tatcccatag gagccaggtc cctctcctgg acaggaagac tgaaggggag atgccagaga
     5761 ctcagtgaag cctggggtac cctattggag tccttcaagg aaacaaactt ggcctcacca
     5821 ggcctcagcc ttggctcctc ctgggaactc tactgccctt gggatcccct tgtagttgtg
     5881 ggttacatag gaagggggac gggattcccc ttgactggct agcctactct tttcttcagt
     5941 cttctccatc tcctctcacc tgtctctcga ccctttccct aggatagact tggaaaaaga
     6001 taaggggaga aaacaaatgc aaacgaggcc agaaagattt tggctgggca ttccttccgc
     6061 tagcttttat tgggatcccc tagtttgtga taggcctttt agctacatct gccaatccat
     6121 ctcattttca cacacacaca caccactttc cttctggtca gtgggcacat gtccagcctc
     6181 aagtttatat caccaccccc aatgcccaac acttgtatgg ccttgggcgg gtcatccccc
     6241 cccccacccc cagtatctgc aacctcaagc tagcttgggt gcgttggttg tggataagta
     6301 gctagactcc agcaaccagt aacctctgcc ctttctcctc catgacaacc aggtcccagg
     6361 tcccgaaaac caaagaagaa gaaccctaac aaagaggaca agcggcctcg cacagccttc
     6421 actgctgagc agctccagag gctcaaggct gagtttcaga ccaacaggta cctgacagag
     6481 cagcggcgcc agagtctggc acaggagctc ggtacccgga agatctggac tctagagaat
     6541 tccgcccctc tccctccccc ccccctaacg ttactggccg aagccgcttg gaataaggcc
     6601 ggtgtgcgtt tgtctatatg ttattttcca ccatattgcc gtcttttggc aatgtgaggg
     6661 cccggaaacc tggccctgtc ttcttgacga gcattcctag gggtctttcc cctctcgcca
     6721 aaggaatgca aggtctgttg aatgtcgtga aggaagcagt tcctctggaa gcttcttgaa
     6781 gacaaacaac gtctgtagcg accctttgca ggcagcggaa ccccccacct ggcgacaggt
     6841 gcctctgcgg ccaaaagcca cgtgtataag atacacctgc aaaggcggca caaccccagt
     6901 gccacgttgt gagttggata gttgtggaaa gagtcaaatg gctctcctca agcgtattca
     6961 acaaggggct gaaggatgcc cagaaggtac cccattgtat gggatctgat ctggggcctc
     7021 ggtgcacatg ctttacatgt gtttagtcga ggttaaaaaa cgtctaggcc ccccgaacca
     7081 cggggacgtg gttttccttt gaaaaacacg atgataagct tgccacaacc atggaagatc
     7141 ccgtcgtttt acaacgtcgt gactgggaaa accctggcgt tacccaactt aatcgccttg
     7201 cagcacatcc ccctttcgcc agctggcgta atagcgaaga ggcccgcacc gatcgccctt
     7261 cccaacagtt gcgcagcctg aatggcgaat ggcgctttgc ctggtttccg gcaccagaag
     7321 cggtgccgga aagctggctg gagtgcgatc ttcctgaggc cgatactgtc gtcgtcccct
     7381 caaactggca gatgcacggt tacgatgcgc ccatctacac caacgtgacc tatcccatta
     7441 cggtcaatcc gccgtttgtt cccacggaga atccgacggg ttgttactcg ctcacattta
     7501 atgttgatga aagctggcta caggaaggcc agacgcgaat tatttttgat ggcgttaact
     7561 cggcgtttca tctgtggtgc aacgggcgct gggtcggtta cggccaggac agtcgtttgc
     7621 cgtctgaatt tgacctgagc gcatttttac gcgccggaga aaaccgcctc gcggtgatgg
     7681 tgctgcgctg gagtgacggc agttatctgg aagatcagga tatgtggcgg atgagcggca
     7741 ttttccgtga cgtctcgttg ctgcataaac cgactacaca aatcagcgat ttccatgttg
     7801 ccactcgctt taatgatgat ttcagccgcg ctgtactgga ggctgaagtt cagatgtgcg
     7861 gcgagttgcg tgactaccta cgggtaacag tttctttatg gcagggtgaa acgcaggtcg
     7921 ccagcggcac cgcgcctttc ggcggtgaaa ttatcgatga gcgtggtggt tatgccgatc
     7981 gcgtcacact acgtctgaac gtcgaaaacc cgaaactgtg gagcgccgaa atcccgaatc
     8041 tctatcgtgc ggtggttgaa ctgcacaccg ccgacggcac gctgattgaa gcagaagcct
     8101 gcgatgtcgg tttccgcgag gtgcggattg aaaatggtct gctgctgctg aacggcaagc
     8161 cgttgctgat tcgaggcgtt aaccgtcacg agcatcatcc tctgcatggt caggtcatgg
     8221 atgagcagac gatggtgcag gatatcctgc tgatgaagca gaacaacttt aacgccgtgc
     8281 gctgttcgca ttatccgaac catccgctgt ggtacacgct gtgcgaccgc tacggcctgt
     8341 atgtggtgga tgaagccaat attgaaaccc acggcatggt gccaatgaat cgtctgaccg
     8401 atgatccgcg ctggctaccg gcgatgagcg aacgcgtaac gcgaatggtg cagcgcgatc
     8461 gtaatcaccc gagtgtgatc atctggtcgc tggggaatga atcaggccac ggcgctaatc
     8521 acgacgcgct gtatcgctgg atcaaatctg tcgatccttc ccgcccggtg cagtatgaag
     8581 gcggcggagc cgacaccacg gccaccgata ttatttgccc gatgtacgcg cgcgtggatg
     8641 aagaccagcc cttcccggct gtgccgaaat ggtccatcaa aaaatggctt tcgctacctg
     8701 gagagacgcg cccgctgatc ctttgcgaat acgcccacgc gatgggtaac agtcttggcg
     8761 gtttcgctaa atactggcag gcgtttcgtc agtatccccg tttacagggc ggcttcgtct
     8821 gggactgggt ggatcagtcg ctgattaaat atgatgaaaa cggcaacccg tggtcggctt
     8881 acggcggtga ttttggcgat acgccgaacg atcgccagtt ctgtatgaac ggtctggtct
     8941 ttgccgaccg cacgccgcat ccagcgctga cggaagcaaa acaccagcag cagtttttcc
     9001 agttccgttt atccgggcaa accatcgaag tgaccagcga atacctgttc cgtcatagcg
     9061 ataacgagct cctgcactgg atggtggcgc tggatggtaa gccgctggca agcggtgaag
     9121 tgcctctgga tgtcgctcca caaggtaaac agttgattga actgcctgaa ctaccgcagc
     9181 cggagagcgc cgggcaactc tggctcacag tacgcgtagt gcaaccgaac gcgaccgcat
     9241 ggtcagaagc cgggcacatc agcgcctggc agcagtggcg tctggcggaa aacctcagtg
     9301 tgacgctccc cgccgcgtcc cacgccatcc cgcatctgac caccagcgaa atggattttt
     9361 gcatcgagct gggtaataag cgttggcaat ttaaccgcca gtcaggcttt ctttcacaga
     9421 tgtggattgg cgataaaaaa caactgctga cgccgctgcg cgatcagttc acccgtgcac
     9481 cgctggataa cgacattggc gtaagtgaag cgacccgcat tgaccctaac gcctgggtcg
     9541 aacgctggaa ggcggcgggc cattaccagg ccgaagcagc gttgttgcag tgcacggcag
     9601 atacacttgc tgatgcggtg ctgattacga ccgctcacgc gtggcagcat caggggaaaa
     9661 ccttatttat cagccggaaa acctaccgga ttgatggtag tggtcaaatg gcgattaccg
     9721 ttgatgttga agtggcgagc gatacaccgc atccggcgcg gattggcctg aactgccagc
     9781 tggcgcaggt agcagagcgg gtaaactggc tcggattagg gccgcaagaa aactatcccg
     9841 accgccttac tgccgcctgt tttgaccgct gggatctgcc attgtcagac atgtataccc
     9901 cgtacgtctt cccgagcgaa aacggtctgc gctgcgggac gcgcgaattg aattatggcc
     9961 cacaccagtg gcgcggcgac ttccagttca acatcagccg ctacagtcaa cagcaactga
    10021 tggaaaccag ccatcgccat ctgctgcacg cggaagaagg cacatggctg aatatcgacg
    10081 gtttccatat ggggattggt ggcgacgact cctggagccc gtcagtatcg gcggaattcc
    10141 agctgagcgc cggtcgctac cattaccagt tggtctggtg tcaaaaataa taataaccgg
    10201 gcagggggga tctaagctct agataagtaa tgatcataat cagccatatc acatctgtag
    10261 aggttttact tgctttaaaa aacctcccac acctccccct gaacctgaaa cataaaatga
    10321 atgcaattgt tgttgttaac ttgtttattg cagcttataa tggttacaaa taaagcaata
    10381 gcatcacaaa tttcacaaat aaagcatttt tttcactgca ttctagttgt ggtttgtcca
    10441 aactcatcaa tgtatcttat catgtctgga tccggaataa cttcgtatag catacattat
    10501 acgaagttat gtttaaacgg cgcgccccgg aattcgcctt ctgcaggagc gtacagaacc
    10561 cagggccctg gcacccgtgc agaccctggc ccaccccacc tgggcgctca gtgcccaaga
    10621 gatgtccaca cctaggatgt cccgcggtgg gtggggggcc cgagagacgg gcaggccggg
    10681 ggcaggcctg gccatgcggg gccgaaccgg gcactgccca gcgtgggcgc gggggccacg
    10741 gcgcgcgccc ccagcccccg ggcccagcac cccaaggcgg ccaacgccaa aactctccct
    10801 cctcctcttc ctcaatctcg ctctcgctct tttttttttt cgcaaaagga ggggagaggg
    10861 ggtaaaaaaa tgctgcactg tgcggcgaag ccggtgagtg agcggcgcgg ggccaatcag
    10921 cgtgcgccgt tccgaaagtt gccttttatg gctcgagcgg ccgcggcggc gccctataaa
    10981 acccagcggc gcgacgcgcc accaccgccg agaccgcgtc cgccccgcga gcacagagcc
    11041 tcgcctttgc cgatcctcta gagtcgagat ccgccgccac catgattgaa caagatggat
    11101 tgcacgcagg ttctccggcc gcttgggtgg agaggctatt cggctatgac tgggcacaac
    11161 agacaatcgg ctgctctgat gccgccgtgt tccggctgtc agcgcagggg cgcccggttc
    11221 tttttgtcaa gaccgacctg tccggtgccc tgaatgaact gcaggacgag gcagcgcggc
    11281 tatcgtggct ggccacgacg ggcgttcctt gcgcagctgt gctcgacgtt gtcactgaag
    11341 cgggaaggga ctggctgcta ttgggcgaag tgccggggca ggatctcctg tcatctcacc
    11401 ttgctcctgc cgagaaagta tccatcatgg ctgatgcaat gcggcggctg catacgcttg
    11461 atccggctac ctgcccattc gaccaccaag cgaaacatcg catcgagcga gcacgtactc
    11521 ggatggaagc cggtcttgtc gatcaggatg atctggacga agagcatcag gggctcgcgc
    11581 cagccgaact gttcgccagg ctcaaggcgc gcatgcccga cggcgaggat ctcgtcgtga
    11641 cccatggcga tgcctgcttg ccgaatatca tggtggaaaa tggccgcttt tctggattca
    11701 tcgactgtgg ccggctgggt gtggcggacc gctatcagga catagcgttg gctacccgtg
    11761 atattgctga agagcttggc ggcgaatggg ctgaccgctt cctcgtgctt tacggtatcg
    11821 ccgctcccga ttcgcagcgc atcgccttct atcgccttct tgacgagttc ttctgagcgg
    11881 gactctgggg ttcgaaatga ccgaccaagc gacgcccaac ctgccatcac gagatttcga
    11941 ttccaccgcc gccttctatg aaaggttggg cttcggaatc gttttccggg acgccggctg
    12001 gatgatcctc cagcgcgggg atctcatgct ggagttcttc gcccaccccc cggatctaag
    12061 ctctagataa gtaatgatca taatcagcca tatcacatct gtagaggttt tacttgcttt
    12121 aaaaaacctc ccacacctcc ccctgaacct gaaacataaa atgaatgcaa ttgttgttgt
    12181 taacttgttt attgcagctt ataatggtta caaataaagc aatagcatca caaatttcac
    12241 aaataaagca tttttttcac tgcattctag ttgtggtttg tccaaactca tcaatgtatc
    12301 ttatcatgtc tggatccggg ggtaccgcgt cgagaagttc ctattccgaa gttcctattc
    12361 tctagaaagt ataggaactt cgtcgagata acttcgtata gcatacatta tacgaagtta
    12421 tgtcgagata tctagaccca gctttcttgt acaaagtggt tgatatctct atagtcgcag
    12481 taggcggggt cagcaagtag cagagcagga aatggcaacc gaggaagcgg ggctgggggt
    12541 gggggggaag tgtccagttc tgtgcctgag gtaccgctga ccctgaggga gcgtcatcag
    12601 tcagatggct tcctctggcc ggaagctttg gctgaggtat ccttccttcc ccgttaccag
    12661 cccagattac ctcctcccag gctgaggaag ggccttggaa gcctgggtag gatggagctg
    12721 ttgagccaaa ggctattcag aaaaagtcct ttatggccca tagaggtttg gttgtcgtct
    12781 gtgtgtgtgt agtggtagct tttgtggaga atcgtgatga cgaggcccag gggagccttg
    12841 gacaaaggaa gattgatgga ttcctggaac cccagggagg atgtcctctg cccctactca
    12901 tccccacctt gttctaatat ctgtttctgc agagctggtc acagtagtga ggcggttctc
    12961 ccagacaggc atccaggact tcctgacact gaccctgaca gaacattctg gccttttata
    13021 tgtgggggcc cgagaggcgc tgtttgcctt cagtgtagag gctctggagc tgcaaggagc
    13081 ggtgagaggt ggggcagtgg gaggcactca gaggggagag ggaaaggact cagggtgtag
    13141 cctgtgcagg ctgtccctca gcccagctct cttggggtgt caagattagc aattgctttc
    13201 tgctcctggt ttctgctagt tggggtggtt tggggcttct gtcagaatgg ggaccaggcg
    13261 tcatcaatgg tgtagcttaa ggggtgtttg cagcacactt agcgcagacc tgtgacattg
    13321 ctgatgtgtc tgtccaatcc tcagatctct tgggaggctc cagctgagaa gaaaattgaa
    13381 tgtacccaga aagggaagag caaccaggtg ggtgcttaga gagcttcccc tgccagcctc
    13441 cttctttaat ctgcaccctg gtgatctcct atctctgact ctcagttctc actaacctgt
    13501 atacctttct ctccaaagac cgaatgcttc aacttcatcc gcttccttca gccatacaat
    13561 tcctcccatc tgtatgtctg cggcacctat gccttccagc ccaagtgcac ctacatcgtg
    13621 agtggttccc cctctctttg ggtgtgcccc ttacccacct gttcctaacc tatgacctcc
    13681 ttccttgacc tctcggggcc atgatatttt cagactgtat agagccccat agtaacaccc
    13741 atcttcgatg tcttcctgcc cctagaacat gctcacgttc accttggacc gtgcagaatt
    13801 tgaggatggg aagggtaaat gcccatatga cccagctaag ggtcacaccg gactccttgt
    13861 gggtgagtgg ctgctgccag cacagagggg agaatctggg cctctgtcag tcacgctctg
    13921 agtacttact tgtcttcaga gcagtctcta ctttagttcc ctggcctctc tgaccgctgt
    13981 tgtctcccgc agacggtgag ctgtactcag ccacactcaa taacttcctg ggcacagagc
    14041 cggttatcct tcgatacatg gggacccacc actccatcaa gacagagtac ctggcttttt
    14101 ggctgaatgg tgagtcatgg gatgggactg gggaagccca gagtggaagg gccttccagg
    14161 gccctgggac tcttgtcact ggcccttttt tcttcgtccc agaaccccac tttgtaggct
    14221 ctgcctttgt ccctgagagt gtgggaagct tcacgggaga cgatgacaag atctacttct
    14281 tcttcagtga gcgggcagtg gagtatgact gctattccga gcaggtggtg gctcgtgtgg
    14341 cgagagtctg taaggtacca agttccgcag tggtgggcag cgggagccct gaaggcctgg
    14401 caggggctga ccagccttgt ctccttgcca tctgccaggg tgacatgggg ggagcacgga
    14461 cgctgcagaa gaaatggacg acgttcctga aggctcggtt ggtgtgctca gcccctgact
    14521 ggaaggtcta cttcaaccag ctgaaggcgg tgcacaccct gcggggcgcc tcttggcaca
    14581 acaccacctt cttcggggtt tttcaagcgc gatggtaagc ggctatgggg tagctggggg
    14641 tagggaggag caggtggtca ggtagggata gtgtgtgggt gtgagggccc ccgcacaggc
    14701 gtctggagga agtccaggag atggcgcaac gcaattaatg ataacttcgt atagcataca
    14761 ttatacgaag ttatggtctg agctcgccat cagttcaagc caagatgact ttgcgcctgc
    14821 tctttctaaa gctgggtggg ggaaggtgag cagaaagctg cctggggtga cacctcaggg
    14881 ctacctcatg gtcgtgactg ctccatacta agctttgccc ttcctacttt ttcctctgtt
    14941 ccctggtatg gtgggagcaa gtaggcaccc aacctgactt ccaaggtcct tctttaacag
    15001 gggcgatatg gacctgtctg cagtttgtga gtaccagttg gaacagatcc agcaagtgtt
    15061 tgagggtccc tacaaggagt acagtgagca agcccagaag tgggcccgct atactgaccc
    15121 ggtacccagc cctcggcctg gttcggtgag ttttcggctt ggggatgtat tcccaacatc
    15181 ggctccagga cccacttatt cgccagctga ctgacagccg ccctccccac gcccctcccc
    15241 gacacagtgt atcaacaact ggcaccgaga caatggctac accagttccc tggaactgcc
    15301 ggacaacacc ctcaacttca tcaagaagca ccccctgatg gaggaccagg tgaagcctcg
    15361 gttgggccgc cccctacttg tgaagaagaa cactaacttc acacacgtgg tggccgacag
    15421 ggtcccaggg cttgatggtg ccacctatac agtgttgttc attggtacag gtaggcgctt
    15481 caggtgtgcc caaggctggg aacctgggga ggccccatag cctgattcct catttgcata
    15541 ttcccatcac ctctccagga gatggctggc tgctgaaggc tgtgagcctg gggccctgga
    15601 tccacatggt ggaggaactg caggtgtttg accaggagcc agtggaaagt ctggtgctgt
    15661 ctcagagcaa ggtagtaaga ctgggccaca cgcacctccc tctctgttct ctgctccatt
    15721 gtctatctgg cgcccaggct ctatgccatc catagttggg ctcatgtagc tctcgagttc
    15781 ccagaagtaa g
//
