# Supplementary material for: CRISPR-Cas9 enables conditional mutagenesis of challenging loci
Source: Sci Rep. 2016 Sep 1;6:32326. doi: 10.1038/srep32326 (PMC5007477; doi:10.1038/srep32326)
Supplement: Supplementary File 3 [file srep32326-s3.zip › gb/HEP01025_A05_vector.gb]

LOCUS       1015047#L1L2_Bact_P#pAYAC184        15660 bp    dna     circular UNK 
ACCESSION   unknown
SOURCE      Mus musculus
  ORGANISM  Mus musculus
            Eukaryota; Metazoa; Chordata; Craniata; Vertebrata; Euteleostomi;
            Mammalia; Eutheria; Euarchontoglires; Glires; Rodentia;
            Sciurognathi; Muroidea; Muridae; Murinae; Mus.
COMMENT     cassette: L1L2_Bact_P
COMMENT     design_id: 1015047
COMMENT     backbone: pAYAC184
COMMENT     transcript_id: ENSMUST00000034393
FEATURES             Location/Qualifiers
     source          1..4245
                     /mol_type="other DNA"
                     /dnas_title="pacyc184CleanwithGprimers"
                     /organism="Cloning vector pACYC184"
     gene            complement(1..4245)
                     /gene="cat"
     CDS             complement(1..4245)
                     /codon_start=1
                     /gene="cat"
                     /translation="MEKKITGYTTVDISQWHRKEHFEAFQSVAQCTYNQTVQLDITAF
                     LKTVKKNKHKFYPAFIHILARLMNAHPEFRMAMKDGELVIWDSVHPCYTVFHEQTETF
                     SSLWSEYHDDFRQFLHIYSQDVACYGENLAYFPKGFIENMFFVSANPWVSFTSFDLNV
                     ANMDNFFAPVFTMGKYYTQGDKVLMPLAIQVHHAVCDGFHVGRMLNELQQYCDEWQGG
                     A"
                     /product="chloramphenicol acetyltransferase"
                     /note="camR (confers resistance to chloramphenicol)"
                     /label="camR (confers resistance to chloramphenicol)"
     -10_signal      complement(286..291)
                     /note="cat promoter (counter-clockwise); CATATT"
                     /label="cat promoter (counter-clockwise); CATATT"
     -35_signal      complement(309..314)
                     /note="cat promoter (counter-clockwise); ACGTAA"
                     /label="cat promoter (counter-clockwise); ACGTAA"
     rep_origin      complement(848..1393)
                     /note="p15A origin of replication (clockwise) (RNAII -35
                     to RNA/DNA switch point)"
                     /label="p15A origin of replication (clockwise) (RNAII -35
     -35_signal      1505..1510
                     /note="tet promoter (clockwise); TTGACA"
                     /label="tet promoter (clockwise); TTGACA"
     -10_signal      1528..1533
                     /note="tet promoter (clockwise); TTTAAT; transcript start
                     1540"
                     /label="tet promoter (clockwise); TTTAAT; transcript start
     gene            1581..2771
                     /gene="tet"
     CDS             1581..2771
                     /codon_start=1
                     /gene="tet"
                     /translation="MKSNNALIVILGTVTLDAVGIGLVMPVLPGLLRDIVHSDSIASH
                     YGVLLALYALMQFLCAPVLGALSDRFGRRPVLLASLLGATIDYAIMATTPVLWILYAG
                     RIVAGITGATGAVAGAYIADITDGEDRARHFGLMSACFGVGMVAGPVAGGLLGAISLH
                     APFLAAAVLNGLNLLLGCFLMQESHKGERRPMPLRAFNPVSSFRWARGMTIVAALMTV
                     FFIMQLVGQVPAALWVIFGEDRFRWSATMIGLSLAVFGILHALAQAFVTGPATKRFGE
                     KQAIIAGMAADALGYVLLAFATRGWMAFPIMILLASGGIGMPALQAMLSRQVDDDHQG
                     QLQGSLAALTSLTSIIGPLIVTAIYAASASTWNGLAWIVGAALYLVCLPALRRGAWSR
                     ATST"
                     /product="tetracycline efflux protein, class C"
                     /note="tetR (confers resistance to tetracycline)"
                     /label="tetR (confers resistance to tetracycline)"
     misc_feature    complement(1473..1493)
                     /note="5' Gap primer"
                     /label="5' Gap primer"
     misc_feature    3805..3825
                     /note="3' Gap primer"
                     /label="3' Gap primer"
     misc_feature    1494..3804
                     /note="Not in Gap Backbone PCR"
                     /label="Not in Gap Backbone PCR"
     exon            4355..4600
                     /db_xref="ENSEMBL:ENSMUSE00000214651"
                     /rank="1"
                     /note="ENSMUSE00000214651"
                     /label="ENSMUSE00000214651"
     misc_feature    4246..5419
                     /note="5 arm"
                     /label="5 arm"
     misc_feature    5447..5471
                     /note="B1 Gateway"
                     /label="B1 Gateway"
     misc_feature    5484..5531
                     /note="Frt"
                     /label="Frt"
     intron          5532..6406
                     /note="mouse En2 intron"
                     /label="mouse En2 intron"
     misc_feature    6404..6406
                     /note="Splice Acceptor"
                     /label="Splice Acceptor"
     exon            6407..6579
                     /note="mouse En2 exon"
                     /label="mouse En2 exon"
     misc_feature    6591..7184
                     /note="ECMV IRES"
                     /label="ECMV IRES"
     gene            7185..10245
                     /gene="lacZ"
                     /note="lacZ"
                     /label="lacZ"
     misc_feature    10284..10527
                     /note="SV40 polyadenylation site"
                     /label="SV40 polyadenylation site"
     misc_feature    10531..10564
                     /note="loxP"
                     /label="loxP"
     promoter        10591..11110
                     /note="human beta actin promoter"
                     /label="human beta actin promoter"
     gene            11136..11930
                     /gene="NeoR"
                     /note="NeoR"
                     /label="NeoR"
     misc_feature    12130..12371
                     /note="SV40 polyadenylation site"
                     /label="SV40 polyadenylation site"
     misc_feature    12388..12435
                     /note="Frt"
                     /label="Frt"
     misc_feature    12442..12475
                     /note="loxP"
                     /label="loxP"
     misc_feature    6421..6498
                     /note="FCHK std_gpr"
                     /label="FCHK std_gpr"
     misc_feature    12491..12511
                     /note="B2 Gateway"
                     /label="B2 Gateway"
     misc_feature    5420..12541
                     /note="Synthetic Cassette"
                     /label="Synthetic Cassette"
     exon            13285..13433
                     /db_xref="ENSEMBL:ENSMUSE00000214647"
                     /type="targeted"
                     /rank="3"
                     /note="target exon 1 ENSMUSE00000214647"
     exon            12910..13036
                     /db_xref="ENSEMBL:ENSMUSE00000214649"
                     /type="targeted"
                     /rank="2"
                     /note="target exon 2 ENSMUSE00000214649"
     misc_feature    12542..14339
                     /note="Critical Region"
                     /label="Critical Region"
     misc_feature    14363..14396
                     /note="Downstream LoxP"
                     /label="Downstream LoxP"
     misc_feature    14340..14419
                     /note="synthetic loxP region"
                     /label="synthetic loxP region"
     exon            15355..15660
                     /db_xref="ENSEMBL:ENSMUSE00000214653"
                     /rank="4"
                     /note="ENSMUSE00000214653 5' fragment"
     misc_feature    14420..15660
                     /note="3 arm"
                     /label="3 arm"
ORIGIN      
        1 gaattccgga tgagcattca tcaggcgggc aagaatgtga ataaaggccg gataaaactt
       61 gtgcttattt ttctttacgg tctttaaaaa ggccgtaata tccagctgaa cggtctggtt
      121 ataggtacat tgagcaactg actgaaatgc ctcaaaatgt tctttacgat gccattggga
      181 tatatcaacg gtggtatatc cagtgatttt tttctccatt ttagcttcct tagctcctga
      241 aaatctcgat aactcaaaaa atacgcccgg tagtgatctt atttcattat ggtgaaagtt
      301 ggaacctctt acgtgccgat caacgtctca ttttcgccaa aagttggccc agggcttccc
      361 ggtatcaaca gggacaccag gatttattta ttctgcgaag tgatcttccg tcacaggtat
      421 ttattcggcg caaagtgcgt cgggtgatgc tgccaactta ctgatttagt gtatgatggt
      481 gtttttgagg tgctccagtg gcttctgttt ctatcagctg tccctcctgt tcagctactg
      541 acggggtggt gcgtaacggc aaaagcaccg ccggacatca gcgctagcgg agtgtatact
      601 ggcttactat gttggcactg atgagggtgt cagtgaagtg cttcatgtgg caggagaaaa
      661 aaggctgcac cggtgcgtca gcagaatatg tgatacagga tatattccgc ttcctcgctc
      721 actgactcgc tacgctcggt cgttcgactg cggcgagcgg aaatggctta cgaacggggc
      781 ggagatttcc tggaagatgc caggaagata cttaacaggg aagtgagagg gccgcggcaa
      841 agccgttttt ccataggctc cgcccccctg acaagcatca cgaaatctga cgctcaaatc
      901 agtggtggcg aaacccgaca ggactataaa gataccaggc gtttccccct ggcggctccc
      961 tcgtgcgctc tcctgttcct gcctttcggt ttaccggtgt cattccgctg ttatggccgc
     1021 gtttgtctca ttccacgcct gacactcagt tccgggtagg cagttcgctc caagctggac
     1081 tgtatgcacg aaccccccgt tcagtccgac cgctgcgcct tatccggtaa ctatcgtctt
     1141 gagtccaacc cggaaagaca tgcaaaagca ccactggcag cagccactgg taattgattt
     1201 agaggagtta gtcttgaagt catgcgccgg ttaaggctaa actgaaagga caagttttgg
     1261 tgactgcgct cctccaagcc agttacctcg gttcaaagag ttggtagctc agagaacctt
     1321 cgaaaaaccg ccctgcaagg cggttttttc gttttcagag caagagatta cgcgcagacc
     1381 aaaacgatct caagaagatc atcttattaa tcagataaaa tatttctaga tttcagtgca
     1441 atttatctct tcaaatgtag cacctgaagt cagccccata cgatataagt tgtaattctc
     1501 atgtttgaca gcttatcatc gataagcttt aatgcggtag tttatcacag ttaaattgct
     1561 aacgcagtca ggcaccgtgt atgaaatcta acaatgcgct catcgtcatc ctcggcaccg
     1621 tcaccctgga tgctgtaggc ataggcttgg ttatgccggt actgccgggc ctcttgcggg
     1681 atatcgtcca ttccgacagc atcgccagtc actatggcgt gctgctagcg ctatatgcgt
     1741 tgatgcaatt tctatgcgca cccgttctcg gagcactgtc cgaccgcttt ggccgccgcc
     1801 cagtcctgct cgcttcgcta cttggagcca ctatcgacta cgcgatcatg gcgaccacac
     1861 ccgtcctgtg gatcctctac gccggacgca tcgtggccgg catcaccggc gccacaggtg
     1921 cggttgctgg cgcctatatc gccgacatca ccgatgggga agatcgggct cgccacttcg
     1981 ggctcatgag cgcttgtttc ggcgtgggta tggtggcagg ccccgtggcc gggggactgt
     2041 tgggcgccat ctccttgcat gcaccattcc ttgcggcggc ggtgctcaac ggcctcaacc
     2101 tactactggg ctgcttccta atgcaggagt cgcataaggg agagcgtcga ccgatgccct
     2161 tgagagcctt caacccagtc agctccttcc ggtgggcgcg gggcatgact atcgtcgccg
     2221 cacttatgac tgtcttcttt atcatgcaac tcgtaggaca ggtgccggca gcgctctggg
     2281 tcattttcgg cgaggaccgc tttcgctgga gcgcgacgat gatcggcctg tcgcttgcgg
     2341 tattcggaat cttgcacgcc ctcgctcaag ccttcgtcac tggtcccgcc accaaacgtt
     2401 tcggcgagaa gcaggccatt atcgccggca tggcggccga cgcgctgggc tacgtcttgc
     2461 tggcgttcgc gacgcgaggc tggatggcct tccccattat gattcttctc gcttccggcg
     2521 gcatcgggat gcccgcgttg caggccatgc tgtccaggca ggtagatgac gaccatcagg
     2581 gacagcttca aggatcgctc gcggctctta ccagcctaac ttcgatcatt ggaccgctga
     2641 tcgtcacggc gatttatgcc gcctcggcga gcacatggaa cgggttggca tggattgtag
     2701 gcgccgccct ataccttgtc tgcctccccg cgttgcgtcg cggtgcatgg agccgggcca
     2761 cctcgacctg aatggaagcc ggcggcacct cgctaacgga ttcaccactc caagaattgg
     2821 agccaatcaa ttcttgcgga gaactgtgaa tgcgcaaacc aacccttggc agaacatatc
     2881 catcgcgtcc gccatctcca gcagccgcac gcggcgcatc tcgggcagcg ttgggtcctg
     2941 gccacgggtg cgcatgatcg tgctcctgtc gttgaggacc cggctaggct ggcggggttg
     3001 ccttactggt tagcagaatg aatcaccgat acgcgagcga acgtgaagcg actgctgctg
     3061 caaaacgtct gcgacctgag caacaacatg aatggtcttc ggtttccgtg tttcgtaaag
     3121 tctggaaacg cggaagtccc ctacgtgctg ctgaagttgc ccgcaacaga gagtggaacc
     3181 aaccggtgat accacgatac tatgactgag agtcaacgcc atgagcggcc tcatttctta
     3241 ttctgagtta caacagtccg caccgctgtc cggtagctcc ttccggtggg cgcggggcat
     3301 gactatcgtc gccgcactta tgactgtctt ctttatcatg caactcgtag gacaggtgcc
     3361 ggcagcgccc aacagtcccc cggccacggg gcctgccacc atacccacgc cgaaacaagc
     3421 gccctgcacc attatgttcc ggatctgcat cgcaggatgc tgctggctac cctgtggaac
     3481 acctacatct gtattaacga agcgctaacc gtttttatca ggctctggga ggcagaataa
     3541 atgatcatat cgtcaattat tacctccacg gggagagcct gagcaaactg gcctcaggca
     3601 tttgagaagc acacggtcac actgcttccg gtagtcaata aaccggtaaa ccagcaatag
     3661 acataagcgg ctatttaacg accctgccct gaaccgacga ccgggtcgaa tttgctttcg
     3721 aatttctgcc attcatccgc ttattatcac ttattcaggc gtagcaccag gcgtttaagg
     3781 gcaccaataa ctgccttaaa aaaattacgc cccgccctgc cactcatcgc agtactgttg
     3841 taattcatta agcattctgc cgacatggaa gccatcacag acggcatgat gaacctgaat
     3901 cgccagcggc atcagcacct tgtcgccttg cgtataatat ttgcccatgg tgaaaacggg
     3961 ggcgaagaag ttgtccatat tggccacgtt taaatcaaaa ctggtgaaac tcacccaggg
     4021 attggctgag acgaaaaaca tattctcaat aaacccttta gggaaatagg ccaggttttc
     4081 accgtaacac gccacatctt gcgaatatat gtgtagaaac tgccggaaat cgtcgtggta
     4141 ttcactccag agcgatgaaa acgtttcagt ttgctcatgg aaaacggtgt aacaagggtg
     4201 aacactatcc catatcacca gctcaccgtc tttcattgcc atacgctgta ttacagaaga
     4261 tctacaatgg ctctgaaact ggtcctaagt gtggcgtgtg gggttaatga ttagctggct
     4321 gcttggctga cttcctttcc acgggattgt gagcagctca cctgcagaag aacccacaga
     4381 aggcagcatg ttccctttgc tcctcgtggc tgagctggta gttctgagcc tcgtgacttc
     4441 tgttaagagc caggagacag atcccctaca cggctccaag gaccagccac tcttccgtgg
     4501 agctgatcgg aatgactttg ccatcgtggt ctctccagga gccatcgaat gtttctggca
     4561 atttgctgac cagatgggat acctctactt cagctacgag gtgcgtggag gcctctggcc
     4621 atacctttta taaagtgagc caggcttttg atgaagccaa ggtctggttc tctatgaggc
     4681 tgtggctgcc acttgtgaat caagtggacc ttcagttaga gagcaactct gggtgagact
     4741 tggatgaaca gccagcaacg ggagctaaag catatggctt ggtctagaac tggaagctac
     4801 agaagtgtgt tccaatccaa tggacaagag aggcaacctt tagctttcct cggatatgag
     4861 gaaagacaac acgtgctaaa atagtcacat aattgtgggg cacacacctt taatcccaga
     4921 actcaggaag cagaggcagg gggatctcta aattcaaggt cagcttggtc tacagagtga
     4981 gttccaggac agtcagggct acacagagaa acttgtcaat aaagaagaaa cgagcctggc
     5041 agtggtggca cacaccttta gtcccagccc ttgggaggca gaggcaggca gatttctgag
     5101 ttcgaggcca gtctggtcta caaagtgagt tccaggacag ccagggctat acagaaaaac
     5161 cctgtcttga aagaaaaaaa aaaaaaaaag aaaaaaaaaa cagaaaaaaa gaaaaagaaa
     5221 gaagaaacaa gagagagaca gaaaagggtc ccataataga ttttaagtga aatcacttga
     5281 gttcatgggg tgagataagg tcagacctcc tgcatgtgct aatcctaaca acctgtagaa
     5341 taaccggctc aaagctttgt ctatgcaccc agacaattct gttcctcttt ggaaggtgcc
     5401 tatcccttgg gcaagtacaa aggcgcataa cgataccacg atatcaacaa gtttgtacaa
     5461 aaaagcaggc tggcgccgga accgaagttc ctattccgaa gttcctattc tctagaaagt
     5521 ataggaactt cgaacccttt cccacaccac cctccacact tgccccaaac actgccaact
     5581 atgtaggagg aaggggttgg gactaacaga agaacccgtt gtggggaagc tgttgggagg
     5641 gtcactttat gttcttgccc aaggtcagtt gggtggcctg cttctgatga ggtggtccca
     5701 aggtctgggg tagaaggtga gagggacagg ccaccaaggt cagccccccc cccctatccc
     5761 ataggagcca ggtccctctc ctggacagga agactgaagg ggagatgcca gagactcagt
     5821 gaagcctggg gtaccctatt ggagtccttc aaggaaacaa acttggcctc accaggcctc
     5881 agccttggct cctcctggga actctactgc ccttgggatc cccttgtagt tgtgggttac
     5941 ataggaaggg ggacgggatt ccccttgact ggctagccta ctcttttctt cagtcttctc
     6001 catctcctct cacctgtctc tcgacccttt ccctaggata gacttggaaa aagataaggg
     6061 gagaaaacaa atgcaaacga ggccagaaag attttggctg ggcattcctt ccgctagctt
     6121 ttattgggat cccctagttt gtgataggcc ttttagctac atctgccaat ccatctcatt
     6181 ttcacacaca cacacaccac tttccttctg gtcagtgggc acatgtccag cctcaagttt
     6241 atatcaccac ccccaatgcc caacacttgt atggccttgg gcgggtcatc ccccccccca
     6301 cccccagtat ctgcaacctc aagctagctt gggtgcgttg gttgtggata agtagctaga
     6361 ctccagcaac cagtaacctc tgccctttct cctccatgac aaccaggtcc caggtcccga
     6421 aaaccaaaga agaagaaccc taacaaagag gacaagcggc ctcgcacagc cttcactgct
     6481 gagcagctcc agaggctcaa ggctgagttt cagaccaaca ggtacctgac agagcagcgg
     6541 cgccagagtc tggcacagga gctcggtacc cggaagatct ggactctaga gaattccgcc
     6601 cctctccctc ccccccccct aacgttactg gccgaagccg cttggaataa ggccggtgtg
     6661 cgtttgtcta tatgttattt tccaccatat tgccgtcttt tggcaatgtg agggcccgga
     6721 aacctggccc tgtcttcttg acgagcattc ctaggggtct ttcccctctc gccaaaggaa
     6781 tgcaaggtct gttgaatgtc gtgaaggaag cagttcctct ggaagcttct tgaagacaaa
     6841 caacgtctgt agcgaccctt tgcaggcagc ggaacccccc acctggcgac aggtgcctct
     6901 gcggccaaaa gccacgtgta taagatacac ctgcaaaggc ggcacaaccc cagtgccacg
     6961 ttgtgagttg gatagttgtg gaaagagtca aatggctctc ctcaagcgta ttcaacaagg
     7021 ggctgaagga tgcccagaag gtaccccatt gtatgggatc tgatctgggg cctcggtgca
     7081 catgctttac atgtgtttag tcgaggttaa aaaacgtcta ggccccccga accacgggga
     7141 cgtggttttc ctttgaaaaa cacgatgata agcttgccac aaccatggaa gatcccgtcg
     7201 ttttacaacg tcgtgactgg gaaaaccctg gcgttaccca acttaatcgc cttgcagcac
     7261 atcccccttt cgccagctgg cgtaatagcg aagaggcccg caccgatcgc ccttcccaac
     7321 agttgcgcag cctgaatggc gaatggcgct ttgcctggtt tccggcacca gaagcggtgc
     7381 cggaaagctg gctggagtgc gatcttcctg aggccgatac tgtcgtcgtc ccctcaaact
     7441 ggcagatgca cggttacgat gcgcccatct acaccaacgt gacctatccc attacggtca
     7501 atccgccgtt tgttcccacg gagaatccga cgggttgtta ctcgctcaca tttaatgttg
     7561 atgaaagctg gctacaggaa ggccagacgc gaattatttt tgatggcgtt aactcggcgt
     7621 ttcatctgtg gtgcaacggg cgctgggtcg gttacggcca ggacagtcgt ttgccgtctg
     7681 aatttgacct gagcgcattt ttacgcgccg gagaaaaccg cctcgcggtg atggtgctgc
     7741 gctggagtga cggcagttat ctggaagatc aggatatgtg gcggatgagc ggcattttcc
     7801 gtgacgtctc gttgctgcat aaaccgacta cacaaatcag cgatttccat gttgccactc
     7861 gctttaatga tgatttcagc cgcgctgtac tggaggctga agttcagatg tgcggcgagt
     7921 tgcgtgacta cctacgggta acagtttctt tatggcaggg tgaaacgcag gtcgccagcg
     7981 gcaccgcgcc tttcggcggt gaaattatcg atgagcgtgg tggttatgcc gatcgcgtca
     8041 cactacgtct gaacgtcgaa aacccgaaac tgtggagcgc cgaaatcccg aatctctatc
     8101 gtgcggtggt tgaactgcac accgccgacg gcacgctgat tgaagcagaa gcctgcgatg
     8161 tcggtttccg cgaggtgcgg attgaaaatg gtctgctgct gctgaacggc aagccgttgc
     8221 tgattcgagg cgttaaccgt cacgagcatc atcctctgca tggtcaggtc atggatgagc
     8281 agacgatggt gcaggatatc ctgctgatga agcagaacaa ctttaacgcc gtgcgctgtt
     8341 cgcattatcc gaaccatccg ctgtggtaca cgctgtgcga ccgctacggc ctgtatgtgg
     8401 tggatgaagc caatattgaa acccacggca tggtgccaat gaatcgtctg accgatgatc
     8461 cgcgctggct accggcgatg agcgaacgcg taacgcgaat ggtgcagcgc gatcgtaatc
     8521 acccgagtgt gatcatctgg tcgctgggga atgaatcagg ccacggcgct aatcacgacg
     8581 cgctgtatcg ctggatcaaa tctgtcgatc cttcccgccc ggtgcagtat gaaggcggcg
     8641 gagccgacac cacggccacc gatattattt gcccgatgta cgcgcgcgtg gatgaagacc
     8701 agcccttccc ggctgtgccg aaatggtcca tcaaaaaatg gctttcgcta cctggagaga
     8761 cgcgcccgct gatcctttgc gaatacgccc acgcgatggg taacagtctt ggcggtttcg
     8821 ctaaatactg gcaggcgttt cgtcagtatc cccgtttaca gggcggcttc gtctgggact
     8881 gggtggatca gtcgctgatt aaatatgatg aaaacggcaa cccgtggtcg gcttacggcg
     8941 gtgattttgg cgatacgccg aacgatcgcc agttctgtat gaacggtctg gtctttgccg
     9001 accgcacgcc gcatccagcg ctgacggaag caaaacacca gcagcagttt ttccagttcc
     9061 gtttatccgg gcaaaccatc gaagtgacca gcgaatacct gttccgtcat agcgataacg
     9121 agctcctgca ctggatggtg gcgctggatg gtaagccgct ggcaagcggt gaagtgcctc
     9181 tggatgtcgc tccacaaggt aaacagttga ttgaactgcc tgaactaccg cagccggaga
     9241 gcgccgggca actctggctc acagtacgcg tagtgcaacc gaacgcgacc gcatggtcag
     9301 aagccgggca catcagcgcc tggcagcagt ggcgtctggc ggaaaacctc agtgtgacgc
     9361 tccccgccgc gtcccacgcc atcccgcatc tgaccaccag cgaaatggat ttttgcatcg
     9421 agctgggtaa taagcgttgg caatttaacc gccagtcagg ctttctttca cagatgtgga
     9481 ttggcgataa aaaacaactg ctgacgccgc tgcgcgatca gttcacccgt gcaccgctgg
     9541 ataacgacat tggcgtaagt gaagcgaccc gcattgaccc taacgcctgg gtcgaacgct
     9601 ggaaggcggc gggccattac caggccgaag cagcgttgtt gcagtgcacg gcagatacac
     9661 ttgctgatgc ggtgctgatt acgaccgctc acgcgtggca gcatcagggg aaaaccttat
     9721 ttatcagccg gaaaacctac cggattgatg gtagtggtca aatggcgatt accgttgatg
     9781 ttgaagtggc gagcgataca ccgcatccgg cgcggattgg cctgaactgc cagctggcgc
     9841 aggtagcaga gcgggtaaac tggctcggat tagggccgca agaaaactat cccgaccgcc
     9901 ttactgccgc ctgttttgac cgctgggatc tgccattgtc agacatgtat accccgtacg
     9961 tcttcccgag cgaaaacggt ctgcgctgcg ggacgcgcga attgaattat ggcccacacc
    10021 agtggcgcgg cgacttccag ttcaacatca gccgctacag tcaacagcaa ctgatggaaa
    10081 ccagccatcg ccatctgctg cacgcggaag aaggcacatg gctgaatatc gacggtttcc
    10141 atatggggat tggtggcgac gactcctgga gcccgtcagt atcggcggaa ttccagctga
    10201 gcgccggtcg ctaccattac cagttggtct ggtgtcaaaa ataataataa ccgggcaggg
    10261 gggatctaag ctctagataa gtaatgatca taatcagcca tatcacatct gtagaggttt
    10321 tacttgcttt aaaaaacctc ccacacctcc ccctgaacct gaaacataaa atgaatgcaa
    10381 ttgttgttgt taacttgttt attgcagctt ataatggtta caaataaagc aatagcatca
    10441 caaatttcac aaataaagca tttttttcac tgcattctag ttgtggtttg tccaaactca
    10501 tcaatgtatc ttatcatgtc tggatccgga ataacttcgt atagcataca ttatacgaag
    10561 ttatgtttaa acggcgcgcc ccggaattcg ccttctgcag gagcgtacag aacccagggc
    10621 cctggcaccc gtgcagaccc tggcccaccc cacctgggcg ctcagtgccc aagagatgtc
    10681 cacacctagg atgtcccgcg gtgggtgggg ggcccgagag acgggcaggc cgggggcagg
    10741 cctggccatg cggggccgaa ccgggcactg cccagcgtgg gcgcgggggc cacggcgcgc
    10801 gcccccagcc cccgggccca gcaccccaag gcggccaacg ccaaaactct ccctcctcct
    10861 cttcctcaat ctcgctctcg ctcttttttt ttttcgcaaa aggaggggag agggggtaaa
    10921 aaaatgctgc actgtgcggc gaagccggtg agtgagcggc gcggggccaa tcagcgtgcg
    10981 ccgttccgaa agttgccttt tatggctcga gcggccgcgg cggcgcccta taaaacccag
    11041 cggcgcgacg cgccaccacc gccgagaccg cgtccgcccc gcgagcacag agcctcgcct
    11101 ttgccgatcc tctagagtcg agatccgccg ccaccatgat tgaacaagat ggattgcacg
    11161 caggttctcc ggccgcttgg gtggagaggc tattcggcta tgactgggca caacagacaa
    11221 tcggctgctc tgatgccgcc gtgttccggc tgtcagcgca ggggcgcccg gttctttttg
    11281 tcaagaccga cctgtccggt gccctgaatg aactgcagga cgaggcagcg cggctatcgt
    11341 ggctggccac gacgggcgtt ccttgcgcag ctgtgctcga cgttgtcact gaagcgggaa
    11401 gggactggct gctattgggc gaagtgccgg ggcaggatct cctgtcatct caccttgctc
    11461 ctgccgagaa agtatccatc atggctgatg caatgcggcg gctgcatacg cttgatccgg
    11521 ctacctgccc attcgaccac caagcgaaac atcgcatcga gcgagcacgt actcggatgg
    11581 aagccggtct tgtcgatcag gatgatctgg acgaagagca tcaggggctc gcgccagccg
    11641 aactgttcgc caggctcaag gcgcgcatgc ccgacggcga ggatctcgtc gtgacccatg
    11701 gcgatgcctg cttgccgaat atcatggtgg aaaatggccg cttttctgga ttcatcgact
    11761 gtggccggct gggtgtggcg gaccgctatc aggacatagc gttggctacc cgtgatattg
    11821 ctgaagagct tggcggcgaa tgggctgacc gcttcctcgt gctttacggt atcgccgctc
    11881 ccgattcgca gcgcatcgcc ttctatcgcc ttcttgacga gttcttctga gcgggactct
    11941 ggggttcgaa atgaccgacc aagcgacgcc caacctgcca tcacgagatt tcgattccac
    12001 cgccgccttc tatgaaaggt tgggcttcgg aatcgttttc cgggacgccg gctggatgat
    12061 cctccagcgc ggggatctca tgctggagtt cttcgcccac cccccggatc taagctctag
    12121 ataagtaatg atcataatca gccatatcac atctgtagag gttttacttg ctttaaaaaa
    12181 cctcccacac ctccccctga acctgaaaca taaaatgaat gcaattgttg ttgttaactt
    12241 gtttattgca gcttataatg gttacaaata aagcaatagc atcacaaatt tcacaaataa
    12301 agcatttttt tcactgcatt ctagttgtgg tttgtccaaa ctcatcaatg tatcttatca
    12361 tgtctggatc cgggggtacc gcgtcgagaa gttcctattc cgaagttcct attctctaga
    12421 aagtatagga acttcgtcga gataacttcg tatagcatac attatacgaa gttatgtcga
    12481 gatatctaga cccagctttc ttgtacaaag tggttgatat ctctatagtc gcagtaggcg
    12541 gttaggccac caaggacctt aatattaaag ttagaggtaa ctttggtttt tttgttggtt
    12601 ttttgttttt aggttgtggg ggctcttggg gagacaggat ctcatgtagc ccaggcactg
    12661 gcctcaaaca agatacagca tcagtccttg ctggtttgtt ttgtttgttt gtttgtttgt
    12721 tctttctgta gaccaggctg gtctcaaact cagaaatcct cctgcctctg cctcccaagg
    12781 gctggaatta tgggattaaa ggcgtgcgct accactgcct ggcaccttgc tggtttttga
    12841 gtgatgtagt aaggatctct ctctctctct ctctctctct ctctctctct cttttaccgg
    12901 tgatggcagg ttcagcgcat tctcgggatg tcacatgacc gccacattgt tgccacggca
    12961 cataccccgc agggtttcct tattgacact tcccaggatg taaggggcca gattaacttt
    13021 gctacacaag aaacaggtat gtattcatct ccaaagctac aataatagtc aaacatttct
    13081 atgaaattga gaaataaggg ctgggcagtg gtggcacata cctttaatcc cagcactcgg
    13141 gagggagtgg caggcatatc ttggtcagtt caaggccagc ctggtctaca gagtgcttcc
    13201 aggacagaca ggactcttaa acagagaatg taagacagga tggggcacta aagacctggt
    13261 aatgagatct aggaattccc acaggcttct atcagctttg tctaaaaaat gagcagaatc
    13321 gcttcagttc tatacaagtg tatctcaact tcggagtctt ctatgagggg cccgaggtgg
    13381 atcacaagca gagtcaaagg aagcaactga acgacactct ggatgcgatt aaggtaatgg
    13441 gatgggcatt cttgggggtg tggcctgaac aagggaggac tcataataaa aaccaaatgg
    13501 gcaaaaagag ctgaaccctt cagctcatta tgcggcacgg cgctcctctg gtaccaaggc
    13561 ttgggcaaac agtggctaac agacctgtct agtccactgc ctgtttgtaa tactcattca
    13621 caaacttgtg cagctaccct agtacttaca gcagaacaat ctcccgtccc tgcgagaaac
    13681 tctacacggt cctcactgcc ccatcccctc tagaatctcc taaccctaga agcgctgttg
    13741 cactgttcct gtaggttttc tgtaaacaga agcaggcaag tggattttta tggtcccttc
    13801 tttcacaaag cacggctttc gtttgtttga gataaggtct tactatgtag tcttggctga
    13861 cctgaattga attcattttg tagaccaggc tggccttgaa ctcacagaga tccactttcc
    13921 tcttgagtgc taagattaaa ggcattcacc accatgccca gtctgattct tttttttttt
    13981 tttttttttt tgagacagtt tctctgtgta gctatggctg tcctggagct ctgtagacca
    14041 ggttggcctc aaacttagct ccctgaatgc tggaattaaa agtatgcacc accaccgcct
    14101 ggaattatta ttattattat tattattatt attattatta taaataacag ggtctcacac
    14161 tctgtagctc agactggcct tcaatttgca gcaatccacc tgcctcacct tgagtgctaa
    14221 gattatagac ccaagctgtc acacctaatt tacatatagt atgcttggct agtccttggc
    14281 ccctttctta gctctgaaca tcctgctgtg taagtacagc tttgttcctg actatccacg
    14341 agatggcgca acgcaattaa tgataacttc gtatagcata cattatacga agttatggtc
    14401 tgagctcgcc atcagttcac tacatgtgag tttctacctt ttggctctca cagtgctggt
    14461 gataatgtgt gcaaacaagc ttttgtgttt tcttttcatg tagctacaag tggactttct
    14521 gggcatgatt taaactgctt agttttgtat gaactacccg acaactatga agattctgat
    14581 ttctttcttt ctctttcttt ctttctttct ttctttcttt ctttctttct ttctttcttt
    14641 ctttctctct ctctctctct ctctctctct ctctctctct ctctctctct ttctttcttt
    14701 ctttctttct ttcgagacag ggtttctctg tgtagccctg gctgtcctgg aactcactct
    14761 gtagaccagg ctggcctcga actcagaaat ctgcctgccc ctgcctcccg agtgctggga
    14821 ttaaaggcgt gcgccaccac gcccagcaag attctgattt ctatccatcc taaagtattg
    14881 gtgatagctg tcctggtggt ctcataaacc taacagtctg cagggacaag gtattggtta
    14941 ggaaggtgac ggcatgtgga acacgcatct caattgatag tggcttatac aagtaacctc
    15001 aacagagtag atcaggattc aaagtcaccc ttagctacac actgagtttg aggccagctt
    15061 gggctatgtg agaagtagcc caagtgctta ccttgaatgt tcaaggctgc tgagtttagg
    15121 atgtggggag ttttgtgggt actaggcaat cctccttacc actgggtaca tcccaagccc
    15181 taactatgcc tcctaacttt aaaactactc caccaatttt tctcaaacaa agtcaaagta
    15241 ccatgtatta ccaactgctg tagcactgtt tctcagactc ctgagtcaca ggtcacttag
    15301 atcagggcag gtaagaccca acagcagcca gagtggcttt ccttcttccc acaggacagc
    15361 acacaaaggg tggagaacca agttttccac atgtggcgct tctacaacta tgccaggatg
    15421 agaaaagtgg ctgacttctt cctcctgcag tctaactaca cctatgtgaa ctggtggtcc
    15481 acagctcaga gccttgctat tgttctttcc ggggccctcc agctctattt cttgaaaaga
    15541 ctttttactg cttcaactac tgacacaaag aagccaagat gctaacatat agcctatttg
    15601 tcaaagcttt gatcaaatgg gctttggaaa gttattgggg ggggggtcaa cttatgtccc
//
