# Supplementary material for: CRISPR-Cas9 enables conditional mutagenesis of challenging loci
Source: Sci Rep. 2016 Sep 1;6:32326. doi: 10.1038/srep32326 (PMC5007477; doi:10.1038/srep32326)
Supplement: Supplementary File 3 [file srep32326-s3.zip › gb/HEP01025_B01_vector.gb]

LOCUS       1015075#L1L2_Bact_P#pAYAC184        15084 bp    dna     circular UNK 
ACCESSION   unknown
SOURCE      Mus musculus
  ORGANISM  Mus musculus
            Eukaryota; Metazoa; Chordata; Craniata; Vertebrata; Euteleostomi;
            Mammalia; Eutheria; Euarchontoglires; Glires; Rodentia;
            Sciurognathi; Muroidea; Muridae; Murinae; Mus.
COMMENT     cassette: L1L2_Bact_P
COMMENT     design_id: 1015075
COMMENT     backbone: pAYAC184
COMMENT     transcript_id: ENSMUST00000030051
FEATURES             Location/Qualifiers
     source          1..4245
                     /mol_type="other DNA"
                     /dnas_title="pacyc184CleanwithGprimers"
                     /organism="Cloning vector pACYC184"
     gene            complement(1..4245)
                     /gene="cat"
     CDS             complement(1..4245)
                     /codon_start=1
                     /gene="cat"
                     /translation="MEKKITGYTTVDISQWHRKEHFEAFQSVAQCTYNQTVQLDITAF
                     LKTVKKNKHKFYPAFIHILARLMNAHPEFRMAMKDGELVIWDSVHPCYTVFHEQTETF
                     SSLWSEYHDDFRQFLHIYSQDVACYGENLAYFPKGFIENMFFVSANPWVSFTSFDLNV
                     ANMDNFFAPVFTMGKYYTQGDKVLMPLAIQVHHAVCDGFHVGRMLNELQQYCDEWQGG
                     A"
                     /product="chloramphenicol acetyltransferase"
                     /note="camR (confers resistance to chloramphenicol)"
                     /label="camR (confers resistance to chloramphenicol)"
     -10_signal      complement(286..291)
                     /note="cat promoter (counter-clockwise); CATATT"
                     /label="cat promoter (counter-clockwise); CATATT"
     -35_signal      complement(309..314)
                     /note="cat promoter (counter-clockwise); ACGTAA"
                     /label="cat promoter (counter-clockwise); ACGTAA"
     rep_origin      complement(848..1393)
                     /note="p15A origin of replication (clockwise) (RNAII -35
                     to RNA/DNA switch point)"
                     /label="p15A origin of replication (clockwise) (RNAII -35
     -35_signal      1505..1510
                     /note="tet promoter (clockwise); TTGACA"
                     /label="tet promoter (clockwise); TTGACA"
     -10_signal      1528..1533
                     /note="tet promoter (clockwise); TTTAAT; transcript start
                     1540"
                     /label="tet promoter (clockwise); TTTAAT; transcript start
     gene            1581..2771
                     /gene="tet"
     CDS             1581..2771
                     /codon_start=1
                     /gene="tet"
                     /translation="MKSNNALIVILGTVTLDAVGIGLVMPVLPGLLRDIVHSDSIASH
                     YGVLLALYALMQFLCAPVLGALSDRFGRRPVLLASLLGATIDYAIMATTPVLWILYAG
                     RIVAGITGATGAVAGAYIADITDGEDRARHFGLMSACFGVGMVAGPVAGGLLGAISLH
                     APFLAAAVLNGLNLLLGCFLMQESHKGERRPMPLRAFNPVSSFRWARGMTIVAALMTV
                     FFIMQLVGQVPAALWVIFGEDRFRWSATMIGLSLAVFGILHALAQAFVTGPATKRFGE
                     KQAIIAGMAADALGYVLLAFATRGWMAFPIMILLASGGIGMPALQAMLSRQVDDDHQG
                     QLQGSLAALTSLTSIIGPLIVTAIYAASASTWNGLAWIVGAALYLVCLPALRRGAWSR
                     ATST"
                     /product="tetracycline efflux protein, class C"
                     /note="tetR (confers resistance to tetracycline)"
                     /label="tetR (confers resistance to tetracycline)"
     misc_feature    complement(1473..1493)
                     /note="5' Gap primer"
                     /label="5' Gap primer"
     misc_feature    3805..3825
                     /note="3' Gap primer"
                     /label="3' Gap primer"
     misc_feature    1494..3804
                     /note="Not in Gap Backbone PCR"
                     /label="Not in Gap Backbone PCR"
     misc_feature    4246..5168
                     /note="5 arm"
                     /label="5 arm"
     misc_feature    5196..5220
                     /note="B1 Gateway"
                     /label="B1 Gateway"
     misc_feature    5233..5280
                     /note="Frt"
                     /label="Frt"
     intron          5281..6155
                     /note="mouse En2 intron"
                     /label="mouse En2 intron"
     misc_feature    6153..6155
                     /note="Splice Acceptor"
                     /label="Splice Acceptor"
     exon            6156..6328
                     /note="mouse En2 exon"
                     /label="mouse En2 exon"
     misc_feature    6340..6933
                     /note="ECMV IRES"
                     /label="ECMV IRES"
     gene            6934..9994
                     /gene="lacZ"
                     /note="lacZ"
                     /label="lacZ"
     misc_feature    10033..10276
                     /note="SV40 polyadenylation site"
                     /label="SV40 polyadenylation site"
     misc_feature    10280..10313
                     /note="loxP"
                     /label="loxP"
     promoter        10340..10859
                     /note="human beta actin promoter"
                     /label="human beta actin promoter"
     gene            10885..11679
                     /gene="NeoR"
                     /note="NeoR"
                     /label="NeoR"
     misc_feature    11879..12120
                     /note="SV40 polyadenylation site"
                     /label="SV40 polyadenylation site"
     misc_feature    12137..12184
                     /note="Frt"
                     /label="Frt"
     misc_feature    12191..12224
                     /note="loxP"
                     /label="loxP"
     misc_feature    6170..6247
                     /note="FCHK std_gpr"
                     /label="FCHK std_gpr"
     misc_feature    12240..12260
                     /note="B2 Gateway"
                     /label="B2 Gateway"
     misc_feature    5169..12290
                     /note="Synthetic Cassette"
                     /label="Synthetic Cassette"
     exon            13779..13838
                     /db_xref="ENSEMBL:ENSMUSE00000339316"
                     /type="targeted"
                     /rank="3"
                     /note="target exon 1 ENSMUSE00000339316"
     exon            12776..12880
                     /db_xref="ENSEMBL:ENSMUSE00000364504"
                     /type="targeted"
                     /rank="2"
                     /note="target exon 2 ENSMUSE00000364504"
     misc_feature    12291..14074
                     /note="Critical Region"
                     /label="Critical Region"
     misc_feature    14098..14131
                     /note="Downstream LoxP"
                     /label="Downstream LoxP"
     misc_feature    14075..14154
                     /note="synthetic loxP region"
                     /label="synthetic loxP region"
     misc_feature    14155..15084
                     /note="3 arm"
                     /label="3 arm"
ORIGIN      
        1 gaattccgga tgagcattca tcaggcgggc aagaatgtga ataaaggccg gataaaactt
       61 gtgcttattt ttctttacgg tctttaaaaa ggccgtaata tccagctgaa cggtctggtt
      121 ataggtacat tgagcaactg actgaaatgc ctcaaaatgt tctttacgat gccattggga
      181 tatatcaacg gtggtatatc cagtgatttt tttctccatt ttagcttcct tagctcctga
      241 aaatctcgat aactcaaaaa atacgcccgg tagtgatctt atttcattat ggtgaaagtt
      301 ggaacctctt acgtgccgat caacgtctca ttttcgccaa aagttggccc agggcttccc
      361 ggtatcaaca gggacaccag gatttattta ttctgcgaag tgatcttccg tcacaggtat
      421 ttattcggcg caaagtgcgt cgggtgatgc tgccaactta ctgatttagt gtatgatggt
      481 gtttttgagg tgctccagtg gcttctgttt ctatcagctg tccctcctgt tcagctactg
      541 acggggtggt gcgtaacggc aaaagcaccg ccggacatca gcgctagcgg agtgtatact
      601 ggcttactat gttggcactg atgagggtgt cagtgaagtg cttcatgtgg caggagaaaa
      661 aaggctgcac cggtgcgtca gcagaatatg tgatacagga tatattccgc ttcctcgctc
      721 actgactcgc tacgctcggt cgttcgactg cggcgagcgg aaatggctta cgaacggggc
      781 ggagatttcc tggaagatgc caggaagata cttaacaggg aagtgagagg gccgcggcaa
      841 agccgttttt ccataggctc cgcccccctg acaagcatca cgaaatctga cgctcaaatc
      901 agtggtggcg aaacccgaca ggactataaa gataccaggc gtttccccct ggcggctccc
      961 tcgtgcgctc tcctgttcct gcctttcggt ttaccggtgt cattccgctg ttatggccgc
     1021 gtttgtctca ttccacgcct gacactcagt tccgggtagg cagttcgctc caagctggac
     1081 tgtatgcacg aaccccccgt tcagtccgac cgctgcgcct tatccggtaa ctatcgtctt
     1141 gagtccaacc cggaaagaca tgcaaaagca ccactggcag cagccactgg taattgattt
     1201 agaggagtta gtcttgaagt catgcgccgg ttaaggctaa actgaaagga caagttttgg
     1261 tgactgcgct cctccaagcc agttacctcg gttcaaagag ttggtagctc agagaacctt
     1321 cgaaaaaccg ccctgcaagg cggttttttc gttttcagag caagagatta cgcgcagacc
     1381 aaaacgatct caagaagatc atcttattaa tcagataaaa tatttctaga tttcagtgca
     1441 atttatctct tcaaatgtag cacctgaagt cagccccata cgatataagt tgtaattctc
     1501 atgtttgaca gcttatcatc gataagcttt aatgcggtag tttatcacag ttaaattgct
     1561 aacgcagtca ggcaccgtgt atgaaatcta acaatgcgct catcgtcatc ctcggcaccg
     1621 tcaccctgga tgctgtaggc ataggcttgg ttatgccggt actgccgggc ctcttgcggg
     1681 atatcgtcca ttccgacagc atcgccagtc actatggcgt gctgctagcg ctatatgcgt
     1741 tgatgcaatt tctatgcgca cccgttctcg gagcactgtc cgaccgcttt ggccgccgcc
     1801 cagtcctgct cgcttcgcta cttggagcca ctatcgacta cgcgatcatg gcgaccacac
     1861 ccgtcctgtg gatcctctac gccggacgca tcgtggccgg catcaccggc gccacaggtg
     1921 cggttgctgg cgcctatatc gccgacatca ccgatgggga agatcgggct cgccacttcg
     1981 ggctcatgag cgcttgtttc ggcgtgggta tggtggcagg ccccgtggcc gggggactgt
     2041 tgggcgccat ctccttgcat gcaccattcc ttgcggcggc ggtgctcaac ggcctcaacc
     2101 tactactggg ctgcttccta atgcaggagt cgcataaggg agagcgtcga ccgatgccct
     2161 tgagagcctt caacccagtc agctccttcc ggtgggcgcg gggcatgact atcgtcgccg
     2221 cacttatgac tgtcttcttt atcatgcaac tcgtaggaca ggtgccggca gcgctctggg
     2281 tcattttcgg cgaggaccgc tttcgctgga gcgcgacgat gatcggcctg tcgcttgcgg
     2341 tattcggaat cttgcacgcc ctcgctcaag ccttcgtcac tggtcccgcc accaaacgtt
     2401 tcggcgagaa gcaggccatt atcgccggca tggcggccga cgcgctgggc tacgtcttgc
     2461 tggcgttcgc gacgcgaggc tggatggcct tccccattat gattcttctc gcttccggcg
     2521 gcatcgggat gcccgcgttg caggccatgc tgtccaggca ggtagatgac gaccatcagg
     2581 gacagcttca aggatcgctc gcggctctta ccagcctaac ttcgatcatt ggaccgctga
     2641 tcgtcacggc gatttatgcc gcctcggcga gcacatggaa cgggttggca tggattgtag
     2701 gcgccgccct ataccttgtc tgcctccccg cgttgcgtcg cggtgcatgg agccgggcca
     2761 cctcgacctg aatggaagcc ggcggcacct cgctaacgga ttcaccactc caagaattgg
     2821 agccaatcaa ttcttgcgga gaactgtgaa tgcgcaaacc aacccttggc agaacatatc
     2881 catcgcgtcc gccatctcca gcagccgcac gcggcgcatc tcgggcagcg ttgggtcctg
     2941 gccacgggtg cgcatgatcg tgctcctgtc gttgaggacc cggctaggct ggcggggttg
     3001 ccttactggt tagcagaatg aatcaccgat acgcgagcga acgtgaagcg actgctgctg
     3061 caaaacgtct gcgacctgag caacaacatg aatggtcttc ggtttccgtg tttcgtaaag
     3121 tctggaaacg cggaagtccc ctacgtgctg ctgaagttgc ccgcaacaga gagtggaacc
     3181 aaccggtgat accacgatac tatgactgag agtcaacgcc atgagcggcc tcatttctta
     3241 ttctgagtta caacagtccg caccgctgtc cggtagctcc ttccggtggg cgcggggcat
     3301 gactatcgtc gccgcactta tgactgtctt ctttatcatg caactcgtag gacaggtgcc
     3361 ggcagcgccc aacagtcccc cggccacggg gcctgccacc atacccacgc cgaaacaagc
     3421 gccctgcacc attatgttcc ggatctgcat cgcaggatgc tgctggctac cctgtggaac
     3481 acctacatct gtattaacga agcgctaacc gtttttatca ggctctggga ggcagaataa
     3541 atgatcatat cgtcaattat tacctccacg gggagagcct gagcaaactg gcctcaggca
     3601 tttgagaagc acacggtcac actgcttccg gtagtcaata aaccggtaaa ccagcaatag
     3661 acataagcgg ctatttaacg accctgccct gaaccgacga ccgggtcgaa tttgctttcg
     3721 aatttctgcc attcatccgc ttattatcac ttattcaggc gtagcaccag gcgtttaagg
     3781 gcaccaataa ctgccttaaa aaaattacgc cccgccctgc cactcatcgc agtactgttg
     3841 taattcatta agcattctgc cgacatggaa gccatcacag acggcatgat gaacctgaat
     3901 cgccagcggc atcagcacct tgtcgccttg cgtataatat ttgcccatgg tgaaaacggg
     3961 ggcgaagaag ttgtccatat tggccacgtt taaatcaaaa ctggtgaaac tcacccaggg
     4021 attggctgag acgaaaaaca tattctcaat aaacccttta gggaaatagg ccaggttttc
     4081 accgtaacac gccacatctt gcgaatatat gtgtagaaac tgccggaaat cgtcgtggta
     4141 ttcactccag agcgatgaaa acgtttcagt ttgctcatgg aaaacggtgt aacaagggtg
     4201 aacactatcc catatcacca gctcaccgtc tttcattgcc atacgaaagt aagtataccc
     4261 ccatgaaaat gcattaggtt ttaactaggg gtgtgtgtgt ggttataaga tatttacttt
     4321 cctttgttgg accagatata atattcttaa tttgtcttag tttttgctaa ataatttgac
     4381 cagcattttt cccagaagga aatgttggct tcagatacaa cttgtgtgtg ttgctttgat
     4441 tcactttgtt gccccggttt gggttttggt cactctccat gactaatggt ggtttgaatg
     4501 agtccctggt gactagactg ttaggttcct agggttacag tctcaaggct tttagtaaat
     4561 aattcagaga ggttggcagt gagggtttgt tttttttttt ttttaatcat ttttgctggg
     4621 gatttcatat gacagaataa ttccttcttg agaaaccaaa acttggattc atgtaaagaa
     4681 cagagttttg atccataggg caaaagccaa aggtggataa accagaaaga tcccaactct
     4741 ataggccctg gttaaagcac acagaagggg ctggagtgct ggcgtggtgg ttaagagacc
     4801 ctcaggcagt acccactacc catggctcca gctctagggg ggatcccaag acccctctcg
     4861 gcaccagcag atacacacac aaattaaatc ttaacacagc aacacacagg acattatgct
     4921 agtgatgagc tgagtaggag actgctctcc tggactctgc cttggggtca gaggttttcc
     4981 catgttttac tctagacaaa tacggtaagt gttgccttca tttgaccctt ggttaagtaa
     5041 cttgtgactt ccccattgct taactgtgtc ttcttgtgga gcttcttcag tttttgaggc
     5101 tcctttcacc aaccccctaa gaatccacta tctatcacag aactgatttt aaagggtaaa
     5161 catttttaaa ggcgcataac gataccacga tatcaacaag tttgtacaaa aaagcaggct
     5221 ggcgccggaa ccgaagttcc tattccgaag ttcctattct ctagaaagta taggaacttc
     5281 gaaccctttc ccacaccacc ctccacactt gccccaaaca ctgccaacta tgtaggagga
     5341 aggggttggg actaacagaa gaacccgttg tggggaagct gttgggaggg tcactttatg
     5401 ttcttgccca aggtcagttg ggtggcctgc ttctgatgag gtggtcccaa ggtctggggt
     5461 agaaggtgag agggacaggc caccaaggtc agcccccccc ccctatccca taggagccag
     5521 gtccctctcc tggacaggaa gactgaaggg gagatgccag agactcagtg aagcctgggg
     5581 taccctattg gagtccttca aggaaacaaa cttggcctca ccaggcctca gccttggctc
     5641 ctcctgggaa ctctactgcc cttgggatcc ccttgtagtt gtgggttaca taggaagggg
     5701 gacgggattc cccttgactg gctagcctac tcttttcttc agtcttctcc atctcctctc
     5761 acctgtctct cgaccctttc cctaggatag acttggaaaa agataagggg agaaaacaaa
     5821 tgcaaacgag gccagaaaga ttttggctgg gcattccttc cgctagcttt tattgggatc
     5881 ccctagtttg tgataggcct tttagctaca tctgccaatc catctcattt tcacacacac
     5941 acacaccact ttccttctgg tcagtgggca catgtccagc ctcaagttta tatcaccacc
     6001 cccaatgccc aacacttgta tggccttggg cgggtcatcc ccccccccac ccccagtatc
     6061 tgcaacctca agctagcttg ggtgcgttgg ttgtggataa gtagctagac tccagcaacc
     6121 agtaacctct gccctttctc ctccatgaca accaggtccc aggtcccgaa aaccaaagaa
     6181 gaagaaccct aacaaagagg acaagcggcc tcgcacagcc ttcactgctg agcagctcca
     6241 gaggctcaag gctgagtttc agaccaacag gtacctgaca gagcagcggc gccagagtct
     6301 ggcacaggag ctcggtaccc ggaagatctg gactctagag aattccgccc ctctccctcc
     6361 ccccccccta acgttactgg ccgaagccgc ttggaataag gccggtgtgc gtttgtctat
     6421 atgttatttt ccaccatatt gccgtctttt ggcaatgtga gggcccggaa acctggccct
     6481 gtcttcttga cgagcattcc taggggtctt tcccctctcg ccaaaggaat gcaaggtctg
     6541 ttgaatgtcg tgaaggaagc agttcctctg gaagcttctt gaagacaaac aacgtctgta
     6601 gcgacccttt gcaggcagcg gaacccccca cctggcgaca ggtgcctctg cggccaaaag
     6661 ccacgtgtat aagatacacc tgcaaaggcg gcacaacccc agtgccacgt tgtgagttgg
     6721 atagttgtgg aaagagtcaa atggctctcc tcaagcgtat tcaacaaggg gctgaaggat
     6781 gcccagaagg taccccattg tatgggatct gatctggggc ctcggtgcac atgctttaca
     6841 tgtgtttagt cgaggttaaa aaacgtctag gccccccgaa ccacggggac gtggttttcc
     6901 tttgaaaaac acgatgataa gcttgccaca accatggaag atcccgtcgt tttacaacgt
     6961 cgtgactggg aaaaccctgg cgttacccaa cttaatcgcc ttgcagcaca tccccctttc
     7021 gccagctggc gtaatagcga agaggcccgc accgatcgcc cttcccaaca gttgcgcagc
     7081 ctgaatggcg aatggcgctt tgcctggttt ccggcaccag aagcggtgcc ggaaagctgg
     7141 ctggagtgcg atcttcctga ggccgatact gtcgtcgtcc cctcaaactg gcagatgcac
     7201 ggttacgatg cgcccatcta caccaacgtg acctatccca ttacggtcaa tccgccgttt
     7261 gttcccacgg agaatccgac gggttgttac tcgctcacat ttaatgttga tgaaagctgg
     7321 ctacaggaag gccagacgcg aattattttt gatggcgtta actcggcgtt tcatctgtgg
     7381 tgcaacgggc gctgggtcgg ttacggccag gacagtcgtt tgccgtctga atttgacctg
     7441 agcgcatttt tacgcgccgg agaaaaccgc ctcgcggtga tggtgctgcg ctggagtgac
     7501 ggcagttatc tggaagatca ggatatgtgg cggatgagcg gcattttccg tgacgtctcg
     7561 ttgctgcata aaccgactac acaaatcagc gatttccatg ttgccactcg ctttaatgat
     7621 gatttcagcc gcgctgtact ggaggctgaa gttcagatgt gcggcgagtt gcgtgactac
     7681 ctacgggtaa cagtttcttt atggcagggt gaaacgcagg tcgccagcgg caccgcgcct
     7741 ttcggcggtg aaattatcga tgagcgtggt ggttatgccg atcgcgtcac actacgtctg
     7801 aacgtcgaaa acccgaaact gtggagcgcc gaaatcccga atctctatcg tgcggtggtt
     7861 gaactgcaca ccgccgacgg cacgctgatt gaagcagaag cctgcgatgt cggtttccgc
     7921 gaggtgcgga ttgaaaatgg tctgctgctg ctgaacggca agccgttgct gattcgaggc
     7981 gttaaccgtc acgagcatca tcctctgcat ggtcaggtca tggatgagca gacgatggtg
     8041 caggatatcc tgctgatgaa gcagaacaac tttaacgccg tgcgctgttc gcattatccg
     8101 aaccatccgc tgtggtacac gctgtgcgac cgctacggcc tgtatgtggt ggatgaagcc
     8161 aatattgaaa cccacggcat ggtgccaatg aatcgtctga ccgatgatcc gcgctggcta
     8221 ccggcgatga gcgaacgcgt aacgcgaatg gtgcagcgcg atcgtaatca cccgagtgtg
     8281 atcatctggt cgctggggaa tgaatcaggc cacggcgcta atcacgacgc gctgtatcgc
     8341 tggatcaaat ctgtcgatcc ttcccgcccg gtgcagtatg aaggcggcgg agccgacacc
     8401 acggccaccg atattatttg cccgatgtac gcgcgcgtgg atgaagacca gcccttcccg
     8461 gctgtgccga aatggtccat caaaaaatgg ctttcgctac ctggagagac gcgcccgctg
     8521 atcctttgcg aatacgccca cgcgatgggt aacagtcttg gcggtttcgc taaatactgg
     8581 caggcgtttc gtcagtatcc ccgtttacag ggcggcttcg tctgggactg ggtggatcag
     8641 tcgctgatta aatatgatga aaacggcaac ccgtggtcgg cttacggcgg tgattttggc
     8701 gatacgccga acgatcgcca gttctgtatg aacggtctgg tctttgccga ccgcacgccg
     8761 catccagcgc tgacggaagc aaaacaccag cagcagtttt tccagttccg tttatccggg
     8821 caaaccatcg aagtgaccag cgaatacctg ttccgtcata gcgataacga gctcctgcac
     8881 tggatggtgg cgctggatgg taagccgctg gcaagcggtg aagtgcctct ggatgtcgct
     8941 ccacaaggta aacagttgat tgaactgcct gaactaccgc agccggagag cgccgggcaa
     9001 ctctggctca cagtacgcgt agtgcaaccg aacgcgaccg catggtcaga agccgggcac
     9061 atcagcgcct ggcagcagtg gcgtctggcg gaaaacctca gtgtgacgct ccccgccgcg
     9121 tcccacgcca tcccgcatct gaccaccagc gaaatggatt tttgcatcga gctgggtaat
     9181 aagcgttggc aatttaaccg ccagtcaggc tttctttcac agatgtggat tggcgataaa
     9241 aaacaactgc tgacgccgct gcgcgatcag ttcacccgtg caccgctgga taacgacatt
     9301 ggcgtaagtg aagcgacccg cattgaccct aacgcctggg tcgaacgctg gaaggcggcg
     9361 ggccattacc aggccgaagc agcgttgttg cagtgcacgg cagatacact tgctgatgcg
     9421 gtgctgatta cgaccgctca cgcgtggcag catcagggga aaaccttatt tatcagccgg
     9481 aaaacctacc ggattgatgg tagtggtcaa atggcgatta ccgttgatgt tgaagtggcg
     9541 agcgatacac cgcatccggc gcggattggc ctgaactgcc agctggcgca ggtagcagag
     9601 cgggtaaact ggctcggatt agggccgcaa gaaaactatc ccgaccgcct tactgccgcc
     9661 tgttttgacc gctgggatct gccattgtca gacatgtata ccccgtacgt cttcccgagc
     9721 gaaaacggtc tgcgctgcgg gacgcgcgaa ttgaattatg gcccacacca gtggcgcggc
     9781 gacttccagt tcaacatcag ccgctacagt caacagcaac tgatggaaac cagccatcgc
     9841 catctgctgc acgcggaaga aggcacatgg ctgaatatcg acggtttcca tatggggatt
     9901 ggtggcgacg actcctggag cccgtcagta tcggcggaat tccagctgag cgccggtcgc
     9961 taccattacc agttggtctg gtgtcaaaaa taataataac cgggcagggg ggatctaagc
    10021 tctagataag taatgatcat aatcagccat atcacatctg tagaggtttt acttgcttta
    10081 aaaaacctcc cacacctccc cctgaacctg aaacataaaa tgaatgcaat tgttgttgtt
    10141 aacttgttta ttgcagctta taatggttac aaataaagca atagcatcac aaatttcaca
    10201 aataaagcat ttttttcact gcattctagt tgtggtttgt ccaaactcat caatgtatct
    10261 tatcatgtct ggatccggaa taacttcgta tagcatacat tatacgaagt tatgtttaaa
    10321 cggcgcgccc cggaattcgc cttctgcagg agcgtacaga acccagggcc ctggcacccg
    10381 tgcagaccct ggcccacccc acctgggcgc tcagtgccca agagatgtcc acacctagga
    10441 tgtcccgcgg tgggtggggg gcccgagaga cgggcaggcc gggggcaggc ctggccatgc
    10501 ggggccgaac cgggcactgc ccagcgtggg cgcgggggcc acggcgcgcg cccccagccc
    10561 ccgggcccag caccccaagg cggccaacgc caaaactctc cctcctcctc ttcctcaatc
    10621 tcgctctcgc tctttttttt tttcgcaaaa ggaggggaga gggggtaaaa aaatgctgca
    10681 ctgtgcggcg aagccggtga gtgagcggcg cggggccaat cagcgtgcgc cgttccgaaa
    10741 gttgcctttt atggctcgag cggccgcggc ggcgccctat aaaacccagc ggcgcgacgc
    10801 gccaccaccg ccgagaccgc gtccgccccg cgagcacaga gcctcgcctt tgccgatcct
    10861 ctagagtcga gatccgccgc caccatgatt gaacaagatg gattgcacgc aggttctccg
    10921 gccgcttggg tggagaggct attcggctat gactgggcac aacagacaat cggctgctct
    10981 gatgccgccg tgttccggct gtcagcgcag gggcgcccgg ttctttttgt caagaccgac
    11041 ctgtccggtg ccctgaatga actgcaggac gaggcagcgc ggctatcgtg gctggccacg
    11101 acgggcgttc cttgcgcagc tgtgctcgac gttgtcactg aagcgggaag ggactggctg
    11161 ctattgggcg aagtgccggg gcaggatctc ctgtcatctc accttgctcc tgccgagaaa
    11221 gtatccatca tggctgatgc aatgcggcgg ctgcatacgc ttgatccggc tacctgccca
    11281 ttcgaccacc aagcgaaaca tcgcatcgag cgagcacgta ctcggatgga agccggtctt
    11341 gtcgatcagg atgatctgga cgaagagcat caggggctcg cgccagccga actgttcgcc
    11401 aggctcaagg cgcgcatgcc cgacggcgag gatctcgtcg tgacccatgg cgatgcctgc
    11461 ttgccgaata tcatggtgga aaatggccgc ttttctggat tcatcgactg tggccggctg
    11521 ggtgtggcgg accgctatca ggacatagcg ttggctaccc gtgatattgc tgaagagctt
    11581 ggcggcgaat gggctgaccg cttcctcgtg ctttacggta tcgccgctcc cgattcgcag
    11641 cgcatcgcct tctatcgcct tcttgacgag ttcttctgag cgggactctg gggttcgaaa
    11701 tgaccgacca agcgacgccc aacctgccat cacgagattt cgattccacc gccgccttct
    11761 atgaaaggtt gggcttcgga atcgttttcc gggacgccgg ctggatgatc ctccagcgcg
    11821 gggatctcat gctggagttc ttcgcccacc ccccggatct aagctctaga taagtaatga
    11881 tcataatcag ccatatcaca tctgtagagg ttttacttgc tttaaaaaac ctcccacacc
    11941 tccccctgaa cctgaaacat aaaatgaatg caattgttgt tgttaacttg tttattgcag
    12001 cttataatgg ttacaaataa agcaatagca tcacaaattt cacaaataaa gcattttttt
    12061 cactgcattc tagttgtggt ttgtccaaac tcatcaatgt atcttatcat gtctggatcc
    12121 gggggtaccg cgtcgagaag ttcctattcc gaagttccta ttctctagaa agtataggaa
    12181 cttcgtcgag ataacttcgt atagcataca ttatacgaag ttatgtcgag atatctagac
    12241 ccagctttct tgtacaaagt ggttgatatc tctatagtcg cagtaggcgg tgtatttagt
    12301 gtaaatgttg gttatgtgct aaggatgtaa ctcagaggca ggtgccaggc cctgggtcca
    12361 tacaccacct caggttaggc agttcgtaat atcttataca tattcctgaa gacttgaaga
    12421 ccaatacact ctgcttatat cacctgatca agtataataa tgccaactgt gtgcaggatt
    12481 cctttcaggc cactttatgt ggttgctttg gattaaaaga taggcccgaa gagccgaacc
    12541 tcatcttttg tacttaatat ctctttgttg ctgatttgca tgtttgcttg ggtctttttg
    12601 gaggatatgg gggagggggg gtcctcactg actggcctgg aactggccac tgtggtagac
    12661 catgttggcc tccagcgtga gtgctgggtt taaaggcgtg gtggcacctg gccacatctc
    12721 acggaaagtg aaagtatatg atgtgtaaca caggtgtttc tttctccctc tgcaggaagc
    12781 ttttcaggag gccctggccg ccgcgggaga caagcttgtc gtggtggact tctctgctac
    12841 gtggtgtgga ccttgcaaaa tgatcaagcc cttcttccat gtgagtggag tagcagtgag
    12901 ctttgaggct gggtggtaga cccaagccag agaaaaggat tgaaattaat gggtgcgagg
    12961 agtttgctgt ttgctttatt ttattctcct gtgtcattgg cttaaaagta gtactagcat
    13021 ggaaacttac gtaatatagt tcattgagga caactttggg gagttttgtt gtcttaaata
    13081 attttgtccc ctgccccagg atctcccccc ccccttccct gatttgatac ctgggcctag
    13141 tgtgaaattc ggccttcaaa gttacagtgc cgaattactt tactcttagg aacacttgac
    13201 tgagagacag ctgtgtccct ggcgcttgct tcatctctag gctgaatttt tagacctggc
    13261 tagtgagatt gctcagtggg ggaaaaaaaa gacacatggc tcaccctgcc agcctgagga
    13321 tctgagtttg atcctcaaaa cccaccctgg aaagacagaa ccagttccca gaggttgctc
    13381 tcggacttcc acatgcacct gtacacattt acatcaataa taatgcaata ataaataaaa
    13441 taagttcttt caaaataagt gtatggagct ggagagatgg ctcagtggtt aaaagcactg
    13501 gctgctcttg caggggactt tggtttggtt cccagcaccc aaatgggaga gtcacaacct
    13561 tctataactc ttgtggggtg ttcagcgccc tcttctggcc tttgcaggcg ccaggcacac
    13621 ccatggtgta cagacataca tgtaaccaaa ccacccgtat gcataagcta aaattaaata
    13681 aatgtttaat ctctgttaca tttcctttga agacgcttaa ctatgttgaa tgctattatc
    13741 cagttctaac gcttcttggt ttgtttgaat gtttccagtc cctctgtgac aagtattcca
    13801 atgtggtgtt ccttgaagtg gatgtggatg actgccaggt acgtagtacg aaatcggatg
    13861 ctaccaaaca ccttcacagt ggcctccact ggagtctacc ctgttgttta aaataaaaac
    13921 gtccagtaat actagaagtg ggactctaag aagttctatt tcggaagaat agggcgtgtg
    13981 ccagttatgg gtgtggtcct agacactcag agagctgtgt ttgcacatct agagtaagca
    14041 tctcaccact cgcagcctgt gggggccttt gggggagatg gcgcaacgca attaatgata
    14101 acttcgtata gcatacatta tacgaagtta tggtctgagc tcgccatcag ttcacccaga
    14161 tgatcactgg aaataagttc actttggctc taagagatag tagactaggt ggcatcgtgg
    14221 aattgtgagg ccactgttga ggtgctctga acttctcgtg tgtgggaact gtatccacgg
    14281 gctctttcta aaaagaatat tgttattcgt atgcttggtc tgaatcggtg agaaagccct
    14341 ggcattacaa caaacattag agtcaccctg gtgccttaga gagctggggg gaacttaagg
    14401 ggaaactcac agcctggctt tatttagcaa gttcatgcct gttgtgcact cagctctgtt
    14461 ctgtatactt tccacattct gatatcgttc ctctcccgtt ccccatgctg ccctgcttta
    14521 gggatgggaa agctgagaca gagaagactt gttcttgcag agccagtatt taaaatgagg
    14581 aagcatacct cctctgccct tggctcttac tctccccagc ttcttagcat atgccctttg
    14641 ctctcacaca ggccactggg ctggaaaggc ctgtgtggta tggagcacca gggccccgag
    14701 gaaggatgcg tgagtgcttt tacttgccct gggacagaaa gaagttagcg aatggggtgg
    14761 ccgcaaaggt attggtctca ctgggttctg ctttaagcta atctcccatc tttttcaacc
    14821 ctggttctca gtctataatg agatctctgt acctagccat cagcttggca aaagttcggg
    14881 agggtcacat gaggtgttca gaggtcctct tcaggctccc agtatcccca gcatggctgt
    14941 cctcagtaca ctttctggcc tgtcttcgct tgtgtgtctc cccggcctgt cctttcctac
    15001 ctggctaaac catagtcaca agcttcgctt cttcatttac ctatgctata ccctcagtca
    15061 gcttttcttc tgagcctaca gtgg
//
