# Supplementary material for: CRISPR-Cas9 enables conditional mutagenesis of challenging loci
Source: Sci Rep. 2016 Sep 1;6:32326. doi: 10.1038/srep32326 (PMC5007477; doi:10.1038/srep32326)
Supplement: Supplementary File 3 [file srep32326-s3.zip › gb/HEP01025_B02_vector.gb]

LOCUS       1014870#L1L2_Bact_P#pAYAC184        14809 bp    dna     circular UNK 
ACCESSION   unknown
SOURCE      Mus musculus
  ORGANISM  Mus musculus
            Eukaryota; Metazoa; Chordata; Craniata; Vertebrata; Euteleostomi;
            Mammalia; Eutheria; Euarchontoglires; Glires; Rodentia;
            Sciurognathi; Muroidea; Muridae; Murinae; Mus.
COMMENT     cassette: L1L2_Bact_P
COMMENT     design_id: 1014870
COMMENT     backbone: pAYAC184
COMMENT     transcript_id: ENSMUST00000030528
FEATURES             Location/Qualifiers
     source          1..4245
                     /mol_type="other DNA"
                     /dnas_title="pacyc184CleanwithGprimers"
                     /organism="Cloning vector pACYC184"
     gene            complement(1..4245)
                     /gene="cat"
     CDS             complement(1..4245)
                     /codon_start=1
                     /gene="cat"
                     /translation="MEKKITGYTTVDISQWHRKEHFEAFQSVAQCTYNQTVQLDITAF
                     LKTVKKNKHKFYPAFIHILARLMNAHPEFRMAMKDGELVIWDSVHPCYTVFHEQTETF
                     SSLWSEYHDDFRQFLHIYSQDVACYGENLAYFPKGFIENMFFVSANPWVSFTSFDLNV
                     ANMDNFFAPVFTMGKYYTQGDKVLMPLAIQVHHAVCDGFHVGRMLNELQQYCDEWQGG
                     A"
                     /product="chloramphenicol acetyltransferase"
                     /note="camR (confers resistance to chloramphenicol)"
                     /label="camR (confers resistance to chloramphenicol)"
     -10_signal      complement(286..291)
                     /note="cat promoter (counter-clockwise); CATATT"
                     /label="cat promoter (counter-clockwise); CATATT"
     -35_signal      complement(309..314)
                     /note="cat promoter (counter-clockwise); ACGTAA"
                     /label="cat promoter (counter-clockwise); ACGTAA"
     rep_origin      complement(848..1393)
                     /note="p15A origin of replication (clockwise) (RNAII -35
                     to RNA/DNA switch point)"
                     /label="p15A origin of replication (clockwise) (RNAII -35
     -35_signal      1505..1510
                     /note="tet promoter (clockwise); TTGACA"
                     /label="tet promoter (clockwise); TTGACA"
     -10_signal      1528..1533
                     /note="tet promoter (clockwise); TTTAAT; transcript start
                     1540"
                     /label="tet promoter (clockwise); TTTAAT; transcript start
     gene            1581..2771
                     /gene="tet"
     CDS             1581..2771
                     /codon_start=1
                     /gene="tet"
                     /translation="MKSNNALIVILGTVTLDAVGIGLVMPVLPGLLRDIVHSDSIASH
                     YGVLLALYALMQFLCAPVLGALSDRFGRRPVLLASLLGATIDYAIMATTPVLWILYAG
                     RIVAGITGATGAVAGAYIADITDGEDRARHFGLMSACFGVGMVAGPVAGGLLGAISLH
                     APFLAAAVLNGLNLLLGCFLMQESHKGERRPMPLRAFNPVSSFRWARGMTIVAALMTV
                     FFIMQLVGQVPAALWVIFGEDRFRWSATMIGLSLAVFGILHALAQAFVTGPATKRFGE
                     KQAIIAGMAADALGYVLLAFATRGWMAFPIMILLASGGIGMPALQAMLSRQVDDDHQG
                     QLQGSLAALTSLTSIIGPLIVTAIYAASASTWNGLAWIVGAALYLVCLPALRRGAWSR
                     ATST"
                     /product="tetracycline efflux protein, class C"
                     /note="tetR (confers resistance to tetracycline)"
                     /label="tetR (confers resistance to tetracycline)"
     misc_feature    complement(1473..1493)
                     /note="5' Gap primer"
                     /label="5' Gap primer"
     misc_feature    3805..3825
                     /note="3' Gap primer"
                     /label="3' Gap primer"
     misc_feature    1494..3804
                     /note="Not in Gap Backbone PCR"
                     /label="Not in Gap Backbone PCR"
     exon            4844..4988
                     /db_xref="ENSEMBL:ENSMUSE00001219193"
                     /rank="2"
                     /note="ENSMUSE00001219193"
                     /label="ENSMUSE00001219193"
     misc_feature    4246..5199
                     /note="5 arm"
                     /label="5 arm"
     misc_feature    5227..5251
                     /note="B1 Gateway"
                     /label="B1 Gateway"
     misc_feature    5264..5311
                     /note="Frt"
                     /label="Frt"
     intron          5312..6186
                     /note="mouse En2 intron"
                     /label="mouse En2 intron"
     misc_feature    6184..6186
                     /note="Splice Acceptor"
                     /label="Splice Acceptor"
     exon            6187..6359
                     /note="mouse En2 exon"
                     /label="mouse En2 exon"
     misc_feature    6371..6964
                     /note="ECMV IRES"
                     /label="ECMV IRES"
     gene            6965..10025
                     /gene="lacZ"
                     /note="lacZ"
                     /label="lacZ"
     misc_feature    10064..10307
                     /note="SV40 polyadenylation site"
                     /label="SV40 polyadenylation site"
     misc_feature    10311..10344
                     /note="loxP"
                     /label="loxP"
     promoter        10371..10890
                     /note="human beta actin promoter"
                     /label="human beta actin promoter"
     gene            10916..11710
                     /gene="NeoR"
                     /note="NeoR"
                     /label="NeoR"
     misc_feature    11910..12151
                     /note="SV40 polyadenylation site"
                     /label="SV40 polyadenylation site"
     misc_feature    12168..12215
                     /note="Frt"
                     /label="Frt"
     misc_feature    12222..12255
                     /note="loxP"
                     /label="loxP"
     misc_feature    6201..6278
                     /note="FCHK std_gpr"
                     /label="FCHK std_gpr"
     misc_feature    12271..12291
                     /note="B2 Gateway"
                     /label="B2 Gateway"
     misc_feature    5200..12321
                     /note="Synthetic Cassette"
                     /label="Synthetic Cassette"
     exon            12670..12776
                     /db_xref="ENSEMBL:ENSMUSE00000181806"
                     /type="targeted"
                     /rank="3"
                     /note="target exon 1 ENSMUSE00000181806"
     exon            13569..13810
                     /db_xref="ENSEMBL:ENSMUSE00000284716"
                     /type="targeted"
                     /rank="4"
                     /note="target exon 2 ENSMUSE00000284716 5' fragment"
     misc_feature    12322..13810
                     /note="Critical Region"
                     /label="Critical Region"
     misc_feature    13834..13867
                     /note="Downstream LoxP"
                     /label="Downstream LoxP"
     misc_feature    13811..13890
                     /note="synthetic loxP region"
                     /label="synthetic loxP region"
     exon            13891..14809
                     /db_xref="ENSEMBL:ENSMUSE00000284716"
                     /rank="4"
                     /note="ENSMUSE00000284716 central fragment"
                     /label="ENSMUSE00000284716 central fragment"
     misc_feature    13891..14809
                     /note="3 arm"
                     /label="3 arm"
ORIGIN      
        1 gaattccgga tgagcattca tcaggcgggc aagaatgtga ataaaggccg gataaaactt
       61 gtgcttattt ttctttacgg tctttaaaaa ggccgtaata tccagctgaa cggtctggtt
      121 ataggtacat tgagcaactg actgaaatgc ctcaaaatgt tctttacgat gccattggga
      181 tatatcaacg gtggtatatc cagtgatttt tttctccatt ttagcttcct tagctcctga
      241 aaatctcgat aactcaaaaa atacgcccgg tagtgatctt atttcattat ggtgaaagtt
      301 ggaacctctt acgtgccgat caacgtctca ttttcgccaa aagttggccc agggcttccc
      361 ggtatcaaca gggacaccag gatttattta ttctgcgaag tgatcttccg tcacaggtat
      421 ttattcggcg caaagtgcgt cgggtgatgc tgccaactta ctgatttagt gtatgatggt
      481 gtttttgagg tgctccagtg gcttctgttt ctatcagctg tccctcctgt tcagctactg
      541 acggggtggt gcgtaacggc aaaagcaccg ccggacatca gcgctagcgg agtgtatact
      601 ggcttactat gttggcactg atgagggtgt cagtgaagtg cttcatgtgg caggagaaaa
      661 aaggctgcac cggtgcgtca gcagaatatg tgatacagga tatattccgc ttcctcgctc
      721 actgactcgc tacgctcggt cgttcgactg cggcgagcgg aaatggctta cgaacggggc
      781 ggagatttcc tggaagatgc caggaagata cttaacaggg aagtgagagg gccgcggcaa
      841 agccgttttt ccataggctc cgcccccctg acaagcatca cgaaatctga cgctcaaatc
      901 agtggtggcg aaacccgaca ggactataaa gataccaggc gtttccccct ggcggctccc
      961 tcgtgcgctc tcctgttcct gcctttcggt ttaccggtgt cattccgctg ttatggccgc
     1021 gtttgtctca ttccacgcct gacactcagt tccgggtagg cagttcgctc caagctggac
     1081 tgtatgcacg aaccccccgt tcagtccgac cgctgcgcct tatccggtaa ctatcgtctt
     1141 gagtccaacc cggaaagaca tgcaaaagca ccactggcag cagccactgg taattgattt
     1201 agaggagtta gtcttgaagt catgcgccgg ttaaggctaa actgaaagga caagttttgg
     1261 tgactgcgct cctccaagcc agttacctcg gttcaaagag ttggtagctc agagaacctt
     1321 cgaaaaaccg ccctgcaagg cggttttttc gttttcagag caagagatta cgcgcagacc
     1381 aaaacgatct caagaagatc atcttattaa tcagataaaa tatttctaga tttcagtgca
     1441 atttatctct tcaaatgtag cacctgaagt cagccccata cgatataagt tgtaattctc
     1501 atgtttgaca gcttatcatc gataagcttt aatgcggtag tttatcacag ttaaattgct
     1561 aacgcagtca ggcaccgtgt atgaaatcta acaatgcgct catcgtcatc ctcggcaccg
     1621 tcaccctgga tgctgtaggc ataggcttgg ttatgccggt actgccgggc ctcttgcggg
     1681 atatcgtcca ttccgacagc atcgccagtc actatggcgt gctgctagcg ctatatgcgt
     1741 tgatgcaatt tctatgcgca cccgttctcg gagcactgtc cgaccgcttt ggccgccgcc
     1801 cagtcctgct cgcttcgcta cttggagcca ctatcgacta cgcgatcatg gcgaccacac
     1861 ccgtcctgtg gatcctctac gccggacgca tcgtggccgg catcaccggc gccacaggtg
     1921 cggttgctgg cgcctatatc gccgacatca ccgatgggga agatcgggct cgccacttcg
     1981 ggctcatgag cgcttgtttc ggcgtgggta tggtggcagg ccccgtggcc gggggactgt
     2041 tgggcgccat ctccttgcat gcaccattcc ttgcggcggc ggtgctcaac ggcctcaacc
     2101 tactactggg ctgcttccta atgcaggagt cgcataaggg agagcgtcga ccgatgccct
     2161 tgagagcctt caacccagtc agctccttcc ggtgggcgcg gggcatgact atcgtcgccg
     2221 cacttatgac tgtcttcttt atcatgcaac tcgtaggaca ggtgccggca gcgctctggg
     2281 tcattttcgg cgaggaccgc tttcgctgga gcgcgacgat gatcggcctg tcgcttgcgg
     2341 tattcggaat cttgcacgcc ctcgctcaag ccttcgtcac tggtcccgcc accaaacgtt
     2401 tcggcgagaa gcaggccatt atcgccggca tggcggccga cgcgctgggc tacgtcttgc
     2461 tggcgttcgc gacgcgaggc tggatggcct tccccattat gattcttctc gcttccggcg
     2521 gcatcgggat gcccgcgttg caggccatgc tgtccaggca ggtagatgac gaccatcagg
     2581 gacagcttca aggatcgctc gcggctctta ccagcctaac ttcgatcatt ggaccgctga
     2641 tcgtcacggc gatttatgcc gcctcggcga gcacatggaa cgggttggca tggattgtag
     2701 gcgccgccct ataccttgtc tgcctccccg cgttgcgtcg cggtgcatgg agccgggcca
     2761 cctcgacctg aatggaagcc ggcggcacct cgctaacgga ttcaccactc caagaattgg
     2821 agccaatcaa ttcttgcgga gaactgtgaa tgcgcaaacc aacccttggc agaacatatc
     2881 catcgcgtcc gccatctcca gcagccgcac gcggcgcatc tcgggcagcg ttgggtcctg
     2941 gccacgggtg cgcatgatcg tgctcctgtc gttgaggacc cggctaggct ggcggggttg
     3001 ccttactggt tagcagaatg aatcaccgat acgcgagcga acgtgaagcg actgctgctg
     3061 caaaacgtct gcgacctgag caacaacatg aatggtcttc ggtttccgtg tttcgtaaag
     3121 tctggaaacg cggaagtccc ctacgtgctg ctgaagttgc ccgcaacaga gagtggaacc
     3181 aaccggtgat accacgatac tatgactgag agtcaacgcc atgagcggcc tcatttctta
     3241 ttctgagtta caacagtccg caccgctgtc cggtagctcc ttccggtggg cgcggggcat
     3301 gactatcgtc gccgcactta tgactgtctt ctttatcatg caactcgtag gacaggtgcc
     3361 ggcagcgccc aacagtcccc cggccacggg gcctgccacc atacccacgc cgaaacaagc
     3421 gccctgcacc attatgttcc ggatctgcat cgcaggatgc tgctggctac cctgtggaac
     3481 acctacatct gtattaacga agcgctaacc gtttttatca ggctctggga ggcagaataa
     3541 atgatcatat cgtcaattat tacctccacg gggagagcct gagcaaactg gcctcaggca
     3601 tttgagaagc acacggtcac actgcttccg gtagtcaata aaccggtaaa ccagcaatag
     3661 acataagcgg ctatttaacg accctgccct gaaccgacga ccgggtcgaa tttgctttcg
     3721 aatttctgcc attcatccgc ttattatcac ttattcaggc gtagcaccag gcgtttaagg
     3781 gcaccaataa ctgccttaaa aaaattacgc cccgccctgc cactcatcgc agtactgttg
     3841 taattcatta agcattctgc cgacatggaa gccatcacag acggcatgat gaacctgaat
     3901 cgccagcggc atcagcacct tgtcgccttg cgtataatat ttgcccatgg tgaaaacggg
     3961 ggcgaagaag ttgtccatat tggccacgtt taaatcaaaa ctggtgaaac tcacccaggg
     4021 attggctgag acgaaaaaca tattctcaat aaacccttta gggaaatagg ccaggttttc
     4081 accgtaacac gccacatctt gcgaatatat gtgtagaaac tgccggaaat cgtcgtggta
     4141 ttcactccag agcgatgaaa acgtttcagt ttgctcatgg aaaacggtgt aacaagggtg
     4201 aacactatcc catatcacca gctcaccgtc tttcattgcc atacgaacac tccagctggt
     4261 aaagctcctg cctcgaaaac ctaagagcct gcgtttgacc atctgaactt gagtgggaag
     4321 tgccaggcat gctggcttgt tcaggaggaa gcctgggctc acagcttagc cagtctagct
     4381 tagttggtga gcttcaggct aaggacagac ctgtctctga aggcatcgca ctcacaagca
     4441 catgcttgct catgtgtatg catgtgcctc gccccacccc caatttaaaa aaatgataaa
     4501 tcttgtaaca gggctggaat caggaaacca atacatgaaa gacctgaact aaggactcag
     4561 tctctgtcgc tgtgttcttt aatttaacct tcttagtccg gacaaagaac tctggactga
     4621 cacgtgttaa gcttgtatgt actctctcac taagctacac tacctaagcc gacacctttt
     4681 aaatggcagg agcaatcgcc gctatttgat aatgctatca tttcaagtct cgtgctttgc
     4741 ccagcacagt tgttctgccc tcccctccca tcccatcccc caccacccgt gggcccctgg
     4801 gaccccactt cacccctttc ctcactgctt ggctgcttgg caggtataac tgcaacccag
     4861 ggagggctcc tgaacctgaa caagatggtc acacacatga cggggaagaa agccttcttc
     4921 agctactggc cctacggctg tcactgtgga cttggtggca aagggcaacc caaagatgcc
     4981 acagactggt aaatcccctc cctggcctac ttgggactct ccttccttct atactcactg
     5041 attcagttag caaatgcatt ttgctgagca catactacat gctagggcac taagtgctaa
     5101 tctggtccca agcctcttgg aacgggcctt ctagaaggtt ccacagaata ccaagctcta
     5161 acagctctaa cataccccct gttaccatta cacatgttta aggcgcataa cgataccacg
     5221 atatcaacaa gtttgtacaa aaaagcaggc tggcgccgga accgaagttc ctattccgaa
     5281 gttcctattc tctagaaagt ataggaactt cgaacccttt cccacaccac cctccacact
     5341 tgccccaaac actgccaact atgtaggagg aaggggttgg gactaacaga agaacccgtt
     5401 gtggggaagc tgttgggagg gtcactttat gttcttgccc aaggtcagtt gggtggcctg
     5461 cttctgatga ggtggtccca aggtctgggg tagaaggtga gagggacagg ccaccaaggt
     5521 cagccccccc cccctatccc ataggagcca ggtccctctc ctggacagga agactgaagg
     5581 ggagatgcca gagactcagt gaagcctggg gtaccctatt ggagtccttc aaggaaacaa
     5641 acttggcctc accaggcctc agccttggct cctcctggga actctactgc ccttgggatc
     5701 cccttgtagt tgtgggttac ataggaaggg ggacgggatt ccccttgact ggctagccta
     5761 ctcttttctt cagtcttctc catctcctct cacctgtctc tcgacccttt ccctaggata
     5821 gacttggaaa aagataaggg gagaaaacaa atgcaaacga ggccagaaag attttggctg
     5881 ggcattcctt ccgctagctt ttattgggat cccctagttt gtgataggcc ttttagctac
     5941 atctgccaat ccatctcatt ttcacacaca cacacaccac tttccttctg gtcagtgggc
     6001 acatgtccag cctcaagttt atatcaccac ccccaatgcc caacacttgt atggccttgg
     6061 gcgggtcatc ccccccccca cccccagtat ctgcaacctc aagctagctt gggtgcgttg
     6121 gttgtggata agtagctaga ctccagcaac cagtaacctc tgccctttct cctccatgac
     6181 aaccaggtcc caggtcccga aaaccaaaga agaagaaccc taacaaagag gacaagcggc
     6241 ctcgcacagc cttcactgct gagcagctcc agaggctcaa ggctgagttt cagaccaaca
     6301 ggtacctgac agagcagcgg cgccagagtc tggcacagga gctcggtacc cggaagatct
     6361 ggactctaga gaattccgcc cctctccctc ccccccccct aacgttactg gccgaagccg
     6421 cttggaataa ggccggtgtg cgtttgtcta tatgttattt tccaccatat tgccgtcttt
     6481 tggcaatgtg agggcccgga aacctggccc tgtcttcttg acgagcattc ctaggggtct
     6541 ttcccctctc gccaaaggaa tgcaaggtct gttgaatgtc gtgaaggaag cagttcctct
     6601 ggaagcttct tgaagacaaa caacgtctgt agcgaccctt tgcaggcagc ggaacccccc
     6661 acctggcgac aggtgcctct gcggccaaaa gccacgtgta taagatacac ctgcaaaggc
     6721 ggcacaaccc cagtgccacg ttgtgagttg gatagttgtg gaaagagtca aatggctctc
     6781 ctcaagcgta ttcaacaagg ggctgaagga tgcccagaag gtaccccatt gtatgggatc
     6841 tgatctgggg cctcggtgca catgctttac atgtgtttag tcgaggttaa aaaacgtcta
     6901 ggccccccga accacgggga cgtggttttc ctttgaaaaa cacgatgata agcttgccac
     6961 aaccatggaa gatcccgtcg ttttacaacg tcgtgactgg gaaaaccctg gcgttaccca
     7021 acttaatcgc cttgcagcac atcccccttt cgccagctgg cgtaatagcg aagaggcccg
     7081 caccgatcgc ccttcccaac agttgcgcag cctgaatggc gaatggcgct ttgcctggtt
     7141 tccggcacca gaagcggtgc cggaaagctg gctggagtgc gatcttcctg aggccgatac
     7201 tgtcgtcgtc ccctcaaact ggcagatgca cggttacgat gcgcccatct acaccaacgt
     7261 gacctatccc attacggtca atccgccgtt tgttcccacg gagaatccga cgggttgtta
     7321 ctcgctcaca tttaatgttg atgaaagctg gctacaggaa ggccagacgc gaattatttt
     7381 tgatggcgtt aactcggcgt ttcatctgtg gtgcaacggg cgctgggtcg gttacggcca
     7441 ggacagtcgt ttgccgtctg aatttgacct gagcgcattt ttacgcgccg gagaaaaccg
     7501 cctcgcggtg atggtgctgc gctggagtga cggcagttat ctggaagatc aggatatgtg
     7561 gcggatgagc ggcattttcc gtgacgtctc gttgctgcat aaaccgacta cacaaatcag
     7621 cgatttccat gttgccactc gctttaatga tgatttcagc cgcgctgtac tggaggctga
     7681 agttcagatg tgcggcgagt tgcgtgacta cctacgggta acagtttctt tatggcaggg
     7741 tgaaacgcag gtcgccagcg gcaccgcgcc tttcggcggt gaaattatcg atgagcgtgg
     7801 tggttatgcc gatcgcgtca cactacgtct gaacgtcgaa aacccgaaac tgtggagcgc
     7861 cgaaatcccg aatctctatc gtgcggtggt tgaactgcac accgccgacg gcacgctgat
     7921 tgaagcagaa gcctgcgatg tcggtttccg cgaggtgcgg attgaaaatg gtctgctgct
     7981 gctgaacggc aagccgttgc tgattcgagg cgttaaccgt cacgagcatc atcctctgca
     8041 tggtcaggtc atggatgagc agacgatggt gcaggatatc ctgctgatga agcagaacaa
     8101 ctttaacgcc gtgcgctgtt cgcattatcc gaaccatccg ctgtggtaca cgctgtgcga
     8161 ccgctacggc ctgtatgtgg tggatgaagc caatattgaa acccacggca tggtgccaat
     8221 gaatcgtctg accgatgatc cgcgctggct accggcgatg agcgaacgcg taacgcgaat
     8281 ggtgcagcgc gatcgtaatc acccgagtgt gatcatctgg tcgctgggga atgaatcagg
     8341 ccacggcgct aatcacgacg cgctgtatcg ctggatcaaa tctgtcgatc cttcccgccc
     8401 ggtgcagtat gaaggcggcg gagccgacac cacggccacc gatattattt gcccgatgta
     8461 cgcgcgcgtg gatgaagacc agcccttccc ggctgtgccg aaatggtcca tcaaaaaatg
     8521 gctttcgcta cctggagaga cgcgcccgct gatcctttgc gaatacgccc acgcgatggg
     8581 taacagtctt ggcggtttcg ctaaatactg gcaggcgttt cgtcagtatc cccgtttaca
     8641 gggcggcttc gtctgggact gggtggatca gtcgctgatt aaatatgatg aaaacggcaa
     8701 cccgtggtcg gcttacggcg gtgattttgg cgatacgccg aacgatcgcc agttctgtat
     8761 gaacggtctg gtctttgccg accgcacgcc gcatccagcg ctgacggaag caaaacacca
     8821 gcagcagttt ttccagttcc gtttatccgg gcaaaccatc gaagtgacca gcgaatacct
     8881 gttccgtcat agcgataacg agctcctgca ctggatggtg gcgctggatg gtaagccgct
     8941 ggcaagcggt gaagtgcctc tggatgtcgc tccacaaggt aaacagttga ttgaactgcc
     9001 tgaactaccg cagccggaga gcgccgggca actctggctc acagtacgcg tagtgcaacc
     9061 gaacgcgacc gcatggtcag aagccgggca catcagcgcc tggcagcagt ggcgtctggc
     9121 ggaaaacctc agtgtgacgc tccccgccgc gtcccacgcc atcccgcatc tgaccaccag
     9181 cgaaatggat ttttgcatcg agctgggtaa taagcgttgg caatttaacc gccagtcagg
     9241 ctttctttca cagatgtgga ttggcgataa aaaacaactg ctgacgccgc tgcgcgatca
     9301 gttcacccgt gcaccgctgg ataacgacat tggcgtaagt gaagcgaccc gcattgaccc
     9361 taacgcctgg gtcgaacgct ggaaggcggc gggccattac caggccgaag cagcgttgtt
     9421 gcagtgcacg gcagatacac ttgctgatgc ggtgctgatt acgaccgctc acgcgtggca
     9481 gcatcagggg aaaaccttat ttatcagccg gaaaacctac cggattgatg gtagtggtca
     9541 aatggcgatt accgttgatg ttgaagtggc gagcgataca ccgcatccgg cgcggattgg
     9601 cctgaactgc cagctggcgc aggtagcaga gcgggtaaac tggctcggat tagggccgca
     9661 agaaaactat cccgaccgcc ttactgccgc ctgttttgac cgctgggatc tgccattgtc
     9721 agacatgtat accccgtacg tcttcccgag cgaaaacggt ctgcgctgcg ggacgcgcga
     9781 attgaattat ggcccacacc agtggcgcgg cgacttccag ttcaacatca gccgctacag
     9841 tcaacagcaa ctgatggaaa ccagccatcg ccatctgctg cacgcggaag aaggcacatg
     9901 gctgaatatc gacggtttcc atatggggat tggtggcgac gactcctgga gcccgtcagt
     9961 atcggcggaa ttccagctga gcgccggtcg ctaccattac cagttggtct ggtgtcaaaa
    10021 ataataataa ccgggcaggg gggatctaag ctctagataa gtaatgatca taatcagcca
    10081 tatcacatct gtagaggttt tacttgcttt aaaaaacctc ccacacctcc ccctgaacct
    10141 gaaacataaa atgaatgcaa ttgttgttgt taacttgttt attgcagctt ataatggtta
    10201 caaataaagc aatagcatca caaatttcac aaataaagca tttttttcac tgcattctag
    10261 ttgtggtttg tccaaactca tcaatgtatc ttatcatgtc tggatccgga ataacttcgt
    10321 atagcataca ttatacgaag ttatgtttaa acggcgcgcc ccggaattcg ccttctgcag
    10381 gagcgtacag aacccagggc cctggcaccc gtgcagaccc tggcccaccc cacctgggcg
    10441 ctcagtgccc aagagatgtc cacacctagg atgtcccgcg gtgggtgggg ggcccgagag
    10501 acgggcaggc cgggggcagg cctggccatg cggggccgaa ccgggcactg cccagcgtgg
    10561 gcgcgggggc cacggcgcgc gcccccagcc cccgggccca gcaccccaag gcggccaacg
    10621 ccaaaactct ccctcctcct cttcctcaat ctcgctctcg ctcttttttt ttttcgcaaa
    10681 aggaggggag agggggtaaa aaaatgctgc actgtgcggc gaagccggtg agtgagcggc
    10741 gcggggccaa tcagcgtgcg ccgttccgaa agttgccttt tatggctcga gcggccgcgg
    10801 cggcgcccta taaaacccag cggcgcgacg cgccaccacc gccgagaccg cgtccgcccc
    10861 gcgagcacag agcctcgcct ttgccgatcc tctagagtcg agatccgccg ccaccatgat
    10921 tgaacaagat ggattgcacg caggttctcc ggccgcttgg gtggagaggc tattcggcta
    10981 tgactgggca caacagacaa tcggctgctc tgatgccgcc gtgttccggc tgtcagcgca
    11041 ggggcgcccg gttctttttg tcaagaccga cctgtccggt gccctgaatg aactgcagga
    11101 cgaggcagcg cggctatcgt ggctggccac gacgggcgtt ccttgcgcag ctgtgctcga
    11161 cgttgtcact gaagcgggaa gggactggct gctattgggc gaagtgccgg ggcaggatct
    11221 cctgtcatct caccttgctc ctgccgagaa agtatccatc atggctgatg caatgcggcg
    11281 gctgcatacg cttgatccgg ctacctgccc attcgaccac caagcgaaac atcgcatcga
    11341 gcgagcacgt actcggatgg aagccggtct tgtcgatcag gatgatctgg acgaagagca
    11401 tcaggggctc gcgccagccg aactgttcgc caggctcaag gcgcgcatgc ccgacggcga
    11461 ggatctcgtc gtgacccatg gcgatgcctg cttgccgaat atcatggtgg aaaatggccg
    11521 cttttctgga ttcatcgact gtggccggct gggtgtggcg gaccgctatc aggacatagc
    11581 gttggctacc cgtgatattg ctgaagagct tggcggcgaa tgggctgacc gcttcctcgt
    11641 gctttacggt atcgccgctc ccgattcgca gcgcatcgcc ttctatcgcc ttcttgacga
    11701 gttcttctga gcgggactct ggggttcgaa atgaccgacc aagcgacgcc caacctgcca
    11761 tcacgagatt tcgattccac cgccgccttc tatgaaaggt tgggcttcgg aatcgttttc
    11821 cgggacgccg gctggatgat cctccagcgc ggggatctca tgctggagtt cttcgcccac
    11881 cccccggatc taagctctag ataagtaatg atcataatca gccatatcac atctgtagag
    11941 gttttacttg ctttaaaaaa cctcccacac ctccccctga acctgaaaca taaaatgaat
    12001 gcaattgttg ttgttaactt gtttattgca gcttataatg gttacaaata aagcaatagc
    12061 atcacaaatt tcacaaataa agcatttttt tcactgcatt ctagttgtgg tttgtccaaa
    12121 ctcatcaatg tatcttatca tgtctggatc cgggggtacc gcgtcgagaa gttcctattc
    12181 cgaagttcct attctctaga aagtatagga acttcgtcga gataacttcg tatagcatac
    12241 attatacgaa gttatgtcga gatatctaga cccagctttc ttgtacaaag tggttgatat
    12301 ctctatagtc gcagtaggcg gaagcccaaa ctctttgcct gttctcatct gggttttcac
    12361 aaccattttg agagccagcc agagaagtca cacgaccttg gccaagtgtc tcaaccccca
    12421 gaattttgtt tcctcctctg tggaaagggg gtgaccccag caccccatca tggggtagtc
    12481 acggggatta aaagattagg tggctggaac aaccatggga acctttgacc aacagcagct
    12541 ctcatgacct cagggaaccc caatgttttt gatcacccct ggtgggcatt tggagagtgc
    12601 gaggggagat agagaccttg ttgactagtg gctcccacag ctgtgctccc tgcctgcctc
    12661 tccctgtagg tgctgtcaga agcatgattg ttgctatgcc cacctgaaga tcgatggatg
    12721 caagagcctg acagacaact acaaatacag catctcccag ggcactatcc agtgctgtga
    12781 gtgcccaggg ttgtgggtca agggctggac ctgggaagtc ctgtcctcct ctgcctccat
    12841 agacccagtg tgctactaca taaagcactt gacacctgat gctgttcctt ctcggtgggg
    12901 tgggcagtga ggagcagcgg aggtgaaggt atggagagga ccaaggggac gtcagccgtg
    12961 cgctcagcac tgtttaacct ccctgaaatg ccatgacctc ctctgtaatc tgtccgacca
    13021 agccaacagg aagaacttca ggaggtgttg gccacaccca ttctcatgag ggacccatag
    13081 gcacccctaa catggtcttg tttcctttta ccacgatcag gccctgtaac acctcacctt
    13141 aaggttaatg gaactgcgca cgcgcggaag ctaacacaga tgctctcctt gtggagacgc
    13201 tagcaacccc agctttcagg aggagcggtg gtctgagctg gggatggctc cttgacatgc
    13261 ctaatcctcc tacaggctta gattccccac atttctgctt ggccatgttc attcactctg
    13321 tggccctctg cctcctgcct tcccacctgc tcacctggtt cagctttctc cctctagcat
    13381 aagccccgga acggtgctca acggttgttc agtgtgcaga cgcgagatta ggtaacagag
    13441 tatccaatca aagaggctat ctccaaagat gaccaagcac cacgttggtt tcaggacccc
    13501 ttctgcaccc cacaggcagt ctcgggaagg gacacatgct gagccgttcc tgtttttttt
    13561 gcccacagct gacaacggga gctggtgtga aaggcaactg tgtgcttgtg acaaggaggt
    13621 ggccttgtgc ttgaagcaaa acctggatag ctacaataag cgcctgcgtt actactggcg
    13681 gccccgttgc aaaggcaaga ctccagcatg ctaagggagt ccactctgtc tgtcccctgg
    13741 attccaccct gtcctgggac atctcaagca ttgaagtcct gcagcttgct gcctcccact
    13801 ctggtgtcta gagatggcgc aacgcaatta atgataactt cgtatagcat acattatacg
    13861 aagttatggt ctgagctcgc catcagttca tttcaaggtc tccttgcaaa agggcctggc
    13921 cttgaggact tcctcttggt gcctttctac tgtaaaggac ccttttgatc tttctaacgg
    13981 tgacactcct ctcccttcaa actctggtct ttctggacca aggtcagagc tcagccctct
    14041 gatgctgtgt tctcccccaa ctaagctatg agacctctag gttcagccct gccccatttc
    14101 agattcagtg gtaccctctg gtggtacctt gattcaggag tcccctagaa ccaagcccat
    14161 tatgggctcc aacaacaacg ggatttaagg gtgggggaag ttgcagtctt gttgcactcg
    14221 gtgggtcctg gagcttggcc tgctgtttct tgcccgttgt gctttcgctg ggatctcttg
    14281 ctgcataata gctcaggctc cggggccgtc ctttggaagc ctctcttggc tagccattct
    14341 ccccagcgct aaggacatca ttgggctgga ctgtctgggt ggcatcacag cccacatttc
    14401 tcctgagacc aggatgatag atgttccagt actttgtctc atcccaggcc tggtttcttt
    14461 ctctggaaac tttctccaaa gagccctctt aataaacaac tttcacaaga gcccctgact
    14521 caggctccac ctctggggaa acacgtttta gcaacattta taaattccat gacctctctc
    14581 cctcccagaa ccaccggcct aattacaaac ctcagaactt tccttagctg ctgcagctaa
    14641 ggaaagtgtg ttcattagtg gcagattcag gagccagaat tcttggaaga tcagcttccc
    14701 atatgaacat ggaaggggga ctagggtttg agggatagct ttgctgagta tcctttctgg
    14761 ctcaaactga cccagcctac cttcatccct gcagctattg gcattgaag
//
