# Supplementary material for: CRISPR-Cas9 enables conditional mutagenesis of challenging loci
Source: Sci Rep. 2016 Sep 1;6:32326. doi: 10.1038/srep32326 (PMC5007477; doi:10.1038/srep32326)
Supplement: Supplementary File 3 [file srep32326-s3.zip › gb/HEP01026_A01_vector.gb]

LOCUS       1014380#L1L2_Bact_P#pAYAC184        14353 bp    dna     circular UNK 
ACCESSION   unknown
SOURCE      Mus musculus
  ORGANISM  Mus musculus
            Eukaryota; Metazoa; Chordata; Craniata; Vertebrata; Euteleostomi;
            Mammalia; Eutheria; Euarchontoglires; Glires; Rodentia;
            Sciurognathi; Muroidea; Muridae; Murinae; Mus.
COMMENT     cassette: L1L2_Bact_P
COMMENT     design_id: 1014380
COMMENT     backbone: pAYAC184
COMMENT     transcript_id: ENSMUST00000096069
FEATURES             Location/Qualifiers
     source          1..4245
                     /mol_type="other DNA"
                     /dnas_title="pacyc184CleanwithGprimers"
                     /organism="Cloning vector pACYC184"
     gene            complement(1..4245)
                     /gene="cat"
     CDS             complement(1..4245)
                     /codon_start=1
                     /gene="cat"
                     /translation="MEKKITGYTTVDISQWHRKEHFEAFQSVAQCTYNQTVQLDITAF
                     LKTVKKNKHKFYPAFIHILARLMNAHPEFRMAMKDGELVIWDSVHPCYTVFHEQTETF
                     SSLWSEYHDDFRQFLHIYSQDVACYGENLAYFPKGFIENMFFVSANPWVSFTSFDLNV
                     ANMDNFFAPVFTMGKYYTQGDKVLMPLAIQVHHAVCDGFHVGRMLNELQQYCDEWQGG
                     A"
                     /product="chloramphenicol acetyltransferase"
                     /note="camR (confers resistance to chloramphenicol)"
                     /label="camR (confers resistance to chloramphenicol)"
     -10_signal      complement(286..291)
                     /note="cat promoter (counter-clockwise); CATATT"
                     /label="cat promoter (counter-clockwise); CATATT"
     -35_signal      complement(309..314)
                     /note="cat promoter (counter-clockwise); ACGTAA"
                     /label="cat promoter (counter-clockwise); ACGTAA"
     rep_origin      complement(848..1393)
                     /note="p15A origin of replication (clockwise) (RNAII -35
                     to RNA/DNA switch point)"
                     /label="p15A origin of replication (clockwise) (RNAII -35
     -35_signal      1505..1510
                     /note="tet promoter (clockwise); TTGACA"
                     /label="tet promoter (clockwise); TTGACA"
     -10_signal      1528..1533
                     /note="tet promoter (clockwise); TTTAAT; transcript start
                     1540"
                     /label="tet promoter (clockwise); TTTAAT; transcript start
     gene            1581..2771
                     /gene="tet"
     CDS             1581..2771
                     /codon_start=1
                     /gene="tet"
                     /translation="MKSNNALIVILGTVTLDAVGIGLVMPVLPGLLRDIVHSDSIASH
                     YGVLLALYALMQFLCAPVLGALSDRFGRRPVLLASLLGATIDYAIMATTPVLWILYAG
                     RIVAGITGATGAVAGAYIADITDGEDRARHFGLMSACFGVGMVAGPVAGGLLGAISLH
                     APFLAAAVLNGLNLLLGCFLMQESHKGERRPMPLRAFNPVSSFRWARGMTIVAALMTV
                     FFIMQLVGQVPAALWVIFGEDRFRWSATMIGLSLAVFGILHALAQAFVTGPATKRFGE
                     KQAIIAGMAADALGYVLLAFATRGWMAFPIMILLASGGIGMPALQAMLSRQVDDDHQG
                     QLQGSLAALTSLTSIIGPLIVTAIYAASASTWNGLAWIVGAALYLVCLPALRRGAWSR
                     ATST"
                     /product="tetracycline efflux protein, class C"
                     /note="tetR (confers resistance to tetracycline)"
                     /label="tetR (confers resistance to tetracycline)"
     misc_feature    complement(1473..1493)
                     /note="5' Gap primer"
                     /label="5' Gap primer"
     misc_feature    3805..3825
                     /note="3' Gap primer"
                     /label="3' Gap primer"
     misc_feature    1494..3804
                     /note="Not in Gap Backbone PCR"
                     /label="Not in Gap Backbone PCR"
     exon            4582..4685
                     /db_xref="ENSEMBL:ENSMUSE00000618995"
                     /rank="7"
                     /note="ENSMUSE00000618995"
                     /label="ENSMUSE00000618995"
     misc_feature    4246..5368
                     /note="5 arm"
                     /label="5 arm"
     misc_feature    5396..5420
                     /note="B1 Gateway"
                     /label="B1 Gateway"
     misc_feature    5433..5480
                     /note="Frt"
                     /label="Frt"
     intron          5481..6355
                     /note="mouse En2 intron"
                     /label="mouse En2 intron"
     misc_feature    6353..6355
                     /note="Splice Acceptor"
                     /label="Splice Acceptor"
     exon            6356..6528
                     /note="mouse En2 exon"
                     /label="mouse En2 exon"
     misc_feature    6540..7133
                     /note="ECMV IRES"
                     /label="ECMV IRES"
     gene            7134..10194
                     /gene="lacZ"
                     /note="lacZ"
                     /label="lacZ"
     misc_feature    10233..10476
                     /note="SV40 polyadenylation site"
                     /label="SV40 polyadenylation site"
     misc_feature    10480..10513
                     /note="loxP"
                     /label="loxP"
     promoter        10540..11059
                     /note="human beta actin promoter"
                     /label="human beta actin promoter"
     gene            11085..11879
                     /gene="NeoR"
                     /note="NeoR"
                     /label="NeoR"
     misc_feature    12079..12320
                     /note="SV40 polyadenylation site"
                     /label="SV40 polyadenylation site"
     misc_feature    12337..12384
                     /note="Frt"
                     /label="Frt"
     misc_feature    12391..12424
                     /note="loxP"
                     /label="loxP"
     misc_feature    6370..6447
                     /note="FCHK std_gpr"
                     /label="FCHK std_gpr"
     misc_feature    12440..12460
                     /note="B2 Gateway"
                     /label="B2 Gateway"
     misc_feature    5369..12490
                     /note="Synthetic Cassette"
                     /label="Synthetic Cassette"
     exon            13081..13143
                     /db_xref="ENSEMBL:ENSMUSE00000618993"
                     /type="targeted"
                     /rank="9"
                     /note="target exon 1 ENSMUSE00000618993"
     exon            12909..12981
                     /db_xref="ENSEMBL:ENSMUSE00000618994"
                     /type="targeted"
                     /rank="8"
                     /note="target exon 2 ENSMUSE00000618994"
     misc_feature    12491..13298
                     /note="Critical Region"
                     /label="Critical Region"
     misc_feature    13322..13355
                     /note="Downstream LoxP"
                     /label="Downstream LoxP"
     misc_feature    13299..13378
                     /note="synthetic loxP region"
                     /label="synthetic loxP region"
     misc_feature    13379..14353
                     /note="3 arm"
                     /label="3 arm"
ORIGIN      
        1 gaattccgga tgagcattca tcaggcgggc aagaatgtga ataaaggccg gataaaactt
       61 gtgcttattt ttctttacgg tctttaaaaa ggccgtaata tccagctgaa cggtctggtt
      121 ataggtacat tgagcaactg actgaaatgc ctcaaaatgt tctttacgat gccattggga
      181 tatatcaacg gtggtatatc cagtgatttt tttctccatt ttagcttcct tagctcctga
      241 aaatctcgat aactcaaaaa atacgcccgg tagtgatctt atttcattat ggtgaaagtt
      301 ggaacctctt acgtgccgat caacgtctca ttttcgccaa aagttggccc agggcttccc
      361 ggtatcaaca gggacaccag gatttattta ttctgcgaag tgatcttccg tcacaggtat
      421 ttattcggcg caaagtgcgt cgggtgatgc tgccaactta ctgatttagt gtatgatggt
      481 gtttttgagg tgctccagtg gcttctgttt ctatcagctg tccctcctgt tcagctactg
      541 acggggtggt gcgtaacggc aaaagcaccg ccggacatca gcgctagcgg agtgtatact
      601 ggcttactat gttggcactg atgagggtgt cagtgaagtg cttcatgtgg caggagaaaa
      661 aaggctgcac cggtgcgtca gcagaatatg tgatacagga tatattccgc ttcctcgctc
      721 actgactcgc tacgctcggt cgttcgactg cggcgagcgg aaatggctta cgaacggggc
      781 ggagatttcc tggaagatgc caggaagata cttaacaggg aagtgagagg gccgcggcaa
      841 agccgttttt ccataggctc cgcccccctg acaagcatca cgaaatctga cgctcaaatc
      901 agtggtggcg aaacccgaca ggactataaa gataccaggc gtttccccct ggcggctccc
      961 tcgtgcgctc tcctgttcct gcctttcggt ttaccggtgt cattccgctg ttatggccgc
     1021 gtttgtctca ttccacgcct gacactcagt tccgggtagg cagttcgctc caagctggac
     1081 tgtatgcacg aaccccccgt tcagtccgac cgctgcgcct tatccggtaa ctatcgtctt
     1141 gagtccaacc cggaaagaca tgcaaaagca ccactggcag cagccactgg taattgattt
     1201 agaggagtta gtcttgaagt catgcgccgg ttaaggctaa actgaaagga caagttttgg
     1261 tgactgcgct cctccaagcc agttacctcg gttcaaagag ttggtagctc agagaacctt
     1321 cgaaaaaccg ccctgcaagg cggttttttc gttttcagag caagagatta cgcgcagacc
     1381 aaaacgatct caagaagatc atcttattaa tcagataaaa tatttctaga tttcagtgca
     1441 atttatctct tcaaatgtag cacctgaagt cagccccata cgatataagt tgtaattctc
     1501 atgtttgaca gcttatcatc gataagcttt aatgcggtag tttatcacag ttaaattgct
     1561 aacgcagtca ggcaccgtgt atgaaatcta acaatgcgct catcgtcatc ctcggcaccg
     1621 tcaccctgga tgctgtaggc ataggcttgg ttatgccggt actgccgggc ctcttgcggg
     1681 atatcgtcca ttccgacagc atcgccagtc actatggcgt gctgctagcg ctatatgcgt
     1741 tgatgcaatt tctatgcgca cccgttctcg gagcactgtc cgaccgcttt ggccgccgcc
     1801 cagtcctgct cgcttcgcta cttggagcca ctatcgacta cgcgatcatg gcgaccacac
     1861 ccgtcctgtg gatcctctac gccggacgca tcgtggccgg catcaccggc gccacaggtg
     1921 cggttgctgg cgcctatatc gccgacatca ccgatgggga agatcgggct cgccacttcg
     1981 ggctcatgag cgcttgtttc ggcgtgggta tggtggcagg ccccgtggcc gggggactgt
     2041 tgggcgccat ctccttgcat gcaccattcc ttgcggcggc ggtgctcaac ggcctcaacc
     2101 tactactggg ctgcttccta atgcaggagt cgcataaggg agagcgtcga ccgatgccct
     2161 tgagagcctt caacccagtc agctccttcc ggtgggcgcg gggcatgact atcgtcgccg
     2221 cacttatgac tgtcttcttt atcatgcaac tcgtaggaca ggtgccggca gcgctctggg
     2281 tcattttcgg cgaggaccgc tttcgctgga gcgcgacgat gatcggcctg tcgcttgcgg
     2341 tattcggaat cttgcacgcc ctcgctcaag ccttcgtcac tggtcccgcc accaaacgtt
     2401 tcggcgagaa gcaggccatt atcgccggca tggcggccga cgcgctgggc tacgtcttgc
     2461 tggcgttcgc gacgcgaggc tggatggcct tccccattat gattcttctc gcttccggcg
     2521 gcatcgggat gcccgcgttg caggccatgc tgtccaggca ggtagatgac gaccatcagg
     2581 gacagcttca aggatcgctc gcggctctta ccagcctaac ttcgatcatt ggaccgctga
     2641 tcgtcacggc gatttatgcc gcctcggcga gcacatggaa cgggttggca tggattgtag
     2701 gcgccgccct ataccttgtc tgcctccccg cgttgcgtcg cggtgcatgg agccgggcca
     2761 cctcgacctg aatggaagcc ggcggcacct cgctaacgga ttcaccactc caagaattgg
     2821 agccaatcaa ttcttgcgga gaactgtgaa tgcgcaaacc aacccttggc agaacatatc
     2881 catcgcgtcc gccatctcca gcagccgcac gcggcgcatc tcgggcagcg ttgggtcctg
     2941 gccacgggtg cgcatgatcg tgctcctgtc gttgaggacc cggctaggct ggcggggttg
     3001 ccttactggt tagcagaatg aatcaccgat acgcgagcga acgtgaagcg actgctgctg
     3061 caaaacgtct gcgacctgag caacaacatg aatggtcttc ggtttccgtg tttcgtaaag
     3121 tctggaaacg cggaagtccc ctacgtgctg ctgaagttgc ccgcaacaga gagtggaacc
     3181 aaccggtgat accacgatac tatgactgag agtcaacgcc atgagcggcc tcatttctta
     3241 ttctgagtta caacagtccg caccgctgtc cggtagctcc ttccggtggg cgcggggcat
     3301 gactatcgtc gccgcactta tgactgtctt ctttatcatg caactcgtag gacaggtgcc
     3361 ggcagcgccc aacagtcccc cggccacggg gcctgccacc atacccacgc cgaaacaagc
     3421 gccctgcacc attatgttcc ggatctgcat cgcaggatgc tgctggctac cctgtggaac
     3481 acctacatct gtattaacga agcgctaacc gtttttatca ggctctggga ggcagaataa
     3541 atgatcatat cgtcaattat tacctccacg gggagagcct gagcaaactg gcctcaggca
     3601 tttgagaagc acacggtcac actgcttccg gtagtcaata aaccggtaaa ccagcaatag
     3661 acataagcgg ctatttaacg accctgccct gaaccgacga ccgggtcgaa tttgctttcg
     3721 aatttctgcc attcatccgc ttattatcac ttattcaggc gtagcaccag gcgtttaagg
     3781 gcaccaataa ctgccttaaa aaaattacgc cccgccctgc cactcatcgc agtactgttg
     3841 taattcatta agcattctgc cgacatggaa gccatcacag acggcatgat gaacctgaat
     3901 cgccagcggc atcagcacct tgtcgccttg cgtataatat ttgcccatgg tgaaaacggg
     3961 ggcgaagaag ttgtccatat tggccacgtt taaatcaaaa ctggtgaaac tcacccaggg
     4021 attggctgag acgaaaaaca tattctcaat aaacccttta gggaaatagg ccaggttttc
     4081 accgtaacac gccacatctt gcgaatatat gtgtagaaac tgccggaaat cgtcgtggta
     4141 ttcactccag agcgatgaaa acgtttcagt ttgctcatgg aaaacggtgt aacaagggtg
     4201 aacactatcc catatcacca gctcaccgtc tttcattgcc atacgggatt aaagtacatt
     4261 ttaagaaggg tttaaacaat aaatattttg aaaattgttt gtttagagaa ttgaaatata
     4321 agttctgagg caaggtgtgg tggcatgtgt ctttaatccc aactgtaagg agacaggcag
     4381 ataggtctct gagttcaagg tcaccctggt ctatatggca agttgtaggc caaccaagaa
     4441 tacatagtga aaccctgtgt acgtacatat gtatttttcc tgaagaaagg gcagtgggag
     4501 tgtatgtgat caaaatgtga tataactgga attttttaat taaaatttaa aatgttctta
     4561 tctttctaat ttcctctaca gtttgttgtc aagatttatg ctttgactta tatgaagttg
     4621 aattgacaaa caaacaagga gaaaacatag ataagctaat ggaatatgtt aaaaataagg
     4681 aattggtaag atcactaatt tcaagtgtca ttttttcctt tatataggaa gttggtacct
     4741 aagtgttcac tgcattattt agcttaccag gagagttttc actgttaata ttaacataca
     4801 tactattgta actgacattt tcattttcct tacatctcag cttatagtca ttttatattc
     4861 ctaactaaaa gaacaagtct ttgttttctt gataacatta aatatctagt acatttgcat
     4921 tagtcacaat accacttctg agatgcttct ttgaaagcca cttttaacca ttatccaggg
     4981 gtttatacaa gctgtttctt tttcataaca gaagaaatga gactcgggaa tagctactgt
     5041 tttaaagaat tctgttgggg ctggaaagat ggctcagtgg ttaagagcac tgactactct
     5101 cttccagagg tcctaagttc aattcccagc aaccacaagg tggctcataa ctatctgtaa
     5161 tgggatccaa tgtcttctta tggcattttt gaagacagca acagtgtgca tatatacgta
     5221 gaataaataa ataaattttt tttttaaaga aaaaaaaaag gaaaaaaaag cctgtcatgt
     5281 tagccagggt tctttgtgtg aagatagatg cttcacccat ttaagataag ctctgaatat
     5341 tccaaaggaa atgatgcaaa tgttgactaa ggcgcataac gataccacga tatcaacaag
     5401 tttgtacaaa aaagcaggct ggcgccggaa ccgaagttcc tattccgaag ttcctattct
     5461 ctagaaagta taggaacttc gaaccctttc ccacaccacc ctccacactt gccccaaaca
     5521 ctgccaacta tgtaggagga aggggttggg actaacagaa gaacccgttg tggggaagct
     5581 gttgggaggg tcactttatg ttcttgccca aggtcagttg ggtggcctgc ttctgatgag
     5641 gtggtcccaa ggtctggggt agaaggtgag agggacaggc caccaaggtc agcccccccc
     5701 ccctatccca taggagccag gtccctctcc tggacaggaa gactgaaggg gagatgccag
     5761 agactcagtg aagcctgggg taccctattg gagtccttca aggaaacaaa cttggcctca
     5821 ccaggcctca gccttggctc ctcctgggaa ctctactgcc cttgggatcc ccttgtagtt
     5881 gtgggttaca taggaagggg gacgggattc cccttgactg gctagcctac tcttttcttc
     5941 agtcttctcc atctcctctc acctgtctct cgaccctttc cctaggatag acttggaaaa
     6001 agataagggg agaaaacaaa tgcaaacgag gccagaaaga ttttggctgg gcattccttc
     6061 cgctagcttt tattgggatc ccctagtttg tgataggcct tttagctaca tctgccaatc
     6121 catctcattt tcacacacac acacaccact ttccttctgg tcagtgggca catgtccagc
     6181 ctcaagttta tatcaccacc cccaatgccc aacacttgta tggccttggg cgggtcatcc
     6241 ccccccccac ccccagtatc tgcaacctca agctagcttg ggtgcgttgg ttgtggataa
     6301 gtagctagac tccagcaacc agtaacctct gccctttctc ctccatgaca accaggtccc
     6361 aggtcccgaa aaccaaagaa gaagaaccct aacaaagagg acaagcggcc tcgcacagcc
     6421 ttcactgctg agcagctcca gaggctcaag gctgagtttc agaccaacag gtacctgaca
     6481 gagcagcggc gccagagtct ggcacaggag ctcggtaccc ggaagatctg gactctagag
     6541 aattccgccc ctctccctcc ccccccccta acgttactgg ccgaagccgc ttggaataag
     6601 gccggtgtgc gtttgtctat atgttatttt ccaccatatt gccgtctttt ggcaatgtga
     6661 gggcccggaa acctggccct gtcttcttga cgagcattcc taggggtctt tcccctctcg
     6721 ccaaaggaat gcaaggtctg ttgaatgtcg tgaaggaagc agttcctctg gaagcttctt
     6781 gaagacaaac aacgtctgta gcgacccttt gcaggcagcg gaacccccca cctggcgaca
     6841 ggtgcctctg cggccaaaag ccacgtgtat aagatacacc tgcaaaggcg gcacaacccc
     6901 agtgccacgt tgtgagttgg atagttgtgg aaagagtcaa atggctctcc tcaagcgtat
     6961 tcaacaaggg gctgaaggat gcccagaagg taccccattg tatgggatct gatctggggc
     7021 ctcggtgcac atgctttaca tgtgtttagt cgaggttaaa aaacgtctag gccccccgaa
     7081 ccacggggac gtggttttcc tttgaaaaac acgatgataa gcttgccaca accatggaag
     7141 atcccgtcgt tttacaacgt cgtgactggg aaaaccctgg cgttacccaa cttaatcgcc
     7201 ttgcagcaca tccccctttc gccagctggc gtaatagcga agaggcccgc accgatcgcc
     7261 cttcccaaca gttgcgcagc ctgaatggcg aatggcgctt tgcctggttt ccggcaccag
     7321 aagcggtgcc ggaaagctgg ctggagtgcg atcttcctga ggccgatact gtcgtcgtcc
     7381 cctcaaactg gcagatgcac ggttacgatg cgcccatcta caccaacgtg acctatccca
     7441 ttacggtcaa tccgccgttt gttcccacgg agaatccgac gggttgttac tcgctcacat
     7501 ttaatgttga tgaaagctgg ctacaggaag gccagacgcg aattattttt gatggcgtta
     7561 actcggcgtt tcatctgtgg tgcaacgggc gctgggtcgg ttacggccag gacagtcgtt
     7621 tgccgtctga atttgacctg agcgcatttt tacgcgccgg agaaaaccgc ctcgcggtga
     7681 tggtgctgcg ctggagtgac ggcagttatc tggaagatca ggatatgtgg cggatgagcg
     7741 gcattttccg tgacgtctcg ttgctgcata aaccgactac acaaatcagc gatttccatg
     7801 ttgccactcg ctttaatgat gatttcagcc gcgctgtact ggaggctgaa gttcagatgt
     7861 gcggcgagtt gcgtgactac ctacgggtaa cagtttcttt atggcagggt gaaacgcagg
     7921 tcgccagcgg caccgcgcct ttcggcggtg aaattatcga tgagcgtggt ggttatgccg
     7981 atcgcgtcac actacgtctg aacgtcgaaa acccgaaact gtggagcgcc gaaatcccga
     8041 atctctatcg tgcggtggtt gaactgcaca ccgccgacgg cacgctgatt gaagcagaag
     8101 cctgcgatgt cggtttccgc gaggtgcgga ttgaaaatgg tctgctgctg ctgaacggca
     8161 agccgttgct gattcgaggc gttaaccgtc acgagcatca tcctctgcat ggtcaggtca
     8221 tggatgagca gacgatggtg caggatatcc tgctgatgaa gcagaacaac tttaacgccg
     8281 tgcgctgttc gcattatccg aaccatccgc tgtggtacac gctgtgcgac cgctacggcc
     8341 tgtatgtggt ggatgaagcc aatattgaaa cccacggcat ggtgccaatg aatcgtctga
     8401 ccgatgatcc gcgctggcta ccggcgatga gcgaacgcgt aacgcgaatg gtgcagcgcg
     8461 atcgtaatca cccgagtgtg atcatctggt cgctggggaa tgaatcaggc cacggcgcta
     8521 atcacgacgc gctgtatcgc tggatcaaat ctgtcgatcc ttcccgcccg gtgcagtatg
     8581 aaggcggcgg agccgacacc acggccaccg atattatttg cccgatgtac gcgcgcgtgg
     8641 atgaagacca gcccttcccg gctgtgccga aatggtccat caaaaaatgg ctttcgctac
     8701 ctggagagac gcgcccgctg atcctttgcg aatacgccca cgcgatgggt aacagtcttg
     8761 gcggtttcgc taaatactgg caggcgtttc gtcagtatcc ccgtttacag ggcggcttcg
     8821 tctgggactg ggtggatcag tcgctgatta aatatgatga aaacggcaac ccgtggtcgg
     8881 cttacggcgg tgattttggc gatacgccga acgatcgcca gttctgtatg aacggtctgg
     8941 tctttgccga ccgcacgccg catccagcgc tgacggaagc aaaacaccag cagcagtttt
     9001 tccagttccg tttatccggg caaaccatcg aagtgaccag cgaatacctg ttccgtcata
     9061 gcgataacga gctcctgcac tggatggtgg cgctggatgg taagccgctg gcaagcggtg
     9121 aagtgcctct ggatgtcgct ccacaaggta aacagttgat tgaactgcct gaactaccgc
     9181 agccggagag cgccgggcaa ctctggctca cagtacgcgt agtgcaaccg aacgcgaccg
     9241 catggtcaga agccgggcac atcagcgcct ggcagcagtg gcgtctggcg gaaaacctca
     9301 gtgtgacgct ccccgccgcg tcccacgcca tcccgcatct gaccaccagc gaaatggatt
     9361 tttgcatcga gctgggtaat aagcgttggc aatttaaccg ccagtcaggc tttctttcac
     9421 agatgtggat tggcgataaa aaacaactgc tgacgccgct gcgcgatcag ttcacccgtg
     9481 caccgctgga taacgacatt ggcgtaagtg aagcgacccg cattgaccct aacgcctggg
     9541 tcgaacgctg gaaggcggcg ggccattacc aggccgaagc agcgttgttg cagtgcacgg
     9601 cagatacact tgctgatgcg gtgctgatta cgaccgctca cgcgtggcag catcagggga
     9661 aaaccttatt tatcagccgg aaaacctacc ggattgatgg tagtggtcaa atggcgatta
     9721 ccgttgatgt tgaagtggcg agcgatacac cgcatccggc gcggattggc ctgaactgcc
     9781 agctggcgca ggtagcagag cgggtaaact ggctcggatt agggccgcaa gaaaactatc
     9841 ccgaccgcct tactgccgcc tgttttgacc gctgggatct gccattgtca gacatgtata
     9901 ccccgtacgt cttcccgagc gaaaacggtc tgcgctgcgg gacgcgcgaa ttgaattatg
     9961 gcccacacca gtggcgcggc gacttccagt tcaacatcag ccgctacagt caacagcaac
    10021 tgatggaaac cagccatcgc catctgctgc acgcggaaga aggcacatgg ctgaatatcg
    10081 acggtttcca tatggggatt ggtggcgacg actcctggag cccgtcagta tcggcggaat
    10141 tccagctgag cgccggtcgc taccattacc agttggtctg gtgtcaaaaa taataataac
    10201 cgggcagggg ggatctaagc tctagataag taatgatcat aatcagccat atcacatctg
    10261 tagaggtttt acttgcttta aaaaacctcc cacacctccc cctgaacctg aaacataaaa
    10321 tgaatgcaat tgttgttgtt aacttgttta ttgcagctta taatggttac aaataaagca
    10381 atagcatcac aaatttcaca aataaagcat ttttttcact gcattctagt tgtggtttgt
    10441 ccaaactcat caatgtatct tatcatgtct ggatccggaa taacttcgta tagcatacat
    10501 tatacgaagt tatgtttaaa cggcgcgccc cggaattcgc cttctgcagg agcgtacaga
    10561 acccagggcc ctggcacccg tgcagaccct ggcccacccc acctgggcgc tcagtgccca
    10621 agagatgtcc acacctagga tgtcccgcgg tgggtggggg gcccgagaga cgggcaggcc
    10681 gggggcaggc ctggccatgc ggggccgaac cgggcactgc ccagcgtggg cgcgggggcc
    10741 acggcgcgcg cccccagccc ccgggcccag caccccaagg cggccaacgc caaaactctc
    10801 cctcctcctc ttcctcaatc tcgctctcgc tctttttttt tttcgcaaaa ggaggggaga
    10861 gggggtaaaa aaatgctgca ctgtgcggcg aagccggtga gtgagcggcg cggggccaat
    10921 cagcgtgcgc cgttccgaaa gttgcctttt atggctcgag cggccgcggc ggcgccctat
    10981 aaaacccagc ggcgcgacgc gccaccaccg ccgagaccgc gtccgccccg cgagcacaga
    11041 gcctcgcctt tgccgatcct ctagagtcga gatccgccgc caccatgatt gaacaagatg
    11101 gattgcacgc aggttctccg gccgcttggg tggagaggct attcggctat gactgggcac
    11161 aacagacaat cggctgctct gatgccgccg tgttccggct gtcagcgcag gggcgcccgg
    11221 ttctttttgt caagaccgac ctgtccggtg ccctgaatga actgcaggac gaggcagcgc
    11281 ggctatcgtg gctggccacg acgggcgttc cttgcgcagc tgtgctcgac gttgtcactg
    11341 aagcgggaag ggactggctg ctattgggcg aagtgccggg gcaggatctc ctgtcatctc
    11401 accttgctcc tgccgagaaa gtatccatca tggctgatgc aatgcggcgg ctgcatacgc
    11461 ttgatccggc tacctgccca ttcgaccacc aagcgaaaca tcgcatcgag cgagcacgta
    11521 ctcggatgga agccggtctt gtcgatcagg atgatctgga cgaagagcat caggggctcg
    11581 cgccagccga actgttcgcc aggctcaagg cgcgcatgcc cgacggcgag gatctcgtcg
    11641 tgacccatgg cgatgcctgc ttgccgaata tcatggtgga aaatggccgc ttttctggat
    11701 tcatcgactg tggccggctg ggtgtggcgg accgctatca ggacatagcg ttggctaccc
    11761 gtgatattgc tgaagagctt ggcggcgaat gggctgaccg cttcctcgtg ctttacggta
    11821 tcgccgctcc cgattcgcag cgcatcgcct tctatcgcct tcttgacgag ttcttctgag
    11881 cgggactctg gggttcgaaa tgaccgacca agcgacgccc aacctgccat cacgagattt
    11941 cgattccacc gccgccttct atgaaaggtt gggcttcgga atcgttttcc gggacgccgg
    12001 ctggatgatc ctccagcgcg gggatctcat gctggagttc ttcgcccacc ccccggatct
    12061 aagctctaga taagtaatga tcataatcag ccatatcaca tctgtagagg ttttacttgc
    12121 tttaaaaaac ctcccacacc tccccctgaa cctgaaacat aaaatgaatg caattgttgt
    12181 tgttaacttg tttattgcag cttataatgg ttacaaataa agcaatagca tcacaaattt
    12241 cacaaataaa gcattttttt cactgcattc tagttgtggt ttgtccaaac tcatcaatgt
    12301 atcttatcat gtctggatcc gggggtaccg cgtcgagaag ttcctattcc gaagttccta
    12361 ttctctagaa agtataggaa cttcgtcgag ataacttcgt atagcataca ttatacgaag
    12421 ttatgtcgag atatctagac ccagctttct tgtacaaagt ggttgatatc tctatagtcg
    12481 cagtaggcgg tttcctataa tagatgatac ataagtaaag taaaatagac caggcatgca
    12541 tgtgtgtgtt ttgggacagt gacctgcctt aatggtagtg ttgattaaaa tactcttaag
    12601 tggcaaataa cattaattta agctagcctt aatcattgag agttctataa gcttactttc
    12661 tcagtctagg tagtaagaca ggatttaaat gctattcagg accccttcct tccagctttg
    12721 cccttttctg ggtgatagtt tgtcctatgg cttccagcca ggatcacgtg cttcctttcc
    12781 agttgagtgg gaagaggcag agtccctcct gaccatcact ctagtttctt tagaacagtt
    12841 tttataaaat gtggaaccct cagtagctgg aaatggtatg gatgacaact gtatttttta
    12901 tgtttaaggc actcatcaaa tgcttagaag ataagagttt tttcatttta tttacatcat
    12961 cagccttaac tccagaacca ggtaaggaca ggctttttgg ggagtaaaaa ttttaaagta
    13021 tatatttttg tttcataaga tcatgaacct acattccttt ttttctcctg actcttacag
    13081 gttttggagc tgagcagatg ggcctacacg gtttacattt attccatgcg ccgcaaacag
    13141 caggtgagga ggttacagta ctacccagtt ccctcatcct gtggggtttg cgtactgtcc
    13201 agtccttatc ttcttaccca acaacttact agcacagagc acttgttaac tgtgtttttt
    13261 tcctcaagca actgtctttc tttaaccttc ctagttgaga gatggcgcaa cgcaattaat
    13321 gataacttcg tatagcatac attatacgaa gttatggtct gagctcgcca tcagttcaaa
    13381 tccatttgaa tcaacagtag ctaggacata cttttccccc acagtgtctc aaaaagctat
    13441 gactggggat tttcatggct actcttgcta tctatgtact acaactttgt gtttggacca
    13501 tgtattccca acatggtatt gaccctgagg acaaaaaaaa aaaacattaa tcatatatta
    13561 gtgacttttc tattgttatg ataaagcact gtaactaaga caacatagaa aaaaggtgtc
    13621 tatttgggct tacaattcca gagagctcta ggacctatgg tgctggagta gaggcagcag
    13681 gcatggggcc tggaactgca agccaagaga acgtactagc acagggtttt ttttactctg
    13741 tttgtttttt cgagacaggg tttctctgtg tagccctggc tgtcctggca ctcactttgt
    13801 agaccagact gtccccgaac tcagaaatct gcctgcctct gccttccaag tgctggtatt
    13861 aaaagcatgc accaccactg cccagctggg gtttttgaaa cctcaaagtt tgcccacagt
    13921 gacatacttt atccagcaag gccacaccct caaacctccc aagcacctgc tatcaattgg
    13981 ggaccaacat tgaaacatgt aagcctatca aggacatcct cattcagact accacaagtc
    14041 aagtcacata gtacctaaac agccgtacag tgttgcagca tgtgtgatgt tgtagttaga
    14101 gtacttgtgg aatgcaggta taactcagtc ggtagagtgc tagtctcata agcataaagc
    14161 tctgggtttg atcctgagga ctacattacc tggtatgtat atgccaccac atctgggcgt
    14221 gtttgatata caaatatatt agtgtgcttg gtttggcttt tgatttgtga tgctgggatt
    14281 atgagtatgc agtttaccac tgggctgcat tcgcagcaca tctaccttgg ctgcattgta
    14341 tatatcctca gaa
//
