# Supplementary material for: CRISPR-Cas9 enables conditional mutagenesis of challenging loci
Source: Sci Rep. 2016 Sep 1;6:32326. doi: 10.1038/srep32326 (PMC5007477; doi:10.1038/srep32326)
Supplement: Supplementary File 3 [file srep32326-s3.zip › gb/HEP01026_A02_vector.gb]

LOCUS       1014360#L1L2_Bact_P#pAYAC184        14132 bp    dna     circular UNK 
ACCESSION   unknown
SOURCE      Mus musculus
  ORGANISM  Mus musculus
            Eukaryota; Metazoa; Chordata; Craniata; Vertebrata; Euteleostomi;
            Mammalia; Eutheria; Euarchontoglires; Glires; Rodentia;
            Sciurognathi; Muroidea; Muridae; Murinae; Mus.
COMMENT     cassette: L1L2_Bact_P
COMMENT     design_id: 1014360
COMMENT     backbone: pAYAC184
COMMENT     transcript_id: ENSMUST00000100844
FEATURES             Location/Qualifiers
     source          1..4245
                     /mol_type="other DNA"
                     /dnas_title="pacyc184CleanwithGprimers"
                     /organism="Cloning vector pACYC184"
     gene            complement(1..4245)
                     /gene="cat"
     CDS             complement(1..4245)
                     /codon_start=1
                     /gene="cat"
                     /translation="MEKKITGYTTVDISQWHRKEHFEAFQSVAQCTYNQTVQLDITAF
                     LKTVKKNKHKFYPAFIHILARLMNAHPEFRMAMKDGELVIWDSVHPCYTVFHEQTETF
                     SSLWSEYHDDFRQFLHIYSQDVACYGENLAYFPKGFIENMFFVSANPWVSFTSFDLNV
                     ANMDNFFAPVFTMGKYYTQGDKVLMPLAIQVHHAVCDGFHVGRMLNELQQYCDEWQGG
                     A"
                     /product="chloramphenicol acetyltransferase"
                     /note="camR (confers resistance to chloramphenicol)"
                     /label="camR (confers resistance to chloramphenicol)"
     -10_signal      complement(286..291)
                     /note="cat promoter (counter-clockwise); CATATT"
                     /label="cat promoter (counter-clockwise); CATATT"
     -35_signal      complement(309..314)
                     /note="cat promoter (counter-clockwise); ACGTAA"
                     /label="cat promoter (counter-clockwise); ACGTAA"
     rep_origin      complement(848..1393)
                     /note="p15A origin of replication (clockwise) (RNAII -35
                     to RNA/DNA switch point)"
                     /label="p15A origin of replication (clockwise) (RNAII -35
     -35_signal      1505..1510
                     /note="tet promoter (clockwise); TTGACA"
                     /label="tet promoter (clockwise); TTGACA"
     -10_signal      1528..1533
                     /note="tet promoter (clockwise); TTTAAT; transcript start
                     1540"
                     /label="tet promoter (clockwise); TTTAAT; transcript start
     gene            1581..2771
                     /gene="tet"
     CDS             1581..2771
                     /codon_start=1
                     /gene="tet"
                     /translation="MKSNNALIVILGTVTLDAVGIGLVMPVLPGLLRDIVHSDSIASH
                     YGVLLALYALMQFLCAPVLGALSDRFGRRPVLLASLLGATIDYAIMATTPVLWILYAG
                     RIVAGITGATGAVAGAYIADITDGEDRARHFGLMSACFGVGMVAGPVAGGLLGAISLH
                     APFLAAAVLNGLNLLLGCFLMQESHKGERRPMPLRAFNPVSSFRWARGMTIVAALMTV
                     FFIMQLVGQVPAALWVIFGEDRFRWSATMIGLSLAVFGILHALAQAFVTGPATKRFGE
                     KQAIIAGMAADALGYVLLAFATRGWMAFPIMILLASGGIGMPALQAMLSRQVDDDHQG
                     QLQGSLAALTSLTSIIGPLIVTAIYAASASTWNGLAWIVGAALYLVCLPALRRGAWSR
                     ATST"
                     /product="tetracycline efflux protein, class C"
                     /note="tetR (confers resistance to tetracycline)"
                     /label="tetR (confers resistance to tetracycline)"
     misc_feature    complement(1473..1493)
                     /note="5' Gap primer"
                     /label="5' Gap primer"
     misc_feature    3805..3825
                     /note="3' Gap primer"
                     /label="3' Gap primer"
     misc_feature    1494..3804
                     /note="Not in Gap Backbone PCR"
                     /label="Not in Gap Backbone PCR"
     exon            4246..4295
                     /db_xref="ENSEMBL:ENSMUSE00000121118"
                     /rank="4"
                     /note="ENSMUSE00000121118 3' fragment"
     misc_feature    4246..5414
                     /note="5 arm"
                     /label="5 arm"
     misc_feature    5442..5466
                     /note="B1 Gateway"
                     /label="B1 Gateway"
     misc_feature    5479..5526
                     /note="Frt"
                     /label="Frt"
     intron          5527..6401
                     /note="mouse En2 intron"
                     /label="mouse En2 intron"
     misc_feature    6399..6401
                     /note="Splice Acceptor"
                     /label="Splice Acceptor"
     exon            6402..6574
                     /note="mouse En2 exon"
                     /label="mouse En2 exon"
     misc_feature    6586..7179
                     /note="ECMV IRES"
                     /label="ECMV IRES"
     gene            7180..10240
                     /gene="lacZ"
                     /note="lacZ"
                     /label="lacZ"
     misc_feature    10279..10522
                     /note="SV40 polyadenylation site"
                     /label="SV40 polyadenylation site"
     misc_feature    10526..10559
                     /note="loxP"
                     /label="loxP"
     promoter        10586..11105
                     /note="human beta actin promoter"
                     /label="human beta actin promoter"
     gene            11131..11925
                     /gene="NeoR"
                     /note="NeoR"
                     /label="NeoR"
     misc_feature    12125..12366
                     /note="SV40 polyadenylation site"
                     /label="SV40 polyadenylation site"
     misc_feature    12383..12430
                     /note="Frt"
                     /label="Frt"
     misc_feature    12437..12470
                     /note="loxP"
                     /label="loxP"
     misc_feature    6416..6493
                     /note="FCHK std_gpr"
                     /label="FCHK std_gpr"
     misc_feature    12486..12506
                     /note="B2 Gateway"
                     /label="B2 Gateway"
     misc_feature    5415..12536
                     /note="Synthetic Cassette"
                     /label="Synthetic Cassette"
     exon            12810..12874
                     /db_xref="ENSEMBL:ENSMUSE00000121119"
                     /type="targeted"
                     /rank="5"
                     /note="target exon 1 ENSMUSE00000121119"
     misc_feature    12537..12979
                     /note="Critical Region"
                     /label="Critical Region"
     misc_feature    13003..13036
                     /note="Downstream LoxP"
                     /label="Downstream LoxP"
     misc_feature    12980..13059
                     /note="synthetic loxP region"
                     /label="synthetic loxP region"
     misc_feature    13060..14132
                     /note="3 arm"
                     /label="3 arm"
ORIGIN      
        1 gaattccgga tgagcattca tcaggcgggc aagaatgtga ataaaggccg gataaaactt
       61 gtgcttattt ttctttacgg tctttaaaaa ggccgtaata tccagctgaa cggtctggtt
      121 ataggtacat tgagcaactg actgaaatgc ctcaaaatgt tctttacgat gccattggga
      181 tatatcaacg gtggtatatc cagtgatttt tttctccatt ttagcttcct tagctcctga
      241 aaatctcgat aactcaaaaa atacgcccgg tagtgatctt atttcattat ggtgaaagtt
      301 ggaacctctt acgtgccgat caacgtctca ttttcgccaa aagttggccc agggcttccc
      361 ggtatcaaca gggacaccag gatttattta ttctgcgaag tgatcttccg tcacaggtat
      421 ttattcggcg caaagtgcgt cgggtgatgc tgccaactta ctgatttagt gtatgatggt
      481 gtttttgagg tgctccagtg gcttctgttt ctatcagctg tccctcctgt tcagctactg
      541 acggggtggt gcgtaacggc aaaagcaccg ccggacatca gcgctagcgg agtgtatact
      601 ggcttactat gttggcactg atgagggtgt cagtgaagtg cttcatgtgg caggagaaaa
      661 aaggctgcac cggtgcgtca gcagaatatg tgatacagga tatattccgc ttcctcgctc
      721 actgactcgc tacgctcggt cgttcgactg cggcgagcgg aaatggctta cgaacggggc
      781 ggagatttcc tggaagatgc caggaagata cttaacaggg aagtgagagg gccgcggcaa
      841 agccgttttt ccataggctc cgcccccctg acaagcatca cgaaatctga cgctcaaatc
      901 agtggtggcg aaacccgaca ggactataaa gataccaggc gtttccccct ggcggctccc
      961 tcgtgcgctc tcctgttcct gcctttcggt ttaccggtgt cattccgctg ttatggccgc
     1021 gtttgtctca ttccacgcct gacactcagt tccgggtagg cagttcgctc caagctggac
     1081 tgtatgcacg aaccccccgt tcagtccgac cgctgcgcct tatccggtaa ctatcgtctt
     1141 gagtccaacc cggaaagaca tgcaaaagca ccactggcag cagccactgg taattgattt
     1201 agaggagtta gtcttgaagt catgcgccgg ttaaggctaa actgaaagga caagttttgg
     1261 tgactgcgct cctccaagcc agttacctcg gttcaaagag ttggtagctc agagaacctt
     1321 cgaaaaaccg ccctgcaagg cggttttttc gttttcagag caagagatta cgcgcagacc
     1381 aaaacgatct caagaagatc atcttattaa tcagataaaa tatttctaga tttcagtgca
     1441 atttatctct tcaaatgtag cacctgaagt cagccccata cgatataagt tgtaattctc
     1501 atgtttgaca gcttatcatc gataagcttt aatgcggtag tttatcacag ttaaattgct
     1561 aacgcagtca ggcaccgtgt atgaaatcta acaatgcgct catcgtcatc ctcggcaccg
     1621 tcaccctgga tgctgtaggc ataggcttgg ttatgccggt actgccgggc ctcttgcggg
     1681 atatcgtcca ttccgacagc atcgccagtc actatggcgt gctgctagcg ctatatgcgt
     1741 tgatgcaatt tctatgcgca cccgttctcg gagcactgtc cgaccgcttt ggccgccgcc
     1801 cagtcctgct cgcttcgcta cttggagcca ctatcgacta cgcgatcatg gcgaccacac
     1861 ccgtcctgtg gatcctctac gccggacgca tcgtggccgg catcaccggc gccacaggtg
     1921 cggttgctgg cgcctatatc gccgacatca ccgatgggga agatcgggct cgccacttcg
     1981 ggctcatgag cgcttgtttc ggcgtgggta tggtggcagg ccccgtggcc gggggactgt
     2041 tgggcgccat ctccttgcat gcaccattcc ttgcggcggc ggtgctcaac ggcctcaacc
     2101 tactactggg ctgcttccta atgcaggagt cgcataaggg agagcgtcga ccgatgccct
     2161 tgagagcctt caacccagtc agctccttcc ggtgggcgcg gggcatgact atcgtcgccg
     2221 cacttatgac tgtcttcttt atcatgcaac tcgtaggaca ggtgccggca gcgctctggg
     2281 tcattttcgg cgaggaccgc tttcgctgga gcgcgacgat gatcggcctg tcgcttgcgg
     2341 tattcggaat cttgcacgcc ctcgctcaag ccttcgtcac tggtcccgcc accaaacgtt
     2401 tcggcgagaa gcaggccatt atcgccggca tggcggccga cgcgctgggc tacgtcttgc
     2461 tggcgttcgc gacgcgaggc tggatggcct tccccattat gattcttctc gcttccggcg
     2521 gcatcgggat gcccgcgttg caggccatgc tgtccaggca ggtagatgac gaccatcagg
     2581 gacagcttca aggatcgctc gcggctctta ccagcctaac ttcgatcatt ggaccgctga
     2641 tcgtcacggc gatttatgcc gcctcggcga gcacatggaa cgggttggca tggattgtag
     2701 gcgccgccct ataccttgtc tgcctccccg cgttgcgtcg cggtgcatgg agccgggcca
     2761 cctcgacctg aatggaagcc ggcggcacct cgctaacgga ttcaccactc caagaattgg
     2821 agccaatcaa ttcttgcgga gaactgtgaa tgcgcaaacc aacccttggc agaacatatc
     2881 catcgcgtcc gccatctcca gcagccgcac gcggcgcatc tcgggcagcg ttgggtcctg
     2941 gccacgggtg cgcatgatcg tgctcctgtc gttgaggacc cggctaggct ggcggggttg
     3001 ccttactggt tagcagaatg aatcaccgat acgcgagcga acgtgaagcg actgctgctg
     3061 caaaacgtct gcgacctgag caacaacatg aatggtcttc ggtttccgtg tttcgtaaag
     3121 tctggaaacg cggaagtccc ctacgtgctg ctgaagttgc ccgcaacaga gagtggaacc
     3181 aaccggtgat accacgatac tatgactgag agtcaacgcc atgagcggcc tcatttctta
     3241 ttctgagtta caacagtccg caccgctgtc cggtagctcc ttccggtggg cgcggggcat
     3301 gactatcgtc gccgcactta tgactgtctt ctttatcatg caactcgtag gacaggtgcc
     3361 ggcagcgccc aacagtcccc cggccacggg gcctgccacc atacccacgc cgaaacaagc
     3421 gccctgcacc attatgttcc ggatctgcat cgcaggatgc tgctggctac cctgtggaac
     3481 acctacatct gtattaacga agcgctaacc gtttttatca ggctctggga ggcagaataa
     3541 atgatcatat cgtcaattat tacctccacg gggagagcct gagcaaactg gcctcaggca
     3601 tttgagaagc acacggtcac actgcttccg gtagtcaata aaccggtaaa ccagcaatag
     3661 acataagcgg ctatttaacg accctgccct gaaccgacga ccgggtcgaa tttgctttcg
     3721 aatttctgcc attcatccgc ttattatcac ttattcaggc gtagcaccag gcgtttaagg
     3781 gcaccaataa ctgccttaaa aaaattacgc cccgccctgc cactcatcgc agtactgttg
     3841 taattcatta agcattctgc cgacatggaa gccatcacag acggcatgat gaacctgaat
     3901 cgccagcggc atcagcacct tgtcgccttg cgtataatat ttgcccatgg tgaaaacggg
     3961 ggcgaagaag ttgtccatat tggccacgtt taaatcaaaa ctggtgaaac tcacccaggg
     4021 attggctgag acgaaaaaca tattctcaat aaacccttta gggaaatagg ccaggttttc
     4081 accgtaacac gccacatctt gcgaatatat gtgtagaaac tgccggaaat cgtcgtggta
     4141 ttcactccag agcgatgaaa acgtttcagt ttgctcatgg aaaacggtgt aacaagggtg
     4201 aacactatcc catatcacca gctcaccgtc tttcattgcc atacggccac ctgcacagtc
     4261 ttatggtggc ggaccagccc aggttccagt accaggtacg tcccagctgt caagagagaa
     4321 accatgttat gattctgtga gcttttcagt tgtcaagcag acttagatga tatttgagat
     4381 agtcttcagg gaatatttat ataattctgt aaataatgtt aagtagatag tctcaatttg
     4441 atatgagatc ataatcagta aaatggagat gacaattttt ttttctatta actagtctgt
     4501 cctaaagcca aaaacaagtt tttgaaggaa ccacctccag gattctattc tgacaaattc
     4561 cagatgaaat cagaattgaa tttagttcaa gcttttattt tgttttgttt taagatggag
     4621 aggagctaaa taaacaaatg gctcagcagt tgaaagcatg tacggtcctt gtagaggact
     4681 ggagtttgcc caacaccaac atcaggctgc gtatagccac ctcttcactc cacttccagg
     4741 gatcctacac atctggcctc tacaggcacc tacatactca cataattaaa aataaaatct
     4801 gtaaaagaga tataatactt attaggatat tattaaaaga tatatgagac ccaatttgat
     4861 ttttcattta ataaatcaat attggaaaga ttggggctgg agagatggct tagtgggtta
     4921 agaacactga ctactcttaa actcaagttc aattcccagc actcacatag tggctcagtt
     4981 tcaggggatc ttatactatt ctggcctcta ctgccagaaa gcacccatgt gatgcacata
     5041 catacatgta atcaaaacac tcatacacaa aacatgaaat taaatattaa gttccgttct
     5101 ttaaaataaa agtaaaacac aagattatcc tatgaagatt atggggttgg gaagaggctt
     5161 gtttctttgc ttgttttgag acttggtctc acctatgctg tcctggaact tttttgtaga
     5221 atagtctggt atcgacctca cagagatcct gcctttacct ccagagtgct gaaataaaag
     5281 gtgtgcactg ccatgcccag ccaggatgat tatttttaag aaatcatacg agctatcaaa
     5341 tcatacgagc tatcattgtc atccctattc ttcgtgagag aaaaccacag tgaagtcata
     5401 aaaactagca tgttaaggcg cataacgata ccacgatatc aacaagtttg tacaaaaaag
     5461 caggctggcg ccggaaccga agttcctatt ccgaagttcc tattctctag aaagtatagg
     5521 aacttcgaac cctttcccac accaccctcc acacttgccc caaacactgc caactatgta
     5581 ggaggaaggg gttgggacta acagaagaac ccgttgtggg gaagctgttg ggagggtcac
     5641 tttatgttct tgcccaaggt cagttgggtg gcctgcttct gatgaggtgg tcccaaggtc
     5701 tggggtagaa ggtgagaggg acaggccacc aaggtcagcc ccccccccct atcccatagg
     5761 agccaggtcc ctctcctgga caggaagact gaaggggaga tgccagagac tcagtgaagc
     5821 ctggggtacc ctattggagt ccttcaagga aacaaacttg gcctcaccag gcctcagcct
     5881 tggctcctcc tgggaactct actgcccttg ggatcccctt gtagttgtgg gttacatagg
     5941 aagggggacg ggattcccct tgactggcta gcctactctt ttcttcagtc ttctccatct
     6001 cctctcacct gtctctcgac cctttcccta ggatagactt ggaaaaagat aaggggagaa
     6061 aacaaatgca aacgaggcca gaaagatttt ggctgggcat tccttccgct agcttttatt
     6121 gggatcccct agtttgtgat aggcctttta gctacatctg ccaatccatc tcattttcac
     6181 acacacacac accactttcc ttctggtcag tgggcacatg tccagcctca agtttatatc
     6241 accaccccca atgcccaaca cttgtatggc cttgggcggg tcatcccccc ccccaccccc
     6301 agtatctgca acctcaagct agcttgggtg cgttggttgt ggataagtag ctagactcca
     6361 gcaaccagta acctctgccc tttctcctcc atgacaacca ggtcccaggt cccgaaaacc
     6421 aaagaagaag aaccctaaca aagaggacaa gcggcctcgc acagccttca ctgctgagca
     6481 gctccagagg ctcaaggctg agtttcagac caacaggtac ctgacagagc agcggcgcca
     6541 gagtctggca caggagctcg gtacccggaa gatctggact ctagagaatt ccgcccctct
     6601 ccctcccccc cccctaacgt tactggccga agccgcttgg aataaggccg gtgtgcgttt
     6661 gtctatatgt tattttccac catattgccg tcttttggca atgtgagggc ccggaaacct
     6721 ggccctgtct tcttgacgag cattcctagg ggtctttccc ctctcgccaa aggaatgcaa
     6781 ggtctgttga atgtcgtgaa ggaagcagtt cctctggaag cttcttgaag acaaacaacg
     6841 tctgtagcga ccctttgcag gcagcggaac cccccacctg gcgacaggtg cctctgcggc
     6901 caaaagccac gtgtataaga tacacctgca aaggcggcac aaccccagtg ccacgttgtg
     6961 agttggatag ttgtggaaag agtcaaatgg ctctcctcaa gcgtattcaa caaggggctg
     7021 aaggatgccc agaaggtacc ccattgtatg ggatctgatc tggggcctcg gtgcacatgc
     7081 tttacatgtg tttagtcgag gttaaaaaac gtctaggccc cccgaaccac ggggacgtgg
     7141 ttttcctttg aaaaacacga tgataagctt gccacaacca tggaagatcc cgtcgtttta
     7201 caacgtcgtg actgggaaaa ccctggcgtt acccaactta atcgccttgc agcacatccc
     7261 cctttcgcca gctggcgtaa tagcgaagag gcccgcaccg atcgcccttc ccaacagttg
     7321 cgcagcctga atggcgaatg gcgctttgcc tggtttccgg caccagaagc ggtgccggaa
     7381 agctggctgg agtgcgatct tcctgaggcc gatactgtcg tcgtcccctc aaactggcag
     7441 atgcacggtt acgatgcgcc catctacacc aacgtgacct atcccattac ggtcaatccg
     7501 ccgtttgttc ccacggagaa tccgacgggt tgttactcgc tcacatttaa tgttgatgaa
     7561 agctggctac aggaaggcca gacgcgaatt atttttgatg gcgttaactc ggcgtttcat
     7621 ctgtggtgca acgggcgctg ggtcggttac ggccaggaca gtcgtttgcc gtctgaattt
     7681 gacctgagcg catttttacg cgccggagaa aaccgcctcg cggtgatggt gctgcgctgg
     7741 agtgacggca gttatctgga agatcaggat atgtggcgga tgagcggcat tttccgtgac
     7801 gtctcgttgc tgcataaacc gactacacaa atcagcgatt tccatgttgc cactcgcttt
     7861 aatgatgatt tcagccgcgc tgtactggag gctgaagttc agatgtgcgg cgagttgcgt
     7921 gactacctac gggtaacagt ttctttatgg cagggtgaaa cgcaggtcgc cagcggcacc
     7981 gcgcctttcg gcggtgaaat tatcgatgag cgtggtggtt atgccgatcg cgtcacacta
     8041 cgtctgaacg tcgaaaaccc gaaactgtgg agcgccgaaa tcccgaatct ctatcgtgcg
     8101 gtggttgaac tgcacaccgc cgacggcacg ctgattgaag cagaagcctg cgatgtcggt
     8161 ttccgcgagg tgcggattga aaatggtctg ctgctgctga acggcaagcc gttgctgatt
     8221 cgaggcgtta accgtcacga gcatcatcct ctgcatggtc aggtcatgga tgagcagacg
     8281 atggtgcagg atatcctgct gatgaagcag aacaacttta acgccgtgcg ctgttcgcat
     8341 tatccgaacc atccgctgtg gtacacgctg tgcgaccgct acggcctgta tgtggtggat
     8401 gaagccaata ttgaaaccca cggcatggtg ccaatgaatc gtctgaccga tgatccgcgc
     8461 tggctaccgg cgatgagcga acgcgtaacg cgaatggtgc agcgcgatcg taatcacccg
     8521 agtgtgatca tctggtcgct ggggaatgaa tcaggccacg gcgctaatca cgacgcgctg
     8581 tatcgctgga tcaaatctgt cgatccttcc cgcccggtgc agtatgaagg cggcggagcc
     8641 gacaccacgg ccaccgatat tatttgcccg atgtacgcgc gcgtggatga agaccagccc
     8701 ttcccggctg tgccgaaatg gtccatcaaa aaatggcttt cgctacctgg agagacgcgc
     8761 ccgctgatcc tttgcgaata cgcccacgcg atgggtaaca gtcttggcgg tttcgctaaa
     8821 tactggcagg cgtttcgtca gtatccccgt ttacagggcg gcttcgtctg ggactgggtg
     8881 gatcagtcgc tgattaaata tgatgaaaac ggcaacccgt ggtcggctta cggcggtgat
     8941 tttggcgata cgccgaacga tcgccagttc tgtatgaacg gtctggtctt tgccgaccgc
     9001 acgccgcatc cagcgctgac ggaagcaaaa caccagcagc agtttttcca gttccgttta
     9061 tccgggcaaa ccatcgaagt gaccagcgaa tacctgttcc gtcatagcga taacgagctc
     9121 ctgcactgga tggtggcgct ggatggtaag ccgctggcaa gcggtgaagt gcctctggat
     9181 gtcgctccac aaggtaaaca gttgattgaa ctgcctgaac taccgcagcc ggagagcgcc
     9241 gggcaactct ggctcacagt acgcgtagtg caaccgaacg cgaccgcatg gtcagaagcc
     9301 gggcacatca gcgcctggca gcagtggcgt ctggcggaaa acctcagtgt gacgctcccc
     9361 gccgcgtccc acgccatccc gcatctgacc accagcgaaa tggatttttg catcgagctg
     9421 ggtaataagc gttggcaatt taaccgccag tcaggctttc tttcacagat gtggattggc
     9481 gataaaaaac aactgctgac gccgctgcgc gatcagttca cccgtgcacc gctggataac
     9541 gacattggcg taagtgaagc gacccgcatt gaccctaacg cctgggtcga acgctggaag
     9601 gcggcgggcc attaccaggc cgaagcagcg ttgttgcagt gcacggcaga tacacttgct
     9661 gatgcggtgc tgattacgac cgctcacgcg tggcagcatc aggggaaaac cttatttatc
     9721 agccggaaaa cctaccggat tgatggtagt ggtcaaatgg cgattaccgt tgatgttgaa
     9781 gtggcgagcg atacaccgca tccggcgcgg attggcctga actgccagct ggcgcaggta
     9841 gcagagcggg taaactggct cggattaggg ccgcaagaaa actatcccga ccgccttact
     9901 gccgcctgtt ttgaccgctg ggatctgcca ttgtcagaca tgtatacccc gtacgtcttc
     9961 ccgagcgaaa acggtctgcg ctgcgggacg cgcgaattga attatggccc acaccagtgg
    10021 cgcggcgact tccagttcaa catcagccgc tacagtcaac agcaactgat ggaaaccagc
    10081 catcgccatc tgctgcacgc ggaagaaggc acatggctga atatcgacgg tttccatatg
    10141 gggattggtg gcgacgactc ctggagcccg tcagtatcgg cggaattcca gctgagcgcc
    10201 ggtcgctacc attaccagtt ggtctggtgt caaaaataat aataaccggg caggggggat
    10261 ctaagctcta gataagtaat gatcataatc agccatatca catctgtaga ggttttactt
    10321 gctttaaaaa acctcccaca cctccccctg aacctgaaac ataaaatgaa tgcaattgtt
    10381 gttgttaact tgtttattgc agcttataat ggttacaaat aaagcaatag catcacaaat
    10441 ttcacaaata aagcattttt ttcactgcat tctagttgtg gtttgtccaa actcatcaat
    10501 gtatcttatc atgtctggat ccggaataac ttcgtatagc atacattata cgaagttatg
    10561 tttaaacggc gcgccccgga attcgccttc tgcaggagcg tacagaaccc agggccctgg
    10621 cacccgtgca gaccctggcc caccccacct gggcgctcag tgcccaagag atgtccacac
    10681 ctaggatgtc ccgcggtggg tggggggccc gagagacggg caggccgggg gcaggcctgg
    10741 ccatgcgggg ccgaaccggg cactgcccag cgtgggcgcg ggggccacgg cgcgcgcccc
    10801 cagcccccgg gcccagcacc ccaaggcggc caacgccaaa actctccctc ctcctcttcc
    10861 tcaatctcgc tctcgctctt tttttttttc gcaaaaggag gggagagggg gtaaaaaaat
    10921 gctgcactgt gcggcgaagc cggtgagtga gcggcgcggg gccaatcagc gtgcgccgtt
    10981 ccgaaagttg ccttttatgg ctcgagcggc cgcggcggcg ccctataaaa cccagcggcg
    11041 cgacgcgcca ccaccgccga gaccgcgtcc gccccgcgag cacagagcct cgcctttgcc
    11101 gatcctctag agtcgagatc cgccgccacc atgattgaac aagatggatt gcacgcaggt
    11161 tctccggccg cttgggtgga gaggctattc ggctatgact gggcacaaca gacaatcggc
    11221 tgctctgatg ccgccgtgtt ccggctgtca gcgcaggggc gcccggttct ttttgtcaag
    11281 accgacctgt ccggtgccct gaatgaactg caggacgagg cagcgcggct atcgtggctg
    11341 gccacgacgg gcgttccttg cgcagctgtg ctcgacgttg tcactgaagc gggaagggac
    11401 tggctgctat tgggcgaagt gccggggcag gatctcctgt catctcacct tgctcctgcc
    11461 gagaaagtat ccatcatggc tgatgcaatg cggcggctgc atacgcttga tccggctacc
    11521 tgcccattcg accaccaagc gaaacatcgc atcgagcgag cacgtactcg gatggaagcc
    11581 ggtcttgtcg atcaggatga tctggacgaa gagcatcagg ggctcgcgcc agccgaactg
    11641 ttcgccaggc tcaaggcgcg catgcccgac ggcgaggatc tcgtcgtgac ccatggcgat
    11701 gcctgcttgc cgaatatcat ggtggaaaat ggccgctttt ctggattcat cgactgtggc
    11761 cggctgggtg tggcggaccg ctatcaggac atagcgttgg ctacccgtga tattgctgaa
    11821 gagcttggcg gcgaatgggc tgaccgcttc ctcgtgcttt acggtatcgc cgctcccgat
    11881 tcgcagcgca tcgccttcta tcgccttctt gacgagttct tctgagcggg actctggggt
    11941 tcgaaatgac cgaccaagcg acgcccaacc tgccatcacg agatttcgat tccaccgccg
    12001 ccttctatga aaggttgggc ttcggaatcg ttttccggga cgccggctgg atgatcctcc
    12061 agcgcgggga tctcatgctg gagttcttcg cccacccccc ggatctaagc tctagataag
    12121 taatgatcat aatcagccat atcacatctg tagaggtttt acttgcttta aaaaacctcc
    12181 cacacctccc cctgaacctg aaacataaaa tgaatgcaat tgttgttgtt aacttgttta
    12241 ttgcagctta taatggttac aaataaagca atagcatcac aaatttcaca aataaagcat
    12301 ttttttcact gcattctagt tgtggtttgt ccaaactcat caatgtatct tatcatgtct
    12361 ggatccgggg gtaccgcgtc gagaagttcc tattccgaag ttcctattct ctagaaagta
    12421 taggaacttc gtcgagataa cttcgtatag catacattat acgaagttat gtcgagatat
    12481 ctagacccag ctttcttgta caaagtggtt gatatctcta tagtcgcagt aggcggctga
    12541 ataaaaaatt tagaggcatg gtggaagtag gatgaaaggg acatgtgaca tgtgtatatg
    12601 acatcaaaac acagcatagt tgtttggagg gacaccgatg tgaacagaga acaatgactg
    12661 tgtgtgcaga aaggtgtacc aaaacccact gttcttctgg accttaaaat gtcgcttatc
    12721 ccagtagtag cttggatgct gttctgcttc tgtgctcaag ataaatggtt tgctgtagcc
    12781 tatgtttgct gtttgctttc aacatacagg tggctttcct ggaggacaga tgccatctca
    12841 gtaccctgga ggacaagctc cctaccctag ccaggtactt ttgcttctgc ctccttatgc
    12901 atatcttact tctactttta aagttagtgt gggtacctgg aactcatcgt gctgagggat
    12961 ggcgccacac ttgagggatg agatggcgca acgcaattaa tgataacttc gtatagcata
    13021 cattatacga agttatggtc tgagctcgcc atcagttcat gtctgataca tttggtaaga
    13081 gcagcctcca tccttctcac aggtgataat gttgtccctc tatcctagag gatatgtgta
    13141 tgccccccgc gtgcattgat tgtagcttct ctgcccttag tgattacggc tgtgaccttg
    13201 ggtagtgggt ggtcagtctg cctcagactt atgaaggtgg tttcattttc tgtttataac
    13261 tttccactct tctttcagat caatacagaa tcctcttctt cctatcctgc tttcccccct
    13321 gtttctttgg attatagcag tgatgtgagt aaggactgct actaatacta atgctagctc
    13381 ctctctgtat gccagcatgt gttccagaaa ctcactgtgt agaccagact ggccttgaac
    13441 ttagactgat cccctgcctc tacctcttga gtcctgggat taaaggtgtg gaccaccaca
    13501 tctggcctcg tttctgatct ctagtgttat gtcttacaag ggttgtattt cccctcaatg
    13561 cttggtagaa ctttaaccat ggtagctagt ttagtctgct gaactgattt ctcaatagcc
    13621 ctctaaggtt tctcatattt gaaatcctct cctcactctc tctgtatagg tctccatctt
    13681 cattgtttta tacattgctc tgttcttcta tgtcctgtgc aaattatagg aacaaaattg
    13741 ctagccttgg atccttccct tttatcttga cttttataaa ctaatgaagg tctggccctt
    13801 tcccacttgc cttcagccag ggtgggcaaa ggactgtgga gctgggaaag aggccccttc
    13861 attgtcctct tgggttttgg tcaggttgac ccatctctcc agacctgttt tctctttaat
    13921 taagaaaatt taaactttag ccttaaattt taattttagt tttttgagac agtatctcat
    13981 tatgtagccc tggctactct ggaactcaat ataaatgtca gactggcctt gaactcacag
    14041 agatcctcct gcctctttgt cttaagtggt agggaatctg cttataattt gaaattatat
    14101 tggttacatg tttaaataat atttggagat ag
//
