# Supplementary material for: CRISPR-Cas9 enables conditional mutagenesis of challenging loci
Source: Sci Rep. 2016 Sep 1;6:32326. doi: 10.1038/srep32326 (PMC5007477; doi:10.1038/srep32326)
Supplement: Supplementary File 3 [file srep32326-s3.zip › gb/HEP01026_A03_vector.gb]

LOCUS       1014405#L1L2_Bact_P#pAYAC184        16466 bp    dna     circular UNK 
ACCESSION   unknown
SOURCE      Mus musculus
  ORGANISM  Mus musculus
            Eukaryota; Metazoa; Chordata; Craniata; Vertebrata; Euteleostomi;
            Mammalia; Eutheria; Euarchontoglires; Glires; Rodentia;
            Sciurognathi; Muroidea; Muridae; Murinae; Mus.
COMMENT     cassette: L1L2_Bact_P
COMMENT     design_id: 1014405
COMMENT     backbone: pAYAC184
COMMENT     transcript_id: ENSMUST00000034076
FEATURES             Location/Qualifiers
     source          1..4245
                     /mol_type="other DNA"
                     /dnas_title="pacyc184CleanwithGprimers"
                     /organism="Cloning vector pACYC184"
     gene            complement(1..4245)
                     /gene="cat"
     CDS             complement(1..4245)
                     /codon_start=1
                     /gene="cat"
                     /translation="MEKKITGYTTVDISQWHRKEHFEAFQSVAQCTYNQTVQLDITAF
                     LKTVKKNKHKFYPAFIHILARLMNAHPEFRMAMKDGELVIWDSVHPCYTVFHEQTETF
                     SSLWSEYHDDFRQFLHIYSQDVACYGENLAYFPKGFIENMFFVSANPWVSFTSFDLNV
                     ANMDNFFAPVFTMGKYYTQGDKVLMPLAIQVHHAVCDGFHVGRMLNELQQYCDEWQGG
                     A"
                     /product="chloramphenicol acetyltransferase"
                     /note="camR (confers resistance to chloramphenicol)"
                     /label="camR (confers resistance to chloramphenicol)"
     -10_signal      complement(286..291)
                     /note="cat promoter (counter-clockwise); CATATT"
                     /label="cat promoter (counter-clockwise); CATATT"
     -35_signal      complement(309..314)
                     /note="cat promoter (counter-clockwise); ACGTAA"
                     /label="cat promoter (counter-clockwise); ACGTAA"
     rep_origin      complement(848..1393)
                     /note="p15A origin of replication (clockwise) (RNAII -35
                     to RNA/DNA switch point)"
                     /label="p15A origin of replication (clockwise) (RNAII -35
     -35_signal      1505..1510
                     /note="tet promoter (clockwise); TTGACA"
                     /label="tet promoter (clockwise); TTGACA"
     -10_signal      1528..1533
                     /note="tet promoter (clockwise); TTTAAT; transcript start
                     1540"
                     /label="tet promoter (clockwise); TTTAAT; transcript start
     gene            1581..2771
                     /gene="tet"
     CDS             1581..2771
                     /codon_start=1
                     /gene="tet"
                     /translation="MKSNNALIVILGTVTLDAVGIGLVMPVLPGLLRDIVHSDSIASH
                     YGVLLALYALMQFLCAPVLGALSDRFGRRPVLLASLLGATIDYAIMATTPVLWILYAG
                     RIVAGITGATGAVAGAYIADITDGEDRARHFGLMSACFGVGMVAGPVAGGLLGAISLH
                     APFLAAAVLNGLNLLLGCFLMQESHKGERRPMPLRAFNPVSSFRWARGMTIVAALMTV
                     FFIMQLVGQVPAALWVIFGEDRFRWSATMIGLSLAVFGILHALAQAFVTGPATKRFGE
                     KQAIIAGMAADALGYVLLAFATRGWMAFPIMILLASGGIGMPALQAMLSRQVDDDHQG
                     QLQGSLAALTSLTSIIGPLIVTAIYAASASTWNGLAWIVGAALYLVCLPALRRGAWSR
                     ATST"
                     /product="tetracycline efflux protein, class C"
                     /note="tetR (confers resistance to tetracycline)"
                     /label="tetR (confers resistance to tetracycline)"
     misc_feature    complement(1473..1493)
                     /note="5' Gap primer"
                     /label="5' Gap primer"
     misc_feature    3805..3825
                     /note="3' Gap primer"
                     /label="3' Gap primer"
     misc_feature    1494..3804
                     /note="Not in Gap Backbone PCR"
                     /label="Not in Gap Backbone PCR"
     exon            4883..5002
                     /db_xref="ENSEMBL:ENSMUSE00000211497"
                     /rank="2"
                     /note="ENSMUSE00000211497"
                     /label="ENSMUSE00000211497"
     exon            4246..4717
                     /db_xref="ENSEMBL:ENSMUSE00000211495"
                     /rank="1"
                     /note="ENSMUSE00000211495 3' fragment"
     misc_feature    4246..5356
                     /note="5 arm"
                     /label="5 arm"
     misc_feature    5384..5408
                     /note="B1 Gateway"
                     /label="B1 Gateway"
     misc_feature    5421..5468
                     /note="Frt"
                     /label="Frt"
     intron          5469..6343
                     /note="mouse En2 intron"
                     /label="mouse En2 intron"
     misc_feature    6341..6343
                     /note="Splice Acceptor"
                     /label="Splice Acceptor"
     exon            6344..6516
                     /note="mouse En2 exon"
                     /label="mouse En2 exon"
     misc_feature    6528..7121
                     /note="ECMV IRES"
                     /label="ECMV IRES"
     gene            7122..10182
                     /gene="lacZ"
                     /note="lacZ"
                     /label="lacZ"
     misc_feature    10221..10464
                     /note="SV40 polyadenylation site"
                     /label="SV40 polyadenylation site"
     misc_feature    10468..10501
                     /note="loxP"
                     /label="loxP"
     promoter        10528..11047
                     /note="human beta actin promoter"
                     /label="human beta actin promoter"
     gene            11073..11867
                     /gene="NeoR"
                     /note="NeoR"
                     /label="NeoR"
     misc_feature    12067..12308
                     /note="SV40 polyadenylation site"
                     /label="SV40 polyadenylation site"
     misc_feature    12325..12372
                     /note="Frt"
                     /label="Frt"
     misc_feature    12379..12412
                     /note="loxP"
                     /label="loxP"
     misc_feature    6358..6435
                     /note="FCHK std_gpr"
                     /label="FCHK std_gpr"
     misc_feature    12428..12448
                     /note="B2 Gateway"
                     /label="B2 Gateway"
     misc_feature    5357..12478
                     /note="Synthetic Cassette"
                     /label="Synthetic Cassette"
     exon            13289..14886
                     /db_xref="ENSEMBL:ENSMUSE00000470836"
                     /type="targeted"
                     /rank="3"
                     /note="target exon 1 ENSMUSE00000470836"
     misc_feature    12479..15447
                     /note="Critical Region"
                     /label="Critical Region"
     misc_feature    15471..15504
                     /note="Downstream LoxP"
                     /label="Downstream LoxP"
     misc_feature    15448..15527
                     /note="synthetic loxP region"
                     /label="synthetic loxP region"
     misc_feature    15528..16466
                     /note="3 arm"
                     /label="3 arm"
ORIGIN      
        1 gaattccgga tgagcattca tcaggcgggc aagaatgtga ataaaggccg gataaaactt
       61 gtgcttattt ttctttacgg tctttaaaaa ggccgtaata tccagctgaa cggtctggtt
      121 ataggtacat tgagcaactg actgaaatgc ctcaaaatgt tctttacgat gccattggga
      181 tatatcaacg gtggtatatc cagtgatttt tttctccatt ttagcttcct tagctcctga
      241 aaatctcgat aactcaaaaa atacgcccgg tagtgatctt atttcattat ggtgaaagtt
      301 ggaacctctt acgtgccgat caacgtctca ttttcgccaa aagttggccc agggcttccc
      361 ggtatcaaca gggacaccag gatttattta ttctgcgaag tgatcttccg tcacaggtat
      421 ttattcggcg caaagtgcgt cgggtgatgc tgccaactta ctgatttagt gtatgatggt
      481 gtttttgagg tgctccagtg gcttctgttt ctatcagctg tccctcctgt tcagctactg
      541 acggggtggt gcgtaacggc aaaagcaccg ccggacatca gcgctagcgg agtgtatact
      601 ggcttactat gttggcactg atgagggtgt cagtgaagtg cttcatgtgg caggagaaaa
      661 aaggctgcac cggtgcgtca gcagaatatg tgatacagga tatattccgc ttcctcgctc
      721 actgactcgc tacgctcggt cgttcgactg cggcgagcgg aaatggctta cgaacggggc
      781 ggagatttcc tggaagatgc caggaagata cttaacaggg aagtgagagg gccgcggcaa
      841 agccgttttt ccataggctc cgcccccctg acaagcatca cgaaatctga cgctcaaatc
      901 agtggtggcg aaacccgaca ggactataaa gataccaggc gtttccccct ggcggctccc
      961 tcgtgcgctc tcctgttcct gcctttcggt ttaccggtgt cattccgctg ttatggccgc
     1021 gtttgtctca ttccacgcct gacactcagt tccgggtagg cagttcgctc caagctggac
     1081 tgtatgcacg aaccccccgt tcagtccgac cgctgcgcct tatccggtaa ctatcgtctt
     1141 gagtccaacc cggaaagaca tgcaaaagca ccactggcag cagccactgg taattgattt
     1201 agaggagtta gtcttgaagt catgcgccgg ttaaggctaa actgaaagga caagttttgg
     1261 tgactgcgct cctccaagcc agttacctcg gttcaaagag ttggtagctc agagaacctt
     1321 cgaaaaaccg ccctgcaagg cggttttttc gttttcagag caagagatta cgcgcagacc
     1381 aaaacgatct caagaagatc atcttattaa tcagataaaa tatttctaga tttcagtgca
     1441 atttatctct tcaaatgtag cacctgaagt cagccccata cgatataagt tgtaattctc
     1501 atgtttgaca gcttatcatc gataagcttt aatgcggtag tttatcacag ttaaattgct
     1561 aacgcagtca ggcaccgtgt atgaaatcta acaatgcgct catcgtcatc ctcggcaccg
     1621 tcaccctgga tgctgtaggc ataggcttgg ttatgccggt actgccgggc ctcttgcggg
     1681 atatcgtcca ttccgacagc atcgccagtc actatggcgt gctgctagcg ctatatgcgt
     1741 tgatgcaatt tctatgcgca cccgttctcg gagcactgtc cgaccgcttt ggccgccgcc
     1801 cagtcctgct cgcttcgcta cttggagcca ctatcgacta cgcgatcatg gcgaccacac
     1861 ccgtcctgtg gatcctctac gccggacgca tcgtggccgg catcaccggc gccacaggtg
     1921 cggttgctgg cgcctatatc gccgacatca ccgatgggga agatcgggct cgccacttcg
     1981 ggctcatgag cgcttgtttc ggcgtgggta tggtggcagg ccccgtggcc gggggactgt
     2041 tgggcgccat ctccttgcat gcaccattcc ttgcggcggc ggtgctcaac ggcctcaacc
     2101 tactactggg ctgcttccta atgcaggagt cgcataaggg agagcgtcga ccgatgccct
     2161 tgagagcctt caacccagtc agctccttcc ggtgggcgcg gggcatgact atcgtcgccg
     2221 cacttatgac tgtcttcttt atcatgcaac tcgtaggaca ggtgccggca gcgctctggg
     2281 tcattttcgg cgaggaccgc tttcgctgga gcgcgacgat gatcggcctg tcgcttgcgg
     2341 tattcggaat cttgcacgcc ctcgctcaag ccttcgtcac tggtcccgcc accaaacgtt
     2401 tcggcgagaa gcaggccatt atcgccggca tggcggccga cgcgctgggc tacgtcttgc
     2461 tggcgttcgc gacgcgaggc tggatggcct tccccattat gattcttctc gcttccggcg
     2521 gcatcgggat gcccgcgttg caggccatgc tgtccaggca ggtagatgac gaccatcagg
     2581 gacagcttca aggatcgctc gcggctctta ccagcctaac ttcgatcatt ggaccgctga
     2641 tcgtcacggc gatttatgcc gcctcggcga gcacatggaa cgggttggca tggattgtag
     2701 gcgccgccct ataccttgtc tgcctccccg cgttgcgtcg cggtgcatgg agccgggcca
     2761 cctcgacctg aatggaagcc ggcggcacct cgctaacgga ttcaccactc caagaattgg
     2821 agccaatcaa ttcttgcgga gaactgtgaa tgcgcaaacc aacccttggc agaacatatc
     2881 catcgcgtcc gccatctcca gcagccgcac gcggcgcatc tcgggcagcg ttgggtcctg
     2941 gccacgggtg cgcatgatcg tgctcctgtc gttgaggacc cggctaggct ggcggggttg
     3001 ccttactggt tagcagaatg aatcaccgat acgcgagcga acgtgaagcg actgctgctg
     3061 caaaacgtct gcgacctgag caacaacatg aatggtcttc ggtttccgtg tttcgtaaag
     3121 tctggaaacg cggaagtccc ctacgtgctg ctgaagttgc ccgcaacaga gagtggaacc
     3181 aaccggtgat accacgatac tatgactgag agtcaacgcc atgagcggcc tcatttctta
     3241 ttctgagtta caacagtccg caccgctgtc cggtagctcc ttccggtggg cgcggggcat
     3301 gactatcgtc gccgcactta tgactgtctt ctttatcatg caactcgtag gacaggtgcc
     3361 ggcagcgccc aacagtcccc cggccacggg gcctgccacc atacccacgc cgaaacaagc
     3421 gccctgcacc attatgttcc ggatctgcat cgcaggatgc tgctggctac cctgtggaac
     3481 acctacatct gtattaacga agcgctaacc gtttttatca ggctctggga ggcagaataa
     3541 atgatcatat cgtcaattat tacctccacg gggagagcct gagcaaactg gcctcaggca
     3601 tttgagaagc acacggtcac actgcttccg gtagtcaata aaccggtaaa ccagcaatag
     3661 acataagcgg ctatttaacg accctgccct gaaccgacga ccgggtcgaa tttgctttcg
     3721 aatttctgcc attcatccgc ttattatcac ttattcaggc gtagcaccag gcgtttaagg
     3781 gcaccaataa ctgccttaaa aaaattacgc cccgccctgc cactcatcgc agtactgttg
     3841 taattcatta agcattctgc cgacatggaa gccatcacag acggcatgat gaacctgaat
     3901 cgccagcggc atcagcacct tgtcgccttg cgtataatat ttgcccatgg tgaaaacggg
     3961 ggcgaagaag ttgtccatat tggccacgtt taaatcaaaa ctggtgaaac tcacccaggg
     4021 attggctgag acgaaaaaca tattctcaat aaacccttta gggaaatagg ccaggttttc
     4081 accgtaacac gccacatctt gcgaatatat gtgtagaaac tgccggaaat cgtcgtggta
     4141 ttcactccag agcgatgaaa acgtttcagt ttgctcatgg aaaacggtgt aacaagggtg
     4201 aacactatcc catatcacca gctcaccgtc tttcattgcc atacgcggca cccctgaggc
     4261 ccgggcgggg cttcgggcac acggcacgcg gggacatttg ttctggagtg cgagggagag
     4321 gcgtagtggc ccgggaggcg tcggcagagc tgcgcacaga gctgaggagg gggcttcgga
     4381 gcagggctgg ggaggggggc ggctggcgct ggcagccccc ggggtggggg gcggggtggg
     4441 cgccggaggc gcgatgctgg gcgtcgtgga gctgctgctg ttggggactg cgtggctggc
     4501 aggcccagcc cgcgggcaga atgagacaga gcccatcgta ctggagggca agtgcctggt
     4561 ggtgtgtgac tccaacccca cgtctgaccc tacgggcact gctctgggca tctctgtgcg
     4621 ctccggcagc gccaaggtgg ctttctctgc catcaggagc accaaccatg agccgtccga
     4681 gatgagtaat cgcaccatga tcatctactt cgaccaggtg agttccccat tcttttgcag
     4741 cacccagaat ggattggtga gggggtgaca gggagagctt ggaaggcgga tgtgggatat
     4801 actctccagg gactctgcag aagcgcgagg ccacgctcgg gcggactccg gtctacccct
     4861 tttcgttcct gtcttcttgt aggtactagt gaacatcggg aacaactttg actcagaacg
     4921 cagcactttc atcgccccgc gcaaaggcat ctacagtttt aacttccacg tggtgaaagt
     4981 ctacaacaga cagaccatcc aggtcagctg ccacctgggg gccagggtcg cagtagaggg
     5041 ggtccctggc agtagggctc tgtggaagca agcgtcagaa atcagtggca taagctccca
     5101 ctgctccggg aacgtggtag cagggcctca tacattgctc tttggcttgc actgcccctt
     5161 aaactgtcca aggttcctgt gagagcatcc gcagagacag tttcctgcct tctccttctg
     5221 aaccattttg taaagatccc tgggtttccc ttagggactt tagggacttc tcataaggac
     5281 tgttagcttc acagacagct aaggcctctg taaggtctcc tccacgctca ccttctcgct
     5341 ttctaggctc aacaataagg cgcataacga taccacgata tcaacaagtt tgtacaaaaa
     5401 agcaggctgg cgccggaacc gaagttccta ttccgaagtt cctattctct agaaagtata
     5461 ggaacttcga accctttccc acaccaccct ccacacttgc cccaaacact gccaactatg
     5521 taggaggaag gggttgggac taacagaaga acccgttgtg gggaagctgt tgggagggtc
     5581 actttatgtt cttgcccaag gtcagttggg tggcctgctt ctgatgaggt ggtcccaagg
     5641 tctggggtag aaggtgagag ggacaggcca ccaaggtcag cccccccccc ctatcccata
     5701 ggagccaggt ccctctcctg gacaggaaga ctgaagggga gatgccagag actcagtgaa
     5761 gcctggggta ccctattgga gtccttcaag gaaacaaact tggcctcacc aggcctcagc
     5821 cttggctcct cctgggaact ctactgccct tgggatcccc ttgtagttgt gggttacata
     5881 ggaaggggga cgggattccc cttgactggc tagcctactc ttttcttcag tcttctccat
     5941 ctcctctcac ctgtctctcg accctttccc taggatagac ttggaaaaag ataaggggag
     6001 aaaacaaatg caaacgaggc cagaaagatt ttggctgggc attccttccg ctagctttta
     6061 ttgggatccc ctagtttgtg ataggccttt tagctacatc tgccaatcca tctcattttc
     6121 acacacacac acaccacttt ccttctggtc agtgggcaca tgtccagcct caagtttata
     6181 tcaccacccc caatgcccaa cacttgtatg gccttgggcg ggtcatcccc ccccccaccc
     6241 ccagtatctg caacctcaag ctagcttggg tgcgttggtt gtggataagt agctagactc
     6301 cagcaaccag taacctctgc cctttctcct ccatgacaac caggtcccag gtcccgaaaa
     6361 ccaaagaaga agaaccctaa caaagaggac aagcggcctc gcacagcctt cactgctgag
     6421 cagctccaga ggctcaaggc tgagtttcag accaacaggt acctgacaga gcagcggcgc
     6481 cagagtctgg cacaggagct cggtacccgg aagatctgga ctctagagaa ttccgcccct
     6541 ctccctcccc cccccctaac gttactggcc gaagccgctt ggaataaggc cggtgtgcgt
     6601 ttgtctatat gttattttcc accatattgc cgtcttttgg caatgtgagg gcccggaaac
     6661 ctggccctgt cttcttgacg agcattccta ggggtctttc ccctctcgcc aaaggaatgc
     6721 aaggtctgtt gaatgtcgtg aaggaagcag ttcctctgga agcttcttga agacaaacaa
     6781 cgtctgtagc gaccctttgc aggcagcgga accccccacc tggcgacagg tgcctctgcg
     6841 gccaaaagcc acgtgtataa gatacacctg caaaggcggc acaaccccag tgccacgttg
     6901 tgagttggat agttgtggaa agagtcaaat ggctctcctc aagcgtattc aacaaggggc
     6961 tgaaggatgc ccagaaggta ccccattgta tgggatctga tctggggcct cggtgcacat
     7021 gctttacatg tgtttagtcg aggttaaaaa acgtctaggc cccccgaacc acggggacgt
     7081 ggttttcctt tgaaaaacac gatgataagc ttgccacaac catggaagat cccgtcgttt
     7141 tacaacgtcg tgactgggaa aaccctggcg ttacccaact taatcgcctt gcagcacatc
     7201 cccctttcgc cagctggcgt aatagcgaag aggcccgcac cgatcgccct tcccaacagt
     7261 tgcgcagcct gaatggcgaa tggcgctttg cctggtttcc ggcaccagaa gcggtgccgg
     7321 aaagctggct ggagtgcgat cttcctgagg ccgatactgt cgtcgtcccc tcaaactggc
     7381 agatgcacgg ttacgatgcg cccatctaca ccaacgtgac ctatcccatt acggtcaatc
     7441 cgccgtttgt tcccacggag aatccgacgg gttgttactc gctcacattt aatgttgatg
     7501 aaagctggct acaggaaggc cagacgcgaa ttatttttga tggcgttaac tcggcgtttc
     7561 atctgtggtg caacgggcgc tgggtcggtt acggccagga cagtcgtttg ccgtctgaat
     7621 ttgacctgag cgcattttta cgcgccggag aaaaccgcct cgcggtgatg gtgctgcgct
     7681 ggagtgacgg cagttatctg gaagatcagg atatgtggcg gatgagcggc attttccgtg
     7741 acgtctcgtt gctgcataaa ccgactacac aaatcagcga tttccatgtt gccactcgct
     7801 ttaatgatga tttcagccgc gctgtactgg aggctgaagt tcagatgtgc ggcgagttgc
     7861 gtgactacct acgggtaaca gtttctttat ggcagggtga aacgcaggtc gccagcggca
     7921 ccgcgccttt cggcggtgaa attatcgatg agcgtggtgg ttatgccgat cgcgtcacac
     7981 tacgtctgaa cgtcgaaaac ccgaaactgt ggagcgccga aatcccgaat ctctatcgtg
     8041 cggtggttga actgcacacc gccgacggca cgctgattga agcagaagcc tgcgatgtcg
     8101 gtttccgcga ggtgcggatt gaaaatggtc tgctgctgct gaacggcaag ccgttgctga
     8161 ttcgaggcgt taaccgtcac gagcatcatc ctctgcatgg tcaggtcatg gatgagcaga
     8221 cgatggtgca ggatatcctg ctgatgaagc agaacaactt taacgccgtg cgctgttcgc
     8281 attatccgaa ccatccgctg tggtacacgc tgtgcgaccg ctacggcctg tatgtggtgg
     8341 atgaagccaa tattgaaacc cacggcatgg tgccaatgaa tcgtctgacc gatgatccgc
     8401 gctggctacc ggcgatgagc gaacgcgtaa cgcgaatggt gcagcgcgat cgtaatcacc
     8461 cgagtgtgat catctggtcg ctggggaatg aatcaggcca cggcgctaat cacgacgcgc
     8521 tgtatcgctg gatcaaatct gtcgatcctt cccgcccggt gcagtatgaa ggcggcggag
     8581 ccgacaccac ggccaccgat attatttgcc cgatgtacgc gcgcgtggat gaagaccagc
     8641 ccttcccggc tgtgccgaaa tggtccatca aaaaatggct ttcgctacct ggagagacgc
     8701 gcccgctgat cctttgcgaa tacgcccacg cgatgggtaa cagtcttggc ggtttcgcta
     8761 aatactggca ggcgtttcgt cagtatcccc gtttacaggg cggcttcgtc tgggactggg
     8821 tggatcagtc gctgattaaa tatgatgaaa acggcaaccc gtggtcggct tacggcggtg
     8881 attttggcga tacgccgaac gatcgccagt tctgtatgaa cggtctggtc tttgccgacc
     8941 gcacgccgca tccagcgctg acggaagcaa aacaccagca gcagtttttc cagttccgtt
     9001 tatccgggca aaccatcgaa gtgaccagcg aatacctgtt ccgtcatagc gataacgagc
     9061 tcctgcactg gatggtggcg ctggatggta agccgctggc aagcggtgaa gtgcctctgg
     9121 atgtcgctcc acaaggtaaa cagttgattg aactgcctga actaccgcag ccggagagcg
     9181 ccgggcaact ctggctcaca gtacgcgtag tgcaaccgaa cgcgaccgca tggtcagaag
     9241 ccgggcacat cagcgcctgg cagcagtggc gtctggcgga aaacctcagt gtgacgctcc
     9301 ccgccgcgtc ccacgccatc ccgcatctga ccaccagcga aatggatttt tgcatcgagc
     9361 tgggtaataa gcgttggcaa tttaaccgcc agtcaggctt tctttcacag atgtggattg
     9421 gcgataaaaa acaactgctg acgccgctgc gcgatcagtt cacccgtgca ccgctggata
     9481 acgacattgg cgtaagtgaa gcgacccgca ttgaccctaa cgcctgggtc gaacgctgga
     9541 aggcggcggg ccattaccag gccgaagcag cgttgttgca gtgcacggca gatacacttg
     9601 ctgatgcggt gctgattacg accgctcacg cgtggcagca tcaggggaaa accttattta
     9661 tcagccggaa aacctaccgg attgatggta gtggtcaaat ggcgattacc gttgatgttg
     9721 aagtggcgag cgatacaccg catccggcgc ggattggcct gaactgccag ctggcgcagg
     9781 tagcagagcg ggtaaactgg ctcggattag ggccgcaaga aaactatccc gaccgcctta
     9841 ctgccgcctg ttttgaccgc tgggatctgc cattgtcaga catgtatacc ccgtacgtct
     9901 tcccgagcga aaacggtctg cgctgcggga cgcgcgaatt gaattatggc ccacaccagt
     9961 ggcgcggcga cttccagttc aacatcagcc gctacagtca acagcaactg atggaaacca
    10021 gccatcgcca tctgctgcac gcggaagaag gcacatggct gaatatcgac ggtttccata
    10081 tggggattgg tggcgacgac tcctggagcc cgtcagtatc ggcggaattc cagctgagcg
    10141 ccggtcgcta ccattaccag ttggtctggt gtcaaaaata ataataaccg ggcagggggg
    10201 atctaagctc tagataagta atgatcataa tcagccatat cacatctgta gaggttttac
    10261 ttgctttaaa aaacctccca cacctccccc tgaacctgaa acataaaatg aatgcaattg
    10321 ttgttgttaa cttgtttatt gcagcttata atggttacaa ataaagcaat agcatcacaa
    10381 atttcacaaa taaagcattt ttttcactgc attctagttg tggtttgtcc aaactcatca
    10441 atgtatctta tcatgtctgg atccggaata acttcgtata gcatacatta tacgaagtta
    10501 tgtttaaacg gcgcgccccg gaattcgcct tctgcaggag cgtacagaac ccagggccct
    10561 ggcacccgtg cagaccctgg cccaccccac ctgggcgctc agtgcccaag agatgtccac
    10621 acctaggatg tcccgcggtg ggtggggggc ccgagagacg ggcaggccgg gggcaggcct
    10681 ggccatgcgg ggccgaaccg ggcactgccc agcgtgggcg cgggggccac ggcgcgcgcc
    10741 cccagccccc gggcccagca ccccaaggcg gccaacgcca aaactctccc tcctcctctt
    10801 cctcaatctc gctctcgctc tttttttttt tcgcaaaagg aggggagagg gggtaaaaaa
    10861 atgctgcact gtgcggcgaa gccggtgagt gagcggcgcg gggccaatca gcgtgcgccg
    10921 ttccgaaagt tgccttttat ggctcgagcg gccgcggcgg cgccctataa aacccagcgg
    10981 cgcgacgcgc caccaccgcc gagaccgcgt ccgccccgcg agcacagagc ctcgcctttg
    11041 ccgatcctct agagtcgaga tccgccgcca ccatgattga acaagatgga ttgcacgcag
    11101 gttctccggc cgcttgggtg gagaggctat tcggctatga ctgggcacaa cagacaatcg
    11161 gctgctctga tgccgccgtg ttccggctgt cagcgcaggg gcgcccggtt ctttttgtca
    11221 agaccgacct gtccggtgcc ctgaatgaac tgcaggacga ggcagcgcgg ctatcgtggc
    11281 tggccacgac gggcgttcct tgcgcagctg tgctcgacgt tgtcactgaa gcgggaaggg
    11341 actggctgct attgggcgaa gtgccggggc aggatctcct gtcatctcac cttgctcctg
    11401 ccgagaaagt atccatcatg gctgatgcaa tgcggcggct gcatacgctt gatccggcta
    11461 cctgcccatt cgaccaccaa gcgaaacatc gcatcgagcg agcacgtact cggatggaag
    11521 ccggtcttgt cgatcaggat gatctggacg aagagcatca ggggctcgcg ccagccgaac
    11581 tgttcgccag gctcaaggcg cgcatgcccg acggcgagga tctcgtcgtg acccatggcg
    11641 atgcctgctt gccgaatatc atggtggaaa atggccgctt ttctggattc atcgactgtg
    11701 gccggctggg tgtggcggac cgctatcagg acatagcgtt ggctacccgt gatattgctg
    11761 aagagcttgg cggcgaatgg gctgaccgct tcctcgtgct ttacggtatc gccgctcccg
    11821 attcgcagcg catcgccttc tatcgccttc ttgacgagtt cttctgagcg ggactctggg
    11881 gttcgaaatg accgaccaag cgacgcccaa cctgccatca cgagatttcg attccaccgc
    11941 cgccttctat gaaaggttgg gcttcggaat cgttttccgg gacgccggct ggatgatcct
    12001 ccagcgcggg gatctcatgc tggagttctt cgcccacccc ccggatctaa gctctagata
    12061 agtaatgatc ataatcagcc atatcacatc tgtagaggtt ttacttgctt taaaaaacct
    12121 cccacacctc cccctgaacc tgaaacataa aatgaatgca attgttgttg ttaacttgtt
    12181 tattgcagct tataatggtt acaaataaag caatagcatc acaaatttca caaataaagc
    12241 atttttttca ctgcattcta gttgtggttt gtccaaactc atcaatgtat cttatcatgt
    12301 ctggatccgg gggtaccgcg tcgagaagtt cctattccga agttcctatt ctctagaaag
    12361 tataggaact tcgtcgagat aacttcgtat agcatacatt atacgaagtt atgtcgagat
    12421 atctagaccc agctttcttg tacaaagtgg ttgatatctc tatagtcgca gtaggcggag
    12481 aatcgcgttc actaacccca catccttcct ttgcagactt gtttttaaac ttgaatctcg
    12541 tagggtggac agagaaaagg ggttgaggtg ggggtgggag aggtggtgct acgccctccc
    12601 gggccagcca cttcagagcc agcacccacc cgctagccag gtccccaaag atgtctgcgt
    12661 ttccttagag cacccgcaga ggccgaaaac gcgactgggg acagggcgcc tggccctagg
    12721 ccgacgctgg cactgcaagg gcacaaacag gcgatggcgg gcgcggcagg atctggggca
    12781 agaattgaga gggtgacttg ggaacgaagc actagtgcag tttcgcggat ctcggaagtg
    12841 cggacagcca ctcctggctg cttctaatct gtcctgacca cagaccccgg gagaggcccg
    12901 gggtgaaggt atttgtttag taattcaggg cgctcctgga gcagagttgc tcctggtaag
    12961 ctggcgagag gccaaaggtc tcgggactct acagccacct gcgggttcac taaattggat
    13021 cgtgtccaat cgggattcgc ttggcccgct cgtttgagaa acagaaagga gcctgaccgc
    13081 ccgttctgga gaggcagacc cttccactac ctagatacgg cgtgggtccc tgttagagcc
    13141 tccacagtga gcagccaagc cctccttcgc cccgcacacc tcgtgcctca tcaggccttc
    13201 gtggctgcca gccaagcacc taggttggct cgccgccgct tgggtactct tagatggcgc
    13261 ttctgatata ggtcgctttc tttcttaggt gagcctcatg ttgaacgggt ggccggtgat
    13321 ttcagccttc gccggtgacc aagacgtgac acgcgaggcc gccagcaacg gcgtcctcat
    13381 ccagatggag aaaggcgacc gagcatacct caagctggag cgggggaact tgatgggggg
    13441 ctggaagtac tcaaccttct ctggattcct cgtgtttccc ctctgactgg cacgtatcgg
    13501 gaatggaggc aggagagagg caggagggga gtgagaaaga ggccgaaaat taccagggcg
    13561 aggaagcggc gccaccggaa acttcctacg tgttcgtagc tacactgggt accaaggtgc
    13621 gcgccgccgg cggtccaact tcgtccgctc ccttactaag agaagtaaat ttcgcttagc
    13681 tctgcacact cccgtttcca aaattaatct cgccttcccc aagccagtcg cagtaatcga
    13741 ggaagagact tgccttgtca ttatggttcc ttacccacgt ccatgtccct aacaattaac
    13801 gaagtaatgt gaaatgtttc tcccgacccg acccccctct gaaccctgcc acttactgaa
    13861 acttagtatg cccccctgcc ccagtttgaa gagggggtca gattgttttt ttgtttctgt
    13921 ttccgaatgg ggcaggtagt tttaataaca gattttgctc ttcaaacacc gcgccagtta
    13981 agctggagag aattcgtccc cgcttgttag cgaaggaaag actcaccttc gtggtgactg
    14041 gtttgactat acataaatat gtatatgtat catttgtaca cgaagaactc ttccaggtgg
    14101 acgctggctg tattccgtat ttctgtcctg ttcggagtga tcgtgaaatc taaggctgct
    14161 tggtgtttgt tctctgatgc ttgtcaatgc cccgtgttct gtggctccac caaccgccaa
    14221 ggaggttctt cgggacgctt cttcttcctc tgtaacatac gtgtgaatag ccaaatttta
    14281 attttgcttt aatccaataa agtcaaagtg ggacttttat ttttctgaaa cagctttcta
    14341 aacttcgcct tttccgggtt gcgaggttga ggcgggcgga gaagcaagag acttggaagc
    14401 tgcaaggaga ggccagggca caaggccttc ttcgcagagc catttctgcg ctgtctcccg
    14461 cagcaggctc cctttgcctt tcctgtgtcc cctgctttgg tggaaagtga gatataagac
    14521 ctaaatcctg ctaggcgtga ccgagggcct ggaagcagtt tcttgctcac cctcaattcc
    14581 aaatgcatca ggaattattc ccaatcctag tactcgaacc cgcctgcccc gcgtgactgt
    14641 cttcacgcct actttccttg gatgtctcca gctctatccg ctccgcggcg cccgaagcac
    14701 ctgacacttt gtaccagcgc ctctgaaccc gaggtccacc cgccaaacaa acccgggcgg
    14761 ccggactcgc gattgcgctc attcgcagga ctttcaaggg gttcgtccag aagttttgat
    14821 tgtaccgaaa cataatgtgc aaagcaaaat tgaaataaac gacttcgttt taagtctgga
    14881 acgctgaccc tgtgttgaac gcgggtgacg caacgccaga agcgggagga agcggagggt
    14941 ccaagaccga gatacgcagc ccgggtgggc gctggtggtc ctgagccctt ctccagggtt
    15001 ttcatgggct gaggttcagt ttcaagtttc aatgtttttt gagtgagggg tgggggaagc
    15061 agggcttaac agtaccgcgg gcaaaatttc tggcatttct gtcttctgcc cccaccccca
    15121 tctccggctc tttcttagct taaagtgctt ctggcagcca cgcccttccc agggctaggg
    15181 gcccagggga ctgtagggga caaaaggggg gtttctgaag tgagatgcag tcgaatgtca
    15241 gtctcttcca gccccaccgt tcccttcttt tctcttttca gtctcaccgg gagaggggcc
    15301 ttatgggaaa tttaataaaa aagcgaattc ttttcctttt cctttccttt cctttttttt
    15361 tttttttttt ctttttgata agagctttgt cttcggtctt tattctggga aagacaggtc
    15421 aaggacaaga gagtcttcgc tcgggaagag atggcgcaac gcaattaatg ataacttcgt
    15481 atagcataca ttatacgaag ttatggtctg agctcgccat cagttcacag tcaaggctaa
    15541 gtgcctgcta ctaatgcaaa tgttcccaga acaccttgga actcggagga ctttctgaat
    15601 gctgtccatt ccttttccta agtgcagaac tatcccaggt ctagtgtcca ggggctctgg
    15661 tcctggggaa ccaccaagct gggttccacc tgggtgactt gggcaagtct ccctgccctc
    15721 aggctacccc tctgtctaaa ggcaggaagg aatctaaaca tctctaagag tccctcctgt
    15781 tctggggacc cagccattct ggaaacaggg gcatacaggt tccattgcac tacacactgg
    15841 attgaagggc aggggttgtg ggttcccact gggcccagat cagaatccca acaaaggaag
    15901 aaatgccagt gggcccagag aaagaagagg aaaagttctt cctgattctc tcgcgctctg
    15961 catggcccct ggtaggactg ggtcgctgct tctgaggatg ccattgaaac ccattttcac
    16021 ctgggtcccc acctcttcct ctgcctgtca gccttttcct gtgcctcctg tgttgatctc
    16081 tctgtgtacc tacatatgcc accccagcct tgaaattgaa gctacacttt ccctttcttt
    16141 ctttctttct ttctttcttt ctttcttttt ctttctttct ttcttttttt ctttcaaaat
    16201 cacattggac agtggaccta agttcagcta gaaggccacc tctccttggg agctgtccca
    16261 actcacagag cagctaatgc tctccctagg aggcctactg cctgttagct ccttgccttc
    16321 cagggagggc ccagtctggt gctggcaggg aaggagtcat ttggggctgg gattgtctcc
    16381 cttttttgct ttgggtttca catagaatgg ccacccacat ttaccccatg ctccaggcct
    16441 gtgacaactg gacttctctc tctctc
//
