# Supplementary material for: CRISPR-Cas9 enables conditional mutagenesis of challenging loci
Source: Sci Rep. 2016 Sep 1;6:32326. doi: 10.1038/srep32326 (PMC5007477; doi:10.1038/srep32326)
Supplement: Supplementary File 3 [file srep32326-s3.zip › gb/HEP01026_A04_vector.gb]

LOCUS       1014368#L1L2_Bact_P#pAYAC184        14689 bp    dna     circular UNK 
ACCESSION   unknown
SOURCE      Mus musculus
  ORGANISM  Mus musculus
            Eukaryota; Metazoa; Chordata; Craniata; Vertebrata; Euteleostomi;
            Mammalia; Eutheria; Euarchontoglires; Glires; Rodentia;
            Sciurognathi; Muroidea; Muridae; Murinae; Mus.
COMMENT     cassette: L1L2_Bact_P
COMMENT     design_id: 1014368
COMMENT     backbone: pAYAC184
COMMENT     transcript_id: ENSMUST00000113878
FEATURES             Location/Qualifiers
     source          1..4245
                     /mol_type="other DNA"
                     /dnas_title="pacyc184CleanwithGprimers"
                     /organism="Cloning vector pACYC184"
     gene            complement(1..4245)
                     /gene="cat"
     CDS             complement(1..4245)
                     /codon_start=1
                     /gene="cat"
                     /translation="MEKKITGYTTVDISQWHRKEHFEAFQSVAQCTYNQTVQLDITAF
                     LKTVKKNKHKFYPAFIHILARLMNAHPEFRMAMKDGELVIWDSVHPCYTVFHEQTETF
                     SSLWSEYHDDFRQFLHIYSQDVACYGENLAYFPKGFIENMFFVSANPWVSFTSFDLNV
                     ANMDNFFAPVFTMGKYYTQGDKVLMPLAIQVHHAVCDGFHVGRMLNELQQYCDEWQGG
                     A"
                     /product="chloramphenicol acetyltransferase"
                     /note="camR (confers resistance to chloramphenicol)"
                     /label="camR (confers resistance to chloramphenicol)"
     -10_signal      complement(286..291)
                     /note="cat promoter (counter-clockwise); CATATT"
                     /label="cat promoter (counter-clockwise); CATATT"
     -35_signal      complement(309..314)
                     /note="cat promoter (counter-clockwise); ACGTAA"
                     /label="cat promoter (counter-clockwise); ACGTAA"
     rep_origin      complement(848..1393)
                     /note="p15A origin of replication (clockwise) (RNAII -35
                     to RNA/DNA switch point)"
                     /label="p15A origin of replication (clockwise) (RNAII -35
     -35_signal      1505..1510
                     /note="tet promoter (clockwise); TTGACA"
                     /label="tet promoter (clockwise); TTGACA"
     -10_signal      1528..1533
                     /note="tet promoter (clockwise); TTTAAT; transcript start
                     1540"
                     /label="tet promoter (clockwise); TTTAAT; transcript start
     gene            1581..2771
                     /gene="tet"
     CDS             1581..2771
                     /codon_start=1
                     /gene="tet"
                     /translation="MKSNNALIVILGTVTLDAVGIGLVMPVLPGLLRDIVHSDSIASH
                     YGVLLALYALMQFLCAPVLGALSDRFGRRPVLLASLLGATIDYAIMATTPVLWILYAG
                     RIVAGITGATGAVAGAYIADITDGEDRARHFGLMSACFGVGMVAGPVAGGLLGAISLH
                     APFLAAAVLNGLNLLLGCFLMQESHKGERRPMPLRAFNPVSSFRWARGMTIVAALMTV
                     FFIMQLVGQVPAALWVIFGEDRFRWSATMIGLSLAVFGILHALAQAFVTGPATKRFGE
                     KQAIIAGMAADALGYVLLAFATRGWMAFPIMILLASGGIGMPALQAMLSRQVDDDHQG
                     QLQGSLAALTSLTSIIGPLIVTAIYAASASTWNGLAWIVGAALYLVCLPALRRGAWSR
                     ATST"
                     /product="tetracycline efflux protein, class C"
                     /note="tetR (confers resistance to tetracycline)"
                     /label="tetR (confers resistance to tetracycline)"
     misc_feature    complement(1473..1493)
                     /note="5' Gap primer"
                     /label="5' Gap primer"
     misc_feature    3805..3825
                     /note="3' Gap primer"
                     /label="3' Gap primer"
     misc_feature    1494..3804
                     /note="Not in Gap Backbone PCR"
                     /label="Not in Gap Backbone PCR"
     misc_feature    4246..5466
                     /note="5 arm"
                     /label="5 arm"
     misc_feature    5494..5518
                     /note="B1 Gateway"
                     /label="B1 Gateway"
     misc_feature    5531..5578
                     /note="Frt"
                     /label="Frt"
     intron          5579..6453
                     /note="mouse En2 intron"
                     /label="mouse En2 intron"
     misc_feature    6451..6453
                     /note="Splice Acceptor"
                     /label="Splice Acceptor"
     exon            6454..6626
                     /note="mouse En2 exon"
                     /label="mouse En2 exon"
     misc_feature    6638..7231
                     /note="ECMV IRES"
                     /label="ECMV IRES"
     gene            7232..10292
                     /gene="lacZ"
                     /note="lacZ"
                     /label="lacZ"
     misc_feature    10331..10574
                     /note="SV40 polyadenylation site"
                     /label="SV40 polyadenylation site"
     misc_feature    10578..10611
                     /note="loxP"
                     /label="loxP"
     promoter        10638..11157
                     /note="human beta actin promoter"
                     /label="human beta actin promoter"
     gene            11183..11977
                     /gene="NeoR"
                     /note="NeoR"
                     /label="NeoR"
     misc_feature    12177..12418
                     /note="SV40 polyadenylation site"
                     /label="SV40 polyadenylation site"
     misc_feature    12435..12482
                     /note="Frt"
                     /label="Frt"
     misc_feature    12489..12522
                     /note="loxP"
                     /label="loxP"
     misc_feature    6468..6545
                     /note="FCHK std_gpr"
                     /label="FCHK std_gpr"
     misc_feature    12538..12558
                     /note="B2 Gateway"
                     /label="B2 Gateway"
     misc_feature    5467..12588
                     /note="Synthetic Cassette"
                     /label="Synthetic Cassette"
     exon            12992..13224
                     /db_xref="ENSEMBL:ENSMUSE00001271503"
                     /type="targeted"
                     /rank="6"
                     /note="target exon 1 ENSMUSE00001271503"
     misc_feature    12589..13431
                     /note="Critical Region"
                     /label="Critical Region"
     misc_feature    13455..13488
                     /note="Downstream LoxP"
                     /label="Downstream LoxP"
     misc_feature    13432..13511
                     /note="synthetic loxP region"
                     /label="synthetic loxP region"
     misc_feature    13512..14689
                     /note="3 arm"
                     /label="3 arm"
ORIGIN      
        1 gaattccgga tgagcattca tcaggcgggc aagaatgtga ataaaggccg gataaaactt
       61 gtgcttattt ttctttacgg tctttaaaaa ggccgtaata tccagctgaa cggtctggtt
      121 ataggtacat tgagcaactg actgaaatgc ctcaaaatgt tctttacgat gccattggga
      181 tatatcaacg gtggtatatc cagtgatttt tttctccatt ttagcttcct tagctcctga
      241 aaatctcgat aactcaaaaa atacgcccgg tagtgatctt atttcattat ggtgaaagtt
      301 ggaacctctt acgtgccgat caacgtctca ttttcgccaa aagttggccc agggcttccc
      361 ggtatcaaca gggacaccag gatttattta ttctgcgaag tgatcttccg tcacaggtat
      421 ttattcggcg caaagtgcgt cgggtgatgc tgccaactta ctgatttagt gtatgatggt
      481 gtttttgagg tgctccagtg gcttctgttt ctatcagctg tccctcctgt tcagctactg
      541 acggggtggt gcgtaacggc aaaagcaccg ccggacatca gcgctagcgg agtgtatact
      601 ggcttactat gttggcactg atgagggtgt cagtgaagtg cttcatgtgg caggagaaaa
      661 aaggctgcac cggtgcgtca gcagaatatg tgatacagga tatattccgc ttcctcgctc
      721 actgactcgc tacgctcggt cgttcgactg cggcgagcgg aaatggctta cgaacggggc
      781 ggagatttcc tggaagatgc caggaagata cttaacaggg aagtgagagg gccgcggcaa
      841 agccgttttt ccataggctc cgcccccctg acaagcatca cgaaatctga cgctcaaatc
      901 agtggtggcg aaacccgaca ggactataaa gataccaggc gtttccccct ggcggctccc
      961 tcgtgcgctc tcctgttcct gcctttcggt ttaccggtgt cattccgctg ttatggccgc
     1021 gtttgtctca ttccacgcct gacactcagt tccgggtagg cagttcgctc caagctggac
     1081 tgtatgcacg aaccccccgt tcagtccgac cgctgcgcct tatccggtaa ctatcgtctt
     1141 gagtccaacc cggaaagaca tgcaaaagca ccactggcag cagccactgg taattgattt
     1201 agaggagtta gtcttgaagt catgcgccgg ttaaggctaa actgaaagga caagttttgg
     1261 tgactgcgct cctccaagcc agttacctcg gttcaaagag ttggtagctc agagaacctt
     1321 cgaaaaaccg ccctgcaagg cggttttttc gttttcagag caagagatta cgcgcagacc
     1381 aaaacgatct caagaagatc atcttattaa tcagataaaa tatttctaga tttcagtgca
     1441 atttatctct tcaaatgtag cacctgaagt cagccccata cgatataagt tgtaattctc
     1501 atgtttgaca gcttatcatc gataagcttt aatgcggtag tttatcacag ttaaattgct
     1561 aacgcagtca ggcaccgtgt atgaaatcta acaatgcgct catcgtcatc ctcggcaccg
     1621 tcaccctgga tgctgtaggc ataggcttgg ttatgccggt actgccgggc ctcttgcggg
     1681 atatcgtcca ttccgacagc atcgccagtc actatggcgt gctgctagcg ctatatgcgt
     1741 tgatgcaatt tctatgcgca cccgttctcg gagcactgtc cgaccgcttt ggccgccgcc
     1801 cagtcctgct cgcttcgcta cttggagcca ctatcgacta cgcgatcatg gcgaccacac
     1861 ccgtcctgtg gatcctctac gccggacgca tcgtggccgg catcaccggc gccacaggtg
     1921 cggttgctgg cgcctatatc gccgacatca ccgatgggga agatcgggct cgccacttcg
     1981 ggctcatgag cgcttgtttc ggcgtgggta tggtggcagg ccccgtggcc gggggactgt
     2041 tgggcgccat ctccttgcat gcaccattcc ttgcggcggc ggtgctcaac ggcctcaacc
     2101 tactactggg ctgcttccta atgcaggagt cgcataaggg agagcgtcga ccgatgccct
     2161 tgagagcctt caacccagtc agctccttcc ggtgggcgcg gggcatgact atcgtcgccg
     2221 cacttatgac tgtcttcttt atcatgcaac tcgtaggaca ggtgccggca gcgctctggg
     2281 tcattttcgg cgaggaccgc tttcgctgga gcgcgacgat gatcggcctg tcgcttgcgg
     2341 tattcggaat cttgcacgcc ctcgctcaag ccttcgtcac tggtcccgcc accaaacgtt
     2401 tcggcgagaa gcaggccatt atcgccggca tggcggccga cgcgctgggc tacgtcttgc
     2461 tggcgttcgc gacgcgaggc tggatggcct tccccattat gattcttctc gcttccggcg
     2521 gcatcgggat gcccgcgttg caggccatgc tgtccaggca ggtagatgac gaccatcagg
     2581 gacagcttca aggatcgctc gcggctctta ccagcctaac ttcgatcatt ggaccgctga
     2641 tcgtcacggc gatttatgcc gcctcggcga gcacatggaa cgggttggca tggattgtag
     2701 gcgccgccct ataccttgtc tgcctccccg cgttgcgtcg cggtgcatgg agccgggcca
     2761 cctcgacctg aatggaagcc ggcggcacct cgctaacgga ttcaccactc caagaattgg
     2821 agccaatcaa ttcttgcgga gaactgtgaa tgcgcaaacc aacccttggc agaacatatc
     2881 catcgcgtcc gccatctcca gcagccgcac gcggcgcatc tcgggcagcg ttgggtcctg
     2941 gccacgggtg cgcatgatcg tgctcctgtc gttgaggacc cggctaggct ggcggggttg
     3001 ccttactggt tagcagaatg aatcaccgat acgcgagcga acgtgaagcg actgctgctg
     3061 caaaacgtct gcgacctgag caacaacatg aatggtcttc ggtttccgtg tttcgtaaag
     3121 tctggaaacg cggaagtccc ctacgtgctg ctgaagttgc ccgcaacaga gagtggaacc
     3181 aaccggtgat accacgatac tatgactgag agtcaacgcc atgagcggcc tcatttctta
     3241 ttctgagtta caacagtccg caccgctgtc cggtagctcc ttccggtggg cgcggggcat
     3301 gactatcgtc gccgcactta tgactgtctt ctttatcatg caactcgtag gacaggtgcc
     3361 ggcagcgccc aacagtcccc cggccacggg gcctgccacc atacccacgc cgaaacaagc
     3421 gccctgcacc attatgttcc ggatctgcat cgcaggatgc tgctggctac cctgtggaac
     3481 acctacatct gtattaacga agcgctaacc gtttttatca ggctctggga ggcagaataa
     3541 atgatcatat cgtcaattat tacctccacg gggagagcct gagcaaactg gcctcaggca
     3601 tttgagaagc acacggtcac actgcttccg gtagtcaata aaccggtaaa ccagcaatag
     3661 acataagcgg ctatttaacg accctgccct gaaccgacga ccgggtcgaa tttgctttcg
     3721 aatttctgcc attcatccgc ttattatcac ttattcaggc gtagcaccag gcgtttaagg
     3781 gcaccaataa ctgccttaaa aaaattacgc cccgccctgc cactcatcgc agtactgttg
     3841 taattcatta agcattctgc cgacatggaa gccatcacag acggcatgat gaacctgaat
     3901 cgccagcggc atcagcacct tgtcgccttg cgtataatat ttgcccatgg tgaaaacggg
     3961 ggcgaagaag ttgtccatat tggccacgtt taaatcaaaa ctggtgaaac tcacccaggg
     4021 attggctgag acgaaaaaca tattctcaat aaacccttta gggaaatagg ccaggttttc
     4081 accgtaacac gccacatctt gcgaatatat gtgtagaaac tgccggaaat cgtcgtggta
     4141 ttcactccag agcgatgaaa acgtttcagt ttgctcatgg aaaacggtgt aacaagggtg
     4201 aacactatcc catatcacca gctcaccgtc tttcattgcc atacgcttaa cacttatggg
     4261 ttgaggatgt ttcagtcttt ggtggtctga ctagctcagg gcactggatg tagaaccaaa
     4321 ctagactagt gatttgggga gggtgtgtgg tggcaaacta acccatctag gccctggaga
     4381 ggctaattct tacattttta aagatacaca aaaaaatgtt atcttgcaga atgtcgattt
     4441 agctgtttgt tttacatttt gaacaaattc tagttgttct caagatcagc aagtaacgtg
     4501 tggtttttct cttgatcaca ggcccttgtt acaataggta ccttacttat aattattcaa
     4561 cttcaattct gattcttgat atttggtttt agcaacagaa atcagatata cctgacaaaa
     4621 actgtaattt ggaagaaaga tagtcccata acattacata tttattaaat gtcttggccg
     4681 tttttagttt cttcttttgg tactcaggtc caatctatca gaaaatctac tgagtgcttt
     4741 ctcagcttgt atccccaatg caaatatttc ttgctgtttg cccttggcca ttgttatcca
     4801 cagtatctgg tttgctgtag tggctttata actattatta gtgtagttca ctagccctga
     4861 gatcatctgc ttgatttgta atacaatagc aaccaactgg ccgttcttgt ttctatgtaa
     4921 tggatgtaca cacacatcat tgtatgagca tatgagatat ctctagaaca caacaattta
     4981 attctttcct caagatccat agtctatgtt cttgctttct gtgtttctcc agatagctat
     5041 gtggttcttt cccatttctt cttcaaatat aatgtaaaat ttttcttgga actttgtaca
     5101 tgaatactac atctatataa ctcctgcctt tctctcccct ggctcctatg atctccctct
     5161 tcctccaaaa attgtgatca attatatatg tgtatatata tgcatatatg tacatttgta
     5221 tatgcaatct actaaattca ttgaatgtgg ctcatctgta catatgtcta gggctaaccc
     5281 tttggaatta gacaacatat gcaggagttc attcttagat ggagagcagc cattgagaac
     5341 atgaagctct ttatccaggg gtagggtcca aagtggaatt ggcatgtcac cgggtattgt
     5401 cataatgctg gtcttgttca accatgttaa catttcatga gcatattttc tttgttccat
     5461 ctagggaagg cgcataacga taccacgata tcaacaagtt tgtacaaaaa agcaggctgg
     5521 cgccggaacc gaagttccta ttccgaagtt cctattctct agaaagtata ggaacttcga
     5581 accctttccc acaccaccct ccacacttgc cccaaacact gccaactatg taggaggaag
     5641 gggttgggac taacagaaga acccgttgtg gggaagctgt tgggagggtc actttatgtt
     5701 cttgcccaag gtcagttggg tggcctgctt ctgatgaggt ggtcccaagg tctggggtag
     5761 aaggtgagag ggacaggcca ccaaggtcag cccccccccc ctatcccata ggagccaggt
     5821 ccctctcctg gacaggaaga ctgaagggga gatgccagag actcagtgaa gcctggggta
     5881 ccctattgga gtccttcaag gaaacaaact tggcctcacc aggcctcagc cttggctcct
     5941 cctgggaact ctactgccct tgggatcccc ttgtagttgt gggttacata ggaaggggga
     6001 cgggattccc cttgactggc tagcctactc ttttcttcag tcttctccat ctcctctcac
     6061 ctgtctctcg accctttccc taggatagac ttggaaaaag ataaggggag aaaacaaatg
     6121 caaacgaggc cagaaagatt ttggctgggc attccttccg ctagctttta ttgggatccc
     6181 ctagtttgtg ataggccttt tagctacatc tgccaatcca tctcattttc acacacacac
     6241 acaccacttt ccttctggtc agtgggcaca tgtccagcct caagtttata tcaccacccc
     6301 caatgcccaa cacttgtatg gccttgggcg ggtcatcccc ccccccaccc ccagtatctg
     6361 caacctcaag ctagcttggg tgcgttggtt gtggataagt agctagactc cagcaaccag
     6421 taacctctgc cctttctcct ccatgacaac caggtcccag gtcccgaaaa ccaaagaaga
     6481 agaaccctaa caaagaggac aagcggcctc gcacagcctt cactgctgag cagctccaga
     6541 ggctcaaggc tgagtttcag accaacaggt acctgacaga gcagcggcgc cagagtctgg
     6601 cacaggagct cggtacccgg aagatctgga ctctagagaa ttccgcccct ctccctcccc
     6661 cccccctaac gttactggcc gaagccgctt ggaataaggc cggtgtgcgt ttgtctatat
     6721 gttattttcc accatattgc cgtcttttgg caatgtgagg gcccggaaac ctggccctgt
     6781 cttcttgacg agcattccta ggggtctttc ccctctcgcc aaaggaatgc aaggtctgtt
     6841 gaatgtcgtg aaggaagcag ttcctctgga agcttcttga agacaaacaa cgtctgtagc
     6901 gaccctttgc aggcagcgga accccccacc tggcgacagg tgcctctgcg gccaaaagcc
     6961 acgtgtataa gatacacctg caaaggcggc acaaccccag tgccacgttg tgagttggat
     7021 agttgtggaa agagtcaaat ggctctcctc aagcgtattc aacaaggggc tgaaggatgc
     7081 ccagaaggta ccccattgta tgggatctga tctggggcct cggtgcacat gctttacatg
     7141 tgtttagtcg aggttaaaaa acgtctaggc cccccgaacc acggggacgt ggttttcctt
     7201 tgaaaaacac gatgataagc ttgccacaac catggaagat cccgtcgttt tacaacgtcg
     7261 tgactgggaa aaccctggcg ttacccaact taatcgcctt gcagcacatc cccctttcgc
     7321 cagctggcgt aatagcgaag aggcccgcac cgatcgccct tcccaacagt tgcgcagcct
     7381 gaatggcgaa tggcgctttg cctggtttcc ggcaccagaa gcggtgccgg aaagctggct
     7441 ggagtgcgat cttcctgagg ccgatactgt cgtcgtcccc tcaaactggc agatgcacgg
     7501 ttacgatgcg cccatctaca ccaacgtgac ctatcccatt acggtcaatc cgccgtttgt
     7561 tcccacggag aatccgacgg gttgttactc gctcacattt aatgttgatg aaagctggct
     7621 acaggaaggc cagacgcgaa ttatttttga tggcgttaac tcggcgtttc atctgtggtg
     7681 caacgggcgc tgggtcggtt acggccagga cagtcgtttg ccgtctgaat ttgacctgag
     7741 cgcattttta cgcgccggag aaaaccgcct cgcggtgatg gtgctgcgct ggagtgacgg
     7801 cagttatctg gaagatcagg atatgtggcg gatgagcggc attttccgtg acgtctcgtt
     7861 gctgcataaa ccgactacac aaatcagcga tttccatgtt gccactcgct ttaatgatga
     7921 tttcagccgc gctgtactgg aggctgaagt tcagatgtgc ggcgagttgc gtgactacct
     7981 acgggtaaca gtttctttat ggcagggtga aacgcaggtc gccagcggca ccgcgccttt
     8041 cggcggtgaa attatcgatg agcgtggtgg ttatgccgat cgcgtcacac tacgtctgaa
     8101 cgtcgaaaac ccgaaactgt ggagcgccga aatcccgaat ctctatcgtg cggtggttga
     8161 actgcacacc gccgacggca cgctgattga agcagaagcc tgcgatgtcg gtttccgcga
     8221 ggtgcggatt gaaaatggtc tgctgctgct gaacggcaag ccgttgctga ttcgaggcgt
     8281 taaccgtcac gagcatcatc ctctgcatgg tcaggtcatg gatgagcaga cgatggtgca
     8341 ggatatcctg ctgatgaagc agaacaactt taacgccgtg cgctgttcgc attatccgaa
     8401 ccatccgctg tggtacacgc tgtgcgaccg ctacggcctg tatgtggtgg atgaagccaa
     8461 tattgaaacc cacggcatgg tgccaatgaa tcgtctgacc gatgatccgc gctggctacc
     8521 ggcgatgagc gaacgcgtaa cgcgaatggt gcagcgcgat cgtaatcacc cgagtgtgat
     8581 catctggtcg ctggggaatg aatcaggcca cggcgctaat cacgacgcgc tgtatcgctg
     8641 gatcaaatct gtcgatcctt cccgcccggt gcagtatgaa ggcggcggag ccgacaccac
     8701 ggccaccgat attatttgcc cgatgtacgc gcgcgtggat gaagaccagc ccttcccggc
     8761 tgtgccgaaa tggtccatca aaaaatggct ttcgctacct ggagagacgc gcccgctgat
     8821 cctttgcgaa tacgcccacg cgatgggtaa cagtcttggc ggtttcgcta aatactggca
     8881 ggcgtttcgt cagtatcccc gtttacaggg cggcttcgtc tgggactggg tggatcagtc
     8941 gctgattaaa tatgatgaaa acggcaaccc gtggtcggct tacggcggtg attttggcga
     9001 tacgccgaac gatcgccagt tctgtatgaa cggtctggtc tttgccgacc gcacgccgca
     9061 tccagcgctg acggaagcaa aacaccagca gcagtttttc cagttccgtt tatccgggca
     9121 aaccatcgaa gtgaccagcg aatacctgtt ccgtcatagc gataacgagc tcctgcactg
     9181 gatggtggcg ctggatggta agccgctggc aagcggtgaa gtgcctctgg atgtcgctcc
     9241 acaaggtaaa cagttgattg aactgcctga actaccgcag ccggagagcg ccgggcaact
     9301 ctggctcaca gtacgcgtag tgcaaccgaa cgcgaccgca tggtcagaag ccgggcacat
     9361 cagcgcctgg cagcagtggc gtctggcgga aaacctcagt gtgacgctcc ccgccgcgtc
     9421 ccacgccatc ccgcatctga ccaccagcga aatggatttt tgcatcgagc tgggtaataa
     9481 gcgttggcaa tttaaccgcc agtcaggctt tctttcacag atgtggattg gcgataaaaa
     9541 acaactgctg acgccgctgc gcgatcagtt cacccgtgca ccgctggata acgacattgg
     9601 cgtaagtgaa gcgacccgca ttgaccctaa cgcctgggtc gaacgctgga aggcggcggg
     9661 ccattaccag gccgaagcag cgttgttgca gtgcacggca gatacacttg ctgatgcggt
     9721 gctgattacg accgctcacg cgtggcagca tcaggggaaa accttattta tcagccggaa
     9781 aacctaccgg attgatggta gtggtcaaat ggcgattacc gttgatgttg aagtggcgag
     9841 cgatacaccg catccggcgc ggattggcct gaactgccag ctggcgcagg tagcagagcg
     9901 ggtaaactgg ctcggattag ggccgcaaga aaactatccc gaccgcctta ctgccgcctg
     9961 ttttgaccgc tgggatctgc cattgtcaga catgtatacc ccgtacgtct tcccgagcga
    10021 aaacggtctg cgctgcggga cgcgcgaatt gaattatggc ccacaccagt ggcgcggcga
    10081 cttccagttc aacatcagcc gctacagtca acagcaactg atggaaacca gccatcgcca
    10141 tctgctgcac gcggaagaag gcacatggct gaatatcgac ggtttccata tggggattgg
    10201 tggcgacgac tcctggagcc cgtcagtatc ggcggaattc cagctgagcg ccggtcgcta
    10261 ccattaccag ttggtctggt gtcaaaaata ataataaccg ggcagggggg atctaagctc
    10321 tagataagta atgatcataa tcagccatat cacatctgta gaggttttac ttgctttaaa
    10381 aaacctccca cacctccccc tgaacctgaa acataaaatg aatgcaattg ttgttgttaa
    10441 cttgtttatt gcagcttata atggttacaa ataaagcaat agcatcacaa atttcacaaa
    10501 taaagcattt ttttcactgc attctagttg tggtttgtcc aaactcatca atgtatctta
    10561 tcatgtctgg atccggaata acttcgtata gcatacatta tacgaagtta tgtttaaacg
    10621 gcgcgccccg gaattcgcct tctgcaggag cgtacagaac ccagggccct ggcacccgtg
    10681 cagaccctgg cccaccccac ctgggcgctc agtgcccaag agatgtccac acctaggatg
    10741 tcccgcggtg ggtggggggc ccgagagacg ggcaggccgg gggcaggcct ggccatgcgg
    10801 ggccgaaccg ggcactgccc agcgtgggcg cgggggccac ggcgcgcgcc cccagccccc
    10861 gggcccagca ccccaaggcg gccaacgcca aaactctccc tcctcctctt cctcaatctc
    10921 gctctcgctc tttttttttt tcgcaaaagg aggggagagg gggtaaaaaa atgctgcact
    10981 gtgcggcgaa gccggtgagt gagcggcgcg gggccaatca gcgtgcgccg ttccgaaagt
    11041 tgccttttat ggctcgagcg gccgcggcgg cgccctataa aacccagcgg cgcgacgcgc
    11101 caccaccgcc gagaccgcgt ccgccccgcg agcacagagc ctcgcctttg ccgatcctct
    11161 agagtcgaga tccgccgcca ccatgattga acaagatgga ttgcacgcag gttctccggc
    11221 cgcttgggtg gagaggctat tcggctatga ctgggcacaa cagacaatcg gctgctctga
    11281 tgccgccgtg ttccggctgt cagcgcaggg gcgcccggtt ctttttgtca agaccgacct
    11341 gtccggtgcc ctgaatgaac tgcaggacga ggcagcgcgg ctatcgtggc tggccacgac
    11401 gggcgttcct tgcgcagctg tgctcgacgt tgtcactgaa gcgggaaggg actggctgct
    11461 attgggcgaa gtgccggggc aggatctcct gtcatctcac cttgctcctg ccgagaaagt
    11521 atccatcatg gctgatgcaa tgcggcggct gcatacgctt gatccggcta cctgcccatt
    11581 cgaccaccaa gcgaaacatc gcatcgagcg agcacgtact cggatggaag ccggtcttgt
    11641 cgatcaggat gatctggacg aagagcatca ggggctcgcg ccagccgaac tgttcgccag
    11701 gctcaaggcg cgcatgcccg acggcgagga tctcgtcgtg acccatggcg atgcctgctt
    11761 gccgaatatc atggtggaaa atggccgctt ttctggattc atcgactgtg gccggctggg
    11821 tgtggcggac cgctatcagg acatagcgtt ggctacccgt gatattgctg aagagcttgg
    11881 cggcgaatgg gctgaccgct tcctcgtgct ttacggtatc gccgctcccg attcgcagcg
    11941 catcgccttc tatcgccttc ttgacgagtt cttctgagcg ggactctggg gttcgaaatg
    12001 accgaccaag cgacgcccaa cctgccatca cgagatttcg attccaccgc cgccttctat
    12061 gaaaggttgg gcttcggaat cgttttccgg gacgccggct ggatgatcct ccagcgcggg
    12121 gatctcatgc tggagttctt cgcccacccc ccggatctaa gctctagata agtaatgatc
    12181 ataatcagcc atatcacatc tgtagaggtt ttacttgctt taaaaaacct cccacacctc
    12241 cccctgaacc tgaaacataa aatgaatgca attgttgttg ttaacttgtt tattgcagct
    12301 tataatggtt acaaataaag caatagcatc acaaatttca caaataaagc atttttttca
    12361 ctgcattcta gttgtggttt gtccaaactc atcaatgtat cttatcatgt ctggatccgg
    12421 gggtaccgcg tcgagaagtt cctattccga agttcctatt ctctagaaag tataggaact
    12481 tcgtcgagat aacttcgtat agcatacatt atacgaagtt atgtcgagat atctagaccc
    12541 agctttcttg tacaaagtgg ttgatatctc tatagtcgca gtaggcggta attttgtcag
    12601 gaaaacatca ttatattctt tagagttcat ctcagtggca gaatgtgtta gtttgtcatt
    12661 gcaagaagta gaatttgtga ttcatttctt ctaatggtta ctagaatttt atttgccata
    12721 ttctgtttct tcttgttacg tttagcctcc cttaaccatc ccaaactgtt ttactgttcc
    12781 cacttcctca ttattgctaa attaacttta taattggttt gtatagctac caactgtgta
    12841 gctatctttt aatattttta ttataaatta tgactcaaat aaaaactggc cttaccttag
    12901 tatctttaca tatgaagatt tgtctttcta ttattttaag acttctttaa aggtctcaga
    12961 gcctttattt ttcctcttct tttctctata gcaagatgga ttctggatat actctgaata
    13021 ttgtaacaac cacctggatg cctgcatgga actctccaag ctgatgaagg acagccgcta
    13081 tcaacacttc tttgaggcct gccgcctctt gcagcagatg atcgacattg ctattgatgg
    13141 ttttcttttg actccagtac agaagatctg caaatatccc ttacaattgg ccgagctcct
    13201 aaagtatact gcccaagatc acaggtaagc cattttaagg acacagaagg aaacagcttt
    13261 taaatattgc caccatttga caatatgtat ctttttctat tcctgagcct gtggttactt
    13321 tatctataaa ataggatata ttcctgctta ctccacaagc cctagagagt tgcttataat
    13381 gttgtgagct actctgtaca caaagtcaca tacatgatct tatatgtaac tgagatggcg
    13441 caacgcaatt aatgataact tcgtatagca tacattatac gaagttatgg tctgagctcg
    13501 ccatcagttc attaaccatt tattccattc tgtttggaag actcagatgt cctgctaata
    13561 tccttcctaa cttgtaccaa tcctacattc tttcaataaa gctaattccc ttgtttgctt
    13621 acttggcttt tctatgcttt ttttttaatc cacccactgt acattgtata tagacttaga
    13681 atatagttga gggaaaacag attgagactt ttcttgacgg ttttaatttc tttaatattt
    13741 aagtattttt ctttcttgtt tcttcatcct cttcctcttc taccttctcc ccttcctcct
    13801 ccttctcccc cctcctcttg ctcctcctct ttcattgaga ctgaatcaaa caatatatgt
    13861 ctgcctagac tgcagctcat tatatagatg aaccaagttg gtctctagct aaaatatact
    13921 tgcctcctga gtggtaggat taaaggcatg tgccttcaca ctccacggtt cttaaatatt
    13981 ttcaagggaa ataacccaac aaaggctatg aaggctatct cgttgagtgg aagtaatgcg
    14041 tttcatctct tagcagtatg gtatatgcag aaaatcatcc gcatcgatgg tgacagctta
    14101 cagttaatca gccccagtct ttcacatatc ttatcttgca atttaagaga ctcagagttt
    14161 ctagcttgac tttatttggt atgaaacttc tgactttgga cttgctggtt taaatactct
    14221 tagcactcat tttttattag atattttttt catttacatt tcaaatgcta tcccaaaagt
    14281 cccctatacc ctcataagaa gaaataagtc ccttgctcaa attccccaag ctttcatcct
    14341 gacatatttt aaaataaaat ataagcacat cattttccta ctctatctcc tccccctccc
    14401 ccttaccctt cttaatgtct tttcctctgc tcccacatgt ccccttcttt tttaatgatt
    14461 cttgatatat atatatatat atatatgtat atatatatat atatatatat atatatatat
    14521 atatatatac atatcctcct gctggatcca ttgtatgttt gttgcctgaa catgtgtttc
    14581 tatggctaat tgtttggtgt tggataatca atctggaggc ttatcgcttc ctcatctatt
    14641 tccaatgatg aaggctcatg gtcacagatt atttggcaat ttctacatc
//
