# Supplementary material for: CRISPR-Cas9 enables conditional mutagenesis of challenging loci
Source: Sci Rep. 2016 Sep 1;6:32326. doi: 10.1038/srep32326 (PMC5007477; doi:10.1038/srep32326)
Supplement: Supplementary File 3 [file srep32326-s3.zip › gb/HEP01026_A05_vector.gb]

LOCUS       1014998#L1L2_Bact_P#pAYAC184        14277 bp    dna     circular UNK 
ACCESSION   unknown
SOURCE      Mus musculus
  ORGANISM  Mus musculus
            Eukaryota; Metazoa; Chordata; Craniata; Vertebrata; Euteleostomi;
            Mammalia; Eutheria; Euarchontoglires; Glires; Rodentia;
            Sciurognathi; Muroidea; Muridae; Murinae; Mus.
COMMENT     cassette: L1L2_Bact_P
COMMENT     design_id: 1014998
COMMENT     backbone: pAYAC184
COMMENT     transcript_id: ENSMUST00000034087
FEATURES             Location/Qualifiers
     source          1..4245
                     /mol_type="other DNA"
                     /dnas_title="pacyc184CleanwithGprimers"
                     /organism="Cloning vector pACYC184"
     gene            complement(1..4245)
                     /gene="cat"
     CDS             complement(1..4245)
                     /codon_start=1
                     /gene="cat"
                     /translation="MEKKITGYTTVDISQWHRKEHFEAFQSVAQCTYNQTVQLDITAF
                     LKTVKKNKHKFYPAFIHILARLMNAHPEFRMAMKDGELVIWDSVHPCYTVFHEQTETF
                     SSLWSEYHDDFRQFLHIYSQDVACYGENLAYFPKGFIENMFFVSANPWVSFTSFDLNV
                     ANMDNFFAPVFTMGKYYTQGDKVLMPLAIQVHHAVCDGFHVGRMLNELQQYCDEWQGG
                     A"
                     /product="chloramphenicol acetyltransferase"
                     /note="camR (confers resistance to chloramphenicol)"
                     /label="camR (confers resistance to chloramphenicol)"
     -10_signal      complement(286..291)
                     /note="cat promoter (counter-clockwise); CATATT"
                     /label="cat promoter (counter-clockwise); CATATT"
     -35_signal      complement(309..314)
                     /note="cat promoter (counter-clockwise); ACGTAA"
                     /label="cat promoter (counter-clockwise); ACGTAA"
     rep_origin      complement(848..1393)
                     /note="p15A origin of replication (clockwise) (RNAII -35
                     to RNA/DNA switch point)"
                     /label="p15A origin of replication (clockwise) (RNAII -35
     -35_signal      1505..1510
                     /note="tet promoter (clockwise); TTGACA"
                     /label="tet promoter (clockwise); TTGACA"
     -10_signal      1528..1533
                     /note="tet promoter (clockwise); TTTAAT; transcript start
                     1540"
                     /label="tet promoter (clockwise); TTTAAT; transcript start
     gene            1581..2771
                     /gene="tet"
     CDS             1581..2771
                     /codon_start=1
                     /gene="tet"
                     /translation="MKSNNALIVILGTVTLDAVGIGLVMPVLPGLLRDIVHSDSIASH
                     YGVLLALYALMQFLCAPVLGALSDRFGRRPVLLASLLGATIDYAIMATTPVLWILYAG
                     RIVAGITGATGAVAGAYIADITDGEDRARHFGLMSACFGVGMVAGPVAGGLLGAISLH
                     APFLAAAVLNGLNLLLGCFLMQESHKGERRPMPLRAFNPVSSFRWARGMTIVAALMTV
                     FFIMQLVGQVPAALWVIFGEDRFRWSATMIGLSLAVFGILHALAQAFVTGPATKRFGE
                     KQAIIAGMAADALGYVLLAFATRGWMAFPIMILLASGGIGMPALQAMLSRQVDDDHQG
                     QLQGSLAALTSLTSIIGPLIVTAIYAASASTWNGLAWIVGAALYLVCLPALRRGAWSR
                     ATST"
                     /product="tetracycline efflux protein, class C"
                     /note="tetR (confers resistance to tetracycline)"
                     /label="tetR (confers resistance to tetracycline)"
     misc_feature    complement(1473..1493)
                     /note="5' Gap primer"
                     /label="5' Gap primer"
     misc_feature    3805..3825
                     /note="3' Gap primer"
                     /label="3' Gap primer"
     misc_feature    1494..3804
                     /note="Not in Gap Backbone PCR"
                     /label="Not in Gap Backbone PCR"
     misc_feature    4246..5282
                     /note="5 arm"
                     /label="5 arm"
     misc_feature    5310..5334
                     /note="B1 Gateway"
                     /label="B1 Gateway"
     misc_feature    5347..5394
                     /note="Frt"
                     /label="Frt"
     intron          5395..6269
                     /note="mouse En2 intron"
                     /label="mouse En2 intron"
     misc_feature    6267..6269
                     /note="Splice Acceptor"
                     /label="Splice Acceptor"
     exon            6270..6442
                     /note="mouse En2 exon"
                     /label="mouse En2 exon"
     misc_feature    6454..7047
                     /note="ECMV IRES"
                     /label="ECMV IRES"
     gene            7048..10108
                     /gene="lacZ"
                     /note="lacZ"
                     /label="lacZ"
     misc_feature    10147..10390
                     /note="SV40 polyadenylation site"
                     /label="SV40 polyadenylation site"
     misc_feature    10394..10427
                     /note="loxP"
                     /label="loxP"
     promoter        10454..10973
                     /note="human beta actin promoter"
                     /label="human beta actin promoter"
     gene            10999..11793
                     /gene="NeoR"
                     /note="NeoR"
                     /label="NeoR"
     misc_feature    11993..12234
                     /note="SV40 polyadenylation site"
                     /label="SV40 polyadenylation site"
     misc_feature    12251..12298
                     /note="Frt"
                     /label="Frt"
     misc_feature    12305..12338
                     /note="loxP"
                     /label="loxP"
     misc_feature    6284..6361
                     /note="FCHK std_gpr"
                     /label="FCHK std_gpr"
     misc_feature    12354..12374
                     /note="B2 Gateway"
                     /label="B2 Gateway"
     misc_feature    5283..12404
                     /note="Synthetic Cassette"
                     /label="Synthetic Cassette"
     exon            12661..12812
                     /db_xref="ENSEMBL:ENSMUSE00000243945"
                     /type="targeted"
                     /rank="3"
                     /note="target exon 1 ENSMUSE00000243945"
     misc_feature    12405..13029
                     /note="Critical Region"
                     /label="Critical Region"
     misc_feature    13053..13086
                     /note="Downstream LoxP"
                     /label="Downstream LoxP"
     misc_feature    13030..13109
                     /note="synthetic loxP region"
                     /label="synthetic loxP region"
     misc_feature    13110..14277
                     /note="3 arm"
                     /label="3 arm"
ORIGIN      
        1 gaattccgga tgagcattca tcaggcgggc aagaatgtga ataaaggccg gataaaactt
       61 gtgcttattt ttctttacgg tctttaaaaa ggccgtaata tccagctgaa cggtctggtt
      121 ataggtacat tgagcaactg actgaaatgc ctcaaaatgt tctttacgat gccattggga
      181 tatatcaacg gtggtatatc cagtgatttt tttctccatt ttagcttcct tagctcctga
      241 aaatctcgat aactcaaaaa atacgcccgg tagtgatctt atttcattat ggtgaaagtt
      301 ggaacctctt acgtgccgat caacgtctca ttttcgccaa aagttggccc agggcttccc
      361 ggtatcaaca gggacaccag gatttattta ttctgcgaag tgatcttccg tcacaggtat
      421 ttattcggcg caaagtgcgt cgggtgatgc tgccaactta ctgatttagt gtatgatggt
      481 gtttttgagg tgctccagtg gcttctgttt ctatcagctg tccctcctgt tcagctactg
      541 acggggtggt gcgtaacggc aaaagcaccg ccggacatca gcgctagcgg agtgtatact
      601 ggcttactat gttggcactg atgagggtgt cagtgaagtg cttcatgtgg caggagaaaa
      661 aaggctgcac cggtgcgtca gcagaatatg tgatacagga tatattccgc ttcctcgctc
      721 actgactcgc tacgctcggt cgttcgactg cggcgagcgg aaatggctta cgaacggggc
      781 ggagatttcc tggaagatgc caggaagata cttaacaggg aagtgagagg gccgcggcaa
      841 agccgttttt ccataggctc cgcccccctg acaagcatca cgaaatctga cgctcaaatc
      901 agtggtggcg aaacccgaca ggactataaa gataccaggc gtttccccct ggcggctccc
      961 tcgtgcgctc tcctgttcct gcctttcggt ttaccggtgt cattccgctg ttatggccgc
     1021 gtttgtctca ttccacgcct gacactcagt tccgggtagg cagttcgctc caagctggac
     1081 tgtatgcacg aaccccccgt tcagtccgac cgctgcgcct tatccggtaa ctatcgtctt
     1141 gagtccaacc cggaaagaca tgcaaaagca ccactggcag cagccactgg taattgattt
     1201 agaggagtta gtcttgaagt catgcgccgg ttaaggctaa actgaaagga caagttttgg
     1261 tgactgcgct cctccaagcc agttacctcg gttcaaagag ttggtagctc agagaacctt
     1321 cgaaaaaccg ccctgcaagg cggttttttc gttttcagag caagagatta cgcgcagacc
     1381 aaaacgatct caagaagatc atcttattaa tcagataaaa tatttctaga tttcagtgca
     1441 atttatctct tcaaatgtag cacctgaagt cagccccata cgatataagt tgtaattctc
     1501 atgtttgaca gcttatcatc gataagcttt aatgcggtag tttatcacag ttaaattgct
     1561 aacgcagtca ggcaccgtgt atgaaatcta acaatgcgct catcgtcatc ctcggcaccg
     1621 tcaccctgga tgctgtaggc ataggcttgg ttatgccggt actgccgggc ctcttgcggg
     1681 atatcgtcca ttccgacagc atcgccagtc actatggcgt gctgctagcg ctatatgcgt
     1741 tgatgcaatt tctatgcgca cccgttctcg gagcactgtc cgaccgcttt ggccgccgcc
     1801 cagtcctgct cgcttcgcta cttggagcca ctatcgacta cgcgatcatg gcgaccacac
     1861 ccgtcctgtg gatcctctac gccggacgca tcgtggccgg catcaccggc gccacaggtg
     1921 cggttgctgg cgcctatatc gccgacatca ccgatgggga agatcgggct cgccacttcg
     1981 ggctcatgag cgcttgtttc ggcgtgggta tggtggcagg ccccgtggcc gggggactgt
     2041 tgggcgccat ctccttgcat gcaccattcc ttgcggcggc ggtgctcaac ggcctcaacc
     2101 tactactggg ctgcttccta atgcaggagt cgcataaggg agagcgtcga ccgatgccct
     2161 tgagagcctt caacccagtc agctccttcc ggtgggcgcg gggcatgact atcgtcgccg
     2221 cacttatgac tgtcttcttt atcatgcaac tcgtaggaca ggtgccggca gcgctctggg
     2281 tcattttcgg cgaggaccgc tttcgctgga gcgcgacgat gatcggcctg tcgcttgcgg
     2341 tattcggaat cttgcacgcc ctcgctcaag ccttcgtcac tggtcccgcc accaaacgtt
     2401 tcggcgagaa gcaggccatt atcgccggca tggcggccga cgcgctgggc tacgtcttgc
     2461 tggcgttcgc gacgcgaggc tggatggcct tccccattat gattcttctc gcttccggcg
     2521 gcatcgggat gcccgcgttg caggccatgc tgtccaggca ggtagatgac gaccatcagg
     2581 gacagcttca aggatcgctc gcggctctta ccagcctaac ttcgatcatt ggaccgctga
     2641 tcgtcacggc gatttatgcc gcctcggcga gcacatggaa cgggttggca tggattgtag
     2701 gcgccgccct ataccttgtc tgcctccccg cgttgcgtcg cggtgcatgg agccgggcca
     2761 cctcgacctg aatggaagcc ggcggcacct cgctaacgga ttcaccactc caagaattgg
     2821 agccaatcaa ttcttgcgga gaactgtgaa tgcgcaaacc aacccttggc agaacatatc
     2881 catcgcgtcc gccatctcca gcagccgcac gcggcgcatc tcgggcagcg ttgggtcctg
     2941 gccacgggtg cgcatgatcg tgctcctgtc gttgaggacc cggctaggct ggcggggttg
     3001 ccttactggt tagcagaatg aatcaccgat acgcgagcga acgtgaagcg actgctgctg
     3061 caaaacgtct gcgacctgag caacaacatg aatggtcttc ggtttccgtg tttcgtaaag
     3121 tctggaaacg cggaagtccc ctacgtgctg ctgaagttgc ccgcaacaga gagtggaacc
     3181 aaccggtgat accacgatac tatgactgag agtcaacgcc atgagcggcc tcatttctta
     3241 ttctgagtta caacagtccg caccgctgtc cggtagctcc ttccggtggg cgcggggcat
     3301 gactatcgtc gccgcactta tgactgtctt ctttatcatg caactcgtag gacaggtgcc
     3361 ggcagcgccc aacagtcccc cggccacggg gcctgccacc atacccacgc cgaaacaagc
     3421 gccctgcacc attatgttcc ggatctgcat cgcaggatgc tgctggctac cctgtggaac
     3481 acctacatct gtattaacga agcgctaacc gtttttatca ggctctggga ggcagaataa
     3541 atgatcatat cgtcaattat tacctccacg gggagagcct gagcaaactg gcctcaggca
     3601 tttgagaagc acacggtcac actgcttccg gtagtcaata aaccggtaaa ccagcaatag
     3661 acataagcgg ctatttaacg accctgccct gaaccgacga ccgggtcgaa tttgctttcg
     3721 aatttctgcc attcatccgc ttattatcac ttattcaggc gtagcaccag gcgtttaagg
     3781 gcaccaataa ctgccttaaa aaaattacgc cccgccctgc cactcatcgc agtactgttg
     3841 taattcatta agcattctgc cgacatggaa gccatcacag acggcatgat gaacctgaat
     3901 cgccagcggc atcagcacct tgtcgccttg cgtataatat ttgcccatgg tgaaaacggg
     3961 ggcgaagaag ttgtccatat tggccacgtt taaatcaaaa ctggtgaaac tcacccaggg
     4021 attggctgag acgaaaaaca tattctcaat aaacccttta gggaaatagg ccaggttttc
     4081 accgtaacac gccacatctt gcgaatatat gtgtagaaac tgccggaaat cgtcgtggta
     4141 ttcactccag agcgatgaaa acgtttcagt ttgctcatgg aaaacggtgt aacaagggtg
     4201 aacactatcc catatcacca gctcaccgtc tttcattgcc atacgcctag ggtcctgagt
     4261 tataggtgct ttccttagaa gccaatggca ttttccagaa cagtggctgc cagggggtgt
     4321 ggcctggcac tgacagtatc tgctatagtg ccatctcctg gaatcatctc tctttacact
     4381 catttaagat ggatctgctg aagcctgggg tgtgccatgc atgacaagta gactgatcac
     4441 tttcctggcc tccaagctca gaagagagac attggtgaaa aagaattgta gatgtgccag
     4501 gaaaagtcta ctggaacaaa atgggaagca ctcactccag tatcaaaatg gggtgaggca
     4561 ggggagtgac atgagtgtca ggtggtacaa gataaggacg ttccaggcct gtgcctcttg
     4621 caataagtga acaatccttt atgcaattgt gttggaaaaa aaaatctaaa cagattctca
     4681 gaaaggtgtg ggactcaagt gaggtttagg aaatactgtg gggagctggg tggtggtggt
     4741 gcacgccttt aatcccagta ctagggaggc agaggcaggc ggatctctgt gaattggagg
     4801 ccagcccggt ctacagagaa agttctagga cagctaggct aaacagagaa accctgtctc
     4861 aagacaaaac aagacaagac aagacaagac aagacaagac aagacaagac aagacaagac
     4921 aagacaagac aagacaagac aagacaagac aagacaagac agaacagaac agaacagaac
     4981 agaacaaaac aaaacaaaac aaaacaaaac aaaacaaaac aaaacaaaac aaaacaaaac
     5041 aaaacaccac tgttggtttt cagacaagga atcaggaatt cagagccgag aaaggcagct
     5101 gcaccctgag ataaagtgtt tgtgtagtca gagcctccca ggctcaggct gaaatacgac
     5161 ttcctcaggg cttcccctgc acactgatgt gccctaagga gctccatggc cccaagtcag
     5221 tgccctaggg agtacatggg tgtgggccct gcttggcagg agcacatgat tacaaaatgg
     5281 tcaaggcgca taacgatacc acgatatcaa caagtttgta caaaaaagca ggctggcgcc
     5341 ggaaccgaag ttcctattcc gaagttccta ttctctagaa agtataggaa cttcgaaccc
     5401 tttcccacac caccctccac acttgcccca aacactgcca actatgtagg aggaaggggt
     5461 tgggactaac agaagaaccc gttgtgggga agctgttggg agggtcactt tatgttcttg
     5521 cccaaggtca gttgggtggc ctgcttctga tgaggtggtc ccaaggtctg gggtagaagg
     5581 tgagagggac aggccaccaa ggtcagcccc ccccccctat cccataggag ccaggtccct
     5641 ctcctggaca ggaagactga aggggagatg ccagagactc agtgaagcct ggggtaccct
     5701 attggagtcc ttcaaggaaa caaacttggc ctcaccaggc ctcagccttg gctcctcctg
     5761 ggaactctac tgcccttggg atccccttgt agttgtgggt tacataggaa gggggacggg
     5821 attccccttg actggctagc ctactctttt cttcagtctt ctccatctcc tctcacctgt
     5881 ctctcgaccc tttccctagg atagacttgg aaaaagataa ggggagaaaa caaatgcaaa
     5941 cgaggccaga aagattttgg ctgggcattc cttccgctag cttttattgg gatcccctag
     6001 tttgtgatag gccttttagc tacatctgcc aatccatctc attttcacac acacacacac
     6061 cactttcctt ctggtcagtg ggcacatgtc cagcctcaag tttatatcac cacccccaat
     6121 gcccaacact tgtatggcct tgggcgggtc atcccccccc ccacccccag tatctgcaac
     6181 ctcaagctag cttgggtgcg ttggttgtgg ataagtagct agactccagc aaccagtaac
     6241 ctctgccctt tctcctccat gacaaccagg tcccaggtcc cgaaaaccaa agaagaagaa
     6301 ccctaacaaa gaggacaagc ggcctcgcac agccttcact gctgagcagc tccagaggct
     6361 caaggctgag tttcagacca acaggtacct gacagagcag cggcgccaga gtctggcaca
     6421 ggagctcggt acccggaaga tctggactct agagaattcc gcccctctcc ctcccccccc
     6481 cctaacgtta ctggccgaag ccgcttggaa taaggccggt gtgcgtttgt ctatatgtta
     6541 ttttccacca tattgccgtc ttttggcaat gtgagggccc ggaaacctgg ccctgtcttc
     6601 ttgacgagca ttcctagggg tctttcccct ctcgccaaag gaatgcaagg tctgttgaat
     6661 gtcgtgaagg aagcagttcc tctggaagct tcttgaagac aaacaacgtc tgtagcgacc
     6721 ctttgcaggc agcggaaccc cccacctggc gacaggtgcc tctgcggcca aaagccacgt
     6781 gtataagata cacctgcaaa ggcggcacaa ccccagtgcc acgttgtgag ttggatagtt
     6841 gtggaaagag tcaaatggct ctcctcaagc gtattcaaca aggggctgaa ggatgcccag
     6901 aaggtacccc attgtatggg atctgatctg gggcctcggt gcacatgctt tacatgtgtt
     6961 tagtcgaggt taaaaaacgt ctaggccccc cgaaccacgg ggacgtggtt ttcctttgaa
     7021 aaacacgatg ataagcttgc cacaaccatg gaagatcccg tcgttttaca acgtcgtgac
     7081 tgggaaaacc ctggcgttac ccaacttaat cgccttgcag cacatccccc tttcgccagc
     7141 tggcgtaata gcgaagaggc ccgcaccgat cgcccttccc aacagttgcg cagcctgaat
     7201 ggcgaatggc gctttgcctg gtttccggca ccagaagcgg tgccggaaag ctggctggag
     7261 tgcgatcttc ctgaggccga tactgtcgtc gtcccctcaa actggcagat gcacggttac
     7321 gatgcgccca tctacaccaa cgtgacctat cccattacgg tcaatccgcc gtttgttccc
     7381 acggagaatc cgacgggttg ttactcgctc acatttaatg ttgatgaaag ctggctacag
     7441 gaaggccaga cgcgaattat ttttgatggc gttaactcgg cgtttcatct gtggtgcaac
     7501 gggcgctggg tcggttacgg ccaggacagt cgtttgccgt ctgaatttga cctgagcgca
     7561 tttttacgcg ccggagaaaa ccgcctcgcg gtgatggtgc tgcgctggag tgacggcagt
     7621 tatctggaag atcaggatat gtggcggatg agcggcattt tccgtgacgt ctcgttgctg
     7681 cataaaccga ctacacaaat cagcgatttc catgttgcca ctcgctttaa tgatgatttc
     7741 agccgcgctg tactggaggc tgaagttcag atgtgcggcg agttgcgtga ctacctacgg
     7801 gtaacagttt ctttatggca gggtgaaacg caggtcgcca gcggcaccgc gcctttcggc
     7861 ggtgaaatta tcgatgagcg tggtggttat gccgatcgcg tcacactacg tctgaacgtc
     7921 gaaaacccga aactgtggag cgccgaaatc ccgaatctct atcgtgcggt ggttgaactg
     7981 cacaccgccg acggcacgct gattgaagca gaagcctgcg atgtcggttt ccgcgaggtg
     8041 cggattgaaa atggtctgct gctgctgaac ggcaagccgt tgctgattcg aggcgttaac
     8101 cgtcacgagc atcatcctct gcatggtcag gtcatggatg agcagacgat ggtgcaggat
     8161 atcctgctga tgaagcagaa caactttaac gccgtgcgct gttcgcatta tccgaaccat
     8221 ccgctgtggt acacgctgtg cgaccgctac ggcctgtatg tggtggatga agccaatatt
     8281 gaaacccacg gcatggtgcc aatgaatcgt ctgaccgatg atccgcgctg gctaccggcg
     8341 atgagcgaac gcgtaacgcg aatggtgcag cgcgatcgta atcacccgag tgtgatcatc
     8401 tggtcgctgg ggaatgaatc aggccacggc gctaatcacg acgcgctgta tcgctggatc
     8461 aaatctgtcg atccttcccg cccggtgcag tatgaaggcg gcggagccga caccacggcc
     8521 accgatatta tttgcccgat gtacgcgcgc gtggatgaag accagccctt cccggctgtg
     8581 ccgaaatggt ccatcaaaaa atggctttcg ctacctggag agacgcgccc gctgatcctt
     8641 tgcgaatacg cccacgcgat gggtaacagt cttggcggtt tcgctaaata ctggcaggcg
     8701 tttcgtcagt atccccgttt acagggcggc ttcgtctggg actgggtgga tcagtcgctg
     8761 attaaatatg atgaaaacgg caacccgtgg tcggcttacg gcggtgattt tggcgatacg
     8821 ccgaacgatc gccagttctg tatgaacggt ctggtctttg ccgaccgcac gccgcatcca
     8881 gcgctgacgg aagcaaaaca ccagcagcag tttttccagt tccgtttatc cgggcaaacc
     8941 atcgaagtga ccagcgaata cctgttccgt catagcgata acgagctcct gcactggatg
     9001 gtggcgctgg atggtaagcc gctggcaagc ggtgaagtgc ctctggatgt cgctccacaa
     9061 ggtaaacagt tgattgaact gcctgaacta ccgcagccgg agagcgccgg gcaactctgg
     9121 ctcacagtac gcgtagtgca accgaacgcg accgcatggt cagaagccgg gcacatcagc
     9181 gcctggcagc agtggcgtct ggcggaaaac ctcagtgtga cgctccccgc cgcgtcccac
     9241 gccatcccgc atctgaccac cagcgaaatg gatttttgca tcgagctggg taataagcgt
     9301 tggcaattta accgccagtc aggctttctt tcacagatgt ggattggcga taaaaaacaa
     9361 ctgctgacgc cgctgcgcga tcagttcacc cgtgcaccgc tggataacga cattggcgta
     9421 agtgaagcga cccgcattga ccctaacgcc tgggtcgaac gctggaaggc ggcgggccat
     9481 taccaggccg aagcagcgtt gttgcagtgc acggcagata cacttgctga tgcggtgctg
     9541 attacgaccg ctcacgcgtg gcagcatcag gggaaaacct tatttatcag ccggaaaacc
     9601 taccggattg atggtagtgg tcaaatggcg attaccgttg atgttgaagt ggcgagcgat
     9661 acaccgcatc cggcgcggat tggcctgaac tgccagctgg cgcaggtagc agagcgggta
     9721 aactggctcg gattagggcc gcaagaaaac tatcccgacc gccttactgc cgcctgtttt
     9781 gaccgctggg atctgccatt gtcagacatg tataccccgt acgtcttccc gagcgaaaac
     9841 ggtctgcgct gcgggacgcg cgaattgaat tatggcccac accagtggcg cggcgacttc
     9901 cagttcaaca tcagccgcta cagtcaacag caactgatgg aaaccagcca tcgccatctg
     9961 ctgcacgcgg aagaaggcac atggctgaat atcgacggtt tccatatggg gattggtggc
    10021 gacgactcct ggagcccgtc agtatcggcg gaattccagc tgagcgccgg tcgctaccat
    10081 taccagttgg tctggtgtca aaaataataa taaccgggca ggggggatct aagctctaga
    10141 taagtaatga tcataatcag ccatatcaca tctgtagagg ttttacttgc tttaaaaaac
    10201 ctcccacacc tccccctgaa cctgaaacat aaaatgaatg caattgttgt tgttaacttg
    10261 tttattgcag cttataatgg ttacaaataa agcaatagca tcacaaattt cacaaataaa
    10321 gcattttttt cactgcattc tagttgtggt ttgtccaaac tcatcaatgt atcttatcat
    10381 gtctggatcc ggaataactt cgtatagcat acattatacg aagttatgtt taaacggcgc
    10441 gccccggaat tcgccttctg caggagcgta cagaacccag ggccctggca cccgtgcaga
    10501 ccctggccca ccccacctgg gcgctcagtg cccaagagat gtccacacct aggatgtccc
    10561 gcggtgggtg gggggcccga gagacgggca ggccgggggc aggcctggcc atgcggggcc
    10621 gaaccgggca ctgcccagcg tgggcgcggg ggccacggcg cgcgccccca gcccccgggc
    10681 ccagcacccc aaggcggcca acgccaaaac tctccctcct cctcttcctc aatctcgctc
    10741 tcgctctttt tttttttcgc aaaaggaggg gagagggggt aaaaaaatgc tgcactgtgc
    10801 ggcgaagccg gtgagtgagc ggcgcggggc caatcagcgt gcgccgttcc gaaagttgcc
    10861 ttttatggct cgagcggccg cggcggcgcc ctataaaacc cagcggcgcg acgcgccacc
    10921 accgccgaga ccgcgtccgc cccgcgagca cagagcctcg cctttgccga tcctctagag
    10981 tcgagatccg ccgccaccat gattgaacaa gatggattgc acgcaggttc tccggccgct
    11041 tgggtggaga ggctattcgg ctatgactgg gcacaacaga caatcggctg ctctgatgcc
    11101 gccgtgttcc ggctgtcagc gcaggggcgc ccggttcttt ttgtcaagac cgacctgtcc
    11161 ggtgccctga atgaactgca ggacgaggca gcgcggctat cgtggctggc cacgacgggc
    11221 gttccttgcg cagctgtgct cgacgttgtc actgaagcgg gaagggactg gctgctattg
    11281 ggcgaagtgc cggggcagga tctcctgtca tctcaccttg ctcctgccga gaaagtatcc
    11341 atcatggctg atgcaatgcg gcggctgcat acgcttgatc cggctacctg cccattcgac
    11401 caccaagcga aacatcgcat cgagcgagca cgtactcgga tggaagccgg tcttgtcgat
    11461 caggatgatc tggacgaaga gcatcagggg ctcgcgccag ccgaactgtt cgccaggctc
    11521 aaggcgcgca tgcccgacgg cgaggatctc gtcgtgaccc atggcgatgc ctgcttgccg
    11581 aatatcatgg tggaaaatgg ccgcttttct ggattcatcg actgtggccg gctgggtgtg
    11641 gcggaccgct atcaggacat agcgttggct acccgtgata ttgctgaaga gcttggcggc
    11701 gaatgggctg accgcttcct cgtgctttac ggtatcgccg ctcccgattc gcagcgcatc
    11761 gccttctatc gccttcttga cgagttcttc tgagcgggac tctggggttc gaaatgaccg
    11821 accaagcgac gcccaacctg ccatcacgag atttcgattc caccgccgcc ttctatgaaa
    11881 ggttgggctt cggaatcgtt ttccgggacg ccggctggat gatcctccag cgcggggatc
    11941 tcatgctgga gttcttcgcc caccccccgg atctaagctc tagataagta atgatcataa
    12001 tcagccatat cacatctgta gaggttttac ttgctttaaa aaacctccca cacctccccc
    12061 tgaacctgaa acataaaatg aatgcaattg ttgttgttaa cttgtttatt gcagcttata
    12121 atggttacaa ataaagcaat agcatcacaa atttcacaaa taaagcattt ttttcactgc
    12181 attctagttg tggtttgtcc aaactcatca atgtatctta tcatgtctgg atccgggggt
    12241 accgcgtcga gaagttccta ttccgaagtt cctattctct agaaagtata ggaacttcgt
    12301 cgagataact tcgtatagca tacattatac gaagttatgt cgagatatct agacccagct
    12361 ttcttgtaca aagtggttga tatctctata gtcgcagtag gcggtgtaca gactggatcc
    12421 taccccacag tgcacttcat aataataaga agcagtcgga gtgttggatt gaggtcaata
    12481 cacaaggtag tttcacaggg gtctagctga tgtccccaca gggagggtgg caggaaggga
    12541 tagataaact cttccagaac tctgatatcc attccatccc acgcctccag tcatctcctt
    12601 ccatccctgg cctgcagggc acttcagaat acagattctt taaaggcaat gtctttccag
    12661 aagcccaaga tggccccagc tctaactcca gcatgaccac aagggaactc caggaacact
    12721 ggcagaagga gaagagccgc tggaaacatg tcaggctgct ctttgagatc gcctcagccc
    12781 gcatagagga gaggaaagtc tccaagtttg tggtaagcag agcttagaat gatggggctc
    12841 ctcccatcag tcacctcctg cgtggtcggg gaaggccttg ggagatcaca gctttccact
    12901 tctaatatgg cacactaact cacagtcttc cagagaaagg gaggttgcac ggtcccacat
    12961 gaaggtaggg tgccacgagg actgtgagtc atgttcccat gatgccaggt gtcagtcatc
    13021 tgcacccctg agatggcgca acgcaattaa tgataacttc gtatagcata cattatacga
    13081 agttatggtc tgagctcgcc atcagttcaa aatctccttt aattgttaat atgtttctgg
    13141 ctttttattt gacttgcttt taaaatacat gtcagggaaa gatcagtttc acaggacatt
    13201 aagaaaaaaa aaaaaacaat tacaaaagta aacccaaaag aaagctgagc tctgttattt
    13261 aattctagct gctagtcctg gtttgtgggg agttcccaat gggagtgccg tctgagtgag
    13321 attggcctgt tctaggaaga tggacgagta ataccaagta ttcccacctc actgggacct
    13381 gtgaggtccc actcaccact cctccttact gggaccagta cagttaccat agctaccagc
    13441 ttgtactggg tacagctctc cctcgaatca atgagttcac tcagctattt aaccctcgtg
    13501 cagaagacag gaactattcc tatcctgttg tgttgtataa accggaggta cagtgcagca
    13561 gcaggaggga ggacctccgt gggcccatgt tcaggagtct cctgaacaat cagctgtttg
    13621 acaggcctaa tacaaaagca agtttgttga gggaagggga tatggaaaag gggtagaggt
    13681 agggaaagga gggggacaga gaaggacaga aagtgagaga gactgagaga catagagaaa
    13741 gacaatgaaa aagagggggg agagcaaggg agctggggtg caagaaatct tcttatagcc
    13801 tggctggtac ctggcttgca gcccccacaa gctgttacta ggtagctgtt tggacggagc
    13861 ctagaagaat tgccaacaca tcctcaagtt aaagatgaga caactgaagc tcaaggaggt
    13921 taaattccca atctaagacc aatgcgttat gcctgaaaca aatgctcagg tgttccagat
    13981 gggcccttcc tgactccagc ccacgcttcc caatttagga cacggagccc cagtttttga
    14041 tgataaaaag ccaagagaga caccagcccc atcagcaact cccggtgcct tttcttccaa
    14101 ggtgcatcta agcactgcta ttctagagcc aacatttgcc agggaccgcc tttctacctt
    14161 tactcatagt acagcaggag agtaggtgtg cctgtgtgtg cgcgtatgtg tgtgtgtgtg
    14221 cgcgtgtgtg agagtgtgag atgaacttca aagtatgcta tgtgtatgcg tgaaaat
//
