# Supplementary material for: CRISPR-Cas9 enables conditional mutagenesis of challenging loci
Source: Sci Rep. 2016 Sep 1;6:32326. doi: 10.1038/srep32326 (PMC5007477; doi:10.1038/srep32326)
Supplement: Supplementary File 3 [file srep32326-s3.zip › gb/HEP01026_B02_vector.gb]

LOCUS       1015035#L1L2_Bact_P#pAYAC184        15361 bp    dna     circular UNK 
ACCESSION   unknown
SOURCE      Mus musculus
  ORGANISM  Mus musculus
            Eukaryota; Metazoa; Chordata; Craniata; Vertebrata; Euteleostomi;
            Mammalia; Eutheria; Euarchontoglires; Glires; Rodentia;
            Sciurognathi; Muroidea; Muridae; Murinae; Mus.
COMMENT     cassette: L1L2_Bact_P
COMMENT     design_id: 1015035
COMMENT     backbone: pAYAC184
COMMENT     transcript_id: ENSMUST00000006818
FEATURES             Location/Qualifiers
     source          1..4245
                     /mol_type="other DNA"
                     /dnas_title="pacyc184CleanwithGprimers"
                     /organism="Cloning vector pACYC184"
     gene            complement(1..4245)
                     /gene="cat"
     CDS             complement(1..4245)
                     /codon_start=1
                     /gene="cat"
                     /translation="MEKKITGYTTVDISQWHRKEHFEAFQSVAQCTYNQTVQLDITAF
                     LKTVKKNKHKFYPAFIHILARLMNAHPEFRMAMKDGELVIWDSVHPCYTVFHEQTETF
                     SSLWSEYHDDFRQFLHIYSQDVACYGENLAYFPKGFIENMFFVSANPWVSFTSFDLNV
                     ANMDNFFAPVFTMGKYYTQGDKVLMPLAIQVHHAVCDGFHVGRMLNELQQYCDEWQGG
                     A"
                     /product="chloramphenicol acetyltransferase"
                     /note="camR (confers resistance to chloramphenicol)"
                     /label="camR (confers resistance to chloramphenicol)"
     -10_signal      complement(286..291)
                     /note="cat promoter (counter-clockwise); CATATT"
                     /label="cat promoter (counter-clockwise); CATATT"
     -35_signal      complement(309..314)
                     /note="cat promoter (counter-clockwise); ACGTAA"
                     /label="cat promoter (counter-clockwise); ACGTAA"
     rep_origin      complement(848..1393)
                     /note="p15A origin of replication (clockwise) (RNAII -35
                     to RNA/DNA switch point)"
                     /label="p15A origin of replication (clockwise) (RNAII -35
     -35_signal      1505..1510
                     /note="tet promoter (clockwise); TTGACA"
                     /label="tet promoter (clockwise); TTGACA"
     -10_signal      1528..1533
                     /note="tet promoter (clockwise); TTTAAT; transcript start
                     1540"
                     /label="tet promoter (clockwise); TTTAAT; transcript start
     gene            1581..2771
                     /gene="tet"
     CDS             1581..2771
                     /codon_start=1
                     /gene="tet"
                     /translation="MKSNNALIVILGTVTLDAVGIGLVMPVLPGLLRDIVHSDSIASH
                     YGVLLALYALMQFLCAPVLGALSDRFGRRPVLLASLLGATIDYAIMATTPVLWILYAG
                     RIVAGITGATGAVAGAYIADITDGEDRARHFGLMSACFGVGMVAGPVAGGLLGAISLH
                     APFLAAAVLNGLNLLLGCFLMQESHKGERRPMPLRAFNPVSSFRWARGMTIVAALMTV
                     FFIMQLVGQVPAALWVIFGEDRFRWSATMIGLSLAVFGILHALAQAFVTGPATKRFGE
                     KQAIIAGMAADALGYVLLAFATRGWMAFPIMILLASGGIGMPALQAMLSRQVDDDHQG
                     QLQGSLAALTSLTSIIGPLIVTAIYAASASTWNGLAWIVGAALYLVCLPALRRGAWSR
                     ATST"
                     /product="tetracycline efflux protein, class C"
                     /note="tetR (confers resistance to tetracycline)"
                     /label="tetR (confers resistance to tetracycline)"
     misc_feature    complement(1473..1493)
                     /note="5' Gap primer"
                     /label="5' Gap primer"
     misc_feature    3805..3825
                     /note="3' Gap primer"
                     /label="3' Gap primer"
     misc_feature    1494..3804
                     /note="Not in Gap Backbone PCR"
                     /label="Not in Gap Backbone PCR"
     exon            4255..4575
                     /db_xref="ENSEMBL:ENSMUSE00000359485"
                     /rank="1"
                     /note="ENSMUSE00000359485"
                     /label="ENSMUSE00000359485"
     misc_feature    4246..5312
                     /note="5 arm"
                     /label="5 arm"
     misc_feature    5340..5364
                     /note="B1 Gateway"
                     /label="B1 Gateway"
     misc_feature    5377..5424
                     /note="Frt"
                     /label="Frt"
     intron          5425..6299
                     /note="mouse En2 intron"
                     /label="mouse En2 intron"
     misc_feature    6297..6299
                     /note="Splice Acceptor"
                     /label="Splice Acceptor"
     exon            6300..6472
                     /note="mouse En2 exon"
                     /label="mouse En2 exon"
     misc_feature    6484..7077
                     /note="ECMV IRES"
                     /label="ECMV IRES"
     gene            7078..10138
                     /gene="lacZ"
                     /note="lacZ"
                     /label="lacZ"
     misc_feature    10177..10420
                     /note="SV40 polyadenylation site"
                     /label="SV40 polyadenylation site"
     misc_feature    10424..10457
                     /note="loxP"
                     /label="loxP"
     promoter        10484..11003
                     /note="human beta actin promoter"
                     /label="human beta actin promoter"
     gene            11029..11823
                     /gene="NeoR"
                     /note="NeoR"
                     /label="NeoR"
     misc_feature    12023..12264
                     /note="SV40 polyadenylation site"
                     /label="SV40 polyadenylation site"
     misc_feature    12281..12328
                     /note="Frt"
                     /label="Frt"
     misc_feature    12335..12368
                     /note="loxP"
                     /label="loxP"
     misc_feature    6314..6391
                     /note="FCHK std_gpr"
                     /label="FCHK std_gpr"
     misc_feature    12384..12404
                     /note="B2 Gateway"
                     /label="B2 Gateway"
     misc_feature    5313..12434
                     /note="Synthetic Cassette"
                     /label="Synthetic Cassette"
     exon            12770..13012
                     /db_xref="ENSEMBL:ENSMUSE00000272597"
                     /type="targeted"
                     /rank="2"
                     /note="target exon 1 ENSMUSE00000272597"
     misc_feature    12435..14148
                     /note="Critical Region"
                     /label="Critical Region"
     misc_feature    14172..14205
                     /note="Downstream LoxP"
                     /label="Downstream LoxP"
     misc_feature    14149..14228
                     /note="synthetic loxP region"
                     /label="synthetic loxP region"
     misc_feature    14229..15361
                     /note="3 arm"
                     /label="3 arm"
ORIGIN      
        1 gaattccgga tgagcattca tcaggcgggc aagaatgtga ataaaggccg gataaaactt
       61 gtgcttattt ttctttacgg tctttaaaaa ggccgtaata tccagctgaa cggtctggtt
      121 ataggtacat tgagcaactg actgaaatgc ctcaaaatgt tctttacgat gccattggga
      181 tatatcaacg gtggtatatc cagtgatttt tttctccatt ttagcttcct tagctcctga
      241 aaatctcgat aactcaaaaa atacgcccgg tagtgatctt atttcattat ggtgaaagtt
      301 ggaacctctt acgtgccgat caacgtctca ttttcgccaa aagttggccc agggcttccc
      361 ggtatcaaca gggacaccag gatttattta ttctgcgaag tgatcttccg tcacaggtat
      421 ttattcggcg caaagtgcgt cgggtgatgc tgccaactta ctgatttagt gtatgatggt
      481 gtttttgagg tgctccagtg gcttctgttt ctatcagctg tccctcctgt tcagctactg
      541 acggggtggt gcgtaacggc aaaagcaccg ccggacatca gcgctagcgg agtgtatact
      601 ggcttactat gttggcactg atgagggtgt cagtgaagtg cttcatgtgg caggagaaaa
      661 aaggctgcac cggtgcgtca gcagaatatg tgatacagga tatattccgc ttcctcgctc
      721 actgactcgc tacgctcggt cgttcgactg cggcgagcgg aaatggctta cgaacggggc
      781 ggagatttcc tggaagatgc caggaagata cttaacaggg aagtgagagg gccgcggcaa
      841 agccgttttt ccataggctc cgcccccctg acaagcatca cgaaatctga cgctcaaatc
      901 agtggtggcg aaacccgaca ggactataaa gataccaggc gtttccccct ggcggctccc
      961 tcgtgcgctc tcctgttcct gcctttcggt ttaccggtgt cattccgctg ttatggccgc
     1021 gtttgtctca ttccacgcct gacactcagt tccgggtagg cagttcgctc caagctggac
     1081 tgtatgcacg aaccccccgt tcagtccgac cgctgcgcct tatccggtaa ctatcgtctt
     1141 gagtccaacc cggaaagaca tgcaaaagca ccactggcag cagccactgg taattgattt
     1201 agaggagtta gtcttgaagt catgcgccgg ttaaggctaa actgaaagga caagttttgg
     1261 tgactgcgct cctccaagcc agttacctcg gttcaaagag ttggtagctc agagaacctt
     1321 cgaaaaaccg ccctgcaagg cggttttttc gttttcagag caagagatta cgcgcagacc
     1381 aaaacgatct caagaagatc atcttattaa tcagataaaa tatttctaga tttcagtgca
     1441 atttatctct tcaaatgtag cacctgaagt cagccccata cgatataagt tgtaattctc
     1501 atgtttgaca gcttatcatc gataagcttt aatgcggtag tttatcacag ttaaattgct
     1561 aacgcagtca ggcaccgtgt atgaaatcta acaatgcgct catcgtcatc ctcggcaccg
     1621 tcaccctgga tgctgtaggc ataggcttgg ttatgccggt actgccgggc ctcttgcggg
     1681 atatcgtcca ttccgacagc atcgccagtc actatggcgt gctgctagcg ctatatgcgt
     1741 tgatgcaatt tctatgcgca cccgttctcg gagcactgtc cgaccgcttt ggccgccgcc
     1801 cagtcctgct cgcttcgcta cttggagcca ctatcgacta cgcgatcatg gcgaccacac
     1861 ccgtcctgtg gatcctctac gccggacgca tcgtggccgg catcaccggc gccacaggtg
     1921 cggttgctgg cgcctatatc gccgacatca ccgatgggga agatcgggct cgccacttcg
     1981 ggctcatgag cgcttgtttc ggcgtgggta tggtggcagg ccccgtggcc gggggactgt
     2041 tgggcgccat ctccttgcat gcaccattcc ttgcggcggc ggtgctcaac ggcctcaacc
     2101 tactactggg ctgcttccta atgcaggagt cgcataaggg agagcgtcga ccgatgccct
     2161 tgagagcctt caacccagtc agctccttcc ggtgggcgcg gggcatgact atcgtcgccg
     2221 cacttatgac tgtcttcttt atcatgcaac tcgtaggaca ggtgccggca gcgctctggg
     2281 tcattttcgg cgaggaccgc tttcgctgga gcgcgacgat gatcggcctg tcgcttgcgg
     2341 tattcggaat cttgcacgcc ctcgctcaag ccttcgtcac tggtcccgcc accaaacgtt
     2401 tcggcgagaa gcaggccatt atcgccggca tggcggccga cgcgctgggc tacgtcttgc
     2461 tggcgttcgc gacgcgaggc tggatggcct tccccattat gattcttctc gcttccggcg
     2521 gcatcgggat gcccgcgttg caggccatgc tgtccaggca ggtagatgac gaccatcagg
     2581 gacagcttca aggatcgctc gcggctctta ccagcctaac ttcgatcatt ggaccgctga
     2641 tcgtcacggc gatttatgcc gcctcggcga gcacatggaa cgggttggca tggattgtag
     2701 gcgccgccct ataccttgtc tgcctccccg cgttgcgtcg cggtgcatgg agccgggcca
     2761 cctcgacctg aatggaagcc ggcggcacct cgctaacgga ttcaccactc caagaattgg
     2821 agccaatcaa ttcttgcgga gaactgtgaa tgcgcaaacc aacccttggc agaacatatc
     2881 catcgcgtcc gccatctcca gcagccgcac gcggcgcatc tcgggcagcg ttgggtcctg
     2941 gccacgggtg cgcatgatcg tgctcctgtc gttgaggacc cggctaggct ggcggggttg
     3001 ccttactggt tagcagaatg aatcaccgat acgcgagcga acgtgaagcg actgctgctg
     3061 caaaacgtct gcgacctgag caacaacatg aatggtcttc ggtttccgtg tttcgtaaag
     3121 tctggaaacg cggaagtccc ctacgtgctg ctgaagttgc ccgcaacaga gagtggaacc
     3181 aaccggtgat accacgatac tatgactgag agtcaacgcc atgagcggcc tcatttctta
     3241 ttctgagtta caacagtccg caccgctgtc cggtagctcc ttccggtggg cgcggggcat
     3301 gactatcgtc gccgcactta tgactgtctt ctttatcatg caactcgtag gacaggtgcc
     3361 ggcagcgccc aacagtcccc cggccacggg gcctgccacc atacccacgc cgaaacaagc
     3421 gccctgcacc attatgttcc ggatctgcat cgcaggatgc tgctggctac cctgtggaac
     3481 acctacatct gtattaacga agcgctaacc gtttttatca ggctctggga ggcagaataa
     3541 atgatcatat cgtcaattat tacctccacg gggagagcct gagcaaactg gcctcaggca
     3601 tttgagaagc acacggtcac actgcttccg gtagtcaata aaccggtaaa ccagcaatag
     3661 acataagcgg ctatttaacg accctgccct gaaccgacga ccgggtcgaa tttgctttcg
     3721 aatttctgcc attcatccgc ttattatcac ttattcaggc gtagcaccag gcgtttaagg
     3781 gcaccaataa ctgccttaaa aaaattacgc cccgccctgc cactcatcgc agtactgttg
     3841 taattcatta agcattctgc cgacatggaa gccatcacag acggcatgat gaacctgaat
     3901 cgccagcggc atcagcacct tgtcgccttg cgtataatat ttgcccatgg tgaaaacggg
     3961 ggcgaagaag ttgtccatat tggccacgtt taaatcaaaa ctggtgaaac tcacccaggg
     4021 attggctgag acgaaaaaca tattctcaat aaacccttta gggaaatagg ccaggttttc
     4081 accgtaacac gccacatctt gcgaatatat gtgtagaaac tgccggaaat cgtcgtggta
     4141 ttcactccag agcgatgaaa acgtttcagt ttgctcatgg aaaacggtgt aacaagggtg
     4201 aacactatcc catatcacca gctcaccgtc tttcattgcc atacgtgaca ttgctggctg
     4261 gatggccacc ctgtcagggc gagcttgagc ccaaggctcc cttgggtact gtgtccctgc
     4321 tctagggcct acagcctcat acttcatgat agcggcatgt cacaggaggc cacagaggca
     4381 ccagcaatgc caggagaagg gcatggtcat aataaggcca aggcacggtg gcttctaggc
     4441 actgacagga agaggagtcg catcaacagg acaaggcagg acctgtggga ggacactagc
     4501 tggagcaatc acagactgag cagagccacc tctgcccctc gagggaccag agctagggga
     4561 acagctcatg gcagggtaag gactctgata ggagggagct ggggaaggca gggtttggag
     4621 ggcagtcagt gatgtgccac ctctgaagga agaggctcca tcagtgttga tggatctgcc
     4681 cacgagcagg cccatggtaa catgctggag gtgcaggaca gctcagagct tcatcatagc
     4741 aaagctcaga gagttgatag aactgatttc tactgacgaa actcagacca gaggagatgt
     4801 gtgcattgcc tgatgtccct gagcagccgc cagtggcagg cagcctggca cctaaactga
     4861 ggttttggtt tatttactta tatgtatata tttttgagct agagcctcac atagcccagg
     4921 ctggcctcaa actttccctg taccttagaa cttggaactt ctgatcttct gcctctacat
     4981 tccaagagct aagagtatgt gctaccacat cagtttatac agtgatgggt gggaatcaac
     5041 ccctgggcct ctcacatgat aggcaagcat tctaaattag ctaaatctgt agctcaggac
     5101 tgtggggttt gatccttggt gcagagtcct tccctcttta ccatggcaat ctcttactct
     5161 taggatctag gtaggtcaag ggtcagccct actaagcaag ggcgtggctc tatgcttcct
     5221 gtgacaccca gggtaccctg ataagcagga tacacactcc catgggagtg gaatagacga
     5281 taatgcaata atagaaagaa actgagccaa gtaaggcgca taacgatacc acgatatcaa
     5341 caagtttgta caaaaaagca ggctggcgcc ggaaccgaag ttcctattcc gaagttccta
     5401 ttctctagaa agtataggaa cttcgaaccc tttcccacac caccctccac acttgcccca
     5461 aacactgcca actatgtagg aggaaggggt tgggactaac agaagaaccc gttgtgggga
     5521 agctgttggg agggtcactt tatgttcttg cccaaggtca gttgggtggc ctgcttctga
     5581 tgaggtggtc ccaaggtctg gggtagaagg tgagagggac aggccaccaa ggtcagcccc
     5641 ccccccctat cccataggag ccaggtccct ctcctggaca ggaagactga aggggagatg
     5701 ccagagactc agtgaagcct ggggtaccct attggagtcc ttcaaggaaa caaacttggc
     5761 ctcaccaggc ctcagccttg gctcctcctg ggaactctac tgcccttggg atccccttgt
     5821 agttgtgggt tacataggaa gggggacggg attccccttg actggctagc ctactctttt
     5881 cttcagtctt ctccatctcc tctcacctgt ctctcgaccc tttccctagg atagacttgg
     5941 aaaaagataa ggggagaaaa caaatgcaaa cgaggccaga aagattttgg ctgggcattc
     6001 cttccgctag cttttattgg gatcccctag tttgtgatag gccttttagc tacatctgcc
     6061 aatccatctc attttcacac acacacacac cactttcctt ctggtcagtg ggcacatgtc
     6121 cagcctcaag tttatatcac cacccccaat gcccaacact tgtatggcct tgggcgggtc
     6181 atcccccccc ccacccccag tatctgcaac ctcaagctag cttgggtgcg ttggttgtgg
     6241 ataagtagct agactccagc aaccagtaac ctctgccctt tctcctccat gacaaccagg
     6301 tcccaggtcc cgaaaaccaa agaagaagaa ccctaacaaa gaggacaagc ggcctcgcac
     6361 agccttcact gctgagcagc tccagaggct caaggctgag tttcagacca acaggtacct
     6421 gacagagcag cggcgccaga gtctggcaca ggagctcggt acccggaaga tctggactct
     6481 agagaattcc gcccctctcc ctcccccccc cctaacgtta ctggccgaag ccgcttggaa
     6541 taaggccggt gtgcgtttgt ctatatgtta ttttccacca tattgccgtc ttttggcaat
     6601 gtgagggccc ggaaacctgg ccctgtcttc ttgacgagca ttcctagggg tctttcccct
     6661 ctcgccaaag gaatgcaagg tctgttgaat gtcgtgaagg aagcagttcc tctggaagct
     6721 tcttgaagac aaacaacgtc tgtagcgacc ctttgcaggc agcggaaccc cccacctggc
     6781 gacaggtgcc tctgcggcca aaagccacgt gtataagata cacctgcaaa ggcggcacaa
     6841 ccccagtgcc acgttgtgag ttggatagtt gtggaaagag tcaaatggct ctcctcaagc
     6901 gtattcaaca aggggctgaa ggatgcccag aaggtacccc attgtatggg atctgatctg
     6961 gggcctcggt gcacatgctt tacatgtgtt tagtcgaggt taaaaaacgt ctaggccccc
     7021 cgaaccacgg ggacgtggtt ttcctttgaa aaacacgatg ataagcttgc cacaaccatg
     7081 gaagatcccg tcgttttaca acgtcgtgac tgggaaaacc ctggcgttac ccaacttaat
     7141 cgccttgcag cacatccccc tttcgccagc tggcgtaata gcgaagaggc ccgcaccgat
     7201 cgcccttccc aacagttgcg cagcctgaat ggcgaatggc gctttgcctg gtttccggca
     7261 ccagaagcgg tgccggaaag ctggctggag tgcgatcttc ctgaggccga tactgtcgtc
     7321 gtcccctcaa actggcagat gcacggttac gatgcgccca tctacaccaa cgtgacctat
     7381 cccattacgg tcaatccgcc gtttgttccc acggagaatc cgacgggttg ttactcgctc
     7441 acatttaatg ttgatgaaag ctggctacag gaaggccaga cgcgaattat ttttgatggc
     7501 gttaactcgg cgtttcatct gtggtgcaac gggcgctggg tcggttacgg ccaggacagt
     7561 cgtttgccgt ctgaatttga cctgagcgca tttttacgcg ccggagaaaa ccgcctcgcg
     7621 gtgatggtgc tgcgctggag tgacggcagt tatctggaag atcaggatat gtggcggatg
     7681 agcggcattt tccgtgacgt ctcgttgctg cataaaccga ctacacaaat cagcgatttc
     7741 catgttgcca ctcgctttaa tgatgatttc agccgcgctg tactggaggc tgaagttcag
     7801 atgtgcggcg agttgcgtga ctacctacgg gtaacagttt ctttatggca gggtgaaacg
     7861 caggtcgcca gcggcaccgc gcctttcggc ggtgaaatta tcgatgagcg tggtggttat
     7921 gccgatcgcg tcacactacg tctgaacgtc gaaaacccga aactgtggag cgccgaaatc
     7981 ccgaatctct atcgtgcggt ggttgaactg cacaccgccg acggcacgct gattgaagca
     8041 gaagcctgcg atgtcggttt ccgcgaggtg cggattgaaa atggtctgct gctgctgaac
     8101 ggcaagccgt tgctgattcg aggcgttaac cgtcacgagc atcatcctct gcatggtcag
     8161 gtcatggatg agcagacgat ggtgcaggat atcctgctga tgaagcagaa caactttaac
     8221 gccgtgcgct gttcgcatta tccgaaccat ccgctgtggt acacgctgtg cgaccgctac
     8281 ggcctgtatg tggtggatga agccaatatt gaaacccacg gcatggtgcc aatgaatcgt
     8341 ctgaccgatg atccgcgctg gctaccggcg atgagcgaac gcgtaacgcg aatggtgcag
     8401 cgcgatcgta atcacccgag tgtgatcatc tggtcgctgg ggaatgaatc aggccacggc
     8461 gctaatcacg acgcgctgta tcgctggatc aaatctgtcg atccttcccg cccggtgcag
     8521 tatgaaggcg gcggagccga caccacggcc accgatatta tttgcccgat gtacgcgcgc
     8581 gtggatgaag accagccctt cccggctgtg ccgaaatggt ccatcaaaaa atggctttcg
     8641 ctacctggag agacgcgccc gctgatcctt tgcgaatacg cccacgcgat gggtaacagt
     8701 cttggcggtt tcgctaaata ctggcaggcg tttcgtcagt atccccgttt acagggcggc
     8761 ttcgtctggg actgggtgga tcagtcgctg attaaatatg atgaaaacgg caacccgtgg
     8821 tcggcttacg gcggtgattt tggcgatacg ccgaacgatc gccagttctg tatgaacggt
     8881 ctggtctttg ccgaccgcac gccgcatcca gcgctgacgg aagcaaaaca ccagcagcag
     8941 tttttccagt tccgtttatc cgggcaaacc atcgaagtga ccagcgaata cctgttccgt
     9001 catagcgata acgagctcct gcactggatg gtggcgctgg atggtaagcc gctggcaagc
     9061 ggtgaagtgc ctctggatgt cgctccacaa ggtaaacagt tgattgaact gcctgaacta
     9121 ccgcagccgg agagcgccgg gcaactctgg ctcacagtac gcgtagtgca accgaacgcg
     9181 accgcatggt cagaagccgg gcacatcagc gcctggcagc agtggcgtct ggcggaaaac
     9241 ctcagtgtga cgctccccgc cgcgtcccac gccatcccgc atctgaccac cagcgaaatg
     9301 gatttttgca tcgagctggg taataagcgt tggcaattta accgccagtc aggctttctt
     9361 tcacagatgt ggattggcga taaaaaacaa ctgctgacgc cgctgcgcga tcagttcacc
     9421 cgtgcaccgc tggataacga cattggcgta agtgaagcga cccgcattga ccctaacgcc
     9481 tgggtcgaac gctggaaggc ggcgggccat taccaggccg aagcagcgtt gttgcagtgc
     9541 acggcagata cacttgctga tgcggtgctg attacgaccg ctcacgcgtg gcagcatcag
     9601 gggaaaacct tatttatcag ccggaaaacc taccggattg atggtagtgg tcaaatggcg
     9661 attaccgttg atgttgaagt ggcgagcgat acaccgcatc cggcgcggat tggcctgaac
     9721 tgccagctgg cgcaggtagc agagcgggta aactggctcg gattagggcc gcaagaaaac
     9781 tatcccgacc gccttactgc cgcctgtttt gaccgctggg atctgccatt gtcagacatg
     9841 tataccccgt acgtcttccc gagcgaaaac ggtctgcgct gcgggacgcg cgaattgaat
     9901 tatggcccac accagtggcg cggcgacttc cagttcaaca tcagccgcta cagtcaacag
     9961 caactgatgg aaaccagcca tcgccatctg ctgcacgcgg aagaaggcac atggctgaat
    10021 atcgacggtt tccatatggg gattggtggc gacgactcct ggagcccgtc agtatcggcg
    10081 gaattccagc tgagcgccgg tcgctaccat taccagttgg tctggtgtca aaaataataa
    10141 taaccgggca ggggggatct aagctctaga taagtaatga tcataatcag ccatatcaca
    10201 tctgtagagg ttttacttgc tttaaaaaac ctcccacacc tccccctgaa cctgaaacat
    10261 aaaatgaatg caattgttgt tgttaacttg tttattgcag cttataatgg ttacaaataa
    10321 agcaatagca tcacaaattt cacaaataaa gcattttttt cactgcattc tagttgtggt
    10381 ttgtccaaac tcatcaatgt atcttatcat gtctggatcc ggaataactt cgtatagcat
    10441 acattatacg aagttatgtt taaacggcgc gccccggaat tcgccttctg caggagcgta
    10501 cagaacccag ggccctggca cccgtgcaga ccctggccca ccccacctgg gcgctcagtg
    10561 cccaagagat gtccacacct aggatgtccc gcggtgggtg gggggcccga gagacgggca
    10621 ggccgggggc aggcctggcc atgcggggcc gaaccgggca ctgcccagcg tgggcgcggg
    10681 ggccacggcg cgcgccccca gcccccgggc ccagcacccc aaggcggcca acgccaaaac
    10741 tctccctcct cctcttcctc aatctcgctc tcgctctttt tttttttcgc aaaaggaggg
    10801 gagagggggt aaaaaaatgc tgcactgtgc ggcgaagccg gtgagtgagc ggcgcggggc
    10861 caatcagcgt gcgccgttcc gaaagttgcc ttttatggct cgagcggccg cggcggcgcc
    10921 ctataaaacc cagcggcgcg acgcgccacc accgccgaga ccgcgtccgc cccgcgagca
    10981 cagagcctcg cctttgccga tcctctagag tcgagatccg ccgccaccat gattgaacaa
    11041 gatggattgc acgcaggttc tccggccgct tgggtggaga ggctattcgg ctatgactgg
    11101 gcacaacaga caatcggctg ctctgatgcc gccgtgttcc ggctgtcagc gcaggggcgc
    11161 ccggttcttt ttgtcaagac cgacctgtcc ggtgccctga atgaactgca ggacgaggca
    11221 gcgcggctat cgtggctggc cacgacgggc gttccttgcg cagctgtgct cgacgttgtc
    11281 actgaagcgg gaagggactg gctgctattg ggcgaagtgc cggggcagga tctcctgtca
    11341 tctcaccttg ctcctgccga gaaagtatcc atcatggctg atgcaatgcg gcggctgcat
    11401 acgcttgatc cggctacctg cccattcgac caccaagcga aacatcgcat cgagcgagca
    11461 cgtactcgga tggaagccgg tcttgtcgat caggatgatc tggacgaaga gcatcagggg
    11521 ctcgcgccag ccgaactgtt cgccaggctc aaggcgcgca tgcccgacgg cgaggatctc
    11581 gtcgtgaccc atggcgatgc ctgcttgccg aatatcatgg tggaaaatgg ccgcttttct
    11641 ggattcatcg actgtggccg gctgggtgtg gcggaccgct atcaggacat agcgttggct
    11701 acccgtgata ttgctgaaga gcttggcggc gaatgggctg accgcttcct cgtgctttac
    11761 ggtatcgccg ctcccgattc gcagcgcatc gccttctatc gccttcttga cgagttcttc
    11821 tgagcgggac tctggggttc gaaatgaccg accaagcgac gcccaacctg ccatcacgag
    11881 atttcgattc caccgccgcc ttctatgaaa ggttgggctt cggaatcgtt ttccgggacg
    11941 ccggctggat gatcctccag cgcggggatc tcatgctgga gttcttcgcc caccccccgg
    12001 atctaagctc tagataagta atgatcataa tcagccatat cacatctgta gaggttttac
    12061 ttgctttaaa aaacctccca cacctccccc tgaacctgaa acataaaatg aatgcaattg
    12121 ttgttgttaa cttgtttatt gcagcttata atggttacaa ataaagcaat agcatcacaa
    12181 atttcacaaa taaagcattt ttttcactgc attctagttg tggtttgtcc aaactcatca
    12241 atgtatctta tcatgtctgg atccgggggt accgcgtcga gaagttccta ttccgaagtt
    12301 cctattctct agaaagtata ggaacttcgt cgagataact tcgtatagca tacattatac
    12361 gaagttatgt cgagatatct agacccagct ttcttgtaca aagtggttga tatctctata
    12421 gtcgcagtag gcggcacctt ctagtcatct gatctcagcc taggcctcct tcatttgtat
    12481 tatgaggcat ggcttagaca cagtgaggcc cattagttcc agcagaagac atggtactaa
    12541 tgggcccgtg gaaatcaggg tcaaccaggt atggtggtat gtccctacaa tcgcagcact
    12601 tagaaggggg aagcagttgg atcccaaatt caaggtcatc ctgggctaaa catggatttc
    12661 aggtctagtc tgggctacag gaaactctgt tccaacaaca gcaacaataa caagaagcca
    12721 ggattaggtg tgaatctggg tcggatgcac tcatgggtcc tctctgcaga gtgaggccag
    12781 cccggagaac gcagcacggg aacggactcg ggtgaagacg cttcgtcagg cctttctggc
    12841 cctgcaggct gctctgcccg cagtgccacc cgacaccaag ctttccaagt tggatgtgct
    12901 cgtgctggcc acaagctaca ttgcccacct cacccggacc ctcggccatg agttgcctgg
    12961 ccctgcctgg cctcccttcg tgcgtggact ccgttacttg cacccgctaa aggtaggtaa
    13021 ctggcctagg aactcagtca ggaacattgg gagaatggga atcgggatca ttttcttgtc
    13081 gttctctcag aaggaggacc gaggctggct cttggggtgg aatggtgact gggagcggct
    13141 gcattgggaa tgtgcttgct gcgggaggag ggaaagactg agattcttag tgtcagggga
    13201 agagaggagt gcggggtcgt gggtgtgggg gaaagaggga gtgggagaaa acctctgtcc
    13261 taccagagtt ctagtgctct ggcgggtgga ctcggaagac tgccacatgc tttccacgcg
    13321 gacccgggtg ggtgtctggc tgtgtgaagc cactgacccc acttggcggg tggtggacaa
    13381 ggggcagtcc taggcaccag gttcccagcc tccagcatcc cacgctggat actgcggagg
    13441 agctgagaac aaatgggggc cctgggcagc tcattcagct ctggtgccta agggaggaga
    13501 gggcagggta atagggggcg ctgggtggtt cccaagcctg tgagacctgg tggagaggtt
    13561 aaacgcggct cattaggaga aagcctatcc cattgttcaa gcacggtggg ccttgataag
    13621 cagagacagt ctgtggtttt agagctttat tgtagaaaga cagagagaaa gagagaaggt
    13681 agaaagagag aggccagcca tgcccacgtg gagagagggg ggaagggaga ggggggaggg
    13741 ctagagagta agaaaggtgt ccacttagag gaggggccaa gcagcccctc ttatagtggg
    13801 ttaagctatc aggtaactgt ggggaggagc atccttggct acagtcaggt aactgtgggg
    13861 tggagtctag acagaatgcc agaagcttgg gacattgtct gcttgactgg tagtcacaga
    13921 aatatggagt tgggaccttt gtggtgtcag gcacctgtct ctgggaatgt ggctcgcttt
    13981 tgcgtccctt gtagagttct ctactgggtc attggaacaa gacccattca accaaaatag
    14041 gttacctatc acagtcccac aggcccagaa cccagagagt catctgtctc ctaacagctt
    14101 caccacattg tgtagcgcct gccttatttg tctctggact acagtcatga gatggcgcaa
    14161 cgcaattaat gataacttcg tatagcatac attatacgaa gttatggtct gagctcgcca
    14221 tcagttcagc aacagttaag cccattagtg cagaagccat cagattggaa ggccatcggt
    14281 ctgggtagga gggccccagc gcgcaccatg ccaaactctt acctggtttt ctggaacctc
    14341 agcttgagaa tgtgcaagat agaacaagca aggagccggc catctctttt ggagtacaaa
    14401 ttgaatgaaa aaagaataat gaacaataat cgtgaatgaa aggaaagttc acaatagtca
    14461 ttcaatagta acagccattg tgattggaca ctagggacaa gctagagtcc gagctgagca
    14521 ctttagagta ttcttgcctc ttgactgcaa gagccaaagg aaaattaccc atgaggagat
    14581 gggaggttgg ggaggacaag tggctggatg cagtttgagt ctgggcttct aactgcagac
    14641 ctctgcctct cagctcccct gccctcagca agtgcctccc tcacaaggac ctgtgtaaag
    14701 aatatgctgt gagccaggtg gaccatacag gaaaccaatg cagagggatt gccagttcca
    14761 ggcaggtcta gccatttagc aagactgtct taatatgggg gaaaaaaaaa ccatatggga
    14821 agcactcagg aggcagaggc aggcagatct ctgtgagttc aaggccagcc ctgtctacaa
    14881 agggagttac agaatagcta gggacacaca gagacacaac aacaaaacaa acaaataaaa
    14941 ataagtaaac acacaaaaga ctgggttgta tcataaaggg aaggtgacct tggcttctaa
    15001 aggaataact tttttcaaag gcaagatgtc acatattcca agctggcctc aaactcatat
    15061 gtagcctatg acgaccctga ccctctgttt ctccctcctt caccttccag aattcaggcc
    15121 tacccgctac acttggttaa ccctatgctg gggattggac ccagggctcc gtgcattctg
    15181 gtctgcacct gccagtccag cacatatgta gccctcaacc tgattttttg tgatggatac
    15241 tttttattgt ctctttctct tacatattgt cctcttgaaa aaaaaatatt tcccctagag
    15301 aatatagagg aaatgcaaac ctttgagatt aaatggggta ggtctaaagt gctaaagcta
    15361 g
//
