# Supplementary material for: CRISPR-Cas9 enables conditional mutagenesis of challenging loci
Source: Sci Rep. 2016 Sep 1;6:32326. doi: 10.1038/srep32326 (PMC5007477; doi:10.1038/srep32326)
Supplement: Supplementary File 3 [file srep32326-s3.zip › gb/HEP01027_A03_vector.gb]

LOCUS       1014900#L1L2_Bact_P#pAYAC184        15105 bp    dna     circular UNK 
ACCESSION   unknown
SOURCE      Mus musculus
  ORGANISM  Mus musculus
            Eukaryota; Metazoa; Chordata; Craniata; Vertebrata; Euteleostomi;
            Mammalia; Eutheria; Euarchontoglires; Glires; Rodentia;
            Sciurognathi; Muroidea; Muridae; Murinae; Mus.
COMMENT     cassette: L1L2_Bact_P
COMMENT     design_id: 1014900
COMMENT     backbone: pAYAC184
COMMENT     transcript_id: ENSMUST00000047379
FEATURES             Location/Qualifiers
     source          1..4245
                     /mol_type="other DNA"
                     /dnas_title="pacyc184CleanwithGprimers"
                     /organism="Cloning vector pACYC184"
     gene            complement(1..4245)
                     /gene="cat"
     CDS             complement(1..4245)
                     /codon_start=1
                     /gene="cat"
                     /translation="MEKKITGYTTVDISQWHRKEHFEAFQSVAQCTYNQTVQLDITAF
                     LKTVKKNKHKFYPAFIHILARLMNAHPEFRMAMKDGELVIWDSVHPCYTVFHEQTETF
                     SSLWSEYHDDFRQFLHIYSQDVACYGENLAYFPKGFIENMFFVSANPWVSFTSFDLNV
                     ANMDNFFAPVFTMGKYYTQGDKVLMPLAIQVHHAVCDGFHVGRMLNELQQYCDEWQGG
                     A"
                     /product="chloramphenicol acetyltransferase"
                     /note="camR (confers resistance to chloramphenicol)"
                     /label="camR (confers resistance to chloramphenicol)"
     -10_signal      complement(286..291)
                     /note="cat promoter (counter-clockwise); CATATT"
                     /label="cat promoter (counter-clockwise); CATATT"
     -35_signal      complement(309..314)
                     /note="cat promoter (counter-clockwise); ACGTAA"
                     /label="cat promoter (counter-clockwise); ACGTAA"
     rep_origin      complement(848..1393)
                     /note="p15A origin of replication (clockwise) (RNAII -35
                     to RNA/DNA switch point)"
                     /label="p15A origin of replication (clockwise) (RNAII -35
     -35_signal      1505..1510
                     /note="tet promoter (clockwise); TTGACA"
                     /label="tet promoter (clockwise); TTGACA"
     -10_signal      1528..1533
                     /note="tet promoter (clockwise); TTTAAT; transcript start
                     1540"
                     /label="tet promoter (clockwise); TTTAAT; transcript start
     gene            1581..2771
                     /gene="tet"
     CDS             1581..2771
                     /codon_start=1
                     /gene="tet"
                     /translation="MKSNNALIVILGTVTLDAVGIGLVMPVLPGLLRDIVHSDSIASH
                     YGVLLALYALMQFLCAPVLGALSDRFGRRPVLLASLLGATIDYAIMATTPVLWILYAG
                     RIVAGITGATGAVAGAYIADITDGEDRARHFGLMSACFGVGMVAGPVAGGLLGAISLH
                     APFLAAAVLNGLNLLLGCFLMQESHKGERRPMPLRAFNPVSSFRWARGMTIVAALMTV
                     FFIMQLVGQVPAALWVIFGEDRFRWSATMIGLSLAVFGILHALAQAFVTGPATKRFGE
                     KQAIIAGMAADALGYVLLAFATRGWMAFPIMILLASGGIGMPALQAMLSRQVDDDHQG
                     QLQGSLAALTSLTSIIGPLIVTAIYAASASTWNGLAWIVGAALYLVCLPALRRGAWSR
                     ATST"
                     /product="tetracycline efflux protein, class C"
                     /note="tetR (confers resistance to tetracycline)"
                     /label="tetR (confers resistance to tetracycline)"
     misc_feature    complement(1473..1493)
                     /note="5' Gap primer"
                     /label="5' Gap primer"
     misc_feature    3805..3825
                     /note="3' Gap primer"
                     /label="3' Gap primer"
     misc_feature    1494..3804
                     /note="Not in Gap Backbone PCR"
                     /label="Not in Gap Backbone PCR"
     exon            4647..5151
                     /db_xref="ENSEMBL:ENSMUSE00000684913"
                     /rank="1"
                     /note="ENSMUSE00000684913"
                     /label="ENSMUSE00000684913"
     misc_feature    4246..5388
                     /note="5 arm"
                     /label="5 arm"
     misc_feature    5416..5440
                     /note="B1 Gateway"
                     /label="B1 Gateway"
     misc_feature    5453..5500
                     /note="Frt"
                     /label="Frt"
     intron          5501..6375
                     /note="mouse En2 intron"
                     /label="mouse En2 intron"
     misc_feature    6373..6375
                     /note="Splice Acceptor"
                     /label="Splice Acceptor"
     exon            6376..6548
                     /note="mouse En2 exon"
                     /label="mouse En2 exon"
     misc_feature    6560..7153
                     /note="ECMV IRES"
                     /label="ECMV IRES"
     gene            7154..10214
                     /gene="lacZ"
                     /note="lacZ"
                     /label="lacZ"
     misc_feature    10253..10496
                     /note="SV40 polyadenylation site"
                     /label="SV40 polyadenylation site"
     misc_feature    10500..10533
                     /note="loxP"
                     /label="loxP"
     promoter        10560..11079
                     /note="human beta actin promoter"
                     /label="human beta actin promoter"
     gene            11105..11899
                     /gene="NeoR"
                     /note="NeoR"
                     /label="NeoR"
     misc_feature    12099..12340
                     /note="SV40 polyadenylation site"
                     /label="SV40 polyadenylation site"
     misc_feature    12357..12404
                     /note="Frt"
                     /label="Frt"
     misc_feature    12411..12444
                     /note="loxP"
                     /label="loxP"
     misc_feature    6390..6467
                     /note="FCHK std_gpr"
                     /label="FCHK std_gpr"
     misc_feature    12460..12480
                     /note="B2 Gateway"
                     /label="B2 Gateway"
     misc_feature    5389..12510
                     /note="Synthetic Cassette"
                     /label="Synthetic Cassette"
     exon            12752..13686
                     /db_xref="ENSEMBL:ENSMUSE00001211442"
                     /type="targeted"
                     /rank="2"
                     /note="target exon 1 ENSMUSE00001211442"
     misc_feature    12511..13907
                     /note="Critical Region"
                     /label="Critical Region"
     misc_feature    13931..13964
                     /note="Downstream LoxP"
                     /label="Downstream LoxP"
     misc_feature    13908..13987
                     /note="synthetic loxP region"
                     /label="synthetic loxP region"
     misc_feature    13988..15105
                     /note="3 arm"
                     /label="3 arm"
ORIGIN      
        1 gaattccgga tgagcattca tcaggcgggc aagaatgtga ataaaggccg gataaaactt
       61 gtgcttattt ttctttacgg tctttaaaaa ggccgtaata tccagctgaa cggtctggtt
      121 ataggtacat tgagcaactg actgaaatgc ctcaaaatgt tctttacgat gccattggga
      181 tatatcaacg gtggtatatc cagtgatttt tttctccatt ttagcttcct tagctcctga
      241 aaatctcgat aactcaaaaa atacgcccgg tagtgatctt atttcattat ggtgaaagtt
      301 ggaacctctt acgtgccgat caacgtctca ttttcgccaa aagttggccc agggcttccc
      361 ggtatcaaca gggacaccag gatttattta ttctgcgaag tgatcttccg tcacaggtat
      421 ttattcggcg caaagtgcgt cgggtgatgc tgccaactta ctgatttagt gtatgatggt
      481 gtttttgagg tgctccagtg gcttctgttt ctatcagctg tccctcctgt tcagctactg
      541 acggggtggt gcgtaacggc aaaagcaccg ccggacatca gcgctagcgg agtgtatact
      601 ggcttactat gttggcactg atgagggtgt cagtgaagtg cttcatgtgg caggagaaaa
      661 aaggctgcac cggtgcgtca gcagaatatg tgatacagga tatattccgc ttcctcgctc
      721 actgactcgc tacgctcggt cgttcgactg cggcgagcgg aaatggctta cgaacggggc
      781 ggagatttcc tggaagatgc caggaagata cttaacaggg aagtgagagg gccgcggcaa
      841 agccgttttt ccataggctc cgcccccctg acaagcatca cgaaatctga cgctcaaatc
      901 agtggtggcg aaacccgaca ggactataaa gataccaggc gtttccccct ggcggctccc
      961 tcgtgcgctc tcctgttcct gcctttcggt ttaccggtgt cattccgctg ttatggccgc
     1021 gtttgtctca ttccacgcct gacactcagt tccgggtagg cagttcgctc caagctggac
     1081 tgtatgcacg aaccccccgt tcagtccgac cgctgcgcct tatccggtaa ctatcgtctt
     1141 gagtccaacc cggaaagaca tgcaaaagca ccactggcag cagccactgg taattgattt
     1201 agaggagtta gtcttgaagt catgcgccgg ttaaggctaa actgaaagga caagttttgg
     1261 tgactgcgct cctccaagcc agttacctcg gttcaaagag ttggtagctc agagaacctt
     1321 cgaaaaaccg ccctgcaagg cggttttttc gttttcagag caagagatta cgcgcagacc
     1381 aaaacgatct caagaagatc atcttattaa tcagataaaa tatttctaga tttcagtgca
     1441 atttatctct tcaaatgtag cacctgaagt cagccccata cgatataagt tgtaattctc
     1501 atgtttgaca gcttatcatc gataagcttt aatgcggtag tttatcacag ttaaattgct
     1561 aacgcagtca ggcaccgtgt atgaaatcta acaatgcgct catcgtcatc ctcggcaccg
     1621 tcaccctgga tgctgtaggc ataggcttgg ttatgccggt actgccgggc ctcttgcggg
     1681 atatcgtcca ttccgacagc atcgccagtc actatggcgt gctgctagcg ctatatgcgt
     1741 tgatgcaatt tctatgcgca cccgttctcg gagcactgtc cgaccgcttt ggccgccgcc
     1801 cagtcctgct cgcttcgcta cttggagcca ctatcgacta cgcgatcatg gcgaccacac
     1861 ccgtcctgtg gatcctctac gccggacgca tcgtggccgg catcaccggc gccacaggtg
     1921 cggttgctgg cgcctatatc gccgacatca ccgatgggga agatcgggct cgccacttcg
     1981 ggctcatgag cgcttgtttc ggcgtgggta tggtggcagg ccccgtggcc gggggactgt
     2041 tgggcgccat ctccttgcat gcaccattcc ttgcggcggc ggtgctcaac ggcctcaacc
     2101 tactactggg ctgcttccta atgcaggagt cgcataaggg agagcgtcga ccgatgccct
     2161 tgagagcctt caacccagtc agctccttcc ggtgggcgcg gggcatgact atcgtcgccg
     2221 cacttatgac tgtcttcttt atcatgcaac tcgtaggaca ggtgccggca gcgctctggg
     2281 tcattttcgg cgaggaccgc tttcgctgga gcgcgacgat gatcggcctg tcgcttgcgg
     2341 tattcggaat cttgcacgcc ctcgctcaag ccttcgtcac tggtcccgcc accaaacgtt
     2401 tcggcgagaa gcaggccatt atcgccggca tggcggccga cgcgctgggc tacgtcttgc
     2461 tggcgttcgc gacgcgaggc tggatggcct tccccattat gattcttctc gcttccggcg
     2521 gcatcgggat gcccgcgttg caggccatgc tgtccaggca ggtagatgac gaccatcagg
     2581 gacagcttca aggatcgctc gcggctctta ccagcctaac ttcgatcatt ggaccgctga
     2641 tcgtcacggc gatttatgcc gcctcggcga gcacatggaa cgggttggca tggattgtag
     2701 gcgccgccct ataccttgtc tgcctccccg cgttgcgtcg cggtgcatgg agccgggcca
     2761 cctcgacctg aatggaagcc ggcggcacct cgctaacgga ttcaccactc caagaattgg
     2821 agccaatcaa ttcttgcgga gaactgtgaa tgcgcaaacc aacccttggc agaacatatc
     2881 catcgcgtcc gccatctcca gcagccgcac gcggcgcatc tcgggcagcg ttgggtcctg
     2941 gccacgggtg cgcatgatcg tgctcctgtc gttgaggacc cggctaggct ggcggggttg
     3001 ccttactggt tagcagaatg aatcaccgat acgcgagcga acgtgaagcg actgctgctg
     3061 caaaacgtct gcgacctgag caacaacatg aatggtcttc ggtttccgtg tttcgtaaag
     3121 tctggaaacg cggaagtccc ctacgtgctg ctgaagttgc ccgcaacaga gagtggaacc
     3181 aaccggtgat accacgatac tatgactgag agtcaacgcc atgagcggcc tcatttctta
     3241 ttctgagtta caacagtccg caccgctgtc cggtagctcc ttccggtggg cgcggggcat
     3301 gactatcgtc gccgcactta tgactgtctt ctttatcatg caactcgtag gacaggtgcc
     3361 ggcagcgccc aacagtcccc cggccacggg gcctgccacc atacccacgc cgaaacaagc
     3421 gccctgcacc attatgttcc ggatctgcat cgcaggatgc tgctggctac cctgtggaac
     3481 acctacatct gtattaacga agcgctaacc gtttttatca ggctctggga ggcagaataa
     3541 atgatcatat cgtcaattat tacctccacg gggagagcct gagcaaactg gcctcaggca
     3601 tttgagaagc acacggtcac actgcttccg gtagtcaata aaccggtaaa ccagcaatag
     3661 acataagcgg ctatttaacg accctgccct gaaccgacga ccgggtcgaa tttgctttcg
     3721 aatttctgcc attcatccgc ttattatcac ttattcaggc gtagcaccag gcgtttaagg
     3781 gcaccaataa ctgccttaaa aaaattacgc cccgccctgc cactcatcgc agtactgttg
     3841 taattcatta agcattctgc cgacatggaa gccatcacag acggcatgat gaacctgaat
     3901 cgccagcggc atcagcacct tgtcgccttg cgtataatat ttgcccatgg tgaaaacggg
     3961 ggcgaagaag ttgtccatat tggccacgtt taaatcaaaa ctggtgaaac tcacccaggg
     4021 attggctgag acgaaaaaca tattctcaat aaacccttta gggaaatagg ccaggttttc
     4081 accgtaacac gccacatctt gcgaatatat gtgtagaaac tgccggaaat cgtcgtggta
     4141 ttcactccag agcgatgaaa acgtttcagt ttgctcatgg aaaacggtgt aacaagggtg
     4201 aacactatcc catatcacca gctcaccgtc tttcattgcc atacgagacc cacatgtttg
     4261 atctgtgggt ggaagatgcg agaatttaac cactctaacc cgcagagcaa tgtagaccag
     4321 acacaggtcc cagcatcatt cccgctaaat gcccagcttg ggagtggcga agctcgagct
     4381 ggcgtttcct ggggactcga tctggggggt ttcggtacct tcgagggagg gaaggcactg
     4441 aagctgcacc cgcagccggg tggcaccccc gcaggtccct ccagacctcc gcagctctcc
     4501 gccccgccct ccatcaccgg gctcctaggc ggtgctagag gaggtctcgc cccgccccct
     4561 ttccagatca gccaatggaa gcccgggccg cgctatgact gtctccgccc cctccgggga
     4621 aacttgcggg aggagaaaag tttgttcaga ggctggagac gccgagagcg aagctcgaaa
     4681 cccggcagcg ggagaggaag atgaacggcc tcaggtcaga gccccaggcc cagtggaccc
     4741 cgtgccgccc ccagagccca aggagcggcc tcagcggcag ccgccttctc cggtagctgt
     4801 ccgttcagcc cgctgctggg gaggagggag cccggaccta cgctctgttc cacctgcacg
     4861 cgtggcggcg acacacctgg acgctgacct cccgcactag acctgcgcgg gccctgcaaa
     4921 gctgagactc gcctttgaaa ggaggaggcg ttagtaaatc aaacaagaaa ccccagactg
     4981 gtcttcaccg acccatcccg ctagcctctc tggctttcca agcttttttg aaagcaagat
     5041 actctgacct cagttccgga aagttggcag ccaccgagcc ccggttccga gacagcaaaa
     5101 gcttgacaag ttccgcactg cgtgggaaga gactgatggc tgaggttgga ggtaggtcct
     5161 gaacatctga ggcctgagcc ttgggcacac cgggctccta accccaccct acaggtaagt
     5221 cgggatggag gtctttgcgt gttcaggcgc tcttccggga aaccaaagaa cagaatgtcc
     5281 catagtgtcc caaaatgtcc ataacttctt tcgatgagca ttttatccat tctgtgggga
     5341 atatcactag ggagtcactt ttcccttgag aagggtcttg ctcatctcaa ggcgcataac
     5401 gataccacga tatcaacaag tttgtacaaa aaagcaggct ggcgccggaa ccgaagttcc
     5461 tattccgaag ttcctattct ctagaaagta taggaacttc gaaccctttc ccacaccacc
     5521 ctccacactt gccccaaaca ctgccaacta tgtaggagga aggggttggg actaacagaa
     5581 gaacccgttg tggggaagct gttgggaggg tcactttatg ttcttgccca aggtcagttg
     5641 ggtggcctgc ttctgatgag gtggtcccaa ggtctggggt agaaggtgag agggacaggc
     5701 caccaaggtc agcccccccc ccctatccca taggagccag gtccctctcc tggacaggaa
     5761 gactgaaggg gagatgccag agactcagtg aagcctgggg taccctattg gagtccttca
     5821 aggaaacaaa cttggcctca ccaggcctca gccttggctc ctcctgggaa ctctactgcc
     5881 cttgggatcc ccttgtagtt gtgggttaca taggaagggg gacgggattc cccttgactg
     5941 gctagcctac tcttttcttc agtcttctcc atctcctctc acctgtctct cgaccctttc
     6001 cctaggatag acttggaaaa agataagggg agaaaacaaa tgcaaacgag gccagaaaga
     6061 ttttggctgg gcattccttc cgctagcttt tattgggatc ccctagtttg tgataggcct
     6121 tttagctaca tctgccaatc catctcattt tcacacacac acacaccact ttccttctgg
     6181 tcagtgggca catgtccagc ctcaagttta tatcaccacc cccaatgccc aacacttgta
     6241 tggccttggg cgggtcatcc ccccccccac ccccagtatc tgcaacctca agctagcttg
     6301 ggtgcgttgg ttgtggataa gtagctagac tccagcaacc agtaacctct gccctttctc
     6361 ctccatgaca accaggtccc aggtcccgaa aaccaaagaa gaagaaccct aacaaagagg
     6421 acaagcggcc tcgcacagcc ttcactgctg agcagctcca gaggctcaag gctgagtttc
     6481 agaccaacag gtacctgaca gagcagcggc gccagagtct ggcacaggag ctcggtaccc
     6541 ggaagatctg gactctagag aattccgccc ctctccctcc ccccccccta acgttactgg
     6601 ccgaagccgc ttggaataag gccggtgtgc gtttgtctat atgttatttt ccaccatatt
     6661 gccgtctttt ggcaatgtga gggcccggaa acctggccct gtcttcttga cgagcattcc
     6721 taggggtctt tcccctctcg ccaaaggaat gcaaggtctg ttgaatgtcg tgaaggaagc
     6781 agttcctctg gaagcttctt gaagacaaac aacgtctgta gcgacccttt gcaggcagcg
     6841 gaacccccca cctggcgaca ggtgcctctg cggccaaaag ccacgtgtat aagatacacc
     6901 tgcaaaggcg gcacaacccc agtgccacgt tgtgagttgg atagttgtgg aaagagtcaa
     6961 atggctctcc tcaagcgtat tcaacaaggg gctgaaggat gcccagaagg taccccattg
     7021 tatgggatct gatctggggc ctcggtgcac atgctttaca tgtgtttagt cgaggttaaa
     7081 aaacgtctag gccccccgaa ccacggggac gtggttttcc tttgaaaaac acgatgataa
     7141 gcttgccaca accatggaag atcccgtcgt tttacaacgt cgtgactggg aaaaccctgg
     7201 cgttacccaa cttaatcgcc ttgcagcaca tccccctttc gccagctggc gtaatagcga
     7261 agaggcccgc accgatcgcc cttcccaaca gttgcgcagc ctgaatggcg aatggcgctt
     7321 tgcctggttt ccggcaccag aagcggtgcc ggaaagctgg ctggagtgcg atcttcctga
     7381 ggccgatact gtcgtcgtcc cctcaaactg gcagatgcac ggttacgatg cgcccatcta
     7441 caccaacgtg acctatccca ttacggtcaa tccgccgttt gttcccacgg agaatccgac
     7501 gggttgttac tcgctcacat ttaatgttga tgaaagctgg ctacaggaag gccagacgcg
     7561 aattattttt gatggcgtta actcggcgtt tcatctgtgg tgcaacgggc gctgggtcgg
     7621 ttacggccag gacagtcgtt tgccgtctga atttgacctg agcgcatttt tacgcgccgg
     7681 agaaaaccgc ctcgcggtga tggtgctgcg ctggagtgac ggcagttatc tggaagatca
     7741 ggatatgtgg cggatgagcg gcattttccg tgacgtctcg ttgctgcata aaccgactac
     7801 acaaatcagc gatttccatg ttgccactcg ctttaatgat gatttcagcc gcgctgtact
     7861 ggaggctgaa gttcagatgt gcggcgagtt gcgtgactac ctacgggtaa cagtttcttt
     7921 atggcagggt gaaacgcagg tcgccagcgg caccgcgcct ttcggcggtg aaattatcga
     7981 tgagcgtggt ggttatgccg atcgcgtcac actacgtctg aacgtcgaaa acccgaaact
     8041 gtggagcgcc gaaatcccga atctctatcg tgcggtggtt gaactgcaca ccgccgacgg
     8101 cacgctgatt gaagcagaag cctgcgatgt cggtttccgc gaggtgcgga ttgaaaatgg
     8161 tctgctgctg ctgaacggca agccgttgct gattcgaggc gttaaccgtc acgagcatca
     8221 tcctctgcat ggtcaggtca tggatgagca gacgatggtg caggatatcc tgctgatgaa
     8281 gcagaacaac tttaacgccg tgcgctgttc gcattatccg aaccatccgc tgtggtacac
     8341 gctgtgcgac cgctacggcc tgtatgtggt ggatgaagcc aatattgaaa cccacggcat
     8401 ggtgccaatg aatcgtctga ccgatgatcc gcgctggcta ccggcgatga gcgaacgcgt
     8461 aacgcgaatg gtgcagcgcg atcgtaatca cccgagtgtg atcatctggt cgctggggaa
     8521 tgaatcaggc cacggcgcta atcacgacgc gctgtatcgc tggatcaaat ctgtcgatcc
     8581 ttcccgcccg gtgcagtatg aaggcggcgg agccgacacc acggccaccg atattatttg
     8641 cccgatgtac gcgcgcgtgg atgaagacca gcccttcccg gctgtgccga aatggtccat
     8701 caaaaaatgg ctttcgctac ctggagagac gcgcccgctg atcctttgcg aatacgccca
     8761 cgcgatgggt aacagtcttg gcggtttcgc taaatactgg caggcgtttc gtcagtatcc
     8821 ccgtttacag ggcggcttcg tctgggactg ggtggatcag tcgctgatta aatatgatga
     8881 aaacggcaac ccgtggtcgg cttacggcgg tgattttggc gatacgccga acgatcgcca
     8941 gttctgtatg aacggtctgg tctttgccga ccgcacgccg catccagcgc tgacggaagc
     9001 aaaacaccag cagcagtttt tccagttccg tttatccggg caaaccatcg aagtgaccag
     9061 cgaatacctg ttccgtcata gcgataacga gctcctgcac tggatggtgg cgctggatgg
     9121 taagccgctg gcaagcggtg aagtgcctct ggatgtcgct ccacaaggta aacagttgat
     9181 tgaactgcct gaactaccgc agccggagag cgccgggcaa ctctggctca cagtacgcgt
     9241 agtgcaaccg aacgcgaccg catggtcaga agccgggcac atcagcgcct ggcagcagtg
     9301 gcgtctggcg gaaaacctca gtgtgacgct ccccgccgcg tcccacgcca tcccgcatct
     9361 gaccaccagc gaaatggatt tttgcatcga gctgggtaat aagcgttggc aatttaaccg
     9421 ccagtcaggc tttctttcac agatgtggat tggcgataaa aaacaactgc tgacgccgct
     9481 gcgcgatcag ttcacccgtg caccgctgga taacgacatt ggcgtaagtg aagcgacccg
     9541 cattgaccct aacgcctggg tcgaacgctg gaaggcggcg ggccattacc aggccgaagc
     9601 agcgttgttg cagtgcacgg cagatacact tgctgatgcg gtgctgatta cgaccgctca
     9661 cgcgtggcag catcagggga aaaccttatt tatcagccgg aaaacctacc ggattgatgg
     9721 tagtggtcaa atggcgatta ccgttgatgt tgaagtggcg agcgatacac cgcatccggc
     9781 gcggattggc ctgaactgcc agctggcgca ggtagcagag cgggtaaact ggctcggatt
     9841 agggccgcaa gaaaactatc ccgaccgcct tactgccgcc tgttttgacc gctgggatct
     9901 gccattgtca gacatgtata ccccgtacgt cttcccgagc gaaaacggtc tgcgctgcgg
     9961 gacgcgcgaa ttgaattatg gcccacacca gtggcgcggc gacttccagt tcaacatcag
    10021 ccgctacagt caacagcaac tgatggaaac cagccatcgc catctgctgc acgcggaaga
    10081 aggcacatgg ctgaatatcg acggtttcca tatggggatt ggtggcgacg actcctggag
    10141 cccgtcagta tcggcggaat tccagctgag cgccggtcgc taccattacc agttggtctg
    10201 gtgtcaaaaa taataataac cgggcagggg ggatctaagc tctagataag taatgatcat
    10261 aatcagccat atcacatctg tagaggtttt acttgcttta aaaaacctcc cacacctccc
    10321 cctgaacctg aaacataaaa tgaatgcaat tgttgttgtt aacttgttta ttgcagctta
    10381 taatggttac aaataaagca atagcatcac aaatttcaca aataaagcat ttttttcact
    10441 gcattctagt tgtggtttgt ccaaactcat caatgtatct tatcatgtct ggatccggaa
    10501 taacttcgta tagcatacat tatacgaagt tatgtttaaa cggcgcgccc cggaattcgc
    10561 cttctgcagg agcgtacaga acccagggcc ctggcacccg tgcagaccct ggcccacccc
    10621 acctgggcgc tcagtgccca agagatgtcc acacctagga tgtcccgcgg tgggtggggg
    10681 gcccgagaga cgggcaggcc gggggcaggc ctggccatgc ggggccgaac cgggcactgc
    10741 ccagcgtggg cgcgggggcc acggcgcgcg cccccagccc ccgggcccag caccccaagg
    10801 cggccaacgc caaaactctc cctcctcctc ttcctcaatc tcgctctcgc tctttttttt
    10861 tttcgcaaaa ggaggggaga gggggtaaaa aaatgctgca ctgtgcggcg aagccggtga
    10921 gtgagcggcg cggggccaat cagcgtgcgc cgttccgaaa gttgcctttt atggctcgag
    10981 cggccgcggc ggcgccctat aaaacccagc ggcgcgacgc gccaccaccg ccgagaccgc
    11041 gtccgccccg cgagcacaga gcctcgcctt tgccgatcct ctagagtcga gatccgccgc
    11101 caccatgatt gaacaagatg gattgcacgc aggttctccg gccgcttggg tggagaggct
    11161 attcggctat gactgggcac aacagacaat cggctgctct gatgccgccg tgttccggct
    11221 gtcagcgcag gggcgcccgg ttctttttgt caagaccgac ctgtccggtg ccctgaatga
    11281 actgcaggac gaggcagcgc ggctatcgtg gctggccacg acgggcgttc cttgcgcagc
    11341 tgtgctcgac gttgtcactg aagcgggaag ggactggctg ctattgggcg aagtgccggg
    11401 gcaggatctc ctgtcatctc accttgctcc tgccgagaaa gtatccatca tggctgatgc
    11461 aatgcggcgg ctgcatacgc ttgatccggc tacctgccca ttcgaccacc aagcgaaaca
    11521 tcgcatcgag cgagcacgta ctcggatgga agccggtctt gtcgatcagg atgatctgga
    11581 cgaagagcat caggggctcg cgccagccga actgttcgcc aggctcaagg cgcgcatgcc
    11641 cgacggcgag gatctcgtcg tgacccatgg cgatgcctgc ttgccgaata tcatggtgga
    11701 aaatggccgc ttttctggat tcatcgactg tggccggctg ggtgtggcgg accgctatca
    11761 ggacatagcg ttggctaccc gtgatattgc tgaagagctt ggcggcgaat gggctgaccg
    11821 cttcctcgtg ctttacggta tcgccgctcc cgattcgcag cgcatcgcct tctatcgcct
    11881 tcttgacgag ttcttctgag cgggactctg gggttcgaaa tgaccgacca agcgacgccc
    11941 aacctgccat cacgagattt cgattccacc gccgccttct atgaaaggtt gggcttcgga
    12001 atcgttttcc gggacgccgg ctggatgatc ctccagcgcg gggatctcat gctggagttc
    12061 ttcgcccacc ccccggatct aagctctaga taagtaatga tcataatcag ccatatcaca
    12121 tctgtagagg ttttacttgc tttaaaaaac ctcccacacc tccccctgaa cctgaaacat
    12181 aaaatgaatg caattgttgt tgttaacttg tttattgcag cttataatgg ttacaaataa
    12241 agcaatagca tcacaaattt cacaaataaa gcattttttt cactgcattc tagttgtggt
    12301 ttgtccaaac tcatcaatgt atcttatcat gtctggatcc gggggtaccg cgtcgagaag
    12361 ttcctattcc gaagttccta ttctctagaa agtataggaa cttcgtcgag ataacttcgt
    12421 atagcataca ttatacgaag ttatgtcgag atatctagac ccagctttct tgtacaaagt
    12481 ggttgatatc tctatagtcg cagtaggcgg atgagctgat tatggagcgg tgggggtggg
    12541 gataggcggg aaataaatat attaatgtca gcagagcggt gctcttgaca gaacggatcc
    12601 agaccttggg aatttaagta gtcacagtta atgagtagct accgatgagg aagttggatc
    12661 tgggtgctct ccttatctct gcgacacagc attttggcca tgggtcgaac accttgcaag
    12721 tggtaaatgg ctcgtttctc tttctctcta ggtaccattc ctagatcgaa ccgtgagctc
    12781 caacgctgtg tgttactaac caccaccatc atgtccatcc ccggagtcaa cgcgtccttc
    12841 tcctccactc cggagaggct gaacagcccg gtgaccattc ccgcagtgat gttcatcttc
    12901 ggggtggtgg gcaacctggt ggccatcgta gtattgtgca agtcgcgcaa ggagcagaaa
    12961 gagacgacct tttacactct agtatgtggg ctggctgtca ctgaccttct gggcaccttg
    13021 ttggtaagcc cggtgaccat cgccacatac atgaagggcc agtggcccgg agaccaggca
    13081 ctgtgtgact atagcacctt catcctactt ttcttcggtc tgtcgggtct cagcatcatc
    13141 tgtgccatga gcatcgagcg ctacctggcc atcaaccacg cctacttcta cagccactac
    13201 gtggacaagc ggctggccgg cctcacactc ttcgccatct atgcatctaa cgtgctgttc
    13261 tgcgcgctgc ccaacatggg cctgggcaga tccgagcggc agtacccggg cacctggtgc
    13321 ttcatcgact ggaccaccaa cgtaacggcc tacgccgcct tctcttacat gtacgccggc
    13381 ttcagctcct tcctcatcct tgccaccgtg ctctgcaacg tgctggtgtg cggcgcgctg
    13441 ctccgcatgc accgccagtt catgcgccgc acctcgttgg gcacggagca gcaccatgcg
    13501 gctgccgccg ccgcggtagc ttcggtggcc tgtcggggcc acgctggggc ctccccagcc
    13561 ctgcagcgcc tcagcgactt tcgccgccgc aggagtttcc ggcgcatcgc gggtgcggag
    13621 atccagatgg tcatcttact catcgccacc tctctggtgg tgctcatctg ctccattccg
    13681 ctcgtggtaa gtgtttgggg cctgagaccc actgggcctc tctcctgcat ccatccgcct
    13741 ccacgctccc ctccttttcc ctgattcctt tggggggggg ggaggtgggc agagttttct
    13801 ccagttctga gctgggacca cttcaaggct tctctgagca aacccaggtt ttccttctaa
    13861 gtcctgacct taaagagact caggaggtga ttccccgccc ccaggtcgag atggcgcaac
    13921 gcaattaatg ataacttcgt atagcataca ttatacgaag ttatggtctg agctcgccat
    13981 cagttcaccc gaaagcaaaa gttctgaggt cccctggaca accccctgtg ccccctcccc
    14041 tgccaggttc cccttattgc cctgttttgc tttgcatctt ccctgaacct tcaggcggga
    14101 tcagttagat ggggggaggg gacaactcac ttgcgttact tactctagcg ctccactctg
    14161 tggcccagag tctgcaaacc cagggcgata agctctgttg aattcatttc cttgggagag
    14221 agagagtgcg ggttcagcct ttttgatttc ttcaggcctt gacttttttc taaattatgc
    14281 agaattttaa agttagaata gttgagttgc ttttccactt aaaagcctaa ggactcgctt
    14341 cacagaggag taagagggcc ttgcttagaa taatcttgca gacatagtca cactgctccc
    14401 tgccctcccc caagcctccc ttagcccctc caccgcctac cacccaaaac cttgaacaga
    14461 ctcctgaact gggtatggtt caaattcaag ttccttattc tttttgcaag ctaagaaagc
    14521 atgacggact agttggtgtg cactgccctt taatttttaa cgagcaggag caatgcagtt
    14581 tctccttgag ggagactcta gccctcacca ctgtagtatt agtctctcgc tagaacactt
    14641 ctaatttgct cctttgtgga acatctgtca gtgtcttcat gtgcttcatc tctgaggacc
    14701 agagtcttta aagctgccat cagcaatgtc gaaaatattg caagcagaaa ggagcaaatg
    14761 cctcttccga tctctgcttt tacatgtgac actgacagaa cgcaccagaa acaaatcatt
    14821 ggtccagcag aattcttcat ctagaattta tcttgttttg agctctatct ctcaaaagac
    14881 tgctttccca gaaattctaa actacctatt caaaaaaaga ttaccatcta tgtccactgg
    14941 gagcaagtag aagtacatgt aatgggctac tactcttttc tatctcttat gaatactacc
    15001 agctatctct gatttagaca tatttctatc tcttacaaaa gtgactgtaa atggaagaaa
    15061 acttagcggt gtctgagagc cagcatacag tagctccttg ccaat
//
