# Supplementary material for: CRISPR-Cas9 enables conditional mutagenesis of challenging loci
Source: Sci Rep. 2016 Sep 1;6:32326. doi: 10.1038/srep32326 (PMC5007477; doi:10.1038/srep32326)
Supplement: Supplementary File 3 [file srep32326-s3.zip › gb/HEP01027_A04_vector.gb]

LOCUS       1014705#L1L2_Bact_P#pAYAC184        15091 bp    dna     circular UNK 
ACCESSION   unknown
SOURCE      Mus musculus
  ORGANISM  Mus musculus
            Eukaryota; Metazoa; Chordata; Craniata; Vertebrata; Euteleostomi;
            Mammalia; Eutheria; Euarchontoglires; Glires; Rodentia;
            Sciurognathi; Muroidea; Muridae; Murinae; Mus.
COMMENT     cassette: L1L2_Bact_P
COMMENT     design_id: 1014705
COMMENT     backbone: pAYAC184
COMMENT     transcript_id: ENSMUST00000061673
FEATURES             Location/Qualifiers
     source          1..4245
                     /mol_type="other DNA"
                     /dnas_title="pacyc184CleanwithGprimers"
                     /organism="Cloning vector pACYC184"
     gene            complement(1..4245)
                     /gene="cat"
     CDS             complement(1..4245)
                     /codon_start=1
                     /gene="cat"
                     /translation="MEKKITGYTTVDISQWHRKEHFEAFQSVAQCTYNQTVQLDITAF
                     LKTVKKNKHKFYPAFIHILARLMNAHPEFRMAMKDGELVIWDSVHPCYTVFHEQTETF
                     SSLWSEYHDDFRQFLHIYSQDVACYGENLAYFPKGFIENMFFVSANPWVSFTSFDLNV
                     ANMDNFFAPVFTMGKYYTQGDKVLMPLAIQVHHAVCDGFHVGRMLNELQQYCDEWQGG
                     A"
                     /product="chloramphenicol acetyltransferase"
                     /note="camR (confers resistance to chloramphenicol)"
                     /label="camR (confers resistance to chloramphenicol)"
     -10_signal      complement(286..291)
                     /note="cat promoter (counter-clockwise); CATATT"
                     /label="cat promoter (counter-clockwise); CATATT"
     -35_signal      complement(309..314)
                     /note="cat promoter (counter-clockwise); ACGTAA"
                     /label="cat promoter (counter-clockwise); ACGTAA"
     rep_origin      complement(848..1393)
                     /note="p15A origin of replication (clockwise) (RNAII -35
                     to RNA/DNA switch point)"
                     /label="p15A origin of replication (clockwise) (RNAII -35
     -35_signal      1505..1510
                     /note="tet promoter (clockwise); TTGACA"
                     /label="tet promoter (clockwise); TTGACA"
     -10_signal      1528..1533
                     /note="tet promoter (clockwise); TTTAAT; transcript start
                     1540"
                     /label="tet promoter (clockwise); TTTAAT; transcript start
     gene            1581..2771
                     /gene="tet"
     CDS             1581..2771
                     /codon_start=1
                     /gene="tet"
                     /translation="MKSNNALIVILGTVTLDAVGIGLVMPVLPGLLRDIVHSDSIASH
                     YGVLLALYALMQFLCAPVLGALSDRFGRRPVLLASLLGATIDYAIMATTPVLWILYAG
                     RIVAGITGATGAVAGAYIADITDGEDRARHFGLMSACFGVGMVAGPVAGGLLGAISLH
                     APFLAAAVLNGLNLLLGCFLMQESHKGERRPMPLRAFNPVSSFRWARGMTIVAALMTV
                     FFIMQLVGQVPAALWVIFGEDRFRWSATMIGLSLAVFGILHALAQAFVTGPATKRFGE
                     KQAIIAGMAADALGYVLLAFATRGWMAFPIMILLASGGIGMPALQAMLSRQVDDDHQG
                     QLQGSLAALTSLTSIIGPLIVTAIYAASASTWNGLAWIVGAALYLVCLPALRRGAWSR
                     ATST"
                     /product="tetracycline efflux protein, class C"
                     /note="tetR (confers resistance to tetracycline)"
                     /label="tetR (confers resistance to tetracycline)"
     misc_feature    complement(1473..1493)
                     /note="5' Gap primer"
                     /label="5' Gap primer"
     misc_feature    3805..3825
                     /note="3' Gap primer"
                     /label="3' Gap primer"
     misc_feature    1494..3804
                     /note="Not in Gap Backbone PCR"
                     /label="Not in Gap Backbone PCR"
     misc_feature    4246..5425
                     /note="5 arm"
                     /label="5 arm"
     misc_feature    5453..5477
                     /note="B1 Gateway"
                     /label="B1 Gateway"
     misc_feature    5490..5537
                     /note="Frt"
                     /label="Frt"
     intron          5538..6412
                     /note="mouse En2 intron"
                     /label="mouse En2 intron"
     misc_feature    6410..6412
                     /note="Splice Acceptor"
                     /label="Splice Acceptor"
     exon            6413..6585
                     /note="mouse En2 exon"
                     /label="mouse En2 exon"
     misc_feature    6597..7190
                     /note="ECMV IRES"
                     /label="ECMV IRES"
     gene            7191..10251
                     /gene="lacZ"
                     /note="lacZ"
                     /label="lacZ"
     misc_feature    10290..10533
                     /note="SV40 polyadenylation site"
                     /label="SV40 polyadenylation site"
     misc_feature    10537..10570
                     /note="loxP"
                     /label="loxP"
     promoter        10597..11116
                     /note="human beta actin promoter"
                     /label="human beta actin promoter"
     gene            11142..11936
                     /gene="NeoR"
                     /note="NeoR"
                     /label="NeoR"
     misc_feature    12136..12377
                     /note="SV40 polyadenylation site"
                     /label="SV40 polyadenylation site"
     misc_feature    12394..12441
                     /note="Frt"
                     /label="Frt"
     misc_feature    12448..12481
                     /note="loxP"
                     /label="loxP"
     misc_feature    6427..6504
                     /note="FCHK std_gpr"
                     /label="FCHK std_gpr"
     misc_feature    12497..12517
                     /note="B2 Gateway"
                     /label="B2 Gateway"
     misc_feature    5426..12547
                     /note="Synthetic Cassette"
                     /label="Synthetic Cassette"
     exon            13279..13427
                     /db_xref="ENSEMBL:ENSMUSE00000639607"
                     /type="targeted"
                     /rank="7"
                     /note="target exon 1 ENSMUSE00000639607"
     misc_feature    12548..13818
                     /note="Critical Region"
                     /label="Critical Region"
     misc_feature    13842..13875
                     /note="Downstream LoxP"
                     /label="Downstream LoxP"
     misc_feature    13819..13898
                     /note="synthetic loxP region"
                     /label="synthetic loxP region"
     misc_feature    13899..15091
                     /note="3 arm"
                     /label="3 arm"
ORIGIN      
        1 gaattccgga tgagcattca tcaggcgggc aagaatgtga ataaaggccg gataaaactt
       61 gtgcttattt ttctttacgg tctttaaaaa ggccgtaata tccagctgaa cggtctggtt
      121 ataggtacat tgagcaactg actgaaatgc ctcaaaatgt tctttacgat gccattggga
      181 tatatcaacg gtggtatatc cagtgatttt tttctccatt ttagcttcct tagctcctga
      241 aaatctcgat aactcaaaaa atacgcccgg tagtgatctt atttcattat ggtgaaagtt
      301 ggaacctctt acgtgccgat caacgtctca ttttcgccaa aagttggccc agggcttccc
      361 ggtatcaaca gggacaccag gatttattta ttctgcgaag tgatcttccg tcacaggtat
      421 ttattcggcg caaagtgcgt cgggtgatgc tgccaactta ctgatttagt gtatgatggt
      481 gtttttgagg tgctccagtg gcttctgttt ctatcagctg tccctcctgt tcagctactg
      541 acggggtggt gcgtaacggc aaaagcaccg ccggacatca gcgctagcgg agtgtatact
      601 ggcttactat gttggcactg atgagggtgt cagtgaagtg cttcatgtgg caggagaaaa
      661 aaggctgcac cggtgcgtca gcagaatatg tgatacagga tatattccgc ttcctcgctc
      721 actgactcgc tacgctcggt cgttcgactg cggcgagcgg aaatggctta cgaacggggc
      781 ggagatttcc tggaagatgc caggaagata cttaacaggg aagtgagagg gccgcggcaa
      841 agccgttttt ccataggctc cgcccccctg acaagcatca cgaaatctga cgctcaaatc
      901 agtggtggcg aaacccgaca ggactataaa gataccaggc gtttccccct ggcggctccc
      961 tcgtgcgctc tcctgttcct gcctttcggt ttaccggtgt cattccgctg ttatggccgc
     1021 gtttgtctca ttccacgcct gacactcagt tccgggtagg cagttcgctc caagctggac
     1081 tgtatgcacg aaccccccgt tcagtccgac cgctgcgcct tatccggtaa ctatcgtctt
     1141 gagtccaacc cggaaagaca tgcaaaagca ccactggcag cagccactgg taattgattt
     1201 agaggagtta gtcttgaagt catgcgccgg ttaaggctaa actgaaagga caagttttgg
     1261 tgactgcgct cctccaagcc agttacctcg gttcaaagag ttggtagctc agagaacctt
     1321 cgaaaaaccg ccctgcaagg cggttttttc gttttcagag caagagatta cgcgcagacc
     1381 aaaacgatct caagaagatc atcttattaa tcagataaaa tatttctaga tttcagtgca
     1441 atttatctct tcaaatgtag cacctgaagt cagccccata cgatataagt tgtaattctc
     1501 atgtttgaca gcttatcatc gataagcttt aatgcggtag tttatcacag ttaaattgct
     1561 aacgcagtca ggcaccgtgt atgaaatcta acaatgcgct catcgtcatc ctcggcaccg
     1621 tcaccctgga tgctgtaggc ataggcttgg ttatgccggt actgccgggc ctcttgcggg
     1681 atatcgtcca ttccgacagc atcgccagtc actatggcgt gctgctagcg ctatatgcgt
     1741 tgatgcaatt tctatgcgca cccgttctcg gagcactgtc cgaccgcttt ggccgccgcc
     1801 cagtcctgct cgcttcgcta cttggagcca ctatcgacta cgcgatcatg gcgaccacac
     1861 ccgtcctgtg gatcctctac gccggacgca tcgtggccgg catcaccggc gccacaggtg
     1921 cggttgctgg cgcctatatc gccgacatca ccgatgggga agatcgggct cgccacttcg
     1981 ggctcatgag cgcttgtttc ggcgtgggta tggtggcagg ccccgtggcc gggggactgt
     2041 tgggcgccat ctccttgcat gcaccattcc ttgcggcggc ggtgctcaac ggcctcaacc
     2101 tactactggg ctgcttccta atgcaggagt cgcataaggg agagcgtcga ccgatgccct
     2161 tgagagcctt caacccagtc agctccttcc ggtgggcgcg gggcatgact atcgtcgccg
     2221 cacttatgac tgtcttcttt atcatgcaac tcgtaggaca ggtgccggca gcgctctggg
     2281 tcattttcgg cgaggaccgc tttcgctgga gcgcgacgat gatcggcctg tcgcttgcgg
     2341 tattcggaat cttgcacgcc ctcgctcaag ccttcgtcac tggtcccgcc accaaacgtt
     2401 tcggcgagaa gcaggccatt atcgccggca tggcggccga cgcgctgggc tacgtcttgc
     2461 tggcgttcgc gacgcgaggc tggatggcct tccccattat gattcttctc gcttccggcg
     2521 gcatcgggat gcccgcgttg caggccatgc tgtccaggca ggtagatgac gaccatcagg
     2581 gacagcttca aggatcgctc gcggctctta ccagcctaac ttcgatcatt ggaccgctga
     2641 tcgtcacggc gatttatgcc gcctcggcga gcacatggaa cgggttggca tggattgtag
     2701 gcgccgccct ataccttgtc tgcctccccg cgttgcgtcg cggtgcatgg agccgggcca
     2761 cctcgacctg aatggaagcc ggcggcacct cgctaacgga ttcaccactc caagaattgg
     2821 agccaatcaa ttcttgcgga gaactgtgaa tgcgcaaacc aacccttggc agaacatatc
     2881 catcgcgtcc gccatctcca gcagccgcac gcggcgcatc tcgggcagcg ttgggtcctg
     2941 gccacgggtg cgcatgatcg tgctcctgtc gttgaggacc cggctaggct ggcggggttg
     3001 ccttactggt tagcagaatg aatcaccgat acgcgagcga acgtgaagcg actgctgctg
     3061 caaaacgtct gcgacctgag caacaacatg aatggtcttc ggtttccgtg tttcgtaaag
     3121 tctggaaacg cggaagtccc ctacgtgctg ctgaagttgc ccgcaacaga gagtggaacc
     3181 aaccggtgat accacgatac tatgactgag agtcaacgcc atgagcggcc tcatttctta
     3241 ttctgagtta caacagtccg caccgctgtc cggtagctcc ttccggtggg cgcggggcat
     3301 gactatcgtc gccgcactta tgactgtctt ctttatcatg caactcgtag gacaggtgcc
     3361 ggcagcgccc aacagtcccc cggccacggg gcctgccacc atacccacgc cgaaacaagc
     3421 gccctgcacc attatgttcc ggatctgcat cgcaggatgc tgctggctac cctgtggaac
     3481 acctacatct gtattaacga agcgctaacc gtttttatca ggctctggga ggcagaataa
     3541 atgatcatat cgtcaattat tacctccacg gggagagcct gagcaaactg gcctcaggca
     3601 tttgagaagc acacggtcac actgcttccg gtagtcaata aaccggtaaa ccagcaatag
     3661 acataagcgg ctatttaacg accctgccct gaaccgacga ccgggtcgaa tttgctttcg
     3721 aatttctgcc attcatccgc ttattatcac ttattcaggc gtagcaccag gcgtttaagg
     3781 gcaccaataa ctgccttaaa aaaattacgc cccgccctgc cactcatcgc agtactgttg
     3841 taattcatta agcattctgc cgacatggaa gccatcacag acggcatgat gaacctgaat
     3901 cgccagcggc atcagcacct tgtcgccttg cgtataatat ttgcccatgg tgaaaacggg
     3961 ggcgaagaag ttgtccatat tggccacgtt taaatcaaaa ctggtgaaac tcacccaggg
     4021 attggctgag acgaaaaaca tattctcaat aaacccttta gggaaatagg ccaggttttc
     4081 accgtaacac gccacatctt gcgaatatat gtgtagaaac tgccggaaat cgtcgtggta
     4141 ttcactccag agcgatgaaa acgtttcagt ttgctcatgg aaaacggtgt aacaagggtg
     4201 aacactatcc catatcacca gctcaccgtc tttcattgcc atacgcagct cttgacaaaa
     4261 aaatctgatt gaaatccata agtgagaaga aattacatcc attagaagca agttgcatgg
     4321 ctgttgggtg gggctcaaat gtgaggcccc atttgagagt catagacaca actttagagg
     4381 gagaccaata tacaagcctg gtgacttttg tgtagataca tttgacactg cagaatcaca
     4441 cacagagaag atcgtggatt tagctagagt tggaagttag tcaggtgggt tagtgaaggg
     4501 aaaagaagtt aaatgagtta gatttttttt tgcaagcaaa cgattacagt cattgtagta
     4561 tggaatctaa ccttaaaata ctgggttact gaagaaattg gcagttgcga ggtcttgatg
     4621 cggacaagtc actgataact tggacggaat ggacagatga gcagatgctg atggccggcc
     4681 gggaggaccc gtggggttga gactggtgag ctattgctct tggagatgtt agaatcagaa
     4741 ataggccctt gaggagagga gtcagtcaca agccggaggg aaagattctc aaggctcagg
     4801 aggtcaaagg caggagaaag gaggatgccc cgcactgtta caagaacaat gggagtggga
     4861 gtcttcacat tttagacccc tggttaatta actaaaaatg tgagaataaa agtgaggtga
     4921 gatgtcttaa attctcaaat gacgtcatgg aagtgcttgt gagacatggc acttaggact
     4981 aggtatgatt aatatcttac tggcaaagca tttcatttct gttcatatca catatttata
     5041 aaggcaacaa gtgaaaaagg ctcatgggtt cctcttcctg aggtcaatac ccctcaagat
     5101 tgataatcta aatctctgct gttattagag aaactaattt taaatctatt aaaatgaaat
     5161 aaaacctcta tcatatttaa ttatgtcaag gaaataacct gaatctcagc catgtttttg
     5221 ttctcattca tttttaatct tttgtgtaac tagttggcta cgtcctatcc tttattccca
     5281 cgaggaataa aattccagtg taataaccca tggtctttgg atgtatagca gaggaattgg
     5341 agggaacatt catgcatgga ggaacaaggt tatcctagac tagaataagc agagttcatg
     5401 ttcattcaga ttataataca ggcctaaggc gcataacgat accacgatat caacaagttt
     5461 gtacaaaaaa gcaggctggc gccggaaccg aagttcctat tccgaagttc ctattctcta
     5521 gaaagtatag gaacttcgaa ccctttccca caccaccctc cacacttgcc ccaaacactg
     5581 ccaactatgt aggaggaagg ggttgggact aacagaagaa cccgttgtgg ggaagctgtt
     5641 gggagggtca ctttatgttc ttgcccaagg tcagttgggt ggcctgcttc tgatgaggtg
     5701 gtcccaaggt ctggggtaga aggtgagagg gacaggccac caaggtcagc cccccccccc
     5761 tatcccatag gagccaggtc cctctcctgg acaggaagac tgaaggggag atgccagaga
     5821 ctcagtgaag cctggggtac cctattggag tccttcaagg aaacaaactt ggcctcacca
     5881 ggcctcagcc ttggctcctc ctgggaactc tactgccctt gggatcccct tgtagttgtg
     5941 ggttacatag gaagggggac gggattcccc ttgactggct agcctactct tttcttcagt
     6001 cttctccatc tcctctcacc tgtctctcga ccctttccct aggatagact tggaaaaaga
     6061 taaggggaga aaacaaatgc aaacgaggcc agaaagattt tggctgggca ttccttccgc
     6121 tagcttttat tgggatcccc tagtttgtga taggcctttt agctacatct gccaatccat
     6181 ctcattttca cacacacaca caccactttc cttctggtca gtgggcacat gtccagcctc
     6241 aagtttatat caccaccccc aatgcccaac acttgtatgg ccttgggcgg gtcatccccc
     6301 cccccacccc cagtatctgc aacctcaagc tagcttgggt gcgttggttg tggataagta
     6361 gctagactcc agcaaccagt aacctctgcc ctttctcctc catgacaacc aggtcccagg
     6421 tcccgaaaac caaagaagaa gaaccctaac aaagaggaca agcggcctcg cacagccttc
     6481 actgctgagc agctccagag gctcaaggct gagtttcaga ccaacaggta cctgacagag
     6541 cagcggcgcc agagtctggc acaggagctc ggtacccgga agatctggac tctagagaat
     6601 tccgcccctc tccctccccc ccccctaacg ttactggccg aagccgcttg gaataaggcc
     6661 ggtgtgcgtt tgtctatatg ttattttcca ccatattgcc gtcttttggc aatgtgaggg
     6721 cccggaaacc tggccctgtc ttcttgacga gcattcctag gggtctttcc cctctcgcca
     6781 aaggaatgca aggtctgttg aatgtcgtga aggaagcagt tcctctggaa gcttcttgaa
     6841 gacaaacaac gtctgtagcg accctttgca ggcagcggaa ccccccacct ggcgacaggt
     6901 gcctctgcgg ccaaaagcca cgtgtataag atacacctgc aaaggcggca caaccccagt
     6961 gccacgttgt gagttggata gttgtggaaa gagtcaaatg gctctcctca agcgtattca
     7021 acaaggggct gaaggatgcc cagaaggtac cccattgtat gggatctgat ctggggcctc
     7081 ggtgcacatg ctttacatgt gtttagtcga ggttaaaaaa cgtctaggcc ccccgaacca
     7141 cggggacgtg gttttccttt gaaaaacacg atgataagct tgccacaacc atggaagatc
     7201 ccgtcgtttt acaacgtcgt gactgggaaa accctggcgt tacccaactt aatcgccttg
     7261 cagcacatcc ccctttcgcc agctggcgta atagcgaaga ggcccgcacc gatcgccctt
     7321 cccaacagtt gcgcagcctg aatggcgaat ggcgctttgc ctggtttccg gcaccagaag
     7381 cggtgccgga aagctggctg gagtgcgatc ttcctgaggc cgatactgtc gtcgtcccct
     7441 caaactggca gatgcacggt tacgatgcgc ccatctacac caacgtgacc tatcccatta
     7501 cggtcaatcc gccgtttgtt cccacggaga atccgacggg ttgttactcg ctcacattta
     7561 atgttgatga aagctggcta caggaaggcc agacgcgaat tatttttgat ggcgttaact
     7621 cggcgtttca tctgtggtgc aacgggcgct gggtcggtta cggccaggac agtcgtttgc
     7681 cgtctgaatt tgacctgagc gcatttttac gcgccggaga aaaccgcctc gcggtgatgg
     7741 tgctgcgctg gagtgacggc agttatctgg aagatcagga tatgtggcgg atgagcggca
     7801 ttttccgtga cgtctcgttg ctgcataaac cgactacaca aatcagcgat ttccatgttg
     7861 ccactcgctt taatgatgat ttcagccgcg ctgtactgga ggctgaagtt cagatgtgcg
     7921 gcgagttgcg tgactaccta cgggtaacag tttctttatg gcagggtgaa acgcaggtcg
     7981 ccagcggcac cgcgcctttc ggcggtgaaa ttatcgatga gcgtggtggt tatgccgatc
     8041 gcgtcacact acgtctgaac gtcgaaaacc cgaaactgtg gagcgccgaa atcccgaatc
     8101 tctatcgtgc ggtggttgaa ctgcacaccg ccgacggcac gctgattgaa gcagaagcct
     8161 gcgatgtcgg tttccgcgag gtgcggattg aaaatggtct gctgctgctg aacggcaagc
     8221 cgttgctgat tcgaggcgtt aaccgtcacg agcatcatcc tctgcatggt caggtcatgg
     8281 atgagcagac gatggtgcag gatatcctgc tgatgaagca gaacaacttt aacgccgtgc
     8341 gctgttcgca ttatccgaac catccgctgt ggtacacgct gtgcgaccgc tacggcctgt
     8401 atgtggtgga tgaagccaat attgaaaccc acggcatggt gccaatgaat cgtctgaccg
     8461 atgatccgcg ctggctaccg gcgatgagcg aacgcgtaac gcgaatggtg cagcgcgatc
     8521 gtaatcaccc gagtgtgatc atctggtcgc tggggaatga atcaggccac ggcgctaatc
     8581 acgacgcgct gtatcgctgg atcaaatctg tcgatccttc ccgcccggtg cagtatgaag
     8641 gcggcggagc cgacaccacg gccaccgata ttatttgccc gatgtacgcg cgcgtggatg
     8701 aagaccagcc cttcccggct gtgccgaaat ggtccatcaa aaaatggctt tcgctacctg
     8761 gagagacgcg cccgctgatc ctttgcgaat acgcccacgc gatgggtaac agtcttggcg
     8821 gtttcgctaa atactggcag gcgtttcgtc agtatccccg tttacagggc ggcttcgtct
     8881 gggactgggt ggatcagtcg ctgattaaat atgatgaaaa cggcaacccg tggtcggctt
     8941 acggcggtga ttttggcgat acgccgaacg atcgccagtt ctgtatgaac ggtctggtct
     9001 ttgccgaccg cacgccgcat ccagcgctga cggaagcaaa acaccagcag cagtttttcc
     9061 agttccgttt atccgggcaa accatcgaag tgaccagcga atacctgttc cgtcatagcg
     9121 ataacgagct cctgcactgg atggtggcgc tggatggtaa gccgctggca agcggtgaag
     9181 tgcctctgga tgtcgctcca caaggtaaac agttgattga actgcctgaa ctaccgcagc
     9241 cggagagcgc cgggcaactc tggctcacag tacgcgtagt gcaaccgaac gcgaccgcat
     9301 ggtcagaagc cgggcacatc agcgcctggc agcagtggcg tctggcggaa aacctcagtg
     9361 tgacgctccc cgccgcgtcc cacgccatcc cgcatctgac caccagcgaa atggattttt
     9421 gcatcgagct gggtaataag cgttggcaat ttaaccgcca gtcaggcttt ctttcacaga
     9481 tgtggattgg cgataaaaaa caactgctga cgccgctgcg cgatcagttc acccgtgcac
     9541 cgctggataa cgacattggc gtaagtgaag cgacccgcat tgaccctaac gcctgggtcg
     9601 aacgctggaa ggcggcgggc cattaccagg ccgaagcagc gttgttgcag tgcacggcag
     9661 atacacttgc tgatgcggtg ctgattacga ccgctcacgc gtggcagcat caggggaaaa
     9721 ccttatttat cagccggaaa acctaccgga ttgatggtag tggtcaaatg gcgattaccg
     9781 ttgatgttga agtggcgagc gatacaccgc atccggcgcg gattggcctg aactgccagc
     9841 tggcgcaggt agcagagcgg gtaaactggc tcggattagg gccgcaagaa aactatcccg
     9901 accgccttac tgccgcctgt tttgaccgct gggatctgcc attgtcagac atgtataccc
     9961 cgtacgtctt cccgagcgaa aacggtctgc gctgcgggac gcgcgaattg aattatggcc
    10021 cacaccagtg gcgcggcgac ttccagttca acatcagccg ctacagtcaa cagcaactga
    10081 tggaaaccag ccatcgccat ctgctgcacg cggaagaagg cacatggctg aatatcgacg
    10141 gtttccatat ggggattggt ggcgacgact cctggagccc gtcagtatcg gcggaattcc
    10201 agctgagcgc cggtcgctac cattaccagt tggtctggtg tcaaaaataa taataaccgg
    10261 gcagggggga tctaagctct agataagtaa tgatcataat cagccatatc acatctgtag
    10321 aggttttact tgctttaaaa aacctcccac acctccccct gaacctgaaa cataaaatga
    10381 atgcaattgt tgttgttaac ttgtttattg cagcttataa tggttacaaa taaagcaata
    10441 gcatcacaaa tttcacaaat aaagcatttt tttcactgca ttctagttgt ggtttgtcca
    10501 aactcatcaa tgtatcttat catgtctgga tccggaataa cttcgtatag catacattat
    10561 acgaagttat gtttaaacgg cgcgccccgg aattcgcctt ctgcaggagc gtacagaacc
    10621 cagggccctg gcacccgtgc agaccctggc ccaccccacc tgggcgctca gtgcccaaga
    10681 gatgtccaca cctaggatgt cccgcggtgg gtggggggcc cgagagacgg gcaggccggg
    10741 ggcaggcctg gccatgcggg gccgaaccgg gcactgccca gcgtgggcgc gggggccacg
    10801 gcgcgcgccc ccagcccccg ggcccagcac cccaaggcgg ccaacgccaa aactctccct
    10861 cctcctcttc ctcaatctcg ctctcgctct tttttttttt cgcaaaagga ggggagaggg
    10921 ggtaaaaaaa tgctgcactg tgcggcgaag ccggtgagtg agcggcgcgg ggccaatcag
    10981 cgtgcgccgt tccgaaagtt gccttttatg gctcgagcgg ccgcggcggc gccctataaa
    11041 acccagcggc gcgacgcgcc accaccgccg agaccgcgtc cgccccgcga gcacagagcc
    11101 tcgcctttgc cgatcctcta gagtcgagat ccgccgccac catgattgaa caagatggat
    11161 tgcacgcagg ttctccggcc gcttgggtgg agaggctatt cggctatgac tgggcacaac
    11221 agacaatcgg ctgctctgat gccgccgtgt tccggctgtc agcgcagggg cgcccggttc
    11281 tttttgtcaa gaccgacctg tccggtgccc tgaatgaact gcaggacgag gcagcgcggc
    11341 tatcgtggct ggccacgacg ggcgttcctt gcgcagctgt gctcgacgtt gtcactgaag
    11401 cgggaaggga ctggctgcta ttgggcgaag tgccggggca ggatctcctg tcatctcacc
    11461 ttgctcctgc cgagaaagta tccatcatgg ctgatgcaat gcggcggctg catacgcttg
    11521 atccggctac ctgcccattc gaccaccaag cgaaacatcg catcgagcga gcacgtactc
    11581 ggatggaagc cggtcttgtc gatcaggatg atctggacga agagcatcag gggctcgcgc
    11641 cagccgaact gttcgccagg ctcaaggcgc gcatgcccga cggcgaggat ctcgtcgtga
    11701 cccatggcga tgcctgcttg ccgaatatca tggtggaaaa tggccgcttt tctggattca
    11761 tcgactgtgg ccggctgggt gtggcggacc gctatcagga catagcgttg gctacccgtg
    11821 atattgctga agagcttggc ggcgaatggg ctgaccgctt cctcgtgctt tacggtatcg
    11881 ccgctcccga ttcgcagcgc atcgccttct atcgccttct tgacgagttc ttctgagcgg
    11941 gactctgggg ttcgaaatga ccgaccaagc gacgcccaac ctgccatcac gagatttcga
    12001 ttccaccgcc gccttctatg aaaggttggg cttcggaatc gttttccggg acgccggctg
    12061 gatgatcctc cagcgcgggg atctcatgct ggagttcttc gcccaccccc cggatctaag
    12121 ctctagataa gtaatgatca taatcagcca tatcacatct gtagaggttt tacttgcttt
    12181 aaaaaacctc ccacacctcc ccctgaacct gaaacataaa atgaatgcaa ttgttgttgt
    12241 taacttgttt attgcagctt ataatggtta caaataaagc aatagcatca caaatttcac
    12301 aaataaagca tttttttcac tgcattctag ttgtggtttg tccaaactca tcaatgtatc
    12361 ttatcatgtc tggatccggg ggtaccgcgt cgagaagttc ctattccgaa gttcctattc
    12421 tctagaaagt ataggaactt cgtcgagata acttcgtata gcatacatta tacgaagtta
    12481 tgtcgagata tctagaccca gctttcttgt acaaagtggt tgatatctct atagtcgcag
    12541 taggcggcat gactggctgg acaactataa gggagaatta gtatattcta tttatatttc
    12601 aaaatattgt cagtctattc acactactgg agctcagcac ctcctttaaa tgactagaag
    12661 ctagcagcca gcacatggta atgagaatag gggacttcgt ggagggccat ggttttgaca
    12721 attctgagac tacacctctt tctacctctt cccgggaaca tgagcttgat atcgttctgt
    12781 tcttttgttt tgtttccttc tctgctgaga ttgaacccag ggccccatgc atacgtgaaa
    12841 cacatccttc accattgagt tataccctgc ccccagccat taaattagtt tttaagactt
    12901 tgtttcctca tttattaaat gtgctaattt gttactatac taagaaagaa ttggtcctag
    12961 aagaaaataa aacaaaagaa tgttaaaata tagtgaagta tgctctgtga gccttctgga
    13021 atcatttggg taaaaaaaat ttttttgatt agatagaaag aaacaggaat tttattgttt
    13081 tagtttggac tgtttatatt cgcagagtgg ctatggttat tgctatcaag gtagaaggct
    13141 ttacatagtg atcagttctg acacggagcc tgaaaagcta aaagctattc ttctgaccct
    13201 acatgtttaa actcaagaga aatgagcaag cagggaagct tgctagacgc gcgactcaac
    13261 gatggcttgc tgttgcaggt tggaattgta caatatggag caaatgtaac acatgagttc
    13321 aacctcaata agtattcatc cacagaagag gtcctggtgg cagcaaacaa aataggccgc
    13381 aggggtggtc tccagacgat gacagccctt ggaatagaca cagccaggta ggcattaaaa
    13441 accctattgg taagacttta tgggtggagc ttctgacatt cctagaagac agactctcac
    13501 agcaaactcc ctgagccttt ggctctcgca acctttctgt ctcctcttct gcagtgttcc
    13561 tgaaccttag gcacaggagc tgttttgtag ctgtttccat tggtcagccc tgaaaacata
    13621 catgcaagta acattatgca gactgtgcag ggttttttgt tttttttttt taaagaatgt
    13681 gtatgtgtgt gctagtgttg gaaataaagt aataacaaat tcaagaaatt agtgaaaatg
    13741 aagcagtttt gaatatgtca ttctgcagaa agggatgctg acatacaggg aaggcaaaca
    13801 tgaccagcat gctgatttga gatggcgcaa cgcaattaat gataacttcg tatagcatac
    13861 attatacgaa gttatggtct gagctcgcca tcagttcact acagatcagg actgcacccc
    13921 tctcaacctg cacattctat tggcccgagg cacaaagccc tgtacagtaa acaacctggg
    13981 ggttgtgact atccccactg tacccccacc caacttttct gattctgagc tcagtcatgt
    14041 agttataaca ccagcagtta taactactaa cactcagatt tgtgaaacaa gctgatgtca
    14101 gatgccaatg ggggagtggg gatggggaca agcctaacac ctcctgtaac ctgtaactct
    14161 gatgatcatg atcagtaaca aatagatccc cacctctgtc cttactctct ctctgtgtgt
    14221 gtgtgtgtgt gtgtgtgtgt gtgtgtgtgt gtgtgtgtgt gtgtgtgtgt gtgtgtgtgt
    14281 gtgttgtatg tatgcttgtg catttgaggt gactgtgcta tggcctggtg tccatataag
    14341 attttttttt tttgctttgt tttatttttt tgagacgcgg tgtctctatg tagccctggc
    14401 tgtccttgaa ctcaccctct atgttctcca gtctcagttc ttatctctgg cgcttccttc
    14461 tgccgctatt atcaatccag gaaatgtttc agcaaaccct aagtcaaggg atttgagtca
    14521 tagaacaaat tcttctgttg agtagctcca acctctggac gctcagctga ttctgaaaag
    14581 ctaatttatc atgtttacag tccacctgcc tgggaagcaa ctccatttgg aagccagcaa
    14641 cagtcattaa tgctaggaac gcaaatggtt caaattttat ggaaaaacac acactttctc
    14701 tctcttctct tctcttctct tctcttctct tctcttctct tctcttctct tctcttctct
    14761 tctcttctct tctcttctct tctcttctct tctcttctct cctctcctct cctctcctct
    14821 cctctcctct cctctcctct cctctcctct cctctcctct cctctcctct cctctcctct
    14881 cctctcctct cctctcctct cctctcctct cctcccctcc ccctcccctc ccctcccctc
    14941 ccctcccctc ctcttctctc tctctctgtc tctctctgtc tctctgtctc tctgtctctc
    15001 tctctctctc tctgatacac acagagacac acacagcaca cacagctgga gtaattgtgc
    15061 atttctctgt ttataggatt gcagatttgc a
//
