# Supplementary material for: CRISPR-Cas9 enables conditional mutagenesis of challenging loci
Source: Sci Rep. 2016 Sep 1;6:32326. doi: 10.1038/srep32326 (PMC5007477; doi:10.1038/srep32326)
Supplement: Supplementary File 3 [file srep32326-s3.zip › gb/HEP01027_A05_vector.gb]

LOCUS       1014892#L1L2_Bact_P#pAYAC184        14211 bp    dna     circular UNK 
ACCESSION   unknown
SOURCE      Mus musculus
  ORGANISM  Mus musculus
            Eukaryota; Metazoa; Chordata; Craniata; Vertebrata; Euteleostomi;
            Mammalia; Eutheria; Euarchontoglires; Glires; Rodentia;
            Sciurognathi; Muroidea; Muridae; Murinae; Mus.
COMMENT     cassette: L1L2_Bact_P
COMMENT     design_id: 1014892
COMMENT     backbone: pAYAC184
COMMENT     transcript_id: ENSMUST00000002808
FEATURES             Location/Qualifiers
     source          1..4245
                     /mol_type="other DNA"
                     /dnas_title="pacyc184CleanwithGprimers"
                     /organism="Cloning vector pACYC184"
     gene            complement(1..4245)
                     /gene="cat"
     CDS             complement(1..4245)
                     /codon_start=1
                     /gene="cat"
                     /translation="MEKKITGYTTVDISQWHRKEHFEAFQSVAQCTYNQTVQLDITAF
                     LKTVKKNKHKFYPAFIHILARLMNAHPEFRMAMKDGELVIWDSVHPCYTVFHEQTETF
                     SSLWSEYHDDFRQFLHIYSQDVACYGENLAYFPKGFIENMFFVSANPWVSFTSFDLNV
                     ANMDNFFAPVFTMGKYYTQGDKVLMPLAIQVHHAVCDGFHVGRMLNELQQYCDEWQGG
                     A"
                     /product="chloramphenicol acetyltransferase"
                     /note="camR (confers resistance to chloramphenicol)"
                     /label="camR (confers resistance to chloramphenicol)"
     -10_signal      complement(286..291)
                     /note="cat promoter (counter-clockwise); CATATT"
                     /label="cat promoter (counter-clockwise); CATATT"
     -35_signal      complement(309..314)
                     /note="cat promoter (counter-clockwise); ACGTAA"
                     /label="cat promoter (counter-clockwise); ACGTAA"
     rep_origin      complement(848..1393)
                     /note="p15A origin of replication (clockwise) (RNAII -35
                     to RNA/DNA switch point)"
                     /label="p15A origin of replication (clockwise) (RNAII -35
     -35_signal      1505..1510
                     /note="tet promoter (clockwise); TTGACA"
                     /label="tet promoter (clockwise); TTGACA"
     -10_signal      1528..1533
                     /note="tet promoter (clockwise); TTTAAT; transcript start
                     1540"
                     /label="tet promoter (clockwise); TTTAAT; transcript start
     gene            1581..2771
                     /gene="tet"
     CDS             1581..2771
                     /codon_start=1
                     /gene="tet"
                     /translation="MKSNNALIVILGTVTLDAVGIGLVMPVLPGLLRDIVHSDSIASH
                     YGVLLALYALMQFLCAPVLGALSDRFGRRPVLLASLLGATIDYAIMATTPVLWILYAG
                     RIVAGITGATGAVAGAYIADITDGEDRARHFGLMSACFGVGMVAGPVAGGLLGAISLH
                     APFLAAAVLNGLNLLLGCFLMQESHKGERRPMPLRAFNPVSSFRWARGMTIVAALMTV
                     FFIMQLVGQVPAALWVIFGEDRFRWSATMIGLSLAVFGILHALAQAFVTGPATKRFGE
                     KQAIIAGMAADALGYVLLAFATRGWMAFPIMILLASGGIGMPALQAMLSRQVDDDHQG
                     QLQGSLAALTSLTSIIGPLIVTAIYAASASTWNGLAWIVGAALYLVCLPALRRGAWSR
                     ATST"
                     /product="tetracycline efflux protein, class C"
                     /note="tetR (confers resistance to tetracycline)"
                     /label="tetR (confers resistance to tetracycline)"
     misc_feature    complement(1473..1493)
                     /note="5' Gap primer"
                     /label="5' Gap primer"
     misc_feature    3805..3825
                     /note="3' Gap primer"
                     /label="3' Gap primer"
     misc_feature    1494..3804
                     /note="Not in Gap Backbone PCR"
                     /label="Not in Gap Backbone PCR"
     misc_feature    4246..5224
                     /note="5 arm"
                     /label="5 arm"
     misc_feature    5252..5276
                     /note="B1 Gateway"
                     /label="B1 Gateway"
     misc_feature    5289..5336
                     /note="Frt"
                     /label="Frt"
     intron          5337..6211
                     /note="mouse En2 intron"
                     /label="mouse En2 intron"
     misc_feature    6209..6211
                     /note="Splice Acceptor"
                     /label="Splice Acceptor"
     exon            6212..6384
                     /note="mouse En2 exon"
                     /label="mouse En2 exon"
     misc_feature    6396..6989
                     /note="ECMV IRES"
                     /label="ECMV IRES"
     gene            6990..10050
                     /gene="lacZ"
                     /note="lacZ"
                     /label="lacZ"
     misc_feature    10089..10332
                     /note="SV40 polyadenylation site"
                     /label="SV40 polyadenylation site"
     misc_feature    10336..10369
                     /note="loxP"
                     /label="loxP"
     promoter        10396..10915
                     /note="human beta actin promoter"
                     /label="human beta actin promoter"
     gene            10941..11735
                     /gene="NeoR"
                     /note="NeoR"
                     /label="NeoR"
     misc_feature    11935..12176
                     /note="SV40 polyadenylation site"
                     /label="SV40 polyadenylation site"
     misc_feature    12193..12240
                     /note="Frt"
                     /label="Frt"
     misc_feature    12247..12280
                     /note="loxP"
                     /label="loxP"
     misc_feature    6226..6303
                     /note="FCHK std_gpr"
                     /label="FCHK std_gpr"
     misc_feature    12296..12316
                     /note="B2 Gateway"
                     /label="B2 Gateway"
     misc_feature    5225..12346
                     /note="Synthetic Cassette"
                     /label="Synthetic Cassette"
     exon            12697..12778
                     /db_xref="ENSEMBL:ENSMUSE00000165562"
                     /type="targeted"
                     /rank="3"
                     /note="target exon 1 ENSMUSE00000165562"
     misc_feature    12347..13001
                     /note="Critical Region"
                     /label="Critical Region"
     misc_feature    13025..13058
                     /note="Downstream LoxP"
                     /label="Downstream LoxP"
     misc_feature    13002..13081
                     /note="synthetic loxP region"
                     /label="synthetic loxP region"
     misc_feature    13082..14211
                     /note="3 arm"
                     /label="3 arm"
ORIGIN      
        1 gaattccgga tgagcattca tcaggcgggc aagaatgtga ataaaggccg gataaaactt
       61 gtgcttattt ttctttacgg tctttaaaaa ggccgtaata tccagctgaa cggtctggtt
      121 ataggtacat tgagcaactg actgaaatgc ctcaaaatgt tctttacgat gccattggga
      181 tatatcaacg gtggtatatc cagtgatttt tttctccatt ttagcttcct tagctcctga
      241 aaatctcgat aactcaaaaa atacgcccgg tagtgatctt atttcattat ggtgaaagtt
      301 ggaacctctt acgtgccgat caacgtctca ttttcgccaa aagttggccc agggcttccc
      361 ggtatcaaca gggacaccag gatttattta ttctgcgaag tgatcttccg tcacaggtat
      421 ttattcggcg caaagtgcgt cgggtgatgc tgccaactta ctgatttagt gtatgatggt
      481 gtttttgagg tgctccagtg gcttctgttt ctatcagctg tccctcctgt tcagctactg
      541 acggggtggt gcgtaacggc aaaagcaccg ccggacatca gcgctagcgg agtgtatact
      601 ggcttactat gttggcactg atgagggtgt cagtgaagtg cttcatgtgg caggagaaaa
      661 aaggctgcac cggtgcgtca gcagaatatg tgatacagga tatattccgc ttcctcgctc
      721 actgactcgc tacgctcggt cgttcgactg cggcgagcgg aaatggctta cgaacggggc
      781 ggagatttcc tggaagatgc caggaagata cttaacaggg aagtgagagg gccgcggcaa
      841 agccgttttt ccataggctc cgcccccctg acaagcatca cgaaatctga cgctcaaatc
      901 agtggtggcg aaacccgaca ggactataaa gataccaggc gtttccccct ggcggctccc
      961 tcgtgcgctc tcctgttcct gcctttcggt ttaccggtgt cattccgctg ttatggccgc
     1021 gtttgtctca ttccacgcct gacactcagt tccgggtagg cagttcgctc caagctggac
     1081 tgtatgcacg aaccccccgt tcagtccgac cgctgcgcct tatccggtaa ctatcgtctt
     1141 gagtccaacc cggaaagaca tgcaaaagca ccactggcag cagccactgg taattgattt
     1201 agaggagtta gtcttgaagt catgcgccgg ttaaggctaa actgaaagga caagttttgg
     1261 tgactgcgct cctccaagcc agttacctcg gttcaaagag ttggtagctc agagaacctt
     1321 cgaaaaaccg ccctgcaagg cggttttttc gttttcagag caagagatta cgcgcagacc
     1381 aaaacgatct caagaagatc atcttattaa tcagataaaa tatttctaga tttcagtgca
     1441 atttatctct tcaaatgtag cacctgaagt cagccccata cgatataagt tgtaattctc
     1501 atgtttgaca gcttatcatc gataagcttt aatgcggtag tttatcacag ttaaattgct
     1561 aacgcagtca ggcaccgtgt atgaaatcta acaatgcgct catcgtcatc ctcggcaccg
     1621 tcaccctgga tgctgtaggc ataggcttgg ttatgccggt actgccgggc ctcttgcggg
     1681 atatcgtcca ttccgacagc atcgccagtc actatggcgt gctgctagcg ctatatgcgt
     1741 tgatgcaatt tctatgcgca cccgttctcg gagcactgtc cgaccgcttt ggccgccgcc
     1801 cagtcctgct cgcttcgcta cttggagcca ctatcgacta cgcgatcatg gcgaccacac
     1861 ccgtcctgtg gatcctctac gccggacgca tcgtggccgg catcaccggc gccacaggtg
     1921 cggttgctgg cgcctatatc gccgacatca ccgatgggga agatcgggct cgccacttcg
     1981 ggctcatgag cgcttgtttc ggcgtgggta tggtggcagg ccccgtggcc gggggactgt
     2041 tgggcgccat ctccttgcat gcaccattcc ttgcggcggc ggtgctcaac ggcctcaacc
     2101 tactactggg ctgcttccta atgcaggagt cgcataaggg agagcgtcga ccgatgccct
     2161 tgagagcctt caacccagtc agctccttcc ggtgggcgcg gggcatgact atcgtcgccg
     2221 cacttatgac tgtcttcttt atcatgcaac tcgtaggaca ggtgccggca gcgctctggg
     2281 tcattttcgg cgaggaccgc tttcgctgga gcgcgacgat gatcggcctg tcgcttgcgg
     2341 tattcggaat cttgcacgcc ctcgctcaag ccttcgtcac tggtcccgcc accaaacgtt
     2401 tcggcgagaa gcaggccatt atcgccggca tggcggccga cgcgctgggc tacgtcttgc
     2461 tggcgttcgc gacgcgaggc tggatggcct tccccattat gattcttctc gcttccggcg
     2521 gcatcgggat gcccgcgttg caggccatgc tgtccaggca ggtagatgac gaccatcagg
     2581 gacagcttca aggatcgctc gcggctctta ccagcctaac ttcgatcatt ggaccgctga
     2641 tcgtcacggc gatttatgcc gcctcggcga gcacatggaa cgggttggca tggattgtag
     2701 gcgccgccct ataccttgtc tgcctccccg cgttgcgtcg cggtgcatgg agccgggcca
     2761 cctcgacctg aatggaagcc ggcggcacct cgctaacgga ttcaccactc caagaattgg
     2821 agccaatcaa ttcttgcgga gaactgtgaa tgcgcaaacc aacccttggc agaacatatc
     2881 catcgcgtcc gccatctcca gcagccgcac gcggcgcatc tcgggcagcg ttgggtcctg
     2941 gccacgggtg cgcatgatcg tgctcctgtc gttgaggacc cggctaggct ggcggggttg
     3001 ccttactggt tagcagaatg aatcaccgat acgcgagcga acgtgaagcg actgctgctg
     3061 caaaacgtct gcgacctgag caacaacatg aatggtcttc ggtttccgtg tttcgtaaag
     3121 tctggaaacg cggaagtccc ctacgtgctg ctgaagttgc ccgcaacaga gagtggaacc
     3181 aaccggtgat accacgatac tatgactgag agtcaacgcc atgagcggcc tcatttctta
     3241 ttctgagtta caacagtccg caccgctgtc cggtagctcc ttccggtggg cgcggggcat
     3301 gactatcgtc gccgcactta tgactgtctt ctttatcatg caactcgtag gacaggtgcc
     3361 ggcagcgccc aacagtcccc cggccacggg gcctgccacc atacccacgc cgaaacaagc
     3421 gccctgcacc attatgttcc ggatctgcat cgcaggatgc tgctggctac cctgtggaac
     3481 acctacatct gtattaacga agcgctaacc gtttttatca ggctctggga ggcagaataa
     3541 atgatcatat cgtcaattat tacctccacg gggagagcct gagcaaactg gcctcaggca
     3601 tttgagaagc acacggtcac actgcttccg gtagtcaata aaccggtaaa ccagcaatag
     3661 acataagcgg ctatttaacg accctgccct gaaccgacga ccgggtcgaa tttgctttcg
     3721 aatttctgcc attcatccgc ttattatcac ttattcaggc gtagcaccag gcgtttaagg
     3781 gcaccaataa ctgccttaaa aaaattacgc cccgccctgc cactcatcgc agtactgttg
     3841 taattcatta agcattctgc cgacatggaa gccatcacag acggcatgat gaacctgaat
     3901 cgccagcggc atcagcacct tgtcgccttg cgtataatat ttgcccatgg tgaaaacggg
     3961 ggcgaagaag ttgtccatat tggccacgtt taaatcaaaa ctggtgaaac tcacccaggg
     4021 attggctgag acgaaaaaca tattctcaat aaacccttta gggaaatagg ccaggttttc
     4081 accgtaacac gccacatctt gcgaatatat gtgtagaaac tgccggaaat cgtcgtggta
     4141 ttcactccag agcgatgaaa acgtttcagt ttgctcatgg aaaacggtgt aacaagggtg
     4201 aacactatcc catatcacca gctcaccgtc tttcattgcc atacgcctaa cttgctagca
     4261 tgatttacaa acttcttaac aatgtcagca aggagcctca gtaccacaca gacacttggt
     4321 aggaatgcag agcacccagc cttttccaga tgatgagatt agagtatatg ctctgaaaag
     4381 aaaaccttcc ctggcaattc tttacacaca aaggtttgca aaggacagat gtataatacg
     4441 ctttgctatc ccttcttcct gcacccctgc atcccagaat ccctttcatc aagctcacag
     4501 gctttattca ttttcagctc cttggggcct tgagaacact gtgtgctgtg tctcccagaa
     4561 ccgtttgtag gtgctcctct gccctcgatg ttctttggct cctcctcact tgacttgtct
     4621 tctagtagtc catatagttc cccttcctcc gtgaaaactt cctgaatctc tctaaaagga
     4681 gctaagctgc tttttgtttg ttcatttgga cacagtgttt ggtggtggct caaggagccc
     4741 ctaagtctca atcctcctgc ctcagccttc tgaataggtg tgattacata gccacacatg
     4801 ctgatcctgt tgcctcctta cagcctgacc tgaggtttgt tataatatgc cctttgtatt
     4861 tcagctatct gttaacagac atttggctcc cagtcctaga gaacaagaga ttctgtttag
     4921 ccttgtggca tattccaagt gtctgtttta gtagataaga cagtaatggg ctctgtgtcc
     4981 tgatacttga aggtcacact tgaaaacatt ttccatgagt ttgagagtct gaactgagga
     5041 ggaatagatg gacttcacca tttaccttct gtggcagctg aaatgaagat gtatgtcagt
     5101 ttcctgcatc ctccccttat ctatccacgt tagctataca gattgtgtgg aagacttgtg
     5161 acataagcct taccttaccc ttctccgtat cactcaatgt gtaatcttgc ctgcttagct
     5221 taaaaaggcg cataacgata ccacgatatc aacaagtttg tacaaaaaag caggctggcg
     5281 ccggaaccga agttcctatt ccgaagttcc tattctctag aaagtatagg aacttcgaac
     5341 cctttcccac accaccctcc acacttgccc caaacactgc caactatgta ggaggaaggg
     5401 gttgggacta acagaagaac ccgttgtggg gaagctgttg ggagggtcac tttatgttct
     5461 tgcccaaggt cagttgggtg gcctgcttct gatgaggtgg tcccaaggtc tggggtagaa
     5521 ggtgagaggg acaggccacc aaggtcagcc ccccccccct atcccatagg agccaggtcc
     5581 ctctcctgga caggaagact gaaggggaga tgccagagac tcagtgaagc ctggggtacc
     5641 ctattggagt ccttcaagga aacaaacttg gcctcaccag gcctcagcct tggctcctcc
     5701 tgggaactct actgcccttg ggatcccctt gtagttgtgg gttacatagg aagggggacg
     5761 ggattcccct tgactggcta gcctactctt ttcttcagtc ttctccatct cctctcacct
     5821 gtctctcgac cctttcccta ggatagactt ggaaaaagat aaggggagaa aacaaatgca
     5881 aacgaggcca gaaagatttt ggctgggcat tccttccgct agcttttatt gggatcccct
     5941 agtttgtgat aggcctttta gctacatctg ccaatccatc tcattttcac acacacacac
     6001 accactttcc ttctggtcag tgggcacatg tccagcctca agtttatatc accaccccca
     6061 atgcccaaca cttgtatggc cttgggcggg tcatcccccc ccccaccccc agtatctgca
     6121 acctcaagct agcttgggtg cgttggttgt ggataagtag ctagactcca gcaaccagta
     6181 acctctgccc tttctcctcc atgacaacca ggtcccaggt cccgaaaacc aaagaagaag
     6241 aaccctaaca aagaggacaa gcggcctcgc acagccttca ctgctgagca gctccagagg
     6301 ctcaaggctg agtttcagac caacaggtac ctgacagagc agcggcgcca gagtctggca
     6361 caggagctcg gtacccggaa gatctggact ctagagaatt ccgcccctct ccctcccccc
     6421 cccctaacgt tactggccga agccgcttgg aataaggccg gtgtgcgttt gtctatatgt
     6481 tattttccac catattgccg tcttttggca atgtgagggc ccggaaacct ggccctgtct
     6541 tcttgacgag cattcctagg ggtctttccc ctctcgccaa aggaatgcaa ggtctgttga
     6601 atgtcgtgaa ggaagcagtt cctctggaag cttcttgaag acaaacaacg tctgtagcga
     6661 ccctttgcag gcagcggaac cccccacctg gcgacaggtg cctctgcggc caaaagccac
     6721 gtgtataaga tacacctgca aaggcggcac aaccccagtg ccacgttgtg agttggatag
     6781 ttgtggaaag agtcaaatgg ctctcctcaa gcgtattcaa caaggggctg aaggatgccc
     6841 agaaggtacc ccattgtatg ggatctgatc tggggcctcg gtgcacatgc tttacatgtg
     6901 tttagtcgag gttaaaaaac gtctaggccc cccgaaccac ggggacgtgg ttttcctttg
     6961 aaaaacacga tgataagctt gccacaacca tggaagatcc cgtcgtttta caacgtcgtg
     7021 actgggaaaa ccctggcgtt acccaactta atcgccttgc agcacatccc cctttcgcca
     7081 gctggcgtaa tagcgaagag gcccgcaccg atcgcccttc ccaacagttg cgcagcctga
     7141 atggcgaatg gcgctttgcc tggtttccgg caccagaagc ggtgccggaa agctggctgg
     7201 agtgcgatct tcctgaggcc gatactgtcg tcgtcccctc aaactggcag atgcacggtt
     7261 acgatgcgcc catctacacc aacgtgacct atcccattac ggtcaatccg ccgtttgttc
     7321 ccacggagaa tccgacgggt tgttactcgc tcacatttaa tgttgatgaa agctggctac
     7381 aggaaggcca gacgcgaatt atttttgatg gcgttaactc ggcgtttcat ctgtggtgca
     7441 acgggcgctg ggtcggttac ggccaggaca gtcgtttgcc gtctgaattt gacctgagcg
     7501 catttttacg cgccggagaa aaccgcctcg cggtgatggt gctgcgctgg agtgacggca
     7561 gttatctgga agatcaggat atgtggcgga tgagcggcat tttccgtgac gtctcgttgc
     7621 tgcataaacc gactacacaa atcagcgatt tccatgttgc cactcgcttt aatgatgatt
     7681 tcagccgcgc tgtactggag gctgaagttc agatgtgcgg cgagttgcgt gactacctac
     7741 gggtaacagt ttctttatgg cagggtgaaa cgcaggtcgc cagcggcacc gcgcctttcg
     7801 gcggtgaaat tatcgatgag cgtggtggtt atgccgatcg cgtcacacta cgtctgaacg
     7861 tcgaaaaccc gaaactgtgg agcgccgaaa tcccgaatct ctatcgtgcg gtggttgaac
     7921 tgcacaccgc cgacggcacg ctgattgaag cagaagcctg cgatgtcggt ttccgcgagg
     7981 tgcggattga aaatggtctg ctgctgctga acggcaagcc gttgctgatt cgaggcgtta
     8041 accgtcacga gcatcatcct ctgcatggtc aggtcatgga tgagcagacg atggtgcagg
     8101 atatcctgct gatgaagcag aacaacttta acgccgtgcg ctgttcgcat tatccgaacc
     8161 atccgctgtg gtacacgctg tgcgaccgct acggcctgta tgtggtggat gaagccaata
     8221 ttgaaaccca cggcatggtg ccaatgaatc gtctgaccga tgatccgcgc tggctaccgg
     8281 cgatgagcga acgcgtaacg cgaatggtgc agcgcgatcg taatcacccg agtgtgatca
     8341 tctggtcgct ggggaatgaa tcaggccacg gcgctaatca cgacgcgctg tatcgctgga
     8401 tcaaatctgt cgatccttcc cgcccggtgc agtatgaagg cggcggagcc gacaccacgg
     8461 ccaccgatat tatttgcccg atgtacgcgc gcgtggatga agaccagccc ttcccggctg
     8521 tgccgaaatg gtccatcaaa aaatggcttt cgctacctgg agagacgcgc ccgctgatcc
     8581 tttgcgaata cgcccacgcg atgggtaaca gtcttggcgg tttcgctaaa tactggcagg
     8641 cgtttcgtca gtatccccgt ttacagggcg gcttcgtctg ggactgggtg gatcagtcgc
     8701 tgattaaata tgatgaaaac ggcaacccgt ggtcggctta cggcggtgat tttggcgata
     8761 cgccgaacga tcgccagttc tgtatgaacg gtctggtctt tgccgaccgc acgccgcatc
     8821 cagcgctgac ggaagcaaaa caccagcagc agtttttcca gttccgttta tccgggcaaa
     8881 ccatcgaagt gaccagcgaa tacctgttcc gtcatagcga taacgagctc ctgcactgga
     8941 tggtggcgct ggatggtaag ccgctggcaa gcggtgaagt gcctctggat gtcgctccac
     9001 aaggtaaaca gttgattgaa ctgcctgaac taccgcagcc ggagagcgcc gggcaactct
     9061 ggctcacagt acgcgtagtg caaccgaacg cgaccgcatg gtcagaagcc gggcacatca
     9121 gcgcctggca gcagtggcgt ctggcggaaa acctcagtgt gacgctcccc gccgcgtccc
     9181 acgccatccc gcatctgacc accagcgaaa tggatttttg catcgagctg ggtaataagc
     9241 gttggcaatt taaccgccag tcaggctttc tttcacagat gtggattggc gataaaaaac
     9301 aactgctgac gccgctgcgc gatcagttca cccgtgcacc gctggataac gacattggcg
     9361 taagtgaagc gacccgcatt gaccctaacg cctgggtcga acgctggaag gcggcgggcc
     9421 attaccaggc cgaagcagcg ttgttgcagt gcacggcaga tacacttgct gatgcggtgc
     9481 tgattacgac cgctcacgcg tggcagcatc aggggaaaac cttatttatc agccggaaaa
     9541 cctaccggat tgatggtagt ggtcaaatgg cgattaccgt tgatgttgaa gtggcgagcg
     9601 atacaccgca tccggcgcgg attggcctga actgccagct ggcgcaggta gcagagcggg
     9661 taaactggct cggattaggg ccgcaagaaa actatcccga ccgccttact gccgcctgtt
     9721 ttgaccgctg ggatctgcca ttgtcagaca tgtatacccc gtacgtcttc ccgagcgaaa
     9781 acggtctgcg ctgcgggacg cgcgaattga attatggccc acaccagtgg cgcggcgact
     9841 tccagttcaa catcagccgc tacagtcaac agcaactgat ggaaaccagc catcgccatc
     9901 tgctgcacgc ggaagaaggc acatggctga atatcgacgg tttccatatg gggattggtg
     9961 gcgacgactc ctggagcccg tcagtatcgg cggaattcca gctgagcgcc ggtcgctacc
    10021 attaccagtt ggtctggtgt caaaaataat aataaccggg caggggggat ctaagctcta
    10081 gataagtaat gatcataatc agccatatca catctgtaga ggttttactt gctttaaaaa
    10141 acctcccaca cctccccctg aacctgaaac ataaaatgaa tgcaattgtt gttgttaact
    10201 tgtttattgc agcttataat ggttacaaat aaagcaatag catcacaaat ttcacaaata
    10261 aagcattttt ttcactgcat tctagttgtg gtttgtccaa actcatcaat gtatcttatc
    10321 atgtctggat ccggaataac ttcgtatagc atacattata cgaagttatg tttaaacggc
    10381 gcgccccgga attcgccttc tgcaggagcg tacagaaccc agggccctgg cacccgtgca
    10441 gaccctggcc caccccacct gggcgctcag tgcccaagag atgtccacac ctaggatgtc
    10501 ccgcggtggg tggggggccc gagagacggg caggccgggg gcaggcctgg ccatgcgggg
    10561 ccgaaccggg cactgcccag cgtgggcgcg ggggccacgg cgcgcgcccc cagcccccgg
    10621 gcccagcacc ccaaggcggc caacgccaaa actctccctc ctcctcttcc tcaatctcgc
    10681 tctcgctctt tttttttttc gcaaaaggag gggagagggg gtaaaaaaat gctgcactgt
    10741 gcggcgaagc cggtgagtga gcggcgcggg gccaatcagc gtgcgccgtt ccgaaagttg
    10801 ccttttatgg ctcgagcggc cgcggcggcg ccctataaaa cccagcggcg cgacgcgcca
    10861 ccaccgccga gaccgcgtcc gccccgcgag cacagagcct cgcctttgcc gatcctctag
    10921 agtcgagatc cgccgccacc atgattgaac aagatggatt gcacgcaggt tctccggccg
    10981 cttgggtgga gaggctattc ggctatgact gggcacaaca gacaatcggc tgctctgatg
    11041 ccgccgtgtt ccggctgtca gcgcaggggc gcccggttct ttttgtcaag accgacctgt
    11101 ccggtgccct gaatgaactg caggacgagg cagcgcggct atcgtggctg gccacgacgg
    11161 gcgttccttg cgcagctgtg ctcgacgttg tcactgaagc gggaagggac tggctgctat
    11221 tgggcgaagt gccggggcag gatctcctgt catctcacct tgctcctgcc gagaaagtat
    11281 ccatcatggc tgatgcaatg cggcggctgc atacgcttga tccggctacc tgcccattcg
    11341 accaccaagc gaaacatcgc atcgagcgag cacgtactcg gatggaagcc ggtcttgtcg
    11401 atcaggatga tctggacgaa gagcatcagg ggctcgcgcc agccgaactg ttcgccaggc
    11461 tcaaggcgcg catgcccgac ggcgaggatc tcgtcgtgac ccatggcgat gcctgcttgc
    11521 cgaatatcat ggtggaaaat ggccgctttt ctggattcat cgactgtggc cggctgggtg
    11581 tggcggaccg ctatcaggac atagcgttgg ctacccgtga tattgctgaa gagcttggcg
    11641 gcgaatgggc tgaccgcttc ctcgtgcttt acggtatcgc cgctcccgat tcgcagcgca
    11701 tcgccttcta tcgccttctt gacgagttct tctgagcggg actctggggt tcgaaatgac
    11761 cgaccaagcg acgcccaacc tgccatcacg agatttcgat tccaccgccg ccttctatga
    11821 aaggttgggc ttcggaatcg ttttccggga cgccggctgg atgatcctcc agcgcgggga
    11881 tctcatgctg gagttcttcg cccacccccc ggatctaagc tctagataag taatgatcat
    11941 aatcagccat atcacatctg tagaggtttt acttgcttta aaaaacctcc cacacctccc
    12001 cctgaacctg aaacataaaa tgaatgcaat tgttgttgtt aacttgttta ttgcagctta
    12061 taatggttac aaataaagca atagcatcac aaatttcaca aataaagcat ttttttcact
    12121 gcattctagt tgtggtttgt ccaaactcat caatgtatct tatcatgtct ggatccgggg
    12181 gtaccgcgtc gagaagttcc tattccgaag ttcctattct ctagaaagta taggaacttc
    12241 gtcgagataa cttcgtatag catacattat acgaagttat gtcgagatat ctagacccag
    12301 ctttcttgta caaagtggtt gatatctcta tagtcgcagt aggcggaatc tcttttctgt
    12361 cagggaataa aggaagaaca aacgctgagt tctctttctt caggaggtgt gatagggtct
    12421 agcttattcc cattttatat aatacacata tgtggtgtag aaatagtgtt tcatacaggt
    12481 atacataaac tcaaatgagt agtactttta aaactggcat taatgtgtcg atttcacgtg
    12541 ttgagaatct ttctaatata actgcatgta taagtggata gtttcagtag cgagccagca
    12601 cacgtaaagt gacattgttt tgcattatgg ccgcggatat gaaacacata cttgttcaca
    12661 gagactaaga acttcttcct cccgtcttta atgcaggtga aggtacaagt aagaagctgg
    12721 cgaagcacag agctgcggag gccgccataa acattttgaa agccaatgca agtatttggt
    12781 gagctaaatt tctttgtatt ctgcagctca aaattttcat ggctgaggta agatgaaaat
    12841 ttttcatatg ctctcaaaag cgacagagcg gacagttgtt aatatcttca ctctaaaatt
    12901 ccatatctgt gaaagcctga catccattaa agacaattta agcctattaa atctggtagt
    12961 taacggtaaa ggaaggctag cttttgctgg atgatggagt ggagatggcg caacgcaatt
    13021 aatgataact tcgtatagca tacattatac gaagttatgg tctgagctcg ccatcagttc
    13081 actatgaaga tgaaaatttt aatcaattat ttgtacacta aataaataag gtgtaagatg
    13141 gaaaaagtca gtaaaaatag tacttttttt tcaggttttt ttgtttgttt ttgagacagt
    13201 ttatttgtgt agccaaggct gtcctagaac tagttgtgta gaccaggcgg gcctccaact
    13261 cacagagatc cacctgcctc tgccttctga gtgctggtat taaaggcgtg tgccaccact
    13321 gcctggccaa cttttttttt tctttgaaga aatggtctta ttttgtcttt tgtagcctat
    13381 gtagcccagg ctggactcca actaactagt agtataggcc tgtgccattc tatctagctg
    13441 aaagtactct tagaagttct tatttggaaa agggatcaag atgtgtcttt cctgtatcaa
    13501 atacaggtag atgttaagtg gggcaataat tctagatatt tccaaatgga aatgtctgcc
    13561 attgtcagtg ttttagaaag agtattggtg ctgcagcatc atacatctca taaatggagt
    13621 ctgccgcttc caccgtgaac actgtggaac atggcgtgcc ttcagcttct cttacacaca
    13681 cccagagatg tctggagttt agtctagtgt aatctgccct tagttggcat ttttgttctc
    13741 taaccttagt gagacttaca gatttaggag tatatttagg ctccatgcca tggctctctc
    13801 tttctccgtc actgtcaagc ttttgggtaa ttttaaaata gtgacatact tactttcaag
    13861 ataagtggtt gccccagtcc agcctcggac ctgacctcat aggtgccgct tgccttcctg
    13921 tggtcctgac tatccatgac ttacgatggc ttccaggtca cacttccggt agcctagctt
    13981 ttgagcattt ctacctgttg gttacctcgc tgttctgtgt agcccatagg tcatgccaga
    14041 gtacgtttgt agaaatcagc acacggcagg tcctcccggc acgtgggcac ttcactttgt
    14101 caccatgaaa ctttcctatg cgtttgtaac agtaagcaag ctttgctatg tatttgtgct
    14161 ttttggcaga taagatgaga aacactaagc tataatcagg cctacaggcc t
//
