# Supplementary material for: CRISPR-Cas9 enables conditional mutagenesis of challenging loci
Source: Sci Rep. 2016 Sep 1;6:32326. doi: 10.1038/srep32326 (PMC5007477; doi:10.1038/srep32326)
Supplement: Supplementary File 3 [file srep32326-s3.zip › gb/HEP01027_B01_vector.gb]

LOCUS       1014891#L1L2_Bact_P#pAYAC184        14696 bp    dna     circular UNK 
ACCESSION   unknown
SOURCE      Mus musculus
  ORGANISM  Mus musculus
            Eukaryota; Metazoa; Chordata; Craniata; Vertebrata; Euteleostomi;
            Mammalia; Eutheria; Euarchontoglires; Glires; Rodentia;
            Sciurognathi; Muroidea; Muridae; Murinae; Mus.
COMMENT     cassette: L1L2_Bact_P
COMMENT     design_id: 1014891
COMMENT     backbone: pAYAC184
COMMENT     transcript_id: ENSMUST00000028118
FEATURES             Location/Qualifiers
     source          1..4245
                     /mol_type="other DNA"
                     /dnas_title="pacyc184CleanwithGprimers"
                     /organism="Cloning vector pACYC184"
     gene            complement(1..4245)
                     /gene="cat"
     CDS             complement(1..4245)
                     /codon_start=1
                     /gene="cat"
                     /translation="MEKKITGYTTVDISQWHRKEHFEAFQSVAQCTYNQTVQLDITAF
                     LKTVKKNKHKFYPAFIHILARLMNAHPEFRMAMKDGELVIWDSVHPCYTVFHEQTETF
                     SSLWSEYHDDFRQFLHIYSQDVACYGENLAYFPKGFIENMFFVSANPWVSFTSFDLNV
                     ANMDNFFAPVFTMGKYYTQGDKVLMPLAIQVHHAVCDGFHVGRMLNELQQYCDEWQGG
                     A"
                     /product="chloramphenicol acetyltransferase"
                     /note="camR (confers resistance to chloramphenicol)"
                     /label="camR (confers resistance to chloramphenicol)"
     -10_signal      complement(286..291)
                     /note="cat promoter (counter-clockwise); CATATT"
                     /label="cat promoter (counter-clockwise); CATATT"
     -35_signal      complement(309..314)
                     /note="cat promoter (counter-clockwise); ACGTAA"
                     /label="cat promoter (counter-clockwise); ACGTAA"
     rep_origin      complement(848..1393)
                     /note="p15A origin of replication (clockwise) (RNAII -35
                     to RNA/DNA switch point)"
                     /label="p15A origin of replication (clockwise) (RNAII -35
     -35_signal      1505..1510
                     /note="tet promoter (clockwise); TTGACA"
                     /label="tet promoter (clockwise); TTGACA"
     -10_signal      1528..1533
                     /note="tet promoter (clockwise); TTTAAT; transcript start
                     1540"
                     /label="tet promoter (clockwise); TTTAAT; transcript start
     gene            1581..2771
                     /gene="tet"
     CDS             1581..2771
                     /codon_start=1
                     /gene="tet"
                     /translation="MKSNNALIVILGTVTLDAVGIGLVMPVLPGLLRDIVHSDSIASH
                     YGVLLALYALMQFLCAPVLGALSDRFGRRPVLLASLLGATIDYAIMATTPVLWILYAG
                     RIVAGITGATGAVAGAYIADITDGEDRARHFGLMSACFGVGMVAGPVAGGLLGAISLH
                     APFLAAAVLNGLNLLLGCFLMQESHKGERRPMPLRAFNPVSSFRWARGMTIVAALMTV
                     FFIMQLVGQVPAALWVIFGEDRFRWSATMIGLSLAVFGILHALAQAFVTGPATKRFGE
                     KQAIIAGMAADALGYVLLAFATRGWMAFPIMILLASGGIGMPALQAMLSRQVDDDHQG
                     QLQGSLAALTSLTSIIGPLIVTAIYAASASTWNGLAWIVGAALYLVCLPALRRGAWSR
                     ATST"
                     /product="tetracycline efflux protein, class C"
                     /note="tetR (confers resistance to tetracycline)"
                     /label="tetR (confers resistance to tetracycline)"
     misc_feature    complement(1473..1493)
                     /note="5' Gap primer"
                     /label="5' Gap primer"
     misc_feature    3805..3825
                     /note="3' Gap primer"
                     /label="3' Gap primer"
     misc_feature    1494..3804
                     /note="Not in Gap Backbone PCR"
                     /label="Not in Gap Backbone PCR"
     misc_feature    4246..5380
                     /note="5 arm"
                     /label="5 arm"
     misc_feature    5408..5432
                     /note="B1 Gateway"
                     /label="B1 Gateway"
     misc_feature    5445..5492
                     /note="Frt"
                     /label="Frt"
     intron          5493..6367
                     /note="mouse En2 intron"
                     /label="mouse En2 intron"
     misc_feature    6365..6367
                     /note="Splice Acceptor"
                     /label="Splice Acceptor"
     exon            6368..6540
                     /note="mouse En2 exon"
                     /label="mouse En2 exon"
     misc_feature    6552..7145
                     /note="ECMV IRES"
                     /label="ECMV IRES"
     gene            7146..10206
                     /gene="lacZ"
                     /note="lacZ"
                     /label="lacZ"
     misc_feature    10245..10488
                     /note="SV40 polyadenylation site"
                     /label="SV40 polyadenylation site"
     misc_feature    10492..10525
                     /note="loxP"
                     /label="loxP"
     promoter        10552..11071
                     /note="human beta actin promoter"
                     /label="human beta actin promoter"
     gene            11097..11891
                     /gene="NeoR"
                     /note="NeoR"
                     /label="NeoR"
     misc_feature    12091..12332
                     /note="SV40 polyadenylation site"
                     /label="SV40 polyadenylation site"
     misc_feature    12349..12396
                     /note="Frt"
                     /label="Frt"
     misc_feature    12403..12436
                     /note="loxP"
                     /label="loxP"
     misc_feature    6382..6459
                     /note="FCHK std_gpr"
                     /label="FCHK std_gpr"
     misc_feature    12452..12472
                     /note="B2 Gateway"
                     /label="B2 Gateway"
     misc_feature    5381..12502
                     /note="Synthetic Cassette"
                     /label="Synthetic Cassette"
     exon            13076..13275
                     /db_xref="ENSEMBL:ENSMUSE00001338831"
                     /type="targeted"
                     /rank="3"
                     /note="target exon 1 ENSMUSE00001338831"
     misc_feature    12503..13447
                     /note="Critical Region"
                     /label="Critical Region"
     misc_feature    13471..13504
                     /note="Downstream LoxP"
                     /label="Downstream LoxP"
     misc_feature    13448..13527
                     /note="synthetic loxP region"
                     /label="synthetic loxP region"
     misc_feature    13528..14696
                     /note="3 arm"
                     /label="3 arm"
ORIGIN      
        1 gaattccgga tgagcattca tcaggcgggc aagaatgtga ataaaggccg gataaaactt
       61 gtgcttattt ttctttacgg tctttaaaaa ggccgtaata tccagctgaa cggtctggtt
      121 ataggtacat tgagcaactg actgaaatgc ctcaaaatgt tctttacgat gccattggga
      181 tatatcaacg gtggtatatc cagtgatttt tttctccatt ttagcttcct tagctcctga
      241 aaatctcgat aactcaaaaa atacgcccgg tagtgatctt atttcattat ggtgaaagtt
      301 ggaacctctt acgtgccgat caacgtctca ttttcgccaa aagttggccc agggcttccc
      361 ggtatcaaca gggacaccag gatttattta ttctgcgaag tgatcttccg tcacaggtat
      421 ttattcggcg caaagtgcgt cgggtgatgc tgccaactta ctgatttagt gtatgatggt
      481 gtttttgagg tgctccagtg gcttctgttt ctatcagctg tccctcctgt tcagctactg
      541 acggggtggt gcgtaacggc aaaagcaccg ccggacatca gcgctagcgg agtgtatact
      601 ggcttactat gttggcactg atgagggtgt cagtgaagtg cttcatgtgg caggagaaaa
      661 aaggctgcac cggtgcgtca gcagaatatg tgatacagga tatattccgc ttcctcgctc
      721 actgactcgc tacgctcggt cgttcgactg cggcgagcgg aaatggctta cgaacggggc
      781 ggagatttcc tggaagatgc caggaagata cttaacaggg aagtgagagg gccgcggcaa
      841 agccgttttt ccataggctc cgcccccctg acaagcatca cgaaatctga cgctcaaatc
      901 agtggtggcg aaacccgaca ggactataaa gataccaggc gtttccccct ggcggctccc
      961 tcgtgcgctc tcctgttcct gcctttcggt ttaccggtgt cattccgctg ttatggccgc
     1021 gtttgtctca ttccacgcct gacactcagt tccgggtagg cagttcgctc caagctggac
     1081 tgtatgcacg aaccccccgt tcagtccgac cgctgcgcct tatccggtaa ctatcgtctt
     1141 gagtccaacc cggaaagaca tgcaaaagca ccactggcag cagccactgg taattgattt
     1201 agaggagtta gtcttgaagt catgcgccgg ttaaggctaa actgaaagga caagttttgg
     1261 tgactgcgct cctccaagcc agttacctcg gttcaaagag ttggtagctc agagaacctt
     1321 cgaaaaaccg ccctgcaagg cggttttttc gttttcagag caagagatta cgcgcagacc
     1381 aaaacgatct caagaagatc atcttattaa tcagataaaa tatttctaga tttcagtgca
     1441 atttatctct tcaaatgtag cacctgaagt cagccccata cgatataagt tgtaattctc
     1501 atgtttgaca gcttatcatc gataagcttt aatgcggtag tttatcacag ttaaattgct
     1561 aacgcagtca ggcaccgtgt atgaaatcta acaatgcgct catcgtcatc ctcggcaccg
     1621 tcaccctgga tgctgtaggc ataggcttgg ttatgccggt actgccgggc ctcttgcggg
     1681 atatcgtcca ttccgacagc atcgccagtc actatggcgt gctgctagcg ctatatgcgt
     1741 tgatgcaatt tctatgcgca cccgttctcg gagcactgtc cgaccgcttt ggccgccgcc
     1801 cagtcctgct cgcttcgcta cttggagcca ctatcgacta cgcgatcatg gcgaccacac
     1861 ccgtcctgtg gatcctctac gccggacgca tcgtggccgg catcaccggc gccacaggtg
     1921 cggttgctgg cgcctatatc gccgacatca ccgatgggga agatcgggct cgccacttcg
     1981 ggctcatgag cgcttgtttc ggcgtgggta tggtggcagg ccccgtggcc gggggactgt
     2041 tgggcgccat ctccttgcat gcaccattcc ttgcggcggc ggtgctcaac ggcctcaacc
     2101 tactactggg ctgcttccta atgcaggagt cgcataaggg agagcgtcga ccgatgccct
     2161 tgagagcctt caacccagtc agctccttcc ggtgggcgcg gggcatgact atcgtcgccg
     2221 cacttatgac tgtcttcttt atcatgcaac tcgtaggaca ggtgccggca gcgctctggg
     2281 tcattttcgg cgaggaccgc tttcgctgga gcgcgacgat gatcggcctg tcgcttgcgg
     2341 tattcggaat cttgcacgcc ctcgctcaag ccttcgtcac tggtcccgcc accaaacgtt
     2401 tcggcgagaa gcaggccatt atcgccggca tggcggccga cgcgctgggc tacgtcttgc
     2461 tggcgttcgc gacgcgaggc tggatggcct tccccattat gattcttctc gcttccggcg
     2521 gcatcgggat gcccgcgttg caggccatgc tgtccaggca ggtagatgac gaccatcagg
     2581 gacagcttca aggatcgctc gcggctctta ccagcctaac ttcgatcatt ggaccgctga
     2641 tcgtcacggc gatttatgcc gcctcggcga gcacatggaa cgggttggca tggattgtag
     2701 gcgccgccct ataccttgtc tgcctccccg cgttgcgtcg cggtgcatgg agccgggcca
     2761 cctcgacctg aatggaagcc ggcggcacct cgctaacgga ttcaccactc caagaattgg
     2821 agccaatcaa ttcttgcgga gaactgtgaa tgcgcaaacc aacccttggc agaacatatc
     2881 catcgcgtcc gccatctcca gcagccgcac gcggcgcatc tcgggcagcg ttgggtcctg
     2941 gccacgggtg cgcatgatcg tgctcctgtc gttgaggacc cggctaggct ggcggggttg
     3001 ccttactggt tagcagaatg aatcaccgat acgcgagcga acgtgaagcg actgctgctg
     3061 caaaacgtct gcgacctgag caacaacatg aatggtcttc ggtttccgtg tttcgtaaag
     3121 tctggaaacg cggaagtccc ctacgtgctg ctgaagttgc ccgcaacaga gagtggaacc
     3181 aaccggtgat accacgatac tatgactgag agtcaacgcc atgagcggcc tcatttctta
     3241 ttctgagtta caacagtccg caccgctgtc cggtagctcc ttccggtggg cgcggggcat
     3301 gactatcgtc gccgcactta tgactgtctt ctttatcatg caactcgtag gacaggtgcc
     3361 ggcagcgccc aacagtcccc cggccacggg gcctgccacc atacccacgc cgaaacaagc
     3421 gccctgcacc attatgttcc ggatctgcat cgcaggatgc tgctggctac cctgtggaac
     3481 acctacatct gtattaacga agcgctaacc gtttttatca ggctctggga ggcagaataa
     3541 atgatcatat cgtcaattat tacctccacg gggagagcct gagcaaactg gcctcaggca
     3601 tttgagaagc acacggtcac actgcttccg gtagtcaata aaccggtaaa ccagcaatag
     3661 acataagcgg ctatttaacg accctgccct gaaccgacga ccgggtcgaa tttgctttcg
     3721 aatttctgcc attcatccgc ttattatcac ttattcaggc gtagcaccag gcgtttaagg
     3781 gcaccaataa ctgccttaaa aaaattacgc cccgccctgc cactcatcgc agtactgttg
     3841 taattcatta agcattctgc cgacatggaa gccatcacag acggcatgat gaacctgaat
     3901 cgccagcggc atcagcacct tgtcgccttg cgtataatat ttgcccatgg tgaaaacggg
     3961 ggcgaagaag ttgtccatat tggccacgtt taaatcaaaa ctggtgaaac tcacccaggg
     4021 attggctgag acgaaaaaca tattctcaat aaacccttta gggaaatagg ccaggttttc
     4081 accgtaacac gccacatctt gcgaatatat gtgtagaaac tgccggaaat cgtcgtggta
     4141 ttcactccag agcgatgaaa acgtttcagt ttgctcatgg aaaacggtgt aacaagggtg
     4201 aacactatcc catatcacca gctcaccgtc tttcattgcc atacgctatt caattcctaa
     4261 cagtgccata atttatacat ctgttggcca agtttcccta aagtataaaa ttttgacttc
     4321 ttcaactttg tataccctca agataaatat gagcaactac taagtgccca ttgcatttag
     4381 cttcctgtgt tataaaagag gaatcaacga aagacttctc gttcctactt gaggcagatt
     4441 tgtttttctt ttgccctacc aatgtctctg aatttctaag tatggtattt aatgggctta
     4501 ttattataag aaatgataaa atactgctaa aggtttctgc taatgaaatg atggaaggat
     4561 acataccaga gaaaatccaa tgtgaaaaga ggacatgaca aaatgactta attcaatttg
     4621 gaacatcttg tccctgccag gtggctactg ggagattctt gtaaagagat cagcctggtc
     4681 acagctcctg tcacagtgac taggaccctt atttgccctc ccaccttcac gtgcacatct
     4741 gctgttagct ttgctgcttc ctctgtgtta ctgccagctt ctgattaggg tgtagcaaga
     4801 gtgcaaaaac catcctcatt caagaattag aaaaggaagc tgtgtgtaga gactcgtgtc
     4861 tgcatttatg gcacttgaga gactaagctg ggaaggtaga aagcccaagg ctagcatgaa
     4921 ctacacggta aattagggac caccctggac tatctactga tattcagaga gggggggaga
     4981 gggagagggg tagggagagg gagagggaga gagagaaaga gagaggagag aggggggttt
     5041 aaaggttctg tgtatctctg tgtgtttggg gcagataaaa aataatttta aaaaatgaaa
     5101 tgatcagttg agcatggtgg tgtgtgcctt taataccagc acttggaaag cagaggcagg
     5161 tggatctctg tgagatcaag caaggtcagc ttgatctaca aagtgagtct aggacagcca
     5221 gggatacaca gagaaaccat cttgaaaaaa aaacataaat aaataattaa ataaataaat
     5281 attaaaggat tgctccttgt aagcgtaact tatgccacgg tgtctttcac atgaatacaa
     5341 tagttttatg gggacttatt tacctgacgc cagtggaatt aaggcgcata acgataccac
     5401 gatatcaaca agtttgtaca aaaaagcagg ctggcgccgg aaccgaagtt cctattccga
     5461 agttcctatt ctctagaaag tataggaact tcgaaccctt tcccacacca ccctccacac
     5521 ttgccccaaa cactgccaac tatgtaggag gaaggggttg ggactaacag aagaacccgt
     5581 tgtggggaag ctgttgggag ggtcacttta tgttcttgcc caaggtcagt tgggtggcct
     5641 gcttctgatg aggtggtccc aaggtctggg gtagaaggtg agagggacag gccaccaagg
     5701 tcagcccccc ccccctatcc cataggagcc aggtccctct cctggacagg aagactgaag
     5761 gggagatgcc agagactcag tgaagcctgg ggtaccctat tggagtcctt caaggaaaca
     5821 aacttggcct caccaggcct cagccttggc tcctcctggg aactctactg cccttgggat
     5881 ccccttgtag ttgtgggtta cataggaagg gggacgggat tccccttgac tggctagcct
     5941 actcttttct tcagtcttct ccatctcctc tcacctgtct ctcgaccctt tccctaggat
     6001 agacttggaa aaagataagg ggagaaaaca aatgcaaacg aggccagaaa gattttggct
     6061 gggcattcct tccgctagct tttattggga tcccctagtt tgtgataggc cttttagcta
     6121 catctgccaa tccatctcat tttcacacac acacacacca ctttccttct ggtcagtggg
     6181 cacatgtcca gcctcaagtt tatatcacca cccccaatgc ccaacacttg tatggccttg
     6241 ggcgggtcat cccccccccc acccccagta tctgcaacct caagctagct tgggtgcgtt
     6301 ggttgtggat aagtagctag actccagcaa ccagtaacct ctgccctttc tcctccatga
     6361 caaccaggtc ccaggtcccg aaaaccaaag aagaagaacc ctaacaaaga ggacaagcgg
     6421 cctcgcacag ccttcactgc tgagcagctc cagaggctca aggctgagtt tcagaccaac
     6481 aggtacctga cagagcagcg gcgccagagt ctggcacagg agctcggtac ccggaagatc
     6541 tggactctag agaattccgc ccctctccct cccccccccc taacgttact ggccgaagcc
     6601 gcttggaata aggccggtgt gcgtttgtct atatgttatt ttccaccata ttgccgtctt
     6661 ttggcaatgt gagggcccgg aaacctggcc ctgtcttctt gacgagcatt cctaggggtc
     6721 tttcccctct cgccaaagga atgcaaggtc tgttgaatgt cgtgaaggaa gcagttcctc
     6781 tggaagcttc ttgaagacaa acaacgtctg tagcgaccct ttgcaggcag cggaaccccc
     6841 cacctggcga caggtgcctc tgcggccaaa agccacgtgt ataagataca cctgcaaagg
     6901 cggcacaacc ccagtgccac gttgtgagtt ggatagttgt ggaaagagtc aaatggctct
     6961 cctcaagcgt attcaacaag gggctgaagg atgcccagaa ggtaccccat tgtatgggat
     7021 ctgatctggg gcctcggtgc acatgcttta catgtgttta gtcgaggtta aaaaacgtct
     7081 aggccccccg aaccacgggg acgtggtttt cctttgaaaa acacgatgat aagcttgcca
     7141 caaccatgga agatcccgtc gttttacaac gtcgtgactg ggaaaaccct ggcgttaccc
     7201 aacttaatcg ccttgcagca catccccctt tcgccagctg gcgtaatagc gaagaggccc
     7261 gcaccgatcg cccttcccaa cagttgcgca gcctgaatgg cgaatggcgc tttgcctggt
     7321 ttccggcacc agaagcggtg ccggaaagct ggctggagtg cgatcttcct gaggccgata
     7381 ctgtcgtcgt cccctcaaac tggcagatgc acggttacga tgcgcccatc tacaccaacg
     7441 tgacctatcc cattacggtc aatccgccgt ttgttcccac ggagaatccg acgggttgtt
     7501 actcgctcac atttaatgtt gatgaaagct ggctacagga aggccagacg cgaattattt
     7561 ttgatggcgt taactcggcg tttcatctgt ggtgcaacgg gcgctgggtc ggttacggcc
     7621 aggacagtcg tttgccgtct gaatttgacc tgagcgcatt tttacgcgcc ggagaaaacc
     7681 gcctcgcggt gatggtgctg cgctggagtg acggcagtta tctggaagat caggatatgt
     7741 ggcggatgag cggcattttc cgtgacgtct cgttgctgca taaaccgact acacaaatca
     7801 gcgatttcca tgttgccact cgctttaatg atgatttcag ccgcgctgta ctggaggctg
     7861 aagttcagat gtgcggcgag ttgcgtgact acctacgggt aacagtttct ttatggcagg
     7921 gtgaaacgca ggtcgccagc ggcaccgcgc ctttcggcgg tgaaattatc gatgagcgtg
     7981 gtggttatgc cgatcgcgtc acactacgtc tgaacgtcga aaacccgaaa ctgtggagcg
     8041 ccgaaatccc gaatctctat cgtgcggtgg ttgaactgca caccgccgac ggcacgctga
     8101 ttgaagcaga agcctgcgat gtcggtttcc gcgaggtgcg gattgaaaat ggtctgctgc
     8161 tgctgaacgg caagccgttg ctgattcgag gcgttaaccg tcacgagcat catcctctgc
     8221 atggtcaggt catggatgag cagacgatgg tgcaggatat cctgctgatg aagcagaaca
     8281 actttaacgc cgtgcgctgt tcgcattatc cgaaccatcc gctgtggtac acgctgtgcg
     8341 accgctacgg cctgtatgtg gtggatgaag ccaatattga aacccacggc atggtgccaa
     8401 tgaatcgtct gaccgatgat ccgcgctggc taccggcgat gagcgaacgc gtaacgcgaa
     8461 tggtgcagcg cgatcgtaat cacccgagtg tgatcatctg gtcgctgggg aatgaatcag
     8521 gccacggcgc taatcacgac gcgctgtatc gctggatcaa atctgtcgat ccttcccgcc
     8581 cggtgcagta tgaaggcggc ggagccgaca ccacggccac cgatattatt tgcccgatgt
     8641 acgcgcgcgt ggatgaagac cagcccttcc cggctgtgcc gaaatggtcc atcaaaaaat
     8701 ggctttcgct acctggagag acgcgcccgc tgatcctttg cgaatacgcc cacgcgatgg
     8761 gtaacagtct tggcggtttc gctaaatact ggcaggcgtt tcgtcagtat ccccgtttac
     8821 agggcggctt cgtctgggac tgggtggatc agtcgctgat taaatatgat gaaaacggca
     8881 acccgtggtc ggcttacggc ggtgattttg gcgatacgcc gaacgatcgc cagttctgta
     8941 tgaacggtct ggtctttgcc gaccgcacgc cgcatccagc gctgacggaa gcaaaacacc
     9001 agcagcagtt tttccagttc cgtttatccg ggcaaaccat cgaagtgacc agcgaatacc
     9061 tgttccgtca tagcgataac gagctcctgc actggatggt ggcgctggat ggtaagccgc
     9121 tggcaagcgg tgaagtgcct ctggatgtcg ctccacaagg taaacagttg attgaactgc
     9181 ctgaactacc gcagccggag agcgccgggc aactctggct cacagtacgc gtagtgcaac
     9241 cgaacgcgac cgcatggtca gaagccgggc acatcagcgc ctggcagcag tggcgtctgg
     9301 cggaaaacct cagtgtgacg ctccccgccg cgtcccacgc catcccgcat ctgaccacca
     9361 gcgaaatgga tttttgcatc gagctgggta ataagcgttg gcaatttaac cgccagtcag
     9421 gctttctttc acagatgtgg attggcgata aaaaacaact gctgacgccg ctgcgcgatc
     9481 agttcacccg tgcaccgctg gataacgaca ttggcgtaag tgaagcgacc cgcattgacc
     9541 ctaacgcctg ggtcgaacgc tggaaggcgg cgggccatta ccaggccgaa gcagcgttgt
     9601 tgcagtgcac ggcagataca cttgctgatg cggtgctgat tacgaccgct cacgcgtggc
     9661 agcatcaggg gaaaacctta tttatcagcc ggaaaaccta ccggattgat ggtagtggtc
     9721 aaatggcgat taccgttgat gttgaagtgg cgagcgatac accgcatccg gcgcggattg
     9781 gcctgaactg ccagctggcg caggtagcag agcgggtaaa ctggctcgga ttagggccgc
     9841 aagaaaacta tcccgaccgc cttactgccg cctgttttga ccgctgggat ctgccattgt
     9901 cagacatgta taccccgtac gtcttcccga gcgaaaacgg tctgcgctgc gggacgcgcg
     9961 aattgaatta tggcccacac cagtggcgcg gcgacttcca gttcaacatc agccgctaca
    10021 gtcaacagca actgatggaa accagccatc gccatctgct gcacgcggaa gaaggcacat
    10081 ggctgaatat cgacggtttc catatgggga ttggtggcga cgactcctgg agcccgtcag
    10141 tatcggcgga attccagctg agcgccggtc gctaccatta ccagttggtc tggtgtcaaa
    10201 aataataata accgggcagg ggggatctaa gctctagata agtaatgatc ataatcagcc
    10261 atatcacatc tgtagaggtt ttacttgctt taaaaaacct cccacacctc cccctgaacc
    10321 tgaaacataa aatgaatgca attgttgttg ttaacttgtt tattgcagct tataatggtt
    10381 acaaataaag caatagcatc acaaatttca caaataaagc atttttttca ctgcattcta
    10441 gttgtggttt gtccaaactc atcaatgtat cttatcatgt ctggatccgg aataacttcg
    10501 tatagcatac attatacgaa gttatgttta aacggcgcgc cccggaattc gccttctgca
    10561 ggagcgtaca gaacccaggg ccctggcacc cgtgcagacc ctggcccacc ccacctgggc
    10621 gctcagtgcc caagagatgt ccacacctag gatgtcccgc ggtgggtggg gggcccgaga
    10681 gacgggcagg ccgggggcag gcctggccat gcggggccga accgggcact gcccagcgtg
    10741 ggcgcggggg ccacggcgcg cgcccccagc ccccgggccc agcaccccaa ggcggccaac
    10801 gccaaaactc tccctcctcc tcttcctcaa tctcgctctc gctctttttt tttttcgcaa
    10861 aaggagggga gagggggtaa aaaaatgctg cactgtgcgg cgaagccggt gagtgagcgg
    10921 cgcggggcca atcagcgtgc gccgttccga aagttgcctt ttatggctcg agcggccgcg
    10981 gcggcgccct ataaaaccca gcggcgcgac gcgccaccac cgccgagacc gcgtccgccc
    11041 cgcgagcaca gagcctcgcc tttgccgatc ctctagagtc gagatccgcc gccaccatga
    11101 ttgaacaaga tggattgcac gcaggttctc cggccgcttg ggtggagagg ctattcggct
    11161 atgactgggc acaacagaca atcggctgct ctgatgccgc cgtgttccgg ctgtcagcgc
    11221 aggggcgccc ggttcttttt gtcaagaccg acctgtccgg tgccctgaat gaactgcagg
    11281 acgaggcagc gcggctatcg tggctggcca cgacgggcgt tccttgcgca gctgtgctcg
    11341 acgttgtcac tgaagcggga agggactggc tgctattggg cgaagtgccg gggcaggatc
    11401 tcctgtcatc tcaccttgct cctgccgaga aagtatccat catggctgat gcaatgcggc
    11461 ggctgcatac gcttgatccg gctacctgcc cattcgacca ccaagcgaaa catcgcatcg
    11521 agcgagcacg tactcggatg gaagccggtc ttgtcgatca ggatgatctg gacgaagagc
    11581 atcaggggct cgcgccagcc gaactgttcg ccaggctcaa ggcgcgcatg cccgacggcg
    11641 aggatctcgt cgtgacccat ggcgatgcct gcttgccgaa tatcatggtg gaaaatggcc
    11701 gcttttctgg attcatcgac tgtggccggc tgggtgtggc ggaccgctat caggacatag
    11761 cgttggctac ccgtgatatt gctgaagagc ttggcggcga atgggctgac cgcttcctcg
    11821 tgctttacgg tatcgccgct cccgattcgc agcgcatcgc cttctatcgc cttcttgacg
    11881 agttcttctg agcgggactc tggggttcga aatgaccgac caagcgacgc ccaacctgcc
    11941 atcacgagat ttcgattcca ccgccgcctt ctatgaaagg ttgggcttcg gaatcgtttt
    12001 ccgggacgcc ggctggatga tcctccagcg cggggatctc atgctggagt tcttcgccca
    12061 ccccccggat ctaagctcta gataagtaat gatcataatc agccatatca catctgtaga
    12121 ggttttactt gctttaaaaa acctcccaca cctccccctg aacctgaaac ataaaatgaa
    12181 tgcaattgtt gttgttaact tgtttattgc agcttataat ggttacaaat aaagcaatag
    12241 catcacaaat ttcacaaata aagcattttt ttcactgcat tctagttgtg gtttgtccaa
    12301 actcatcaat gtatcttatc atgtctggat ccgggggtac cgcgtcgaga agttcctatt
    12361 ccgaagttcc tattctctag aaagtatagg aacttcgtcg agataacttc gtatagcata
    12421 cattatacga agttatgtcg agatatctag acccagcttt cttgtacaaa gtggttgata
    12481 tctctatagt cgcagtaggc ggctattgta ggctaacaaa gaaagtgttt aaaggcataa
    12541 aagtttggac tttctttttt tggttggtgt attgcggggc gatatgtgag agtggttgct
    12601 tcttgtagtt ttgttgctgg tgattttctg aggcatggtc ttgctatgta gcacagaaag
    12661 gctgttcaaa ctctctctag cctctgacat caaccttctg tgtgctgtta tcagtgtaat
    12721 tggtgtccac caccctgccc aggcgtaacc acgcccagca ataaaaggtt ttttaaaggc
    12781 tatttcttca gatactcact ctcagagtga agcaaagcaa tgttgaatgg gaaaagaaca
    12841 tttccagttt aagttgttct tagattgttc ttgcttaaac tatatatatc ggatctagaa
    12901 gacacaatgt tatcttgcat ctaaccatgg acctgtctca tctgccctag attgtctcag
    12961 agttatttct gcctttgcct cataattatg tataagcgag cccactatta aatggaattg
    13021 aattattctc ccaaacttac agaagatcaa caagacacta tttttctctt cctagaaaat
    13081 gggcagatgt acatccagaa aaagccaacc atgtacccac cttgggacag cacctttgac
    13141 gcccacatta acaagggaag ggtgatgcag atcatcgtga agggcaagaa tgtagacctc
    13201 atctcagaaa caaccgtgga actctactcc ctggcggaga gatgccgcaa gaacaatggg
    13261 cggacagaaa tatgggtaaa tatcagagct gtgaactgta ggaagtccgt gagcttctgg
    13321 tcctcctccc tccacctccc aagctctggg tttacaggtg tgtgctacca cacacagcta
    13381 gtgtgcacca tgatgctagc tagttgttga atagccttaa atgcccctgt cctccttaag
    13441 gtatgaggag atggcgcaac gcaattaatg ataacttcgt atagcataca ttatacgaag
    13501 ttatggtctg agctcgccat cagttcacaa tggctactca tgaactgtcg aatgtaatga
    13561 aaatgttaaa tctctctgat gcctgtgtat cacagggaga agaggctctg gctatacaca
    13621 accattattg attactctta agctatgcct gggattatca ctaattcccc ttcattggag
    13681 aggctcttat cttctcatca ccccatccaa atgagagggc agaaataagg ctcatttcat
    13741 atctggtttt ctctctcaag cctttgccca tctttctttc agctgtaatg aagtcaccat
    13801 atgctaagaa ttacgtcact cattattcat gatgacgcat tgttttgggg aacttaggtt
    13861 gtaactgtgt gggcagcaga tgcttagaaa cagaaaagga gaaagcaatg catgaaggaa
    13921 taaaacaagc aaatgagaat ttctgttgta caaaaaccag atgaaacata gcagtgaaag
    13981 ctgccatcgt gaaagtcaga aaaatgtttt cagatgttta tgtcatttat gctgaaggag
    14041 caaaatatcc tttgctttca acctgtttgc ctctataatt cagattttag caagatgtct
    14101 aaaaaaactt tcaagttcta actttcaagt gggaatgaca gaaacctagg attggcattt
    14161 ttgttgttta tggtctcacg ttggttttgg cttcttaaaa aatgtacaga aattgccaag
    14221 tgtggggctc tggctgagcc ttacgcccag gaagagtttg gctaggcaag aagagacaag
    14281 ctacagatcc ctcatcttac tttctgctct ctacctagtt ccatgaattt tctagctttc
    14341 atctaactta ttttgatggc attatcccct ccctaatttt tccatgtttt cttctcagta
    14401 aaggaacaga caaccaattt tttttatccc tctacagtag tttacagagc tgactcacaa
    14461 gcagtttgcc tttctgtttc tgtctcttta aagttgcctt taactccgta tcccagattt
    14521 tgctgatttt tctcctcaac ctgctcttcc gttttgtttt gttgggacag agtcttgtta
    14581 cataggccag gctagccttg aaccatcaca gtcctacttc ctcagtctcc caggtgttgg
    14641 gattgcaggc atacactaaa cactggtgta cacatataag acacttcatt ctgctg
//
