# Supplementary material for: CRISPR-Cas9 enables conditional mutagenesis of challenging loci
Source: Sci Rep. 2016 Sep 1;6:32326. doi: 10.1038/srep32326 (PMC5007477; doi:10.1038/srep32326)
Supplement: Supplementary File 3 [file srep32326-s3.zip › gb/HEP01027_B03_vector.gb]

LOCUS       1015101#L1L2_Bact_P#pAYAC184        14845 bp    dna     circular UNK 
ACCESSION   unknown
SOURCE      Mus musculus
  ORGANISM  Mus musculus
            Eukaryota; Metazoa; Chordata; Craniata; Vertebrata; Euteleostomi;
            Mammalia; Eutheria; Euarchontoglires; Glires; Rodentia;
            Sciurognathi; Muroidea; Muridae; Murinae; Mus.
COMMENT     cassette: L1L2_Bact_P
COMMENT     design_id: 1015101
COMMENT     backbone: pAYAC184
COMMENT     transcript_id: ENSMUST00000110502
FEATURES             Location/Qualifiers
     source          1..4245
                     /mol_type="other DNA"
                     /dnas_title="pacyc184CleanwithGprimers"
                     /organism="Cloning vector pACYC184"
     gene            complement(1..4245)
                     /gene="cat"
     CDS             complement(1..4245)
                     /codon_start=1
                     /gene="cat"
                     /translation="MEKKITGYTTVDISQWHRKEHFEAFQSVAQCTYNQTVQLDITAF
                     LKTVKKNKHKFYPAFIHILARLMNAHPEFRMAMKDGELVIWDSVHPCYTVFHEQTETF
                     SSLWSEYHDDFRQFLHIYSQDVACYGENLAYFPKGFIENMFFVSANPWVSFTSFDLNV
                     ANMDNFFAPVFTMGKYYTQGDKVLMPLAIQVHHAVCDGFHVGRMLNELQQYCDEWQGG
                     A"
                     /product="chloramphenicol acetyltransferase"
                     /note="camR (confers resistance to chloramphenicol)"
                     /label="camR (confers resistance to chloramphenicol)"
     -10_signal      complement(286..291)
                     /note="cat promoter (counter-clockwise); CATATT"
                     /label="cat promoter (counter-clockwise); CATATT"
     -35_signal      complement(309..314)
                     /note="cat promoter (counter-clockwise); ACGTAA"
                     /label="cat promoter (counter-clockwise); ACGTAA"
     rep_origin      complement(848..1393)
                     /note="p15A origin of replication (clockwise) (RNAII -35
                     to RNA/DNA switch point)"
                     /label="p15A origin of replication (clockwise) (RNAII -35
     -35_signal      1505..1510
                     /note="tet promoter (clockwise); TTGACA"
                     /label="tet promoter (clockwise); TTGACA"
     -10_signal      1528..1533
                     /note="tet promoter (clockwise); TTTAAT; transcript start
                     1540"
                     /label="tet promoter (clockwise); TTTAAT; transcript start
     gene            1581..2771
                     /gene="tet"
     CDS             1581..2771
                     /codon_start=1
                     /gene="tet"
                     /translation="MKSNNALIVILGTVTLDAVGIGLVMPVLPGLLRDIVHSDSIASH
                     YGVLLALYALMQFLCAPVLGALSDRFGRRPVLLASLLGATIDYAIMATTPVLWILYAG
                     RIVAGITGATGAVAGAYIADITDGEDRARHFGLMSACFGVGMVAGPVAGGLLGAISLH
                     APFLAAAVLNGLNLLLGCFLMQESHKGERRPMPLRAFNPVSSFRWARGMTIVAALMTV
                     FFIMQLVGQVPAALWVIFGEDRFRWSATMIGLSLAVFGILHALAQAFVTGPATKRFGE
                     KQAIIAGMAADALGYVLLAFATRGWMAFPIMILLASGGIGMPALQAMLSRQVDDDHQG
                     QLQGSLAALTSLTSIIGPLIVTAIYAASASTWNGLAWIVGAALYLVCLPALRRGAWSR
                     ATST"
                     /product="tetracycline efflux protein, class C"
                     /note="tetR (confers resistance to tetracycline)"
                     /label="tetR (confers resistance to tetracycline)"
     misc_feature    complement(1473..1493)
                     /note="5' Gap primer"
                     /label="5' Gap primer"
     misc_feature    3805..3825
                     /note="3' Gap primer"
                     /label="3' Gap primer"
     misc_feature    1494..3804
                     /note="Not in Gap Backbone PCR"
                     /label="Not in Gap Backbone PCR"
     misc_feature    4246..5459
                     /note="5 arm"
                     /label="5 arm"
     misc_feature    5487..5511
                     /note="B1 Gateway"
                     /label="B1 Gateway"
     misc_feature    5524..5571
                     /note="Frt"
                     /label="Frt"
     intron          5572..6446
                     /note="mouse En2 intron"
                     /label="mouse En2 intron"
     misc_feature    6444..6446
                     /note="Splice Acceptor"
                     /label="Splice Acceptor"
     exon            6447..6619
                     /note="mouse En2 exon"
                     /label="mouse En2 exon"
     misc_feature    6631..7224
                     /note="ECMV IRES"
                     /label="ECMV IRES"
     gene            7225..10285
                     /gene="lacZ"
                     /note="lacZ"
                     /label="lacZ"
     misc_feature    10324..10567
                     /note="SV40 polyadenylation site"
                     /label="SV40 polyadenylation site"
     misc_feature    10571..10604
                     /note="loxP"
                     /label="loxP"
     promoter        10631..11150
                     /note="human beta actin promoter"
                     /label="human beta actin promoter"
     gene            11176..11970
                     /gene="NeoR"
                     /note="NeoR"
                     /label="NeoR"
     misc_feature    12170..12411
                     /note="SV40 polyadenylation site"
                     /label="SV40 polyadenylation site"
     misc_feature    12428..12475
                     /note="Frt"
                     /label="Frt"
     misc_feature    12482..12515
                     /note="loxP"
                     /label="loxP"
     misc_feature    6461..6538
                     /note="FCHK std_gpr"
                     /label="FCHK std_gpr"
     misc_feature    12531..12551
                     /note="B2 Gateway"
                     /label="B2 Gateway"
     misc_feature    5460..12581
                     /note="Synthetic Cassette"
                     /label="Synthetic Cassette"
     exon            12945..13050
                     /db_xref="ENSEMBL:ENSMUSE00000533210"
                     /type="targeted"
                     /rank="7"
                     /note="target exon 1 ENSMUSE00000533210"
     misc_feature    12582..13515
                     /note="Critical Region"
                     /label="Critical Region"
     misc_feature    13539..13572
                     /note="Downstream LoxP"
                     /label="Downstream LoxP"
     misc_feature    13516..13595
                     /note="synthetic loxP region"
                     /label="synthetic loxP region"
     misc_feature    13596..14845
                     /note="3 arm"
                     /label="3 arm"
ORIGIN      
        1 gaattccgga tgagcattca tcaggcgggc aagaatgtga ataaaggccg gataaaactt
       61 gtgcttattt ttctttacgg tctttaaaaa ggccgtaata tccagctgaa cggtctggtt
      121 ataggtacat tgagcaactg actgaaatgc ctcaaaatgt tctttacgat gccattggga
      181 tatatcaacg gtggtatatc cagtgatttt tttctccatt ttagcttcct tagctcctga
      241 aaatctcgat aactcaaaaa atacgcccgg tagtgatctt atttcattat ggtgaaagtt
      301 ggaacctctt acgtgccgat caacgtctca ttttcgccaa aagttggccc agggcttccc
      361 ggtatcaaca gggacaccag gatttattta ttctgcgaag tgatcttccg tcacaggtat
      421 ttattcggcg caaagtgcgt cgggtgatgc tgccaactta ctgatttagt gtatgatggt
      481 gtttttgagg tgctccagtg gcttctgttt ctatcagctg tccctcctgt tcagctactg
      541 acggggtggt gcgtaacggc aaaagcaccg ccggacatca gcgctagcgg agtgtatact
      601 ggcttactat gttggcactg atgagggtgt cagtgaagtg cttcatgtgg caggagaaaa
      661 aaggctgcac cggtgcgtca gcagaatatg tgatacagga tatattccgc ttcctcgctc
      721 actgactcgc tacgctcggt cgttcgactg cggcgagcgg aaatggctta cgaacggggc
      781 ggagatttcc tggaagatgc caggaagata cttaacaggg aagtgagagg gccgcggcaa
      841 agccgttttt ccataggctc cgcccccctg acaagcatca cgaaatctga cgctcaaatc
      901 agtggtggcg aaacccgaca ggactataaa gataccaggc gtttccccct ggcggctccc
      961 tcgtgcgctc tcctgttcct gcctttcggt ttaccggtgt cattccgctg ttatggccgc
     1021 gtttgtctca ttccacgcct gacactcagt tccgggtagg cagttcgctc caagctggac
     1081 tgtatgcacg aaccccccgt tcagtccgac cgctgcgcct tatccggtaa ctatcgtctt
     1141 gagtccaacc cggaaagaca tgcaaaagca ccactggcag cagccactgg taattgattt
     1201 agaggagtta gtcttgaagt catgcgccgg ttaaggctaa actgaaagga caagttttgg
     1261 tgactgcgct cctccaagcc agttacctcg gttcaaagag ttggtagctc agagaacctt
     1321 cgaaaaaccg ccctgcaagg cggttttttc gttttcagag caagagatta cgcgcagacc
     1381 aaaacgatct caagaagatc atcttattaa tcagataaaa tatttctaga tttcagtgca
     1441 atttatctct tcaaatgtag cacctgaagt cagccccata cgatataagt tgtaattctc
     1501 atgtttgaca gcttatcatc gataagcttt aatgcggtag tttatcacag ttaaattgct
     1561 aacgcagtca ggcaccgtgt atgaaatcta acaatgcgct catcgtcatc ctcggcaccg
     1621 tcaccctgga tgctgtaggc ataggcttgg ttatgccggt actgccgggc ctcttgcggg
     1681 atatcgtcca ttccgacagc atcgccagtc actatggcgt gctgctagcg ctatatgcgt
     1741 tgatgcaatt tctatgcgca cccgttctcg gagcactgtc cgaccgcttt ggccgccgcc
     1801 cagtcctgct cgcttcgcta cttggagcca ctatcgacta cgcgatcatg gcgaccacac
     1861 ccgtcctgtg gatcctctac gccggacgca tcgtggccgg catcaccggc gccacaggtg
     1921 cggttgctgg cgcctatatc gccgacatca ccgatgggga agatcgggct cgccacttcg
     1981 ggctcatgag cgcttgtttc ggcgtgggta tggtggcagg ccccgtggcc gggggactgt
     2041 tgggcgccat ctccttgcat gcaccattcc ttgcggcggc ggtgctcaac ggcctcaacc
     2101 tactactggg ctgcttccta atgcaggagt cgcataaggg agagcgtcga ccgatgccct
     2161 tgagagcctt caacccagtc agctccttcc ggtgggcgcg gggcatgact atcgtcgccg
     2221 cacttatgac tgtcttcttt atcatgcaac tcgtaggaca ggtgccggca gcgctctggg
     2281 tcattttcgg cgaggaccgc tttcgctgga gcgcgacgat gatcggcctg tcgcttgcgg
     2341 tattcggaat cttgcacgcc ctcgctcaag ccttcgtcac tggtcccgcc accaaacgtt
     2401 tcggcgagaa gcaggccatt atcgccggca tggcggccga cgcgctgggc tacgtcttgc
     2461 tggcgttcgc gacgcgaggc tggatggcct tccccattat gattcttctc gcttccggcg
     2521 gcatcgggat gcccgcgttg caggccatgc tgtccaggca ggtagatgac gaccatcagg
     2581 gacagcttca aggatcgctc gcggctctta ccagcctaac ttcgatcatt ggaccgctga
     2641 tcgtcacggc gatttatgcc gcctcggcga gcacatggaa cgggttggca tggattgtag
     2701 gcgccgccct ataccttgtc tgcctccccg cgttgcgtcg cggtgcatgg agccgggcca
     2761 cctcgacctg aatggaagcc ggcggcacct cgctaacgga ttcaccactc caagaattgg
     2821 agccaatcaa ttcttgcgga gaactgtgaa tgcgcaaacc aacccttggc agaacatatc
     2881 catcgcgtcc gccatctcca gcagccgcac gcggcgcatc tcgggcagcg ttgggtcctg
     2941 gccacgggtg cgcatgatcg tgctcctgtc gttgaggacc cggctaggct ggcggggttg
     3001 ccttactggt tagcagaatg aatcaccgat acgcgagcga acgtgaagcg actgctgctg
     3061 caaaacgtct gcgacctgag caacaacatg aatggtcttc ggtttccgtg tttcgtaaag
     3121 tctggaaacg cggaagtccc ctacgtgctg ctgaagttgc ccgcaacaga gagtggaacc
     3181 aaccggtgat accacgatac tatgactgag agtcaacgcc atgagcggcc tcatttctta
     3241 ttctgagtta caacagtccg caccgctgtc cggtagctcc ttccggtggg cgcggggcat
     3301 gactatcgtc gccgcactta tgactgtctt ctttatcatg caactcgtag gacaggtgcc
     3361 ggcagcgccc aacagtcccc cggccacggg gcctgccacc atacccacgc cgaaacaagc
     3421 gccctgcacc attatgttcc ggatctgcat cgcaggatgc tgctggctac cctgtggaac
     3481 acctacatct gtattaacga agcgctaacc gtttttatca ggctctggga ggcagaataa
     3541 atgatcatat cgtcaattat tacctccacg gggagagcct gagcaaactg gcctcaggca
     3601 tttgagaagc acacggtcac actgcttccg gtagtcaata aaccggtaaa ccagcaatag
     3661 acataagcgg ctatttaacg accctgccct gaaccgacga ccgggtcgaa tttgctttcg
     3721 aatttctgcc attcatccgc ttattatcac ttattcaggc gtagcaccag gcgtttaagg
     3781 gcaccaataa ctgccttaaa aaaattacgc cccgccctgc cactcatcgc agtactgttg
     3841 taattcatta agcattctgc cgacatggaa gccatcacag acggcatgat gaacctgaat
     3901 cgccagcggc atcagcacct tgtcgccttg cgtataatat ttgcccatgg tgaaaacggg
     3961 ggcgaagaag ttgtccatat tggccacgtt taaatcaaaa ctggtgaaac tcacccaggg
     4021 attggctgag acgaaaaaca tattctcaat aaacccttta gggaaatagg ccaggttttc
     4081 accgtaacac gccacatctt gcgaatatat gtgtagaaac tgccggaaat cgtcgtggta
     4141 ttcactccag agcgatgaaa acgtttcagt ttgctcatgg aaaacggtgt aacaagggtg
     4201 aacactatcc catatcacca gctcaccgtc tttcattgcc atacgcctag aaatagtttg
     4261 ttttttaatc cacattattc tgtacataca tgtgtggtgt gcacacgtgt gtgcatgttg
     4321 gcatgtctat gcgagtgctc gcttatgtgt gtatgtgtgg tttcctgaaa ctgggcctga
     4381 ggattgtgcc aacttaggct tttgtcagct tgacataaac tagagtcatc tgggtaaaaa
     4441 ggaacttcaa atgagaaaaa aacctccatc agttatggac cgtgacctgg gaattgtaaa
     4501 ctgaagtaaa tccttgcctt ccccaagttg cttttggttg tcatgtttac cacagcaaca
     4561 gaaagcagac cagcatcttc ttcagtcact ctctgcctta ttccttgagg cagagtctct
     4621 ccccgttgaa cccagagttt gctgttacca tagtatagct agccagcttg ctttgggatc
     4681 ctaggtctct gcctttctga gtgcaggctg cctctcccac ccaacatttc ggtgagttct
     4741 ggagatatga accccattcc tcatgtacag caagctcttg atccactgag tcatctcccc
     4801 aggtctacct tcatggtgat atactgagac cttctgtgtc gtggcatcta taacccatct
     4861 ctggcccctg catcaggtcc acttaccaat gaagagtctg aagcccagga aacaatggca
     4921 gagtcagaac cctacggaca gaagtgctgt ggatgggtgg agactgggga gagggaagct
     4981 gatctttctg tggtagatgt gagcaagaat cacatgggtt atgcccagag tcctgtcttg
     5041 ggggatggac ccccaaggtg atcctgtgtt caccaatggt acaggtgata gccaggaccg
     5101 tgaggcacag tggggaagcg ccttgaatct ggttgtgctg ctacgacttt tctagccagg
     5161 aggttctcct gaccagctgc aacggactcg gtttccccat ttgcagctgt gacaggatac
     5221 ttgccctcta ggctaataaa gaaaataaat aatagaaaga ctcagaacaa tgtgagatgc
     5281 acaatacaga tggaaggcag ctttctgcct gattctatta tggctaaaaa gcaggcctgc
     5341 actccctcca tcaacctcag ccaggctctc cctccgctcc ccaccccacc ctccaccccc
     5401 caccccgact tggtccttct agaataccca gcccctgcaa aggactttaa gatagcctta
     5461 aggcgcataa cgataccacg atatcaacaa gtttgtacaa aaaagcaggc tggcgccgga
     5521 accgaagttc ctattccgaa gttcctattc tctagaaagt ataggaactt cgaacccttt
     5581 cccacaccac cctccacact tgccccaaac actgccaact atgtaggagg aaggggttgg
     5641 gactaacaga agaacccgtt gtggggaagc tgttgggagg gtcactttat gttcttgccc
     5701 aaggtcagtt gggtggcctg cttctgatga ggtggtccca aggtctgggg tagaaggtga
     5761 gagggacagg ccaccaaggt cagccccccc cccctatccc ataggagcca ggtccctctc
     5821 ctggacagga agactgaagg ggagatgcca gagactcagt gaagcctggg gtaccctatt
     5881 ggagtccttc aaggaaacaa acttggcctc accaggcctc agccttggct cctcctggga
     5941 actctactgc ccttgggatc cccttgtagt tgtgggttac ataggaaggg ggacgggatt
     6001 ccccttgact ggctagccta ctcttttctt cagtcttctc catctcctct cacctgtctc
     6061 tcgacccttt ccctaggata gacttggaaa aagataaggg gagaaaacaa atgcaaacga
     6121 ggccagaaag attttggctg ggcattcctt ccgctagctt ttattgggat cccctagttt
     6181 gtgataggcc ttttagctac atctgccaat ccatctcatt ttcacacaca cacacaccac
     6241 tttccttctg gtcagtgggc acatgtccag cctcaagttt atatcaccac ccccaatgcc
     6301 caacacttgt atggccttgg gcgggtcatc ccccccccca cccccagtat ctgcaacctc
     6361 aagctagctt gggtgcgttg gttgtggata agtagctaga ctccagcaac cagtaacctc
     6421 tgccctttct cctccatgac aaccaggtcc caggtcccga aaaccaaaga agaagaaccc
     6481 taacaaagag gacaagcggc ctcgcacagc cttcactgct gagcagctcc agaggctcaa
     6541 ggctgagttt cagaccaaca ggtacctgac agagcagcgg cgccagagtc tggcacagga
     6601 gctcggtacc cggaagatct ggactctaga gaattccgcc cctctccctc ccccccccct
     6661 aacgttactg gccgaagccg cttggaataa ggccggtgtg cgtttgtcta tatgttattt
     6721 tccaccatat tgccgtcttt tggcaatgtg agggcccgga aacctggccc tgtcttcttg
     6781 acgagcattc ctaggggtct ttcccctctc gccaaaggaa tgcaaggtct gttgaatgtc
     6841 gtgaaggaag cagttcctct ggaagcttct tgaagacaaa caacgtctgt agcgaccctt
     6901 tgcaggcagc ggaacccccc acctggcgac aggtgcctct gcggccaaaa gccacgtgta
     6961 taagatacac ctgcaaaggc ggcacaaccc cagtgccacg ttgtgagttg gatagttgtg
     7021 gaaagagtca aatggctctc ctcaagcgta ttcaacaagg ggctgaagga tgcccagaag
     7081 gtaccccatt gtatgggatc tgatctgggg cctcggtgca catgctttac atgtgtttag
     7141 tcgaggttaa aaaacgtcta ggccccccga accacgggga cgtggttttc ctttgaaaaa
     7201 cacgatgata agcttgccac aaccatggaa gatcccgtcg ttttacaacg tcgtgactgg
     7261 gaaaaccctg gcgttaccca acttaatcgc cttgcagcac atcccccttt cgccagctgg
     7321 cgtaatagcg aagaggcccg caccgatcgc ccttcccaac agttgcgcag cctgaatggc
     7381 gaatggcgct ttgcctggtt tccggcacca gaagcggtgc cggaaagctg gctggagtgc
     7441 gatcttcctg aggccgatac tgtcgtcgtc ccctcaaact ggcagatgca cggttacgat
     7501 gcgcccatct acaccaacgt gacctatccc attacggtca atccgccgtt tgttcccacg
     7561 gagaatccga cgggttgtta ctcgctcaca tttaatgttg atgaaagctg gctacaggaa
     7621 ggccagacgc gaattatttt tgatggcgtt aactcggcgt ttcatctgtg gtgcaacggg
     7681 cgctgggtcg gttacggcca ggacagtcgt ttgccgtctg aatttgacct gagcgcattt
     7741 ttacgcgccg gagaaaaccg cctcgcggtg atggtgctgc gctggagtga cggcagttat
     7801 ctggaagatc aggatatgtg gcggatgagc ggcattttcc gtgacgtctc gttgctgcat
     7861 aaaccgacta cacaaatcag cgatttccat gttgccactc gctttaatga tgatttcagc
     7921 cgcgctgtac tggaggctga agttcagatg tgcggcgagt tgcgtgacta cctacgggta
     7981 acagtttctt tatggcaggg tgaaacgcag gtcgccagcg gcaccgcgcc tttcggcggt
     8041 gaaattatcg atgagcgtgg tggttatgcc gatcgcgtca cactacgtct gaacgtcgaa
     8101 aacccgaaac tgtggagcgc cgaaatcccg aatctctatc gtgcggtggt tgaactgcac
     8161 accgccgacg gcacgctgat tgaagcagaa gcctgcgatg tcggtttccg cgaggtgcgg
     8221 attgaaaatg gtctgctgct gctgaacggc aagccgttgc tgattcgagg cgttaaccgt
     8281 cacgagcatc atcctctgca tggtcaggtc atggatgagc agacgatggt gcaggatatc
     8341 ctgctgatga agcagaacaa ctttaacgcc gtgcgctgtt cgcattatcc gaaccatccg
     8401 ctgtggtaca cgctgtgcga ccgctacggc ctgtatgtgg tggatgaagc caatattgaa
     8461 acccacggca tggtgccaat gaatcgtctg accgatgatc cgcgctggct accggcgatg
     8521 agcgaacgcg taacgcgaat ggtgcagcgc gatcgtaatc acccgagtgt gatcatctgg
     8581 tcgctgggga atgaatcagg ccacggcgct aatcacgacg cgctgtatcg ctggatcaaa
     8641 tctgtcgatc cttcccgccc ggtgcagtat gaaggcggcg gagccgacac cacggccacc
     8701 gatattattt gcccgatgta cgcgcgcgtg gatgaagacc agcccttccc ggctgtgccg
     8761 aaatggtcca tcaaaaaatg gctttcgcta cctggagaga cgcgcccgct gatcctttgc
     8821 gaatacgccc acgcgatggg taacagtctt ggcggtttcg ctaaatactg gcaggcgttt
     8881 cgtcagtatc cccgtttaca gggcggcttc gtctgggact gggtggatca gtcgctgatt
     8941 aaatatgatg aaaacggcaa cccgtggtcg gcttacggcg gtgattttgg cgatacgccg
     9001 aacgatcgcc agttctgtat gaacggtctg gtctttgccg accgcacgcc gcatccagcg
     9061 ctgacggaag caaaacacca gcagcagttt ttccagttcc gtttatccgg gcaaaccatc
     9121 gaagtgacca gcgaatacct gttccgtcat agcgataacg agctcctgca ctggatggtg
     9181 gcgctggatg gtaagccgct ggcaagcggt gaagtgcctc tggatgtcgc tccacaaggt
     9241 aaacagttga ttgaactgcc tgaactaccg cagccggaga gcgccgggca actctggctc
     9301 acagtacgcg tagtgcaacc gaacgcgacc gcatggtcag aagccgggca catcagcgcc
     9361 tggcagcagt ggcgtctggc ggaaaacctc agtgtgacgc tccccgccgc gtcccacgcc
     9421 atcccgcatc tgaccaccag cgaaatggat ttttgcatcg agctgggtaa taagcgttgg
     9481 caatttaacc gccagtcagg ctttctttca cagatgtgga ttggcgataa aaaacaactg
     9541 ctgacgccgc tgcgcgatca gttcacccgt gcaccgctgg ataacgacat tggcgtaagt
     9601 gaagcgaccc gcattgaccc taacgcctgg gtcgaacgct ggaaggcggc gggccattac
     9661 caggccgaag cagcgttgtt gcagtgcacg gcagatacac ttgctgatgc ggtgctgatt
     9721 acgaccgctc acgcgtggca gcatcagggg aaaaccttat ttatcagccg gaaaacctac
     9781 cggattgatg gtagtggtca aatggcgatt accgttgatg ttgaagtggc gagcgataca
     9841 ccgcatccgg cgcggattgg cctgaactgc cagctggcgc aggtagcaga gcgggtaaac
     9901 tggctcggat tagggccgca agaaaactat cccgaccgcc ttactgccgc ctgttttgac
     9961 cgctgggatc tgccattgtc agacatgtat accccgtacg tcttcccgag cgaaaacggt
    10021 ctgcgctgcg ggacgcgcga attgaattat ggcccacacc agtggcgcgg cgacttccag
    10081 ttcaacatca gccgctacag tcaacagcaa ctgatggaaa ccagccatcg ccatctgctg
    10141 cacgcggaag aaggcacatg gctgaatatc gacggtttcc atatggggat tggtggcgac
    10201 gactcctgga gcccgtcagt atcggcggaa ttccagctga gcgccggtcg ctaccattac
    10261 cagttggtct ggtgtcaaaa ataataataa ccgggcaggg gggatctaag ctctagataa
    10321 gtaatgatca taatcagcca tatcacatct gtagaggttt tacttgcttt aaaaaacctc
    10381 ccacacctcc ccctgaacct gaaacataaa atgaatgcaa ttgttgttgt taacttgttt
    10441 attgcagctt ataatggtta caaataaagc aatagcatca caaatttcac aaataaagca
    10501 tttttttcac tgcattctag ttgtggtttg tccaaactca tcaatgtatc ttatcatgtc
    10561 tggatccgga ataacttcgt atagcataca ttatacgaag ttatgtttaa acggcgcgcc
    10621 ccggaattcg ccttctgcag gagcgtacag aacccagggc cctggcaccc gtgcagaccc
    10681 tggcccaccc cacctgggcg ctcagtgccc aagagatgtc cacacctagg atgtcccgcg
    10741 gtgggtgggg ggcccgagag acgggcaggc cgggggcagg cctggccatg cggggccgaa
    10801 ccgggcactg cccagcgtgg gcgcgggggc cacggcgcgc gcccccagcc cccgggccca
    10861 gcaccccaag gcggccaacg ccaaaactct ccctcctcct cttcctcaat ctcgctctcg
    10921 ctcttttttt ttttcgcaaa aggaggggag agggggtaaa aaaatgctgc actgtgcggc
    10981 gaagccggtg agtgagcggc gcggggccaa tcagcgtgcg ccgttccgaa agttgccttt
    11041 tatggctcga gcggccgcgg cggcgcccta taaaacccag cggcgcgacg cgccaccacc
    11101 gccgagaccg cgtccgcccc gcgagcacag agcctcgcct ttgccgatcc tctagagtcg
    11161 agatccgccg ccaccatgat tgaacaagat ggattgcacg caggttctcc ggccgcttgg
    11221 gtggagaggc tattcggcta tgactgggca caacagacaa tcggctgctc tgatgccgcc
    11281 gtgttccggc tgtcagcgca ggggcgcccg gttctttttg tcaagaccga cctgtccggt
    11341 gccctgaatg aactgcagga cgaggcagcg cggctatcgt ggctggccac gacgggcgtt
    11401 ccttgcgcag ctgtgctcga cgttgtcact gaagcgggaa gggactggct gctattgggc
    11461 gaagtgccgg ggcaggatct cctgtcatct caccttgctc ctgccgagaa agtatccatc
    11521 atggctgatg caatgcggcg gctgcatacg cttgatccgg ctacctgccc attcgaccac
    11581 caagcgaaac atcgcatcga gcgagcacgt actcggatgg aagccggtct tgtcgatcag
    11641 gatgatctgg acgaagagca tcaggggctc gcgccagccg aactgttcgc caggctcaag
    11701 gcgcgcatgc ccgacggcga ggatctcgtc gtgacccatg gcgatgcctg cttgccgaat
    11761 atcatggtgg aaaatggccg cttttctgga ttcatcgact gtggccggct gggtgtggcg
    11821 gaccgctatc aggacatagc gttggctacc cgtgatattg ctgaagagct tggcggcgaa
    11881 tgggctgacc gcttcctcgt gctttacggt atcgccgctc ccgattcgca gcgcatcgcc
    11941 ttctatcgcc ttcttgacga gttcttctga gcgggactct ggggttcgaa atgaccgacc
    12001 aagcgacgcc caacctgcca tcacgagatt tcgattccac cgccgccttc tatgaaaggt
    12061 tgggcttcgg aatcgttttc cgggacgccg gctggatgat cctccagcgc ggggatctca
    12121 tgctggagtt cttcgcccac cccccggatc taagctctag ataagtaatg atcataatca
    12181 gccatatcac atctgtagag gttttacttg ctttaaaaaa cctcccacac ctccccctga
    12241 acctgaaaca taaaatgaat gcaattgttg ttgttaactt gtttattgca gcttataatg
    12301 gttacaaata aagcaatagc atcacaaatt tcacaaataa agcatttttt tcactgcatt
    12361 ctagttgtgg tttgtccaaa ctcatcaatg tatcttatca tgtctggatc cgggggtacc
    12421 gcgtcgagaa gttcctattc cgaagttcct attctctaga aagtatagga acttcgtcga
    12481 gataacttcg tatagcatac attatacgaa gttatgtcga gatatctaga cccagctttc
    12541 ttgtacaaag tggttgatat ctctatagtc gcagtaggcg gaaagtgcag attttaacgc
    12601 tgttcactca agcctgtaga aagtccccag gggtcacaga acgatggcgg gccccacctc
    12661 gggctgttcc tcacctattc cttttatgta gctattgtta actgcgggag aaacagagcc
    12721 ccaggcttcc ttccaccccg agctctgttg ctgaaactgc ttattatttt gcctcagtcc
    12781 ttttattact cagaatctag actgtgtact atcagaggga agcgtaagcc tcctccaggc
    12841 tgaatagagc cgccacatct gggccaagct gagttttgca tttttaaaat aggagcagca
    12901 gcagacagaa tggctttgtg ctgtttgccc ttttctcttt ctagaaagcc aacaggtgtg
    12961 ctgagaggcc accgggctcc ggtgatgtat gtacacgtcg cctttgaaga aaacaaagtg
    13021 ttttccatgt ctgctgacaa cacagtcaag gtcggctcct ctcatggttt gatgcataca
    13081 tacatccgtc aggcgggctt tgtctattag tttattaatt aatttatatt tatttacttt
    13141 tgaaacatga tctcccactg tagcccagaa tatcctggaa ctccccacag tcctcctgcc
    13201 ttagcctccc aagcaattcg cctctctcca gctttggcag tgggggaggg gtatgtttaa
    13261 attggcttta ggagggtgtg tgtgtatggt atgtatgtat gcgtgcatgt atgtgcctgc
    13321 aacatgtgtc tctgtgtatt tgtgtatatg cctacatatg tgtgtatatg tgtatgcatg
    13381 tgtatgtgtg agtgtctgta gatgtatgtg ttggtctgtg tgcttgtgga tgtgtgtcta
    13441 tctgtacaca catgcacaag caggtaactg ttttggaact ctccatgctg gttcctggag
    13501 tggtgtgtag cccttgagat ggcgcaacgc aattaatgat aacttcgtat agcatacatt
    13561 atacgaagtt atggtctgag ctcgccatca gttcatgcct gcacactgtc cagatagtcc
    13621 ctgtcccaat cattttctca catatctggg agacagaagt gtgcagctgg aaattctgca
    13681 ccccgccctc ccagcagcta gctcctattc tgcaatacgt gctgggcacg taccttcccg
    13741 aaatgttacc catgagcctc agagcctaag catttctgac ctagttagag gcagtgacat
    13801 caccgtttgg ctttgtttcc ttcatatcct gaacatgctg tccctgtcta atgcttgctt
    13861 gtcctaggac ctctgtagtg cactgttttt tatgcaaaaa gcagtctgac tggctccctt
    13921 ctcatcatta cacttgcttc agaggatgtg actagactgg gcaatccatc agtctacttt
    13981 actgggctgt tggtggccac agggtaggaa cttggaataa agtaatagga ggtgggagat
    14041 ctgtctcaaa acaaaacaaa agacaaaaaa agcaaaaagg aaagaaaaag aagagagaga
    14101 cagagacaga gaggcagaga gagagggctc catgaccctg ggttaggcat taatatccaa
    14161 gaattagcag caaaagttca agaaacaaaa gaaaaataaa tgaggctttg tcaaaattag
    14221 aaacatgtgt gcttcacgga gcatcattaa tacaagaaat agacaactta tgtaacaggg
    14281 aagactgcaa accgcatgtc cgataaggaa cgtgcattga gattataact ttcagtgctt
    14341 actaatgaaa accatgatag ccaactgaaa catggggcaa agatttgagt agacacttct
    14401 tcgaaaatgg ccaatcacag catacagtgc tcaacaccac agtcatgggg aaattaaaac
    14461 ccaaacctca ataaaataca acttcacctt catgaggata ggggtaagaa gattagcaga
    14521 tgctgataaa atcgagaaga aatgggaaca tctatatatt ggtacaaaaa ttgccatgtt
    14581 tttaaaattt ttatcagctc tcaaatggtg aagaattaac atatgaccca ggggttctga
    14641 ccccagggac aggcgaaaga aaactaaaac atgcatttct ttaaaatgta cttgtcggtg
    14701 tgtccaacag tgtcgtttac cacagttaaa tggtagatgc aactctaatg tacagcaact
    14761 tgtaaatagt gaaattaaaa taaaataaga taaaataaaa taagaatgta gtgtgtggat
    14821 gccctgatag taggtaatgt aactc
//
