# Supplementary material for: CRISPR-Cas9 enables conditional mutagenesis of challenging loci
Source: Sci Rep. 2016 Sep 1;6:32326. doi: 10.1038/srep32326 (PMC5007477; doi:10.1038/srep32326)
Supplement: Supplementary File 3 [file srep32326-s3.zip › gb/HEP01028_A01_vector.gb]

LOCUS       1014921#L1L2_Bact_P#pAYAC184        14723 bp    dna     circular UNK 
ACCESSION   unknown
SOURCE      Mus musculus
  ORGANISM  Mus musculus
            Eukaryota; Metazoa; Chordata; Craniata; Vertebrata; Euteleostomi;
            Mammalia; Eutheria; Euarchontoglires; Glires; Rodentia;
            Sciurognathi; Muroidea; Muridae; Murinae; Mus.
COMMENT     cassette: L1L2_Bact_P
COMMENT     design_id: 1014921
COMMENT     backbone: pAYAC184
COMMENT     transcript_id: ENSMUST00000042726
FEATURES             Location/Qualifiers
     source          1..4245
                     /mol_type="other DNA"
                     /dnas_title="pacyc184CleanwithGprimers"
                     /organism="Cloning vector pACYC184"
     gene            complement(1..4245)
                     /gene="cat"
     CDS             complement(1..4245)
                     /codon_start=1
                     /gene="cat"
                     /translation="MEKKITGYTTVDISQWHRKEHFEAFQSVAQCTYNQTVQLDITAF
                     LKTVKKNKHKFYPAFIHILARLMNAHPEFRMAMKDGELVIWDSVHPCYTVFHEQTETF
                     SSLWSEYHDDFRQFLHIYSQDVACYGENLAYFPKGFIENMFFVSANPWVSFTSFDLNV
                     ANMDNFFAPVFTMGKYYTQGDKVLMPLAIQVHHAVCDGFHVGRMLNELQQYCDEWQGG
                     A"
                     /product="chloramphenicol acetyltransferase"
                     /note="camR (confers resistance to chloramphenicol)"
                     /label="camR (confers resistance to chloramphenicol)"
     -10_signal      complement(286..291)
                     /note="cat promoter (counter-clockwise); CATATT"
                     /label="cat promoter (counter-clockwise); CATATT"
     -35_signal      complement(309..314)
                     /note="cat promoter (counter-clockwise); ACGTAA"
                     /label="cat promoter (counter-clockwise); ACGTAA"
     rep_origin      complement(848..1393)
                     /note="p15A origin of replication (clockwise) (RNAII -35
                     to RNA/DNA switch point)"
                     /label="p15A origin of replication (clockwise) (RNAII -35
     -35_signal      1505..1510
                     /note="tet promoter (clockwise); TTGACA"
                     /label="tet promoter (clockwise); TTGACA"
     -10_signal      1528..1533
                     /note="tet promoter (clockwise); TTTAAT; transcript start
                     1540"
                     /label="tet promoter (clockwise); TTTAAT; transcript start
     gene            1581..2771
                     /gene="tet"
     CDS             1581..2771
                     /codon_start=1
                     /gene="tet"
                     /translation="MKSNNALIVILGTVTLDAVGIGLVMPVLPGLLRDIVHSDSIASH
                     YGVLLALYALMQFLCAPVLGALSDRFGRRPVLLASLLGATIDYAIMATTPVLWILYAG
                     RIVAGITGATGAVAGAYIADITDGEDRARHFGLMSACFGVGMVAGPVAGGLLGAISLH
                     APFLAAAVLNGLNLLLGCFLMQESHKGERRPMPLRAFNPVSSFRWARGMTIVAALMTV
                     FFIMQLVGQVPAALWVIFGEDRFRWSATMIGLSLAVFGILHALAQAFVTGPATKRFGE
                     KQAIIAGMAADALGYVLLAFATRGWMAFPIMILLASGGIGMPALQAMLSRQVDDDHQG
                     QLQGSLAALTSLTSIIGPLIVTAIYAASASTWNGLAWIVGAALYLVCLPALRRGAWSR
                     ATST"
                     /product="tetracycline efflux protein, class C"
                     /note="tetR (confers resistance to tetracycline)"
                     /label="tetR (confers resistance to tetracycline)"
     misc_feature    complement(1473..1493)
                     /note="5' Gap primer"
                     /label="5' Gap primer"
     misc_feature    3805..3825
                     /note="3' Gap primer"
                     /label="3' Gap primer"
     misc_feature    1494..3804
                     /note="Not in Gap Backbone PCR"
                     /label="Not in Gap Backbone PCR"
     misc_feature    4246..5476
                     /note="5 arm"
                     /label="5 arm"
     misc_feature    5504..5528
                     /note="B1 Gateway"
                     /label="B1 Gateway"
     misc_feature    5541..5588
                     /note="Frt"
                     /label="Frt"
     intron          5589..6463
                     /note="mouse En2 intron"
                     /label="mouse En2 intron"
     misc_feature    6461..6463
                     /note="Splice Acceptor"
                     /label="Splice Acceptor"
     exon            6464..6636
                     /note="mouse En2 exon"
                     /label="mouse En2 exon"
     misc_feature    6648..7241
                     /note="ECMV IRES"
                     /label="ECMV IRES"
     gene            7242..10302
                     /gene="lacZ"
                     /note="lacZ"
                     /label="lacZ"
     misc_feature    10341..10584
                     /note="SV40 polyadenylation site"
                     /label="SV40 polyadenylation site"
     misc_feature    10588..10621
                     /note="loxP"
                     /label="loxP"
     promoter        10648..11167
                     /note="human beta actin promoter"
                     /label="human beta actin promoter"
     gene            11193..11987
                     /gene="NeoR"
                     /note="NeoR"
                     /label="NeoR"
     misc_feature    12187..12428
                     /note="SV40 polyadenylation site"
                     /label="SV40 polyadenylation site"
     misc_feature    12445..12492
                     /note="Frt"
                     /label="Frt"
     misc_feature    12499..12532
                     /note="loxP"
                     /label="loxP"
     misc_feature    6478..6555
                     /note="FCHK std_gpr"
                     /label="FCHK std_gpr"
     misc_feature    12548..12568
                     /note="B2 Gateway"
                     /label="B2 Gateway"
     misc_feature    5477..12598
                     /note="Synthetic Cassette"
                     /label="Synthetic Cassette"
     exon            13147..13221
                     /db_xref="ENSEMBL:ENSMUSE00001307744"
                     /type="targeted"
                     /rank="4"
                     /note="target exon 1 ENSMUSE00001307744"
     exon            12966..13050
                     /db_xref="ENSEMBL:ENSMUSE00001280082"
                     /type="targeted"
                     /rank="3"
                     /note="target exon 2 ENSMUSE00001280082"
     misc_feature    12599..13418
                     /note="Critical Region"
                     /label="Critical Region"
     misc_feature    13442..13475
                     /note="Downstream LoxP"
                     /label="Downstream LoxP"
     misc_feature    13419..13498
                     /note="synthetic loxP region"
                     /label="synthetic loxP region"
     misc_feature    13499..14723
                     /note="3 arm"
                     /label="3 arm"
ORIGIN      
        1 gaattccgga tgagcattca tcaggcgggc aagaatgtga ataaaggccg gataaaactt
       61 gtgcttattt ttctttacgg tctttaaaaa ggccgtaata tccagctgaa cggtctggtt
      121 ataggtacat tgagcaactg actgaaatgc ctcaaaatgt tctttacgat gccattggga
      181 tatatcaacg gtggtatatc cagtgatttt tttctccatt ttagcttcct tagctcctga
      241 aaatctcgat aactcaaaaa atacgcccgg tagtgatctt atttcattat ggtgaaagtt
      301 ggaacctctt acgtgccgat caacgtctca ttttcgccaa aagttggccc agggcttccc
      361 ggtatcaaca gggacaccag gatttattta ttctgcgaag tgatcttccg tcacaggtat
      421 ttattcggcg caaagtgcgt cgggtgatgc tgccaactta ctgatttagt gtatgatggt
      481 gtttttgagg tgctccagtg gcttctgttt ctatcagctg tccctcctgt tcagctactg
      541 acggggtggt gcgtaacggc aaaagcaccg ccggacatca gcgctagcgg agtgtatact
      601 ggcttactat gttggcactg atgagggtgt cagtgaagtg cttcatgtgg caggagaaaa
      661 aaggctgcac cggtgcgtca gcagaatatg tgatacagga tatattccgc ttcctcgctc
      721 actgactcgc tacgctcggt cgttcgactg cggcgagcgg aaatggctta cgaacggggc
      781 ggagatttcc tggaagatgc caggaagata cttaacaggg aagtgagagg gccgcggcaa
      841 agccgttttt ccataggctc cgcccccctg acaagcatca cgaaatctga cgctcaaatc
      901 agtggtggcg aaacccgaca ggactataaa gataccaggc gtttccccct ggcggctccc
      961 tcgtgcgctc tcctgttcct gcctttcggt ttaccggtgt cattccgctg ttatggccgc
     1021 gtttgtctca ttccacgcct gacactcagt tccgggtagg cagttcgctc caagctggac
     1081 tgtatgcacg aaccccccgt tcagtccgac cgctgcgcct tatccggtaa ctatcgtctt
     1141 gagtccaacc cggaaagaca tgcaaaagca ccactggcag cagccactgg taattgattt
     1201 agaggagtta gtcttgaagt catgcgccgg ttaaggctaa actgaaagga caagttttgg
     1261 tgactgcgct cctccaagcc agttacctcg gttcaaagag ttggtagctc agagaacctt
     1321 cgaaaaaccg ccctgcaagg cggttttttc gttttcagag caagagatta cgcgcagacc
     1381 aaaacgatct caagaagatc atcttattaa tcagataaaa tatttctaga tttcagtgca
     1441 atttatctct tcaaatgtag cacctgaagt cagccccata cgatataagt tgtaattctc
     1501 atgtttgaca gcttatcatc gataagcttt aatgcggtag tttatcacag ttaaattgct
     1561 aacgcagtca ggcaccgtgt atgaaatcta acaatgcgct catcgtcatc ctcggcaccg
     1621 tcaccctgga tgctgtaggc ataggcttgg ttatgccggt actgccgggc ctcttgcggg
     1681 atatcgtcca ttccgacagc atcgccagtc actatggcgt gctgctagcg ctatatgcgt
     1741 tgatgcaatt tctatgcgca cccgttctcg gagcactgtc cgaccgcttt ggccgccgcc
     1801 cagtcctgct cgcttcgcta cttggagcca ctatcgacta cgcgatcatg gcgaccacac
     1861 ccgtcctgtg gatcctctac gccggacgca tcgtggccgg catcaccggc gccacaggtg
     1921 cggttgctgg cgcctatatc gccgacatca ccgatgggga agatcgggct cgccacttcg
     1981 ggctcatgag cgcttgtttc ggcgtgggta tggtggcagg ccccgtggcc gggggactgt
     2041 tgggcgccat ctccttgcat gcaccattcc ttgcggcggc ggtgctcaac ggcctcaacc
     2101 tactactggg ctgcttccta atgcaggagt cgcataaggg agagcgtcga ccgatgccct
     2161 tgagagcctt caacccagtc agctccttcc ggtgggcgcg gggcatgact atcgtcgccg
     2221 cacttatgac tgtcttcttt atcatgcaac tcgtaggaca ggtgccggca gcgctctggg
     2281 tcattttcgg cgaggaccgc tttcgctgga gcgcgacgat gatcggcctg tcgcttgcgg
     2341 tattcggaat cttgcacgcc ctcgctcaag ccttcgtcac tggtcccgcc accaaacgtt
     2401 tcggcgagaa gcaggccatt atcgccggca tggcggccga cgcgctgggc tacgtcttgc
     2461 tggcgttcgc gacgcgaggc tggatggcct tccccattat gattcttctc gcttccggcg
     2521 gcatcgggat gcccgcgttg caggccatgc tgtccaggca ggtagatgac gaccatcagg
     2581 gacagcttca aggatcgctc gcggctctta ccagcctaac ttcgatcatt ggaccgctga
     2641 tcgtcacggc gatttatgcc gcctcggcga gcacatggaa cgggttggca tggattgtag
     2701 gcgccgccct ataccttgtc tgcctccccg cgttgcgtcg cggtgcatgg agccgggcca
     2761 cctcgacctg aatggaagcc ggcggcacct cgctaacgga ttcaccactc caagaattgg
     2821 agccaatcaa ttcttgcgga gaactgtgaa tgcgcaaacc aacccttggc agaacatatc
     2881 catcgcgtcc gccatctcca gcagccgcac gcggcgcatc tcgggcagcg ttgggtcctg
     2941 gccacgggtg cgcatgatcg tgctcctgtc gttgaggacc cggctaggct ggcggggttg
     3001 ccttactggt tagcagaatg aatcaccgat acgcgagcga acgtgaagcg actgctgctg
     3061 caaaacgtct gcgacctgag caacaacatg aatggtcttc ggtttccgtg tttcgtaaag
     3121 tctggaaacg cggaagtccc ctacgtgctg ctgaagttgc ccgcaacaga gagtggaacc
     3181 aaccggtgat accacgatac tatgactgag agtcaacgcc atgagcggcc tcatttctta
     3241 ttctgagtta caacagtccg caccgctgtc cggtagctcc ttccggtggg cgcggggcat
     3301 gactatcgtc gccgcactta tgactgtctt ctttatcatg caactcgtag gacaggtgcc
     3361 ggcagcgccc aacagtcccc cggccacggg gcctgccacc atacccacgc cgaaacaagc
     3421 gccctgcacc attatgttcc ggatctgcat cgcaggatgc tgctggctac cctgtggaac
     3481 acctacatct gtattaacga agcgctaacc gtttttatca ggctctggga ggcagaataa
     3541 atgatcatat cgtcaattat tacctccacg gggagagcct gagcaaactg gcctcaggca
     3601 tttgagaagc acacggtcac actgcttccg gtagtcaata aaccggtaaa ccagcaatag
     3661 acataagcgg ctatttaacg accctgccct gaaccgacga ccgggtcgaa tttgctttcg
     3721 aatttctgcc attcatccgc ttattatcac ttattcaggc gtagcaccag gcgtttaagg
     3781 gcaccaataa ctgccttaaa aaaattacgc cccgccctgc cactcatcgc agtactgttg
     3841 taattcatta agcattctgc cgacatggaa gccatcacag acggcatgat gaacctgaat
     3901 cgccagcggc atcagcacct tgtcgccttg cgtataatat ttgcccatgg tgaaaacggg
     3961 ggcgaagaag ttgtccatat tggccacgtt taaatcaaaa ctggtgaaac tcacccaggg
     4021 attggctgag acgaaaaaca tattctcaat aaacccttta gggaaatagg ccaggttttc
     4081 accgtaacac gccacatctt gcgaatatat gtgtagaaac tgccggaaat cgtcgtggta
     4141 ttcactccag agcgatgaaa acgtttcagt ttgctcatgg aaaacggtgt aacaagggtg
     4201 aacactatcc catatcacca gctcaccgtc tttcattgcc atacgtctat ggacagcgat
     4261 tgatgttttg gctggcatga ccacttaagt gccagggact caggatgcaa gacagtatat
     4321 ttaatccatt ggaaactaat attctacagt gcctgtccgg tagaactttc tgcagtgtta
     4381 gattattcta tataaacatc tcttgagcca ggcatggtgg cgcacacctt taatcccagc
     4441 actcgggagg cagaggcagg tggatttctg agttcgaggc cagtctggtc tacagagtga
     4501 gttccaggac agccagggct atacagagaa accctgtctc gaaaaacaaa caaaaaaaaa
     4561 aatctcttga aagtttttat tcacagattt ggggtgtagt tcagtggtag agcacttagc
     4621 ctggcagagt cctattttct aagcccacta ccaccacaaa aaaaccaaaa caatattaaa
     4681 atgtatatct gtgttgtcat tcccaagact catggataat attccaggtg cttaatagtc
     4741 agctgtaaga aagaagccga ggaaagaagg aaacaggggg gaactattta gaggaacacc
     4801 agcagagaaa acgtgtttat tctgttcaca gttattaggt gggctgggat gcagcttagt
     4861 aataatctca tgcctggcat gtcaaagccg tgggttcaat cccttgcatt gtggagggaa
     4921 caaaaaagat caaaggcact cttgtgcctt ctcagcacta ggcactgttc taagcaaggg
     4981 gtgtatagga gaaaacaaaa cagaaaagtt cccgttgttt ctttgacctt acaaagtggt
     5041 aagagtttta ttagcagtca gggaaggcct ttttgatctg gtattagtaa agcaaagata
     5101 taaatgagat gactgaacca tgcagatgtc tggagtgatg ttatcccagg caaaaagttg
     5161 tccatgcaaa gactgagaca gcattgtctt gttcatgcaa cagcagagag gtcagtggct
     5221 agagaggagc aaacaaaagg gaaaatggag aagattaaaa cagtgatgga agctagatct
     5281 agcagggtct tctgagccac tttaagatga aatgaggaac tactagagaa ttctaaggtg
     5341 ggtggtaatg gtccaactta taggttaagc atgtagcttt ggctgtcttg ataatatact
     5401 agagagagca agggtgagtt caaggagatg gagaaagagg ctaataatct aggtaaggta
     5461 gaggtagaca acagggaagg cgcataacga taccacgata tcaacaagtt tgtacaaaaa
     5521 agcaggctgg cgccggaacc gaagttccta ttccgaagtt cctattctct agaaagtata
     5581 ggaacttcga accctttccc acaccaccct ccacacttgc cccaaacact gccaactatg
     5641 taggaggaag gggttgggac taacagaaga acccgttgtg gggaagctgt tgggagggtc
     5701 actttatgtt cttgcccaag gtcagttggg tggcctgctt ctgatgaggt ggtcccaagg
     5761 tctggggtag aaggtgagag ggacaggcca ccaaggtcag cccccccccc ctatcccata
     5821 ggagccaggt ccctctcctg gacaggaaga ctgaagggga gatgccagag actcagtgaa
     5881 gcctggggta ccctattgga gtccttcaag gaaacaaact tggcctcacc aggcctcagc
     5941 cttggctcct cctgggaact ctactgccct tgggatcccc ttgtagttgt gggttacata
     6001 ggaaggggga cgggattccc cttgactggc tagcctactc ttttcttcag tcttctccat
     6061 ctcctctcac ctgtctctcg accctttccc taggatagac ttggaaaaag ataaggggag
     6121 aaaacaaatg caaacgaggc cagaaagatt ttggctgggc attccttccg ctagctttta
     6181 ttgggatccc ctagtttgtg ataggccttt tagctacatc tgccaatcca tctcattttc
     6241 acacacacac acaccacttt ccttctggtc agtgggcaca tgtccagcct caagtttata
     6301 tcaccacccc caatgcccaa cacttgtatg gccttgggcg ggtcatcccc ccccccaccc
     6361 ccagtatctg caacctcaag ctagcttggg tgcgttggtt gtggataagt agctagactc
     6421 cagcaaccag taacctctgc cctttctcct ccatgacaac caggtcccag gtcccgaaaa
     6481 ccaaagaaga agaaccctaa caaagaggac aagcggcctc gcacagcctt cactgctgag
     6541 cagctccaga ggctcaaggc tgagtttcag accaacaggt acctgacaga gcagcggcgc
     6601 cagagtctgg cacaggagct cggtacccgg aagatctgga ctctagagaa ttccgcccct
     6661 ctccctcccc cccccctaac gttactggcc gaagccgctt ggaataaggc cggtgtgcgt
     6721 ttgtctatat gttattttcc accatattgc cgtcttttgg caatgtgagg gcccggaaac
     6781 ctggccctgt cttcttgacg agcattccta ggggtctttc ccctctcgcc aaaggaatgc
     6841 aaggtctgtt gaatgtcgtg aaggaagcag ttcctctgga agcttcttga agacaaacaa
     6901 cgtctgtagc gaccctttgc aggcagcgga accccccacc tggcgacagg tgcctctgcg
     6961 gccaaaagcc acgtgtataa gatacacctg caaaggcggc acaaccccag tgccacgttg
     7021 tgagttggat agttgtggaa agagtcaaat ggctctcctc aagcgtattc aacaaggggc
     7081 tgaaggatgc ccagaaggta ccccattgta tgggatctga tctggggcct cggtgcacat
     7141 gctttacatg tgtttagtcg aggttaaaaa acgtctaggc cccccgaacc acggggacgt
     7201 ggttttcctt tgaaaaacac gatgataagc ttgccacaac catggaagat cccgtcgttt
     7261 tacaacgtcg tgactgggaa aaccctggcg ttacccaact taatcgcctt gcagcacatc
     7321 cccctttcgc cagctggcgt aatagcgaag aggcccgcac cgatcgccct tcccaacagt
     7381 tgcgcagcct gaatggcgaa tggcgctttg cctggtttcc ggcaccagaa gcggtgccgg
     7441 aaagctggct ggagtgcgat cttcctgagg ccgatactgt cgtcgtcccc tcaaactggc
     7501 agatgcacgg ttacgatgcg cccatctaca ccaacgtgac ctatcccatt acggtcaatc
     7561 cgccgtttgt tcccacggag aatccgacgg gttgttactc gctcacattt aatgttgatg
     7621 aaagctggct acaggaaggc cagacgcgaa ttatttttga tggcgttaac tcggcgtttc
     7681 atctgtggtg caacgggcgc tgggtcggtt acggccagga cagtcgtttg ccgtctgaat
     7741 ttgacctgag cgcattttta cgcgccggag aaaaccgcct cgcggtgatg gtgctgcgct
     7801 ggagtgacgg cagttatctg gaagatcagg atatgtggcg gatgagcggc attttccgtg
     7861 acgtctcgtt gctgcataaa ccgactacac aaatcagcga tttccatgtt gccactcgct
     7921 ttaatgatga tttcagccgc gctgtactgg aggctgaagt tcagatgtgc ggcgagttgc
     7981 gtgactacct acgggtaaca gtttctttat ggcagggtga aacgcaggtc gccagcggca
     8041 ccgcgccttt cggcggtgaa attatcgatg agcgtggtgg ttatgccgat cgcgtcacac
     8101 tacgtctgaa cgtcgaaaac ccgaaactgt ggagcgccga aatcccgaat ctctatcgtg
     8161 cggtggttga actgcacacc gccgacggca cgctgattga agcagaagcc tgcgatgtcg
     8221 gtttccgcga ggtgcggatt gaaaatggtc tgctgctgct gaacggcaag ccgttgctga
     8281 ttcgaggcgt taaccgtcac gagcatcatc ctctgcatgg tcaggtcatg gatgagcaga
     8341 cgatggtgca ggatatcctg ctgatgaagc agaacaactt taacgccgtg cgctgttcgc
     8401 attatccgaa ccatccgctg tggtacacgc tgtgcgaccg ctacggcctg tatgtggtgg
     8461 atgaagccaa tattgaaacc cacggcatgg tgccaatgaa tcgtctgacc gatgatccgc
     8521 gctggctacc ggcgatgagc gaacgcgtaa cgcgaatggt gcagcgcgat cgtaatcacc
     8581 cgagtgtgat catctggtcg ctggggaatg aatcaggcca cggcgctaat cacgacgcgc
     8641 tgtatcgctg gatcaaatct gtcgatcctt cccgcccggt gcagtatgaa ggcggcggag
     8701 ccgacaccac ggccaccgat attatttgcc cgatgtacgc gcgcgtggat gaagaccagc
     8761 ccttcccggc tgtgccgaaa tggtccatca aaaaatggct ttcgctacct ggagagacgc
     8821 gcccgctgat cctttgcgaa tacgcccacg cgatgggtaa cagtcttggc ggtttcgcta
     8881 aatactggca ggcgtttcgt cagtatcccc gtttacaggg cggcttcgtc tgggactggg
     8941 tggatcagtc gctgattaaa tatgatgaaa acggcaaccc gtggtcggct tacggcggtg
     9001 attttggcga tacgccgaac gatcgccagt tctgtatgaa cggtctggtc tttgccgacc
     9061 gcacgccgca tccagcgctg acggaagcaa aacaccagca gcagtttttc cagttccgtt
     9121 tatccgggca aaccatcgaa gtgaccagcg aatacctgtt ccgtcatagc gataacgagc
     9181 tcctgcactg gatggtggcg ctggatggta agccgctggc aagcggtgaa gtgcctctgg
     9241 atgtcgctcc acaaggtaaa cagttgattg aactgcctga actaccgcag ccggagagcg
     9301 ccgggcaact ctggctcaca gtacgcgtag tgcaaccgaa cgcgaccgca tggtcagaag
     9361 ccgggcacat cagcgcctgg cagcagtggc gtctggcgga aaacctcagt gtgacgctcc
     9421 ccgccgcgtc ccacgccatc ccgcatctga ccaccagcga aatggatttt tgcatcgagc
     9481 tgggtaataa gcgttggcaa tttaaccgcc agtcaggctt tctttcacag atgtggattg
     9541 gcgataaaaa acaactgctg acgccgctgc gcgatcagtt cacccgtgca ccgctggata
     9601 acgacattgg cgtaagtgaa gcgacccgca ttgaccctaa cgcctgggtc gaacgctgga
     9661 aggcggcggg ccattaccag gccgaagcag cgttgttgca gtgcacggca gatacacttg
     9721 ctgatgcggt gctgattacg accgctcacg cgtggcagca tcaggggaaa accttattta
     9781 tcagccggaa aacctaccgg attgatggta gtggtcaaat ggcgattacc gttgatgttg
     9841 aagtggcgag cgatacaccg catccggcgc ggattggcct gaactgccag ctggcgcagg
     9901 tagcagagcg ggtaaactgg ctcggattag ggccgcaaga aaactatccc gaccgcctta
     9961 ctgccgcctg ttttgaccgc tgggatctgc cattgtcaga catgtatacc ccgtacgtct
    10021 tcccgagcga aaacggtctg cgctgcggga cgcgcgaatt gaattatggc ccacaccagt
    10081 ggcgcggcga cttccagttc aacatcagcc gctacagtca acagcaactg atggaaacca
    10141 gccatcgcca tctgctgcac gcggaagaag gcacatggct gaatatcgac ggtttccata
    10201 tggggattgg tggcgacgac tcctggagcc cgtcagtatc ggcggaattc cagctgagcg
    10261 ccggtcgcta ccattaccag ttggtctggt gtcaaaaata ataataaccg ggcagggggg
    10321 atctaagctc tagataagta atgatcataa tcagccatat cacatctgta gaggttttac
    10381 ttgctttaaa aaacctccca cacctccccc tgaacctgaa acataaaatg aatgcaattg
    10441 ttgttgttaa cttgtttatt gcagcttata atggttacaa ataaagcaat agcatcacaa
    10501 atttcacaaa taaagcattt ttttcactgc attctagttg tggtttgtcc aaactcatca
    10561 atgtatctta tcatgtctgg atccggaata acttcgtata gcatacatta tacgaagtta
    10621 tgtttaaacg gcgcgccccg gaattcgcct tctgcaggag cgtacagaac ccagggccct
    10681 ggcacccgtg cagaccctgg cccaccccac ctgggcgctc agtgcccaag agatgtccac
    10741 acctaggatg tcccgcggtg ggtggggggc ccgagagacg ggcaggccgg gggcaggcct
    10801 ggccatgcgg ggccgaaccg ggcactgccc agcgtgggcg cgggggccac ggcgcgcgcc
    10861 cccagccccc gggcccagca ccccaaggcg gccaacgcca aaactctccc tcctcctctt
    10921 cctcaatctc gctctcgctc tttttttttt tcgcaaaagg aggggagagg gggtaaaaaa
    10981 atgctgcact gtgcggcgaa gccggtgagt gagcggcgcg gggccaatca gcgtgcgccg
    11041 ttccgaaagt tgccttttat ggctcgagcg gccgcggcgg cgccctataa aacccagcgg
    11101 cgcgacgcgc caccaccgcc gagaccgcgt ccgccccgcg agcacagagc ctcgcctttg
    11161 ccgatcctct agagtcgaga tccgccgcca ccatgattga acaagatgga ttgcacgcag
    11221 gttctccggc cgcttgggtg gagaggctat tcggctatga ctgggcacaa cagacaatcg
    11281 gctgctctga tgccgccgtg ttccggctgt cagcgcaggg gcgcccggtt ctttttgtca
    11341 agaccgacct gtccggtgcc ctgaatgaac tgcaggacga ggcagcgcgg ctatcgtggc
    11401 tggccacgac gggcgttcct tgcgcagctg tgctcgacgt tgtcactgaa gcgggaaggg
    11461 actggctgct attgggcgaa gtgccggggc aggatctcct gtcatctcac cttgctcctg
    11521 ccgagaaagt atccatcatg gctgatgcaa tgcggcggct gcatacgctt gatccggcta
    11581 cctgcccatt cgaccaccaa gcgaaacatc gcatcgagcg agcacgtact cggatggaag
    11641 ccggtcttgt cgatcaggat gatctggacg aagagcatca ggggctcgcg ccagccgaac
    11701 tgttcgccag gctcaaggcg cgcatgcccg acggcgagga tctcgtcgtg acccatggcg
    11761 atgcctgctt gccgaatatc atggtggaaa atggccgctt ttctggattc atcgactgtg
    11821 gccggctggg tgtggcggac cgctatcagg acatagcgtt ggctacccgt gatattgctg
    11881 aagagcttgg cggcgaatgg gctgaccgct tcctcgtgct ttacggtatc gccgctcccg
    11941 attcgcagcg catcgccttc tatcgccttc ttgacgagtt cttctgagcg ggactctggg
    12001 gttcgaaatg accgaccaag cgacgcccaa cctgccatca cgagatttcg attccaccgc
    12061 cgccttctat gaaaggttgg gcttcggaat cgttttccgg gacgccggct ggatgatcct
    12121 ccagcgcggg gatctcatgc tggagttctt cgcccacccc ccggatctaa gctctagata
    12181 agtaatgatc ataatcagcc atatcacatc tgtagaggtt ttacttgctt taaaaaacct
    12241 cccacacctc cccctgaacc tgaaacataa aatgaatgca attgttgttg ttaacttgtt
    12301 tattgcagct tataatggtt acaaataaag caatagcatc acaaatttca caaataaagc
    12361 atttttttca ctgcattcta gttgtggttt gtccaaactc atcaatgtat cttatcatgt
    12421 ctggatccgg gggtaccgcg tcgagaagtt cctattccga agttcctatt ctctagaaag
    12481 tataggaact tcgtcgagat aacttcgtat agcatacatt atacgaagtt atgtcgagat
    12541 atctagaccc agctttcttg tacaaagtgg ttgatatctc tatagtcgca gtaggcggtg
    12601 ctgtagggaa ctgagtcaga aaagttgatc ctgggagata ttaataataa aagcttaagc
    12661 tattaagtgg tggtggcaca tgcctttaat cccagcactt ggaagtcaga ggcagatctt
    12721 tgtgagtctg aggtcagcct gatctacaga tggagtcaca ggacagccag ggttacacag
    12781 agaaaccctg tcttgaaaaa caaacaaaaa caacaaaaat agctttattt agtatggcga
    12841 cagaagcccc agtgaagaga ccttgtagca gactctgact ggtcaccaga cccataaaat
    12901 aaagggtaaa agtattaacc tgccagggga gccagcatct ctgagccaca actcctcccc
    12961 aataggtcca acagactctg gaggccaggg cagctgctgc agccacagtt gttcctccca
    13021 tggtgggagg ccctcctttt gtgggcccag gtaagtgaca aaatgagggg tcctgtttca
    13081 ggcagggtgg taaaaggggg tgcccaaagg ttgcctccca ccatcctcat ctcttcctcc
    13141 ccacagttgg ctttggccct gccgatcgtg gtcacctgga cagtcctgag gctcgagagg
    13201 ccatgttcct gaggcgagca ggtaggttgg ggaccaagac ctcacttttg gccaggcaca
    13261 cttgtctggg ttcaagaact ctggctctgc cctgctgcag atccctatct ccatcctgat
    13321 actgtcttca ctcagtacat ccctgaccat gtccttccgt acggtctcaa gtcacgtcac
    13381 ggtactcagt cggatgctct cagatctagt ctagttagga gatggcgcaa cgcaattaat
    13441 gataacttcg tatagcatac attatacgaa gttatggtct gagctcgcca tcagttcacc
    13501 agctcttcac tgcttactat gcttgtcatc tttcacttcc tctgacaagc aagctttgtg
    13561 aagggcagaa ctcttgattt ttgtcacata gtaaacatgt gactaaatct ccaccgaggg
    13621 gagacgggct gtctagacca gcaccaggcg gctgactggt agtcaggaca cttcgtgacc
    13681 cggttccatg cagcggcgca tgctccagct cattcaggag ttccaagcat ggctgagatg
    13741 tcagcaagtc aaggggcctt gtctcttctg ctgcatgtca atcagctatg accctccaac
    13801 cttcctgtcc accgccattg cccacactta cacacagtca catccagcta ggttttggga
    13861 cattacttgt gagaatatgt ggtgagatgt gttctcagtt gaatgtgaaa ttttgttaac
    13921 tgtgttttat atattaatgc tattctgctg ttctgttctt gtgctgggga tgaacccagg
    13981 gctgaaagtg tgctgtgtac taagctctat ccaagccctt ggcttttaga ataagacctt
    14041 gctatgcagc ccaggctggc acaaactcaa atctgctgtg tgtgccgcct gagcactaca
    14101 cttactagca tgtccctctc tccccgtctt tctctttaat ctgatttaaa agatgacaaa
    14161 tgttaacatc tattccttag taacttagtg aacatctgat ttggtcaccc tgcccagctc
    14221 cttatcctgc cgtgccctcg gaaggatatc atggctcagc tagaaaagct gttttgatgc
    14281 cttccagtct ttctcctggg gctccccaat ccccaccccc acctatatcc tatggagtat
    14341 cgcctgtacc agaagggaaa ggttttcctt ataaatgctc tccatggtgg tgatatttct
    14401 gctcaccctt tgcttgattg ctttcattat cctgaagtcc tagctcatgg gttcctttct
    14461 ccaggaggcc tccagttccc ccacaaacac cctctactgg ctgggtcagg atgctcttgc
    14521 ctctgacagc tccctgggct gcccttctct ggcagtgcat ggattgcctc ctatcctgga
    14581 ccaagagccc cagaggaccg tgtggtctgc tgggttccta gcactgttcc cagcaggctt
    14641 aggcccacgg gaagtcctca cagtcagtgt gctgagtgat tcagtggcaa gactgcttca
    14701 tcttctaaac ggctcctcag tct
//
