# Supplementary material for: CRISPR-Cas9 enables conditional mutagenesis of challenging loci
Source: Sci Rep. 2016 Sep 1;6:32326. doi: 10.1038/srep32326 (PMC5007477; doi:10.1038/srep32326)
Supplement: Supplementary File 3 [file srep32326-s3.zip › gb/HEP01028_A02_vector.gb]

LOCUS       1014335#L1L2_Bact_P#pAYAC184        14296 bp    dna     circular UNK 
ACCESSION   unknown
SOURCE      Mus musculus
  ORGANISM  Mus musculus
            Eukaryota; Metazoa; Chordata; Craniata; Vertebrata; Euteleostomi;
            Mammalia; Eutheria; Euarchontoglires; Glires; Rodentia;
            Sciurognathi; Muroidea; Muridae; Murinae; Mus.
COMMENT     cassette: L1L2_Bact_P
COMMENT     design_id: 1014335
COMMENT     backbone: pAYAC184
COMMENT     transcript_id: ENSMUST00000040523
FEATURES             Location/Qualifiers
     source          1..4245
                     /mol_type="other DNA"
                     /dnas_title="pacyc184CleanwithGprimers"
                     /organism="Cloning vector pACYC184"
     gene            complement(1..4245)
                     /gene="cat"
     CDS             complement(1..4245)
                     /codon_start=1
                     /gene="cat"
                     /translation="MEKKITGYTTVDISQWHRKEHFEAFQSVAQCTYNQTVQLDITAF
                     LKTVKKNKHKFYPAFIHILARLMNAHPEFRMAMKDGELVIWDSVHPCYTVFHEQTETF
                     SSLWSEYHDDFRQFLHIYSQDVACYGENLAYFPKGFIENMFFVSANPWVSFTSFDLNV
                     ANMDNFFAPVFTMGKYYTQGDKVLMPLAIQVHHAVCDGFHVGRMLNELQQYCDEWQGG
                     A"
                     /product="chloramphenicol acetyltransferase"
                     /note="camR (confers resistance to chloramphenicol)"
                     /label="camR (confers resistance to chloramphenicol)"
     -10_signal      complement(286..291)
                     /note="cat promoter (counter-clockwise); CATATT"
                     /label="cat promoter (counter-clockwise); CATATT"
     -35_signal      complement(309..314)
                     /note="cat promoter (counter-clockwise); ACGTAA"
                     /label="cat promoter (counter-clockwise); ACGTAA"
     rep_origin      complement(848..1393)
                     /note="p15A origin of replication (clockwise) (RNAII -35
                     to RNA/DNA switch point)"
                     /label="p15A origin of replication (clockwise) (RNAII -35
     -35_signal      1505..1510
                     /note="tet promoter (clockwise); TTGACA"
                     /label="tet promoter (clockwise); TTGACA"
     -10_signal      1528..1533
                     /note="tet promoter (clockwise); TTTAAT; transcript start
                     1540"
                     /label="tet promoter (clockwise); TTTAAT; transcript start
     gene            1581..2771
                     /gene="tet"
     CDS             1581..2771
                     /codon_start=1
                     /gene="tet"
                     /translation="MKSNNALIVILGTVTLDAVGIGLVMPVLPGLLRDIVHSDSIASH
                     YGVLLALYALMQFLCAPVLGALSDRFGRRPVLLASLLGATIDYAIMATTPVLWILYAG
                     RIVAGITGATGAVAGAYIADITDGEDRARHFGLMSACFGVGMVAGPVAGGLLGAISLH
                     APFLAAAVLNGLNLLLGCFLMQESHKGERRPMPLRAFNPVSSFRWARGMTIVAALMTV
                     FFIMQLVGQVPAALWVIFGEDRFRWSATMIGLSLAVFGILHALAQAFVTGPATKRFGE
                     KQAIIAGMAADALGYVLLAFATRGWMAFPIMILLASGGIGMPALQAMLSRQVDDDHQG
                     QLQGSLAALTSLTSIIGPLIVTAIYAASASTWNGLAWIVGAALYLVCLPALRRGAWSR
                     ATST"
                     /product="tetracycline efflux protein, class C"
                     /note="tetR (confers resistance to tetracycline)"
                     /label="tetR (confers resistance to tetracycline)"
     misc_feature    complement(1473..1493)
                     /note="5' Gap primer"
                     /label="5' Gap primer"
     misc_feature    3805..3825
                     /note="3' Gap primer"
                     /label="3' Gap primer"
     misc_feature    1494..3804
                     /note="Not in Gap Backbone PCR"
                     /label="Not in Gap Backbone PCR"
     misc_feature    4246..5320
                     /note="5 arm"
                     /label="5 arm"
     misc_feature    5348..5372
                     /note="B1 Gateway"
                     /label="B1 Gateway"
     misc_feature    5385..5432
                     /note="Frt"
                     /label="Frt"
     intron          5433..6307
                     /note="mouse En2 intron"
                     /label="mouse En2 intron"
     misc_feature    6305..6307
                     /note="Splice Acceptor"
                     /label="Splice Acceptor"
     exon            6308..6480
                     /note="mouse En2 exon"
                     /label="mouse En2 exon"
     misc_feature    6492..7085
                     /note="ECMV IRES"
                     /label="ECMV IRES"
     gene            7086..10146
                     /gene="lacZ"
                     /note="lacZ"
                     /label="lacZ"
     misc_feature    10185..10428
                     /note="SV40 polyadenylation site"
                     /label="SV40 polyadenylation site"
     misc_feature    10432..10465
                     /note="loxP"
                     /label="loxP"
     promoter        10492..11011
                     /note="human beta actin promoter"
                     /label="human beta actin promoter"
     gene            11037..11831
                     /gene="NeoR"
                     /note="NeoR"
                     /label="NeoR"
     misc_feature    12031..12272
                     /note="SV40 polyadenylation site"
                     /label="SV40 polyadenylation site"
     misc_feature    12289..12336
                     /note="Frt"
                     /label="Frt"
     misc_feature    12343..12376
                     /note="loxP"
                     /label="loxP"
     misc_feature    6322..6399
                     /note="FCHK std_gpr"
                     /label="FCHK std_gpr"
     misc_feature    12392..12412
                     /note="B2 Gateway"
                     /label="B2 Gateway"
     misc_feature    5321..12442
                     /note="Synthetic Cassette"
                     /label="Synthetic Cassette"
     exon            12900..13059
                     /db_xref="ENSEMBL:ENSMUSE00000295927"
                     /type="targeted"
                     /rank="3"
                     /note="target exon 1 ENSMUSE00000295927"
     misc_feature    12443..13251
                     /note="Critical Region"
                     /label="Critical Region"
     misc_feature    13275..13308
                     /note="Downstream LoxP"
                     /label="Downstream LoxP"
     misc_feature    13252..13331
                     /note="synthetic loxP region"
                     /label="synthetic loxP region"
     misc_feature    13332..14296
                     /note="3 arm"
                     /label="3 arm"
ORIGIN      
        1 gaattccgga tgagcattca tcaggcgggc aagaatgtga ataaaggccg gataaaactt
       61 gtgcttattt ttctttacgg tctttaaaaa ggccgtaata tccagctgaa cggtctggtt
      121 ataggtacat tgagcaactg actgaaatgc ctcaaaatgt tctttacgat gccattggga
      181 tatatcaacg gtggtatatc cagtgatttt tttctccatt ttagcttcct tagctcctga
      241 aaatctcgat aactcaaaaa atacgcccgg tagtgatctt atttcattat ggtgaaagtt
      301 ggaacctctt acgtgccgat caacgtctca ttttcgccaa aagttggccc agggcttccc
      361 ggtatcaaca gggacaccag gatttattta ttctgcgaag tgatcttccg tcacaggtat
      421 ttattcggcg caaagtgcgt cgggtgatgc tgccaactta ctgatttagt gtatgatggt
      481 gtttttgagg tgctccagtg gcttctgttt ctatcagctg tccctcctgt tcagctactg
      541 acggggtggt gcgtaacggc aaaagcaccg ccggacatca gcgctagcgg agtgtatact
      601 ggcttactat gttggcactg atgagggtgt cagtgaagtg cttcatgtgg caggagaaaa
      661 aaggctgcac cggtgcgtca gcagaatatg tgatacagga tatattccgc ttcctcgctc
      721 actgactcgc tacgctcggt cgttcgactg cggcgagcgg aaatggctta cgaacggggc
      781 ggagatttcc tggaagatgc caggaagata cttaacaggg aagtgagagg gccgcggcaa
      841 agccgttttt ccataggctc cgcccccctg acaagcatca cgaaatctga cgctcaaatc
      901 agtggtggcg aaacccgaca ggactataaa gataccaggc gtttccccct ggcggctccc
      961 tcgtgcgctc tcctgttcct gcctttcggt ttaccggtgt cattccgctg ttatggccgc
     1021 gtttgtctca ttccacgcct gacactcagt tccgggtagg cagttcgctc caagctggac
     1081 tgtatgcacg aaccccccgt tcagtccgac cgctgcgcct tatccggtaa ctatcgtctt
     1141 gagtccaacc cggaaagaca tgcaaaagca ccactggcag cagccactgg taattgattt
     1201 agaggagtta gtcttgaagt catgcgccgg ttaaggctaa actgaaagga caagttttgg
     1261 tgactgcgct cctccaagcc agttacctcg gttcaaagag ttggtagctc agagaacctt
     1321 cgaaaaaccg ccctgcaagg cggttttttc gttttcagag caagagatta cgcgcagacc
     1381 aaaacgatct caagaagatc atcttattaa tcagataaaa tatttctaga tttcagtgca
     1441 atttatctct tcaaatgtag cacctgaagt cagccccata cgatataagt tgtaattctc
     1501 atgtttgaca gcttatcatc gataagcttt aatgcggtag tttatcacag ttaaattgct
     1561 aacgcagtca ggcaccgtgt atgaaatcta acaatgcgct catcgtcatc ctcggcaccg
     1621 tcaccctgga tgctgtaggc ataggcttgg ttatgccggt actgccgggc ctcttgcggg
     1681 atatcgtcca ttccgacagc atcgccagtc actatggcgt gctgctagcg ctatatgcgt
     1741 tgatgcaatt tctatgcgca cccgttctcg gagcactgtc cgaccgcttt ggccgccgcc
     1801 cagtcctgct cgcttcgcta cttggagcca ctatcgacta cgcgatcatg gcgaccacac
     1861 ccgtcctgtg gatcctctac gccggacgca tcgtggccgg catcaccggc gccacaggtg
     1921 cggttgctgg cgcctatatc gccgacatca ccgatgggga agatcgggct cgccacttcg
     1981 ggctcatgag cgcttgtttc ggcgtgggta tggtggcagg ccccgtggcc gggggactgt
     2041 tgggcgccat ctccttgcat gcaccattcc ttgcggcggc ggtgctcaac ggcctcaacc
     2101 tactactggg ctgcttccta atgcaggagt cgcataaggg agagcgtcga ccgatgccct
     2161 tgagagcctt caacccagtc agctccttcc ggtgggcgcg gggcatgact atcgtcgccg
     2221 cacttatgac tgtcttcttt atcatgcaac tcgtaggaca ggtgccggca gcgctctggg
     2281 tcattttcgg cgaggaccgc tttcgctgga gcgcgacgat gatcggcctg tcgcttgcgg
     2341 tattcggaat cttgcacgcc ctcgctcaag ccttcgtcac tggtcccgcc accaaacgtt
     2401 tcggcgagaa gcaggccatt atcgccggca tggcggccga cgcgctgggc tacgtcttgc
     2461 tggcgttcgc gacgcgaggc tggatggcct tccccattat gattcttctc gcttccggcg
     2521 gcatcgggat gcccgcgttg caggccatgc tgtccaggca ggtagatgac gaccatcagg
     2581 gacagcttca aggatcgctc gcggctctta ccagcctaac ttcgatcatt ggaccgctga
     2641 tcgtcacggc gatttatgcc gcctcggcga gcacatggaa cgggttggca tggattgtag
     2701 gcgccgccct ataccttgtc tgcctccccg cgttgcgtcg cggtgcatgg agccgggcca
     2761 cctcgacctg aatggaagcc ggcggcacct cgctaacgga ttcaccactc caagaattgg
     2821 agccaatcaa ttcttgcgga gaactgtgaa tgcgcaaacc aacccttggc agaacatatc
     2881 catcgcgtcc gccatctcca gcagccgcac gcggcgcatc tcgggcagcg ttgggtcctg
     2941 gccacgggtg cgcatgatcg tgctcctgtc gttgaggacc cggctaggct ggcggggttg
     3001 ccttactggt tagcagaatg aatcaccgat acgcgagcga acgtgaagcg actgctgctg
     3061 caaaacgtct gcgacctgag caacaacatg aatggtcttc ggtttccgtg tttcgtaaag
     3121 tctggaaacg cggaagtccc ctacgtgctg ctgaagttgc ccgcaacaga gagtggaacc
     3181 aaccggtgat accacgatac tatgactgag agtcaacgcc atgagcggcc tcatttctta
     3241 ttctgagtta caacagtccg caccgctgtc cggtagctcc ttccggtggg cgcggggcat
     3301 gactatcgtc gccgcactta tgactgtctt ctttatcatg caactcgtag gacaggtgcc
     3361 ggcagcgccc aacagtcccc cggccacggg gcctgccacc atacccacgc cgaaacaagc
     3421 gccctgcacc attatgttcc ggatctgcat cgcaggatgc tgctggctac cctgtggaac
     3481 acctacatct gtattaacga agcgctaacc gtttttatca ggctctggga ggcagaataa
     3541 atgatcatat cgtcaattat tacctccacg gggagagcct gagcaaactg gcctcaggca
     3601 tttgagaagc acacggtcac actgcttccg gtagtcaata aaccggtaaa ccagcaatag
     3661 acataagcgg ctatttaacg accctgccct gaaccgacga ccgggtcgaa tttgctttcg
     3721 aatttctgcc attcatccgc ttattatcac ttattcaggc gtagcaccag gcgtttaagg
     3781 gcaccaataa ctgccttaaa aaaattacgc cccgccctgc cactcatcgc agtactgttg
     3841 taattcatta agcattctgc cgacatggaa gccatcacag acggcatgat gaacctgaat
     3901 cgccagcggc atcagcacct tgtcgccttg cgtataatat ttgcccatgg tgaaaacggg
     3961 ggcgaagaag ttgtccatat tggccacgtt taaatcaaaa ctggtgaaac tcacccaggg
     4021 attggctgag acgaaaaaca tattctcaat aaacccttta gggaaatagg ccaggttttc
     4081 accgtaacac gccacatctt gcgaatatat gtgtagaaac tgccggaaat cgtcgtggta
     4141 ttcactccag agcgatgaaa acgtttcagt ttgctcatgg aaaacggtgt aacaagggtg
     4201 aacactatcc catatcacca gctcaccgtc tttcattgcc atacgccagc caataccagc
     4261 taagttcaag caatagaacc gttgattgtc tgggagaacc tgaagctctg tcattggtgt
     4321 ggactcccct gattcttaca tctgaataca gtggaagctg tgcaaatctg tgggtcggca
     4381 ttgtgtggtg tggaggaatt acatgccccg gctagacaat gtaagatcta cattttatat
     4441 ttttggttgc gagtcatttc tttagctggg cactggtggc tcacactttt aatcccaggt
     4501 ctacacacac acacatacac acatacacac acacacacac acacacacac acacacacac
     4561 acacacacag agagagagag agagagagag agagagagag agagagagag agagagagag
     4621 agagttagtt ccaggacagc cagggccaca gagagaatcc ctgtttgttt tgtgttgagg
     4681 tgtattttta gttatgtgta aacaggtgtt tgtggtgggt gtgaccattc aaatggggtt
     4741 tccatggaga ccagaagaag tcatggctcc cctggggctg cagttcctgg atgatgtaag
     4801 aagtctgaca tgagtgctgg gaactgaact tgggactctg aaagagcagg ggcaccctta
     4861 accactgagc cacctttcca gtttctgcaa tttcatttta gaaggtgaaa tcttgttatt
     4921 ttagtggttg gatttacagc actaaaaagt attatttgaa gatttagtgg tggctcactg
     4981 agttaaaaac atttcctgtg caaagcagga gagcttgact tcaaatctcc agaatgcaca
     5041 aacaggtggg tgtggtagtg tgagcgtcta taatcatagt gtcctatacg aaggtgggag
     5101 gggaagacag gagaatcccc aaaagttcat aggccagcta gcctgacact cgcagtggaa
     5161 agacaacaaa gggacccatt ggagattgtt ctctgcccca cacatccgtg ctgtggctca
     5221 gttggaagaa agtttgccca gagtgtgtaa agacttgggg tttactcccc agaatagggc
     5281 atggtaatct tcatctctaa tttcagcact taagaagtag aaggcgcata acgataccac
     5341 gatatcaaca agtttgtaca aaaaagcagg ctggcgccgg aaccgaagtt cctattccga
     5401 agttcctatt ctctagaaag tataggaact tcgaaccctt tcccacacca ccctccacac
     5461 ttgccccaaa cactgccaac tatgtaggag gaaggggttg ggactaacag aagaacccgt
     5521 tgtggggaag ctgttgggag ggtcacttta tgttcttgcc caaggtcagt tgggtggcct
     5581 gcttctgatg aggtggtccc aaggtctggg gtagaaggtg agagggacag gccaccaagg
     5641 tcagcccccc ccccctatcc cataggagcc aggtccctct cctggacagg aagactgaag
     5701 gggagatgcc agagactcag tgaagcctgg ggtaccctat tggagtcctt caaggaaaca
     5761 aacttggcct caccaggcct cagccttggc tcctcctggg aactctactg cccttgggat
     5821 ccccttgtag ttgtgggtta cataggaagg gggacgggat tccccttgac tggctagcct
     5881 actcttttct tcagtcttct ccatctcctc tcacctgtct ctcgaccctt tccctaggat
     5941 agacttggaa aaagataagg ggagaaaaca aatgcaaacg aggccagaaa gattttggct
     6001 gggcattcct tccgctagct tttattggga tcccctagtt tgtgataggc cttttagcta
     6061 catctgccaa tccatctcat tttcacacac acacacacca ctttccttct ggtcagtggg
     6121 cacatgtcca gcctcaagtt tatatcacca cccccaatgc ccaacacttg tatggccttg
     6181 ggcgggtcat cccccccccc acccccagta tctgcaacct caagctagct tgggtgcgtt
     6241 ggttgtggat aagtagctag actccagcaa ccagtaacct ctgccctttc tcctccatga
     6301 caaccaggtc ccaggtcccg aaaaccaaag aagaagaacc ctaacaaaga ggacaagcgg
     6361 cctcgcacag ccttcactgc tgagcagctc cagaggctca aggctgagtt tcagaccaac
     6421 aggtacctga cagagcagcg gcgccagagt ctggcacagg agctcggtac ccggaagatc
     6481 tggactctag agaattccgc ccctctccct cccccccccc taacgttact ggccgaagcc
     6541 gcttggaata aggccggtgt gcgtttgtct atatgttatt ttccaccata ttgccgtctt
     6601 ttggcaatgt gagggcccgg aaacctggcc ctgtcttctt gacgagcatt cctaggggtc
     6661 tttcccctct cgccaaagga atgcaaggtc tgttgaatgt cgtgaaggaa gcagttcctc
     6721 tggaagcttc ttgaagacaa acaacgtctg tagcgaccct ttgcaggcag cggaaccccc
     6781 cacctggcga caggtgcctc tgcggccaaa agccacgtgt ataagataca cctgcaaagg
     6841 cggcacaacc ccagtgccac gttgtgagtt ggatagttgt ggaaagagtc aaatggctct
     6901 cctcaagcgt attcaacaag gggctgaagg atgcccagaa ggtaccccat tgtatgggat
     6961 ctgatctggg gcctcggtgc acatgcttta catgtgttta gtcgaggtta aaaaacgtct
     7021 aggccccccg aaccacgggg acgtggtttt cctttgaaaa acacgatgat aagcttgcca
     7081 caaccatgga agatcccgtc gttttacaac gtcgtgactg ggaaaaccct ggcgttaccc
     7141 aacttaatcg ccttgcagca catccccctt tcgccagctg gcgtaatagc gaagaggccc
     7201 gcaccgatcg cccttcccaa cagttgcgca gcctgaatgg cgaatggcgc tttgcctggt
     7261 ttccggcacc agaagcggtg ccggaaagct ggctggagtg cgatcttcct gaggccgata
     7321 ctgtcgtcgt cccctcaaac tggcagatgc acggttacga tgcgcccatc tacaccaacg
     7381 tgacctatcc cattacggtc aatccgccgt ttgttcccac ggagaatccg acgggttgtt
     7441 actcgctcac atttaatgtt gatgaaagct ggctacagga aggccagacg cgaattattt
     7501 ttgatggcgt taactcggcg tttcatctgt ggtgcaacgg gcgctgggtc ggttacggcc
     7561 aggacagtcg tttgccgtct gaatttgacc tgagcgcatt tttacgcgcc ggagaaaacc
     7621 gcctcgcggt gatggtgctg cgctggagtg acggcagtta tctggaagat caggatatgt
     7681 ggcggatgag cggcattttc cgtgacgtct cgttgctgca taaaccgact acacaaatca
     7741 gcgatttcca tgttgccact cgctttaatg atgatttcag ccgcgctgta ctggaggctg
     7801 aagttcagat gtgcggcgag ttgcgtgact acctacgggt aacagtttct ttatggcagg
     7861 gtgaaacgca ggtcgccagc ggcaccgcgc ctttcggcgg tgaaattatc gatgagcgtg
     7921 gtggttatgc cgatcgcgtc acactacgtc tgaacgtcga aaacccgaaa ctgtggagcg
     7981 ccgaaatccc gaatctctat cgtgcggtgg ttgaactgca caccgccgac ggcacgctga
     8041 ttgaagcaga agcctgcgat gtcggtttcc gcgaggtgcg gattgaaaat ggtctgctgc
     8101 tgctgaacgg caagccgttg ctgattcgag gcgttaaccg tcacgagcat catcctctgc
     8161 atggtcaggt catggatgag cagacgatgg tgcaggatat cctgctgatg aagcagaaca
     8221 actttaacgc cgtgcgctgt tcgcattatc cgaaccatcc gctgtggtac acgctgtgcg
     8281 accgctacgg cctgtatgtg gtggatgaag ccaatattga aacccacggc atggtgccaa
     8341 tgaatcgtct gaccgatgat ccgcgctggc taccggcgat gagcgaacgc gtaacgcgaa
     8401 tggtgcagcg cgatcgtaat cacccgagtg tgatcatctg gtcgctgggg aatgaatcag
     8461 gccacggcgc taatcacgac gcgctgtatc gctggatcaa atctgtcgat ccttcccgcc
     8521 cggtgcagta tgaaggcggc ggagccgaca ccacggccac cgatattatt tgcccgatgt
     8581 acgcgcgcgt ggatgaagac cagcccttcc cggctgtgcc gaaatggtcc atcaaaaaat
     8641 ggctttcgct acctggagag acgcgcccgc tgatcctttg cgaatacgcc cacgcgatgg
     8701 gtaacagtct tggcggtttc gctaaatact ggcaggcgtt tcgtcagtat ccccgtttac
     8761 agggcggctt cgtctgggac tgggtggatc agtcgctgat taaatatgat gaaaacggca
     8821 acccgtggtc ggcttacggc ggtgattttg gcgatacgcc gaacgatcgc cagttctgta
     8881 tgaacggtct ggtctttgcc gaccgcacgc cgcatccagc gctgacggaa gcaaaacacc
     8941 agcagcagtt tttccagttc cgtttatccg ggcaaaccat cgaagtgacc agcgaatacc
     9001 tgttccgtca tagcgataac gagctcctgc actggatggt ggcgctggat ggtaagccgc
     9061 tggcaagcgg tgaagtgcct ctggatgtcg ctccacaagg taaacagttg attgaactgc
     9121 ctgaactacc gcagccggag agcgccgggc aactctggct cacagtacgc gtagtgcaac
     9181 cgaacgcgac cgcatggtca gaagccgggc acatcagcgc ctggcagcag tggcgtctgg
     9241 cggaaaacct cagtgtgacg ctccccgccg cgtcccacgc catcccgcat ctgaccacca
     9301 gcgaaatgga tttttgcatc gagctgggta ataagcgttg gcaatttaac cgccagtcag
     9361 gctttctttc acagatgtgg attggcgata aaaaacaact gctgacgccg ctgcgcgatc
     9421 agttcacccg tgcaccgctg gataacgaca ttggcgtaag tgaagcgacc cgcattgacc
     9481 ctaacgcctg ggtcgaacgc tggaaggcgg cgggccatta ccaggccgaa gcagcgttgt
     9541 tgcagtgcac ggcagataca cttgctgatg cggtgctgat tacgaccgct cacgcgtggc
     9601 agcatcaggg gaaaacctta tttatcagcc ggaaaaccta ccggattgat ggtagtggtc
     9661 aaatggcgat taccgttgat gttgaagtgg cgagcgatac accgcatccg gcgcggattg
     9721 gcctgaactg ccagctggcg caggtagcag agcgggtaaa ctggctcgga ttagggccgc
     9781 aagaaaacta tcccgaccgc cttactgccg cctgttttga ccgctgggat ctgccattgt
     9841 cagacatgta taccccgtac gtcttcccga gcgaaaacgg tctgcgctgc gggacgcgcg
     9901 aattgaatta tggcccacac cagtggcgcg gcgacttcca gttcaacatc agccgctaca
     9961 gtcaacagca actgatggaa accagccatc gccatctgct gcacgcggaa gaaggcacat
    10021 ggctgaatat cgacggtttc catatgggga ttggtggcga cgactcctgg agcccgtcag
    10081 tatcggcgga attccagctg agcgccggtc gctaccatta ccagttggtc tggtgtcaaa
    10141 aataataata accgggcagg ggggatctaa gctctagata agtaatgatc ataatcagcc
    10201 atatcacatc tgtagaggtt ttacttgctt taaaaaacct cccacacctc cccctgaacc
    10261 tgaaacataa aatgaatgca attgttgttg ttaacttgtt tattgcagct tataatggtt
    10321 acaaataaag caatagcatc acaaatttca caaataaagc atttttttca ctgcattcta
    10381 gttgtggttt gtccaaactc atcaatgtat cttatcatgt ctggatccgg aataacttcg
    10441 tatagcatac attatacgaa gttatgttta aacggcgcgc cccggaattc gccttctgca
    10501 ggagcgtaca gaacccaggg ccctggcacc cgtgcagacc ctggcccacc ccacctgggc
    10561 gctcagtgcc caagagatgt ccacacctag gatgtcccgc ggtgggtggg gggcccgaga
    10621 gacgggcagg ccgggggcag gcctggccat gcggggccga accgggcact gcccagcgtg
    10681 ggcgcggggg ccacggcgcg cgcccccagc ccccgggccc agcaccccaa ggcggccaac
    10741 gccaaaactc tccctcctcc tcttcctcaa tctcgctctc gctctttttt tttttcgcaa
    10801 aaggagggga gagggggtaa aaaaatgctg cactgtgcgg cgaagccggt gagtgagcgg
    10861 cgcggggcca atcagcgtgc gccgttccga aagttgcctt ttatggctcg agcggccgcg
    10921 gcggcgccct ataaaaccca gcggcgcgac gcgccaccac cgccgagacc gcgtccgccc
    10981 cgcgagcaca gagcctcgcc tttgccgatc ctctagagtc gagatccgcc gccaccatga
    11041 ttgaacaaga tggattgcac gcaggttctc cggccgcttg ggtggagagg ctattcggct
    11101 atgactgggc acaacagaca atcggctgct ctgatgccgc cgtgttccgg ctgtcagcgc
    11161 aggggcgccc ggttcttttt gtcaagaccg acctgtccgg tgccctgaat gaactgcagg
    11221 acgaggcagc gcggctatcg tggctggcca cgacgggcgt tccttgcgca gctgtgctcg
    11281 acgttgtcac tgaagcggga agggactggc tgctattggg cgaagtgccg gggcaggatc
    11341 tcctgtcatc tcaccttgct cctgccgaga aagtatccat catggctgat gcaatgcggc
    11401 ggctgcatac gcttgatccg gctacctgcc cattcgacca ccaagcgaaa catcgcatcg
    11461 agcgagcacg tactcggatg gaagccggtc ttgtcgatca ggatgatctg gacgaagagc
    11521 atcaggggct cgcgccagcc gaactgttcg ccaggctcaa ggcgcgcatg cccgacggcg
    11581 aggatctcgt cgtgacccat ggcgatgcct gcttgccgaa tatcatggtg gaaaatggcc
    11641 gcttttctgg attcatcgac tgtggccggc tgggtgtggc ggaccgctat caggacatag
    11701 cgttggctac ccgtgatatt gctgaagagc ttggcggcga atgggctgac cgcttcctcg
    11761 tgctttacgg tatcgccgct cccgattcgc agcgcatcgc cttctatcgc cttcttgacg
    11821 agttcttctg agcgggactc tggggttcga aatgaccgac caagcgacgc ccaacctgcc
    11881 atcacgagat ttcgattcca ccgccgcctt ctatgaaagg ttgggcttcg gaatcgtttt
    11941 ccgggacgcc ggctggatga tcctccagcg cggggatctc atgctggagt tcttcgccca
    12001 ccccccggat ctaagctcta gataagtaat gatcataatc agccatatca catctgtaga
    12061 ggttttactt gctttaaaaa acctcccaca cctccccctg aacctgaaac ataaaatgaa
    12121 tgcaattgtt gttgttaact tgtttattgc agcttataat ggttacaaat aaagcaatag
    12181 catcacaaat ttcacaaata aagcattttt ttcactgcat tctagttgtg gtttgtccaa
    12241 actcatcaat gtatcttatc atgtctggat ccgggggtac cgcgtcgaga agttcctatt
    12301 ccgaagttcc tattctctag aaagtatagg aacttcgtcg agataacttc gtatagcata
    12361 cattatacga agttatgtcg agatatctag acccagcttt cttgtacaaa gtggttgata
    12421 tctctatagt cgcagtaggc ggctcaagaa aatattgttt ggactgaact aaacatgtgt
    12481 gggggtgaat tcagttcttg gctgacagtt ttgacttgtg ttttggagca accctgtgtt
    12541 cctagaggta gcctgcactt aatgcatctt tgtgtccccc gaggtcctca ctgcagccat
    12601 acttgaactc cttcaggctg ttcttgacat tttgggtttg gaaagacttt tctgggagga
    12661 atatggagat gtggggtagg gatgatggag agcagagcct ctctccccaa atgcggctca
    12721 gcacctttct accgctcagg cctccaagtg gagtctgagc agaagagaat tccgctgcct
    12781 gtgtcctcca gccgttaaga tgtcccagag ggcaatcatc cccagaggga ccctccttgc
    12841 tgctcttcct cctctatctg tacacgggaa gtctgaactt ctacactttg cctctgcagg
    12901 ctggtctgat ccggatggag gaggaggagt tctttatcga acctctggag aaggggcaga
    12961 cggatcagga ggctgaacaa ggccgagtgc atgtggtata tcgccgaccg cccactccca
    13021 agccccctcc tgtgagcgaa ccacaggctc tggacacagg taaggcttct gccgagggta
    13081 ggctaggtgg ggaacagtgg atgtctcctg actgtctggt cctgcttccc agggaaacat
    13141 ctggggaaac tcagtcccca tgttcaggtc tggctggagg ctgaagctga gctccagcct
    13201 tagaggctta ggaaggagtc ggctgcctgc ctggttggat gcatagcata tgagatggcg
    13261 caacgcaatt aatgataact tcgtatagca tacattatac gaagttatgg tctgagctcg
    13321 ccatcagttc aaagaaaagg ctgtctagtg atgtgccttc tgtgaatatt ggggaacagg
    13381 agagagctgg gtcaacacag acagcatcgt gtgacctcca gacagcccct gtctctgctc
    13441 ctgtactgct acagtttctg tgatgtgatg gtgcctgctt ctatcccaga atgctcctgg
    13501 ccactcaata gaaaaggccc caagcagtct ttctgtacat cctttacctc aggacacacc
    13561 ttgaaaagac cctagagtag ctcccacacc ttcaatgtct tccacacgca ttcatggagt
    13621 cttatctctt tcaacttaga gtcccagggt gttttgggtc ctggaatatg gggggagctt
    13681 cttagtggcc tgagtgactg actgcccacc tggccccaca ggtcttatcc agccaacctg
    13741 agcctctcca gaggtctctt ggttgtacag aggcccgggt taggacctga agtgctcttg
    13801 taggtcccag ggtcgcagta tgtggatgac accttctcgc ttttgccagg cagctgggca
    13861 gctgcatgct tagctctcag tcttggacct ggaccccagg ctgaggaatg ttgggtcagg
    13921 cccatttgca ggccttttgt cagtagcctg gatgcccctg actgacgagg ccctccctgt
    13981 gctatgattt attgaaatcg tccccctact ctgtggcagc cttagctcat ttattttatt
    14041 tccctctcac actctggttt gacagatcaa ttgggcacag cctggcaggg caccattcta
    14101 attttaaggc accgtgtcag gtagctcggt aaacgaattg ttcactggga caccggtgtt
    14161 cccgggagat aatcaatatt tctagctgtc ccttcttccc tggtaatgaa tagccatcta
    14221 ccttagctgt caagcccagc ttctgggggc tacctgctcc gcattcccca agccttcgtc
    14281 ttactctcac cctttt
//
