# Supplementary material for: CRISPR-Cas9 enables conditional mutagenesis of challenging loci
Source: Sci Rep. 2016 Sep 1;6:32326. doi: 10.1038/srep32326 (PMC5007477; doi:10.1038/srep32326)
Supplement: Supplementary File 3 [file srep32326-s3.zip › gb/HEP01028_A03_vector.gb]

LOCUS       1014862#L1L2_Bact_P#pAYAC184        14480 bp    dna     circular UNK 
ACCESSION   unknown
SOURCE      Mus musculus
  ORGANISM  Mus musculus
            Eukaryota; Metazoa; Chordata; Craniata; Vertebrata; Euteleostomi;
            Mammalia; Eutheria; Euarchontoglires; Glires; Rodentia;
            Sciurognathi; Muroidea; Muridae; Murinae; Mus.
COMMENT     cassette: L1L2_Bact_P
COMMENT     design_id: 1014862
COMMENT     backbone: pAYAC184
COMMENT     transcript_id: ENSMUST00000081593
FEATURES             Location/Qualifiers
     source          1..4245
                     /mol_type="other DNA"
                     /dnas_title="pacyc184CleanwithGprimers"
                     /organism="Cloning vector pACYC184"
     gene            complement(1..4245)
                     /gene="cat"
     CDS             complement(1..4245)
                     /codon_start=1
                     /gene="cat"
                     /translation="MEKKITGYTTVDISQWHRKEHFEAFQSVAQCTYNQTVQLDITAF
                     LKTVKKNKHKFYPAFIHILARLMNAHPEFRMAMKDGELVIWDSVHPCYTVFHEQTETF
                     SSLWSEYHDDFRQFLHIYSQDVACYGENLAYFPKGFIENMFFVSANPWVSFTSFDLNV
                     ANMDNFFAPVFTMGKYYTQGDKVLMPLAIQVHHAVCDGFHVGRMLNELQQYCDEWQGG
                     A"
                     /product="chloramphenicol acetyltransferase"
                     /note="camR (confers resistance to chloramphenicol)"
                     /label="camR (confers resistance to chloramphenicol)"
     -10_signal      complement(286..291)
                     /note="cat promoter (counter-clockwise); CATATT"
                     /label="cat promoter (counter-clockwise); CATATT"
     -35_signal      complement(309..314)
                     /note="cat promoter (counter-clockwise); ACGTAA"
                     /label="cat promoter (counter-clockwise); ACGTAA"
     rep_origin      complement(848..1393)
                     /note="p15A origin of replication (clockwise) (RNAII -35
                     to RNA/DNA switch point)"
                     /label="p15A origin of replication (clockwise) (RNAII -35
     -35_signal      1505..1510
                     /note="tet promoter (clockwise); TTGACA"
                     /label="tet promoter (clockwise); TTGACA"
     -10_signal      1528..1533
                     /note="tet promoter (clockwise); TTTAAT; transcript start
                     1540"
                     /label="tet promoter (clockwise); TTTAAT; transcript start
     gene            1581..2771
                     /gene="tet"
     CDS             1581..2771
                     /codon_start=1
                     /gene="tet"
                     /translation="MKSNNALIVILGTVTLDAVGIGLVMPVLPGLLRDIVHSDSIASH
                     YGVLLALYALMQFLCAPVLGALSDRFGRRPVLLASLLGATIDYAIMATTPVLWILYAG
                     RIVAGITGATGAVAGAYIADITDGEDRARHFGLMSACFGVGMVAGPVAGGLLGAISLH
                     APFLAAAVLNGLNLLLGCFLMQESHKGERRPMPLRAFNPVSSFRWARGMTIVAALMTV
                     FFIMQLVGQVPAALWVIFGEDRFRWSATMIGLSLAVFGILHALAQAFVTGPATKRFGE
                     KQAIIAGMAADALGYVLLAFATRGWMAFPIMILLASGGIGMPALQAMLSRQVDDDHQG
                     QLQGSLAALTSLTSIIGPLIVTAIYAASASTWNGLAWIVGAALYLVCLPALRRGAWSR
                     ATST"
                     /product="tetracycline efflux protein, class C"
                     /note="tetR (confers resistance to tetracycline)"
                     /label="tetR (confers resistance to tetracycline)"
     misc_feature    complement(1473..1493)
                     /note="5' Gap primer"
                     /label="5' Gap primer"
     misc_feature    3805..3825
                     /note="3' Gap primer"
                     /label="3' Gap primer"
     misc_feature    1494..3804
                     /note="Not in Gap Backbone PCR"
                     /label="Not in Gap Backbone PCR"
     misc_feature    4246..5407
                     /note="5 arm"
                     /label="5 arm"
     misc_feature    5435..5459
                     /note="B1 Gateway"
                     /label="B1 Gateway"
     misc_feature    5472..5519
                     /note="Frt"
                     /label="Frt"
     intron          5520..6394
                     /note="mouse En2 intron"
                     /label="mouse En2 intron"
     misc_feature    6392..6394
                     /note="Splice Acceptor"
                     /label="Splice Acceptor"
     exon            6395..6567
                     /note="mouse En2 exon"
                     /label="mouse En2 exon"
     misc_feature    6579..7172
                     /note="ECMV IRES"
                     /label="ECMV IRES"
     gene            7173..10233
                     /gene="lacZ"
                     /note="lacZ"
                     /label="lacZ"
     misc_feature    10272..10515
                     /note="SV40 polyadenylation site"
                     /label="SV40 polyadenylation site"
     misc_feature    10519..10552
                     /note="loxP"
                     /label="loxP"
     promoter        10579..11098
                     /note="human beta actin promoter"
                     /label="human beta actin promoter"
     gene            11124..11918
                     /gene="NeoR"
                     /note="NeoR"
                     /label="NeoR"
     misc_feature    12118..12359
                     /note="SV40 polyadenylation site"
                     /label="SV40 polyadenylation site"
     misc_feature    12376..12423
                     /note="Frt"
                     /label="Frt"
     misc_feature    12430..12463
                     /note="loxP"
                     /label="loxP"
     misc_feature    6409..6486
                     /note="FCHK std_gpr"
                     /label="FCHK std_gpr"
     misc_feature    12479..12499
                     /note="B2 Gateway"
                     /label="B2 Gateway"
     misc_feature    5408..12529
                     /note="Synthetic Cassette"
                     /label="Synthetic Cassette"
     exon            12946..13049
                     /db_xref="ENSEMBL:ENSMUSE00001223067"
                     /type="targeted"
                     /rank="5"
                     /note="target exon 1 ENSMUSE00001223067"
     misc_feature    12530..13222
                     /note="Critical Region"
                     /label="Critical Region"
     misc_feature    13246..13279
                     /note="Downstream LoxP"
                     /label="Downstream LoxP"
     misc_feature    13223..13302
                     /note="synthetic loxP region"
                     /label="synthetic loxP region"
     exon            13936..14055
                     /db_xref="ENSEMBL:ENSMUSE00001256002"
                     /rank="6"
                     /note="ENSMUSE00001256002"
                     /label="ENSMUSE00001256002"
     misc_feature    13303..14480
                     /note="3 arm"
                     /label="3 arm"
ORIGIN      
        1 gaattccgga tgagcattca tcaggcgggc aagaatgtga ataaaggccg gataaaactt
       61 gtgcttattt ttctttacgg tctttaaaaa ggccgtaata tccagctgaa cggtctggtt
      121 ataggtacat tgagcaactg actgaaatgc ctcaaaatgt tctttacgat gccattggga
      181 tatatcaacg gtggtatatc cagtgatttt tttctccatt ttagcttcct tagctcctga
      241 aaatctcgat aactcaaaaa atacgcccgg tagtgatctt atttcattat ggtgaaagtt
      301 ggaacctctt acgtgccgat caacgtctca ttttcgccaa aagttggccc agggcttccc
      361 ggtatcaaca gggacaccag gatttattta ttctgcgaag tgatcttccg tcacaggtat
      421 ttattcggcg caaagtgcgt cgggtgatgc tgccaactta ctgatttagt gtatgatggt
      481 gtttttgagg tgctccagtg gcttctgttt ctatcagctg tccctcctgt tcagctactg
      541 acggggtggt gcgtaacggc aaaagcaccg ccggacatca gcgctagcgg agtgtatact
      601 ggcttactat gttggcactg atgagggtgt cagtgaagtg cttcatgtgg caggagaaaa
      661 aaggctgcac cggtgcgtca gcagaatatg tgatacagga tatattccgc ttcctcgctc
      721 actgactcgc tacgctcggt cgttcgactg cggcgagcgg aaatggctta cgaacggggc
      781 ggagatttcc tggaagatgc caggaagata cttaacaggg aagtgagagg gccgcggcaa
      841 agccgttttt ccataggctc cgcccccctg acaagcatca cgaaatctga cgctcaaatc
      901 agtggtggcg aaacccgaca ggactataaa gataccaggc gtttccccct ggcggctccc
      961 tcgtgcgctc tcctgttcct gcctttcggt ttaccggtgt cattccgctg ttatggccgc
     1021 gtttgtctca ttccacgcct gacactcagt tccgggtagg cagttcgctc caagctggac
     1081 tgtatgcacg aaccccccgt tcagtccgac cgctgcgcct tatccggtaa ctatcgtctt
     1141 gagtccaacc cggaaagaca tgcaaaagca ccactggcag cagccactgg taattgattt
     1201 agaggagtta gtcttgaagt catgcgccgg ttaaggctaa actgaaagga caagttttgg
     1261 tgactgcgct cctccaagcc agttacctcg gttcaaagag ttggtagctc agagaacctt
     1321 cgaaaaaccg ccctgcaagg cggttttttc gttttcagag caagagatta cgcgcagacc
     1381 aaaacgatct caagaagatc atcttattaa tcagataaaa tatttctaga tttcagtgca
     1441 atttatctct tcaaatgtag cacctgaagt cagccccata cgatataagt tgtaattctc
     1501 atgtttgaca gcttatcatc gataagcttt aatgcggtag tttatcacag ttaaattgct
     1561 aacgcagtca ggcaccgtgt atgaaatcta acaatgcgct catcgtcatc ctcggcaccg
     1621 tcaccctgga tgctgtaggc ataggcttgg ttatgccggt actgccgggc ctcttgcggg
     1681 atatcgtcca ttccgacagc atcgccagtc actatggcgt gctgctagcg ctatatgcgt
     1741 tgatgcaatt tctatgcgca cccgttctcg gagcactgtc cgaccgcttt ggccgccgcc
     1801 cagtcctgct cgcttcgcta cttggagcca ctatcgacta cgcgatcatg gcgaccacac
     1861 ccgtcctgtg gatcctctac gccggacgca tcgtggccgg catcaccggc gccacaggtg
     1921 cggttgctgg cgcctatatc gccgacatca ccgatgggga agatcgggct cgccacttcg
     1981 ggctcatgag cgcttgtttc ggcgtgggta tggtggcagg ccccgtggcc gggggactgt
     2041 tgggcgccat ctccttgcat gcaccattcc ttgcggcggc ggtgctcaac ggcctcaacc
     2101 tactactggg ctgcttccta atgcaggagt cgcataaggg agagcgtcga ccgatgccct
     2161 tgagagcctt caacccagtc agctccttcc ggtgggcgcg gggcatgact atcgtcgccg
     2221 cacttatgac tgtcttcttt atcatgcaac tcgtaggaca ggtgccggca gcgctctggg
     2281 tcattttcgg cgaggaccgc tttcgctgga gcgcgacgat gatcggcctg tcgcttgcgg
     2341 tattcggaat cttgcacgcc ctcgctcaag ccttcgtcac tggtcccgcc accaaacgtt
     2401 tcggcgagaa gcaggccatt atcgccggca tggcggccga cgcgctgggc tacgtcttgc
     2461 tggcgttcgc gacgcgaggc tggatggcct tccccattat gattcttctc gcttccggcg
     2521 gcatcgggat gcccgcgttg caggccatgc tgtccaggca ggtagatgac gaccatcagg
     2581 gacagcttca aggatcgctc gcggctctta ccagcctaac ttcgatcatt ggaccgctga
     2641 tcgtcacggc gatttatgcc gcctcggcga gcacatggaa cgggttggca tggattgtag
     2701 gcgccgccct ataccttgtc tgcctccccg cgttgcgtcg cggtgcatgg agccgggcca
     2761 cctcgacctg aatggaagcc ggcggcacct cgctaacgga ttcaccactc caagaattgg
     2821 agccaatcaa ttcttgcgga gaactgtgaa tgcgcaaacc aacccttggc agaacatatc
     2881 catcgcgtcc gccatctcca gcagccgcac gcggcgcatc tcgggcagcg ttgggtcctg
     2941 gccacgggtg cgcatgatcg tgctcctgtc gttgaggacc cggctaggct ggcggggttg
     3001 ccttactggt tagcagaatg aatcaccgat acgcgagcga acgtgaagcg actgctgctg
     3061 caaaacgtct gcgacctgag caacaacatg aatggtcttc ggtttccgtg tttcgtaaag
     3121 tctggaaacg cggaagtccc ctacgtgctg ctgaagttgc ccgcaacaga gagtggaacc
     3181 aaccggtgat accacgatac tatgactgag agtcaacgcc atgagcggcc tcatttctta
     3241 ttctgagtta caacagtccg caccgctgtc cggtagctcc ttccggtggg cgcggggcat
     3301 gactatcgtc gccgcactta tgactgtctt ctttatcatg caactcgtag gacaggtgcc
     3361 ggcagcgccc aacagtcccc cggccacggg gcctgccacc atacccacgc cgaaacaagc
     3421 gccctgcacc attatgttcc ggatctgcat cgcaggatgc tgctggctac cctgtggaac
     3481 acctacatct gtattaacga agcgctaacc gtttttatca ggctctggga ggcagaataa
     3541 atgatcatat cgtcaattat tacctccacg gggagagcct gagcaaactg gcctcaggca
     3601 tttgagaagc acacggtcac actgcttccg gtagtcaata aaccggtaaa ccagcaatag
     3661 acataagcgg ctatttaacg accctgccct gaaccgacga ccgggtcgaa tttgctttcg
     3721 aatttctgcc attcatccgc ttattatcac ttattcaggc gtagcaccag gcgtttaagg
     3781 gcaccaataa ctgccttaaa aaaattacgc cccgccctgc cactcatcgc agtactgttg
     3841 taattcatta agcattctgc cgacatggaa gccatcacag acggcatgat gaacctgaat
     3901 cgccagcggc atcagcacct tgtcgccttg cgtataatat ttgcccatgg tgaaaacggg
     3961 ggcgaagaag ttgtccatat tggccacgtt taaatcaaaa ctggtgaaac tcacccaggg
     4021 attggctgag acgaaaaaca tattctcaat aaacccttta gggaaatagg ccaggttttc
     4081 accgtaacac gccacatctt gcgaatatat gtgtagaaac tgccggaaat cgtcgtggta
     4141 ttcactccag agcgatgaaa acgtttcagt ttgctcatgg aaaacggtgt aacaagggtg
     4201 aacactatcc catatcacca gctcaccgtc tttcattgcc atacgcatcc tcgattggat
     4261 aactgatatg agtattgagt gaaggtaatg gcaatagtga gattacttta aggaattcct
     4321 tttcttttga gttgggtagg tgtggtttga gataagttct cacgtagctc ctgtgctgtg
     4381 tggctcaggc tggtcttaaa tttgatgtag cctaggatga ccttgaactc ctggtctttt
     4441 ccatcttcgc agtgctggga ttagaggcat gtcctggcac acctggctaa aggcattttt
     4501 taatgaaata taatgttttc attaacatgt gtaggtatgt catcatcatt tgctaaagaa
     4561 agggggtttc agaaaggcag tcattttgct gaagtcactg ttgctttatg ggttcatgaa
     4621 agtccattag atctgtaagc tctacaaaga tccacatggt aaatgttgta gactttgtgg
     4681 atcatgtagt taattgtgca cagtttgaat ctactcccct gccattatcc tagaaaggct
     4741 gttgtaggca atccactaga ctggctccta gacctgacag cagaattcaa ctaccaaaag
     4801 tgttcaagcc gcctttttga gcatggtatt ggatttaccc tttggttaga aggggcacga
     4861 atggcacttc ctagtatttt ctctttggct cttcaatgat gtgagaacaa gacactctgc
     4921 ggtatcagtt ctcctttgac ctctgacatt tcttaaggca tctggagtgt ttgctttcaa
     4981 gcagtttctt ttcttagcag cacaggccct gagcttggcc ctatcctcct ttgctgtgct
     5041 tgctagctac tacagtacta ctagttaaat gctgacctaa aatttgctgc ccttttaaac
     5101 tgaaactcaa gactcaagct ctagtgctta gaaatggcag gagcaactgg aaagtcgatg
     5161 cagagtgttt attcaggaat caatgaactg actctgtatc tgacttagtt gggtcagttg
     5221 ctattcagag tctaatggct tagaatgcct gaaagttcaa actggacaca aacataagac
     5281 agttcaactt tatttttatg atgtgtatgt atatgtgtgt acaggtgcac aaagagggcc
     5341 acaagtgcca ggcactgttg tgagactgcc aggctcactg gttgtgaggt ccagtatgtg
     5401 ttgtggaaag gcgcataacg ataccacgat atcaacaagt ttgtacaaaa aagcaggctg
     5461 gcgccggaac cgaagttcct attccgaagt tcctattctc tagaaagtat aggaacttcg
     5521 aaccctttcc cacaccaccc tccacacttg ccccaaacac tgccaactat gtaggaggaa
     5581 ggggttggga ctaacagaag aacccgttgt ggggaagctg ttgggagggt cactttatgt
     5641 tcttgcccaa ggtcagttgg gtggcctgct tctgatgagg tggtcccaag gtctggggta
     5701 gaaggtgaga gggacaggcc accaaggtca gccccccccc cctatcccat aggagccagg
     5761 tccctctcct ggacaggaag actgaagggg agatgccaga gactcagtga agcctggggt
     5821 accctattgg agtccttcaa ggaaacaaac ttggcctcac caggcctcag ccttggctcc
     5881 tcctgggaac tctactgccc ttgggatccc cttgtagttg tgggttacat aggaaggggg
     5941 acgggattcc ccttgactgg ctagcctact cttttcttca gtcttctcca tctcctctca
     6001 cctgtctctc gaccctttcc ctaggataga cttggaaaaa gataagggga gaaaacaaat
     6061 gcaaacgagg ccagaaagat tttggctggg cattccttcc gctagctttt attgggatcc
     6121 cctagtttgt gataggcctt ttagctacat ctgccaatcc atctcatttt cacacacaca
     6181 cacaccactt tccttctggt cagtgggcac atgtccagcc tcaagtttat atcaccaccc
     6241 ccaatgccca acacttgtat ggccttgggc gggtcatccc cccccccacc cccagtatct
     6301 gcaacctcaa gctagcttgg gtgcgttggt tgtggataag tagctagact ccagcaacca
     6361 gtaacctctg ccctttctcc tccatgacaa ccaggtccca ggtcccgaaa accaaagaag
     6421 aagaacccta acaaagagga caagcggcct cgcacagcct tcactgctga gcagctccag
     6481 aggctcaagg ctgagtttca gaccaacagg tacctgacag agcagcggcg ccagagtctg
     6541 gcacaggagc tcggtacccg gaagatctgg actctagaga attccgcccc tctccctccc
     6601 ccccccctaa cgttactggc cgaagccgct tggaataagg ccggtgtgcg tttgtctata
     6661 tgttattttc caccatattg ccgtcttttg gcaatgtgag ggcccggaaa cctggccctg
     6721 tcttcttgac gagcattcct aggggtcttt cccctctcgc caaaggaatg caaggtctgt
     6781 tgaatgtcgt gaaggaagca gttcctctgg aagcttcttg aagacaaaca acgtctgtag
     6841 cgaccctttg caggcagcgg aaccccccac ctggcgacag gtgcctctgc ggccaaaagc
     6901 cacgtgtata agatacacct gcaaaggcgg cacaacccca gtgccacgtt gtgagttgga
     6961 tagttgtgga aagagtcaaa tggctctcct caagcgtatt caacaagggg ctgaaggatg
     7021 cccagaaggt accccattgt atgggatctg atctggggcc tcggtgcaca tgctttacat
     7081 gtgtttagtc gaggttaaaa aacgtctagg ccccccgaac cacggggacg tggttttcct
     7141 ttgaaaaaca cgatgataag cttgccacaa ccatggaaga tcccgtcgtt ttacaacgtc
     7201 gtgactggga aaaccctggc gttacccaac ttaatcgcct tgcagcacat ccccctttcg
     7261 ccagctggcg taatagcgaa gaggcccgca ccgatcgccc ttcccaacag ttgcgcagcc
     7321 tgaatggcga atggcgcttt gcctggtttc cggcaccaga agcggtgccg gaaagctggc
     7381 tggagtgcga tcttcctgag gccgatactg tcgtcgtccc ctcaaactgg cagatgcacg
     7441 gttacgatgc gcccatctac accaacgtga cctatcccat tacggtcaat ccgccgtttg
     7501 ttcccacgga gaatccgacg ggttgttact cgctcacatt taatgttgat gaaagctggc
     7561 tacaggaagg ccagacgcga attatttttg atggcgttaa ctcggcgttt catctgtggt
     7621 gcaacgggcg ctgggtcggt tacggccagg acagtcgttt gccgtctgaa tttgacctga
     7681 gcgcattttt acgcgccgga gaaaaccgcc tcgcggtgat ggtgctgcgc tggagtgacg
     7741 gcagttatct ggaagatcag gatatgtggc ggatgagcgg cattttccgt gacgtctcgt
     7801 tgctgcataa accgactaca caaatcagcg atttccatgt tgccactcgc tttaatgatg
     7861 atttcagccg cgctgtactg gaggctgaag ttcagatgtg cggcgagttg cgtgactacc
     7921 tacgggtaac agtttcttta tggcagggtg aaacgcaggt cgccagcggc accgcgcctt
     7981 tcggcggtga aattatcgat gagcgtggtg gttatgccga tcgcgtcaca ctacgtctga
     8041 acgtcgaaaa cccgaaactg tggagcgccg aaatcccgaa tctctatcgt gcggtggttg
     8101 aactgcacac cgccgacggc acgctgattg aagcagaagc ctgcgatgtc ggtttccgcg
     8161 aggtgcggat tgaaaatggt ctgctgctgc tgaacggcaa gccgttgctg attcgaggcg
     8221 ttaaccgtca cgagcatcat cctctgcatg gtcaggtcat ggatgagcag acgatggtgc
     8281 aggatatcct gctgatgaag cagaacaact ttaacgccgt gcgctgttcg cattatccga
     8341 accatccgct gtggtacacg ctgtgcgacc gctacggcct gtatgtggtg gatgaagcca
     8401 atattgaaac ccacggcatg gtgccaatga atcgtctgac cgatgatccg cgctggctac
     8461 cggcgatgag cgaacgcgta acgcgaatgg tgcagcgcga tcgtaatcac ccgagtgtga
     8521 tcatctggtc gctggggaat gaatcaggcc acggcgctaa tcacgacgcg ctgtatcgct
     8581 ggatcaaatc tgtcgatcct tcccgcccgg tgcagtatga aggcggcgga gccgacacca
     8641 cggccaccga tattatttgc ccgatgtacg cgcgcgtgga tgaagaccag cccttcccgg
     8701 ctgtgccgaa atggtccatc aaaaaatggc tttcgctacc tggagagacg cgcccgctga
     8761 tcctttgcga atacgcccac gcgatgggta acagtcttgg cggtttcgct aaatactggc
     8821 aggcgtttcg tcagtatccc cgtttacagg gcggcttcgt ctgggactgg gtggatcagt
     8881 cgctgattaa atatgatgaa aacggcaacc cgtggtcggc ttacggcggt gattttggcg
     8941 atacgccgaa cgatcgccag ttctgtatga acggtctggt ctttgccgac cgcacgccgc
     9001 atccagcgct gacggaagca aaacaccagc agcagttttt ccagttccgt ttatccgggc
     9061 aaaccatcga agtgaccagc gaatacctgt tccgtcatag cgataacgag ctcctgcact
     9121 ggatggtggc gctggatggt aagccgctgg caagcggtga agtgcctctg gatgtcgctc
     9181 cacaaggtaa acagttgatt gaactgcctg aactaccgca gccggagagc gccgggcaac
     9241 tctggctcac agtacgcgta gtgcaaccga acgcgaccgc atggtcagaa gccgggcaca
     9301 tcagcgcctg gcagcagtgg cgtctggcgg aaaacctcag tgtgacgctc cccgccgcgt
     9361 cccacgccat cccgcatctg accaccagcg aaatggattt ttgcatcgag ctgggtaata
     9421 agcgttggca atttaaccgc cagtcaggct ttctttcaca gatgtggatt ggcgataaaa
     9481 aacaactgct gacgccgctg cgcgatcagt tcacccgtgc accgctggat aacgacattg
     9541 gcgtaagtga agcgacccgc attgacccta acgcctgggt cgaacgctgg aaggcggcgg
     9601 gccattacca ggccgaagca gcgttgttgc agtgcacggc agatacactt gctgatgcgg
     9661 tgctgattac gaccgctcac gcgtggcagc atcaggggaa aaccttattt atcagccgga
     9721 aaacctaccg gattgatggt agtggtcaaa tggcgattac cgttgatgtt gaagtggcga
     9781 gcgatacacc gcatccggcg cggattggcc tgaactgcca gctggcgcag gtagcagagc
     9841 gggtaaactg gctcggatta gggccgcaag aaaactatcc cgaccgcctt actgccgcct
     9901 gttttgaccg ctgggatctg ccattgtcag acatgtatac cccgtacgtc ttcccgagcg
     9961 aaaacggtct gcgctgcggg acgcgcgaat tgaattatgg cccacaccag tggcgcggcg
    10021 acttccagtt caacatcagc cgctacagtc aacagcaact gatggaaacc agccatcgcc
    10081 atctgctgca cgcggaagaa ggcacatggc tgaatatcga cggtttccat atggggattg
    10141 gtggcgacga ctcctggagc ccgtcagtat cggcggaatt ccagctgagc gccggtcgct
    10201 accattacca gttggtctgg tgtcaaaaat aataataacc gggcaggggg gatctaagct
    10261 ctagataagt aatgatcata atcagccata tcacatctgt agaggtttta cttgctttaa
    10321 aaaacctccc acacctcccc ctgaacctga aacataaaat gaatgcaatt gttgttgtta
    10381 acttgtttat tgcagcttat aatggttaca aataaagcaa tagcatcaca aatttcacaa
    10441 ataaagcatt tttttcactg cattctagtt gtggtttgtc caaactcatc aatgtatctt
    10501 atcatgtctg gatccggaat aacttcgtat agcatacatt atacgaagtt atgtttaaac
    10561 ggcgcgcccc ggaattcgcc ttctgcagga gcgtacagaa cccagggccc tggcacccgt
    10621 gcagaccctg gcccacccca cctgggcgct cagtgcccaa gagatgtcca cacctaggat
    10681 gtcccgcggt gggtgggggg cccgagagac gggcaggccg ggggcaggcc tggccatgcg
    10741 gggccgaacc gggcactgcc cagcgtgggc gcgggggcca cggcgcgcgc ccccagcccc
    10801 cgggcccagc accccaaggc ggccaacgcc aaaactctcc ctcctcctct tcctcaatct
    10861 cgctctcgct cttttttttt ttcgcaaaag gaggggagag ggggtaaaaa aatgctgcac
    10921 tgtgcggcga agccggtgag tgagcggcgc ggggccaatc agcgtgcgcc gttccgaaag
    10981 ttgcctttta tggctcgagc ggccgcggcg gcgccctata aaacccagcg gcgcgacgcg
    11041 ccaccaccgc cgagaccgcg tccgccccgc gagcacagag cctcgccttt gccgatcctc
    11101 tagagtcgag atccgccgcc accatgattg aacaagatgg attgcacgca ggttctccgg
    11161 ccgcttgggt ggagaggcta ttcggctatg actgggcaca acagacaatc ggctgctctg
    11221 atgccgccgt gttccggctg tcagcgcagg ggcgcccggt tctttttgtc aagaccgacc
    11281 tgtccggtgc cctgaatgaa ctgcaggacg aggcagcgcg gctatcgtgg ctggccacga
    11341 cgggcgttcc ttgcgcagct gtgctcgacg ttgtcactga agcgggaagg gactggctgc
    11401 tattgggcga agtgccgggg caggatctcc tgtcatctca ccttgctcct gccgagaaag
    11461 tatccatcat ggctgatgca atgcggcggc tgcatacgct tgatccggct acctgcccat
    11521 tcgaccacca agcgaaacat cgcatcgagc gagcacgtac tcggatggaa gccggtcttg
    11581 tcgatcagga tgatctggac gaagagcatc aggggctcgc gccagccgaa ctgttcgcca
    11641 ggctcaaggc gcgcatgccc gacggcgagg atctcgtcgt gacccatggc gatgcctgct
    11701 tgccgaatat catggtggaa aatggccgct tttctggatt catcgactgt ggccggctgg
    11761 gtgtggcgga ccgctatcag gacatagcgt tggctacccg tgatattgct gaagagcttg
    11821 gcggcgaatg ggctgaccgc ttcctcgtgc tttacggtat cgccgctccc gattcgcagc
    11881 gcatcgcctt ctatcgcctt cttgacgagt tcttctgagc gggactctgg ggttcgaaat
    11941 gaccgaccaa gcgacgccca acctgccatc acgagatttc gattccaccg ccgccttcta
    12001 tgaaaggttg ggcttcggaa tcgttttccg ggacgccggc tggatgatcc tccagcgcgg
    12061 ggatctcatg ctggagttct tcgcccaccc cccggatcta agctctagat aagtaatgat
    12121 cataatcagc catatcacat ctgtagaggt tttacttgct ttaaaaaacc tcccacacct
    12181 ccccctgaac ctgaaacata aaatgaatgc aattgttgtt gttaacttgt ttattgcagc
    12241 ttataatggt tacaaataaa gcaatagcat cacaaatttc acaaataaag catttttttc
    12301 actgcattct agttgtggtt tgtccaaact catcaatgta tcttatcatg tctggatccg
    12361 ggggtaccgc gtcgagaagt tcctattccg aagttcctat tctctagaaa gtataggaac
    12421 ttcgtcgaga taacttcgta tagcatacat tatacgaagt tatgtcgaga tatctagacc
    12481 cagctttctt gtacaaagtg gttgatatct ctatagtcgc agtaggcggc tcaatggaat
    12541 gttattcagt gtgtctacat tgttattttt agaattaaca ttgccttcct tgtacccatt
    12601 gtcaggtcaa aaaatgggaa ttgtcacgat tgttggtttc tatggcatct tttccatgaa
    12661 aagctttcaa tttcttattt tccctcaaac atttttgttt tgaaaaattt attatgtatt
    12721 tagtgtgtgc atatatatgt gtgtatagtt ttccgggaga ggcagagggg ataagaaatg
    12781 agcaaatgat tgaccctctt gctagttgtg aaacttactg tcctactaag tcagggtctt
    12841 gaagatgttc aagaggattc ttggtggtct gaaatgcttt tggagttttg tggagtcatc
    12901 aacattttct atattagatt tttcttttta aacttctctc tgcaggttaa agctgagccg
    12961 gccaaaattg atgctttccg agcctcactg tccaaactag gagatgtcta tgtcaatgat
    13021 gcttttggga ctgcacaccg agcccatagg taccaaaaag aaccttgtca gtactaggca
    13081 gagcgcactg atcttaggca cctgagacat tcagattctg ggctgttttt agagattaca
    13141 atcttctatt gcattggttg tgatttagac actcaaatca aaagcatttt gggctggagg
    13201 gttcctcttc gagggagctc tagagatggc gcaacgcaat taatgataac ttcgtatagc
    13261 atacattata cgaagttatg gtctgagctc gccatcagtt caaaagtgga aatacagata
    13321 aaaaattggg agtactaaat aaagcttgtc ttgtatagct tcaggaacag gcttctccaa
    13381 cttcggatgc cttttgtaga attttcttac ctttggaaac atactatcaa aacatgttct
    13441 catcaactgg ctgatcatat tctgtgatta acctccggcc tattgaaaac tattaactaa
    13501 gtatgttttt ccttcctatt gtgttttgcc tgcatgtttc tctgcaccat gtatatgcag
    13561 tgccctcaga ggccagaaga gggcgtttgt ttccctggga ctcgagttac agaggctttt
    13621 gagctgtact ttggggactg ggtttagaat ccaggttctc caagaacagc aaatgatctt
    13681 aactcctgag ccatctttcc aacccttttc ctgggtatct tccacgtcag ttcattgctt
    13741 ttttttgccc ttgattataa actattagtc agaaaagtta cgtaagatgt aagtggcttt
    13801 attgcaattt agggatgaaa ccagtctctt agtatcttag tgatgaaagc agtttagtgg
    13861 tatggaactg acttctaggt ggggacatgg tacaatttga ctagattttg aatacatttt
    13921 tctttttttc cctagctcca tggtgggtgt gaatctgcca cagaaggctg gtggattttt
    13981 gatgaagaag gagctgaact actttgccaa ggctttggag agtccagagc gacccttcct
    14041 ggctatcttg ggagggtatg aaagaacact tttggatcat actgtaaata gtgttggcct
    14101 ggtagtggtt ataacatggg gtaactgagg acagtttaat aaagggacag tttacagagg
    14161 tcaggtcagg gatgcagggc tgatcatctg gtagaggaac aaggaacttg gactgcttgg
    14221 acgagaaagc tgcattttac ttagcatagc tgttaggcag cagcctcttt ctgcttagag
    14281 aaccatgacc cttcaatgga ctgttccccc accctccatg actaatgcat actctgcatt
    14341 tcctcatgaa aaattgactc taggattgtc agtttcacac aacatagttg ctccctggac
    14401 ttcatgagct ctgtttcagg gtctccttag agaaaccaag atgtgtatag ggctttgtgt
    14461 tgtcttaaaa tcctgaaaac
//
