# Supplementary material for: CRISPR-Cas9 enables conditional mutagenesis of challenging loci
Source: Sci Rep. 2016 Sep 1;6:32326. doi: 10.1038/srep32326 (PMC5007477; doi:10.1038/srep32326)
Supplement: Supplementary File 3 [file srep32326-s3.zip › gb/HEP01028_A04_vector.gb]

LOCUS       1015006#L1L2_Bact_P#pAYAC184        14226 bp    dna     circular UNK 
ACCESSION   unknown
SOURCE      Mus musculus
  ORGANISM  Mus musculus
            Eukaryota; Metazoa; Chordata; Craniata; Vertebrata; Euteleostomi;
            Mammalia; Eutheria; Euarchontoglires; Glires; Rodentia;
            Sciurognathi; Muroidea; Muridae; Murinae; Mus.
COMMENT     cassette: L1L2_Bact_P
COMMENT     design_id: 1015006
COMMENT     backbone: pAYAC184
COMMENT     transcript_id: ENSMUST00000004473
FEATURES             Location/Qualifiers
     source          1..4245
                     /mol_type="other DNA"
                     /dnas_title="pacyc184CleanwithGprimers"
                     /organism="Cloning vector pACYC184"
     gene            complement(1..4245)
                     /gene="cat"
     CDS             complement(1..4245)
                     /codon_start=1
                     /gene="cat"
                     /translation="MEKKITGYTTVDISQWHRKEHFEAFQSVAQCTYNQTVQLDITAF
                     LKTVKKNKHKFYPAFIHILARLMNAHPEFRMAMKDGELVIWDSVHPCYTVFHEQTETF
                     SSLWSEYHDDFRQFLHIYSQDVACYGENLAYFPKGFIENMFFVSANPWVSFTSFDLNV
                     ANMDNFFAPVFTMGKYYTQGDKVLMPLAIQVHHAVCDGFHVGRMLNELQQYCDEWQGG
                     A"
                     /product="chloramphenicol acetyltransferase"
                     /note="camR (confers resistance to chloramphenicol)"
                     /label="camR (confers resistance to chloramphenicol)"
     -10_signal      complement(286..291)
                     /note="cat promoter (counter-clockwise); CATATT"
                     /label="cat promoter (counter-clockwise); CATATT"
     -35_signal      complement(309..314)
                     /note="cat promoter (counter-clockwise); ACGTAA"
                     /label="cat promoter (counter-clockwise); ACGTAA"
     rep_origin      complement(848..1393)
                     /note="p15A origin of replication (clockwise) (RNAII -35
                     to RNA/DNA switch point)"
                     /label="p15A origin of replication (clockwise) (RNAII -35
     -35_signal      1505..1510
                     /note="tet promoter (clockwise); TTGACA"
                     /label="tet promoter (clockwise); TTGACA"
     -10_signal      1528..1533
                     /note="tet promoter (clockwise); TTTAAT; transcript start
                     1540"
                     /label="tet promoter (clockwise); TTTAAT; transcript start
     gene            1581..2771
                     /gene="tet"
     CDS             1581..2771
                     /codon_start=1
                     /gene="tet"
                     /translation="MKSNNALIVILGTVTLDAVGIGLVMPVLPGLLRDIVHSDSIASH
                     YGVLLALYALMQFLCAPVLGALSDRFGRRPVLLASLLGATIDYAIMATTPVLWILYAG
                     RIVAGITGATGAVAGAYIADITDGEDRARHFGLMSACFGVGMVAGPVAGGLLGAISLH
                     APFLAAAVLNGLNLLLGCFLMQESHKGERRPMPLRAFNPVSSFRWARGMTIVAALMTV
                     FFIMQLVGQVPAALWVIFGEDRFRWSATMIGLSLAVFGILHALAQAFVTGPATKRFGE
                     KQAIIAGMAADALGYVLLAFATRGWMAFPIMILLASGGIGMPALQAMLSRQVDDDHQG
                     QLQGSLAALTSLTSIIGPLIVTAIYAASASTWNGLAWIVGAALYLVCLPALRRGAWSR
                     ATST"
                     /product="tetracycline efflux protein, class C"
                     /note="tetR (confers resistance to tetracycline)"
                     /label="tetR (confers resistance to tetracycline)"
     misc_feature    complement(1473..1493)
                     /note="5' Gap primer"
                     /label="5' Gap primer"
     misc_feature    3805..3825
                     /note="3' Gap primer"
                     /label="3' Gap primer"
     misc_feature    1494..3804
                     /note="Not in Gap Backbone PCR"
                     /label="Not in Gap Backbone PCR"
     exon            4276..4372
                     /db_xref="ENSEMBL:ENSMUSE00000246704"
                     /rank="3"
                     /note="ENSMUSE00000246704"
                     /label="ENSMUSE00000246704"
     misc_feature    4246..5171
                     /note="5 arm"
                     /label="5 arm"
     misc_feature    5199..5223
                     /note="B1 Gateway"
                     /label="B1 Gateway"
     misc_feature    5236..5283
                     /note="Frt"
                     /label="Frt"
     intron          5284..6158
                     /note="mouse En2 intron"
                     /label="mouse En2 intron"
     misc_feature    6156..6158
                     /note="Splice Acceptor"
                     /label="Splice Acceptor"
     exon            6159..6331
                     /note="mouse En2 exon"
                     /label="mouse En2 exon"
     misc_feature    6343..6936
                     /note="ECMV IRES"
                     /label="ECMV IRES"
     gene            6937..9997
                     /gene="lacZ"
                     /note="lacZ"
                     /label="lacZ"
     misc_feature    10036..10279
                     /note="SV40 polyadenylation site"
                     /label="SV40 polyadenylation site"
     misc_feature    10283..10316
                     /note="loxP"
                     /label="loxP"
     promoter        10343..10862
                     /note="human beta actin promoter"
                     /label="human beta actin promoter"
     gene            10888..11682
                     /gene="NeoR"
                     /note="NeoR"
                     /label="NeoR"
     misc_feature    11882..12123
                     /note="SV40 polyadenylation site"
                     /label="SV40 polyadenylation site"
     misc_feature    12140..12187
                     /note="Frt"
                     /label="Frt"
     misc_feature    12194..12227
                     /note="loxP"
                     /label="loxP"
     misc_feature    6173..6250
                     /note="FCHK std_gpr"
                     /label="FCHK std_gpr"
     misc_feature    12243..12263
                     /note="B2 Gateway"
                     /label="B2 Gateway"
     misc_feature    5172..12293
                     /note="Synthetic Cassette"
                     /label="Synthetic Cassette"
     exon            12701..12813
                     /db_xref="ENSEMBL:ENSMUSE00000134215"
                     /type="targeted"
                     /rank="4"
                     /note="target exon 1 ENSMUSE00000134215"
     misc_feature    12294..13032
                     /note="Critical Region"
                     /label="Critical Region"
     misc_feature    13056..13089
                     /note="Downstream LoxP"
                     /label="Downstream LoxP"
     misc_feature    13033..13112
                     /note="synthetic loxP region"
                     /label="synthetic loxP region"
     exon            13741..13849
                     /db_xref="ENSEMBL:ENSMUSE00000134212"
                     /rank="5"
                     /note="ENSMUSE00000134212"
                     /label="ENSMUSE00000134212"
     misc_feature    13113..14226
                     /note="3 arm"
                     /label="3 arm"
ORIGIN      
        1 gaattccgga tgagcattca tcaggcgggc aagaatgtga ataaaggccg gataaaactt
       61 gtgcttattt ttctttacgg tctttaaaaa ggccgtaata tccagctgaa cggtctggtt
      121 ataggtacat tgagcaactg actgaaatgc ctcaaaatgt tctttacgat gccattggga
      181 tatatcaacg gtggtatatc cagtgatttt tttctccatt ttagcttcct tagctcctga
      241 aaatctcgat aactcaaaaa atacgcccgg tagtgatctt atttcattat ggtgaaagtt
      301 ggaacctctt acgtgccgat caacgtctca ttttcgccaa aagttggccc agggcttccc
      361 ggtatcaaca gggacaccag gatttattta ttctgcgaag tgatcttccg tcacaggtat
      421 ttattcggcg caaagtgcgt cgggtgatgc tgccaactta ctgatttagt gtatgatggt
      481 gtttttgagg tgctccagtg gcttctgttt ctatcagctg tccctcctgt tcagctactg
      541 acggggtggt gcgtaacggc aaaagcaccg ccggacatca gcgctagcgg agtgtatact
      601 ggcttactat gttggcactg atgagggtgt cagtgaagtg cttcatgtgg caggagaaaa
      661 aaggctgcac cggtgcgtca gcagaatatg tgatacagga tatattccgc ttcctcgctc
      721 actgactcgc tacgctcggt cgttcgactg cggcgagcgg aaatggctta cgaacggggc
      781 ggagatttcc tggaagatgc caggaagata cttaacaggg aagtgagagg gccgcggcaa
      841 agccgttttt ccataggctc cgcccccctg acaagcatca cgaaatctga cgctcaaatc
      901 agtggtggcg aaacccgaca ggactataaa gataccaggc gtttccccct ggcggctccc
      961 tcgtgcgctc tcctgttcct gcctttcggt ttaccggtgt cattccgctg ttatggccgc
     1021 gtttgtctca ttccacgcct gacactcagt tccgggtagg cagttcgctc caagctggac
     1081 tgtatgcacg aaccccccgt tcagtccgac cgctgcgcct tatccggtaa ctatcgtctt
     1141 gagtccaacc cggaaagaca tgcaaaagca ccactggcag cagccactgg taattgattt
     1201 agaggagtta gtcttgaagt catgcgccgg ttaaggctaa actgaaagga caagttttgg
     1261 tgactgcgct cctccaagcc agttacctcg gttcaaagag ttggtagctc agagaacctt
     1321 cgaaaaaccg ccctgcaagg cggttttttc gttttcagag caagagatta cgcgcagacc
     1381 aaaacgatct caagaagatc atcttattaa tcagataaaa tatttctaga tttcagtgca
     1441 atttatctct tcaaatgtag cacctgaagt cagccccata cgatataagt tgtaattctc
     1501 atgtttgaca gcttatcatc gataagcttt aatgcggtag tttatcacag ttaaattgct
     1561 aacgcagtca ggcaccgtgt atgaaatcta acaatgcgct catcgtcatc ctcggcaccg
     1621 tcaccctgga tgctgtaggc ataggcttgg ttatgccggt actgccgggc ctcttgcggg
     1681 atatcgtcca ttccgacagc atcgccagtc actatggcgt gctgctagcg ctatatgcgt
     1741 tgatgcaatt tctatgcgca cccgttctcg gagcactgtc cgaccgcttt ggccgccgcc
     1801 cagtcctgct cgcttcgcta cttggagcca ctatcgacta cgcgatcatg gcgaccacac
     1861 ccgtcctgtg gatcctctac gccggacgca tcgtggccgg catcaccggc gccacaggtg
     1921 cggttgctgg cgcctatatc gccgacatca ccgatgggga agatcgggct cgccacttcg
     1981 ggctcatgag cgcttgtttc ggcgtgggta tggtggcagg ccccgtggcc gggggactgt
     2041 tgggcgccat ctccttgcat gcaccattcc ttgcggcggc ggtgctcaac ggcctcaacc
     2101 tactactggg ctgcttccta atgcaggagt cgcataaggg agagcgtcga ccgatgccct
     2161 tgagagcctt caacccagtc agctccttcc ggtgggcgcg gggcatgact atcgtcgccg
     2221 cacttatgac tgtcttcttt atcatgcaac tcgtaggaca ggtgccggca gcgctctggg
     2281 tcattttcgg cgaggaccgc tttcgctgga gcgcgacgat gatcggcctg tcgcttgcgg
     2341 tattcggaat cttgcacgcc ctcgctcaag ccttcgtcac tggtcccgcc accaaacgtt
     2401 tcggcgagaa gcaggccatt atcgccggca tggcggccga cgcgctgggc tacgtcttgc
     2461 tggcgttcgc gacgcgaggc tggatggcct tccccattat gattcttctc gcttccggcg
     2521 gcatcgggat gcccgcgttg caggccatgc tgtccaggca ggtagatgac gaccatcagg
     2581 gacagcttca aggatcgctc gcggctctta ccagcctaac ttcgatcatt ggaccgctga
     2641 tcgtcacggc gatttatgcc gcctcggcga gcacatggaa cgggttggca tggattgtag
     2701 gcgccgccct ataccttgtc tgcctccccg cgttgcgtcg cggtgcatgg agccgggcca
     2761 cctcgacctg aatggaagcc ggcggcacct cgctaacgga ttcaccactc caagaattgg
     2821 agccaatcaa ttcttgcgga gaactgtgaa tgcgcaaacc aacccttggc agaacatatc
     2881 catcgcgtcc gccatctcca gcagccgcac gcggcgcatc tcgggcagcg ttgggtcctg
     2941 gccacgggtg cgcatgatcg tgctcctgtc gttgaggacc cggctaggct ggcggggttg
     3001 ccttactggt tagcagaatg aatcaccgat acgcgagcga acgtgaagcg actgctgctg
     3061 caaaacgtct gcgacctgag caacaacatg aatggtcttc ggtttccgtg tttcgtaaag
     3121 tctggaaacg cggaagtccc ctacgtgctg ctgaagttgc ccgcaacaga gagtggaacc
     3181 aaccggtgat accacgatac tatgactgag agtcaacgcc atgagcggcc tcatttctta
     3241 ttctgagtta caacagtccg caccgctgtc cggtagctcc ttccggtggg cgcggggcat
     3301 gactatcgtc gccgcactta tgactgtctt ctttatcatg caactcgtag gacaggtgcc
     3361 ggcagcgccc aacagtcccc cggccacggg gcctgccacc atacccacgc cgaaacaagc
     3421 gccctgcacc attatgttcc ggatctgcat cgcaggatgc tgctggctac cctgtggaac
     3481 acctacatct gtattaacga agcgctaacc gtttttatca ggctctggga ggcagaataa
     3541 atgatcatat cgtcaattat tacctccacg gggagagcct gagcaaactg gcctcaggca
     3601 tttgagaagc acacggtcac actgcttccg gtagtcaata aaccggtaaa ccagcaatag
     3661 acataagcgg ctatttaacg accctgccct gaaccgacga ccgggtcgaa tttgctttcg
     3721 aatttctgcc attcatccgc ttattatcac ttattcaggc gtagcaccag gcgtttaagg
     3781 gcaccaataa ctgccttaaa aaaattacgc cccgccctgc cactcatcgc agtactgttg
     3841 taattcatta agcattctgc cgacatggaa gccatcacag acggcatgat gaacctgaat
     3901 cgccagcggc atcagcacct tgtcgccttg cgtataatat ttgcccatgg tgaaaacggg
     3961 ggcgaagaag ttgtccatat tggccacgtt taaatcaaaa ctggtgaaac tcacccaggg
     4021 attggctgag acgaaaaaca tattctcaat aaacccttta gggaaatagg ccaggttttc
     4081 accgtaacac gccacatctt gcgaatatat gtgtagaaac tgccggaaat cgtcgtggta
     4141 ttcactccag agcgatgaaa acgtttcagt ttgctcatgg aaaacggtgt aacaagggtg
     4201 aacactatcc catatcacca gctcaccgtc tttcattgcc atacgaacgc ctgcatttgc
     4261 catttgtttc cacagacttg ttgtattgat caagacagtt tggggcaaac atttcaagac
     4321 gccattgaca tattgatcca acaatcagct ggagaaagtc aatactcctc aggtaaaaat
     4381 aagtcattta ctctcatctc ctggcacaca tgtgacagac atgtacacat acatatgtaa
     4441 gagtaatagg aagcctacta aactcgcaaa gctggggaag ggtggttttc ccctggcttc
     4501 tgagctaacc aacatacctt tattgatgag ttctaggcca atgagaccct atctcaaaaa
     4561 acagggctat tgaaggatgg tggatatctg gaagttaact taggctcaca cacatgtgta
     4621 ctcacacatg taaacctgca tgtagtacac acacatgcag gccaaacact catatccata
     4681 aaataactgt aaaaggtact aagacaaggg ggtcgttact tgagaccagc ctgagatatg
     4741 tagctagatt gtctcaatca gacagagtaa acataaagtc tgcctacatg attactcatt
     4801 aaatcatcct gactttccag gaatagcttc ctgtaaaaca atatatatgt atgtgtgcat
     4861 atgtgtatat atgtatatta tctgtgccat aattgtggag gtcagaggac aatattgggt
     4921 gtcattcttg cctcccactg tgtttggatg agattctcaa aacagttgca tataccaggc
     4981 tagctgaccc aagaacttct ggagagtctc ctaactctac cccctatctt gccacagaaa
     5041 gagggataca gacatgtttg atgcacttca cttaggttct ggggttctga actcatcctt
     5101 acacttctgt gccaagtgct ttcaccagta tatcatctcc ccagcccaga aaaaacaaca
     5161 aacacttttg taaggcgcat aacgatacca cgatatcaac aagtttgtac aaaaaagcag
     5221 gctggcgccg gaaccgaagt tcctattccg aagttcctat tctctagaaa gtataggaac
     5281 ttcgaaccct ttcccacacc accctccaca cttgccccaa acactgccaa ctatgtagga
     5341 ggaaggggtt gggactaaca gaagaacccg ttgtggggaa gctgttggga gggtcacttt
     5401 atgttcttgc ccaaggtcag ttgggtggcc tgcttctgat gaggtggtcc caaggtctgg
     5461 ggtagaaggt gagagggaca ggccaccaag gtcagccccc cccccctatc ccataggagc
     5521 caggtccctc tcctggacag gaagactgaa ggggagatgc cagagactca gtgaagcctg
     5581 gggtacccta ttggagtcct tcaaggaaac aaacttggcc tcaccaggcc tcagccttgg
     5641 ctcctcctgg gaactctact gcccttggga tccccttgta gttgtgggtt acataggaag
     5701 ggggacggga ttccccttga ctggctagcc tactcttttc ttcagtcttc tccatctcct
     5761 ctcacctgtc tctcgaccct ttccctagga tagacttgga aaaagataag gggagaaaac
     5821 aaatgcaaac gaggccagaa agattttggc tgggcattcc ttccgctagc ttttattggg
     5881 atcccctagt ttgtgatagg ccttttagct acatctgcca atccatctca ttttcacaca
     5941 cacacacacc actttccttc tggtcagtgg gcacatgtcc agcctcaagt ttatatcacc
     6001 acccccaatg cccaacactt gtatggcctt gggcgggtca tccccccccc cacccccagt
     6061 atctgcaacc tcaagctagc ttgggtgcgt tggttgtgga taagtagcta gactccagca
     6121 accagtaacc tctgcccttt ctcctccatg acaaccaggt cccaggtccc gaaaaccaaa
     6181 gaagaagaac cctaacaaag aggacaagcg gcctcgcaca gccttcactg ctgagcagct
     6241 ccagaggctc aaggctgagt ttcagaccaa caggtacctg acagagcagc ggcgccagag
     6301 tctggcacag gagctcggta cccggaagat ctggactcta gagaattccg cccctctccc
     6361 tccccccccc ctaacgttac tggccgaagc cgcttggaat aaggccggtg tgcgtttgtc
     6421 tatatgttat tttccaccat attgccgtct tttggcaatg tgagggcccg gaaacctggc
     6481 cctgtcttct tgacgagcat tcctaggggt ctttcccctc tcgccaaagg aatgcaaggt
     6541 ctgttgaatg tcgtgaagga agcagttcct ctggaagctt cttgaagaca aacaacgtct
     6601 gtagcgaccc tttgcaggca gcggaacccc ccacctggcg acaggtgcct ctgcggccaa
     6661 aagccacgtg tataagatac acctgcaaag gcggcacaac cccagtgcca cgttgtgagt
     6721 tggatagttg tggaaagagt caaatggctc tcctcaagcg tattcaacaa ggggctgaag
     6781 gatgcccaga aggtacccca ttgtatggga tctgatctgg ggcctcggtg cacatgcttt
     6841 acatgtgttt agtcgaggtt aaaaaacgtc taggcccccc gaaccacggg gacgtggttt
     6901 tcctttgaaa aacacgatga taagcttgcc acaaccatgg aagatcccgt cgttttacaa
     6961 cgtcgtgact gggaaaaccc tggcgttacc caacttaatc gccttgcagc acatccccct
     7021 ttcgccagct ggcgtaatag cgaagaggcc cgcaccgatc gcccttccca acagttgcgc
     7081 agcctgaatg gcgaatggcg ctttgcctgg tttccggcac cagaagcggt gccggaaagc
     7141 tggctggagt gcgatcttcc tgaggccgat actgtcgtcg tcccctcaaa ctggcagatg
     7201 cacggttacg atgcgcccat ctacaccaac gtgacctatc ccattacggt caatccgccg
     7261 tttgttccca cggagaatcc gacgggttgt tactcgctca catttaatgt tgatgaaagc
     7321 tggctacagg aaggccagac gcgaattatt tttgatggcg ttaactcggc gtttcatctg
     7381 tggtgcaacg ggcgctgggt cggttacggc caggacagtc gtttgccgtc tgaatttgac
     7441 ctgagcgcat ttttacgcgc cggagaaaac cgcctcgcgg tgatggtgct gcgctggagt
     7501 gacggcagtt atctggaaga tcaggatatg tggcggatga gcggcatttt ccgtgacgtc
     7561 tcgttgctgc ataaaccgac tacacaaatc agcgatttcc atgttgccac tcgctttaat
     7621 gatgatttca gccgcgctgt actggaggct gaagttcaga tgtgcggcga gttgcgtgac
     7681 tacctacggg taacagtttc tttatggcag ggtgaaacgc aggtcgccag cggcaccgcg
     7741 cctttcggcg gtgaaattat cgatgagcgt ggtggttatg ccgatcgcgt cacactacgt
     7801 ctgaacgtcg aaaacccgaa actgtggagc gccgaaatcc cgaatctcta tcgtgcggtg
     7861 gttgaactgc acaccgccga cggcacgctg attgaagcag aagcctgcga tgtcggtttc
     7921 cgcgaggtgc ggattgaaaa tggtctgctg ctgctgaacg gcaagccgtt gctgattcga
     7981 ggcgttaacc gtcacgagca tcatcctctg catggtcagg tcatggatga gcagacgatg
     8041 gtgcaggata tcctgctgat gaagcagaac aactttaacg ccgtgcgctg ttcgcattat
     8101 ccgaaccatc cgctgtggta cacgctgtgc gaccgctacg gcctgtatgt ggtggatgaa
     8161 gccaatattg aaacccacgg catggtgcca atgaatcgtc tgaccgatga tccgcgctgg
     8221 ctaccggcga tgagcgaacg cgtaacgcga atggtgcagc gcgatcgtaa tcacccgagt
     8281 gtgatcatct ggtcgctggg gaatgaatca ggccacggcg ctaatcacga cgcgctgtat
     8341 cgctggatca aatctgtcga tccttcccgc ccggtgcagt atgaaggcgg cggagccgac
     8401 accacggcca ccgatattat ttgcccgatg tacgcgcgcg tggatgaaga ccagcccttc
     8461 ccggctgtgc cgaaatggtc catcaaaaaa tggctttcgc tacctggaga gacgcgcccg
     8521 ctgatccttt gcgaatacgc ccacgcgatg ggtaacagtc ttggcggttt cgctaaatac
     8581 tggcaggcgt ttcgtcagta tccccgttta cagggcggct tcgtctggga ctgggtggat
     8641 cagtcgctga ttaaatatga tgaaaacggc aacccgtggt cggcttacgg cggtgatttt
     8701 ggcgatacgc cgaacgatcg ccagttctgt atgaacggtc tggtctttgc cgaccgcacg
     8761 ccgcatccag cgctgacgga agcaaaacac cagcagcagt ttttccagtt ccgtttatcc
     8821 gggcaaacca tcgaagtgac cagcgaatac ctgttccgtc atagcgataa cgagctcctg
     8881 cactggatgg tggcgctgga tggtaagccg ctggcaagcg gtgaagtgcc tctggatgtc
     8941 gctccacaag gtaaacagtt gattgaactg cctgaactac cgcagccgga gagcgccggg
     9001 caactctggc tcacagtacg cgtagtgcaa ccgaacgcga ccgcatggtc agaagccggg
     9061 cacatcagcg cctggcagca gtggcgtctg gcggaaaacc tcagtgtgac gctccccgcc
     9121 gcgtcccacg ccatcccgca tctgaccacc agcgaaatgg atttttgcat cgagctgggt
     9181 aataagcgtt ggcaatttaa ccgccagtca ggctttcttt cacagatgtg gattggcgat
     9241 aaaaaacaac tgctgacgcc gctgcgcgat cagttcaccc gtgcaccgct ggataacgac
     9301 attggcgtaa gtgaagcgac ccgcattgac cctaacgcct gggtcgaacg ctggaaggcg
     9361 gcgggccatt accaggccga agcagcgttg ttgcagtgca cggcagatac acttgctgat
     9421 gcggtgctga ttacgaccgc tcacgcgtgg cagcatcagg ggaaaacctt atttatcagc
     9481 cggaaaacct accggattga tggtagtggt caaatggcga ttaccgttga tgttgaagtg
     9541 gcgagcgata caccgcatcc ggcgcggatt ggcctgaact gccagctggc gcaggtagca
     9601 gagcgggtaa actggctcgg attagggccg caagaaaact atcccgaccg ccttactgcc
     9661 gcctgttttg accgctggga tctgccattg tcagacatgt ataccccgta cgtcttcccg
     9721 agcgaaaacg gtctgcgctg cgggacgcgc gaattgaatt atggcccaca ccagtggcgc
     9781 ggcgacttcc agttcaacat cagccgctac agtcaacagc aactgatgga aaccagccat
     9841 cgccatctgc tgcacgcgga agaaggcaca tggctgaata tcgacggttt ccatatgggg
     9901 attggtggcg acgactcctg gagcccgtca gtatcggcgg aattccagct gagcgccggt
     9961 cgctaccatt accagttggt ctggtgtcaa aaataataat aaccgggcag gggggatcta
    10021 agctctagat aagtaatgat cataatcagc catatcacat ctgtagaggt tttacttgct
    10081 ttaaaaaacc tcccacacct ccccctgaac ctgaaacata aaatgaatgc aattgttgtt
    10141 gttaacttgt ttattgcagc ttataatggt tacaaataaa gcaatagcat cacaaatttc
    10201 acaaataaag catttttttc actgcattct agttgtggtt tgtccaaact catcaatgta
    10261 tcttatcatg tctggatccg gaataacttc gtatagcata cattatacga agttatgttt
    10321 aaacggcgcg ccccggaatt cgccttctgc aggagcgtac agaacccagg gccctggcac
    10381 ccgtgcagac cctggcccac cccacctggg cgctcagtgc ccaagagatg tccacaccta
    10441 ggatgtcccg cggtgggtgg ggggcccgag agacgggcag gccgggggca ggcctggcca
    10501 tgcggggccg aaccgggcac tgcccagcgt gggcgcgggg gccacggcgc gcgcccccag
    10561 cccccgggcc cagcacccca aggcggccaa cgccaaaact ctccctcctc ctcttcctca
    10621 atctcgctct cgctcttttt ttttttcgca aaaggagggg agagggggta aaaaaatgct
    10681 gcactgtgcg gcgaagccgg tgagtgagcg gcgcggggcc aatcagcgtg cgccgttccg
    10741 aaagttgcct tttatggctc gagcggccgc ggcggcgccc tataaaaccc agcggcgcga
    10801 cgcgccacca ccgccgagac cgcgtccgcc ccgcgagcac agagcctcgc ctttgccgat
    10861 cctctagagt cgagatccgc cgccaccatg attgaacaag atggattgca cgcaggttct
    10921 ccggccgctt gggtggagag gctattcggc tatgactggg cacaacagac aatcggctgc
    10981 tctgatgccg ccgtgttccg gctgtcagcg caggggcgcc cggttctttt tgtcaagacc
    11041 gacctgtccg gtgccctgaa tgaactgcag gacgaggcag cgcggctatc gtggctggcc
    11101 acgacgggcg ttccttgcgc agctgtgctc gacgttgtca ctgaagcggg aagggactgg
    11161 ctgctattgg gcgaagtgcc ggggcaggat ctcctgtcat ctcaccttgc tcctgccgag
    11221 aaagtatcca tcatggctga tgcaatgcgg cggctgcata cgcttgatcc ggctacctgc
    11281 ccattcgacc accaagcgaa acatcgcatc gagcgagcac gtactcggat ggaagccggt
    11341 cttgtcgatc aggatgatct ggacgaagag catcaggggc tcgcgccagc cgaactgttc
    11401 gccaggctca aggcgcgcat gcccgacggc gaggatctcg tcgtgaccca tggcgatgcc
    11461 tgcttgccga atatcatggt ggaaaatggc cgcttttctg gattcatcga ctgtggccgg
    11521 ctgggtgtgg cggaccgcta tcaggacata gcgttggcta cccgtgatat tgctgaagag
    11581 cttggcggcg aatgggctga ccgcttcctc gtgctttacg gtatcgccgc tcccgattcg
    11641 cagcgcatcg ccttctatcg ccttcttgac gagttcttct gagcgggact ctggggttcg
    11701 aaatgaccga ccaagcgacg cccaacctgc catcacgaga tttcgattcc accgccgcct
    11761 tctatgaaag gttgggcttc ggaatcgttt tccgggacgc cggctggatg atcctccagc
    11821 gcggggatct catgctggag ttcttcgccc accccccgga tctaagctct agataagtaa
    11881 tgatcataat cagccatatc acatctgtag aggttttact tgctttaaaa aacctcccac
    11941 acctccccct gaacctgaaa cataaaatga atgcaattgt tgttgttaac ttgtttattg
    12001 cagcttataa tggttacaaa taaagcaata gcatcacaaa tttcacaaat aaagcatttt
    12061 tttcactgca ttctagttgt ggtttgtcca aactcatcaa tgtatcttat catgtctgga
    12121 tccgggggta ccgcgtcgag aagttcctat tccgaagttc ctattctcta gaaagtatag
    12181 gaacttcgtc gagataactt cgtatagcat acattatacg aagttatgtc gagatatcta
    12241 gacccagctt tcttgtacaa agtggttgat atctctatag tcgcagtagg cggtccactc
    12301 acccaagact tagtctgcat ggaaagattt ttatcctaac tcattctaca gattataact
    12361 tctattctac cgactctttg atcttgatga aatgcaatat attgtctaat gagttttaca
    12421 gacagtagta tttcagggag ttccagcctg acacttaggt actatagata ggtacataga
    12481 atggaatatt ttttttccgt agagggaatg ggttatgaag aacagtgtcc ataatacaaa
    12541 attcctggga taaatgtcat ggtagaaata caaagtggta agaaagctta aaaggcagta
    12601 gtcaatagaa tagatgtcac cttgggttgc ttacagatgt gttcatatat aaacgcatgt
    12661 gtaaagttac taaatgtctt tctgttctgt ctttatttag aaaatagaaa ttacatggct
    12721 atcattaacc cttatcctca cgtcagaggc aacgctaact actatggaat gtcacccaca
    12781 gagaaccccc tctatgactg gagaggtgta acagtgagta gcttttaccg agatcaactg
    12841 ccctgcatgg gaagacccat gacagccatg cttttgctgt agaatgagtg agtttattaa
    12901 gtttagagcg aagaggagta aaagaaggaa atagcagcag agagaggaag ctgggaaggg
    12961 tctgaacaat aacctggagc ccctgacaga cagagggccc caaacaagta caacattctc
    13021 ctcggtgaaa ctgagatggc gcaacgcaat taatgataac ttcgtatagc atacattata
    13081 cgaagttatg gtctgagctc gccatcagtt cactatccca gaactaactc tgtaaactga
    13141 gccagcctca actttcagat ccacctacct gttcctcatt cctgaatgtt gggattaaag
    13201 gcaccaccac ccagctataa accatttctt tagaaaaggg atttggggtc caactttaac
    13261 ctcttctcag gttgccaggt aaaatatggg ctgcctggtc cattgaatct ggagatcttg
    13321 tttaccttca taacactgta ggcttcttgc tgctggggta cagttagttg tgagctgcca
    13381 tccctcatcc tcatattctc tttcttctca ttgagcatct ttagaagaat aatcaccact
    13441 gccttttatc ccagcactcc agaagcaaga agaggcaggc agctctctta cgtttgaggc
    13501 cagcctgcct acagaatgaa tttcaggaca accaaagcaa aacaaagaaa gaacaatcat
    13561 ctttcacaag ggagagaagc caaactttag cctctacccc ctgaccttct cttggtttga
    13621 tgctcatcct ggaatgctat atgactttag cacttttgag aatggagcat tggtcttcag
    13681 tcactgattg gggggccaaa ggacaaattc ctacttaaca catcgctgtc ttgtatatag
    13741 aatggttctg cagacctgta tttggaagga ggcttccacc aatccgtaca gaacatagct
    13801 gaaagccagc tggtacaacc ccccttcttc cagcaaaagg gaggaagagg tatggtgcta
    13861 tgacactcct gatactcatg ggctcaaggg gatgtcatat atgtattttc cgggtttttt
    13921 cctctttcat tgtgtagccc aggctggcta ctctctgtgt agaccaagct gtcttcaaac
    13981 ctgcaatcct gcctcagcat actgagtgct gagattccag gcatacagtg ccatgccaga
    14041 tggaataaag aatattcaga aatacatttg tacatattaa tctgtagctg agcacggcgg
    14101 tacatgctta taggtccagc actgaggcag aaggattgca agtttgaagc aaacctgggc
    14161 tacatgctag actttatctc aagaaaaatc tgttaaaaca acatgaattg aaccactcca
    14221 agggtg
//
