# Supplementary material for: CRISPR-Cas9 enables conditional mutagenesis of challenging loci
Source: Sci Rep. 2016 Sep 1;6:32326. doi: 10.1038/srep32326 (PMC5007477; doi:10.1038/srep32326)
Supplement: Supplementary File 3 [file srep32326-s3.zip › gb/HEP01028_A05_vector.gb]

LOCUS       1014981#L1L2_Bact_P#pAYAC184        14249 bp    dna     circular UNK 
ACCESSION   unknown
SOURCE      Mus musculus
  ORGANISM  Mus musculus
            Eukaryota; Metazoa; Chordata; Craniata; Vertebrata; Euteleostomi;
            Mammalia; Eutheria; Euarchontoglires; Glires; Rodentia;
            Sciurognathi; Muroidea; Muridae; Murinae; Mus.
COMMENT     cassette: L1L2_Bact_P
COMMENT     design_id: 1014981
COMMENT     backbone: pAYAC184
COMMENT     transcript_id: ENSMUST00000105874
FEATURES             Location/Qualifiers
     source          1..4245
                     /mol_type="other DNA"
                     /dnas_title="pacyc184CleanwithGprimers"
                     /organism="Cloning vector pACYC184"
     gene            complement(1..4245)
                     /gene="cat"
     CDS             complement(1..4245)
                     /codon_start=1
                     /gene="cat"
                     /translation="MEKKITGYTTVDISQWHRKEHFEAFQSVAQCTYNQTVQLDITAF
                     LKTVKKNKHKFYPAFIHILARLMNAHPEFRMAMKDGELVIWDSVHPCYTVFHEQTETF
                     SSLWSEYHDDFRQFLHIYSQDVACYGENLAYFPKGFIENMFFVSANPWVSFTSFDLNV
                     ANMDNFFAPVFTMGKYYTQGDKVLMPLAIQVHHAVCDGFHVGRMLNELQQYCDEWQGG
                     A"
                     /product="chloramphenicol acetyltransferase"
                     /note="camR (confers resistance to chloramphenicol)"
                     /label="camR (confers resistance to chloramphenicol)"
     -10_signal      complement(286..291)
                     /note="cat promoter (counter-clockwise); CATATT"
                     /label="cat promoter (counter-clockwise); CATATT"
     -35_signal      complement(309..314)
                     /note="cat promoter (counter-clockwise); ACGTAA"
                     /label="cat promoter (counter-clockwise); ACGTAA"
     rep_origin      complement(848..1393)
                     /note="p15A origin of replication (clockwise) (RNAII -35
                     to RNA/DNA switch point)"
                     /label="p15A origin of replication (clockwise) (RNAII -35
     -35_signal      1505..1510
                     /note="tet promoter (clockwise); TTGACA"
                     /label="tet promoter (clockwise); TTGACA"
     -10_signal      1528..1533
                     /note="tet promoter (clockwise); TTTAAT; transcript start
                     1540"
                     /label="tet promoter (clockwise); TTTAAT; transcript start
     gene            1581..2771
                     /gene="tet"
     CDS             1581..2771
                     /codon_start=1
                     /gene="tet"
                     /translation="MKSNNALIVILGTVTLDAVGIGLVMPVLPGLLRDIVHSDSIASH
                     YGVLLALYALMQFLCAPVLGALSDRFGRRPVLLASLLGATIDYAIMATTPVLWILYAG
                     RIVAGITGATGAVAGAYIADITDGEDRARHFGLMSACFGVGMVAGPVAGGLLGAISLH
                     APFLAAAVLNGLNLLLGCFLMQESHKGERRPMPLRAFNPVSSFRWARGMTIVAALMTV
                     FFIMQLVGQVPAALWVIFGEDRFRWSATMIGLSLAVFGILHALAQAFVTGPATKRFGE
                     KQAIIAGMAADALGYVLLAFATRGWMAFPIMILLASGGIGMPALQAMLSRQVDDDHQG
                     QLQGSLAALTSLTSIIGPLIVTAIYAASASTWNGLAWIVGAALYLVCLPALRRGAWSR
                     ATST"
                     /product="tetracycline efflux protein, class C"
                     /note="tetR (confers resistance to tetracycline)"
                     /label="tetR (confers resistance to tetracycline)"
     misc_feature    complement(1473..1493)
                     /note="5' Gap primer"
                     /label="5' Gap primer"
     misc_feature    3805..3825
                     /note="3' Gap primer"
                     /label="3' Gap primer"
     misc_feature    1494..3804
                     /note="Not in Gap Backbone PCR"
                     /label="Not in Gap Backbone PCR"
     exon            4246..4339
                     /db_xref="ENSEMBL:ENSMUSE00000182562"
                     /rank="3"
                     /note="ENSMUSE00000182562 3' fragment"
     misc_feature    4246..5176
                     /note="5 arm"
                     /label="5 arm"
     misc_feature    5204..5228
                     /note="B1 Gateway"
                     /label="B1 Gateway"
     misc_feature    5241..5288
                     /note="Frt"
                     /label="Frt"
     intron          5289..6163
                     /note="mouse En2 intron"
                     /label="mouse En2 intron"
     misc_feature    6161..6163
                     /note="Splice Acceptor"
                     /label="Splice Acceptor"
     exon            6164..6336
                     /note="mouse En2 exon"
                     /label="mouse En2 exon"
     misc_feature    6348..6941
                     /note="ECMV IRES"
                     /label="ECMV IRES"
     gene            6942..10002
                     /gene="lacZ"
                     /note="lacZ"
                     /label="lacZ"
     misc_feature    10041..10284
                     /note="SV40 polyadenylation site"
                     /label="SV40 polyadenylation site"
     misc_feature    10288..10321
                     /note="loxP"
                     /label="loxP"
     promoter        10348..10867
                     /note="human beta actin promoter"
                     /label="human beta actin promoter"
     gene            10893..11687
                     /gene="NeoR"
                     /note="NeoR"
                     /label="NeoR"
     misc_feature    11887..12128
                     /note="SV40 polyadenylation site"
                     /label="SV40 polyadenylation site"
     misc_feature    12145..12192
                     /note="Frt"
                     /label="Frt"
     misc_feature    12199..12232
                     /note="loxP"
                     /label="loxP"
     misc_feature    6178..6255
                     /note="FCHK std_gpr"
                     /label="FCHK std_gpr"
     misc_feature    12248..12268
                     /note="B2 Gateway"
                     /label="B2 Gateway"
     misc_feature    5177..12298
                     /note="Synthetic Cassette"
                     /label="Synthetic Cassette"
     exon            12651..12804
                     /db_xref="ENSEMBL:ENSMUSE00000182556"
                     /type="targeted"
                     /rank="4"
                     /note="target exon 1 ENSMUSE00000182556"
     misc_feature    12299..13020
                     /note="Critical Region"
                     /label="Critical Region"
     misc_feature    13044..13077
                     /note="Downstream LoxP"
                     /label="Downstream LoxP"
     misc_feature    13021..13100
                     /note="synthetic loxP region"
                     /label="synthetic loxP region"
     exon            13862..14030
                     /db_xref="ENSEMBL:ENSMUSE00000480357"
                     /rank="5"
                     /note="ENSMUSE00000480357"
                     /label="ENSMUSE00000480357"
     misc_feature    13101..14249
                     /note="3 arm"
                     /label="3 arm"
ORIGIN      
        1 gaattccgga tgagcattca tcaggcgggc aagaatgtga ataaaggccg gataaaactt
       61 gtgcttattt ttctttacgg tctttaaaaa ggccgtaata tccagctgaa cggtctggtt
      121 ataggtacat tgagcaactg actgaaatgc ctcaaaatgt tctttacgat gccattggga
      181 tatatcaacg gtggtatatc cagtgatttt tttctccatt ttagcttcct tagctcctga
      241 aaatctcgat aactcaaaaa atacgcccgg tagtgatctt atttcattat ggtgaaagtt
      301 ggaacctctt acgtgccgat caacgtctca ttttcgccaa aagttggccc agggcttccc
      361 ggtatcaaca gggacaccag gatttattta ttctgcgaag tgatcttccg tcacaggtat
      421 ttattcggcg caaagtgcgt cgggtgatgc tgccaactta ctgatttagt gtatgatggt
      481 gtttttgagg tgctccagtg gcttctgttt ctatcagctg tccctcctgt tcagctactg
      541 acggggtggt gcgtaacggc aaaagcaccg ccggacatca gcgctagcgg agtgtatact
      601 ggcttactat gttggcactg atgagggtgt cagtgaagtg cttcatgtgg caggagaaaa
      661 aaggctgcac cggtgcgtca gcagaatatg tgatacagga tatattccgc ttcctcgctc
      721 actgactcgc tacgctcggt cgttcgactg cggcgagcgg aaatggctta cgaacggggc
      781 ggagatttcc tggaagatgc caggaagata cttaacaggg aagtgagagg gccgcggcaa
      841 agccgttttt ccataggctc cgcccccctg acaagcatca cgaaatctga cgctcaaatc
      901 agtggtggcg aaacccgaca ggactataaa gataccaggc gtttccccct ggcggctccc
      961 tcgtgcgctc tcctgttcct gcctttcggt ttaccggtgt cattccgctg ttatggccgc
     1021 gtttgtctca ttccacgcct gacactcagt tccgggtagg cagttcgctc caagctggac
     1081 tgtatgcacg aaccccccgt tcagtccgac cgctgcgcct tatccggtaa ctatcgtctt
     1141 gagtccaacc cggaaagaca tgcaaaagca ccactggcag cagccactgg taattgattt
     1201 agaggagtta gtcttgaagt catgcgccgg ttaaggctaa actgaaagga caagttttgg
     1261 tgactgcgct cctccaagcc agttacctcg gttcaaagag ttggtagctc agagaacctt
     1321 cgaaaaaccg ccctgcaagg cggttttttc gttttcagag caagagatta cgcgcagacc
     1381 aaaacgatct caagaagatc atcttattaa tcagataaaa tatttctaga tttcagtgca
     1441 atttatctct tcaaatgtag cacctgaagt cagccccata cgatataagt tgtaattctc
     1501 atgtttgaca gcttatcatc gataagcttt aatgcggtag tttatcacag ttaaattgct
     1561 aacgcagtca ggcaccgtgt atgaaatcta acaatgcgct catcgtcatc ctcggcaccg
     1621 tcaccctgga tgctgtaggc ataggcttgg ttatgccggt actgccgggc ctcttgcggg
     1681 atatcgtcca ttccgacagc atcgccagtc actatggcgt gctgctagcg ctatatgcgt
     1741 tgatgcaatt tctatgcgca cccgttctcg gagcactgtc cgaccgcttt ggccgccgcc
     1801 cagtcctgct cgcttcgcta cttggagcca ctatcgacta cgcgatcatg gcgaccacac
     1861 ccgtcctgtg gatcctctac gccggacgca tcgtggccgg catcaccggc gccacaggtg
     1921 cggttgctgg cgcctatatc gccgacatca ccgatgggga agatcgggct cgccacttcg
     1981 ggctcatgag cgcttgtttc ggcgtgggta tggtggcagg ccccgtggcc gggggactgt
     2041 tgggcgccat ctccttgcat gcaccattcc ttgcggcggc ggtgctcaac ggcctcaacc
     2101 tactactggg ctgcttccta atgcaggagt cgcataaggg agagcgtcga ccgatgccct
     2161 tgagagcctt caacccagtc agctccttcc ggtgggcgcg gggcatgact atcgtcgccg
     2221 cacttatgac tgtcttcttt atcatgcaac tcgtaggaca ggtgccggca gcgctctggg
     2281 tcattttcgg cgaggaccgc tttcgctgga gcgcgacgat gatcggcctg tcgcttgcgg
     2341 tattcggaat cttgcacgcc ctcgctcaag ccttcgtcac tggtcccgcc accaaacgtt
     2401 tcggcgagaa gcaggccatt atcgccggca tggcggccga cgcgctgggc tacgtcttgc
     2461 tggcgttcgc gacgcgaggc tggatggcct tccccattat gattcttctc gcttccggcg
     2521 gcatcgggat gcccgcgttg caggccatgc tgtccaggca ggtagatgac gaccatcagg
     2581 gacagcttca aggatcgctc gcggctctta ccagcctaac ttcgatcatt ggaccgctga
     2641 tcgtcacggc gatttatgcc gcctcggcga gcacatggaa cgggttggca tggattgtag
     2701 gcgccgccct ataccttgtc tgcctccccg cgttgcgtcg cggtgcatgg agccgggcca
     2761 cctcgacctg aatggaagcc ggcggcacct cgctaacgga ttcaccactc caagaattgg
     2821 agccaatcaa ttcttgcgga gaactgtgaa tgcgcaaacc aacccttggc agaacatatc
     2881 catcgcgtcc gccatctcca gcagccgcac gcggcgcatc tcgggcagcg ttgggtcctg
     2941 gccacgggtg cgcatgatcg tgctcctgtc gttgaggacc cggctaggct ggcggggttg
     3001 ccttactggt tagcagaatg aatcaccgat acgcgagcga acgtgaagcg actgctgctg
     3061 caaaacgtct gcgacctgag caacaacatg aatggtcttc ggtttccgtg tttcgtaaag
     3121 tctggaaacg cggaagtccc ctacgtgctg ctgaagttgc ccgcaacaga gagtggaacc
     3181 aaccggtgat accacgatac tatgactgag agtcaacgcc atgagcggcc tcatttctta
     3241 ttctgagtta caacagtccg caccgctgtc cggtagctcc ttccggtggg cgcggggcat
     3301 gactatcgtc gccgcactta tgactgtctt ctttatcatg caactcgtag gacaggtgcc
     3361 ggcagcgccc aacagtcccc cggccacggg gcctgccacc atacccacgc cgaaacaagc
     3421 gccctgcacc attatgttcc ggatctgcat cgcaggatgc tgctggctac cctgtggaac
     3481 acctacatct gtattaacga agcgctaacc gtttttatca ggctctggga ggcagaataa
     3541 atgatcatat cgtcaattat tacctccacg gggagagcct gagcaaactg gcctcaggca
     3601 tttgagaagc acacggtcac actgcttccg gtagtcaata aaccggtaaa ccagcaatag
     3661 acataagcgg ctatttaacg accctgccct gaaccgacga ccgggtcgaa tttgctttcg
     3721 aatttctgcc attcatccgc ttattatcac ttattcaggc gtagcaccag gcgtttaagg
     3781 gcaccaataa ctgccttaaa aaaattacgc cccgccctgc cactcatcgc agtactgttg
     3841 taattcatta agcattctgc cgacatggaa gccatcacag acggcatgat gaacctgaat
     3901 cgccagcggc atcagcacct tgtcgccttg cgtataatat ttgcccatgg tgaaaacggg
     3961 ggcgaagaag ttgtccatat tggccacgtt taaatcaaaa ctggtgaaac tcacccaggg
     4021 attggctgag acgaaaaaca tattctcaat aaacccttta gggaaatagg ccaggttttc
     4081 accgtaacac gccacatctt gcgaatatat gtgtagaaac tgccggaaat cgtcgtggta
     4141 ttcactccag agcgatgaaa acgtttcagt ttgctcatgg aaaacggtgt aacaagggtg
     4201 aacactatcc catatcacca gctcaccgtc tttcattgcc atacgacgga ttttgccagc
     4261 atgctcatta gcctcttcgc cctctgggtg tcttcccgac cagccaccaa gaccatgaac
     4321 ttcggctggc atcgagccgg tagggatctc agtggaccgg agatgggggc tgatcaagag
     4381 aaaatgtacg ggtcacgata tgattttgtt tggaatttta catgttttga gacagtgtag
     4441 tagtagtccg ggctggcctt gagcttgtaa gtaaccaagg ctacttaccc attcattctt
     4501 gttccttatg tctccacctc ctgagtccta aaattccagg cttgtatcct acccagctag
     4561 tcttggagtt ctctttacag gatcttgcta ggtagcccag gctgactgta aacccatagt
     4621 aactcgatgt cagaggctcc caagaactgg agctaggctt gcaccaaccc aaggatgcca
     4681 agctagaaga acaaggtctc ttagggggat ccctgagtaa ggctaagtgg agttcttgct
     4741 cctatggaac aagagagtgt cagccttggc ttctgttccc tgggaactcc ctatctgtca
     4801 tctgggagct agaggttaat ggtgaagcca agttcacctt gcttagaaag tagtggctca
     4861 gaataatgac agtagcattg cctgtcacca gggctcagct ctgggagaag gaagagtcgg
     4921 taaacacact gccttagctg atagttcact tctgggttgg cgaaggtatt tccctctagg
     4981 gagagatggc ctggtgtcct cagccttcaa ttgtcaattg aacaaaacaa ggaacttggg
     5041 atggcccagc agttaacacc tgctcctctt ggctcacaac tccagcctgg ggagggggct
     5101 gggggctggg ggctgggaga ggcagctcca tctgagtccc cttctggcct gctaccttaa
     5161 ttaaagtagg tagtgaaagg cgcataacga taccacgata tcaacaagtt tgtacaaaaa
     5221 agcaggctgg cgccggaacc gaagttccta ttccgaagtt cctattctct agaaagtata
     5281 ggaacttcga accctttccc acaccaccct ccacacttgc cccaaacact gccaactatg
     5341 taggaggaag gggttgggac taacagaaga acccgttgtg gggaagctgt tgggagggtc
     5401 actttatgtt cttgcccaag gtcagttggg tggcctgctt ctgatgaggt ggtcccaagg
     5461 tctggggtag aaggtgagag ggacaggcca ccaaggtcag cccccccccc ctatcccata
     5521 ggagccaggt ccctctcctg gacaggaaga ctgaagggga gatgccagag actcagtgaa
     5581 gcctggggta ccctattgga gtccttcaag gaaacaaact tggcctcacc aggcctcagc
     5641 cttggctcct cctgggaact ctactgccct tgggatcccc ttgtagttgt gggttacata
     5701 ggaaggggga cgggattccc cttgactggc tagcctactc ttttcttcag tcttctccat
     5761 ctcctctcac ctgtctctcg accctttccc taggatagac ttggaaaaag ataaggggag
     5821 aaaacaaatg caaacgaggc cagaaagatt ttggctgggc attccttccg ctagctttta
     5881 ttgggatccc ctagtttgtg ataggccttt tagctacatc tgccaatcca tctcattttc
     5941 acacacacac acaccacttt ccttctggtc agtgggcaca tgtccagcct caagtttata
     6001 tcaccacccc caatgcccaa cacttgtatg gccttgggcg ggtcatcccc ccccccaccc
     6061 ccagtatctg caacctcaag ctagcttggg tgcgttggtt gtggataagt agctagactc
     6121 cagcaaccag taacctctgc cctttctcct ccatgacaac caggtcccag gtcccgaaaa
     6181 ccaaagaaga agaaccctaa caaagaggac aagcggcctc gcacagcctt cactgctgag
     6241 cagctccaga ggctcaaggc tgagtttcag accaacaggt acctgacaga gcagcggcgc
     6301 cagagtctgg cacaggagct cggtacccgg aagatctgga ctctagagaa ttccgcccct
     6361 ctccctcccc cccccctaac gttactggcc gaagccgctt ggaataaggc cggtgtgcgt
     6421 ttgtctatat gttattttcc accatattgc cgtcttttgg caatgtgagg gcccggaaac
     6481 ctggccctgt cttcttgacg agcattccta ggggtctttc ccctctcgcc aaaggaatgc
     6541 aaggtctgtt gaatgtcgtg aaggaagcag ttcctctgga agcttcttga agacaaacaa
     6601 cgtctgtagc gaccctttgc aggcagcgga accccccacc tggcgacagg tgcctctgcg
     6661 gccaaaagcc acgtgtataa gatacacctg caaaggcggc acaaccccag tgccacgttg
     6721 tgagttggat agttgtggaa agagtcaaat ggctctcctc aagcgtattc aacaaggggc
     6781 tgaaggatgc ccagaaggta ccccattgta tgggatctga tctggggcct cggtgcacat
     6841 gctttacatg tgtttagtcg aggttaaaaa acgtctaggc cccccgaacc acggggacgt
     6901 ggttttcctt tgaaaaacac gatgataagc ttgccacaac catggaagat cccgtcgttt
     6961 tacaacgtcg tgactgggaa aaccctggcg ttacccaact taatcgcctt gcagcacatc
     7021 cccctttcgc cagctggcgt aatagcgaag aggcccgcac cgatcgccct tcccaacagt
     7081 tgcgcagcct gaatggcgaa tggcgctttg cctggtttcc ggcaccagaa gcggtgccgg
     7141 aaagctggct ggagtgcgat cttcctgagg ccgatactgt cgtcgtcccc tcaaactggc
     7201 agatgcacgg ttacgatgcg cccatctaca ccaacgtgac ctatcccatt acggtcaatc
     7261 cgccgtttgt tcccacggag aatccgacgg gttgttactc gctcacattt aatgttgatg
     7321 aaagctggct acaggaaggc cagacgcgaa ttatttttga tggcgttaac tcggcgtttc
     7381 atctgtggtg caacgggcgc tgggtcggtt acggccagga cagtcgtttg ccgtctgaat
     7441 ttgacctgag cgcattttta cgcgccggag aaaaccgcct cgcggtgatg gtgctgcgct
     7501 ggagtgacgg cagttatctg gaagatcagg atatgtggcg gatgagcggc attttccgtg
     7561 acgtctcgtt gctgcataaa ccgactacac aaatcagcga tttccatgtt gccactcgct
     7621 ttaatgatga tttcagccgc gctgtactgg aggctgaagt tcagatgtgc ggcgagttgc
     7681 gtgactacct acgggtaaca gtttctttat ggcagggtga aacgcaggtc gccagcggca
     7741 ccgcgccttt cggcggtgaa attatcgatg agcgtggtgg ttatgccgat cgcgtcacac
     7801 tacgtctgaa cgtcgaaaac ccgaaactgt ggagcgccga aatcccgaat ctctatcgtg
     7861 cggtggttga actgcacacc gccgacggca cgctgattga agcagaagcc tgcgatgtcg
     7921 gtttccgcga ggtgcggatt gaaaatggtc tgctgctgct gaacggcaag ccgttgctga
     7981 ttcgaggcgt taaccgtcac gagcatcatc ctctgcatgg tcaggtcatg gatgagcaga
     8041 cgatggtgca ggatatcctg ctgatgaagc agaacaactt taacgccgtg cgctgttcgc
     8101 attatccgaa ccatccgctg tggtacacgc tgtgcgaccg ctacggcctg tatgtggtgg
     8161 atgaagccaa tattgaaacc cacggcatgg tgccaatgaa tcgtctgacc gatgatccgc
     8221 gctggctacc ggcgatgagc gaacgcgtaa cgcgaatggt gcagcgcgat cgtaatcacc
     8281 cgagtgtgat catctggtcg ctggggaatg aatcaggcca cggcgctaat cacgacgcgc
     8341 tgtatcgctg gatcaaatct gtcgatcctt cccgcccggt gcagtatgaa ggcggcggag
     8401 ccgacaccac ggccaccgat attatttgcc cgatgtacgc gcgcgtggat gaagaccagc
     8461 ccttcccggc tgtgccgaaa tggtccatca aaaaatggct ttcgctacct ggagagacgc
     8521 gcccgctgat cctttgcgaa tacgcccacg cgatgggtaa cagtcttggc ggtttcgcta
     8581 aatactggca ggcgtttcgt cagtatcccc gtttacaggg cggcttcgtc tgggactggg
     8641 tggatcagtc gctgattaaa tatgatgaaa acggcaaccc gtggtcggct tacggcggtg
     8701 attttggcga tacgccgaac gatcgccagt tctgtatgaa cggtctggtc tttgccgacc
     8761 gcacgccgca tccagcgctg acggaagcaa aacaccagca gcagtttttc cagttccgtt
     8821 tatccgggca aaccatcgaa gtgaccagcg aatacctgtt ccgtcatagc gataacgagc
     8881 tcctgcactg gatggtggcg ctggatggta agccgctggc aagcggtgaa gtgcctctgg
     8941 atgtcgctcc acaaggtaaa cagttgattg aactgcctga actaccgcag ccggagagcg
     9001 ccgggcaact ctggctcaca gtacgcgtag tgcaaccgaa cgcgaccgca tggtcagaag
     9061 ccgggcacat cagcgcctgg cagcagtggc gtctggcgga aaacctcagt gtgacgctcc
     9121 ccgccgcgtc ccacgccatc ccgcatctga ccaccagcga aatggatttt tgcatcgagc
     9181 tgggtaataa gcgttggcaa tttaaccgcc agtcaggctt tctttcacag atgtggattg
     9241 gcgataaaaa acaactgctg acgccgctgc gcgatcagtt cacccgtgca ccgctggata
     9301 acgacattgg cgtaagtgaa gcgacccgca ttgaccctaa cgcctgggtc gaacgctgga
     9361 aggcggcggg ccattaccag gccgaagcag cgttgttgca gtgcacggca gatacacttg
     9421 ctgatgcggt gctgattacg accgctcacg cgtggcagca tcaggggaaa accttattta
     9481 tcagccggaa aacctaccgg attgatggta gtggtcaaat ggcgattacc gttgatgttg
     9541 aagtggcgag cgatacaccg catccggcgc ggattggcct gaactgccag ctggcgcagg
     9601 tagcagagcg ggtaaactgg ctcggattag ggccgcaaga aaactatccc gaccgcctta
     9661 ctgccgcctg ttttgaccgc tgggatctgc cattgtcaga catgtatacc ccgtacgtct
     9721 tcccgagcga aaacggtctg cgctgcggga cgcgcgaatt gaattatggc ccacaccagt
     9781 ggcgcggcga cttccagttc aacatcagcc gctacagtca acagcaactg atggaaacca
     9841 gccatcgcca tctgctgcac gcggaagaag gcacatggct gaatatcgac ggtttccata
     9901 tggggattgg tggcgacgac tcctggagcc cgtcagtatc ggcggaattc cagctgagcg
     9961 ccggtcgcta ccattaccag ttggtctggt gtcaaaaata ataataaccg ggcagggggg
    10021 atctaagctc tagataagta atgatcataa tcagccatat cacatctgta gaggttttac
    10081 ttgctttaaa aaacctccca cacctccccc tgaacctgaa acataaaatg aatgcaattg
    10141 ttgttgttaa cttgtttatt gcagcttata atggttacaa ataaagcaat agcatcacaa
    10201 atttcacaaa taaagcattt ttttcactgc attctagttg tggtttgtcc aaactcatca
    10261 atgtatctta tcatgtctgg atccggaata acttcgtata gcatacatta tacgaagtta
    10321 tgtttaaacg gcgcgccccg gaattcgcct tctgcaggag cgtacagaac ccagggccct
    10381 ggcacccgtg cagaccctgg cccaccccac ctgggcgctc agtgcccaag agatgtccac
    10441 acctaggatg tcccgcggtg ggtggggggc ccgagagacg ggcaggccgg gggcaggcct
    10501 ggccatgcgg ggccgaaccg ggcactgccc agcgtgggcg cgggggccac ggcgcgcgcc
    10561 cccagccccc gggcccagca ccccaaggcg gccaacgcca aaactctccc tcctcctctt
    10621 cctcaatctc gctctcgctc tttttttttt tcgcaaaagg aggggagagg gggtaaaaaa
    10681 atgctgcact gtgcggcgaa gccggtgagt gagcggcgcg gggccaatca gcgtgcgccg
    10741 ttccgaaagt tgccttttat ggctcgagcg gccgcggcgg cgccctataa aacccagcgg
    10801 cgcgacgcgc caccaccgcc gagaccgcgt ccgccccgcg agcacagagc ctcgcctttg
    10861 ccgatcctct agagtcgaga tccgccgcca ccatgattga acaagatgga ttgcacgcag
    10921 gttctccggc cgcttgggtg gagaggctat tcggctatga ctgggcacaa cagacaatcg
    10981 gctgctctga tgccgccgtg ttccggctgt cagcgcaggg gcgcccggtt ctttttgtca
    11041 agaccgacct gtccggtgcc ctgaatgaac tgcaggacga ggcagcgcgg ctatcgtggc
    11101 tggccacgac gggcgttcct tgcgcagctg tgctcgacgt tgtcactgaa gcgggaaggg
    11161 actggctgct attgggcgaa gtgccggggc aggatctcct gtcatctcac cttgctcctg
    11221 ccgagaaagt atccatcatg gctgatgcaa tgcggcggct gcatacgctt gatccggcta
    11281 cctgcccatt cgaccaccaa gcgaaacatc gcatcgagcg agcacgtact cggatggaag
    11341 ccggtcttgt cgatcaggat gatctggacg aagagcatca ggggctcgcg ccagccgaac
    11401 tgttcgccag gctcaaggcg cgcatgcccg acggcgagga tctcgtcgtg acccatggcg
    11461 atgcctgctt gccgaatatc atggtggaaa atggccgctt ttctggattc atcgactgtg
    11521 gccggctggg tgtggcggac cgctatcagg acatagcgtt ggctacccgt gatattgctg
    11581 aagagcttgg cggcgaatgg gctgaccgct tcctcgtgct ttacggtatc gccgctcccg
    11641 attcgcagcg catcgccttc tatcgccttc ttgacgagtt cttctgagcg ggactctggg
    11701 gttcgaaatg accgaccaag cgacgcccaa cctgccatca cgagatttcg attccaccgc
    11761 cgccttctat gaaaggttgg gcttcggaat cgttttccgg gacgccggct ggatgatcct
    11821 ccagcgcggg gatctcatgc tggagttctt cgcccacccc ccggatctaa gctctagata
    11881 agtaatgatc ataatcagcc atatcacatc tgtagaggtt ttacttgctt taaaaaacct
    11941 cccacacctc cccctgaacc tgaaacataa aatgaatgca attgttgttg ttaacttgtt
    12001 tattgcagct tataatggtt acaaataaag caatagcatc acaaatttca caaataaagc
    12061 atttttttca ctgcattcta gttgtggttt gtccaaactc atcaatgtat cttatcatgt
    12121 ctggatccgg gggtaccgcg tcgagaagtt cctattccga agttcctatt ctctagaaag
    12181 tataggaact tcgtcgagat aacttcgtat agcatacatt atacgaagtt atgtcgagat
    12241 atctagaccc agctttcttg tacaaagtgg ttgatatctc tatagtcgca gtaggcggaa
    12301 gctagcctga tctacataac gtggccgcaa agaaacatga aagggaggct atcaaagcca
    12361 ggcaggcccc tgcctcatgt tctcggatta gagataggca ccagcgtggt agctatgata
    12421 tatatcagtg tccatttctt cccatgtaga gcaaataggg tgggcctagg tagctccctc
    12481 tagctccgat gtacccagac atcgttggtg ggatgagccg ggtcttaagg agctgacaga
    12541 gagacccagg ccctgacttt acagtgggag agcccatcgt ggagtgggta ggccctccta
    12601 ccctcagcac cccaggctca ggttgctgtt gtggctgggc tttcttccag agatccttgg
    12661 agccttgttg tccgtgcttt ccatctgggt ggtgactggg gtgctcgtgt acctggccgt
    12721 gcagcggttg atttctggag attatgagat caaaggggac accatgttga tcacttcggg
    12781 ctgcgctgtg gctgtgaacc tcatgtgagt gtggccccag ttccctgtaa cacacacaca
    12841 ccctacacca ccccggccac cactgcaggc ctccatcagc tcccaaggga aggagtctgt
    12901 gctctccttc caggagctgt gaatgatggg tttagagttt aaggcattcc cttaggacag
    12961 aatttccccc gaggttatga gttctgatac ctgccccaca tcatcatcat ttagatctta
    13021 gagatggcgc aacgcaatta atgataactt cgtatagcat acattatacg aagttatggt
    13081 ctgagctcgc catcagttca ggacatgggt gttatggaat ataatgcagc aagtgggtac
    13141 ctggcagccc catgccaagg tgtgcccctg agtaattacg ccatgcaaca ggtctggtat
    13201 aaagctggtt atgggggcag ggagaggagt gaggacctgg gaaagggaag aggggagggg
    13261 ggtacagagg aggggggagg agctgggatg gccgtagtcc ttttatatgt ggcccacacc
    13321 tgccgcacct ggcagaggat gacagaaggt ccccagggag gagcctaatg gagccacccg
    13381 taagctaaca atggaggtta cagacatgca ccccatattt tgtgtccaag aataacattg
    13441 aaggccatca cagcaaatgg gtgcatctgg tccatgctag aacagaggtt aagtcaggct
    13501 gatgtggcta aaacaggtct cggtagaaag ggccgggtgg gcagagcatg ggtttggggt
    13561 tcttccgttt cctgtcgtca ctatctcagt ctccccgctt gtaacctgat ggggtgtacc
    13621 tgctgacttc attgcccgct taccctgaga ttcagctctg gagattgggc tcagagccta
    13681 ggcagagctc tttgccctgt ggcactgagc cagggctgta gggctagatt gctaagcctg
    13741 agacggtcac tgagtgcaga ggctcaggat gtcactcgtc gtcgtcgggg aggccagccc
    13801 taatgggtag actgagcctg gctgacttga aacctcccct gggctttgtc tgcctccaca
    13861 gaatggggtt ggccctccat cagtctggac acgggcacag ccatgggaac agccgtgacg
    13921 acagcagcca gcagcagaac cccagcgtcc gagctgcctt cattcatgtg attggggacc
    13981 ttctgcagag tgtgggggta ctggtggcag cctatatcat atacttcaag gttagaactg
    14041 ggctcagaag gagaggggca ggtcagtacc tggggctcct ctcgctgcac agggcttttt
    14101 ctattttggg ctccctctag ttgggaatga gagggtgggg aaagggaagg aatgtttatt
    14161 taatacttag caggtcttgg cacctcttat gacgacagca agcctttaag gtaggccgtt
    14221 gtcatctatg tggttctgaa aagtcctgt
//
