# Supplementary material for: CRISPR-Cas9 enables conditional mutagenesis of challenging loci
Source: Sci Rep. 2016 Sep 1;6:32326. doi: 10.1038/srep32326 (PMC5007477; doi:10.1038/srep32326)
Supplement: Supplementary File 3 [file srep32326-s3.zip › gb/HEP01028_B01_vector.gb]

LOCUS       1014734#L1L2_Bact_P#pAYAC184        16502 bp    dna     circular UNK 
ACCESSION   unknown
SOURCE      Mus musculus
  ORGANISM  Mus musculus
            Eukaryota; Metazoa; Chordata; Craniata; Vertebrata; Euteleostomi;
            Mammalia; Eutheria; Euarchontoglires; Glires; Rodentia;
            Sciurognathi; Muroidea; Muridae; Murinae; Mus.
COMMENT     cassette: L1L2_Bact_P
COMMENT     design_id: 1014734
COMMENT     backbone: pAYAC184
COMMENT     transcript_id: ENSMUST00000164772
FEATURES             Location/Qualifiers
     source          1..4245
                     /mol_type="other DNA"
                     /dnas_title="pacyc184CleanwithGprimers"
                     /organism="Cloning vector pACYC184"
     gene            complement(1..4245)
                     /gene="cat"
     CDS             complement(1..4245)
                     /codon_start=1
                     /gene="cat"
                     /translation="MEKKITGYTTVDISQWHRKEHFEAFQSVAQCTYNQTVQLDITAF
                     LKTVKKNKHKFYPAFIHILARLMNAHPEFRMAMKDGELVIWDSVHPCYTVFHEQTETF
                     SSLWSEYHDDFRQFLHIYSQDVACYGENLAYFPKGFIENMFFVSANPWVSFTSFDLNV
                     ANMDNFFAPVFTMGKYYTQGDKVLMPLAIQVHHAVCDGFHVGRMLNELQQYCDEWQGG
                     A"
                     /product="chloramphenicol acetyltransferase"
                     /note="camR (confers resistance to chloramphenicol)"
                     /label="camR (confers resistance to chloramphenicol)"
     -10_signal      complement(286..291)
                     /note="cat promoter (counter-clockwise); CATATT"
                     /label="cat promoter (counter-clockwise); CATATT"
     -35_signal      complement(309..314)
                     /note="cat promoter (counter-clockwise); ACGTAA"
                     /label="cat promoter (counter-clockwise); ACGTAA"
     rep_origin      complement(848..1393)
                     /note="p15A origin of replication (clockwise) (RNAII -35
                     to RNA/DNA switch point)"
                     /label="p15A origin of replication (clockwise) (RNAII -35
     -35_signal      1505..1510
                     /note="tet promoter (clockwise); TTGACA"
                     /label="tet promoter (clockwise); TTGACA"
     -10_signal      1528..1533
                     /note="tet promoter (clockwise); TTTAAT; transcript start
                     1540"
                     /label="tet promoter (clockwise); TTTAAT; transcript start
     gene            1581..2771
                     /gene="tet"
     CDS             1581..2771
                     /codon_start=1
                     /gene="tet"
                     /translation="MKSNNALIVILGTVTLDAVGIGLVMPVLPGLLRDIVHSDSIASH
                     YGVLLALYALMQFLCAPVLGALSDRFGRRPVLLASLLGATIDYAIMATTPVLWILYAG
                     RIVAGITGATGAVAGAYIADITDGEDRARHFGLMSACFGVGMVAGPVAGGLLGAISLH
                     APFLAAAVLNGLNLLLGCFLMQESHKGERRPMPLRAFNPVSSFRWARGMTIVAALMTV
                     FFIMQLVGQVPAALWVIFGEDRFRWSATMIGLSLAVFGILHALAQAFVTGPATKRFGE
                     KQAIIAGMAADALGYVLLAFATRGWMAFPIMILLASGGIGMPALQAMLSRQVDDDHQG
                     QLQGSLAALTSLTSIIGPLIVTAIYAASASTWNGLAWIVGAALYLVCLPALRRGAWSR
                     ATST"
                     /product="tetracycline efflux protein, class C"
                     /note="tetR (confers resistance to tetracycline)"
                     /label="tetR (confers resistance to tetracycline)"
     misc_feature    complement(1473..1493)
                     /note="5' Gap primer"
                     /label="5' Gap primer"
     misc_feature    3805..3825
                     /note="3' Gap primer"
                     /label="3' Gap primer"
     misc_feature    1494..3804
                     /note="Not in Gap Backbone PCR"
                     /label="Not in Gap Backbone PCR"
     misc_feature    4246..5180
                     /note="5 arm"
                     /label="5 arm"
     misc_feature    5208..5232
                     /note="B1 Gateway"
                     /label="B1 Gateway"
     misc_feature    5245..5292
                     /note="Frt"
                     /label="Frt"
     intron          5293..6167
                     /note="mouse En2 intron"
                     /label="mouse En2 intron"
     misc_feature    6165..6167
                     /note="Splice Acceptor"
                     /label="Splice Acceptor"
     exon            6168..6340
                     /note="mouse En2 exon"
                     /label="mouse En2 exon"
     misc_feature    6352..6945
                     /note="ECMV IRES"
                     /label="ECMV IRES"
     gene            6946..10006
                     /gene="lacZ"
                     /note="lacZ"
                     /label="lacZ"
     misc_feature    10045..10288
                     /note="SV40 polyadenylation site"
                     /label="SV40 polyadenylation site"
     misc_feature    10292..10325
                     /note="loxP"
                     /label="loxP"
     promoter        10352..10871
                     /note="human beta actin promoter"
                     /label="human beta actin promoter"
     gene            10897..11691
                     /gene="NeoR"
                     /note="NeoR"
                     /label="NeoR"
     misc_feature    11891..12132
                     /note="SV40 polyadenylation site"
                     /label="SV40 polyadenylation site"
     misc_feature    12149..12196
                     /note="Frt"
                     /label="Frt"
     misc_feature    12203..12236
                     /note="loxP"
                     /label="loxP"
     misc_feature    6182..6259
                     /note="FCHK std_gpr"
                     /label="FCHK std_gpr"
     misc_feature    12252..12272
                     /note="B2 Gateway"
                     /label="B2 Gateway"
     misc_feature    5181..12302
                     /note="Synthetic Cassette"
                     /label="Synthetic Cassette"
     exon            12653..15467
                     /db_xref="ENSEMBL:ENSMUSE00000883954"
                     /type="targeted"
                     /rank="2"
                     /note="target exon 1 ENSMUSE00000883954 5' fragment"
     misc_feature    12303..15467
                     /note="Critical Region"
                     /label="Critical Region"
     misc_feature    15491..15524
                     /note="Downstream LoxP"
                     /label="Downstream LoxP"
     misc_feature    15468..15547
                     /note="synthetic loxP region"
                     /label="synthetic loxP region"
     exon            15548..16063
                     /db_xref="ENSEMBL:ENSMUSE00000883954"
                     /rank="2"
                     /note="ENSMUSE00000883954 3' fragment"
     misc_feature    15548..16502
                     /note="3 arm"
                     /label="3 arm"
ORIGIN      
        1 gaattccgga tgagcattca tcaggcgggc aagaatgtga ataaaggccg gataaaactt
       61 gtgcttattt ttctttacgg tctttaaaaa ggccgtaata tccagctgaa cggtctggtt
      121 ataggtacat tgagcaactg actgaaatgc ctcaaaatgt tctttacgat gccattggga
      181 tatatcaacg gtggtatatc cagtgatttt tttctccatt ttagcttcct tagctcctga
      241 aaatctcgat aactcaaaaa atacgcccgg tagtgatctt atttcattat ggtgaaagtt
      301 ggaacctctt acgtgccgat caacgtctca ttttcgccaa aagttggccc agggcttccc
      361 ggtatcaaca gggacaccag gatttattta ttctgcgaag tgatcttccg tcacaggtat
      421 ttattcggcg caaagtgcgt cgggtgatgc tgccaactta ctgatttagt gtatgatggt
      481 gtttttgagg tgctccagtg gcttctgttt ctatcagctg tccctcctgt tcagctactg
      541 acggggtggt gcgtaacggc aaaagcaccg ccggacatca gcgctagcgg agtgtatact
      601 ggcttactat gttggcactg atgagggtgt cagtgaagtg cttcatgtgg caggagaaaa
      661 aaggctgcac cggtgcgtca gcagaatatg tgatacagga tatattccgc ttcctcgctc
      721 actgactcgc tacgctcggt cgttcgactg cggcgagcgg aaatggctta cgaacggggc
      781 ggagatttcc tggaagatgc caggaagata cttaacaggg aagtgagagg gccgcggcaa
      841 agccgttttt ccataggctc cgcccccctg acaagcatca cgaaatctga cgctcaaatc
      901 agtggtggcg aaacccgaca ggactataaa gataccaggc gtttccccct ggcggctccc
      961 tcgtgcgctc tcctgttcct gcctttcggt ttaccggtgt cattccgctg ttatggccgc
     1021 gtttgtctca ttccacgcct gacactcagt tccgggtagg cagttcgctc caagctggac
     1081 tgtatgcacg aaccccccgt tcagtccgac cgctgcgcct tatccggtaa ctatcgtctt
     1141 gagtccaacc cggaaagaca tgcaaaagca ccactggcag cagccactgg taattgattt
     1201 agaggagtta gtcttgaagt catgcgccgg ttaaggctaa actgaaagga caagttttgg
     1261 tgactgcgct cctccaagcc agttacctcg gttcaaagag ttggtagctc agagaacctt
     1321 cgaaaaaccg ccctgcaagg cggttttttc gttttcagag caagagatta cgcgcagacc
     1381 aaaacgatct caagaagatc atcttattaa tcagataaaa tatttctaga tttcagtgca
     1441 atttatctct tcaaatgtag cacctgaagt cagccccata cgatataagt tgtaattctc
     1501 atgtttgaca gcttatcatc gataagcttt aatgcggtag tttatcacag ttaaattgct
     1561 aacgcagtca ggcaccgtgt atgaaatcta acaatgcgct catcgtcatc ctcggcaccg
     1621 tcaccctgga tgctgtaggc ataggcttgg ttatgccggt actgccgggc ctcttgcggg
     1681 atatcgtcca ttccgacagc atcgccagtc actatggcgt gctgctagcg ctatatgcgt
     1741 tgatgcaatt tctatgcgca cccgttctcg gagcactgtc cgaccgcttt ggccgccgcc
     1801 cagtcctgct cgcttcgcta cttggagcca ctatcgacta cgcgatcatg gcgaccacac
     1861 ccgtcctgtg gatcctctac gccggacgca tcgtggccgg catcaccggc gccacaggtg
     1921 cggttgctgg cgcctatatc gccgacatca ccgatgggga agatcgggct cgccacttcg
     1981 ggctcatgag cgcttgtttc ggcgtgggta tggtggcagg ccccgtggcc gggggactgt
     2041 tgggcgccat ctccttgcat gcaccattcc ttgcggcggc ggtgctcaac ggcctcaacc
     2101 tactactggg ctgcttccta atgcaggagt cgcataaggg agagcgtcga ccgatgccct
     2161 tgagagcctt caacccagtc agctccttcc ggtgggcgcg gggcatgact atcgtcgccg
     2221 cacttatgac tgtcttcttt atcatgcaac tcgtaggaca ggtgccggca gcgctctggg
     2281 tcattttcgg cgaggaccgc tttcgctgga gcgcgacgat gatcggcctg tcgcttgcgg
     2341 tattcggaat cttgcacgcc ctcgctcaag ccttcgtcac tggtcccgcc accaaacgtt
     2401 tcggcgagaa gcaggccatt atcgccggca tggcggccga cgcgctgggc tacgtcttgc
     2461 tggcgttcgc gacgcgaggc tggatggcct tccccattat gattcttctc gcttccggcg
     2521 gcatcgggat gcccgcgttg caggccatgc tgtccaggca ggtagatgac gaccatcagg
     2581 gacagcttca aggatcgctc gcggctctta ccagcctaac ttcgatcatt ggaccgctga
     2641 tcgtcacggc gatttatgcc gcctcggcga gcacatggaa cgggttggca tggattgtag
     2701 gcgccgccct ataccttgtc tgcctccccg cgttgcgtcg cggtgcatgg agccgggcca
     2761 cctcgacctg aatggaagcc ggcggcacct cgctaacgga ttcaccactc caagaattgg
     2821 agccaatcaa ttcttgcgga gaactgtgaa tgcgcaaacc aacccttggc agaacatatc
     2881 catcgcgtcc gccatctcca gcagccgcac gcggcgcatc tcgggcagcg ttgggtcctg
     2941 gccacgggtg cgcatgatcg tgctcctgtc gttgaggacc cggctaggct ggcggggttg
     3001 ccttactggt tagcagaatg aatcaccgat acgcgagcga acgtgaagcg actgctgctg
     3061 caaaacgtct gcgacctgag caacaacatg aatggtcttc ggtttccgtg tttcgtaaag
     3121 tctggaaacg cggaagtccc ctacgtgctg ctgaagttgc ccgcaacaga gagtggaacc
     3181 aaccggtgat accacgatac tatgactgag agtcaacgcc atgagcggcc tcatttctta
     3241 ttctgagtta caacagtccg caccgctgtc cggtagctcc ttccggtggg cgcggggcat
     3301 gactatcgtc gccgcactta tgactgtctt ctttatcatg caactcgtag gacaggtgcc
     3361 ggcagcgccc aacagtcccc cggccacggg gcctgccacc atacccacgc cgaaacaagc
     3421 gccctgcacc attatgttcc ggatctgcat cgcaggatgc tgctggctac cctgtggaac
     3481 acctacatct gtattaacga agcgctaacc gtttttatca ggctctggga ggcagaataa
     3541 atgatcatat cgtcaattat tacctccacg gggagagcct gagcaaactg gcctcaggca
     3601 tttgagaagc acacggtcac actgcttccg gtagtcaata aaccggtaaa ccagcaatag
     3661 acataagcgg ctatttaacg accctgccct gaaccgacga ccgggtcgaa tttgctttcg
     3721 aatttctgcc attcatccgc ttattatcac ttattcaggc gtagcaccag gcgtttaagg
     3781 gcaccaataa ctgccttaaa aaaattacgc cccgccctgc cactcatcgc agtactgttg
     3841 taattcatta agcattctgc cgacatggaa gccatcacag acggcatgat gaacctgaat
     3901 cgccagcggc atcagcacct tgtcgccttg cgtataatat ttgcccatgg tgaaaacggg
     3961 ggcgaagaag ttgtccatat tggccacgtt taaatcaaaa ctggtgaaac tcacccaggg
     4021 attggctgag acgaaaaaca tattctcaat aaacccttta gggaaatagg ccaggttttc
     4081 accgtaacac gccacatctt gcgaatatat gtgtagaaac tgccggaaat cgtcgtggta
     4141 ttcactccag agcgatgaaa acgtttcagt ttgctcatgg aaaacggtgt aacaagggtg
     4201 aacactatcc catatcacca gctcaccgtc tttcattgcc atacgttatt ctcacttgag
     4261 tcattgtagc ttcttttgag ccaccgttga atgtatgtag tcccatttgt tggccactct
     4321 tctctagggc attgcctttg agatccatct tttttgatgc atcatttatt tttgtgtgct
     4381 ctatagctct cgtgatcatt gctttagagt atgtatatat cagaagcttc tatttgtagc
     4441 tttagtgaca ggtatgggaa ttgattccag tttggggtct tataaataaa gaataattgc
     4501 ttctgtaaag aaaaaaagga gcagcattgt tacagtagtc acagtggttt ctcaagcctg
     4561 catcattcct gtaagacgca cagtggtggg gagataggat ggtcaatgct tacctcaaat
     4621 aagcaagttt cctcagccaa gacttactgg attccgacag aaatttgcct ataaattaaa
     4681 aagctatttt taaataatat atacatatta agaaaaagtt ctcaacagct tgccaccgta
     4741 gatgttaact gatttgaata taagacccaa ggcctgttgt tgaaactttt cctagctctg
     4801 ttgatcacag aggatgatct aacagtagac atgtgatgtc cattcaccag aactgctgtc
     4861 ctcttaggca cccaactctg tttctttgct ttgaatttta aaaattctat tgtgtgtgaa
     4921 atatgcgctg ttttgcttag tctatgccag atgttgagat tctctacttt tccaatcctg
     4981 agttggtcat cttgttggtt ctgatagtta tcacctgtta ggtttgaaac ctaggacaaa
     5041 tggtgcccat taacatatca aaacagtggc tggctgccag cttctcattc ttcagtcctt
     5101 acctcccttc tggctggcat actcctcccc ctaacctaaa cttttacata ccaggggttg
     5161 ggctgccttc tcctagctgc aaggcgcata acgataccac gatatcaaca agtttgtaca
     5221 aaaaagcagg ctggcgccgg aaccgaagtt cctattccga agttcctatt ctctagaaag
     5281 tataggaact tcgaaccctt tcccacacca ccctccacac ttgccccaaa cactgccaac
     5341 tatgtaggag gaaggggttg ggactaacag aagaacccgt tgtggggaag ctgttgggag
     5401 ggtcacttta tgttcttgcc caaggtcagt tgggtggcct gcttctgatg aggtggtccc
     5461 aaggtctggg gtagaaggtg agagggacag gccaccaagg tcagcccccc ccccctatcc
     5521 cataggagcc aggtccctct cctggacagg aagactgaag gggagatgcc agagactcag
     5581 tgaagcctgg ggtaccctat tggagtcctt caaggaaaca aacttggcct caccaggcct
     5641 cagccttggc tcctcctggg aactctactg cccttgggat ccccttgtag ttgtgggtta
     5701 cataggaagg gggacgggat tccccttgac tggctagcct actcttttct tcagtcttct
     5761 ccatctcctc tcacctgtct ctcgaccctt tccctaggat agacttggaa aaagataagg
     5821 ggagaaaaca aatgcaaacg aggccagaaa gattttggct gggcattcct tccgctagct
     5881 tttattggga tcccctagtt tgtgataggc cttttagcta catctgccaa tccatctcat
     5941 tttcacacac acacacacca ctttccttct ggtcagtggg cacatgtcca gcctcaagtt
     6001 tatatcacca cccccaatgc ccaacacttg tatggccttg ggcgggtcat cccccccccc
     6061 acccccagta tctgcaacct caagctagct tgggtgcgtt ggttgtggat aagtagctag
     6121 actccagcaa ccagtaacct ctgccctttc tcctccatga caaccaggtc ccaggtcccg
     6181 aaaaccaaag aagaagaacc ctaacaaaga ggacaagcgg cctcgcacag ccttcactgc
     6241 tgagcagctc cagaggctca aggctgagtt tcagaccaac aggtacctga cagagcagcg
     6301 gcgccagagt ctggcacagg agctcggtac ccggaagatc tggactctag agaattccgc
     6361 ccctctccct cccccccccc taacgttact ggccgaagcc gcttggaata aggccggtgt
     6421 gcgtttgtct atatgttatt ttccaccata ttgccgtctt ttggcaatgt gagggcccgg
     6481 aaacctggcc ctgtcttctt gacgagcatt cctaggggtc tttcccctct cgccaaagga
     6541 atgcaaggtc tgttgaatgt cgtgaaggaa gcagttcctc tggaagcttc ttgaagacaa
     6601 acaacgtctg tagcgaccct ttgcaggcag cggaaccccc cacctggcga caggtgcctc
     6661 tgcggccaaa agccacgtgt ataagataca cctgcaaagg cggcacaacc ccagtgccac
     6721 gttgtgagtt ggatagttgt ggaaagagtc aaatggctct cctcaagcgt attcaacaag
     6781 gggctgaagg atgcccagaa ggtaccccat tgtatgggat ctgatctggg gcctcggtgc
     6841 acatgcttta catgtgttta gtcgaggtta aaaaacgtct aggccccccg aaccacgggg
     6901 acgtggtttt cctttgaaaa acacgatgat aagcttgcca caaccatgga agatcccgtc
     6961 gttttacaac gtcgtgactg ggaaaaccct ggcgttaccc aacttaatcg ccttgcagca
     7021 catccccctt tcgccagctg gcgtaatagc gaagaggccc gcaccgatcg cccttcccaa
     7081 cagttgcgca gcctgaatgg cgaatggcgc tttgcctggt ttccggcacc agaagcggtg
     7141 ccggaaagct ggctggagtg cgatcttcct gaggccgata ctgtcgtcgt cccctcaaac
     7201 tggcagatgc acggttacga tgcgcccatc tacaccaacg tgacctatcc cattacggtc
     7261 aatccgccgt ttgttcccac ggagaatccg acgggttgtt actcgctcac atttaatgtt
     7321 gatgaaagct ggctacagga aggccagacg cgaattattt ttgatggcgt taactcggcg
     7381 tttcatctgt ggtgcaacgg gcgctgggtc ggttacggcc aggacagtcg tttgccgtct
     7441 gaatttgacc tgagcgcatt tttacgcgcc ggagaaaacc gcctcgcggt gatggtgctg
     7501 cgctggagtg acggcagtta tctggaagat caggatatgt ggcggatgag cggcattttc
     7561 cgtgacgtct cgttgctgca taaaccgact acacaaatca gcgatttcca tgttgccact
     7621 cgctttaatg atgatttcag ccgcgctgta ctggaggctg aagttcagat gtgcggcgag
     7681 ttgcgtgact acctacgggt aacagtttct ttatggcagg gtgaaacgca ggtcgccagc
     7741 ggcaccgcgc ctttcggcgg tgaaattatc gatgagcgtg gtggttatgc cgatcgcgtc
     7801 acactacgtc tgaacgtcga aaacccgaaa ctgtggagcg ccgaaatccc gaatctctat
     7861 cgtgcggtgg ttgaactgca caccgccgac ggcacgctga ttgaagcaga agcctgcgat
     7921 gtcggtttcc gcgaggtgcg gattgaaaat ggtctgctgc tgctgaacgg caagccgttg
     7981 ctgattcgag gcgttaaccg tcacgagcat catcctctgc atggtcaggt catggatgag
     8041 cagacgatgg tgcaggatat cctgctgatg aagcagaaca actttaacgc cgtgcgctgt
     8101 tcgcattatc cgaaccatcc gctgtggtac acgctgtgcg accgctacgg cctgtatgtg
     8161 gtggatgaag ccaatattga aacccacggc atggtgccaa tgaatcgtct gaccgatgat
     8221 ccgcgctggc taccggcgat gagcgaacgc gtaacgcgaa tggtgcagcg cgatcgtaat
     8281 cacccgagtg tgatcatctg gtcgctgggg aatgaatcag gccacggcgc taatcacgac
     8341 gcgctgtatc gctggatcaa atctgtcgat ccttcccgcc cggtgcagta tgaaggcggc
     8401 ggagccgaca ccacggccac cgatattatt tgcccgatgt acgcgcgcgt ggatgaagac
     8461 cagcccttcc cggctgtgcc gaaatggtcc atcaaaaaat ggctttcgct acctggagag
     8521 acgcgcccgc tgatcctttg cgaatacgcc cacgcgatgg gtaacagtct tggcggtttc
     8581 gctaaatact ggcaggcgtt tcgtcagtat ccccgtttac agggcggctt cgtctgggac
     8641 tgggtggatc agtcgctgat taaatatgat gaaaacggca acccgtggtc ggcttacggc
     8701 ggtgattttg gcgatacgcc gaacgatcgc cagttctgta tgaacggtct ggtctttgcc
     8761 gaccgcacgc cgcatccagc gctgacggaa gcaaaacacc agcagcagtt tttccagttc
     8821 cgtttatccg ggcaaaccat cgaagtgacc agcgaatacc tgttccgtca tagcgataac
     8881 gagctcctgc actggatggt ggcgctggat ggtaagccgc tggcaagcgg tgaagtgcct
     8941 ctggatgtcg ctccacaagg taaacagttg attgaactgc ctgaactacc gcagccggag
     9001 agcgccgggc aactctggct cacagtacgc gtagtgcaac cgaacgcgac cgcatggtca
     9061 gaagccgggc acatcagcgc ctggcagcag tggcgtctgg cggaaaacct cagtgtgacg
     9121 ctccccgccg cgtcccacgc catcccgcat ctgaccacca gcgaaatgga tttttgcatc
     9181 gagctgggta ataagcgttg gcaatttaac cgccagtcag gctttctttc acagatgtgg
     9241 attggcgata aaaaacaact gctgacgccg ctgcgcgatc agttcacccg tgcaccgctg
     9301 gataacgaca ttggcgtaag tgaagcgacc cgcattgacc ctaacgcctg ggtcgaacgc
     9361 tggaaggcgg cgggccatta ccaggccgaa gcagcgttgt tgcagtgcac ggcagataca
     9421 cttgctgatg cggtgctgat tacgaccgct cacgcgtggc agcatcaggg gaaaacctta
     9481 tttatcagcc ggaaaaccta ccggattgat ggtagtggtc aaatggcgat taccgttgat
     9541 gttgaagtgg cgagcgatac accgcatccg gcgcggattg gcctgaactg ccagctggcg
     9601 caggtagcag agcgggtaaa ctggctcgga ttagggccgc aagaaaacta tcccgaccgc
     9661 cttactgccg cctgttttga ccgctgggat ctgccattgt cagacatgta taccccgtac
     9721 gtcttcccga gcgaaaacgg tctgcgctgc gggacgcgcg aattgaatta tggcccacac
     9781 cagtggcgcg gcgacttcca gttcaacatc agccgctaca gtcaacagca actgatggaa
     9841 accagccatc gccatctgct gcacgcggaa gaaggcacat ggctgaatat cgacggtttc
     9901 catatgggga ttggtggcga cgactcctgg agcccgtcag tatcggcgga attccagctg
     9961 agcgccggtc gctaccatta ccagttggtc tggtgtcaaa aataataata accgggcagg
    10021 ggggatctaa gctctagata agtaatgatc ataatcagcc atatcacatc tgtagaggtt
    10081 ttacttgctt taaaaaacct cccacacctc cccctgaacc tgaaacataa aatgaatgca
    10141 attgttgttg ttaacttgtt tattgcagct tataatggtt acaaataaag caatagcatc
    10201 acaaatttca caaataaagc atttttttca ctgcattcta gttgtggttt gtccaaactc
    10261 atcaatgtat cttatcatgt ctggatccgg aataacttcg tatagcatac attatacgaa
    10321 gttatgttta aacggcgcgc cccggaattc gccttctgca ggagcgtaca gaacccaggg
    10381 ccctggcacc cgtgcagacc ctggcccacc ccacctgggc gctcagtgcc caagagatgt
    10441 ccacacctag gatgtcccgc ggtgggtggg gggcccgaga gacgggcagg ccgggggcag
    10501 gcctggccat gcggggccga accgggcact gcccagcgtg ggcgcggggg ccacggcgcg
    10561 cgcccccagc ccccgggccc agcaccccaa ggcggccaac gccaaaactc tccctcctcc
    10621 tcttcctcaa tctcgctctc gctctttttt tttttcgcaa aaggagggga gagggggtaa
    10681 aaaaatgctg cactgtgcgg cgaagccggt gagtgagcgg cgcggggcca atcagcgtgc
    10741 gccgttccga aagttgcctt ttatggctcg agcggccgcg gcggcgccct ataaaaccca
    10801 gcggcgcgac gcgccaccac cgccgagacc gcgtccgccc cgcgagcaca gagcctcgcc
    10861 tttgccgatc ctctagagtc gagatccgcc gccaccatga ttgaacaaga tggattgcac
    10921 gcaggttctc cggccgcttg ggtggagagg ctattcggct atgactgggc acaacagaca
    10981 atcggctgct ctgatgccgc cgtgttccgg ctgtcagcgc aggggcgccc ggttcttttt
    11041 gtcaagaccg acctgtccgg tgccctgaat gaactgcagg acgaggcagc gcggctatcg
    11101 tggctggcca cgacgggcgt tccttgcgca gctgtgctcg acgttgtcac tgaagcggga
    11161 agggactggc tgctattggg cgaagtgccg gggcaggatc tcctgtcatc tcaccttgct
    11221 cctgccgaga aagtatccat catggctgat gcaatgcggc ggctgcatac gcttgatccg
    11281 gctacctgcc cattcgacca ccaagcgaaa catcgcatcg agcgagcacg tactcggatg
    11341 gaagccggtc ttgtcgatca ggatgatctg gacgaagagc atcaggggct cgcgccagcc
    11401 gaactgttcg ccaggctcaa ggcgcgcatg cccgacggcg aggatctcgt cgtgacccat
    11461 ggcgatgcct gcttgccgaa tatcatggtg gaaaatggcc gcttttctgg attcatcgac
    11521 tgtggccggc tgggtgtggc ggaccgctat caggacatag cgttggctac ccgtgatatt
    11581 gctgaagagc ttggcggcga atgggctgac cgcttcctcg tgctttacgg tatcgccgct
    11641 cccgattcgc agcgcatcgc cttctatcgc cttcttgacg agttcttctg agcgggactc
    11701 tggggttcga aatgaccgac caagcgacgc ccaacctgcc atcacgagat ttcgattcca
    11761 ccgccgcctt ctatgaaagg ttgggcttcg gaatcgtttt ccgggacgcc ggctggatga
    11821 tcctccagcg cggggatctc atgctggagt tcttcgccca ccccccggat ctaagctcta
    11881 gataagtaat gatcataatc agccatatca catctgtaga ggttttactt gctttaaaaa
    11941 acctcccaca cctccccctg aacctgaaac ataaaatgaa tgcaattgtt gttgttaact
    12001 tgtttattgc agcttataat ggttacaaat aaagcaatag catcacaaat ttcacaaata
    12061 aagcattttt ttcactgcat tctagttgtg gtttgtccaa actcatcaat gtatcttatc
    12121 atgtctggat ccgggggtac cgcgtcgaga agttcctatt ccgaagttcc tattctctag
    12181 aaagtatagg aacttcgtcg agataacttc gtatagcata cattatacga agttatgtcg
    12241 agatatctag acccagcttt cttgtacaaa gtggttgata tctctatagt cgcagtaggc
    12301 ggcccccccg ctaaatggct tatgtaacca ctctggactc tagcaagtcc ctgtctctgg
    12361 ctatgctccc attttattct ccataatacc taagaactgc aatgtccttt cctttttatt
    12421 tcttttttcc ttctctgctt ccattattca cacttaatag tcaagaacgc caaagtacaa
    12481 agatgaaata attgtcccaa gataatgcag ataatatgtg aacctttcta tacaatccaa
    12541 gatatgattg caaccaaatc ccgtacattt gtgctctaac ttggtttcat acttatgccc
    12601 ctgtctcttt cctaacgtgt ctttttcact ttctctttcc ccaaccatgc aggcccgtaa
    12661 ccaaggtgta gacaaagaag tggagtcatg cttcacacgg ctataccatg ctggcagcca
    12721 ttcctgggtc tggctgtggt gttactctta atgggatcca ccattggctg tcctgctcgc
    12781 tgtgagtgct ccgcccagaa caaatctgtt agctgccaca gaagacgatt gctcgcgatc
    12841 ccagaaggca ttcccattga gaccaaaatc ttggacctga gcaaaaatcg actaaagagc
    12901 ataaaccctg aagagttcat ctcatatcct ctgttggagg agatagactt gagcgacaac
    12961 attattgcca atgtggagcc tggggcattt aacaatctct ttaacctgcg ttccctccgc
    13021 ctaaaaggca atcgccttaa gttggtccct ttaggagtat tcacaggact gtccaacctc
    13081 accaagcttg acattagtga gaataagatt gtcattttgc tggactacat gttccaggat
    13141 ctgcataacc tgaagtctct agaagtgggg gacaatgatt tagtgtatat ctcacacagg
    13201 gccttcagcg gactacttag cttggagcag ctcaccctgg agaagtgcaa cttgacagca
    13261 gtaccaacag aagccctttc ccatctccgc agcctcatcg ccctgcatct gaagcatctc
    13321 aatatcaaca atatgcctgt gtatgccttt aaaagattgt tccacctgaa aaacctagag
    13381 atcgactatt ggcctttgtt ggatttgatg ccagccaaca gcctctatgg tctcaacctc
    13441 acgtcccttt caatcaccaa caccaacctg tccactgtcc ccttcctcgc ctttaaacac
    13501 cttgtatacc tgacccacct taacctctcc tacaatccca tcagcactat tgaagctggc
    13561 atgttctctg acctgatccg cctacaggag cttcatatag tgggggccca gctccgcact
    13621 attgagcctc actccttcca agggctccgc ttcctccgtg tgctcaatgt atctcagaac
    13681 ctgctggaaa cattggaaga gaacgtcttc tcctccccta gggctttgga ggtcctgagc
    13741 attaacaaca acccactagc ctgtgactgc cgactcctct ggctcctgca gcgacaaccc
    13801 aacctgcagt ttgggggcca gcagcccatg tgtgctgggc cagacaccat ccgtgagaga
    13861 tcatttaagg atttccatag cactgctctt tctttttatt ttacctgcaa aaaacccaaa
    13921 atccgtgaaa agaagttaca gcatctcctc gtggatgaag ggcaaacggt ccagctggag
    13981 tgcaacgctg atggagaccc gcagcccgtg atttcctggg tgacacctcg aaggcgtttt
    14041 atcaccacca agtccaacgg aagggccact gtgttgggtg atggcacctt ggaaatccgt
    14101 tttgcccagg atcaagacag tgggatgtat gtttgcatcg cgagcaacgc tgctgggaac
    14161 gataccttca cagcatctct cactgtgaag ggattcacgt cagaccgctt cctttacgca
    14221 aacaggaccc ctatgtacat gactgactcc aacgacaccg tttccaacgg cactaatgcc
    14281 aatactttct ccctggacct taaaacaata ctggtatcta cagccatggg ctgtttcaca
    14341 ttcctgggag tggttttatt ttgttttctc cttctttttg tgtggagccg agggaaaggc
    14401 aagcacaaaa acagcattga ccttgagtat gtgccccgaa aaaacaatgg tgctgttgtg
    14461 gaaggggagg tggctggccc caggaggttc aacatgaaaa tgatctaagg gcccaccaca
    14521 cactactgtc tctctgttac tgttggtcgt gagtaagacg tctgatagag tgactcgatc
    14581 acaaggttat cgggcagctt tgcgcagctg cccctgtgtc aaagcagggt ccatggaagc
    14641 aggaagactt ctcatggaga ctggctgatt agaggcaggc aggcatgtgt cagagccctt
    14701 cacacagtgg gatactaatt gtttgcattg caaatattgg cattctgggg atctcagcaa
    14761 tgaacctgaa cctttggctc atgctgatgg acaataattc aacattttct accactgcaa
    14821 aactaaaagg aaaaaaaatt aaaaagaaca acctacagtg taggatttac atattaaaaa
    14881 gacacatttg tctaaaacat actctacagt caaatttgta tttattatca tttgttaaaa
    14941 ccttgcatca tacaatactg ttggttcagc accaaaaaga gatcaatata ttcttttttt
    15001 tgaaacatat atgctgtata tgttttaaag caatatgaat gagaggttgt gcttttagtt
    15061 actcaccagt atagatccaa gtgtggtttc accttccttt tacctgcaga taaacctgag
    15121 aatagatccc tggaatacta ggcagagatg tgttgagatg tgtatgtctg atgtaggatg
    15181 ccaagaaaca agacccaagt caaaactgct caactctgtt aacttctgtt actataaata
    15241 aaggcatgtg cctagttttg atacagaatg gaatattttt tatacataca ctaccaacct
    15301 ggaccagttt actgtaacag aagcccttgg tttctccaga aggcggtaca tcgctagggg
    15361 tacctataga atacaaggta ggtgtcactc ttaaaagtaa tccatgtagc tactgcttag
    15421 ttttactttc gccagtcact gctaatgggt taatgaccaa tggaaaagag atggcgcaac
    15481 gcaattaatg ataacttcgt atagcataca ttatacgaag ttatggtctg agctcgccat
    15541 cagttcacac caatagctaa tatcaataat tctgttgtcc gaaagccctc tgaataagga
    15601 ggtttcagaa gtcaatagga agcagggaga gacaagagca tcacagcagc gattcagcca
    15661 atgatctctt tcaaatgtgg cagctgcctg ccggatggct acaaatcaaa gggaatacgc
    15721 tgcacatgcc agcccaactt ctatccaagt actatacaca gagtaggacc acagttaggc
    15781 aacttcagga tattcctctg cttcctgatc aagatcttta gtttcatatt gaaaaccata
    15841 ttacacagct acgaggaata tgttttgtgt gaaagaagta aaagtagtga aagaaaaacc
    15901 aatatagatc taaaaaacaa tgttttgttc cttcactggg gaagagctaa gcttatagtt
    15961 ctacaaatat gtaatgctgt gccaattctt ttaccttctt gacctgagca tatttgccca
    16021 attaagttga tattaatgtt actaatgcaa acataaccag aaaaaaaaag aaaaagaaaa
    16081 gaaagaaaat agcattatta tcataagtga cctggttcaa gaaagcacaa ttccatttgg
    16141 ctgagtcctg cataactttc aaagaatata tccatgtggc ctgaaaaata ttggatgcag
    16201 gctatattcc cgaaatgaca tgtatttaat caatataggc aaagtttcta catttttcac
    16261 attttgagag gatattgaag aaggtctcct ttaggttatg ttgtaagata taatagaagg
    16321 attctgggat ttcttccttt tagtattgta ggtctgaccc tcaaaagcct accttcataa
    16381 aatatttgaa aatatggaaa aatttaatac tattaaattg gcctttattt ctaaaagttt
    16441 tgcagattgc tttgcaaact gggtggcagt acatctaaac ccatttctcc tttaccagtg
    16501 gg
//
