# Supplementary material for: CRISPR-Cas9 enables conditional mutagenesis of challenging loci
Source: Sci Rep. 2016 Sep 1;6:32326. doi: 10.1038/srep32326 (PMC5007477; doi:10.1038/srep32326)
Supplement: Supplementary File 3 [file srep32326-s3.zip › gb/HEP01028_B02_vector.gb]

LOCUS       1014571#L1L2_Bact_P#pAYAC184        14148 bp    dna     circular UNK 
ACCESSION   unknown
SOURCE      Mus musculus
  ORGANISM  Mus musculus
            Eukaryota; Metazoa; Chordata; Craniata; Vertebrata; Euteleostomi;
            Mammalia; Eutheria; Euarchontoglires; Glires; Rodentia;
            Sciurognathi; Muroidea; Muridae; Murinae; Mus.
COMMENT     cassette: L1L2_Bact_P
COMMENT     design_id: 1014571
COMMENT     backbone: pAYAC184
COMMENT     transcript_id: ENSMUST00000029908
FEATURES             Location/Qualifiers
     source          1..4245
                     /mol_type="other DNA"
                     /dnas_title="pacyc184CleanwithGprimers"
                     /organism="Cloning vector pACYC184"
     gene            complement(1..4245)
                     /gene="cat"
     CDS             complement(1..4245)
                     /codon_start=1
                     /gene="cat"
                     /translation="MEKKITGYTTVDISQWHRKEHFEAFQSVAQCTYNQTVQLDITAF
                     LKTVKKNKHKFYPAFIHILARLMNAHPEFRMAMKDGELVIWDSVHPCYTVFHEQTETF
                     SSLWSEYHDDFRQFLHIYSQDVACYGENLAYFPKGFIENMFFVSANPWVSFTSFDLNV
                     ANMDNFFAPVFTMGKYYTQGDKVLMPLAIQVHHAVCDGFHVGRMLNELQQYCDEWQGG
                     A"
                     /product="chloramphenicol acetyltransferase"
                     /note="camR (confers resistance to chloramphenicol)"
                     /label="camR (confers resistance to chloramphenicol)"
     -10_signal      complement(286..291)
                     /note="cat promoter (counter-clockwise); CATATT"
                     /label="cat promoter (counter-clockwise); CATATT"
     -35_signal      complement(309..314)
                     /note="cat promoter (counter-clockwise); ACGTAA"
                     /label="cat promoter (counter-clockwise); ACGTAA"
     rep_origin      complement(848..1393)
                     /note="p15A origin of replication (clockwise) (RNAII -35
                     to RNA/DNA switch point)"
                     /label="p15A origin of replication (clockwise) (RNAII -35
     -35_signal      1505..1510
                     /note="tet promoter (clockwise); TTGACA"
                     /label="tet promoter (clockwise); TTGACA"
     -10_signal      1528..1533
                     /note="tet promoter (clockwise); TTTAAT; transcript start
                     1540"
                     /label="tet promoter (clockwise); TTTAAT; transcript start
     gene            1581..2771
                     /gene="tet"
     CDS             1581..2771
                     /codon_start=1
                     /gene="tet"
                     /translation="MKSNNALIVILGTVTLDAVGIGLVMPVLPGLLRDIVHSDSIASH
                     YGVLLALYALMQFLCAPVLGALSDRFGRRPVLLASLLGATIDYAIMATTPVLWILYAG
                     RIVAGITGATGAVAGAYIADITDGEDRARHFGLMSACFGVGMVAGPVAGGLLGAISLH
                     APFLAAAVLNGLNLLLGCFLMQESHKGERRPMPLRAFNPVSSFRWARGMTIVAALMTV
                     FFIMQLVGQVPAALWVIFGEDRFRWSATMIGLSLAVFGILHALAQAFVTGPATKRFGE
                     KQAIIAGMAADALGYVLLAFATRGWMAFPIMILLASGGIGMPALQAMLSRQVDDDHQG
                     QLQGSLAALTSLTSIIGPLIVTAIYAASASTWNGLAWIVGAALYLVCLPALRRGAWSR
                     ATST"
                     /product="tetracycline efflux protein, class C"
                     /note="tetR (confers resistance to tetracycline)"
                     /label="tetR (confers resistance to tetracycline)"
     misc_feature    complement(1473..1493)
                     /note="5' Gap primer"
                     /label="5' Gap primer"
     misc_feature    3805..3825
                     /note="3' Gap primer"
                     /label="3' Gap primer"
     misc_feature    1494..3804
                     /note="Not in Gap Backbone PCR"
                     /label="Not in Gap Backbone PCR"
     misc_feature    4246..5267
                     /note="5 arm"
                     /label="5 arm"
     misc_feature    5295..5319
                     /note="B1 Gateway"
                     /label="B1 Gateway"
     misc_feature    5332..5379
                     /note="Frt"
                     /label="Frt"
     intron          5380..6254
                     /note="mouse En2 intron"
                     /label="mouse En2 intron"
     misc_feature    6252..6254
                     /note="Splice Acceptor"
                     /label="Splice Acceptor"
     exon            6255..6427
                     /note="mouse En2 exon"
                     /label="mouse En2 exon"
     misc_feature    6439..7032
                     /note="ECMV IRES"
                     /label="ECMV IRES"
     gene            7033..10093
                     /gene="lacZ"
                     /note="lacZ"
                     /label="lacZ"
     misc_feature    10132..10375
                     /note="SV40 polyadenylation site"
                     /label="SV40 polyadenylation site"
     misc_feature    10379..10412
                     /note="loxP"
                     /label="loxP"
     promoter        10439..10958
                     /note="human beta actin promoter"
                     /label="human beta actin promoter"
     gene            10984..11778
                     /gene="NeoR"
                     /note="NeoR"
                     /label="NeoR"
     misc_feature    11978..12219
                     /note="SV40 polyadenylation site"
                     /label="SV40 polyadenylation site"
     misc_feature    12236..12283
                     /note="Frt"
                     /label="Frt"
     misc_feature    12290..12323
                     /note="loxP"
                     /label="loxP"
     misc_feature    6269..6346
                     /note="FCHK std_gpr"
                     /label="FCHK std_gpr"
     misc_feature    12339..12359
                     /note="B2 Gateway"
                     /label="B2 Gateway"
     misc_feature    5268..12389
                     /note="Synthetic Cassette"
                     /label="Synthetic Cassette"
     exon            12794..12929
                     /db_xref="ENSEMBL:ENSMUSE00001283152"
                     /type="targeted"
                     /rank="2"
                     /note="target exon 1 ENSMUSE00001283152"
     misc_feature    12390..13135
                     /note="Critical Region"
                     /label="Critical Region"
     misc_feature    13159..13192
                     /note="Downstream LoxP"
                     /label="Downstream LoxP"
     misc_feature    13136..13215
                     /note="synthetic loxP region"
                     /label="synthetic loxP region"
     misc_feature    13216..14148
                     /note="3 arm"
                     /label="3 arm"
ORIGIN      
        1 gaattccgga tgagcattca tcaggcgggc aagaatgtga ataaaggccg gataaaactt
       61 gtgcttattt ttctttacgg tctttaaaaa ggccgtaata tccagctgaa cggtctggtt
      121 ataggtacat tgagcaactg actgaaatgc ctcaaaatgt tctttacgat gccattggga
      181 tatatcaacg gtggtatatc cagtgatttt tttctccatt ttagcttcct tagctcctga
      241 aaatctcgat aactcaaaaa atacgcccgg tagtgatctt atttcattat ggtgaaagtt
      301 ggaacctctt acgtgccgat caacgtctca ttttcgccaa aagttggccc agggcttccc
      361 ggtatcaaca gggacaccag gatttattta ttctgcgaag tgatcttccg tcacaggtat
      421 ttattcggcg caaagtgcgt cgggtgatgc tgccaactta ctgatttagt gtatgatggt
      481 gtttttgagg tgctccagtg gcttctgttt ctatcagctg tccctcctgt tcagctactg
      541 acggggtggt gcgtaacggc aaaagcaccg ccggacatca gcgctagcgg agtgtatact
      601 ggcttactat gttggcactg atgagggtgt cagtgaagtg cttcatgtgg caggagaaaa
      661 aaggctgcac cggtgcgtca gcagaatatg tgatacagga tatattccgc ttcctcgctc
      721 actgactcgc tacgctcggt cgttcgactg cggcgagcgg aaatggctta cgaacggggc
      781 ggagatttcc tggaagatgc caggaagata cttaacaggg aagtgagagg gccgcggcaa
      841 agccgttttt ccataggctc cgcccccctg acaagcatca cgaaatctga cgctcaaatc
      901 agtggtggcg aaacccgaca ggactataaa gataccaggc gtttccccct ggcggctccc
      961 tcgtgcgctc tcctgttcct gcctttcggt ttaccggtgt cattccgctg ttatggccgc
     1021 gtttgtctca ttccacgcct gacactcagt tccgggtagg cagttcgctc caagctggac
     1081 tgtatgcacg aaccccccgt tcagtccgac cgctgcgcct tatccggtaa ctatcgtctt
     1141 gagtccaacc cggaaagaca tgcaaaagca ccactggcag cagccactgg taattgattt
     1201 agaggagtta gtcttgaagt catgcgccgg ttaaggctaa actgaaagga caagttttgg
     1261 tgactgcgct cctccaagcc agttacctcg gttcaaagag ttggtagctc agagaacctt
     1321 cgaaaaaccg ccctgcaagg cggttttttc gttttcagag caagagatta cgcgcagacc
     1381 aaaacgatct caagaagatc atcttattaa tcagataaaa tatttctaga tttcagtgca
     1441 atttatctct tcaaatgtag cacctgaagt cagccccata cgatataagt tgtaattctc
     1501 atgtttgaca gcttatcatc gataagcttt aatgcggtag tttatcacag ttaaattgct
     1561 aacgcagtca ggcaccgtgt atgaaatcta acaatgcgct catcgtcatc ctcggcaccg
     1621 tcaccctgga tgctgtaggc ataggcttgg ttatgccggt actgccgggc ctcttgcggg
     1681 atatcgtcca ttccgacagc atcgccagtc actatggcgt gctgctagcg ctatatgcgt
     1741 tgatgcaatt tctatgcgca cccgttctcg gagcactgtc cgaccgcttt ggccgccgcc
     1801 cagtcctgct cgcttcgcta cttggagcca ctatcgacta cgcgatcatg gcgaccacac
     1861 ccgtcctgtg gatcctctac gccggacgca tcgtggccgg catcaccggc gccacaggtg
     1921 cggttgctgg cgcctatatc gccgacatca ccgatgggga agatcgggct cgccacttcg
     1981 ggctcatgag cgcttgtttc ggcgtgggta tggtggcagg ccccgtggcc gggggactgt
     2041 tgggcgccat ctccttgcat gcaccattcc ttgcggcggc ggtgctcaac ggcctcaacc
     2101 tactactggg ctgcttccta atgcaggagt cgcataaggg agagcgtcga ccgatgccct
     2161 tgagagcctt caacccagtc agctccttcc ggtgggcgcg gggcatgact atcgtcgccg
     2221 cacttatgac tgtcttcttt atcatgcaac tcgtaggaca ggtgccggca gcgctctggg
     2281 tcattttcgg cgaggaccgc tttcgctgga gcgcgacgat gatcggcctg tcgcttgcgg
     2341 tattcggaat cttgcacgcc ctcgctcaag ccttcgtcac tggtcccgcc accaaacgtt
     2401 tcggcgagaa gcaggccatt atcgccggca tggcggccga cgcgctgggc tacgtcttgc
     2461 tggcgttcgc gacgcgaggc tggatggcct tccccattat gattcttctc gcttccggcg
     2521 gcatcgggat gcccgcgttg caggccatgc tgtccaggca ggtagatgac gaccatcagg
     2581 gacagcttca aggatcgctc gcggctctta ccagcctaac ttcgatcatt ggaccgctga
     2641 tcgtcacggc gatttatgcc gcctcggcga gcacatggaa cgggttggca tggattgtag
     2701 gcgccgccct ataccttgtc tgcctccccg cgttgcgtcg cggtgcatgg agccgggcca
     2761 cctcgacctg aatggaagcc ggcggcacct cgctaacgga ttcaccactc caagaattgg
     2821 agccaatcaa ttcttgcgga gaactgtgaa tgcgcaaacc aacccttggc agaacatatc
     2881 catcgcgtcc gccatctcca gcagccgcac gcggcgcatc tcgggcagcg ttgggtcctg
     2941 gccacgggtg cgcatgatcg tgctcctgtc gttgaggacc cggctaggct ggcggggttg
     3001 ccttactggt tagcagaatg aatcaccgat acgcgagcga acgtgaagcg actgctgctg
     3061 caaaacgtct gcgacctgag caacaacatg aatggtcttc ggtttccgtg tttcgtaaag
     3121 tctggaaacg cggaagtccc ctacgtgctg ctgaagttgc ccgcaacaga gagtggaacc
     3181 aaccggtgat accacgatac tatgactgag agtcaacgcc atgagcggcc tcatttctta
     3241 ttctgagtta caacagtccg caccgctgtc cggtagctcc ttccggtggg cgcggggcat
     3301 gactatcgtc gccgcactta tgactgtctt ctttatcatg caactcgtag gacaggtgcc
     3361 ggcagcgccc aacagtcccc cggccacggg gcctgccacc atacccacgc cgaaacaagc
     3421 gccctgcacc attatgttcc ggatctgcat cgcaggatgc tgctggctac cctgtggaac
     3481 acctacatct gtattaacga agcgctaacc gtttttatca ggctctggga ggcagaataa
     3541 atgatcatat cgtcaattat tacctccacg gggagagcct gagcaaactg gcctcaggca
     3601 tttgagaagc acacggtcac actgcttccg gtagtcaata aaccggtaaa ccagcaatag
     3661 acataagcgg ctatttaacg accctgccct gaaccgacga ccgggtcgaa tttgctttcg
     3721 aatttctgcc attcatccgc ttattatcac ttattcaggc gtagcaccag gcgtttaagg
     3781 gcaccaataa ctgccttaaa aaaattacgc cccgccctgc cactcatcgc agtactgttg
     3841 taattcatta agcattctgc cgacatggaa gccatcacag acggcatgat gaacctgaat
     3901 cgccagcggc atcagcacct tgtcgccttg cgtataatat ttgcccatgg tgaaaacggg
     3961 ggcgaagaag ttgtccatat tggccacgtt taaatcaaaa ctggtgaaac tcacccaggg
     4021 attggctgag acgaaaaaca tattctcaat aaacccttta gggaaatagg ccaggttttc
     4081 accgtaacac gccacatctt gcgaatatat gtgtagaaac tgccggaaat cgtcgtggta
     4141 ttcactccag agcgatgaaa acgtttcagt ttgctcatgg aaaacggtgt aacaagggtg
     4201 aacactatcc catatcacca gctcaccgtc tttcattgcc atacgtgtct acgacagagc
     4261 attggtatgg cgtcccaaat ttaaactcta gcaatgccca ctttagagtg ctattagcaa
     4321 aagtaagtag gttaatatgg cccgtgtcta taaagtcact ggcacatgtt ggctcatgat
     4381 cagcatcttt atgactatga tagggcctaa cttaaccttc agaacttgac tcttctgttc
     4441 agagggcaga ggatttccta tttatctccc tttagctcct aagcctttgc ctctctaatt
     4501 tatataaaag catcactgtg atgtgaatta ttttactggg caaagtcagt tgtgaagtgt
     4561 agcatttgta ttgcttacta atatagtcaa aattggtcct ggattttaat atccgacctc
     4621 ccacacattt catcaaacgg aaaacctctg ttttgtagta aatgctttta actctattgg
     4681 cttgtaattt cagaatgagt cattctgagg tctttaaatg gagtaggctc ttggttggta
     4741 aaccccaaga gaacttgttt tatgaagtgg agatgctgag gctagtgtgc accatgtgtg
     4801 gatggtgaca agccatttct gcttggctag gtgtaggact aaacctggat ttggagaggg
     4861 gaagttcaga ggggtccaaa gcttgagaat ggagttcatc tgactgggaa atgttaggtg
     4921 cacaaaacag tggaaattgt aataggtctc tgaggggtgt ataagccaga ttgggtgaaa
     4981 ttggaagtga acaagaccat atcttattgt gtaagaatac atttttgctc acttttaatg
     5041 cttgatgttc acagatacca ttttatttaa tccttgtgat tgtcagtata gaaaaggaac
     5101 caggattttc agtatcagat ttcctgaaga tgtgggtcat ggtgcagcct gcccattctg
     5161 ttagctccac attttataga gaagggtatt gtctaatgta ggcattctcc aggttctaca
     5221 gaccactgcc aatgtgacta tctctgtacc caggatcctc tgtagccaag gcgcataacg
     5281 ataccacgat atcaacaagt ttgtacaaaa aagcaggctg gcgccggaac cgaagttcct
     5341 attccgaagt tcctattctc tagaaagtat aggaacttcg aaccctttcc cacaccaccc
     5401 tccacacttg ccccaaacac tgccaactat gtaggaggaa ggggttggga ctaacagaag
     5461 aacccgttgt ggggaagctg ttgggagggt cactttatgt tcttgcccaa ggtcagttgg
     5521 gtggcctgct tctgatgagg tggtcccaag gtctggggta gaaggtgaga gggacaggcc
     5581 accaaggtca gccccccccc cctatcccat aggagccagg tccctctcct ggacaggaag
     5641 actgaagggg agatgccaga gactcagtga agcctggggt accctattgg agtccttcaa
     5701 ggaaacaaac ttggcctcac caggcctcag ccttggctcc tcctgggaac tctactgccc
     5761 ttgggatccc cttgtagttg tgggttacat aggaaggggg acgggattcc ccttgactgg
     5821 ctagcctact cttttcttca gtcttctcca tctcctctca cctgtctctc gaccctttcc
     5881 ctaggataga cttggaaaaa gataagggga gaaaacaaat gcaaacgagg ccagaaagat
     5941 tttggctggg cattccttcc gctagctttt attgggatcc cctagtttgt gataggcctt
     6001 ttagctacat ctgccaatcc atctcatttt cacacacaca cacaccactt tccttctggt
     6061 cagtgggcac atgtccagcc tcaagtttat atcaccaccc ccaatgccca acacttgtat
     6121 ggccttgggc gggtcatccc cccccccacc cccagtatct gcaacctcaa gctagcttgg
     6181 gtgcgttggt tgtggataag tagctagact ccagcaacca gtaacctctg ccctttctcc
     6241 tccatgacaa ccaggtccca ggtcccgaaa accaaagaag aagaacccta acaaagagga
     6301 caagcggcct cgcacagcct tcactgctga gcagctccag aggctcaagg ctgagtttca
     6361 gaccaacagg tacctgacag agcagcggcg ccagagtctg gcacaggagc tcggtacccg
     6421 gaagatctgg actctagaga attccgcccc tctccctccc ccccccctaa cgttactggc
     6481 cgaagccgct tggaataagg ccggtgtgcg tttgtctata tgttattttc caccatattg
     6541 ccgtcttttg gcaatgtgag ggcccggaaa cctggccctg tcttcttgac gagcattcct
     6601 aggggtcttt cccctctcgc caaaggaatg caaggtctgt tgaatgtcgt gaaggaagca
     6661 gttcctctgg aagcttcttg aagacaaaca acgtctgtag cgaccctttg caggcagcgg
     6721 aaccccccac ctggcgacag gtgcctctgc ggccaaaagc cacgtgtata agatacacct
     6781 gcaaaggcgg cacaacccca gtgccacgtt gtgagttgga tagttgtgga aagagtcaaa
     6841 tggctctcct caagcgtatt caacaagggg ctgaaggatg cccagaaggt accccattgt
     6901 atgggatctg atctggggcc tcggtgcaca tgctttacat gtgtttagtc gaggttaaaa
     6961 aacgtctagg ccccccgaac cacggggacg tggttttcct ttgaaaaaca cgatgataag
     7021 cttgccacaa ccatggaaga tcccgtcgtt ttacaacgtc gtgactggga aaaccctggc
     7081 gttacccaac ttaatcgcct tgcagcacat ccccctttcg ccagctggcg taatagcgaa
     7141 gaggcccgca ccgatcgccc ttcccaacag ttgcgcagcc tgaatggcga atggcgcttt
     7201 gcctggtttc cggcaccaga agcggtgccg gaaagctggc tggagtgcga tcttcctgag
     7261 gccgatactg tcgtcgtccc ctcaaactgg cagatgcacg gttacgatgc gcccatctac
     7321 accaacgtga cctatcccat tacggtcaat ccgccgtttg ttcccacgga gaatccgacg
     7381 ggttgttact cgctcacatt taatgttgat gaaagctggc tacaggaagg ccagacgcga
     7441 attatttttg atggcgttaa ctcggcgttt catctgtggt gcaacgggcg ctgggtcggt
     7501 tacggccagg acagtcgttt gccgtctgaa tttgacctga gcgcattttt acgcgccgga
     7561 gaaaaccgcc tcgcggtgat ggtgctgcgc tggagtgacg gcagttatct ggaagatcag
     7621 gatatgtggc ggatgagcgg cattttccgt gacgtctcgt tgctgcataa accgactaca
     7681 caaatcagcg atttccatgt tgccactcgc tttaatgatg atttcagccg cgctgtactg
     7741 gaggctgaag ttcagatgtg cggcgagttg cgtgactacc tacgggtaac agtttcttta
     7801 tggcagggtg aaacgcaggt cgccagcggc accgcgcctt tcggcggtga aattatcgat
     7861 gagcgtggtg gttatgccga tcgcgtcaca ctacgtctga acgtcgaaaa cccgaaactg
     7921 tggagcgccg aaatcccgaa tctctatcgt gcggtggttg aactgcacac cgccgacggc
     7981 acgctgattg aagcagaagc ctgcgatgtc ggtttccgcg aggtgcggat tgaaaatggt
     8041 ctgctgctgc tgaacggcaa gccgttgctg attcgaggcg ttaaccgtca cgagcatcat
     8101 cctctgcatg gtcaggtcat ggatgagcag acgatggtgc aggatatcct gctgatgaag
     8161 cagaacaact ttaacgccgt gcgctgttcg cattatccga accatccgct gtggtacacg
     8221 ctgtgcgacc gctacggcct gtatgtggtg gatgaagcca atattgaaac ccacggcatg
     8281 gtgccaatga atcgtctgac cgatgatccg cgctggctac cggcgatgag cgaacgcgta
     8341 acgcgaatgg tgcagcgcga tcgtaatcac ccgagtgtga tcatctggtc gctggggaat
     8401 gaatcaggcc acggcgctaa tcacgacgcg ctgtatcgct ggatcaaatc tgtcgatcct
     8461 tcccgcccgg tgcagtatga aggcggcgga gccgacacca cggccaccga tattatttgc
     8521 ccgatgtacg cgcgcgtgga tgaagaccag cccttcccgg ctgtgccgaa atggtccatc
     8581 aaaaaatggc tttcgctacc tggagagacg cgcccgctga tcctttgcga atacgcccac
     8641 gcgatgggta acagtcttgg cggtttcgct aaatactggc aggcgtttcg tcagtatccc
     8701 cgtttacagg gcggcttcgt ctgggactgg gtggatcagt cgctgattaa atatgatgaa
     8761 aacggcaacc cgtggtcggc ttacggcggt gattttggcg atacgccgaa cgatcgccag
     8821 ttctgtatga acggtctggt ctttgccgac cgcacgccgc atccagcgct gacggaagca
     8881 aaacaccagc agcagttttt ccagttccgt ttatccgggc aaaccatcga agtgaccagc
     8941 gaatacctgt tccgtcatag cgataacgag ctcctgcact ggatggtggc gctggatggt
     9001 aagccgctgg caagcggtga agtgcctctg gatgtcgctc cacaaggtaa acagttgatt
     9061 gaactgcctg aactaccgca gccggagagc gccgggcaac tctggctcac agtacgcgta
     9121 gtgcaaccga acgcgaccgc atggtcagaa gccgggcaca tcagcgcctg gcagcagtgg
     9181 cgtctggcgg aaaacctcag tgtgacgctc cccgccgcgt cccacgccat cccgcatctg
     9241 accaccagcg aaatggattt ttgcatcgag ctgggtaata agcgttggca atttaaccgc
     9301 cagtcaggct ttctttcaca gatgtggatt ggcgataaaa aacaactgct gacgccgctg
     9361 cgcgatcagt tcacccgtgc accgctggat aacgacattg gcgtaagtga agcgacccgc
     9421 attgacccta acgcctgggt cgaacgctgg aaggcggcgg gccattacca ggccgaagca
     9481 gcgttgttgc agtgcacggc agatacactt gctgatgcgg tgctgattac gaccgctcac
     9541 gcgtggcagc atcaggggaa aaccttattt atcagccgga aaacctaccg gattgatggt
     9601 agtggtcaaa tggcgattac cgttgatgtt gaagtggcga gcgatacacc gcatccggcg
     9661 cggattggcc tgaactgcca gctggcgcag gtagcagagc gggtaaactg gctcggatta
     9721 gggccgcaag aaaactatcc cgaccgcctt actgccgcct gttttgaccg ctgggatctg
     9781 ccattgtcag acatgtatac cccgtacgtc ttcccgagcg aaaacggtct gcgctgcggg
     9841 acgcgcgaat tgaattatgg cccacaccag tggcgcggcg acttccagtt caacatcagc
     9901 cgctacagtc aacagcaact gatggaaacc agccatcgcc atctgctgca cgcggaagaa
     9961 ggcacatggc tgaatatcga cggtttccat atggggattg gtggcgacga ctcctggagc
    10021 ccgtcagtat cggcggaatt ccagctgagc gccggtcgct accattacca gttggtctgg
    10081 tgtcaaaaat aataataacc gggcaggggg gatctaagct ctagataagt aatgatcata
    10141 atcagccata tcacatctgt agaggtttta cttgctttaa aaaacctccc acacctcccc
    10201 ctgaacctga aacataaaat gaatgcaatt gttgttgtta acttgtttat tgcagcttat
    10261 aatggttaca aataaagcaa tagcatcaca aatttcacaa ataaagcatt tttttcactg
    10321 cattctagtt gtggtttgtc caaactcatc aatgtatctt atcatgtctg gatccggaat
    10381 aacttcgtat agcatacatt atacgaagtt atgtttaaac ggcgcgcccc ggaattcgcc
    10441 ttctgcagga gcgtacagaa cccagggccc tggcacccgt gcagaccctg gcccacccca
    10501 cctgggcgct cagtgcccaa gagatgtcca cacctaggat gtcccgcggt gggtgggggg
    10561 cccgagagac gggcaggccg ggggcaggcc tggccatgcg gggccgaacc gggcactgcc
    10621 cagcgtgggc gcgggggcca cggcgcgcgc ccccagcccc cgggcccagc accccaaggc
    10681 ggccaacgcc aaaactctcc ctcctcctct tcctcaatct cgctctcgct cttttttttt
    10741 ttcgcaaaag gaggggagag ggggtaaaaa aatgctgcac tgtgcggcga agccggtgag
    10801 tgagcggcgc ggggccaatc agcgtgcgcc gttccgaaag ttgcctttta tggctcgagc
    10861 ggccgcggcg gcgccctata aaacccagcg gcgcgacgcg ccaccaccgc cgagaccgcg
    10921 tccgccccgc gagcacagag cctcgccttt gccgatcctc tagagtcgag atccgccgcc
    10981 accatgattg aacaagatgg attgcacgca ggttctccgg ccgcttgggt ggagaggcta
    11041 ttcggctatg actgggcaca acagacaatc ggctgctctg atgccgccgt gttccggctg
    11101 tcagcgcagg ggcgcccggt tctttttgtc aagaccgacc tgtccggtgc cctgaatgaa
    11161 ctgcaggacg aggcagcgcg gctatcgtgg ctggccacga cgggcgttcc ttgcgcagct
    11221 gtgctcgacg ttgtcactga agcgggaagg gactggctgc tattgggcga agtgccgggg
    11281 caggatctcc tgtcatctca ccttgctcct gccgagaaag tatccatcat ggctgatgca
    11341 atgcggcggc tgcatacgct tgatccggct acctgcccat tcgaccacca agcgaaacat
    11401 cgcatcgagc gagcacgtac tcggatggaa gccggtcttg tcgatcagga tgatctggac
    11461 gaagagcatc aggggctcgc gccagccgaa ctgttcgcca ggctcaaggc gcgcatgccc
    11521 gacggcgagg atctcgtcgt gacccatggc gatgcctgct tgccgaatat catggtggaa
    11581 aatggccgct tttctggatt catcgactgt ggccggctgg gtgtggcgga ccgctatcag
    11641 gacatagcgt tggctacccg tgatattgct gaagagcttg gcggcgaatg ggctgaccgc
    11701 ttcctcgtgc tttacggtat cgccgctccc gattcgcagc gcatcgcctt ctatcgcctt
    11761 cttgacgagt tcttctgagc gggactctgg ggttcgaaat gaccgaccaa gcgacgccca
    11821 acctgccatc acgagatttc gattccaccg ccgccttcta tgaaaggttg ggcttcggaa
    11881 tcgttttccg ggacgccggc tggatgatcc tccagcgcgg ggatctcatg ctggagttct
    11941 tcgcccaccc cccggatcta agctctagat aagtaatgat cataatcagc catatcacat
    12001 ctgtagaggt tttacttgct ttaaaaaacc tcccacacct ccccctgaac ctgaaacata
    12061 aaatgaatgc aattgttgtt gttaacttgt ttattgcagc ttataatggt tacaaataaa
    12121 gcaatagcat cacaaatttc acaaataaag catttttttc actgcattct agttgtggtt
    12181 tgtccaaact catcaatgta tcttatcatg tctggatccg ggggtaccgc gtcgagaagt
    12241 tcctattccg aagttcctat tctctagaaa gtataggaac ttcgtcgaga taacttcgta
    12301 tagcatacat tatacgaagt tatgtcgaga tatctagacc cagctttctt gtacaaagtg
    12361 gttgatatct ctatagtcgc agtaggcggt ttgccatcca taaactatgt gtactatatc
    12421 tacttcataa ggttcttttt gaagcttaaa taaagcaatg gccatgaaac acacacagtc
    12481 aagtgataca catagtaacc acaaaatgcc tgtctcccaa atactcctct tgcccatagg
    12541 ctgcacataa gaaagcaggt tggtttgtaa tgacttccct gggccaccgg gttctagtca
    12601 tctaagagtc cgtaagaccc tcccgcatgt ccactatgct tctggtctct aaaccccgga
    12661 tgaggtaaga cctatcacac acacttttgc ttgttcatag agggcaacaa tcccacaggg
    12721 tcctcttgag aaccgaggca acggaaaact aacaggtggg ctatattctc tgtttctgtt
    12781 ttggttttga caggaaacag caagagctcg actccaaaga tgctattatt ttgcatcagt
    12841 ttgcaagacc taacaatggt gtccccagct tgtctccttt ctgtttgaaa atggaaactt
    12901 acttaagaat ggctgaccta ccctatcagg tacttgtttg caaatatgtt ttattcttgc
    12961 gacatcgata tcacctagag gatggggtag ttaatgtcac acaagtggat atcagagaag
    13021 gcagggtctg aaggtaacca tacccagtcg tcagcaagag agacatgtga ctccaggatc
    13081 tattgacttt tgtttttcca tcagttctaa tgagggactc ataatatttc ttttagagat
    13141 ggcgcaacgc aattaatgat aacttcgtat agcatacatt atacgaagtt atggtctgag
    13201 ctcgccatca gttcatttta ggtttacatc tgttattttg tcctccatga atgtggggtt
    13261 agaaggcata atggattgga agttctaggg cctgaagcta gtgcctcatg gctctcccac
    13321 ccagctatag ctctggcctt tgaagagatt ttaacttccc tatgttctgc tcaggtggtt
    13381 tttaaggaag tacctgttca tttcagcatt aaagaagcaa ttaagagatg ttggagagat
    13441 ggtttggtgg ttaagggcat ttgtgactca tgcagaggac cctggttcgg ttctacaacc
    13501 tacatggtag ttcatgatca tgtgtgagtt cggttacagg agatcccatg tcctcttctg
    13561 acttgaggca tcaagacaag catgtggcac acagatatac aagcaggcaa aacaccgaca
    13621 catgaagtaa ataattaaaa aaaaattata gggagaaatt caagaaaaaa gaaggaaaaa
    13681 gaaacacaca tacccatata tacacgcacg cacatacata catacataca tacacacaca
    13741 cacacacaca cacacacaca cacacattct tatgtaataa ataatttgca agtattttca
    13801 ccccatgaaa aaagaaaata tgccagaatc ttaattatga ctaattactg attttagaat
    13861 atggatcatt tttaatacat acattcattt aaatttataa ctttcattta aatttataac
    13921 ttttcctaaa catgaaaata gaaataaaca ctatttcata aaaagaataa acaaaagaat
    13981 gaacttgaag acatccatct ttccctctgt tatgctggag gtggctaacc cattttgttg
    14041 tattattgat cttgtcgtta ctttgtgcag cttaaacttt ttctcttctg tttcccttta
    14101 taacaagttc tcaatgtctg gaagtttact ggggctttgt ttctataa
//
