# Supplementary material for: CRISPR-Cas9 enables conditional mutagenesis of challenging loci
Source: Sci Rep. 2016 Sep 1;6:32326. doi: 10.1038/srep32326 (PMC5007477; doi:10.1038/srep32326)
Supplement: Supplementary File 3 [file srep32326-s3.zip › gb/HEP01028_B03_vector.gb]

LOCUS       1014660#L1L2_Bact_P#pAYAC184        14463 bp    dna     circular UNK 
ACCESSION   unknown
SOURCE      Mus musculus
  ORGANISM  Mus musculus
            Eukaryota; Metazoa; Chordata; Craniata; Vertebrata; Euteleostomi;
            Mammalia; Eutheria; Euarchontoglires; Glires; Rodentia;
            Sciurognathi; Muroidea; Muridae; Murinae; Mus.
COMMENT     cassette: L1L2_Bact_P
COMMENT     design_id: 1014660
COMMENT     backbone: pAYAC184
COMMENT     transcript_id: ENSMUST00000028704
FEATURES             Location/Qualifiers
     source          1..4245
                     /mol_type="other DNA"
                     /dnas_title="pacyc184CleanwithGprimers"
                     /organism="Cloning vector pACYC184"
     gene            complement(1..4245)
                     /gene="cat"
     CDS             complement(1..4245)
                     /codon_start=1
                     /gene="cat"
                     /translation="MEKKITGYTTVDISQWHRKEHFEAFQSVAQCTYNQTVQLDITAF
                     LKTVKKNKHKFYPAFIHILARLMNAHPEFRMAMKDGELVIWDSVHPCYTVFHEQTETF
                     SSLWSEYHDDFRQFLHIYSQDVACYGENLAYFPKGFIENMFFVSANPWVSFTSFDLNV
                     ANMDNFFAPVFTMGKYYTQGDKVLMPLAIQVHHAVCDGFHVGRMLNELQQYCDEWQGG
                     A"
                     /product="chloramphenicol acetyltransferase"
                     /note="camR (confers resistance to chloramphenicol)"
                     /label="camR (confers resistance to chloramphenicol)"
     -10_signal      complement(286..291)
                     /note="cat promoter (counter-clockwise); CATATT"
                     /label="cat promoter (counter-clockwise); CATATT"
     -35_signal      complement(309..314)
                     /note="cat promoter (counter-clockwise); ACGTAA"
                     /label="cat promoter (counter-clockwise); ACGTAA"
     rep_origin      complement(848..1393)
                     /note="p15A origin of replication (clockwise) (RNAII -35
                     to RNA/DNA switch point)"
                     /label="p15A origin of replication (clockwise) (RNAII -35
     -35_signal      1505..1510
                     /note="tet promoter (clockwise); TTGACA"
                     /label="tet promoter (clockwise); TTGACA"
     -10_signal      1528..1533
                     /note="tet promoter (clockwise); TTTAAT; transcript start
                     1540"
                     /label="tet promoter (clockwise); TTTAAT; transcript start
     gene            1581..2771
                     /gene="tet"
     CDS             1581..2771
                     /codon_start=1
                     /gene="tet"
                     /translation="MKSNNALIVILGTVTLDAVGIGLVMPVLPGLLRDIVHSDSIASH
                     YGVLLALYALMQFLCAPVLGALSDRFGRRPVLLASLLGATIDYAIMATTPVLWILYAG
                     RIVAGITGATGAVAGAYIADITDGEDRARHFGLMSACFGVGMVAGPVAGGLLGAISLH
                     APFLAAAVLNGLNLLLGCFLMQESHKGERRPMPLRAFNPVSSFRWARGMTIVAALMTV
                     FFIMQLVGQVPAALWVIFGEDRFRWSATMIGLSLAVFGILHALAQAFVTGPATKRFGE
                     KQAIIAGMAADALGYVLLAFATRGWMAFPIMILLASGGIGMPALQAMLSRQVDDDHQG
                     QLQGSLAALTSLTSIIGPLIVTAIYAASASTWNGLAWIVGAALYLVCLPALRRGAWSR
                     ATST"
                     /product="tetracycline efflux protein, class C"
                     /note="tetR (confers resistance to tetracycline)"
                     /label="tetR (confers resistance to tetracycline)"
     misc_feature    complement(1473..1493)
                     /note="5' Gap primer"
                     /label="5' Gap primer"
     misc_feature    3805..3825
                     /note="3' Gap primer"
                     /label="3' Gap primer"
     misc_feature    1494..3804
                     /note="Not in Gap Backbone PCR"
                     /label="Not in Gap Backbone PCR"
     misc_feature    4246..5435
                     /note="5 arm"
                     /label="5 arm"
     misc_feature    5463..5487
                     /note="B1 Gateway"
                     /label="B1 Gateway"
     misc_feature    5500..5547
                     /note="Frt"
                     /label="Frt"
     intron          5548..6422
                     /note="mouse En2 intron"
                     /label="mouse En2 intron"
     misc_feature    6420..6422
                     /note="Splice Acceptor"
                     /label="Splice Acceptor"
     exon            6423..6595
                     /note="mouse En2 exon"
                     /label="mouse En2 exon"
     misc_feature    6607..7200
                     /note="ECMV IRES"
                     /label="ECMV IRES"
     gene            7201..10261
                     /gene="lacZ"
                     /note="lacZ"
                     /label="lacZ"
     misc_feature    10300..10543
                     /note="SV40 polyadenylation site"
                     /label="SV40 polyadenylation site"
     misc_feature    10547..10580
                     /note="loxP"
                     /label="loxP"
     promoter        10607..11126
                     /note="human beta actin promoter"
                     /label="human beta actin promoter"
     gene            11152..11946
                     /gene="NeoR"
                     /note="NeoR"
                     /label="NeoR"
     misc_feature    12146..12387
                     /note="SV40 polyadenylation site"
                     /label="SV40 polyadenylation site"
     misc_feature    12404..12451
                     /note="Frt"
                     /label="Frt"
     misc_feature    12458..12491
                     /note="loxP"
                     /label="loxP"
     misc_feature    6437..6514
                     /note="FCHK std_gpr"
                     /label="FCHK std_gpr"
     misc_feature    12507..12527
                     /note="B2 Gateway"
                     /label="B2 Gateway"
     misc_feature    5436..12557
                     /note="Synthetic Cassette"
                     /label="Synthetic Cassette"
     exon            12911..13166
                     /db_xref="ENSEMBL:ENSMUSE00000167577"
                     /type="targeted"
                     /rank="3"
                     /note="target exon 1 ENSMUSE00000167577"
     misc_feature    12558..13386
                     /note="Critical Region"
                     /label="Critical Region"
     misc_feature    13410..13443
                     /note="Downstream LoxP"
                     /label="Downstream LoxP"
     misc_feature    13387..13466
                     /note="synthetic loxP region"
                     /label="synthetic loxP region"
     misc_feature    13467..14463
                     /note="3 arm"
                     /label="3 arm"
ORIGIN      
        1 gaattccgga tgagcattca tcaggcgggc aagaatgtga ataaaggccg gataaaactt
       61 gtgcttattt ttctttacgg tctttaaaaa ggccgtaata tccagctgaa cggtctggtt
      121 ataggtacat tgagcaactg actgaaatgc ctcaaaatgt tctttacgat gccattggga
      181 tatatcaacg gtggtatatc cagtgatttt tttctccatt ttagcttcct tagctcctga
      241 aaatctcgat aactcaaaaa atacgcccgg tagtgatctt atttcattat ggtgaaagtt
      301 ggaacctctt acgtgccgat caacgtctca ttttcgccaa aagttggccc agggcttccc
      361 ggtatcaaca gggacaccag gatttattta ttctgcgaag tgatcttccg tcacaggtat
      421 ttattcggcg caaagtgcgt cgggtgatgc tgccaactta ctgatttagt gtatgatggt
      481 gtttttgagg tgctccagtg gcttctgttt ctatcagctg tccctcctgt tcagctactg
      541 acggggtggt gcgtaacggc aaaagcaccg ccggacatca gcgctagcgg agtgtatact
      601 ggcttactat gttggcactg atgagggtgt cagtgaagtg cttcatgtgg caggagaaaa
      661 aaggctgcac cggtgcgtca gcagaatatg tgatacagga tatattccgc ttcctcgctc
      721 actgactcgc tacgctcggt cgttcgactg cggcgagcgg aaatggctta cgaacggggc
      781 ggagatttcc tggaagatgc caggaagata cttaacaggg aagtgagagg gccgcggcaa
      841 agccgttttt ccataggctc cgcccccctg acaagcatca cgaaatctga cgctcaaatc
      901 agtggtggcg aaacccgaca ggactataaa gataccaggc gtttccccct ggcggctccc
      961 tcgtgcgctc tcctgttcct gcctttcggt ttaccggtgt cattccgctg ttatggccgc
     1021 gtttgtctca ttccacgcct gacactcagt tccgggtagg cagttcgctc caagctggac
     1081 tgtatgcacg aaccccccgt tcagtccgac cgctgcgcct tatccggtaa ctatcgtctt
     1141 gagtccaacc cggaaagaca tgcaaaagca ccactggcag cagccactgg taattgattt
     1201 agaggagtta gtcttgaagt catgcgccgg ttaaggctaa actgaaagga caagttttgg
     1261 tgactgcgct cctccaagcc agttacctcg gttcaaagag ttggtagctc agagaacctt
     1321 cgaaaaaccg ccctgcaagg cggttttttc gttttcagag caagagatta cgcgcagacc
     1381 aaaacgatct caagaagatc atcttattaa tcagataaaa tatttctaga tttcagtgca
     1441 atttatctct tcaaatgtag cacctgaagt cagccccata cgatataagt tgtaattctc
     1501 atgtttgaca gcttatcatc gataagcttt aatgcggtag tttatcacag ttaaattgct
     1561 aacgcagtca ggcaccgtgt atgaaatcta acaatgcgct catcgtcatc ctcggcaccg
     1621 tcaccctgga tgctgtaggc ataggcttgg ttatgccggt actgccgggc ctcttgcggg
     1681 atatcgtcca ttccgacagc atcgccagtc actatggcgt gctgctagcg ctatatgcgt
     1741 tgatgcaatt tctatgcgca cccgttctcg gagcactgtc cgaccgcttt ggccgccgcc
     1801 cagtcctgct cgcttcgcta cttggagcca ctatcgacta cgcgatcatg gcgaccacac
     1861 ccgtcctgtg gatcctctac gccggacgca tcgtggccgg catcaccggc gccacaggtg
     1921 cggttgctgg cgcctatatc gccgacatca ccgatgggga agatcgggct cgccacttcg
     1981 ggctcatgag cgcttgtttc ggcgtgggta tggtggcagg ccccgtggcc gggggactgt
     2041 tgggcgccat ctccttgcat gcaccattcc ttgcggcggc ggtgctcaac ggcctcaacc
     2101 tactactggg ctgcttccta atgcaggagt cgcataaggg agagcgtcga ccgatgccct
     2161 tgagagcctt caacccagtc agctccttcc ggtgggcgcg gggcatgact atcgtcgccg
     2221 cacttatgac tgtcttcttt atcatgcaac tcgtaggaca ggtgccggca gcgctctggg
     2281 tcattttcgg cgaggaccgc tttcgctgga gcgcgacgat gatcggcctg tcgcttgcgg
     2341 tattcggaat cttgcacgcc ctcgctcaag ccttcgtcac tggtcccgcc accaaacgtt
     2401 tcggcgagaa gcaggccatt atcgccggca tggcggccga cgcgctgggc tacgtcttgc
     2461 tggcgttcgc gacgcgaggc tggatggcct tccccattat gattcttctc gcttccggcg
     2521 gcatcgggat gcccgcgttg caggccatgc tgtccaggca ggtagatgac gaccatcagg
     2581 gacagcttca aggatcgctc gcggctctta ccagcctaac ttcgatcatt ggaccgctga
     2641 tcgtcacggc gatttatgcc gcctcggcga gcacatggaa cgggttggca tggattgtag
     2701 gcgccgccct ataccttgtc tgcctccccg cgttgcgtcg cggtgcatgg agccgggcca
     2761 cctcgacctg aatggaagcc ggcggcacct cgctaacgga ttcaccactc caagaattgg
     2821 agccaatcaa ttcttgcgga gaactgtgaa tgcgcaaacc aacccttggc agaacatatc
     2881 catcgcgtcc gccatctcca gcagccgcac gcggcgcatc tcgggcagcg ttgggtcctg
     2941 gccacgggtg cgcatgatcg tgctcctgtc gttgaggacc cggctaggct ggcggggttg
     3001 ccttactggt tagcagaatg aatcaccgat acgcgagcga acgtgaagcg actgctgctg
     3061 caaaacgtct gcgacctgag caacaacatg aatggtcttc ggtttccgtg tttcgtaaag
     3121 tctggaaacg cggaagtccc ctacgtgctg ctgaagttgc ccgcaacaga gagtggaacc
     3181 aaccggtgat accacgatac tatgactgag agtcaacgcc atgagcggcc tcatttctta
     3241 ttctgagtta caacagtccg caccgctgtc cggtagctcc ttccggtggg cgcggggcat
     3301 gactatcgtc gccgcactta tgactgtctt ctttatcatg caactcgtag gacaggtgcc
     3361 ggcagcgccc aacagtcccc cggccacggg gcctgccacc atacccacgc cgaaacaagc
     3421 gccctgcacc attatgttcc ggatctgcat cgcaggatgc tgctggctac cctgtggaac
     3481 acctacatct gtattaacga agcgctaacc gtttttatca ggctctggga ggcagaataa
     3541 atgatcatat cgtcaattat tacctccacg gggagagcct gagcaaactg gcctcaggca
     3601 tttgagaagc acacggtcac actgcttccg gtagtcaata aaccggtaaa ccagcaatag
     3661 acataagcgg ctatttaacg accctgccct gaaccgacga ccgggtcgaa tttgctttcg
     3721 aatttctgcc attcatccgc ttattatcac ttattcaggc gtagcaccag gcgtttaagg
     3781 gcaccaataa ctgccttaaa aaaattacgc cccgccctgc cactcatcgc agtactgttg
     3841 taattcatta agcattctgc cgacatggaa gccatcacag acggcatgat gaacctgaat
     3901 cgccagcggc atcagcacct tgtcgccttg cgtataatat ttgcccatgg tgaaaacggg
     3961 ggcgaagaag ttgtccatat tggccacgtt taaatcaaaa ctggtgaaac tcacccaggg
     4021 attggctgag acgaaaaaca tattctcaat aaacccttta gggaaatagg ccaggttttc
     4081 accgtaacac gccacatctt gcgaatatat gtgtagaaac tgccggaaat cgtcgtggta
     4141 ttcactccag agcgatgaaa acgtttcagt ttgctcatgg aaaacggtgt aacaagggtg
     4201 aacactatcc catatcacca gctcaccgtc tttcattgcc atacggtttc atttgtttag
     4261 gtgagttgta atttgtacta atatggaatc atgtaataaa tgttgcttct tgagttttta
     4321 aaaatatatc tacatactgc tattgtatta agatgcatct ataagtattt ttaaaaagat
     4381 ttattttatg tatattagta cactgtagct gtctgcagac acaccagaag agggcgtcag
     4441 atcctattac agatggaaga cttaaataaa catgagtgat gggatttctc ccttaacagg
     4501 tggtaagagt ttagtggaga agatgctgat ttgatgtttt catgctctac ggattgtggt
     4561 tgctgggaat tgacttagga cccctggaag aggagccagt gatcttaact gctgagccat
     4621 ctctccagcc ctataaatat tttataattt tagcaactag agttctccag agagatgggt
     4681 tcaatactat ctctcttcca atatagataa caatatcatc agtctatcta tctatctatc
     4741 tatctatcta tctatctatc tatctatcta tctatctatc tatctatcta tctgttgcgg
     4801 ccggccagca gctggcaacg tgaacggttc gactgagatg ccactctagc taagggagga
     4861 actagacggg gagaaagaag aaacggagcc aagacaagtt catcctgttc aaagcttaat
     4921 tttactagtt ccaacattca gttataaagg aagggggagg gaacccgatt tccgccaact
     4981 ggtctcgggg tccagtagca gggtgaacac gtgtgtggct ccaagcagca aggcggcaca
     5041 gtccagcagt gggtgttgca gaacgaatga gcaggaaact ccacccctga gccagcaggt
     5101 tccaggctgg ggggggggga ggctacatct atctatctat ctatctatct atctatctat
     5161 ctatctatct atctatctat ctatctatct atctctatac cactatgtaa gatatagact
     5221 tacttttagg acttgggttc cataatggtg gtggcaccta aactccaaat ctgcacacta
     5281 agtagaaggc tagtgaattg atgagaagtg atattaaagt caagttgaaa ggcagtcagc
     5341 tgggagattt tcctttcctt catgttttac agttgaggcc atacaagagc aggctatctg
     5401 ctttgctcaa ttctactatt actttaaatg ctaataaggc gcataacgat accacgatat
     5461 caacaagttt gtacaaaaaa gcaggctggc gccggaaccg aagttcctat tccgaagttc
     5521 ctattctcta gaaagtatag gaacttcgaa ccctttccca caccaccctc cacacttgcc
     5581 ccaaacactg ccaactatgt aggaggaagg ggttgggact aacagaagaa cccgttgtgg
     5641 ggaagctgtt gggagggtca ctttatgttc ttgcccaagg tcagttgggt ggcctgcttc
     5701 tgatgaggtg gtcccaaggt ctggggtaga aggtgagagg gacaggccac caaggtcagc
     5761 cccccccccc tatcccatag gagccaggtc cctctcctgg acaggaagac tgaaggggag
     5821 atgccagaga ctcagtgaag cctggggtac cctattggag tccttcaagg aaacaaactt
     5881 ggcctcacca ggcctcagcc ttggctcctc ctgggaactc tactgccctt gggatcccct
     5941 tgtagttgtg ggttacatag gaagggggac gggattcccc ttgactggct agcctactct
     6001 tttcttcagt cttctccatc tcctctcacc tgtctctcga ccctttccct aggatagact
     6061 tggaaaaaga taaggggaga aaacaaatgc aaacgaggcc agaaagattt tggctgggca
     6121 ttccttccgc tagcttttat tgggatcccc tagtttgtga taggcctttt agctacatct
     6181 gccaatccat ctcattttca cacacacaca caccactttc cttctggtca gtgggcacat
     6241 gtccagcctc aagtttatat caccaccccc aatgcccaac acttgtatgg ccttgggcgg
     6301 gtcatccccc cccccacccc cagtatctgc aacctcaagc tagcttgggt gcgttggttg
     6361 tggataagta gctagactcc agcaaccagt aacctctgcc ctttctcctc catgacaacc
     6421 aggtcccagg tcccgaaaac caaagaagaa gaaccctaac aaagaggaca agcggcctcg
     6481 cacagccttc actgctgagc agctccagag gctcaaggct gagtttcaga ccaacaggta
     6541 cctgacagag cagcggcgcc agagtctggc acaggagctc ggtacccgga agatctggac
     6601 tctagagaat tccgcccctc tccctccccc ccccctaacg ttactggccg aagccgcttg
     6661 gaataaggcc ggtgtgcgtt tgtctatatg ttattttcca ccatattgcc gtcttttggc
     6721 aatgtgaggg cccggaaacc tggccctgtc ttcttgacga gcattcctag gggtctttcc
     6781 cctctcgcca aaggaatgca aggtctgttg aatgtcgtga aggaagcagt tcctctggaa
     6841 gcttcttgaa gacaaacaac gtctgtagcg accctttgca ggcagcggaa ccccccacct
     6901 ggcgacaggt gcctctgcgg ccaaaagcca cgtgtataag atacacctgc aaaggcggca
     6961 caaccccagt gccacgttgt gagttggata gttgtggaaa gagtcaaatg gctctcctca
     7021 agcgtattca acaaggggct gaaggatgcc cagaaggtac cccattgtat gggatctgat
     7081 ctggggcctc ggtgcacatg ctttacatgt gtttagtcga ggttaaaaaa cgtctaggcc
     7141 ccccgaacca cggggacgtg gttttccttt gaaaaacacg atgataagct tgccacaacc
     7201 atggaagatc ccgtcgtttt acaacgtcgt gactgggaaa accctggcgt tacccaactt
     7261 aatcgccttg cagcacatcc ccctttcgcc agctggcgta atagcgaaga ggcccgcacc
     7321 gatcgccctt cccaacagtt gcgcagcctg aatggcgaat ggcgctttgc ctggtttccg
     7381 gcaccagaag cggtgccgga aagctggctg gagtgcgatc ttcctgaggc cgatactgtc
     7441 gtcgtcccct caaactggca gatgcacggt tacgatgcgc ccatctacac caacgtgacc
     7501 tatcccatta cggtcaatcc gccgtttgtt cccacggaga atccgacggg ttgttactcg
     7561 ctcacattta atgttgatga aagctggcta caggaaggcc agacgcgaat tatttttgat
     7621 ggcgttaact cggcgtttca tctgtggtgc aacgggcgct gggtcggtta cggccaggac
     7681 agtcgtttgc cgtctgaatt tgacctgagc gcatttttac gcgccggaga aaaccgcctc
     7741 gcggtgatgg tgctgcgctg gagtgacggc agttatctgg aagatcagga tatgtggcgg
     7801 atgagcggca ttttccgtga cgtctcgttg ctgcataaac cgactacaca aatcagcgat
     7861 ttccatgttg ccactcgctt taatgatgat ttcagccgcg ctgtactgga ggctgaagtt
     7921 cagatgtgcg gcgagttgcg tgactaccta cgggtaacag tttctttatg gcagggtgaa
     7981 acgcaggtcg ccagcggcac cgcgcctttc ggcggtgaaa ttatcgatga gcgtggtggt
     8041 tatgccgatc gcgtcacact acgtctgaac gtcgaaaacc cgaaactgtg gagcgccgaa
     8101 atcccgaatc tctatcgtgc ggtggttgaa ctgcacaccg ccgacggcac gctgattgaa
     8161 gcagaagcct gcgatgtcgg tttccgcgag gtgcggattg aaaatggtct gctgctgctg
     8221 aacggcaagc cgttgctgat tcgaggcgtt aaccgtcacg agcatcatcc tctgcatggt
     8281 caggtcatgg atgagcagac gatggtgcag gatatcctgc tgatgaagca gaacaacttt
     8341 aacgccgtgc gctgttcgca ttatccgaac catccgctgt ggtacacgct gtgcgaccgc
     8401 tacggcctgt atgtggtgga tgaagccaat attgaaaccc acggcatggt gccaatgaat
     8461 cgtctgaccg atgatccgcg ctggctaccg gcgatgagcg aacgcgtaac gcgaatggtg
     8521 cagcgcgatc gtaatcaccc gagtgtgatc atctggtcgc tggggaatga atcaggccac
     8581 ggcgctaatc acgacgcgct gtatcgctgg atcaaatctg tcgatccttc ccgcccggtg
     8641 cagtatgaag gcggcggagc cgacaccacg gccaccgata ttatttgccc gatgtacgcg
     8701 cgcgtggatg aagaccagcc cttcccggct gtgccgaaat ggtccatcaa aaaatggctt
     8761 tcgctacctg gagagacgcg cccgctgatc ctttgcgaat acgcccacgc gatgggtaac
     8821 agtcttggcg gtttcgctaa atactggcag gcgtttcgtc agtatccccg tttacagggc
     8881 ggcttcgtct gggactgggt ggatcagtcg ctgattaaat atgatgaaaa cggcaacccg
     8941 tggtcggctt acggcggtga ttttggcgat acgccgaacg atcgccagtt ctgtatgaac
     9001 ggtctggtct ttgccgaccg cacgccgcat ccagcgctga cggaagcaaa acaccagcag
     9061 cagtttttcc agttccgttt atccgggcaa accatcgaag tgaccagcga atacctgttc
     9121 cgtcatagcg ataacgagct cctgcactgg atggtggcgc tggatggtaa gccgctggca
     9181 agcggtgaag tgcctctgga tgtcgctcca caaggtaaac agttgattga actgcctgaa
     9241 ctaccgcagc cggagagcgc cgggcaactc tggctcacag tacgcgtagt gcaaccgaac
     9301 gcgaccgcat ggtcagaagc cgggcacatc agcgcctggc agcagtggcg tctggcggaa
     9361 aacctcagtg tgacgctccc cgccgcgtcc cacgccatcc cgcatctgac caccagcgaa
     9421 atggattttt gcatcgagct gggtaataag cgttggcaat ttaaccgcca gtcaggcttt
     9481 ctttcacaga tgtggattgg cgataaaaaa caactgctga cgccgctgcg cgatcagttc
     9541 acccgtgcac cgctggataa cgacattggc gtaagtgaag cgacccgcat tgaccctaac
     9601 gcctgggtcg aacgctggaa ggcggcgggc cattaccagg ccgaagcagc gttgttgcag
     9661 tgcacggcag atacacttgc tgatgcggtg ctgattacga ccgctcacgc gtggcagcat
     9721 caggggaaaa ccttatttat cagccggaaa acctaccgga ttgatggtag tggtcaaatg
     9781 gcgattaccg ttgatgttga agtggcgagc gatacaccgc atccggcgcg gattggcctg
     9841 aactgccagc tggcgcaggt agcagagcgg gtaaactggc tcggattagg gccgcaagaa
     9901 aactatcccg accgccttac tgccgcctgt tttgaccgct gggatctgcc attgtcagac
     9961 atgtataccc cgtacgtctt cccgagcgaa aacggtctgc gctgcgggac gcgcgaattg
    10021 aattatggcc cacaccagtg gcgcggcgac ttccagttca acatcagccg ctacagtcaa
    10081 cagcaactga tggaaaccag ccatcgccat ctgctgcacg cggaagaagg cacatggctg
    10141 aatatcgacg gtttccatat ggggattggt ggcgacgact cctggagccc gtcagtatcg
    10201 gcggaattcc agctgagcgc cggtcgctac cattaccagt tggtctggtg tcaaaaataa
    10261 taataaccgg gcagggggga tctaagctct agataagtaa tgatcataat cagccatatc
    10321 acatctgtag aggttttact tgctttaaaa aacctcccac acctccccct gaacctgaaa
    10381 cataaaatga atgcaattgt tgttgttaac ttgtttattg cagcttataa tggttacaaa
    10441 taaagcaata gcatcacaaa tttcacaaat aaagcatttt tttcactgca ttctagttgt
    10501 ggtttgtcca aactcatcaa tgtatcttat catgtctgga tccggaataa cttcgtatag
    10561 catacattat acgaagttat gtttaaacgg cgcgccccgg aattcgcctt ctgcaggagc
    10621 gtacagaacc cagggccctg gcacccgtgc agaccctggc ccaccccacc tgggcgctca
    10681 gtgcccaaga gatgtccaca cctaggatgt cccgcggtgg gtggggggcc cgagagacgg
    10741 gcaggccggg ggcaggcctg gccatgcggg gccgaaccgg gcactgccca gcgtgggcgc
    10801 gggggccacg gcgcgcgccc ccagcccccg ggcccagcac cccaaggcgg ccaacgccaa
    10861 aactctccct cctcctcttc ctcaatctcg ctctcgctct tttttttttt cgcaaaagga
    10921 ggggagaggg ggtaaaaaaa tgctgcactg tgcggcgaag ccggtgagtg agcggcgcgg
    10981 ggccaatcag cgtgcgccgt tccgaaagtt gccttttatg gctcgagcgg ccgcggcggc
    11041 gccctataaa acccagcggc gcgacgcgcc accaccgccg agaccgcgtc cgccccgcga
    11101 gcacagagcc tcgcctttgc cgatcctcta gagtcgagat ccgccgccac catgattgaa
    11161 caagatggat tgcacgcagg ttctccggcc gcttgggtgg agaggctatt cggctatgac
    11221 tgggcacaac agacaatcgg ctgctctgat gccgccgtgt tccggctgtc agcgcagggg
    11281 cgcccggttc tttttgtcaa gaccgacctg tccggtgccc tgaatgaact gcaggacgag
    11341 gcagcgcggc tatcgtggct ggccacgacg ggcgttcctt gcgcagctgt gctcgacgtt
    11401 gtcactgaag cgggaaggga ctggctgcta ttgggcgaag tgccggggca ggatctcctg
    11461 tcatctcacc ttgctcctgc cgagaaagta tccatcatgg ctgatgcaat gcggcggctg
    11521 catacgcttg atccggctac ctgcccattc gaccaccaag cgaaacatcg catcgagcga
    11581 gcacgtactc ggatggaagc cggtcttgtc gatcaggatg atctggacga agagcatcag
    11641 gggctcgcgc cagccgaact gttcgccagg ctcaaggcgc gcatgcccga cggcgaggat
    11701 ctcgtcgtga cccatggcga tgcctgcttg ccgaatatca tggtggaaaa tggccgcttt
    11761 tctggattca tcgactgtgg ccggctgggt gtggcggacc gctatcagga catagcgttg
    11821 gctacccgtg atattgctga agagcttggc ggcgaatggg ctgaccgctt cctcgtgctt
    11881 tacggtatcg ccgctcccga ttcgcagcgc atcgccttct atcgccttct tgacgagttc
    11941 ttctgagcgg gactctgggg ttcgaaatga ccgaccaagc gacgcccaac ctgccatcac
    12001 gagatttcga ttccaccgcc gccttctatg aaaggttggg cttcggaatc gttttccggg
    12061 acgccggctg gatgatcctc cagcgcgggg atctcatgct ggagttcttc gcccaccccc
    12121 cggatctaag ctctagataa gtaatgatca taatcagcca tatcacatct gtagaggttt
    12181 tacttgcttt aaaaaacctc ccacacctcc ccctgaacct gaaacataaa atgaatgcaa
    12241 ttgttgttgt taacttgttt attgcagctt ataatggtta caaataaagc aatagcatca
    12301 caaatttcac aaataaagca tttttttcac tgcattctag ttgtggtttg tccaaactca
    12361 tcaatgtatc ttatcatgtc tggatccggg ggtaccgcgt cgagaagttc ctattccgaa
    12421 gttcctattc tctagaaagt ataggaactt cgtcgagata acttcgtata gcatacatta
    12481 tacgaagtta tgtcgagata tctagaccca gctttcttgt acaaagtggt tgatatctct
    12541 atagtcgcag taggcggtag acaagctgac acaggaaatt atctttcaca acagtgctat
    12601 ccttaatggt tgtatgcact ttatatatta attacatatg ctataaccag taccctaaca
    12661 tagtcattta tattgctctt agggtttcca ccttcatcta tagcacatcc ttggttattt
    12721 acttattctt ctccaaatga tacaataaac ccagagtgaa atccaatgca tgttttatgt
    12781 atttatgctt aaagatttaa tttcatgttg acaggttgta tttgtagagt tcttccccct
    12841 tgaatgaaac actagtctta ggaggaggga ctgtgctagg tctacctcaa ttttctccat
    12901 ttcattacag cctgtcagac catgggaact ggcatgatgc tgagttcttg ggctacctcc
    12961 tcaatagaag aagtggcaga agctggccca gaggcacttc gctggatgca actgtacatc
    13021 tacaaagacc gtgagatcag cagacagata gtgaagcgag ctgagaagca gggttacaag
    13081 gccatatttg tgactgtgga caccccttac ctgggcaacc gcattgatga cgtgcggaac
    13141 aggttcaagc tgccaccaca actcaggtca gtatgatctc acagactcaa agtgaagttt
    13201 ctcttttcct ttcatgggcc acttccagaa tctgtttttt attagttcgt tcattcattc
    13261 atccattcat tcattcattc attcattcac ctacctacct acctacctac ctacctacct
    13321 acctacctac ctacctactt acttacttac ttaatttagt ttgcaagtag atactagatc
    13381 tccatagaga tggcgcaacg caattaatga taacttcgta tagcatacat tatacgaagt
    13441 tatggtctga gctcgccatc agttcaatct cgactggaaa tgattggctc tgtgtttgag
    13501 agaaagtact gccatatatt tgcttgggga tgccgcacat ttgagatact ccatcaggag
    13561 ggattactgt atatttgtaa aagttttttt ttttaaacca aagtccatta aagtttttgg
    13621 gaaatatgaa acaacctaca gataaatttt gtataggtca cagttttatt attgtgatcc
    13681 tagtacccta gttctctgtg gaaatcaaag actcacattc atcatttagt tttagttgaa
    13741 gtaggagcag ctagggcaag gaagactgac aaaaggacaa aggcttggag gcaaaagaag
    13801 caatgcattt gataccattt tttttaagat ttatttattt attatatgta agtacactgt
    13861 agctgtcttc agacactcca gaagacggag tcagatctcg ttacggatgg ttgtgagcca
    13921 ccatgtggtt gctgggattt gaactccgga ccttcggaag agcagtcggg tgctcttacc
    13981 cactgagcca tctcaccagc ccccatgcat ttgatcctta atcttccact tcattctgtt
    14041 cctctttcat gtggttcatc cttggatcaa gactcattca ttcacttact cattcatgtt
    14101 ggcaaaaacc atgcatcaaa taatttaaag ttgaactgat atttcatcag gacatttaac
    14161 cttctattga ctttgaactg tcccttccct ggtagcatct taggaaccca agtcaaagcc
    14221 aggcctcagt ggaactcact gagaaaggac tccaggttcc ttcagctgga gcatctttcc
    14281 ccattgcttt ctctttccat attttatacc aaaaggcctc ttctgcagtt ttcatagcat
    14341 ttgtggtaga tgtatgacgt ttcttaggac tatatatatc taaacagata ccaaaccttt
    14401 gtgttagtag atgatatttg atgttgggtg actgtagatg tcttccaggg agtctaggtt
    14461 tac
//
